# Supplementary material for: Mechanics of Drosophila wing deployment
Source: Nat Commun. 2024 Dec 11;15:10577. doi: 10.1038/s41467-024-54527-0 (PMC11634967; doi:10.1038/s41467-024-54527-0)
Supplement: Supplementary file 18 — Source data [file 41467_2024_54527_MOESM18_ESM.zip]

Archive with 279 entries (243 files):
- source_data/
- source_data/figS12a/
- source_data/figS11a/
- source_data/figS9b/
- source_data/fig5b/
- source_data/.DS_Store
- __MACOSX/source_data/._.DS_Store
- source_data/fig5c/
- source_data/fig2b/
- source_data/fig1d/
- source_data/figS4b/
- source_data/figS2a/
- source_data/fig2c/
- source_data/figS4d/
- source_data/figS12b/
- source_data/figS12e/
- source_data/figS12d/
- source_data/figS12c/
- source_data/figS9a/
- source_data/fig5a/
- source_data/fig3e/
- source_data/fig4d/
- source_data/fig4c/
- source_data/figS4a/
- source_data/figS8c/
- source_data/figS2c/
- source_data/fig2a/
- source_data/figS13/
- source_data/fig4b/
- source_data/figS1c/
- source_data/figS2b/
- source_data/figS12a/.DS_Store
- __MACOSX/source_data/figS12a/._.DS_Store
- source_data/figS12a/figS12a_creep1.txt
- source_data/figS11a/figS11a_square64.txt
- source_data/figS11a/figS11a_hexagone37.txt
- source_data/figS11a/figS11a_square36.txt
- source_data/figS9b/figS9b.txt
- source_data/fig5b/fig5b_loadrate0.5uN_s.txt
- __MACOSX/source_data/fig5b/._fig5b_loadrate0.5uN_s.txt
- source_data/fig5b/fig5b_loadrate3.2uN_s.txt
- __MACOSX/source_data/fig5b/._fig5b_loadrate3.2uN_s.txt
- source_data/fig5b/fig5b_loadrate4.5uN_s.txt
- __MACOSX/source_data/fig5b/._fig5b_loadrate4.5uN_s.txt
- source_data/fig5b/fig5b_loadrate0.3uN_s.txt
- __MACOSX/source_data/fig5b/._fig5b_loadrate0.3uN_s.txt
- source_data/fig5b/fig5b_loadrate0.9uN_s.txt
- __MACOSX/source_data/fig5b/._fig5b_loadrate0.9uN_s.txt
- source_data/fig5b/fig5b_loadrate0.1uN_s.txt
- __MACOSX/source_data/fig5b/._fig5b_loadrate0.1uN_s.txt
- source_data/fig5c/fig5c_F1.txt
- __MACOSX/source_data/fig5c/._fig5c_F1.txt
- source_data/fig5c/fig5c_F3.txt
- __MACOSX/source_data/fig5c/._fig5c_F3.txt
- source_data/fig5c/fig5c_F2.txt
- __MACOSX/source_data/fig5c/._fig5c_F2.txt
- source_data/fig2b/fig2b_F1.txt
- __MACOSX/source_data/fig2b/._fig2b_F1.txt
- source_data/fig2b/fig2b_F3.txt
- __MACOSX/source_data/fig2b/._fig2b_F3.txt
- source_data/fig2b/fig2b_F2.txt
- __MACOSX/source_data/fig2b/._fig2b_F2.txt
- source_data/fig1d/fig1d.txt
- __MACOSX/source_data/fig1d/._fig1d.txt
- source_data/figS4b/figS4b_curly.txt
- source_data/figS4b/figS4b_wildtype.txt
- source_data/figS4b/figS4b_inflated.txt
- source_data/figS2a/figS2a_0088.txt
- source_data/figS2a/figS2a_0062.txt
- source_data/figS2a/figS2a_0076.txt
- source_data/figS2a/figS2a_0060.txt
- source_data/figS2a/figS2a_0074.txt
- source_data/figS2a/figS2a_0061.txt
- source_data/figS2a/figS2a_0059.txt
- source_data/figS2a/figS2a_0065.txt
- source_data/figS2a/figS2a_0070.txt
- source_data/figS2a/figS2a_0072.txt
- source_data/figS2a/figS2a_0001.txt
- source_data/figS2a/figS2a_0022.txt
- source_data/figS2a/figS2a_0080.txt
- source_data/figS2a/figS2a_0041.txt
- source_data/figS2a/figS2a_0096.txt
- source_data/figS2a/figS2a_0068.txt
- source_data/figS2a/figS2a_0054.txt
- source_data/figS2a/figS2a_0051.txt
- source_data/figS2a/figS2a_0047.txt
- source_data/figS2a/figS2a_0084.txt
- source_data/fig2c/fig2c_microCT_leftWing.txt
- __MACOSX/source_data/fig2c/._fig2c_microCT_leftWing.txt
- source_data/fig2c/fig2c_movies.txt
- __MACOSX/source_data/fig2c/._fig2c_movies.txt
- source_data/fig2c/fig2c_deployed_dissected_male.txt
- __MACOSX/source_data/fig2c/._fig2c_deployed_dissected_male.txt
- source_data/fig2c/fig2c_microCT_rightWing.txt
- __MACOSX/source_data/fig2c/._fig2c_microCT_rightWing.txt
- source_data/figS4d/figS4d.txt
- source_data/figS12b/figS12b_creep2.txt
- source_data/figS12e/figS12e_comsol_5.1_uN_s.txt
- source_data/figS12e/figS12e_comsol_10.1_uN_s.txt
- source_data/figS12e/figS12e_comsol_0.1_uN_s.txt
- source_data/figS12e/figS12e_comsol_0.3_uN_s.txt
- source_data/figS12e/figS12e_sample5.txt
- source_data/figS12e/figS12e_sample4.txt
- source_data/figS12e/figS12e_comsol_1.0_uN_s.txt
- source_data/figS12e/figS12e_sample6.txt
- source_data/figS12e/figS12e_sample3.txt
- source_data/figS12e/figS12e_sample2.txt
- source_data/figS12e/figS12e_comsol_2.5_uN_s.txt
- source_data/figS12e/figS12e_sample1.txt
- source_data/figS12e/figS12e_comsol_0.5_uN_s.txt
- source_data/figS12d/figS12d_creep2.txt
- source_data/figS12d/figS12d_creep3.txt
- source_data/figS12d/figS12d_creep1.txt
- source_data/figS12c/figS12c_creep3.txt
- source_data/figS9a/figS9a_inset/
- source_data/figS9a/.DS_Store
- __MACOSX/source_data/figS9a/._.DS_Store
- source_data/figS9a/figS9a_cycle4.txt
- source_data/figS9a/figS9a_cycle5.txt
- source_data/figS9a/figS9a_cycle2.txt
- source_data/figS9a/figS9a_cycle3.txt
- source_data/figS9a/figS9a_cycle1.txt
- source_data/fig5a/.DS_Store
- __MACOSX/source_data/fig5a/._.DS_Store
- source_data/fig5a/Fig5a_inset/
- source_data/fig5a/fig5a_F_vs_delta/
- source_data/fig3e/fig3e_3Darea.txt
- __MACOSX/source_data/fig3e/._fig3e_3Darea.txt
- source_data/fig3e/fig3e_height.txt
- __MACOSX/source_data/fig3e/._fig3e_height.txt
- source_data/fig3e/fig3e_thickness.txt
- __MACOSX/source_data/fig3e/._fig3e_thickness.txt
- source_data/fig3e/fig3e_area.txt
- __MACOSX/source_data/fig3e/._fig3e_area.txt
- source_data/fig4d/fig4d.txt
- __MACOSX/source_data/fig4d/._fig4d.txt
- source_data/fig4c/fig4c.txt
- __MACOSX/source_data/fig4c/._fig4c.txt
- source_data/figS4a/figS4a_inflated.txt
- source_data/figS4a/figS4a_wildtype.txt
- source_data/figS4a/figS4a_curly.txt
- source_data/figS8c/figS8c_sample1.txt
- source_data/figS8c/figS8c_sample3.txt
- source_data/figS8c/figS8c_sample2.txt
- source_data/figS8c/figS8c_sample6.txt
- source_data/figS8c/figS8c_sample5.txt
- source_data/figS8c/figS8c_sample4.txt
- source_data/figS2c/figS2c_0022.txt
- source_data/figS2c/figS2c_0084.txt
- source_data/figS2c/figS2c_0047.txt
- source_data/figS2c/figS2c_0051.txt
- source_data/figS2c/figS2c_0096.txt
- source_data/figS2c/figS2c_0041.txt
- source_data/figS2c/figS2c_0068.txt
- source_data/figS2c/figS2c_0054.txt
- source_data/figS2c/figS2c_0080.txt
- source_data/figS2c/figS2c_0072.txt
- source_data/figS2c/figS2c_0059.txt
- source_data/figS2c/figS2c_0065.txt
- source_data/figS2c/figS2c_0070.txt
- source_data/figS2c/figS2c_0074.txt
- source_data/figS2c/figS2c_0060.txt
- source_data/figS2c/figS2c_0061.txt
- source_data/figS2c/figS2c_0088.txt
- source_data/figS2c/figS2c_0076.txt
- source_data/figS2c/figS2c_0062.txt
- source_data/figS2c/figS2c_0001.txt
- source_data/fig2a/.DS_Store
- __MACOSX/source_data/fig2a/._.DS_Store
- source_data/fig2a/fig2a_folded_microCT/
- source_data/fig2a/fig2a_deployed_brightField/
- source_data/figS13/figS13ii.txt
- __MACOSX/source_data/figS13/._figS13ii.txt
- source_data/figS13/figS13i.txt
- __MACOSX/source_data/figS13/._figS13i.txt
- source_data/figS13/figS13iii.txt
- __MACOSX/source_data/figS13/._figS13iii.txt
- source_data/figS13/figS13iv.txt
- __MACOSX/source_data/figS13/._figS13iv.txt
- source_data/fig4b/fig4b.txt
- __MACOSX/source_data/fig4b/._fig4b.txt
- source_data/figS1c/figS1c.txt
- source_data/figS2b/figS2b_0022.txt
- source_data/figS2b/figS2b_0084.txt
- source_data/figS2b/figS2b_0047.txt
- source_data/figS2b/figS2b_0051.txt
- source_data/figS2b/figS2b_0096.txt
- source_data/figS2b/figS2b_0041.txt
- source_data/figS2b/figS2b_0068.txt
- source_data/figS2b/figS2b_0054.txt
- source_data/figS2b/figS2b_0080.txt
- source_data/figS2b/figS2b_0072.txt
- source_data/figS2b/figS2b_0059.txt
- source_data/figS2b/figS2b_0065.txt
- source_data/figS2b/figS2b_0070.txt
- source_data/figS2b/figS2b_0060.txt
- source_data/figS2b/figS2b_0074.txt
- source_data/figS2b/figS2b_0061.txt
- source_data/figS2b/figS2b_0088.txt
- source_data/figS2b/figS2b_0062.txt
- source_data/figS2b/figS2b_0076.txt
- source_data/figS2b/figS2b_0001.txt
- source_data/figS9a/figS9a_inset/figS9a_inset.txt
- source_data/fig5a/Fig5a_inset/fig5a_inset.txt
- __MACOSX/source_data/fig5a/Fig5a_inset/._fig5a_inset.txt
- source_data/fig5a/fig5a_F_vs_delta/fig5a_F_vs_delta_loadrate0.3uN_s.txt
- __MACOSX/source_data/fig5a/fig5a_F_vs_delta/._fig5a_F_vs_delta_loadrate0.3uN_s.txt
- source_data/fig5a/fig5a_F_vs_delta/fig5a_F_vs_delta_loadrate4.5uN_s.txt
- __MACOSX/source_data/fig5a/fig5a_F_vs_delta/._fig5a_F_vs_delta_loadrate4.5uN_s.txt
- source_data/fig5a/fig5a_F_vs_delta/fig5a_F_vs_delta_loadrate0.1uN_s.txt
- __MACOSX/source_data/fig5a/fig5a_F_vs_delta/._fig5a_F_vs_delta_loadrate0.1uN_s.txt
- source_data/fig5a/fig5a_F_vs_delta/fig5a_F_vs_delta_loadrate0.9uN_s.txt
- __MACOSX/source_data/fig5a/fig5a_F_vs_delta/._fig5a_F_vs_delta_loadrate0.9uN_s.txt
- source_data/fig5a/fig5a_F_vs_delta/fig5a_F_vs_delta_loadrate0.5uN_s.txt
- __MACOSX/source_data/fig5a/fig5a_F_vs_delta/._fig5a_F_vs_delta_loadrate0.5uN_s.txt
- source_data/fig5a/fig5a_F_vs_delta/fig5a_F_vs_delta_loadrate3.2uN_s.txt
- __MACOSX/source_data/fig5a/fig5a_F_vs_delta/._fig5a_F_vs_delta_loadrate3.2uN_s.txt
- source_data/fig2a/fig2a_folded_microCT/fig2a_folded_microCT_rightWing/
- source_data/fig2a/fig2a_folded_microCT/.DS_Store
- __MACOSX/source_data/fig2a/fig2a_folded_microCT/._.DS_Store
- source_data/fig2a/fig2a_folded_microCT/fig2a_folded_microCT_leftWing/
- source_data/fig2a/fig2a_deployed_brightField/fig2a_veinCoord_brightFielf_deployed_v8_13.txt
- __MACOSX/source_data/fig2a/fig2a_deployed_brightField/._fig2a_veinCoord_brightFielf_deployed_v8_13.txt
- source_data/fig2a/fig2a_deployed_brightField/fig2a_veinCoord_brightFielf_deployed_v8_9.txt
- __MACOSX/source_data/fig2a/fig2a_deployed_brightField/._fig2a_veinCoord_brightFielf_deployed_v8_9.txt
- source_data/fig2a/fig2a_deployed_brightField/fig2a_veinCoord_brightFielf_deployed_v6_12.txt
- __MACOSX/source_data/fig2a/fig2a_deployed_brightField/._fig2a_veinCoord_brightFielf_deployed_v6_12.txt
- source_data/fig2a/fig2a_deployed_brightField/fig2a_veinCoord_brightFielf_deployed_v10_14.txt
- __MACOSX/source_data/fig2a/fig2a_deployed_brightField/._fig2a_veinCoord_brightFielf_deployed_v10_14.txt
- source_data/fig2a/fig2a_deployed_brightField/fig2a_veinCoord_brightFielf_deployed_v12_13.txt
- __MACOSX/source_data/fig2a/fig2a_deployed_brightField/._fig2a_veinCoord_brightFielf_deployed_v12_13.txt
- source_data/fig2a/fig2a_deployed_brightField/fig2a_veinCoord_brightFielf_deployed_v10_11.txt
- __MACOSX/source_data/fig2a/fig2a_deployed_brightField/._fig2a_veinCoord_brightFielf_deployed_v10_11.txt
- source_data/fig2a/fig2a_deployed_brightField/fig2a_veinCoord_brightFielf_deployed_v5_11.txt
- __MACOSX/source_data/fig2a/fig2a_deployed_brightField/._fig2a_veinCoord_brightFielf_deployed_v5_11.txt
- source_data/fig2a/fig2a_deployed_brightField/fig2a_veinCoord_brightFielf_deployed_v9_10.txt
- __MACOSX/source_data/fig2a/fig2a_deployed_brightField/._fig2a_veinCoord_brightFielf_deployed_v9_10.txt
- source_data/fig2a/fig2a_deployed_brightField/fig2a_veinCoord_brightFielf_deployed_v13_14.txt
- __MACOSX/source_data/fig2a/fig2a_deployed_brightField/._fig2a_veinCoord_brightFielf_deployed_v13_14.txt
- source_data/fig2a/fig2a_deployed_brightField/fig2a_veinCoord_brightFielf_deployed_v6_8.txt
- __MACOSX/source_data/fig2a/fig2a_deployed_brightField/._fig2a_veinCoord_brightFielf_deployed_v6_8.txt
- source_data/fig2a/fig2a_folded_microCT/fig2a_folded_microCT_rightWing/fig2a_veinCoord_microCTfolded_rightWing_v8_13.txt
- __MACOSX/source_data/fig2a/fig2a_folded_microCT/fig2a_folded_microCT_rightWing/._fig2a_veinCoord_microCTfolded_rightWing_v8_13.txt
- source_data/fig2a/fig2a_folded_microCT/fig2a_folded_microCT_rightWing/fig2a_veinCoord_microCTfolded_rightWing_v13_14.txt
- __MACOSX/source_data/fig2a/fig2a_folded_microCT/fig2a_folded_microCT_rightWing/._fig2a_veinCoord_microCTfolded_rightWing_v13_14.txt
- source_data/fig2a/fig2a_folded_microCT/fig2a_folded_microCT_rightWing/fig2a_veinCoord_microCTfolded_rightWing_v6_12.txt
- __MACOSX/source_data/fig2a/fig2a_folded_microCT/fig2a_folded_microCT_rightWing/._fig2a_veinCoord_microCTfolded_rightWing_v6_12.txt
- source_data/fig2a/fig2a_folded_microCT/fig2a_folded_microCT_rightWing/fig2a_veinCoord_microCTfolded_rightWing_v6_8.txt
- __MACOSX/source_data/fig2a/fig2a_folded_microCT/fig2a_folded_microCT_rightWing/._fig2a_veinCoord_microCTfolded_rightWing_v6_8.txt
- source_data/fig2a/fig2a_folded_microCT/fig2a_folded_microCT_rightWing/fig2a_veinCoord_microCTfolded_rightWing_v9_10.txt
- __MACOSX/source_data/fig2a/fig2a_folded_microCT/fig2a_folded_microCT_rightWing/._fig2a_veinCoord_microCTfolded_rightWing_v9_10.txt
- source_data/fig2a/fig2a_folded_microCT/fig2a_folded_microCT_rightWing/fig2a_veinCoord_microCTfolded_rightWing_v5_11.txt
- __MACOSX/source_data/fig2a/fig2a_folded_microCT/fig2a_folded_microCT_rightWing/._fig2a_veinCoord_microCTfolded_rightWing_v5_11.txt
- source_data/fig2a/fig2a_folded_microCT/fig2a_folded_microCT_rightWing/fig2a_veinCoord_microCTfolded_rightWing_v10_11.txt
- __MACOSX/source_data/fig2a/fig2a_folded_microCT/fig2a_folded_microCT_rightWing/._fig2a_veinCoord_microCTfolded_rightWing_v10_11.txt
- source_data/fig2a/fig2a_folded_microCT/fig2a_folded_microCT_rightWing/fig2a_veinCoord_microCTfolded_rightWing_v12_13.txt
- __MACOSX/source_data/fig2a/fig2a_folded_microCT/fig2a_folded_microCT_rightWing/._fig2a_veinCoord_microCTfolded_rightWing_v12_13.txt
- source_data/fig2a/fig2a_folded_microCT/fig2a_folded_microCT_rightWing/fig2a_veinCoord_microCTfolded_rightWing_v8_9.txt
- __MACOSX/source_data/fig2a/fig2a_folded_microCT/fig2a_folded_microCT_rightWing/._fig2a_veinCoord_microCTfolded_rightWing_v8_9.txt
- source_data/fig2a/fig2a_folded_microCT/fig2a_folded_microCT_rightWing/fig2a_veinCoord_microCTfolded_rightWing_v10_14.txt
- __MACOSX/source_data/fig2a/fig2a_folded_microCT/fig2a_folded_microCT_rightWing/._fig2a_veinCoord_microCTfolded_rightWing_v10_14.txt
- source_data/fig2a/fig2a_folded_microCT/fig2a_folded_microCT_leftWing/fig2a_veinCoord_microCTfolded_leftWing_v12_13.txt
- __MACOSX/source_data/fig2a/fig2a_folded_microCT/fig2a_folded_microCT_leftWing/._fig2a_veinCoord_microCTfolded_leftWing_v12_13.txt
- source_data/fig2a/fig2a_folded_microCT/fig2a_folded_microCT_leftWing/fig2a_veinCoord_microCTfolded_leftWing_v8_9.txt
- __MACOSX/source_data/fig2a/fig2a_folded_microCT/fig2a_folded_microCT_leftWing/._fig2a_veinCoord_microCTfolded_leftWing_v8_9.txt
- source_data/fig2a/fig2a_folded_microCT/fig2a_folded_microCT_leftWing/fig2a_veinCoord_microCTfolded_leftWing_v10_11.txt
- __MACOSX/source_data/fig2a/fig2a_folded_microCT/fig2a_folded_microCT_leftWing/._fig2a_veinCoord_microCTfolded_leftWing_v10_11.txt
- source_data/fig2a/fig2a_folded_microCT/fig2a_folded_microCT_leftWing/fig2a_veinCoord_microCTfolded_leftWing_v10_13.txt
- __MACOSX/source_data/fig2a/fig2a_folded_microCT/fig2a_folded_microCT_leftWing/._fig2a_veinCoord_microCTfolded_leftWing_v10_13.txt
- source_data/fig2a/fig2a_folded_microCT/fig2a_folded_microCT_leftWing/fig2a_veinCoord_microCTfolded_leftWing_v6_12.txt
- __MACOSX/source_data/fig2a/fig2a_folded_microCT/fig2a_folded_microCT_leftWing/._fig2a_veinCoord_microCTfolded_leftWing_v6_12.txt
- source_data/fig2a/fig2a_folded_microCT/fig2a_folded_microCT_leftWing/fig2a_veinCoord_microCTfolded_leftWing_v8_13.txt
- __MACOSX/source_data/fig2a/fig2a_folded_microCT/fig2a_folded_microCT_leftWing/._fig2a_veinCoord_microCTfolded_leftWing_v8_13.txt
- source_data/fig2a/fig2a_folded_microCT/fig2a_folded_microCT_leftWing/fig2a_veinCoord_microCTfolded_leftWing_v6_8.txt
- __MACOSX/source_data/fig2a/fig2a_folded_microCT/fig2a_folded_microCT_leftWing/._fig2a_veinCoord_microCTfolded_leftWing_v6_8.txt
- source_data/fig2a/fig2a_folded_microCT/fig2a_folded_microCT_leftWing/fig2a_veinCoord_microCTfolded_leftWing_v9_10.txt
- __MACOSX/source_data/fig2a/fig2a_folded_microCT/fig2a_folded_microCT_leftWing/._fig2a_veinCoord_microCTfolded_leftWing_v9_10.txt
- source_data/fig2a/fig2a_folded_microCT/fig2a_folded_microCT_leftWing/fig2a_veinCoord_microCTfolded_leftWing_v5_11.txt
- __MACOSX/source_data/fig2a/fig2a_folded_microCT/fig2a_folded_microCT_leftWing/._fig2a_veinCoord_microCTfolded_leftWing_v5_11.txt
