# Supplementary material for: Mechanics of Drosophila wing deployment
Source: Nat Commun. 2024 Dec 11;15:10577. doi: 10.1038/s41467-024-54527-0 (PMC11634967; doi:10.1038/s41467-024-54527-0)
Supplement: Supplementary file 18 — Source data [file 41467_2024_54527_MOESM18_ESM.zip › source_data/figS12a/figS12a_creep1.txt]

t_s	epsilon
0	0.265054209629942
0.100099	0.266396667125021
0.200199	0.269127724956805
0.300298	0.273023576645416
0.400397	0.277824511808627
0.500496	0.283377820495776
0.600595	0.290075606431855
0.700693999999999	0.297431707877731
0.800794	0.305545782341015
0.900893	0.315056967493115
1.000992	0.32522881307022
1.101091	0.335859941363608
1.20119	0.347282147540008
1.301289	0.359483211515784
1.401389	0.371609713474952
1.501488	0.384909404648982
1.601587	0.398480724326252
1.701686	0.411760936632132
1.801785	0.423816786489915
1.901884	0.435043966719139
2.001984	0.445466881783548
2.102083	0.454876831587292
2.202182	0.463573166893674
2.302281	0.471653596290346
2.40238	0.479064094232681
2.50248	0.485731929614277
2.602579	0.491836096855663
2.702678	0.49743753120046
2.802777	0.502957233704984
2.902876	0.508148600941002
3.002975	0.51275756973364
3.103075	0.517334771443676
3.203174	0.521235079688496
3.303273	0.525023035766152
3.403372	0.528853652080752
3.503471	0.531721302779743
3.60357	0.535220829946398
3.70367	0.537307453884645
3.803769	0.540359117782066
3.903868	0.542656303789566
4.003967	0.544516464788285
4.104066	0.546488610186736
4.204165	0.548242447144567
4.304265	0.550590296380244
4.404364	0.552615960874065
4.504463	0.554052387299559
4.604562	0.555505397641203
4.704661	0.556802140838694
4.804761	0.558710669042688
4.90486	0.560087276823509
5.004959	0.561695730081233
5.105058	0.562909247248877
5.205157	0.563858118565602
5.305256	0.564919230905453
5.405356	0.56603196473908
5.505455	0.567226429890178
5.605554	0.568113930175607
5.705653	0.568975778566843
5.805752	0.570055420784644
5.905851	0.570668994866663
6.005951	0.571894752629456
6.10605	0.573084287922667
6.206149	0.574449846708117
6.306248	0.575561214187158
6.406347	0.576473351970336
6.506446	0.577437469397189
6.606546	0.57828600466507
6.706645	0.579705577326093
6.806744	0.580554386551924
6.906843	0.581346384458873
7.006942	0.582318558537354
7.107041	0.583091179505419
7.207141	0.583608997458824
7.30724	0.584334961502427
7.407339	0.584880514075038
7.507438	0.585722082270743
7.607537	0.586466798864363
7.707637	0.586685447454868
7.807736	0.587587164199419
7.907835	0.588225020990394
8.007934	0.588941025837811
8.108033	0.589734467655084
8.208132	0.590233504099608
8.308232	0.591050156456124
8.408331	0.59155363383393
8.50843	0.592365928811762
8.608529	0.593510800955689
8.708628	0.594079956650296
8.808727	0.594679052183935
8.908827	0.59500993698121
9.008926	0.595481210736683
9.109025	0.59597495681357
9.209124	0.596345319781695
9.309223	0.597221267132119
9.409322	0.597938134030319
9.509422	0.598708229831598
9.609521	0.59970145302972
9.70962	0.600573726230425
9.809719	0.600985898337058
9.909818	0.601792941347204
10.009918	0.602488624594654
10.110017	0.602850376800505
10.210116	0.603776155329673
10.310215	0.604196149987382
10.410314	0.605078967591236
10.510413	0.605702736233584
10.610513	0.606390979835231
10.710612	0.607632802925821
10.810711	0.608143889573456
10.91081	0.609022929554712
11.010909	0.609449078388782
11.111008	0.609813948431919
11.211108	0.610506610172101
11.311207	0.610826932866335
11.411306	0.611769022954586
11.511405	0.612503266686903
11.611504	0.613218549253801
11.711603	0.613880419085159
11.811703	0.614609513292617
11.911802	0.615186230236292
12.011901	0.615514574554788
12.112	0.615743823838895
12.212099	0.616129877852859
12.312199	0.616467269928921
12.412298	0.617064791073821
12.512397	0.61764475278132
12.612496	0.618558298736805
12.712595	0.618851233627034
12.812694	0.619362056834941
12.912794	0.620061430381546
13.012893	0.620366325375237
13.112992	0.621324460754536
13.213091	0.621477246463891
13.31319	0.622164280316805
13.413289	0.622538335485403
13.513389	0.62284795829234
13.613488	0.622984019808029
13.713587	0.623249413890534
13.813686	0.623837759868941
13.913785	0.62390624977687
14.013884	0.623876691819581
14.113984	0.624458035146938
14.214083	0.624886544766158
14.314182	0.625050997068375
14.414281	0.625558207744568
14.51438	0.626177525300525
14.61448	0.627037002878397
14.714579	0.627341559042702
14.814678	0.627666876174622
14.914777	0.62844483212234
15.014876	0.628917760919502
15.114975	0.629467673954105
15.215075	0.630010852490113
15.315174	0.630580357138177
15.415273	0.630831536671697
15.515372	0.631448855427957
15.615471	0.63208509324804
15.71557	0.63259078450314
15.81567	0.633451956397508
15.915769	0.63418153686632
16.015868	0.634785437699144
16.115967	0.635768363578796
16.216066	0.63632775326436
16.316165	0.636687528992416
16.416265	0.637296239109395
16.516364	0.637426811151263
16.616463	0.638153430493846
16.716562	0.638556214056866
16.816661	0.639118099831256
16.916761	0.63955256433947
17.01686	0.640145098578473
17.116959	0.640642305350072
17.217058	0.640948535956422
17.317157	0.641635137587737
17.417256	0.641917408686248
17.517356	0.641990796149311
17.617455	0.642623335624658
17.717554	0.642712297238256
17.817653	0.642966492790304
17.917752	0.643206946612218
18.017851	0.643658003383124
18.117951	0.643917194524463
18.21805	0.644333552446643
18.318149	0.645078731299109
18.418248	0.64509631690555
18.518347	0.645701369945067
18.618446	0.645740520972265
18.718546	0.64602479219273
18.818645	0.646410674252239
18.918744	0.646639041835189
19.018843	0.647689641003953
19.118942	0.648633049229833
19.219042	0.649265562000635
19.319141	0.650091337445191
19.41924	0.650666313964124
19.519339	0.651162632886812
19.619438	0.651638489550633
19.719537	0.652170330838142
19.819637	0.652794018537469
19.919736	0.653393456616254
20.019835	0.65435433565901
20.119934	0.654877751625804
20.220033	0.654849223672657
20.320132	0.655711531670717
20.420232	0.656176184014694
20.520331	0.656245129992062
20.62043	0.656739866730497
20.720529	0.657033071320242
20.820628	0.657488393393228
20.920727	0.658212135499756
21.020827	0.658586472940665
21.120926	0.65871731385661
21.221025	0.658973839761004
21.321124	0.659897220720692
21.421223	0.660102314764497
21.521322	0.660800272558029
21.621422	0.661302888404977
21.721521	0.661848720742842
21.82162	0.66238829584171
21.921719	0.66274542415172
22.021818	0.663224349577381
22.121918	0.663654989513665
22.222017	0.664118393379924
22.322116	0.664333382726064
22.422215	0.664957620470114
22.522314	0.664862972284435
22.622413	0.665120544185693
22.722513	0.665319891544741
22.822612	0.665810120846234
22.922711	0.665584060103478
23.02281	0.665596408445967
23.122909	0.665794467518861
23.223008	0.665725880907929
23.323108	0.665395631152961
23.423207	0.665575667165954
23.523306	0.665153657499608
23.623405	0.666014023237451
23.723504	0.666539662991202
23.823603	0.667301306470339
23.923703	0.667662184615811
24.023802	0.668295138011165
24.123901	0.669025710156989
24.224	0.669434915082799
24.324099	0.670076966839901
24.424199	0.669892023055351
24.524298	0.670018401779686
24.624397	0.670319842203007
24.724496	0.670517865279945
24.824595	0.670889699213394
24.924694	0.671676826102706
25.024794	0.671683046137153
25.124893	0.671853785701697
25.224992	0.67255633521851
25.325091	0.673010306266127
25.42519	0.673280195852856
25.525289	0.673475764305133
25.625389	0.673543205899047
25.725488	0.67391749984382
25.825587	0.674214532906981
25.925686	0.674678447918048
26.025785	0.674851629871652
26.125884	0.675111184696364
26.225984	0.675329955446524
26.326083	0.67575079962327
26.426182	0.676129270184334
26.526281	0.676413893971322
26.62638	0.676790705572215
26.72648	0.677196875738982
26.826579	0.677604700867916
26.926678	0.677604200827241
27.026777	0.677915685933024
27.126876	0.678118863929489
27.226975	0.678250730956151
27.327075	0.678566244433885
27.427174	0.678571031262082
27.527273	0.678936857434459
27.627372	0.679341567959334
27.727471	0.679641620205012
27.82757	0.680384756761968
27.92767	0.68092587280505
28.027769	0.681504162114013
28.127868	0.682260637786133
28.227967	0.682177513243047
28.328066	0.682474168632824
28.428165	0.682705038018741
28.528265	0.682854080546605
28.628364	0.683500880168774
28.728463	0.683034074256727
28.828562	0.683000991712934
28.928661	0.682867388920472
29.028761	0.683010108021525
29.12886	0.683518055606745
29.228959	0.683739677505807
29.329058	0.683892052418876
29.429157	0.684206717083461
29.529256	0.684233204459639
29.629356	0.684540171644984
29.729455	0.684730588890041
29.829554	0.684830356847281
29.929653	0.68529617358622
30.029752	0.685327470412596
30.129851	0.685679755906192
30.229951	0.685931653130221
30.33005	0.686109065829017
30.430149	0.686698658708709
30.530248	0.687024599578161
30.630347	0.686806340043104
30.730446	0.68731409246583
30.830546	0.687732661134753
30.930645	0.687504348458202
31.030744	0.687932224209902
31.130843	0.688135513002577
31.230942	0.68837479323218
31.331042	0.688899233127934
31.431141	0.688791083417711
31.53124	0.689133498322813
