# Supplementary material for: Mechanics of Drosophila wing deployment
Source: Nat Commun. 2024 Dec 11;15:10577. doi: 10.1038/s41467-024-54527-0 (PMC11634967; doi:10.1038/s41467-024-54527-0)
Supplement: Supplementary file 18 — Source data [file 41467_2024_54527_MOESM18_ESM.zip › source_data/figS11a/figS11a_square64.txt]

P_E	lambda
0	1
0.00333355557037136	1.00080954278334
0.00666711114074272	1.00166465146262
0.0100006667111141	1.00256930528608
0.0133342222814854	1.00352722596059
0.0166677778518568	1.00454201519604
0.0200013334222281	1.00561724757059
0.0233348889925995	1.00675653533439
0.0266684445629709	1.00796357630762
0.0300020001333422	1.00924219265093
0.0333355557037136	1.01059636615101
0.0366691112740849	1.01203027433194
0.0400026668444563	1.01354833091142
0.0433362224148277	1.01515523371651
0.046669777985199	1.01685602299658
0.0500033335555704	1.01865615320982
0.0533368891259417	1.02056158149093
0.0566704446963131	1.02257887651778
0.0600040002666844	1.02471535198209
0.0633375558370558	1.02697922963795
0.0666711114074272	1.02937983781162
0.0700046669777985	1.03192785237456
0.0733382225481699	1.03463558850733
0.0766717781185412	1.03751735312127
0.0800053336889126	1.04058986955066
0.083338889259284	1.04387278806911
0.0866724448296553	1.04738929800044
0.0900060004000267	1.0511668588804
0.093339555970398	1.05523807249119
0.0966731115407694	1.0596417177534
0.100006667111141	1.06442397942488
0.103340222681512	1.06963990321792
0.106673778251883	1.07535513188503
0.110007333822255	1.08164799820232
0.113340889392626	1.08861210489749
0.116674444962998	1.09635961196067
0.120008000533369	1.10502560662965
0.12334155610374	1.11477418302608
0.126675111674112	1.12580724634257
0.130008667244483	1.13837761024301
0.133342222814854	1.15280865623161
0.136675778385226	1.16952355752263
0.140009333955597	1.18908754124988
0.143342889525968	1.21226572756083
0.14667644509634	1.24009195964024
0.150010000666711	1.27391491745346
0.153343556237082	1.31529989833835
0.156677111807454	1.36550845578353
0.160010667377825	1.42420105063617
0.163344222948197	1.48842879366918
0.166677778518568	1.55348431728825
0.170011334088939	1.61557038800685
0.173344889659311	1.67284591187058
