# Supplementary material for: Mechanics of Drosophila wing deployment
Source: Nat Commun. 2024 Dec 11;15:10577. doi: 10.1038/s41467-024-54527-0 (PMC11634967; doi:10.1038/s41467-024-54527-0)
Supplement: Supplementary file 18 — Source data [file 41467_2024_54527_MOESM18_ESM.zip › source_data/figS11a/figS11a_hexagone37.txt]

P_E	lambda
0	1
0.00333355557037136	1.00009822352339
0.00666711114074272	1.0002686621127
0.0100006667111141	1.00051981474468
0.0133342222814854	1.00085552627092
0.0166677778518568	1.00127783935181
0.0200013334222281	1.00178832748893
0.0233348889925995	1.00238870779233
0.0266684445629709	1.00308111999365
0.0300020001333422	1.00386825411799
0.0333355557037136	1.00475341300876
0.0366691112740849	1.00574055136235
0.0400026668444563	1.00683431221146
0.0433362224148277	1.00804007216865
0.046669777985199	1.00936400240518
0.0500033335555704	1.01081315062159
0.0533368891259417	1.01239554891169
0.0566704446963131	1.01412035283412
0.0600040002666844	1.01599801788687
0.0633375558370558	1.01804052076118
0.0666711114074272	1.02026163408757
0.0700046669777985	1.02267726468483
0.0733382225481699	1.02530586626827
0.0766717781185412	1.02816893763988
0.0800053336889126	1.0312916157593
0.083338889259284	1.03470336864348
0.0866724448296553	1.03843878445962
0.0900060004000267	1.04253843957696
0.093339555970398	1.04704981074563
0.0966731115407694	1.05202818069283
0.100006667111141	1.05753748658895
0.103340222681512	1.06365110237437
0.106673778251883	1.07045265935815
0.110007333822255	1.07803720769984
0.113340889392626	1.0865132635243
0.116674444962998	1.09600646441466
0.120008000533369	1.10666555578689
0.12334155610374	1.11867124974119
0.126675111674112	1.13224828210221
0.130008667244483	1.1476808898682
0.133342222814854	1.16533187158233
0.136675778385226	1.18566493622277
0.140009333955597	1.20926812379944
0.143342889525968	1.23687034908473
0.14667644509634	1.26932906617631
0.150010000666711	1.30753935759379
0.153343556237082	1.35218172401096
0.156677111807454	1.40325362185349
0.160010667377825	1.45958089565163
0.163344222948197	1.51875089977184
0.166677778518568	1.57797897263673
0.170011334088939	1.63500296874149
0.173344889659311	1.6885345216341
0.176678445229682	1.73814399220577
0.180012000800053	1.78385108984241
0.183345556370425	1.82597189703288
0.186679111940796	1.86482845948197
0.190012667511167	1.90078972716981
0.192512834188946	1.92636942620803
