# Supplementary material for: Mechanics of Drosophila wing deployment
Source: Nat Commun. 2024 Dec 11;15:10577. doi: 10.1038/s41467-024-54527-0 (PMC11634967; doi:10.1038/s41467-024-54527-0)
Supplement: Supplementary file 18 — Source data [file 41467_2024_54527_MOESM18_ESM.zip › source_data/figS11a/figS11a_square36.txt]

P_E	lambda
0	1
0.00333355557037136	1.00034660663918
0.00666711114074272	1.0007496399379
0.0100006667111141	1.00121392248233
0.0133342222814854	1.00174293695876
0.0166677778518568	1.00233962662437
0.0200013334222281	1.00300683409988
0.0233348889925995	1.00374754309529
0.0266684445629709	1.00456501396869
0.0300020001333422	1.00546286330384
0.0333355557037136	1.0064451155741
0.0366691112740849	1.00751624297785
0.0400026668444563	1.00868120305246
0.0433362224148277	1.0099454802176
0.046669777985199	1.01131513563577
0.0500033335555704	1.01279686899763
0.0533368891259417	1.01439809566257
0.0566704446963131	1.01612704281506
0.0600040002666844	1.0179928688397
0.0633375558370558	1.02000581094062
0.0666711114074272	1.02217736713792
0.0700046669777985	1.0245205201952
0.0733382225481699	1.02705001281603
0.0766717781185412	1.02978268565168
0.0800053336889126	1.03273789235399
0.083338889259284	1.03593800906876
0.0866724448296553	1.03940906026818
0.0900060004000267	1.04318148487665
0.093339555970398	1.04729107784316
0.0966731115407694	1.05178013734841
0.100006667111141	1.05669887276975
0.103340222681512	1.06210711187893
0.106673778251883	1.06807639074744
0.110007333822255	1.07469250915487
0.113340889392626	1.08205865176078
0.116674444962998	1.09029930531002
0.120008000533369	1.09956520023798
0.12334155610374	1.11003974962717
0.126675111674112	1.12194775207349
0.130008667244483	1.13556755609495
0.133342222814854	1.15124911160817
0.136675778385226	1.16944126335625
0.140009333955597	1.1907311604879
0.143342889525968	1.21589654485282
0.14667644509634	1.24594896841657
0.150010000666711	1.28211352991108
0.153343556237082	1.32560089753133
0.156677111807454	1.37702228248576
0.160010667377825	1.43530783992784
0.163344222948197	1.4974672047521
0.166677778518568	1.55965345280275
0.170011334088939	1.61892541853655
0.173344889659311	1.67385820261405
0.176678445229682	1.72413551344431
0.180012000800053	1.7699912583347
0.183345556370425	1.81191660602214
0.186679111940796	1.85043464339419
0.190012667511167	1.88596531438938
0.19084605640376	1.89445474556196
