# Supplementary material for: Mechanics of Drosophila wing deployment
Source: Nat Commun. 2024 Dec 11;15:10577. doi: 10.1038/s41467-024-54527-0 (PMC11634967; doi:10.1038/s41467-024-54527-0)
Supplement: Supplementary file 18 — Source data [file 41467_2024_54527_MOESM18_ESM.zip › source_data/figS9b/figS9b.txt]

sampleID	E_Pa
sample1	976945182.808955
sample1	760972920.343067
sample1	799160304.925557
sample1	825467319.737275
sample1	787908243.612476
sample1	1069341813.8689
sample1	888589676.142133
sample1	917171318.557314
sample1	975346535.385673
sample1	865245169.452554
sample1	1739300598.14325
sample1	1408968747.50891
sample1	1459966711.78836
sample1	1511377898.04477
sample1	1394487750.66066
sample1	1058157296.28346
sample1	1175020817.16931
sample1	952056704.110707
sample1	1009161824.98619
sample1	927881528.506445
sample1	327765082.305846
sample1	367369115.092808
sample1	376464528.290976
sample1	396774554.897713
sample1	375239119.030965
sample1	1221898518.85831
sample1	1286279413.57826
sample1	1346508549.65149
sample1	1061625181.04684
sample1	1251521180.75747
sample1	493986345.754967
sample1	529433943.274018
sample1	548580315.344822
sample1	586249186.085287
sample1	530534532.221403
sample2	964631969.404754
sample2	706710035.173498
sample2	739026916.307637
sample2	1013917756.93695
sample2	748953650.961865
sample2	843774546.390284
sample2	950669350.488386
sample2	981048059.437729
sample2	895516987.445988
sample2	998761943.869471
sample2	355569549.164434
sample2	849337206.73639
sample2	922577324.51303
sample2	933650673.092941
sample2	1068026188.29536
sample2	273571759.498459
sample2	183800699.808301
sample2	295312395.008279
sample2	287866306.633437
sample2	291878936.980629
sample2	248731878.123605
sample2	173325565.664531
sample2	177778487.148378
sample2	171221631.902808
sample2	452608702.270932
sample2	749354197.004518
sample2	894016921.864202
sample2	925937205.805815
sample2	933934321.363347
sample2	946922917.399052
sample3	2193296952.92693
sample3	1883230676.21038
sample3	1838231312.28611
sample3	1429327772.34017
sample3	1842971568.56588
sample3	1344929025.27748
sample3	1740537053.75978
sample3	1805978553.84397
sample3	2461101902.24087
sample3	2057104469.87427
sample3	2240547654.49193
sample3	2257005824.37047
sample3	2290145570.40189
sample3	2320835893.53194
sample3	3372110583.07212
sample3	3408788032.80801
sample3	2313117051.15503
sample3	2390466786.79886
sample3	3335322669.57937
sample3	755624914.963159
sample3	536250421.180752
sample3	688209480.109224
sample3	670820582.388106
sample3	720721257.879448
sample4	100430766.149425
sample4	110547239.454055
sample4	115485057.243381
sample4	115460798.820327
sample4	115063900.770898
sample4	404007644.462288
sample4	677632764.12258
sample4	427463183.308773
sample4	625002869.536882
sample4	586721544.640008
sample4	57788626.1136098
sample4	66024136.5977629
sample4	65577600.782348
sample4	65076316.6610502
sample4	65064035.7568234
sample4	1420973867.36239
sample4	1371239544.88392
sample4	1324870189.48487
sample4	1377077534.04914
sample4	1201838459.61481
sample5	1703305867.46361
sample5	3214684075.15232
sample5	3336817874.60688
sample5	3572725696.72059
sample5	3689788250.82105
sample5	1346174508.091
sample5	1359063762.98757
sample5	1277552855.59557
sample5	1206020974.08515
sample5	845810523.116328
sample5	1120048097.69561
sample5	804324921.79402
sample5	852327451.337497
sample5	818005507.328417
sample5	587348999.407788
sample5	552775227.474609
sample5	593395635.536061
sample5	613421459.509906
sample5	642479908.213655
sample5	604276174.430286
sample5	436424696.710394
sample5	413242655.202231
sample5	405924499.596011
sample5	449521549.860451
sample5	550868649.72572
