# Supplementary material for: Mechanics of Drosophila wing deployment
Source: Nat Commun. 2024 Dec 11;15:10577. doi: 10.1038/s41467-024-54527-0 (PMC11634967; doi:10.1038/s41467-024-54527-0)
Supplement: Supplementary file 18 — Source data [file 41467_2024_54527_MOESM18_ESM.zip › source_data/fig5b/fig5b_loadrate0.5uN_s.txt]

t_T	epsilon
0	0
0.00122956116489233	0.0161975241081486
0.00245912232978408	0.0224328596369111
0.0036887244472858	0.027005724373476
0.00491828561217754	0.0314501970362188
0.00614784677706987	0.0379155640865327
0.00737740794196162	0.0384869251078247
0.00860701005946334	0.0432306087386576
0.00983657122435509	0.0461416597659578
0.0110661323892468	0.0485532543774182
0.0122956935541392	0.0509176494083984
0.0135252956716409	0.0557198902566467
0.0147548568365326	0.0560850721596121
0.0159844180014244	0.0602227867385194
0.0172139791663167	0.0619273166962003
0.0184435812838184	0.0644847582189247
0.0196731424487102	0.0672624836155169
0.0209027036136019	0.0688197398697835
0.0221322647784937	0.071681912612211
0.023361866895996	0.0745174404832197
0.0245914280608877	0.0755656921478736
0.0258209892257795	0.0795047195173462
0.0270505503906712	0.0806852882790961
0.0282801525081735	0.0836250662309312
0.0295097136730653	0.0858699412397065
0.030739274837957	0.0886925780674759
0.0319688360028487	0.0913062033268136
0.0331984381203511	0.0932821663191389
0.0344279992852428	0.0948659053611991
0.0356575604501345	0.0971245679636601
0.0368871216150263	0.0989340625032868
0.0381167237325286	0.0998881502140844
0.0393462848974203	0.102287363251044
0.0405758460623121	0.104033455134558
0.0418054072272038	0.106225876360285
0.0430349683920956	0.107447814151603
0.0442645705095979	0.111538708098379
0.0454941316744896	0.112197956707605
0.0467236928393814	0.115017669317888
0.0479532540042731	0.116932203488885
0.0491828561217754	0.119695777490002
0.0504124172866672	0.120845735142485
0.0516419784515589	0.123214806377473
0.0528715396164507	0.125714599094663
0.054101141733953	0.125367382673078
0.0553307028988447	0.128666996379984
0.0565602640637365	0.130513092194011
0.0577898252286282	0.13202823199056
0.0590194273461299	0.134538377029073
0.0602489885110223	0.135784683277481
0.061478549675914	0.137244605366213
0.0627081108408058	0.139723815725348
0.0639377129583075	0.141288185951132
0.0651672741231998	0.144363901894527
0.0663968352880916	0.145101800654546
0.0676263964529833	0.147457106637396
0.068855998570485	0.148685807532872
0.0700855597353768	0.150654011817129
0.0713151209002691	0.152066291535227
0.0725446820651608	0.154188854910864
0.0737742841826626	0.155726294941382
0.0750038453475543	0.157599684765858
0.0762334065124466	0.159717830310673
0.0774629676773384	0.16056491098088
0.0786925697948401	0.161787053370466
0.0799221309597318	0.164166898080983
0.0811516921246236	0.164304089510235
0.0823812532895159	0.166791815070369
0.0836108554070176	0.168315984500278
0.0848404165719094	0.170367646888671
0.0860699777368011	0.172212495531019
0.0872995389016935	0.173985035428888
0.0885291410191952	0.175532615627228
0.0897587021840869	0.176819655689909
0.0909882633489787	0.178616395092233
0.0922178245138704	0.180050597498521
0.0934474266313727	0.181410658510675
0.0946769877962645	0.182947655576263
0.0959065489611562	0.184971603916166
0.097136110126048	0.186644811157222
0.0983656712909403	0.188001208121967
0.099595273408442	0.189498279338733
0.100824834573334	0.191360504718078
0.102054395738226	0.1928830342296
0.103283956903117	0.194775300435077
0.10451355902062	0.195634104301774
0.105743120185511	0.196791051842065
0.106972681350403	0.198586982924949
0.108202242515295	0.199481650091943
0.109431844632797	0.20088635561516
0.110661405797689	0.202258179752008
0.111890966962581	0.203630928136217
0.113120528127472	0.204908757587786
0.114350130244975	0.20666723123922
0.115579691409866	0.20758622356208
0.116809252574758	0.209489289829317
0.11803881373965	0.209975077041832
0.119268415857152	0.211582700495424
0.120497977022044	0.212415809605153
0.121727538186936	0.213942835375505
0.122957099351827	0.21578620575872
0.124186701469329	0.217080017113016
0.125416262634221	0.219234566404075
0.126645823799113	0.220391388313049
0.127875384964005	0.222359941574514
0.129104987081507	0.223450562860229
0.130334548246399	0.225878956476081
0.131564109411291	0.227093957029131
0.132793670576183	0.228949349132259
0.134023272693684	0.230521652188378
0.135252833858576	0.231586258916951
0.136482395023468	0.233235228261358
0.13771195618836	0.234143276740019
0.138941558305862	0.235810909642414
0.140171119470754	0.236717590066325
0.141400680635646	0.237841996989419
0.142630241800538	0.23938129115115
0.143859843918039	0.240893213739059
0.145089405082931	0.242350221347607
0.146318966247823	0.243469124260316
0.147548527412715	0.245734269209302
0.148778129530217	0.246504498685806
0.150007690695109	0.24868778811483
0.15123725186	0.249809868125272
0.152466813024893	0.251809983240487
0.153696374189784	0.25365535673429
0.154925976307286	0.254468544225018
0.156155537472178	0.255886805094121
0.15738509863707	0.258079694519744
0.158614659801962	0.259295505864838
0.159844261919464	0.260858605215342
0.161073823084355	0.262161172206652
0.162303384249247	0.263820694266777
0.16353294541414	0.265334133788308
0.164762547531641	0.26669630269717
0.165992108696533	0.267797446478538
0.167221669861425	0.269175175501722
0.168451231026317	0.269788572065277
0.169680833143819	0.271742991062308
0.170910394308711	0.272851532382364
0.172139955473602	0.273967577674843
0.173369516638494	0.275794003452623
0.174599118755996	0.276693044072846
0.175828679920888	0.278307706638656
0.17705824108578	0.279771019213015
0.178287802250672	0.280993667680601
0.179517404368174	0.282277797379845
0.180746965533066	0.283319380716113
0.181976526697957	0.285232553124117
0.183206087862849	0.286241620522154
0.184435689980351	0.287696839554003
0.185665251145243	0.289302143096106
0.186894812310135	0.290848789038405
0.188124373475027	0.291701905186376
0.189353975592529	0.294241550069384
0.190583536757421	0.295642013252515
0.191813097922312	0.297051405036304
0.193042659087204	0.299034388188297
0.194272261204706	0.300264747365784
0.195501822369598	0.302022638294803
0.19673138353449	0.303537292040985
0.197960944699382	0.305072648480757
0.199190546816883	0.306611211991912
0.200420107981776	0.308210183879132
0.201649669146668	0.309432381848071
0.202879230311559	0.311414080223907
0.204108832429061	0.312180553321856
0.205338393593953	0.314323681590348
0.206567954758845	0.315433508858267
0.207797515923737	0.3163484222425
0.209027077088629	0.318160081479133
0.21025667920613	0.319126437625417
0.211486240371023	0.321070641461518
0.212715801535914	0.321953081688172
0.213945362700806	0.323200162931811
0.215174964818308	0.324643020968925
0.2164045259832	0.325589438312156
0.217634087148092	0.326916001964458
0.218863648312984	0.328945677142349
0.220093250430485	0.329585697053327
0.221322811595377	0.330806562040963
0.222552372760269	0.332682380312232
0.223781933925161	0.333269596636947
0.225011536042663	0.335151442745616
0.226241097207555	0.336101457263232
0.227470658372446	0.33767412214435
0.228700219537339	0.33939471466189
0.22992982165484	0.340487777141822
0.231159382819732	0.341968200898171
0.232388943984624	0.34328208331255
0.233618505149516	0.344285860012077
0.234848107267018	0.345827765827183
0.23607766843191	0.347582655713992
0.237307229596802	0.348447983541364
0.238536790761693	0.350409791104826
0.239766392879196	0.352079961602052
0.240995954044087	0.353003772507115
0.242225515208979	0.354579818460632
0.243455076373871	0.355873724317453
0.244684678491373	0.356854303066421
0.245914239656265	0.358341388397012
0.247143800821157	0.35900100545109
0.248373361986048	0.360140936655803
0.249602964103551	0.361772831919277
0.250832525268442	0.362618486285165
0.252062086433334	0.36418826905757
0.253291647598226	0.364747168918475
0.254521249715728	0.366126719720942
0.25575081088062	0.367197826269466
0.256980372045512	0.368313199282835
0.258209933210403	0.369903473320362
0.259439535327906	0.370849799267872
0.260669096492797	0.37184029630669
0.261898657657689	0.373000763503868
0.263128218822581	0.373912305397482
0.264357779987473	0.375063066469877
0.265587382104975	0.37595808871214
0.266816943269867	0.377045904987821
0.268046504434758	0.377659734839642
0.26927606559965	0.378497435838303
0.270505667717153	0.380123797303715
0.271735228882044	0.380560448129927
0.272964790046936	0.382183327959518
0.274194351211828	0.383122003788916
0.27542395332933	0.384313896527083
0.276653514494222	0.385591851518476
0.277883075659114	0.386876248287953
0.279112636824005	0.387604202873377
0.280342238941507	0.388790817519182
0.281571800106399	0.389498405754255
0.282801361271291	0.390686950100363
0.284030922436183	0.391526763031868
0.285260524553685	0.392846355922646
0.286490085718576	0.393744474598179
0.287719646883469	0.394704709177391
0.28894920804836	0.395605559251432
0.290178810165862	0.39700989081414
0.291408371330754	0.397329968183903
0.292637932495646	0.398487003712367
0.293867493660538	0.398906635746453
0.29509709577804	0.400311449759447
0.296326656942931	0.400982823689017
0.297556218107823	0.402297067648147
0.298785779272715	0.403158215075643
0.300015381390217	0.403588515166708
0.301244942555109	0.404919830258003
0.302474503720001	0.405556213277099
0.303704064884893	0.406151906389506
0.304933667002395	0.407448729577161
0.306163228167287	0.407806298147185
0.307392789332178	0.409225129737301
0.30862235049707	0.409938667182133
0.309851952614572	0.410456690643017
0.311081513779464	0.411895560507706
0.312311074944356	0.412575663982546
0.313540636109248	0.413534267534786
0.31477023822675	0.414743050933795
0.315999799391642	0.414707199964177
0.317229360556533	0.416116056847074
0.318458921721425	0.416562221349127
0.319688482886317	0.417961535438828
0.320918085003819	0.418654775009551
0.322147646168711	0.420071206476519
0.323377207333603	0.420241221508932
0.324606768498494	0.422071219411273
0.325836370615997	0.422233436998006
0.327065931780888	0.423518671747951
0.32829549294578	0.424443825067933
0.329525054110672	0.424699316413038
0.330754656228174	0.425681976987416
0.331984217393066	0.427054407814792
0.333213778557958	0.426722120703711
0.334443339722849	0.429110500077306
0.335672941840352	0.428640391609504
0.336902503005243	0.42982876575718
0.338132064170135	0.431039086444087
0.339361625335027	0.430637021710959
0.340591227452529	0.432044513073127
0.341820788617421	0.432332863782506
0.343050349782313	0.433036334773472
0.344279910947205	0.433822768989385
0.345509513064706	0.434450844365865
0.346739074229599	0.43541686017845
0.34796863539449	0.436522437092421
0.349198196559382	0.437490338373561
0.350427798676884	0.438493051207709
0.351657359841776	0.439036686781897
0.352886921006668	0.439840751404124
0.35411648217156	0.440456729103741
0.355346084289061	0.441597853062928
0.356575645453953	0.441856227459431
0.357805206618845	0.443846363825199
0.359034767783737	0.443581355487548
0.360264369901239	0.445841214698018
0.361493931066131	0.445594339415515
