# Supplementary material for: Mechanics of Drosophila wing deployment
Source: Nat Commun. 2024 Dec 11;15:10577. doi: 10.1038/s41467-024-54527-0 (PMC11634967; doi:10.1038/s41467-024-54527-0)
Supplement: Supplementary file 18 — Source data [file 41467_2024_54527_MOESM18_ESM.zip › source_data/fig5b/fig5b_loadrate3.2uN_s.txt]

t_T	epsilon
0	0
0.0029782300209385	0.018153582379009
0.00595655923685479	0.0349884205769289
0.00893478925779329	0.0450417347838691
0.0119130192787318	0.0561783955596773
0.0148912492996731	0.066221755119174
0.0178695785155894	0.0766309628550047
0.0208478085365279	0.085331965026707
0.0238260385574664	0.0952084219857742
0.0268042685784049	0.10473414265796
0.0297825977943212	0.113729553224286
0.0327608278152597	0.12350817958958
0.0357390578361982	0.13270213646086
0.0387172878571367	0.141190969212744
0.0416956170730558	0.149993950941859
0.0446738470939943	0.158216267958793
0.0476520771149328	0.166977210191703
0.0506303071358713	0.174600308303206
0.0536086363517876	0.183568933657782
0.0565868663727261	0.190288742525444
0.0595650963936646	0.198242710686738
0.0625433264146031	0.205509470714105
0.0655216556305222	0.21354479623723
0.0684998856514607	0.221369216468776
0.0714781156723992	0.228610068931841
0.0744563456933377	0.23506037974882
0.077434674909254	0.24173706702628
0.0804129049301925	0.248905580235439
0.083391134951131	0.25700909868818
0.0863693649720695	0.264070438298153
0.0893476941879858	0.270498215277079
0.0923259242089271	0.276927988949889
0.0953041542298656	0.282170194981983
0.0982823842508041	0.289484660601221
0.10126071346672	0.295562766491604
0.104238943487659	0.301131639765876
0.107217173508597	0.306270305101938
0.110195403529536	0.309538379361708
0.113173732745452	0.311024277632142
0.116151962766391	0.31216227980999
