# Supplementary material for: Mechanics of Drosophila wing deployment
Source: Nat Commun. 2024 Dec 11;15:10577. doi: 10.1038/s41467-024-54527-0 (PMC11634967; doi:10.1038/s41467-024-54527-0)
Supplement: Supplementary file 18 — Source data [file 41467_2024_54527_MOESM18_ESM.zip › source_data/fig5b/fig5b_loadrate0.3uN_s.txt]

t_T	epsilon
0	0
0.000853650553007721	0.00671216742113518
0.00170730110601544	0.0156908497525611
0.00256098009129611	0.0155945298647351
0.00341463064430383	0.0211298467938578
0.00426828119731155	0.0230263724843325
0.00512193175031927	0.0241522167609533
0.00597558230332699	0.0274859732118813
0.00682926128860766	0.029977030213574
0.00768291184161538	0.0328054614031313
0.0085365623946231	0.0351508300195576
0.00939021294763083	0.0382406517571093
0.0102438919329115	0.041390146838579
0.0110975424859192	0.0433180788753011
0.0119511930389269	0.0465767954279855
0.0128048435919347	0.0473371115263655
0.0136585225772149	0.0499000511661357
0.014512173130223	0.0520869690078575
0.0153658236832308	0.0536341785280895
0.0162194742362385	0.0565404712893077
0.0170731532215188	0.0597253144946876
0.0179268037745269	0.0615659359393253
0.0187804543275346	0.0637913136886807
0.0196341048805423	0.0661811312056507
0.0204877838658226	0.0681681010444034
0.0213414344188307	0.0702023716032684
0.0221950849718384	0.0714749844648834
0.0230487355248462	0.0736191984673748
0.0239024145101264	0.075510140223653
0.0247560650631341	0.0785322782262444
0.0256097156161423	0.0804368696556498
0.02646336616915	0.082688484880997
0.0273170451544302	0.0846767784490566
0.028170695707438	0.0866349494608562
0.0290243462604461	0.0885376010998188
0.0298779968134538	0.0902555096449883
0.0307316757987341	0.0925161055559194
0.0315853263517418	0.0938631359899738
0.0324389769047495	0.0965935220945913
0.0332926274577576	0.098802041498419
0.0341463064430379	0.10048338700417
0.0349999569960456	0.102663707358105
0.0358536075490534	0.10431217570351
0.0367072581020615	0.105521083907133
0.0375609370873417	0.107171095063087
0.0384145876403495	0.1091073558766
0.0392682381933572	0.11137319571335
0.0401218887463649	0.112595316595092
0.0409755677316456	0.114546326222467
0.0418292182846533	0.116776075041627
0.042682868837661	0.118665567071963
0.0435365193906687	0.12079753942823
0.0443901699436769	0.122639944379663
0.0452438489289571	0.12456010597298
0.0460974994819649	0.125688443755252
0.0469511500349726	0.127310940346519
0.0478048005879803	0.129561515004313
0.048658479573261	0.13130836129006
0.0495121301262687	0.133259867703767
0.0503657806792764	0.135315410894443
0.0512194312322841	0.137201760890629
0.0520731102175648	0.139091615300163
0.0529267607705725	0.140608977952516
0.0537804113235802	0.142573493552728
0.054634061876588	0.143766431438325
0.0554877408618686	0.144641915145719
0.0563413914148763	0.14599665982772
0.0571950419678841	0.147759804369233
0.0580486925208918	0.148776533124383
0.0589023715061725	0.14935102945745
0.0597560220591802	0.150575777204871
0.0606096726121879	0.151869649454827
0.0614633231651956	0.153207927132281
0.0623170021504759	0.154678092632491
0.063170652703484	0.156230534106602
0.0640243032564917	0.157247618796029
0.0648779538094994	0.159287453259689
0.0657316327947797	0.160414764269829
0.0665852833477878	0.161880686296249
0.0674389339007956	0.162515298788839
0.0682925844538033	0.164418222575521
0.0691462634390835	0.165434819072957
0.0699999139920913	0.167069160733168
0.0708535645450994	0.167664318258302
0.0717072150981071	0.169420675595244
0.0725608940833874	0.170678216586128
0.0734145446363951	0.171965417725824
0.0742681951894032	0.172922674884937
0.0751218457424109	0.173878937464021
0.0759755247276912	0.175403965965983
0.0768291752806989	0.176766573450304
0.0776828258337066	0.17813304793316
0.0785364763867148	0.17938922143194
0.079390155371995	0.180886779564667
0.0802438059250028	0.182036908228652
0.0810974564780105	0.183466135781848
0.0819511070310186	0.185190255821044
0.0828047575840263	0.186369190335696
0.0836584365693066	0.187903565126461
0.0845120871223143	0.189600967319554
0.085365737675322	0.191155425788835
0.0862193882283302	0.192714373035506
0.0870730672136104	0.193936470734236
0.0879267177666181	0.195989599159556
0.0887803683196259	0.196838648146789
0.089634018872634	0.198100139624254
0.0904876978579143	0.199584921402053
0.091341348410922	0.200832953767924
0.0921949989639297	0.201957865312798
0.0930486495169378	0.20330275086835
0.0939023285022181	0.204281123569478
0.0947559790552258	0.205449974757019
0.0956096296082335	0.206534145855486
0.0964632801612412	0.207507327735263
0.0973169591465219	0.208499775498629
0.0981706096995296	0.209652822948351
0.0990242602525374	0.210978123802929
0.0998779108055451	0.212032452353558
0.100731589790826	0.213523803546235
0.101585240343833	0.214951325019549
0.102438890896841	0.216083923314285
0.103292541449849	0.216948863471792
0.10414622043513	0.21874599084472
0.104999870988137	0.219381269201807
0.105853521541145	0.220773503845004
0.106707172094153	0.22194291675535
0.107560851079433	0.223294033802775
0.108414501632441	0.224341329038797
0.109268152185449	0.225705883745743
0.110121802738457	0.226841501043669
0.110975481723737	0.227760659651983
0.111829132276745	0.228947148040207
0.112682782829753	0.229933414505989
0.11353643338276	0.230569105346804
0.114390112368041	0.23167723375053
0.115243762921049	0.232934145565249
0.116097413474057	0.234060584537514
0.116951064027064	0.235138748085176
0.117804743012345	0.236673259822257
0.118658393565352	0.237154608426386
0.11951204411836	0.238938051706277
0.120365694671368	0.239932636379464
0.121219345224376	0.241360542087135
0.122073024209656	0.24234506829655
0.122926674762664	0.243966870788952
0.123780325315672	0.245011511236305
0.12463397586868	0.246573723384771
0.12548765485396	0.247570000416817
0.126341305406968	0.248915297479181
0.127194955959976	0.250156679413761
0.128048606512983	0.25107346301389
0.128902285498264	0.252683640824699
0.129755936051271	0.253266772984283
0.13060958660428	0.255098213043275
0.131463237157287	0.255944164456135
0.132316916142568	0.257309585866371
0.133170566695575	0.258199841373124
0.134024217248583	0.259723352410279
0.134877867801591	0.260715094764952
0.135731546786871	0.261711935597218
0.136585197339879	0.263067563524512
0.137438847892887	0.264369516944298
0.138292498445895	0.264973784733027
0.139146177431175	0.266305917512412
0.139999827984183	0.267057582044883
0.140853478537191	0.268697398018901
0.141707129090198	0.269262855438972
0.142560808075479	0.270559404339594
0.143414458628487	0.271573550634548
0.144268109181494	0.272713095285917
0.145121759734502	0.273982217158612
0.145975438719783	0.274924703811712
0.146829089272791	0.276219088575748
0.147682739825798	0.277255236506387
0.148536390378806	0.278442781088728
0.149390069364087	0.279459450109169
0.150243719917094	0.280351311522419
0.151097370470102	0.281216048920066
0.15195102102311	0.281607662794678
0.152804700008391	0.282466485302503
0.153658350561398	0.283151102056384
0.154512001114406	0.283890198282454
0.155365651667414	0.284856536119873
0.156219330652694	0.285899638319969
0.157072981205702	0.286383369747765
0.15792663175871	0.287565130457987
0.158780282311718	0.288571320510678
0.159633932864725	0.289434433834956
0.160487611850006	0.290430514632652
0.161341262403014	0.291213257749989
0.162194912956021	0.291885297713462
0.163048563509029	0.292582321567139
0.16390224249431	0.293553257700171
0.164755893047317	0.294299767208069
0.165609543600325	0.294979545269938
0.166463194153333	0.295895379009455
0.167316873138613	0.296490726416635
0.168170523691621	0.297310721121215
0.169024174244629	0.298080600623531
0.169877824797637	0.298727776169741
0.170731503782917	0.299183032998268
0.171585154335925	0.300283990405111
0.172438804888933	0.300902061538797
0.173292455441941	0.301233581524866
0.174146134427221	0.302067156475636
0.174999784980229	0.302576586401357
0.175853435533237	0.303170641507948
0.176707086086244	0.303510546979276
0.177560765071525	0.303945339430797
0.178414415624532	0.304492845878995
0.179268066177541	0.304916094492979
0.180121716730548	0.305733450170555
0.180975395715829	0.306299499169505
0.181829046268836	0.306917223576096
0.182682696821844	0.30746669842163
0.183536347374852	0.308183623075456
0.184390026360132	0.308993018581189
0.18524367691314	0.309393091218303
0.186097327466148	0.310247856645604
0.186950978019156	0.310805383110095
0.187804657004436	0.311557447658517
0.188658307557444	0.312087515685598
0.189511958110452	0.312781043665686
0.190365608663459	0.313147677418084
0.19121928764874	0.314124683877719
0.192072938201748	0.314526069007175
0.192926588754755	0.315034413520377
0.193780239307763	0.316105301603955
0.194633918293044	0.316541092085567
0.195487568846052	0.317222876881572
0.196341219399059	0.317740343275261
0.197194869952067	0.318638901539765
0.198048520505075	0.319386436381824
0.198902199490355	0.320111593573906
0.199755850043363	0.32079145409639
0.200609500596371	0.321581052289294
0.201463151149379	0.321721939542486
0.202316830134659	0.32256086841058
0.203170480687667	0.323058932770096
0.204024131240675	0.323779948586047
0.204877781793682	0.324330005303896
0.205731460778963	0.324732672706958
0.206585111331971	0.325305983292588
0.207438761884978	0.325781961740893
0.208292412437986	0.326434150604454
0.209146091423267	0.326961485792271
0.209999741976275	0.327844857250395
0.210853392529282	0.328324090016414
0.21170704308229	0.328887593162421
0.21256072206757	0.329558814045223
0.213414372620578	0.330118390110823
0.214268023173586	0.330969073248255
0.215121673726594	0.331729157981808
0.215975352711874	0.332644503234181
0.216829003264882	0.333050484320895
0.21768265381789	0.334014337506004
0.218536304370898	0.334618224504005
0.219389983356178	0.335511431139882
0.220243633909186	0.3359205845865
0.221097284462194	0.337121810487519
0.221950935015202	0.337957695325594
0.222804614000482	0.338637758511011
0.22365826455349	0.339638079588233
0.224511915106498	0.340691161074136
0.225365565659505	0.341432257696523
0.226219244644786	0.342610515792955
0.227072895197793	0.343226733571699
0.227926545750801	0.344152729887999
0.228780196303809	0.344923850060308
0.229633875289089	0.345748877938519
0.230487525842097	0.346163763360393
0.231341176395105	0.346784218272045
0.232194826948113	0.34720888065905
0.233048505933393	0.348105815717247
0.233902156486401	0.348084198972703
0.234755807039409	0.349321852140657
0.235609457592417	0.349520526289762
0.236463108145425	0.350229675705359
0.237316787130705	0.350613568270424
0.238170437683713	0.350966090681864
0.23902408823672	0.351246680002482
0.239877738789728	0.351784267184162
0.240731417775009	0.351815214130397
0.241585068328016	0.352491680601992
0.242438718881024	0.352867894031602
0.243292369434032	0.353713712821963
0.244146048419313	0.354157639501143
0.24499969897232	0.354573233740375
0.245853349525328	0.35540108927143
0.246707000078336	0.35594267169295
0.247560679063616	0.356332708801342
0.248414329616624	0.357095629065762
0.249267980169632	0.357669913200021
0.250121630722639	0.358174927250133
0.25097530970792	0.358553086072223
0.251828960260928	0.359304531833019
0.252682610813936	0.360016584133375
0.253536261366943	0.360620537289397
0.254389940352224	0.361038908435442
0.255243590905232	0.361253605150236
0.256097241458239	0.361995280620465
0.256950892011247	0.362498393833566
0.257804570996528	0.363198712095851
0.258658221549536	0.363594974276528
0.259511872102543	0.363972558879129
0.260365522655551	0.364353510825769
0.261219201640831	0.364944168565841
0.262072852193839	0.365444703154704
0.262926502746847	0.3660398681925
0.263780153299855	0.366422182966879
0.264633832285135	0.366788965355261
0.265487482838143	0.367331846607281
0.266341133391151	0.36786333233498
0.267194783944159	0.368076410603224
0.268048462929439	0.369123720538019
0.268902113482447	0.369740008136828
0.269755764035455	0.370282284497606
0.270609414588462	0.370895578583469
0.271463093573743	0.37136522884014
0.27231674412675	0.371946842461421
0.273170394679759	0.372600647548003
0.274024045232766	0.373217211012226
0.274877724218047	0.373537171524653
0.275731374771054	0.374077636725149
0.276585025324062	0.374370634702643
0.27743867587707	0.374985811079084
0.278292326430078	0.375506871625937
0.279146005415358	0.375991784937418
0.279999655968366	0.376680040307364
0.280853306521374	0.37734524854004
0.281706957074382	0.378140469790813
0.282560636059662	0.37839168972252
0.28341428661267	0.378790290322433
0.284267937165677	0.379402841822487
0.285121587718686	0.379905332272873
0.285975266703966	0.380657087823987
0.286828917256974	0.381329269959257
0.287682567809981	0.381792217913847
0.288536218362989	0.3824855505545
0.28938989734827	0.383018047461019
0.290243547901277	0.383592575860534
0.291097198454285	0.384502101646028
0.291950849007293	0.385127620185553
0.292804527992573	0.385990662438046
0.293658178545581	0.386273967651337
0.294511829098589	0.386719234565568
0.295365479651597	0.387518584317565
0.296219158636877	0.388222897151032
0.297072809189885	0.388988542193015
0.297926459742893	0.389911594726455
0.2987801102959	0.390376587140205
0.299633789281181	0.391064768537757
0.300487439834189	0.3917518588803
0.301341090387197	0.392653059734862
0.302194740940204	0.393409918586902
0.303048419925485	0.394158776194396
0.303902070478493	0.394850379149993
0.3047557210315	0.395596442500623
0.305609371584508	0.396136609522845
0.306463050569789	0.396792005646133
0.307316701122797	0.397688361098476
0.308170351675804	0.398298204599561
0.309024002228812	0.399280234070194
0.309877681214092	0.399711907689696
0.3107313317671	0.400477995251738
0.311584982320108	0.401152475919282
0.312438632873116	0.402263259041226
0.313292311858396	0.403097128889737
0.314145962411404	0.403826217889972
0.314999612964412	0.404519927710482
0.31585326351742	0.405218104392757
0.316706914070427	0.405908903940123
0.317560593055708	0.40657594381014
0.318414243608716	0.407230034057285
0.319267894161723	0.407994723839477
0.320121544714731	0.408670438414675
0.320975223700011	0.409192634238318
0.32182887425302	0.409724809826344
0.322682524806027	0.41056903869132
0.323536175359035	0.411443478189509
0.324389854344315	0.411904618942763
0.325243504897323	0.412485326366993
0.326097155450331	0.413131756326122
0.326950806003339	0.413776240024135
0.327804484988619	0.414565820300832
0.328658135541627	0.415191781116128
0.329511786094635	0.415998201458878
0.330365436647643	0.416673730975576
0.331219115632923	0.417263569186447
0.332072766185931	0.41792033700827
0.332926416738938	0.418543063952777
0.333780067291946	0.418979045837693
0.334633746277227	0.419547751447533
0.335487396830234	0.420020272053826
0.336341047383242	0.420660967242864
0.33719469793625	0.421288726738084
0.338048376921531	0.422155286544474
0.338902027474538	0.422954729482352
0.339755678027546	0.423580873736934
0.340609328580554	0.424299695869433
0.341463007565834	0.424713613396434
0.342316658118842	0.425621710722442
0.34317030867185	0.426104813297026
0.344023959224858	0.426945092139642
0.344877638210138	0.427553188927065
0.345731288763146	0.428186573472508
0.346584939316154	0.429016552029049
0.347438589869161	0.43004270050231
0.348292268854442	0.430940687284743
0.34914591940745	0.431822640897266
0.349999569960458	0.432427323865562
0.350853220513465	0.433188397420308
0.351706899498746	0.434068137116253
0.352560550051754	0.434790024401606
0.353414200604761	0.435751660926267
0.354267851157769	0.436542716098578
0.355121501710777	0.437232372611606
0.355975180696057	0.437514380797083
0.356828831249065	0.438290397999686
0.357682481802073	0.439022386139836
0.358536132355081	0.439638681675682
0.359389811340361	0.440284264074347
0.360243461893369	0.440848788424466
0.361097112446377	0.441669570337036
0.361950762999384	0.442494515412579
0.362804441984665	0.443157678100667
0.363658092537673	0.44423091704605
0.364511743090681	0.445061988271584
0.365365393643688	0.445714270414426
0.366219072628969	0.446405371545506
0.367072723181977	0.446754107483291
0.367926373734984	0.447728405278934
0.368780024287992	0.448473140636472
0.369633703273272	0.449160555334153
0.37048735382628	0.449690897385626
0.371341004379288	0.450282071169863
0.372194654932296	0.450849540642854
0.373048333917576	0.451378442202445
0.373901984470584	0.452095157089555
0.374755635023592	0.452619289554252
0.3756092855766	0.453030963433833
0.37646296456188	0.453802585019315
0.377316615114888	0.45411906630638
0.378170265667896	0.454568852074794
0.379023916220904	0.4551902971239
0.379877595206184	0.455544985283585
0.380731245759192	0.455994339503874
0.381584896312199	0.456285754763394
0.382438546865207	0.456912698491247
0.383292225850488	0.457729159675262
0.384145876403495	0.457967721151853
0.384999526956503	0.458571659635958
0.385853177509511	0.459300608696457
0.386706856494792	0.459683089030286
0.387560507047799	0.460443341398589
0.388414157600807	0.460660511218125
0.389267808153815	0.46121025827753
0.390121487139095	0.46152764606804
0.390975137692103	0.462158109861374
0.391828788245111	0.462357421611408
0.392682438798119	0.463086475771592
0.393536089351127	0.463330322404626
0.394389768336407	0.463962555578274
0.395243418889415	0.464690935266817
0.396097069442422	0.465223606497513
0.39695071999543	0.465750539337978
0.397804398980711	0.466070970762216
0.398658049533718	0.466792353717755
0.399511700086726	0.467159270985908
0.400365350639734	0.467596413314603
0.401219029625015	0.467975962285026
0.402072680178022	0.468625310337973
0.40292633073103	0.468977829852987
0.403779981284038	0.469763857155233
0.404633660269318	0.47015426621754
0.405487310822326	0.470417330110281
0.406340961375334	0.470749363001117
0.407194611928342	0.471324735368528
0.408048290913622	0.471851272096117
0.40890194146663	0.472491312089439
0.409755592019638	0.473159624228442
0.410609242572645	0.473519841638692
0.411462921557926	0.4740061308967
0.412316572110934	0.474502241547964
0.413170222663942	0.475124373414758
0.414023873216949	0.475608473431666
0.41487755220223	0.476280460018826
0.415731202755238	0.476679648213847
0.416584853308245	0.477304650917246
0.417438503861253	0.478022225513737
0.418292182846533	0.478532208836163
0.419145833399541	0.478929380482511
0.419999483952549	0.479634671479352
0.420853134505557	0.480285695562237
0.421706813490837	0.480669548318646
0.422560464043845	0.481090560988615
0.423414114596853	0.481501315921403
0.424267765149861	0.481966210522176
0.425121444135141	0.482568855631538
0.425975094688149	0.483045366575659
0.426828745241156	0.483436415982363
0.427682395794165	0.483662425136956
0.428536074779445	0.484159857326904
0.429389725332453	0.484509985405303
0.43024337588546	0.484870367847965
0.431097026438468	0.485360782020348
0.431950676991476	0.485662749634949
0.432804355976756	0.485972034919093
0.433658006529764	0.486384832534022
0.434511657082772	0.48667802585597
0.43536530763578	0.487055809419579
0.43621898662106	0.487458553393615
0.437072637174068	0.488125601206484
0.437926287727076	0.488354535496933
0.438779938280084	0.488912346492898
0.439633617265364	0.489440199333283
0.440487267818372	0.489896730542004
0.44134091837138	0.490309420759082
0.442194568924388	0.490842574320889
0.443048247909668	0.491029447485456
0.443901898462676	0.49160566882108
0.444755549015683	0.492143029071661
0.445609199568691	0.492649205393116
0.446462878553972	0.49301888380389
0.447316529106979	0.493362120685871
0.448170179659987	0.493607621971222
0.449023830212995	0.494317602270942
0.449877509198276	0.494595839302474
0.450731159751283	0.495461158706951
0.451584810304291	0.495384897209209
0.452438460857299	0.496208638771525
0.453292139842579	0.49645244635248
0.454145790395587	0.497094835337432
0.454999440948595	0.497382928596845
0.455853091501603	0.498082009183569
0.456706770486883	0.498157902207638
0.457560421039891	0.498674825401646
0.458414071592899	0.499109080944087
0.459267722145906	0.499531851049326
0.460121401131187	0.49963146120043
0.460975051684195	0.500264675691459
0.461828702237203	0.500359812662508
0.46268235279021	0.50080820064151
0.46353603177549	0.501080634993967
0.464389682328499	0.501826963481035
0.465243332881506	0.502090108679749
0.466096983434514	0.502813515830797
0.466950662419794	0.503205028008232
0.467804312972802	0.503576257193
0.46865796352581	0.504232453570813
0.469511614078818	0.504452548007728
0.470365264631826	0.504960994491106
0.471218943617106	0.505202493213302
0.472072594170114	0.505733579891416
0.472926244723122	0.505975743889226
0.473779895276129	0.5062592332754
0.47463357426141	0.506506676564342
0.475487224814417	0.50710125704204
0.476340875367426	0.507200129832522
0.477194525920433	0.507571599183674
0.478048204905714	0.50780132695728
0.478901855458721	0.508148882312797
0.479755506011729	0.508851088864216
0.480609156564737	0.509226198119327
0.481462835550017	0.50967479786082
0.482316486103025	0.51003645822961
0.483170136656033	0.510431565421579
0.484023787209041	0.510743459357627
0.484877466194321	0.511261374632868
0.485731116747329	0.511700173805267
0.486584767300337	0.512065079183446
0.487438417853345	0.512320553119759
0.488292096838625	0.512646438030668
0.489145747391633	0.512900750425688
0.48999939794464	0.513047638284142
0.490853048497648	0.513416135603345
0.491706727482929	0.513897591213774
0.492560378035937	0.514531584126601
0.493414028588944	0.515009042886937
0.494267679141952	0.515398721916529
0.495121358127233	0.515614460537031
0.49597500868024	0.516187056644012
0.496828659233248	0.516807162480832
0.497682309786256	0.517634406227637
0.498535988771537	0.517864412346
0.499389639324544	0.518392121566414
0.500243289877552	0.518644909888443
0.50109694043056	0.519208909702919
0.50195061941584	0.519681917240135
0.502804269968848	0.520146661396286
