# Supplementary material for: Mechanics of Drosophila wing deployment
Source: Nat Commun. 2024 Dec 11;15:10577. doi: 10.1038/s41467-024-54527-0 (PMC11634967; doi:10.1038/s41467-024-54527-0)
Supplement: Supplementary file 18 — Source data [file 41467_2024_54527_MOESM18_ESM.zip › source_data/fig5b/fig5b_loadrate0.9uN_s.txt]

t_T	epsilon
0	0
0.00161073908477014	0.0194055705974538
0.00322142452294309	0.0231025466036644
0.00483210996111604	0.02905999663206
0.00644279539928899	0.0363598211731673
0.00805353448406066	0.0404145828957608
0.00966421992223361	0.0456008445237211
0.0112749053604066	0.0477194103867552
0.0128855907985795	0.0510622898703977
0.0144962762367525	0.0555741884828911
0.0161070153215226	0.0584506138147337
0.0177177007596955	0.0626935606995765
0.0193283861978685	0.0664246013128756
0.0209390716360414	0.0703407466430223
0.0225498107208131	0.0732299467867005
0.0241604961589861	0.077120447381063
0.025771181597159	0.0788068011969374
0.027381867035332	0.0829354350261621
0.0289926061201021	0.087420547514069
0.0306032915582751	0.0900450431019613
0.032213976996448	0.0945041674190852
0.033824662434621	0.0983040019964123
0.0354354015193911	0.101489743743427
0.0370460869575656	0.104860248436324
0.0386567723957385	0.109065853618499
0.0402674578339115	0.112281219891955
0.0418781969186816	0.116697753811635
0.0434888823568546	0.120708954523381
0.0450995677950275	0.124583889535987
0.0467102532332005	0.128305959132599
0.0483209923179706	0.131890113835949
0.0499316777561436	0.135057773295948
0.051542363194318	0.137290739797128
0.053153048632491	0.13975585246376
0.0547637877172611	0.143396553268765
0.0563744731554341	0.145484267629389
0.057985158593607	0.149106103161474
0.05959584403178	0.152021909815098
0.0612065831165501	0.154728489722853
0.0628172685547231	0.157567753073117
0.064427953992896	0.161434307171415
0.0660386394310705	0.164113482402827
0.0676493785158406	0.167408265130616
0.0692600639540136	0.17005019659413
0.0708707493921865	0.172835832203907
0.0724814348303595	0.175633442630419
0.0740921739151296	0.178553849675784
0.0757028593533026	0.181907288169995
0.0773135447914755	0.184794717042475
0.0789242302296485	0.187378947022428
0.0805349693144201	0.190210748180549
0.0821456547525931	0.193063086922164
0.083756340190766	0.195598176360989
0.085367025628939	0.198887450263561
0.0869777110671119	0.201524917946123
0.0885884501518821	0.204366295051781
0.090199135590055	0.207451402665986
0.091809821028228	0.210215870810045
0.0934205064664009	0.213211222809483
0.0950312455511726	0.215228682439588
0.0966419309893455	0.218429495903944
0.0982526164275185	0.219973910928914
0.0998633018656914	0.222935366551775
0.101474040950462	0.225255687344074
0.103084726388635	0.228212552566541
0.104695411826807	0.23108770325516
0.10630609726498	0.233403768953507
0.107916836349752	0.235921354097396
0.109527521787925	0.237553280473728
0.111138207226098	0.240083810720783
0.112748892664271	0.242197388727424
0.114359631749041	0.244722012504505
0.115970317187214	0.2470406530418
0.117581002625387	0.249679303243351
0.11919168806356	0.251824063457348
0.12080242714833	0.254386413226105
0.122413112586505	0.256313148316664
0.124023798024678	0.258907547369918
0.12563448346285	0.261183163903003
0.127245222547621	0.263573713295589
0.128855907985794	0.265818984561283
0.130466593423966	0.268179934832583
0.132077278862139	0.270213088884042
0.13368801794691	0.272254300710419
0.135298703385083	0.274142305800814
0.136909388823257	0.276633819335236
0.13852007426143	0.278291637935244
0.1401308133462	0.28079829362396
0.141741498784373	0.282881635272543
0.143352184222546	0.284806984285625
0.144962869660719	0.286562440932498
0.146573608745489	0.288542525720103
0.148184294183662	0.290318565306634
0.149794979621835	0.292407815260694
0.151405665060009	0.294635783457504
0.15301640414478	0.296129621561163
0.154627089582953	0.29779213012764
0.156237775021126	0.299514446779763
0.157848460459298	0.301517661527092
0.159459145897471	0.302823085069589
0.161069884982242	0.304738517141807
0.162680570420415	0.306225787579563
0.164291255858587	0.308090737186994
0.165901941296762	0.309905045169124
0.167512680381532	0.311887048908087
0.169123365819705	0.313465556151895
0.170734051257878	0.31519358556763
0.172344736696051	0.317118191940441
0.173955475780821	0.318738182092143
0.175566161218994	0.320302809853426
0.177176846657167	0.322165264184096
0.17878753209534	0.324004317018784
0.180398271180112	0.325953401577588
0.182008956618285	0.327810393757305
0.183619642056457	0.329624784107434
0.18523032749463	0.331685952466832
0.186841066579401	0.333705227294096
0.188451752017573	0.335883703277875
0.190062437455746	0.337519942988401
0.191673122893919	0.339540814141813
0.193283861978691	0.34132311483901
0.194894547416864	0.343280567590282
0.196505232855037	0.345431471172787
0.19811591829321	0.34709780551848
0.19972665737798	0.349422438354396
0.201337342816153	0.351012095324121
0.202948028254326	0.352748598923586
0.204558713692499	0.354961440518994
0.206169452777269	0.356620442487528
0.207780138215444	0.358747221206526
0.209390823653616	0.360464768544309
0.211001509091789	0.362334968450055
0.21261224817656	0.364129654545121
0.214222933614733	0.365689800822407
0.215833619052905	0.367668152874706
0.217444304491078	0.369670396031556
0.219055043575849	0.371602661855203
0.220665729014023	0.373288135530262
0.222276414452196	0.375071617558397
0.223887099890369	0.376921611580705
0.225497838975139	0.378632654457162
0.227108524413312	0.380485196681313
0.228719209851485	0.382036466734386
0.230329895289658	0.383652195104512
0.231940580727831	0.385384098535805
0.233551319812601	0.387217404435638
0.235162005250775	0.388871537340021
0.236772690688948	0.390611220165459
0.238383376127121	0.392443534087145
0.239994115211892	0.394166249891073
0.241604800650064	0.39570182170686
0.243215486088237	0.397068126959101
0.24482617152641	0.398217227685508
0.246436910611181	0.399212041721338
0.248047596049353	0.400014794939153
0.249658281487528	0.400788720538189
0.251268966925701	0.40123342280332
0.252879706010471	0.401881443034285
0.254490391448644	0.402050627964699
0.256101076886817	0.40269899824992
0.25771176232499	0.402505201235061
0.25932250140976	0.40290271541044
