# Supplementary material for: Mechanics of Drosophila wing deployment
Source: Nat Commun. 2024 Dec 11;15:10577. doi: 10.1038/s41467-024-54527-0 (PMC11634967; doi:10.1038/s41467-024-54527-0)
Supplement: Supplementary file 18 — Source data [file 41467_2024_54527_MOESM18_ESM.zip › source_data/fig5b/fig5b_loadrate0.1uN_s.txt]

t_T	epsilon
0	0
0.000623655030208382	0.00545926890904602
0.00124733083230025	0.00463191978029239
0.00187098586250859	0.0107046619392694
0.00249464089271698	0.0161002378732262
0.00311829592292532	0.0117069628308714
0.00374197172501719	0.0179727630810056
0.00436562675522553	0.0180612256599719
0.00498928178543391	0.0218791652569385
0.00561293681564226	0.0226925707216579
0.00623661261773413	0.0272051504823252
0.00686026764794251	0.0264475394020981
0.00748392267815085	0.0277385475697015
0.00810757770835923	0.0303842974563325
0.0087312535104511	0.0314484887841771
0.00935490854065945	0.0314015381111289
0.00997856357086783	0.035196079931623
0.0106022186010762	0.034360847957238
0.011225894403168	0.0371923064567723
0.0118495494333764	0.0390181272656588
0.0124732044635848	0.0401402938640135
0.0130968594937931	0.0414985259927924
0.013720535295885	0.0424189640448503
0.0143441903260934	0.0439616539870442
0.0149678453563017	0.0435754811010904
0.0155915003865101	0.0463715842924008
0.016215176188602	0.0475045955223774
0.0168388312188103	0.0485143124308518
0.0174624862490186	0.0498067948026235
0.018086141279227	0.0512249544406514
0.0187098170813189	0.0523690850008838
0.0193334721115272	0.0538934922846748
0.0199571271417356	0.0549533728854687
0.020580782171944	0.0558225227175662
0.0212044579740358	0.057049562252409
0.0218281130042442	0.0577512144111052
0.0224517680344526	0.0594990166198014
0.0230754230646609	0.0603107343749938
0.0236990988667528	0.0618180308338127
0.0243227538969612	0.0623369328046333
0.0249464089271695	0.0641231876273268
0.0255700639573779	0.0654826743367883
0.0261937397594697	0.0660576263575978
0.0268173947896781	0.0678223430203201
0.0274410498198865	0.0687398054337065
0.0280647048500948	0.0701731733308331
0.0286883598803032	0.0710700089363493
0.0293120356823951	0.0727516118122245
0.0299356907126034	0.0732562814095655
0.0305593457428118	0.0748776562417342
0.0311830007730201	0.0753284580735905
0.031806676575112	0.0769164412604367
0.0324303316053203	0.0779501709359009
0.0330539866355287	0.0801430821532419
0.0336776416657371	0.0800606724715434
0.0343013174678289	0.0821461385891411
0.0349249724980373	0.082755313514563
0.0355486275282457	0.0841212005559759
0.036172282558454	0.0852763218239963
0.0367959583605459	0.0867160492151791
0.0374196133907543	0.0874548296781976
0.0380432684209626	0.0886848436282193
0.038666923451171	0.0902235898765548
0.0392905992532629	0.0909332032142743
0.0399142542834712	0.0924617333152455
0.0405379093136796	0.0937138049277829
0.0411615643438879	0.0947947110024739
0.0417852401459798	0.0956364414654279
0.0424088951761882	0.0967108181147566
0.0430325502063965	0.0979530554083424
0.0436562052366049	0.0987509806038035
0.0442798810386967	0.100168638656082
0.0449035360689051	0.100839036471972
0.0455271910991135	0.101546579816065
0.0461508461293218	0.1030276971643
0.0467745219314137	0.104150074820455
0.0473981769616221	0.105352151115584
0.0480218319918304	0.106355410789745
0.0486454870220388	0.107514573974979
0.0492691628241306	0.108372776671101
0.049892817854339	0.109668324913631
0.0505164728845473	0.110392296601421
0.0511401279147557	0.112335392577459
0.0517638037168476	0.112715180498873
0.0523874587470559	0.114512938040745
0.0530111137772643	0.114983362348738
0.0536347688074727	0.116385400671054
0.0542584446095645	0.117584369890531
0.0548820996397729	0.118557195102779
0.0555057546699813	0.119537864561108
0.0561294097001896	0.121369606942437
0.056753064730398	0.122217877474894
0.0573767405324899	0.123426533407271
0.0580003955626982	0.12457418621986
0.0586240505929066	0.125918623671139
0.059247705623115	0.126709974585959
0.0598713814252068	0.127717103438178
0.0604950364554152	0.129276726937448
0.0611186914856235	0.129576945020521
0.0617423465158319	0.131466865010712
0.0623660223179238	0.132689788604851
0.0629896773481321	0.133683143163068
0.0636133323783405	0.134825313299777
0.0642369874085488	0.136115216370763
0.0648606632106407	0.137207020166531
0.065484318240849	0.138224814565628
0.0661079732710574	0.139522700051953
0.0667316283012658	0.14082754354627
0.0673553041033576	0.141910161122406
0.067978959133566	0.14287585296929
0.0686026141637744	0.144237395186591
0.0692262691939828	0.145013597308167
0.0698499449960746	0.146646794511253
0.070473600026283	0.147653423993558
0.0710972550564913	0.14866477139968
0.0717209100866997	0.150024322141587
0.0723445858887916	0.151441638924042
0.0729682409189999	0.152400850223797
0.0735918959492083	0.153827637723718
0.0742155509794167	0.154957126534502
0.0748392267815085	0.156615808555081
0.0754628818117169	0.157478030889283
0.0760865368419252	0.15920588503503
0.0767101918721336	0.160247905685521
0.0773338676742255	0.161790143823095
0.0779575227044338	0.163039854806483
0.0785811777346422	0.164245765514249
0.0792048327648505	0.165413851718729
0.0798285085669424	0.166701476081226
0.0804521635971507	0.168042416124683
0.0810758186273591	0.16916479312801
0.0816994736575675	0.170573767657181
0.0823231494596593	0.171666537836487
0.0829468044898677	0.172966360645339
0.0835704595200761	0.174385546199805
0.0841941145502844	0.175760951657812
0.0848177695804928	0.176956008477164
0.0854414453825847	0.178382437595614
0.086065100412793	0.179425720421951
0.0866887554430014	0.180904798637882
0.0873124104732098	0.1817720339888
0.0879360862753016	0.182929074152287
0.08855974130551	0.184409798050487
0.0891833963357184	0.18547862639955
0.0898070513659267	0.186967375695516
0.0904307271680186	0.188053985005891
0.091054382198227	0.188721366152731
0.0916780372284353	0.189714898079174
0.0923016922586436	0.19099238984505
0.0929253680607355	0.192016424386151
0.0935490230909439	0.193294000523291
0.0941726781211522	0.194680765422606
0.0947963331513606	0.195727914707496
0.0954200089534524	0.197244804154526
0.0960436639836608	0.198723726752666
0.0966673190138692	0.199929959544347
0.0972909740440775	0.200995367258986
0.0979146498461694	0.202070631215919
0.0985383048763778	0.203179177815721
0.0991619599065861	0.204413851697867
0.0997856149367945	0.206001995962237
0.100409290738886	0.207447261690722
0.101032945769095	0.208758616079035
0.101656600799303	0.209574284803894
0.102280255829511	0.211196472004705
0.102903931631603	0.211869455993493
0.103527586661812	0.213206870872479
0.10415124169202	0.214389475567348
0.104774896722228	0.215704321364499
0.10539857252432	0.216638316093899
0.106022227554529	0.21780595306715
0.106645882584737	0.218939029694123
0.107269537614945	0.220341577189367
0.107893213417037	0.221680074249241
0.108516868447246	0.222706910248291
0.109140523477454	0.223601439686303
0.109764178507662	0.225018290036752
0.110387854309754	0.22597388900189
0.111011509339963	0.227242957431309
0.111635164370171	0.228431486539297
0.112258819400379	0.229706895569855
0.112882474430588	0.230793828967245
0.11350615023268	0.231899968346589
0.114129805262888	0.233135139332297
0.114753460293096	0.234394772017074
0.115377115323305	0.235475870833257
0.116000791125396	0.236764845183768
0.116624446155605	0.238083131378114
0.117248101185813	0.239014802799841
0.117871756216021	0.240412074430372
0.118495432018113	0.241739622981316
0.119119087048322	0.242877625258203
0.11974274207853	0.244035537174927
0.120366397108738	0.24514929710758
0.12099007291083	0.246324682810518
0.121613727941039	0.247304261304925
0.122237382971247	0.248647481386802
0.122861038001455	0.249723541609602
0.123484713803547	0.250802464017894
0.124108368833756	0.252005100421198
0.124732023863964	0.25302522454356
0.125355678894172	0.254027411822911
0.125979354696264	0.255142806487127
0.126603009726473	0.256260309808169
0.127226664756681	0.257567916678548
0.127850319786889	0.258692849994541
0.128473995588981	0.259848371907501
0.12909765061919	0.261025000025472
0.129721305649398	0.261925943326036
0.130344960679606	0.263026372757481
0.130968636481698	0.264146590507233
0.131592291511906	0.265300735817924
0.132215946542115	0.26636055990394
0.132839601572323	0.267364948608977
0.133463277374415	0.268346639906178
0.134086932404623	0.269310605696147
0.134710587434832	0.27048773873969
0.13533424246504	0.271916158464411
0.135957918267132	0.27344649404661
0.13658157329734	0.275227372927386
0.137205228327549	0.276520694081508
0.137828883357757	0.277491613060916
0.138452559159849	0.278853041826999
0.139076214190057	0.279888574333704
0.139699869220266	0.280891497564906
0.140323524250474	0.282093348439914
0.140947179280682	0.283097228993556
0.141570855082774	0.284475301623959
0.142194510112983	0.285950477039555
0.142818165143191	0.286688978185011
0.143441820173399	0.288265598939441
0.144065495975491	0.289236429461539
0.1446891510057	0.290310839647818
0.145312806035908	0.291251277049524
0.145936461066116	0.291840602807095
0.146560136868208	0.292656910086327
0.147183791898417	0.29364673630858
0.147807446928625	0.294760290997509
0.148431101958833	0.295330436644296
0.149054777760925	0.295818509267983
0.149678432791133	0.297369632440625
0.150302087821342	0.298612675907715
0.15092574285155	0.299765310683811
0.151549418653642	0.301544656725998
0.15217307368385	0.30258187392098
0.152796728714059	0.303622359224871
0.153420383744267	0.30424900706144
0.154044059546359	0.30582411751048
0.154667714576567	0.306580823399957
0.155291369606776	0.307802080647717
0.155915024636984	0.308832334874167
0.156538700439076	0.309879544888696
0.157162355469284	0.310268142439352
0.157786010499493	0.311119855470661
0.158409665529701	0.311922131581286
0.159033341331793	0.313168095029939
0.159656996362001	0.314628198679418
0.16028065139221	0.315899689168922
0.160904306422418	0.317083185944179
0.16152798222451	0.316768973805765
0.162151637254718	0.317591186771443
0.162775292284927	0.319022686780817
0.163398947315135	0.321127051810114
0.164022623117227	0.322848981229384
0.164646278147435	0.323532203007643
0.165269933177644	0.322844424689651
0.165893588207852	0.323683709224022
0.166517264009944	0.324024993782493
0.167140919040152	0.325908262121642
0.16776457407036	0.327743692994804
0.168388229100569	0.329140409797554
0.169011884130777	0.330341713471936
0.169635559932869	0.330561818984306
0.170259214963077	0.330853703608543
0.170882869993286	0.331210116185828
0.171506525023494	0.332152779509927
0.172130200825586	0.332935788966083
0.172753855855794	0.334214101972743
0.173377510886003	0.335325069974184
0.174001165916211	0.336251767692894
0.174624841718303	0.337407688557733
0.175248496748511	0.338029872153461
0.17587215177872	0.338432687923787
0.176495806808928	0.339321026369086
0.17711948261102	0.340573456943532
0.177743137641228	0.34209290886815
0.178366792671437	0.343374686485694
0.178990447701645	0.344083519982292
0.179614123503737	0.345205156392543
0.180237778533945	0.345452356538927
0.180861433564154	0.346312314463312
0.181485088594362	0.346839303031908
0.182108764396454	0.347617606916419
0.182732419426662	0.348971369916325
0.183356074456871	0.350028805197637
0.183979729487079	0.351383610463163
0.184603405289171	0.352182686514898
0.185227060319379	0.353229444749865
0.185850715349588	0.353931889408719
0.186474370379796	0.354886191826248
0.187098046181888	0.355509635683521
0.187721701212096	0.356420238757207
0.188345356242304	0.357117653894909
0.188969011272513	0.358012627555735
0.189592687074605	0.358921366366009
0.190216342104813	0.360009097698283
0.190839997135021	0.360762161588549
0.19146365216523	0.362051519197464
0.192087327967322	0.362840832873038
0.19271098299753	0.363566599301503
0.193334638027738	0.364417112543983
0.193958293057947	0.365197352941864
0.194581968860039	0.366092630703377
0.195205623890247	0.366851077385256
0.195829278920455	0.367636844691155
0.196452933950664	0.368357484783118
0.197076588980872	0.368377071502164
0.197700264782964	0.369842131358313
0.198323919813172	0.370726736260987
0.198947574843381	0.371648153213808
0.199571229873589	0.372541726636234
0.200194905675681	0.373468336975712
0.200818560705889	0.374192880630957
0.201442215736098	0.374944153572065
0.202065870766306	0.375663469814662
0.202689546568398	0.37605168612612
0.203313201598606	0.376677009335189
0.203936856628815	0.37714957329725
0.204560511659023	0.377996058743384
0.205184187461115	0.378938396441786
0.205807842491323	0.38045128018676
0.206431497521532	0.381279241222538
0.20705515255174	0.382608320637799
0.207678828353832	0.383066989030778
0.20830248338404	0.383865829840517
0.208926138414248	0.384002565649674
0.209549793444457	0.384770350408125
0.210173469246549	0.385163004453958
0.210797124276757	0.386051291377801
0.211420779306965	0.386886788377785
0.212044434337174	0.387933696078584
0.212668110139266	0.388795912934915
0.213291765169474	0.389578804198651
0.213915420199682	0.39025007012689
0.214539075229891	0.39091076687599
0.215162751031983	0.39156193580897
0.215786406062191	0.391492218884116
0.216410061092399	0.393067241554138
0.217033716122608	0.394972103243287
0.2176573919247	0.396032696909329
0.218281046954908	0.397249181138103
0.218904701985116	0.397022768788101
0.219528357015325	0.397580238656567
0.220152032817416	0.397365458831465
0.220775687847625	0.398185990435027
0.221399342877833	0.398883401349743
0.222022997908042	0.40041353543768
0.222646673710133	0.401274935196582
0.223270328740342	0.402436875187449
0.22389398377055	0.402815954489751
0.224517638800758	0.403531592003254
0.225141293830967	0.403659000020899
0.225764969633059	0.404361560613923
0.226388624663267	0.404533340024638
0.227012279693475	0.405066104140305
0.227635934723684	0.405919361816941
0.228259610525776	0.407181205936724
0.228883265555984	0.408728147701384
0.229506920586192	0.409721775604196
0.230130575616401	0.410068931413535
0.230754251418493	0.409961795832921
0.231377906448701	0.410235431107761
0.232001561478909	0.410060853812928
0.232625216509118	0.410449358319246
0.23324889231121	0.411511995637055
0.233872547341418	0.412617801618842
0.234496202371626	0.413670352107528
0.235119857401835	0.414656067172004
0.235743533203927	0.41513937239274
0.236367188234135	0.415257392622527
0.236990843264343	0.415378226772415
0.237614498294552	0.415363192778192
0.238238174096643	0.415783592442849
0.238861829126852	0.416241855073338
0.23948548415706	0.417016289543563
0.240109139187269	0.4178406061259
0.24073281498936	0.418607370755776
0.241356470019569	0.419332210250049
0.241980125049777	0.419948789684465
0.242603780079985	0.420645934653392
0.243227455882077	0.420979409462612
0.243851110912286	0.42134121842092
0.244474765942494	0.421579935632212
0.245098420972702	0.421979094974792
0.245722096774794	0.422616445995103
0.246345751805003	0.423247216878912
0.246969406835211	0.423854018175367
0.247593061865419	0.424663332986236
0.248216737667511	0.425347048040298
0.24884039269772	0.425896962116925
0.249464047727928	0.426489583071011
0.250087702758136	0.427002755733795
0.250711378560228	0.427350184026208
0.251335033590437	0.428015480431914
0.251958688620645	0.428229217056036
0.252582343650853	0.428907165722969
0.253205998681062	0.429301890505375
0.253829674483154	0.430017381143026
0.254453329513362	0.430535843023156
0.25507698454357	0.431074115906134
0.255700639573779	0.431543872920609
0.25632431537587	0.431704896250678
0.256947970406079	0.432159172557441
0.257571625436287	0.432318349997639
0.258195280466496	0.432930219673313
0.258818956268587	0.433227764036326
0.259442611298796	0.433902808756533
0.260066266329004	0.434199272812194
0.260689921359213	0.434868988097002
0.261313597161304	0.435158329219793
0.261937252191513	0.435647483637861
0.262560907221721	0.435866439869205
0.263184562251929	0.43615897477479
0.263808238054021	0.436493913827571
0.26443189308423	0.436733911881404
0.265055548114438	0.437058496985511
0.265679203144646	0.437594623931347
0.266302878946738	0.437773140025356
0.266926533976947	0.438404981335266
0.267550189007155	0.438572709467155
0.268173844037363	0.438919772390974
0.268797519839455	0.439077710613334
0.269421174869664	0.439544809760318
0.270044829899872	0.439722334535513
0.27066848493008	0.440058313834051
0.271292160732172	0.440278544328184
0.27191581576238	0.440666552665729
0.272539470792589	0.44094785960884
0.273163125822797	0.441353690607392
0.273786801624889	0.441472454262257
0.274410456655098	0.441857503505661
0.275034111685306	0.442138803900872
0.275657766715514	0.44267684962226
0.276281442517606	0.443062562461916
0.276905097547814	0.443467505106187
0.277528752578023	0.443761569103011
0.278152407608231	0.444070183738006
0.278776083410323	0.444285133430361
0.279399738440531	0.444893979959558
0.28002339347074	0.445187328488591
0.280647048500948	0.44534360389694
0.281270703531157	0.445746168824003
0.281894379333248	0.446312315989885
0.282518034363457	0.446706124302501
0.283141689393665	0.447398244463404
0.283765344423873	0.447952255719575
0.284389020225965	0.448385861090124
0.285012675256174	0.448911210952844
0.285636330286382	0.449481743884116
0.28625998531659	0.4496555537534
0.286883661118682	0.450081704639351
0.287507316148891	0.450475553921465
0.288130971179099	0.450761536475726
0.288754626209307	0.451173746312551
0.289378302011399	0.451801303060105
0.290001957041608	0.452140735715791
0.290625612071816	0.452701857409629
0.291249267102024	0.453183579353604
0.291872942904116	0.45339287810341
0.292496597934324	0.45366632620453
0.293120252964533	0.454028086580836
0.293743907994741	0.454667000894201
0.294367583796833	0.455008321177125
0.294991238827041	0.455657487313312
0.29561489385725	0.455891739668391
0.296238548887458	0.456007701269421
0.29686222468955	0.456375572052183
0.297485879719758	0.45688473335675
0.298109534749967	0.457233226487594
0.298733189780175	0.457383978079967
0.299356865582267	0.457894576271355
0.299980520612475	0.45824474785443
0.300604175642684	0.458655710119837
0.301227830672892	0.459238087557892
0.301851506474984	0.45952805230047
0.302475161505192	0.460184926057137
0.303098816535401	0.460497271690118
0.303722471565609	0.460880701783657
0.304346147367701	0.461337649228572
0.304969802397909	0.461521446909509
0.305593457428118	0.462161462989225
0.306217112458326	0.462635223015356
0.306840788260418	0.463120634300496
0.307464443290626	0.46370490708107
0.308088098320835	0.463916783852908
0.308711753351043	0.464336050355316
0.309335429153135	0.464956462615221
0.309959084183343	0.465242179670632
0.310582739213552	0.465454096052355
0.31120639424376	0.466247442751529
0.311830049273968	0.466341628952013
0.31245372507606	0.466892696907471
0.313077380106268	0.467540905708408
0.313701035136477	0.468093393572675
0.314324690166685	0.468334073571511
0.314948365968777	0.469029360783092
0.315572020998985	0.469359596979326
0.316195676029194	0.469653132981298
0.316819331059402	0.470085981044392
0.317443006861494	0.470690954534768
0.318066661891702	0.470800233870764
0.318690316921911	0.471329378212262
0.319313971952119	0.471469308132182
0.319937647754211	0.471504467838312
0.320561302784419	0.472015052951456
0.321184957814628	0.472222562925757
0.321808612844836	0.472578372651428
0.322432288646928	0.472955080184514
0.323055943677136	0.473237083086808
0.323679598707345	0.473241650520359
0.324303253737553	0.473550227851146
0.324926929539645	0.474121264001862
0.325550584569853	0.474716818163006
0.326174239600062	0.474906368823304
0.32679789463027	0.475482345914752
0.327421570432362	0.47576648415668
0.32804522546257	0.476039105313034
0.328668880492779	0.47632444043235
0.329292535522987	0.476661371393491
0.329916211325079	0.476897600409769
0.330539866355287	0.477193249136318
0.331163521385495	0.477469080874866
0.331787176415704	0.477666083626217
0.332410852217796	0.477905809957872
0.333034507248004	0.478570103359777
0.333658162278212	0.478649315950179
0.334281817308421	0.47917826581089
0.334905493110513	0.479485973881339
0.335529148140721	0.479578958954978
0.336152803170929	0.479838236705096
0.336776458201138	0.480268597943081
0.33740013400323	0.480586103826868
0.338023789033438	0.480714665888196
0.338647444063646	0.481202524709954
0.339271099093855	0.481465121911257
0.339894754124063	0.481772055883057
0.340518429926155	0.482146843527368
0.341142084956363	0.482249434443708
0.341765739986572	0.482535049107338
0.34238939501678	0.482975692309356
0.343013070818872	0.483027790487233
0.34363672584908	0.483537458119074
0.344260380879289	0.483810838936397
0.344884035909497	0.484193867889844
0.345507711711589	0.484428035627716
0.346131366741797	0.484679707356729
0.346755021772006	0.484933862127917
0.347378676802214	0.485221244996285
0.348002352604306	0.485328453817728
0.348626007634514	0.485565424081894
0.349249662664723	0.485877745108262
0.349873317694931	0.48622594213854
0.350496993497023	0.486433376514435
0.351120648527231	0.487014794873351
0.351744303557439	0.487048039703193
0.352367958587648	0.487233686341968
0.35299163438974	0.487690302190913
0.353615289419948	0.487888413951474
0.354238944450156	0.48811358047775
0.354862599480365	0.4885656400944
0.355486275282457	0.489136046427672
0.356109930312665	0.489525256992979
0.356733585342873	0.489887898813857
0.357357240373082	0.49052611421147
0.357980916175174	0.490617064565179
0.358604571205382	0.490588061368646
0.35922822623559	0.490991726324537
0.359851881265799	0.490974726567121
0.36047555706789	0.491657502523082
0.361099212098099	0.492498188569949
0.361722867128307	0.493051453013931
0.362346522158516	0.49350342666253
0.362970197960607	0.493876471979045
0.363593852990816	0.494082408493744
0.364217508021024	0.494178313928734
0.364841163051233	0.494152600471951
0.365464838853324	0.494392892472838
0.366088493883533	0.495034559292194
0.366712148913741	0.495963046838963
0.367335803943949	0.496604641326714
0.367959458974158	0.496592695810072
0.36858313477625	0.49664203085171
0.369206789806458	0.496802923167814
0.369830444836666	0.497374851574467
0.370454099866875	0.497724869312269
0.371077775668967	0.498262695816728
0.371701430699175	0.49828334522404
0.372325085729383	0.498204862374523
0.372948740759592	0.498573991606444
0.373572416561684	0.499314029444397
0.374196071591892	0.499869522762925
0.3748197266221	0.500381417499415
0.375443381652309	0.500378503756183
0.3760670574544	0.500654910241512
0.376690712484609	0.500567422924841
0.377314367514817	0.500817216837492
0.377938022545026	0.500800621983164
0.378561698347117	0.501051505187904
0.379185353377326	0.501429625744698
0.379809008407534	0.501793734855693
0.380432663437743	0.502398551842675
0.381056339239834	0.502854802231876
0.381679994270043	0.503281292481354
0.382303649300251	0.503212866214095
0.38292730433046	0.503303691579395
0.383550980132551	0.503530575884984
0.38417463516276	0.503909575010472
0.384798290192968	0.504439453170441
0.385421945223176	0.50488679118679
0.386045621025268	0.505106727925638
0.386669276055477	0.505469995110933
0.387292931085685	0.506006435288319
0.387916586115893	0.506239607931163
0.388540261917985	0.506507269276352
0.389163916948194	0.506920929668691
0.389787571978402	0.507272379098
0.39041122700861	0.507628743338899
0.391034902810702	0.507662271300643
0.391658557840911	0.507764061896066
0.392282212871119	0.50777199921962
0.392905867901327	0.508319913925883
0.393529543703419	0.508769611154246
0.394153198733627	0.509388853055327
0.394776853763836	0.509921294928224
0.395400508794044	0.510253173497069
0.396024163824253	0.510772980549651
0.396647839626344	0.511343959893093
0.397271494656553	0.511589336637993
0.397895149686761	0.51176536470402
0.39851880471697	0.511912462388772
0.399142480519061	0.512022063395959
0.39976613554927	0.512205129910257
0.400389790579478	0.512772533660487
0.401013445609686	0.513555699189691
0.401637121411778	0.513954103837165
0.402260776441987	0.514242918009966
0.402884431472195	0.514586397848859
0.403508086502403	0.514725428355492
0.404131762304495	0.514989332672005
0.404755417334704	0.515524127837853
0.405379072364912	0.516137572374867
0.40600272739512	0.51625794970954
0.406626403197212	0.516420226996449
0.407250058227421	0.516629589930241
0.407873713257629	0.516922216050741
0.408497368287837	0.517571607544473
0.409121044089929	0.51790510323557
0.409744699120138	0.518092822538546
0.410368354150346	0.518212754509352
0.410992009180554	0.518331716674408
0.411615684982646	0.518188985077181
0.412239340012855	0.518491284934657
0.412862995043063	0.519332212373266
0.413486650073271	0.520539579503602
0.414110325875363	0.521781729045736
0.414733980905571	0.521995187880322
0.41535763593578	0.521872510721544
0.415981290965988	0.521410673282362
0.41660496676808	0.521189443239865
0.417228621798288	0.521622135592831
0.417852276828497	0.522128290259551
0.418475931858705	0.523122170548285
0.419099607660797	0.523990613851293
0.419723262691005	0.524472282901504
0.420346917721214	0.525129689553984
0.420970572751422	0.525144570165653
0.421594248553514	0.525180972861088
0.422217903583722	0.52515849157811
0.422841558613931	0.525392938260944
0.423465213644139	0.525377860575585
0.424088868674347	0.526061336323501
0.424712544476439	0.526633713597859
0.425336199506648	0.527287423739693
0.425959854536856	0.52756798089733
0.426583509567064	0.528054662305882
0.427207185369156	0.52838453155963
0.427830840399365	0.528511700589092
0.428454495429573	0.528751880032873
0.429078150459781	0.528894828663728
0.429701826261873	0.529075918214052
0.430325481292082	0.529387166769677
0.43094913632229	0.529936709388439
0.431572791352498	0.530271727212427
0.43219646715459	0.530917969582432
0.432820122184799	0.5315741428641
0.433443777215007	0.532112807988618
0.434067432245215	0.532428574572474
0.434691108047307	0.532740775652243
0.435314763077515	0.532959802883258
0.435938418107724	0.533137504916824
0.436562073137932	0.533494484806684
0.437185748940024	0.533643239061215
0.437809403970232	0.534017675418684
0.438433059000441	0.534632102975415
0.439056714030649	0.535375700654282
0.439680389832741	0.53567352612925
0.440304044862949	0.536099629713287
0.440927699893158	0.536254621365793
0.441551354923366	0.536451143499296
0.442175030725458	0.536882957449759
0.442798685755666	0.53721616078098
0.443422340785875	0.537320286829278
0.444045995816083	0.538041479062246
0.444669671618175	0.538526153773308
0.445293326648383	0.538729677407092
0.445916981678592	0.539037968899125
0.4465406367088	0.53941409506746
0.447164312510892	0.539591345765971
0.4477879675411	0.539992349630598
0.448411622571309	0.540433516882709
0.449035277601517	0.541155537086288
0.449658953403609	0.541168209386937
0.450282608433817	0.541462372516377
0.450906263464026	0.541368999890604
0.451529918494234	0.541512453836082
0.452153573524442	0.541882385959136
0.452777249326534	0.542671758867495
0.453400904356743	0.543389891369496
0.454024559386951	0.543893956341382
0.454648214417159	0.544438042896702
0.455271890219251	0.544631639910398
0.455895545249459	0.54520738548876
0.456519200279668	0.545792941605498
0.457142855309876	0.546194297320589
0.457766531111968	0.546423512585598
0.458390186142176	0.547109223604566
0.459013841172385	0.547447351204137
0.459637496202593	0.548146573230811
0.460261172004685	0.548622401246008
0.460884827034893	0.548791585057376
0.461508482065102	0.548663019472035
0.46213213709531	0.548732466884151
0.462755812897402	0.548965452542422
0.46337946792761	0.549493602464065
0.464003122957819	0.549994132463866
0.464626777988027	0.550612558496869
0.465250453790119	0.550860701201002
0.465874108820327	0.550932860140851
0.466497763850536	0.550931820703642
0.467121418880744	0.551340833689667
0.467745094682836	0.551509919279635
0.468368749713044	0.552050053234845
0.468992404743253	0.552335250492099
0.469616059773461	0.552810082235551
0.470239735575553	0.553307786110238
0.470863390605761	0.553743245095921
0.47148704563597	0.554016064557007
0.472110700666178	0.554376699258592
0.47273437646827	0.554649643679722
0.473358031498478	0.554855834448261
0.473981686528686	0.555186249561467
0.474605341558895	0.555752400479114
0.475229017360987	0.556103413389073
0.475852672391195	0.556420885011154
0.476476327421403	0.556640534337992
0.477099982451612	0.556837937575561
0.477723658253704	0.557075692935506
0.478347313283912	0.557530481754232
0.47897096831412	0.557778387129634
0.479594623344329	0.558146811503469
0.480218278374537	0.558287595946063
0.480841954176629	0.558765073574582
0.481465609206837	0.559162403615462
0.482089264237046	0.559477406803353
0.482712919267254	0.559498533453101
0.483336595069346	0.5599728638942
0.483960250099554	0.560350407467449
0.484583905129763	0.560571845187592
0.485207560159971	0.560821089535767
0.485831235962063	0.561126619002513
0.486454890992271	0.561412844640786
0.48707854602248	0.561941821967894
0.487702201052688	0.562202150741059
0.48832587685478	0.562564542301876
0.488949531884988	0.562741088192808
0.489573186915197	0.563259545442343
0.490196841945405	0.563845722448441
0.490820517747497	0.56410218479777
0.491444172777705	0.564347273688063
0.492067827807913	0.564458389058683
0.492691482838122	0.56473044652652
0.493315158640214	0.564878593998256
0.493938813670422	0.565408620831553
0.49456246870063	0.565737033303516
0.495186123730839	0.565947901331277
0.495809799532931	0.56650655157617
0.496433454563139	0.56685049250315
0.497057109593347	0.567198517163383
0.497680764623556	0.567574865808796
0.498304440425648	0.567820249689501
0.498928095455856	0.567898596170051
0.499551750486064	0.568141532598903
0.500175405516273	0.568527919559936
0.500799081318364	0.568730827967722
0.501422736348573	0.569176156406149
0.502046391378781	0.569439806842673
0.50267004640899	0.569640744755066
0.503293722211081	0.57005483162923
0.50391737724129	0.570199559691465
0.504541032271498	0.570561699910058
0.505164687301706	0.570636865004468
0.505788363103798	0.570935875782315
0.506412018134007	0.571235505519359
0.507035673164215	0.57147289878222
0.507659328194423	0.57168172312327
0.508282983224632	0.572116731876998
0.508906659026724	0.572395661959267
0.509530314056932	0.572707885140521
0.510153969087141	0.572942405296758
0.510777624117349	0.573353466597678
0.511401299919441	0.573598609934812
0.512024954949649	0.573747798957443
0.512648609979858	0.573949886610691
0.513272265010066	0.574129509446276
0.513895940812158	0.574534591851563
0.514519595842366	0.575053222513711
0.515143250872574	0.575325638225866
0.515766905902783	0.575605000680598
0.516390581704875	0.57587477085051
0.517014236735083	0.576104767178642
0.517637891765291	0.576304956949231
0.5182615467955	0.576576105400795
0.518885222597592	0.57685155563112
0.5195088776278	0.577095382617378
0.520132532658008	0.577499592336597
0.520756187688217	0.577913276273886
0.521379863490308	0.578129600614242
0.522003518520517	0.578558749108691
0.522627173550725	0.578931335178071
0.523250828580934	0.579092431529993
0.523874504383025	0.579222484171853
0.524498159413234	0.579361235566029
0.525121814443442	0.579485650328091
0.525745469473651	0.579627440872813
0.526369145275742	0.579791193154548
0.526992800305951	0.579860603571641
0.527616455336159	0.579922126466957
0.528240110366367	0.580136642194769
0.528863786168459	0.580213043228015
0.529487441198668	0.580273436462354
0.530111096228876	0.580211361708231
0.530734751259084	0.580247918950864
0.531358427061176	0.580389777869424
0.531982082091385	0.580541325155037
0.532605737121593	0.580604293781442
0.533229392151801	0.580542508202274
0.533853067953893	0.5806757981466
0.534476722984102	0.580694604432503
0.53510037801431	0.580765784262652
0.535724033044518	0.581068465589149
0.536347688074727	0.581328804129503
0.536971363876819	0.581442942628006
0.537595018907027	0.581485381715599
0.538218673937235	0.581531139833238
0.538842328967444	0.581795596554505
0.539466004769535	0.581818301497509
0.540089659799744	0.582094924261554
0.540713314829952	0.581875405249305
0.541336969860161	0.581987903837155
0.541960645662252	0.581933732243977
0.542584300692461	0.582160350250904
0.543207955722669	0.582246538043662
0.543831610752877	0.582252121854661
0.544455286554969	0.582243412577044
0.545078941585178	0.582317009518414
0.545702596615386	0.582241583990408
0.546326251645594	0.582575346966911
0.546949927447686	0.582515631422079
0.547573582477895	0.582808193695231
0.548197237508103	0.582671323723213
0.548820892538311	0.582891467215975
0.549444568340403	0.582853367567784
0.550068223370612	0.582990804095206
0.55069187840082	0.583097973958101
