# Supplementary material for: Mechanics of Drosophila wing deployment
Source: Nat Commun. 2024 Dec 11;15:10577. doi: 10.1038/s41467-024-54527-0 (PMC11634967; doi:10.1038/s41467-024-54527-0)
Supplement: Supplementary file 18 — Source data [file 41467_2024_54527_MOESM18_ESM.zip › source_data/fig5c/fig5c_F1.txt]

Var1	Var2
0	1.14433709363864
2	1.30512329890155
6	1.214139446347
7	1.26499830581448
8	1.35618882025957
9	1.3722533965965
10	1.44653500602982
11	1.48920950629429
13	1.55306950760198
15	1.5842959149763
20	1.63400223931007
25	1.64731290525579
35	1.60471818416266
