# Supplementary material for: Mechanics of Drosophila wing deployment
Source: Nat Commun. 2024 Dec 11;15:10577. doi: 10.1038/s41467-024-54527-0 (PMC11634967; doi:10.1038/s41467-024-54527-0)
Supplement: Supplementary file 18 — Source data [file 41467_2024_54527_MOESM18_ESM.zip › source_data/fig5c/fig5c_F3.txt]

Var1	Var2
0	1.1473046504183
4	1.18006222107717
7	1.2357143488599
12	1.23029036000839
13	1.2174026150991
14	1.28771074308785
15	1.31072461529769
18	1.37044313079414
21	1.35619813472142
23	1.43937969404306
25	1.45552955949602
27	1.47253789303954
29	1.50157315553386
33	1.54852993562007
37	1.54750504719175
41	1.55874715342905
49	1.56857893364697
