# Supplementary material for: Mechanics of Drosophila wing deployment
Source: Nat Commun. 2024 Dec 11;15:10577. doi: 10.1038/s41467-024-54527-0 (PMC11634967; doi:10.1038/s41467-024-54527-0)
Supplement: Supplementary file 18 — Source data [file 41467_2024_54527_MOESM18_ESM.zip › source_data/fig5c/fig5c_F2.txt]

Var1	Var2
0	0.997414832997289
6	1.08420653805761
8	1.13636896243249
10	1.28765626836848
15	1.36044148105329
16	1.40176650947046
17	1.44896147079189
18	1.46902621363446
19	1.50191350439206
21	1.4991340561535
24	1.52330606313948
29	1.52018118617318
34	1.48163262871043
39	1.46054527732678
