# Supplementary material for: Mechanics of Drosophila wing deployment
Source: Nat Commun. 2024 Dec 11;15:10577. doi: 10.1038/s41467-024-54527-0 (PMC11634967; doi:10.1038/s41467-024-54527-0)
Supplement: Supplementary file 18 — Source data [file 41467_2024_54527_MOESM18_ESM.zip › source_data/fig2b/fig2b_F1.txt]

t_min	Lambda
-4.66666666666667	1
-1.16666666666667	0.957426215455816
2	1.09186014956288
3	1.13104899231174
3.66666666666667	1.27440572632379
4.16666666666667	1.44463890009947
5	1.97164765920534
5.16666666666667	2.11012385781669
5.33333333333333	2.3067700357731
5.5	2.40386868378004
6	2.59625538275126
6.5	2.6022732034452
6.83333333333333	2.70577960196502
7.16666666666667	2.76199835864079
7.5	2.80992099325844
7.83333333333333	2.82183806566199
8.5	2.92252576815374
9.16666666666667	2.9048193246636
9.83333333333333	2.92972596104897
11.1666666666667	2.96857266722777
