# Supplementary material for: Mechanics of Drosophila wing deployment
Source: Nat Commun. 2024 Dec 11;15:10577. doi: 10.1038/s41467-024-54527-0 (PMC11634967; doi:10.1038/s41467-024-54527-0)
Supplement: Supplementary file 18 — Source data [file 41467_2024_54527_MOESM18_ESM.zip › source_data/fig2b/fig2b_F3.txt]

t_min	Lambda
-0.166666666666667	1
0.666666666666667	1.04945721452425
1.5	1.06022122137218
2.33333333333333	1.09234859076654
3	1.18610771769264
3.33333333333333	1.4945732724706
4	2.43827998407814
4.16666666666667	2.55640647143312
4.33333333333333	2.59589262010995
4.5	2.69081140879242
4.66666666666667	2.75726446074796
4.83333333333333	2.82565471453257
5.16666666666667	2.90497772130684
5.5	2.98622764367844
6.33333333333333	3.04068241161982
7.16666666666667	3.05424719971882
8.83333333333333	3.03265708103472
