# Supplementary material for: Mechanics of Drosophila wing deployment
Source: Nat Commun. 2024 Dec 11;15:10577. doi: 10.1038/s41467-024-54527-0 (PMC11634967; doi:10.1038/s41467-024-54527-0)
Supplement: Supplementary file 18 — Source data [file 41467_2024_54527_MOESM18_ESM.zip › source_data/fig2b/fig2b_F2.txt]

t_min	Lambda
2.16666666666667	1
2.5	1.02812121671202
3	1.22633470709609
4	1.79949309758196
4.33333333333333	2.0009989646634
4.66666666666667	2.14670948999532
5.5	2.46569130944114
5.66666666666667	2.47988406003718
5.83333333333333	2.58403841697581
6	2.58633229493205
6.16666666666667	2.64483733144256
6.5	2.64003216133292
7	2.67523495835116
7.83333333333333	2.67423745393068
8.66666666666667	2.65253965648275
9.5	2.63209278938342
