# Supplementary material for: Mechanics of Drosophila wing deployment
Source: Nat Commun. 2024 Dec 11;15:10577. doi: 10.1038/s41467-024-54527-0 (PMC11634967; doi:10.1038/s41467-024-54527-0)
Supplement: Supplementary file 18 — Source data [file 41467_2024_54527_MOESM18_ESM.zip › source_data/fig1d/fig1d.txt]

t_s	P_Pa
-611	657.962526658133
-610	668.434141899923
-609	657.994946519563
-608	637.084135897413
-607	657.994946519563
-606	647.555751139203
-605	637.116555758843
-604	647.555751139203
-603	637.116555758843
-602	626.644940517053
-601	616.173325275264
-600	626.612520655623
-599	616.173325275264
-598	584.790899411324
-597	605.701710033474
-596	595.230094791684
-595	574.319284169535
-594	574.319284169535
-593	595.230094791684
-592	584.790899411324
-591	584.790899411324
-590	637.084135897413
-589	657.994946519563
-588	637.084135897413
-587	647.555751139203
-586	647.555751139203
-585	647.555751139203
-584	637.116555758843
-583	637.116555758843
-582	647.588171000633
-581	626.644940517053
-580	626.644940517053
-579	626.644940517053
-578	626.644940517053
-577	637.116555758843
-576	637.116555758843
-575	647.555751139203
-574	647.555751139203
-573	626.644940517053
-572	626.644940517053
-571	605.734129894904
-570	616.173325275264
-569	616.173325275264
-568	626.612520655623
-567	626.612520655623
-566	616.173325275264
-565	605.701710033474
-564	605.701710033474
-563	595.262514653114
-562	595.262514653114
-561	563.912508650604
-560	574.351704030964
-559	574.351704030964
-558	574.351704030964
-557	574.351704030964
-556	595.262514653114
-555	595.262514653114
-554	605.701710033474
-553	616.173325275263
-552	616.173325275263
-551	616.173325275264
-550	605.734129894903
-549	605.734129894903
-548	616.173325275264
-547	616.173325275264
-546	616.173325275263
-545	616.173325275264
-544	616.173325275263
-543	637.084135897413
-542	637.084135897413
-541	637.084135897413
-540	637.084135897413
-539	637.084135897413
-538	616.173325275264
-537	626.612520655623
-536	626.612520655624
-535	637.051716035984
-534	626.580100794194
-533	637.051716035984
-532	647.490911416344
-531	647.490911416343
-530	637.051716035983
-529	647.523331277773
-528	647.523331277773
-527	647.523331277773
-526	647.523331277773
-525	668.434141899923
-524	647.523331277773
-523	657.994946519563
-522	668.434141899923
-521	678.873337280283
-520	668.401722038493
-519	668.401722038493
-518	668.401722038493
-517	678.873337280283
-516	657.962526658133
-515	689.344952522072
-514	668.434141899923
-513	668.434141899923
-512	668.434141899923
-511	678.905757141712
-510	657.994946519563
-509	657.994946519563
-508	637.084135897413
-507	657.994946519563
-506	637.051716035983
-505	647.490911416344
-504	647.490911416344
-503	637.051716035983
-502	626.580100794194
-501	657.962526658133
-500	657.962526658133
-499	678.873337280283
-498	678.873337280283
-497	689.344952522072
-496	689.344952522072
-495	678.905757141712
-494	699.816567763862
-493	720.727378386012
-492	710.255763144222
-491	720.727378386012
-490	699.816567763862
-489	710.288183005652
-488	689.377372383502
-487	699.848987625292
-486	710.288183005652
-485	720.759798247441
-484	720.759798247442
-483	720.759798247442
-482	710.288183005652
-481	720.727378386012
-480	731.198993627802
-479	731.198993627802
-478	720.727378386012
-477	731.198993627801
-476	731.198993627802
-475	731.198993627802
-474	741.670608869591
-473	741.670608869591
-472	752.142224111381
-471	741.670608869591
-470	762.581419491741
-469	773.053034733531
-468	773.053034733531
-467	752.109804249951
-466	762.581419491741
-465	762.581419491741
-464	762.581419491741
-463	762.581419491741
-462	752.109804249951
-461	752.109804249951
-460	762.581419491741
-459	752.109804249951
-458	773.053034733531
-457	793.96384535568
-456	793.96384535568
-455	814.90707583926
-454	814.90707583926
-453	825.378691081049
-452	835.850306322839
-451	835.850306322839
-450	835.850306322839
-449	835.850306322839
-448	814.939495700689
-447	835.850306322839
-446	835.850306322839
-445	856.761116944989
-444	856.761116944989
-443	867.200312325348
-442	856.728697083559
-441	877.671927567138
-440	867.200312325349
-439	867.200312325348
-438	856.761116944989
-437	835.817886461409
-436	846.289501703199
-435	856.761116944989
-434	835.850306322839
-433	835.850306322839
-432	825.378691081049
-431	825.378691081049
-430	846.289501703199
-429	856.728697083559
-428	888.111122947498
-427	856.728697083559
-426	846.257081841769
-425	856.728697083559
-424	867.200312325349
-423	877.671927567138
-422	888.143542808928
-421	877.704347428568
-420	867.265152048208
-419	856.825956667848
-418	867.297571909638
-417	867.297571909638
-416	867.297571909638
-415	867.297571909638
-414	856.825956667848
-413	856.825956667848
-412	867.265152048208
-411	867.265152048208
-410	877.704347428568
-409	877.704347428568
-408	909.086773292507
-407	929.997583914657
-406	940.436779295017
-405	961.347589917167
-404	982.258400539316
-403	971.819205158956
-402	992.730015781106
-401	1003.2016310229
-400	1024.11244164505
-399	1024.11244164505
-398	1013.64082640326
-397	1024.11244164505
-396	1024.11244164505
-395	1024.11244164505
-394	1045.0232522672
-393	1045.0232522672
-392	1055.46244764756
-391	1044.99083240577
-390	1013.60840654183
-389	1003.16921116147
-388	992.697595919676
-387	992.697595919676
-386	982.225980677887
-385	1003.13679130004
-384	992.665176058246
-383	982.225980677887
-382	982.225980677887
-381	1003.13679130004
-380	1013.5759866804
-379	1013.5759866804
-378	1013.5759866804
-377	1013.5759866804
-376	971.754365436097
-375	982.225980677887
-374	992.665176058247
-373	1013.5759866804
-372	1024.04760192219
-371	1034.51921716398
-370	1055.43002778613
-369	1065.90164302792
-368	1076.3732582697
-367	1097.28406889185
-366	1097.28406889185
-365	1065.93406288934
-364	1034.58405688684
-363	1034.58405688684
-362	1013.67324626469
-361	1003.23405088433
-360	992.762435642536
-359	971.851625020386
-358	971.851625020386
-357	971.851625020386
-356	982.290820400746
-355	992.730015781106
-354	992.730015781106
-353	1003.16921116147
-352	992.697595919676
-351	1003.16921116147
-350	1034.51921716398
-349	1034.51921716398
-348	1034.51921716398
-347	1044.99083240577
-346	1044.99083240577
-345	1055.43002778613
-344	1065.90164302792
-343	1065.90164302792
-342	1044.99083240577
-341	1034.55163702541
-340	1024.08002178362
-339	1013.60840654183
-338	1003.13679130004
-337	1013.60840654183
-336	982.258400539316
-335	982.258400539316
-334	992.730015781106
-333	1003.16921116147
-332	982.258400539316
-331	982.258400539316
-330	992.730015781106
-329	1003.2016310229
-328	982.290820400746
-327	971.819205158956
-326	950.908394536807
-325	929.997583914657
-324	929.997583914657
-323	940.436779295017
-322	940.436779295017
-321	950.875974675377
-320	909.021933569648
-319	909.021933569648
-318	950.843554813947
-317	961.282750194307
-316	982.193560816457
-315	1003.10437143861
-314	1013.5759866804
-313	1013.5759866804
-312	1003.13679130004
-311	1055.43002778613
-310	1086.78003378863
-309	1076.34083840828
-308	1086.81245365006
-307	1097.25164903042
-306	1086.81245365006
-305	1076.34083840828
-304	1076.34083840827
-303	1065.86922316649
-302	1044.95841254434
-301	1044.95841254434
-300	1024.04760192219
-299	1024.04760192219
-298	1003.13679130004
-297	982.225980677887
-296	982.225980677887
-295	982.225980677887
-294	971.786785297527
-293	971.786785297527
-292	919.493548811438
-291	929.932744191798
-290	919.461128950008
-289	929.932744191798
-288	929.932744191798
-287	950.843554813947
-286	950.843554813947
-285	982.193560816457
-284	992.665176058247
-283	1013.60840654183
-282	1003.16921116147
-281	1003.16921116147
-280	1003.16921116147
-279	1013.60840654183
-278	992.697595919676
-277	1024.08002178362
-276	1003.16921116147
-275	1013.60840654183
-274	1055.43002778613
-273	1055.43002778613
-272	1065.90164302792
-271	1076.34083840827
-270	1086.81245365006
-269	1097.28406889185
-268	1076.3732582697
-267	1086.84487351149
-266	1076.40567813113
-265	1055.49486750898
-264	1065.93406288934
-263	1076.3732582697
-262	1076.3732582697
-261	1086.81245365006
-260	1097.25164903042
-259	1118.16245965257
-258	1118.16245965257
-257	1139.07327027472
-256	1159.98408089687
-255	1170.45569613866
-254	1170.45569613866
-253	1170.45569613866
-252	1180.92731138045
-251	1180.92731138045
-250	1170.45569613866
-249	1191.36650676081
-248	1191.36650676081
-247	1180.89489151902
-246	1191.33408689938
-245	1191.33408689938
-244	1191.33408689938
-243	1170.42327627723
-242	1170.42327627723
-241	1159.98408089687
-240	1128.60165503293
-239	1097.21922916899
-238	1086.78003378863
-237	1044.95841254434
-236	1044.95841254434
-235	1044.95841254434
-234	1055.3976079247
-233	1044.95841254434
-232	1065.86922316649
-231	1086.78003378863
-230	1118.16245965257
-229	1128.60165503293
-228	1149.51246565508
-227	1159.98408089687
-226	1128.63407489436
-225	1128.63407489436
-224	1139.07327027472
-223	1139.07327027472
-222	1118.16245965257
-221	1086.78003378863
-220	1097.25164903042
-219	1128.63407489436
-218	1107.72326427221
-217	1139.07327027472
-216	1128.63407489436
-215	1118.194879514
-214	1086.81245365006
-213	1097.28406889185
-212	1107.75568413364
-211	1076.3732582697
-210	1044.99083240577
-209	1044.99083240577
-208	1034.55163702541
-207	1044.99083240577
-206	1034.51921716398
-205	1076.34083840827
-204	1076.34083840828
-203	1076.34083840828
-202	1128.63407489436
-201	1160.0165007583
-200	1191.36650676081
-199	1191.36650676081
-198	1191.36650676081
-197	1191.36650676081
-196	1170.45569613866
-195	1201.80570214117
-194	1233.15570814368
-193	1222.68409290189
-192	1201.77328227974
-191	1201.77328227974
-190	1233.12328828225
-189	1264.50571414619
-188	1306.32733539049
-187	1327.23814601264
-186	1327.23814601264
-185	1316.79895063228
-184	1306.35975525192
-183	1358.62057187658
-182	1369.09218711837
-181	1379.56380236016
-180	1369.09218711837
-179	1379.56380236016
-178	1390.03541760195
-177	1431.85703884625
-176	1442.29623422661
-175	1463.20704484876
-174	1452.7678494684
-173	1442.29623422661
-172	1442.29623422661
-171	1442.29623422661
-170	1463.20704484876
-169	1463.20704484876
-168	1410.9462282241
-167	1431.85703884625
-166	1442.29623422661
-165	1452.73542960697
-164	1463.20704484876
-163	1484.11785547091
-162	1484.11785547091
-161	1452.73542960697
-160	1442.26381436518
-159	1452.70300974554
-158	1442.26381436518
-157	1421.35300374303
-156	1369.09218711837
-155	1337.70976125443
-154	1306.32733539049
-153	1306.32733539049
-152	1295.88814001013
-151	1285.44894462977
-150	1285.44894462977
-149	1274.97732938798
-148	1274.97732938798
-147	1306.32733539049
-146	1327.23814601264
-145	1316.79895063228
-144	1306.35975525192
-143	1316.79895063228
-142	1316.79895063228
-141	1306.35975525192
-140	1295.92055987156
-139	1285.4813644912
-138	1285.4813644912
-137	1285.4813644912
-136	1275.00974924941
-135	1295.92055987156
-134	1306.39217511335
-133	1316.83137049371
-132	1327.27056587407
-131	1358.62057187658
-130	1389.97057787909
-129	1400.44219312088
-128	1410.91380836267
-127	1431.82461898482
-126	1431.82461898482
-125	1421.35300374303
-124	1421.35300374303
-123	1410.91380836267
-122	1400.47461298231
-121	1358.65299173801
-120	1348.18137649622
-119	1348.18137649622
-118	1358.65299173801
-117	1348.18137649622
-116	1358.65299173801
-115	1358.65299173801
-114	1369.09218711837
-113	1379.53138249873
-112	1390.00299774052
-111	1390.00299774052
-110	1379.53138249873
-109	1369.05976725694
-108	1389.97057787909
-107	1400.40977325945
-106	1410.88138850124
-105	1389.97057787909
-104	1348.14895663479
-103	1369.05976725694
-102	1389.97057787909
-101	1379.53138249873
-100	1379.53138249873
-99	1358.62057187658
-98	1348.18137649622
-97	1327.27056587407
-96	1337.74218111586
-95	1337.74218111586
-94	1285.44894462977
-93	1222.71651276332
-92	1212.24489752153
-91	1191.33408689938
-90	1159.98408089687
-89	1139.07327027472
-88	1128.60165503293
-87	1118.13003979114
-86	1139.04085041329
-85	1191.33408689938
-84	1212.24489752153
-83	1243.62732338547
-82	1254.09893862726
-81	1295.92055987156
-80	1285.44894462977
-79	1295.92055987156
-78	1306.39217511335
-77	1285.4813644912
-76	1285.4813644912
-75	1285.4813644912
-74	1264.57055386905
-73	1254.09893862726
-72	1243.62732338547
-71	1275.00974924941
-70	1295.92055987156
-69	1327.27056587407
-68	1379.56380236016
-67	1400.47461298231
-66	1442.29623422661
-65	1473.64624022912
-64	1484.11785547091
-63	1484.11785547091
-62	1484.11785547091
-61	1473.64624022912
-60	1452.73542960697
-59	1431.82461898482
-58	1390.00299774052
-57	1369.09218711837
-56	1337.74218111586
-55	1348.18137649622
-54	1369.09218711837
-53	1369.09218711837
-52	1379.56380236016
-51	1410.9462282241
-50	1421.38542360446
-49	1463.20704484876
-48	1484.11785547091
-47	1525.93947671521
-46	1567.76109795951
-45	1578.2327132013
-44	1620.0543344456
-43	1651.40434044811
-42	1661.84353582847
-41	1682.75434645061
-40	1672.28273120882
-39	1682.75434645061
-38	1661.84353582847
-37	1620.02191458417
-36	1588.63948872023
-35	1546.81786747593
-34	1484.08543560948
-33	1431.82461898482
-32	1400.47461298231
-31	1379.56380236016
-30	1358.65299173801
-29	1327.27056587407
-28	1316.83137049371
-27	1295.92055987156
-26	1275.00974924941
-25	1295.92055987156
-24	1316.83137049371
-23	1306.35975525192
-22	1316.83137049371
-21	1306.35975525192
-20	1348.18137649622
-19	1358.62057187658
-18	1379.53138249873
-17	1410.88138850124
-16	1431.79219912339
-15	1410.88138850124
-14	1431.79219912339
-13	1442.23139450375
-12	1463.1422051259
-11	1473.61382036769
-10	1473.61382036769
-9	1473.61382036769
-8	1484.08543560948
-7	1463.17462498733
-6	1473.61382036769
-5	1431.79219912339
-4	1410.88138850124
-3	1400.44219312088
-2	1369.05976725694
-1	1400.44219312088
0	1421.35300374303
1	1400.44219312088
2	1400.44219312088
3	1400.44219312088
4	1431.82461898482
5	1442.29623422661
6	1452.73542960697
7	1442.29623422661
8	1421.38542360446
9	1410.9462282241
10	1400.47461298231
11	1410.9462282241
12	1421.41784346589
13	1421.41784346589
14	1410.9462282241
15	1410.9462282241
16	1410.9462282241
17	1390.03541760195
18	1369.1246069798
19	1348.21379635765
20	1358.65299173801
21	1348.18137649622
22	1316.79895063228
23	1295.88814001013
24	1254.06651876583
25	1243.59490352404
26	1243.59490352404
27	1233.12328828225
28	1222.68409290189
29	1170.42327627723
30	1149.51246565508
31	1180.89489151902
32	1180.89489151902
33	1201.80570214117
34	1233.18812800511
35	1233.18812800511
36	1254.09893862726
37	1264.53813400762
38	1285.44894462977
39	1306.35975525192
40	1285.44894462977
41	1327.27056587407
42	1337.74218111586
43	1348.18137649622
44	1358.62057187658
45	1348.18137649622
46	1358.65299173801
47	1369.09218711837
48	1369.09218711837
49	1390.00299774052
50	1369.09218711837
51	1348.18137649622
52	1306.35975525192
53	1295.92055987156
54	1295.92055987156
55	1306.35975525192
56	1285.44894462977
57	1264.53813400762
58	1243.62732338547
59	1212.27731738296
60	1191.36650676081
61	1180.92731138045
62	1170.45569613866
63	1139.07327027472
64	1107.72326427221
65	1086.81245365006
66	1076.3732582697
67	1065.90164302792
68	1076.34083840827
69	1076.34083840827
70	1065.86922316649
71	1034.51921716398
72	1044.99083240577
73	1024.08002178362
74	1034.55163702541
75	1044.99083240577
76	1044.99083240577
77	1044.99083240577
78	1055.43002778613
79	1076.34083840827
80	1097.25164903042
81	1107.69084441078
82	1118.13003979114
83	1128.5692351715
84	1118.13003979114
85	1118.13003979114
86	1128.60165503293
87	1107.69084441078
88	1097.25164903042
89	1097.25164903042
90	1107.72326427221
91	1149.54488551651
92	1139.10569013615
93	1149.54488551651
94	1170.45569613866
95	1159.98408089687
96	1180.89489151902
97	1201.80570214117
98	1212.24489752153
99	1201.77328227974
100	1180.86247165759
101	1191.30166703795
102	1180.86247165759
103	1149.51246565508
104	1159.98408089687
105	1159.98408089687
106	1149.51246565508
107	1159.98408089687
108	1170.45569613866
109	1160.0165007583
110	1180.92731138045
111	1201.8381220026
112	1201.8381220026
113	1191.36650676081
114	1201.8381220026
115	1201.8381220026
116	1180.92731138045
117	1149.54488551651
118	1149.54488551651
119	1107.72326427221
120	1086.81245365006
121	1086.81245365006
122	1097.28406889185
123	1097.28406889185
124	1107.75568413364
125	1118.194879514
126	1139.10569013615
127	1160.0165007583
128	1191.39892662224
129	1212.30973724439
130	1233.22054786654
131	1222.74893262475
132	1233.18812800511
133	1243.62732338547
134	1233.18812800511
135	1243.6597432469
136	1233.18812800511
137	1233.18812800511
138	1243.62732338547
139	1264.53813400762
140	1275.00974924941
141	1285.4813644912
142	1285.4813644912
143	1327.3029857355
144	1358.65299173801
145	1379.56380236016
146	1400.47461298231
147	1421.38542360446
148	1421.38542360446
149	1431.82461898482
150	1431.82461898482
151	1442.29623422661
152	1463.20704484876
153	1442.29623422661
154	1473.67866009055
155	1494.5894707127
156	1494.5894707127
157	1494.5894707127
158	1515.50028133485
159	1515.50028133485
160	1505.02866609306
161	1452.73542960697
162	1463.20704484876
163	1421.38542360446
164	1379.56380236016
165	1348.21379635765
166	1337.74218111586
167	1327.3029857355
168	1327.3029857355
169	1327.3029857355
170	1348.21379635765
171	1348.21379635765
172	1369.1246069798
173	1400.47461298231
174	1431.82461898482
175	1452.73542960697
176	1473.64624022912
177	1494.55705085127
178	1525.93947671521
179	1536.411091957
180	1557.32190257915
181	1567.76109795951
182	1588.67190858166
183	1609.58271920381
184	1620.0543344456
185	1640.96514506775
186	1640.96514506775
187	1630.49352982596
188	1651.40434044811
189	1651.40434044811
190	1651.40434044811
191	1640.96514506775
192	1609.61513906524
193	1609.61513906524
194	1599.14352382345
195	1609.58271920381
196	1640.96514506775
197	1640.96514506775
198	1640.96514506775
199	1661.87595568989
200	1661.87595568989
201	1693.2259616924
202	1703.66515707276
203	1714.13677231455
204	1724.60838755634
205	1714.13677231455
206	1724.57596769491
207	1735.01516307527
208	1735.01516307527
209	1735.01516307527
210	1745.48677831706
211	1755.95839355885
212	1766.39758893921
213	1766.39758893921
214	1766.39758893921
215	1755.95839355885
216	1766.43000880064
217	1787.34081942279
218	1818.6908254253
219	1839.60163604745
220	1829.13002080566
221	1839.60163604745
222	1850.04083142781
223	1881.42325729175
224	1912.77326329426
225	1912.77326329426
226	1923.24487853605
227	1912.80568315569
228	1902.3340679139
229	1902.3340679139
230	1860.5124466696
231	1818.6908254253
232	1787.30839956136
233	1776.869204181
234	1776.869204181
235	1745.48677831706
236	1755.92597369742
237	1735.01516307527
238	1735.01516307527
239	1745.45435845563
240	1755.92597369742
241	1766.39758893921
242	1755.92597369742
243	1766.36516907778
244	1776.83678431957
245	1745.48677831706
246	1745.48677831706
247	1745.48677831706
248	1755.95839355885
249	1766.39758893921
250	1755.92597369742
251	1745.48677831706
252	1724.57596769491
253	1703.66515707276
254	1714.10435245312
255	1714.10435245312
256	1714.10435245312
257	1703.63273721133
258	1703.63273721133
259	1714.10435245312
260	1724.54354783348
261	1724.54354783348
262	1745.45435845563
263	1745.45435845563
264	1755.92597369742
265	1755.92597369742
266	1766.39758893921
267	1755.95839355885
268	1735.0475829367
269	1735.0475829367
270	1735.0475829367
271	1724.57596769491
272	1745.48677831706
273	1745.48677831706
274	1745.48677831706
275	1735.01516307527
276	1745.45435845563
277	1755.89355383599
278	1734.98274321384
279	1755.89355383599
280	1766.36516907778
281	1766.36516907778
282	1734.98274321384
283	1745.45435845563
284	1745.45435845563
285	1745.45435845563
286	1745.45435845563
287	1766.36516907778
288	1745.45435845563
289	1734.98274321384
290	1703.63273721133
291	1714.10435245312
292	1703.63273721133
293	1703.63273721133
294	1693.19354183097
295	1682.75434645061
296	1682.75434645061
297	1682.75434645061
298	1682.75434645061
299	1672.28273120882
300	1682.72192658918
301	1672.28273120882
302	1661.84353582847
303	1682.75434645061
304	1682.75434645062
305	1693.2259616924
306	1714.13677231455
307	1724.60838755634
308	1776.90162404243
309	1829.19486052852
310	1881.45567715318
311	1923.27729839748
312	1965.09891964178
313	2027.83135150823
314	2101.00297875504
315	2163.73541062149
316	2247.37865311008
317	2299.63946973474
318	2341.46109097904
319	2393.75432746513
320	2446.01514408979
321	2477.3651500923
322	2487.80434547266
323	2487.80434547266
324	2498.27596071445
325	2477.3651500923
326	2498.27596071445
327	2487.80434547266
328	2477.33273023087
329	2477.33273023087
330	2456.42191960872
331	2487.80434547266
332	2487.80434547266
333	2477.33273023087
334	2487.77192561123
335	2456.42191960872
336	2445.98272422836
337	2435.543528848
338	2425.10433346764
339	2446.01514408979
340	2446.01514408979
341	2435.57594870943
342	2425.13675332907
343	2425.13675332907
344	2414.66513808728
345	2404.19352284549
346	2404.19352284549
347	2414.63271822585
348	2414.63271822585
349	2393.7219076037
350	2383.25029236191
351	2383.25029236191
352	2372.81109698155
353	2393.7219076037
354	2404.19352284549
355	2414.63271822585
356	2425.10433346764
357	2425.10433346764
358	2456.45433947015
359	2477.3651500923
360	2508.71515609481
361	2519.15435147517
362	2540.06516209732
363	2550.50435747768
364	2560.97597271947
365	2560.97597271947
366	2571.44758796126
367	2561.0083925809
368	2571.48000782269
369	2550.56919720054
370	2561.04081244233
371	2519.21919119803
372	2540.13000182018
373	2519.21919119803
374	2508.74757595624
375	2508.74757595624
376	2519.1867713366
377	2519.1867713366
378	2540.09758195875
379	2540.09758195875
380	2561.0083925809
381	2550.56919720054
382	2550.56919720054
383	2561.04081244233
384	2561.04081244233
385	2550.60161706197
386	2540.13000182018
387	2519.21919119803
388	2508.74757595624
389	2508.74757595624
390	2508.74757595624
391	2540.09758195875
392	2519.1867713366
393	2498.27596071445
394	2487.80434547266
395	2487.80434547266
396	2477.3651500923
397	2487.83676533409
398	2477.39756995373
399	2466.92595471194
400	2456.48675933158
401	2477.39756995373
402	2487.83676533409
403	2477.39756995373
404	2498.30838057588
405	2529.65838657839
406	2540.09758195875
407	2561.0083925809
408	2592.39081844484
409	2592.39081844484
410	2581.91920320305
411	2581.91920320305
412	2592.35839858341
413	2571.44758796126
414	2571.44758796126
415	2561.0083925809
416	2561.0083925809
417	2529.62596671696
418	2529.62596671696
419	2529.62596671696
420	2540.09758195875
421	2550.56919720054
422	2571.48000782269
423	2561.04081244233
424	2550.56919720054
425	2550.56919720054
426	2561.04081244233
427	2540.13000182018
428	2529.69080643982
429	2508.77999581767
430	2487.86918519552
431	2466.95837457337
432	2477.39756995373
433	2466.95837457337
434	2466.95837457337
435	2456.48675933158
436	2466.92595471194
437	2477.3651500923
438	2498.27596071445
439	2529.62596671696
440	2550.53677733911
441	2561.0083925809
442	2592.35839858341
443	2592.35839858341
444	2592.35839858341
445	2613.26920920556
446	2623.74082444735
447	2623.74082444735
448	2602.8300138252
449	2571.48000782269
450	2561.0083925809
451	2540.09758195875
452	2561.0083925809
453	2561.0083925809
454	2550.56919720054
455	2550.56919720054
456	2529.65838657839
457	2519.21919119803
458	2519.21919119803
459	2498.30838057588
460	2508.77999581767
461	2498.30838057588
462	2487.86918519552
463	2487.86918519552
464	2477.39756995373
465	2487.83676533409
466	2487.83676533409
467	2508.74757595624
468	2508.74757595624
469	2508.74757595624
470	2487.83676533409
471	2498.27596071445
472	2487.80434547266
473	2508.71515609481
474	2508.71515609481
475	2529.62596671696
476	2519.15435147517
477	2529.62596671696
478	2529.62596671696
479	2519.1867713366
480	2529.65838657839
481	2550.56919720054
482	2540.13000182018
483	2540.13000182018
484	2540.13000182018
485	2529.69080643982
486	2508.77999581767
487	2508.77999581767
488	2529.69080643982
489	2508.77999581767
490	2487.86918519552
491	2487.86918519552
492	2498.34080043731
493	2487.86918519552
494	2508.77999581767
495	2508.77999581767
496	2498.30838057588
497	2498.30838057588
498	2519.21919119803
499	2529.69080643982
500	2508.77999581767
501	2498.30838057588
502	2519.21919119803
503	2508.74757595624
504	2529.65838657839
505	2540.13000182018
506	2550.56919720054
507	2540.09758195875
508	2540.09758195875
509	2561.0083925809
510	2571.48000782269
511	2540.13000182018
512	2540.13000182018
513	2529.65838657839
514	2529.65838657839
515	2529.65838657839
516	2540.13000182018
517	2529.65838657839
518	2529.65838657839
519	2529.65838657839
520	2550.56919720054
521	2561.04081244233
522	2581.95162306448
523	2561.04081244233
524	2571.51242768412
525	2571.51242768412
526	2571.51242768412
527	2581.95162306448
528	2561.04081244233
529	2571.48000782269
530	2550.56919720054
531	2540.13000182018
532	2561.04081244233
533	2519.21919119803
534	2508.74757595624
535	2498.30838057588
536	2477.39756995373
537	2498.30838057588
538	2487.86918519552
539	2508.77999581767
540	2477.39756995373
541	2456.48675933158
542	2477.39756995373
543	2487.86918519552
544	2508.77999581767
545	2508.77999581767
546	2508.77999581767
547	2519.21919119803
548	2519.21919119803
549	2550.60161706197
550	2571.51242768412
551	2571.51242768412
552	2581.95162306448
553	2602.86243368663
554	2613.33404892842
555	2613.33404892842
556	2602.89485354806
557	2602.89485354806
558	2592.42323830627
559	2592.42323830627
560	2602.86243368663
561	2592.42323830627
562	2571.51242768412
563	2581.95162306448
564	2571.48000782269
565	2571.48000782269
566	2571.48000782269
567	2581.95162306448
568	2571.48000782269
569	2561.04081244233
570	2540.13000182018
571	2529.65838657839
572	2529.65838657839
573	2529.65838657839
574	2529.65838657839
575	2508.74757595624
576	2498.27596071445
577	2498.27596071445
578	2498.27596071445
579	2498.27596071445
580	2508.74757595624
581	2487.83676533409
582	2498.30838057588
583	2498.30838057588
584	2519.21919119803
585	2529.69080643982
586	2561.07323230376
587	2540.16242168161
588	2571.51242768412
589	2581.95162306448
590	2592.42323830627
591	2602.86243368663
592	2602.86243368663
593	2581.95162306448
594	2602.86243368663
595	2592.39081844484
596	2634.21243968914
597	2602.86243368663
598	2581.95162306448
599	2592.39081844484
600	2592.39081844484
601	2592.39081844484
602	2592.39081844484
603	2571.48000782269
604	2550.56919720054
605	2508.74757595624
606	2529.65838657839
607	2540.13000182018
608	2540.13000182018
609	2540.13000182018
610	2540.13000182018
611	2561.04081244233
612	2571.48000782269
613	2602.86243368663
614	2623.77324430878
615	2634.21243968914
616	2634.21243968914
617	2623.77324430878
618	2613.33404892842
619	2623.77324430878
620	2623.77324430878
621	2602.86243368663
622	2571.48000782269
623	2561.0083925809
624	2550.56919720054
625	2540.09758195875
626	2519.1867713366
627	2529.62596671696
628	2508.71515609481
629	2519.15435147517
630	2529.62596671696
631	2540.09758195875
632	2550.56919720054
633	2550.56919720054
634	2571.48000782269
635	2592.39081844484
636	2581.95162306448
637	2571.51242768412
638	2571.51242768412
639	2571.51242768412
640	2581.95162306448
641	2581.95162306448
642	2581.95162306448
643	2581.95162306448
644	2581.95162306448
645	2571.48000782269
646	2602.8300138252
647	2581.91920320305
648	2581.91920320305
649	2581.91920320305
650	2581.91920320305
651	2581.91920320305
652	2581.91920320305
653	2581.91920320305
654	2602.8300138252
655	2592.39081844484
656	2602.86243368663
657	2581.95162306448
658	2550.60161706197
659	2540.13000182018
660	2540.13000182018
661	2519.21919119803
662	2519.21919119803
663	2519.21919119803
664	2519.21919119803
665	2529.65838657839
666	2550.56919720054
667	2550.56919720054
668	2550.56919720054
669	2550.56919720054
670	2550.56919720054
671	2540.09758195875
672	2519.1867713366
673	2508.71515609481
674	2487.80434547266
675	2466.89353485051
676	2456.42191960872
677	2456.42191960872
678	2445.95030436693
679	2435.51110898657
680	2435.51110898657
681	2445.98272422836
682	2435.543528848
683	2456.45433947015
684	2477.3651500923
685	2498.27596071445
686	2498.27596071445
687	2487.83676533409
688	2498.27596071445
689	2508.74757595624
690	2508.74757595624
691	2519.1867713366
692	2519.1867713366
693	2508.71515609481
694	2529.62596671696
695	2550.53677733911
696	2560.97597271947
697	2560.97597271947
698	2571.41516809983
699	2550.50435747768
700	2571.41516809983
701	2550.50435747768
702	2571.41516809983
703	2550.50435747768
704	2540.06516209732
705	2550.53677733911
706	2561.0083925809
707	2540.09758195875
708	2561.0083925809
709	2550.56919720054
710	2561.04081244233
711	2550.60161706197
712	2561.07323230376
713	2561.07323230376
714	2561.07323230376
715	2550.60161706197
716	2561.07323230376
717	2561.07323230376
718	2571.51242768412
719	2581.95162306448
720	2571.48000782269
721	2581.91920320305
722	2581.91920320305
723	2571.44758796126
724	2571.44758796126
725	2571.44758796126
726	2581.88678334162
727	2581.88678334162
728	2571.44758796126
729	2581.91920320305
730	2592.39081844484
731	2581.91920320305
732	2592.39081844484
733	2602.86243368663
734	2602.86243368663
735	2592.42323830627
736	2581.98404292591
737	2602.89485354806
738	2613.33404892842
739	2592.42323830627
740	2581.98404292591
741	2581.98404292591
742	2592.42323830627
743	2592.42323830627
744	2592.42323830627
745	2592.42323830627
746	2550.60161706197
747	2529.69080643982
748	2540.13000182018
749	2561.04081244233
750	2561.04081244233
751	2561.04081244233
752	2561.04081244233
753	2561.04081244233
754	2550.56919720054
755	2581.91920320305
756	2592.39081844484
757	2592.39081844484
758	2561.0083925809
759	2540.09758195875
760	2529.65838657839
761	2540.09758195875
762	2540.09758195875
763	2561.0083925809
764	2529.65838657839
765	2519.1867713366
766	2487.83676533409
767	2508.74757595624
768	2519.1867713366
769	2540.09758195875
770	2540.09758195875
771	2529.62596671696
772	2508.71515609481
773	2508.71515609481
774	2519.1867713366
775	2550.53677733911
776	2571.44758796126
777	2592.35839858341
778	2571.44758796126
779	2561.0083925809
780	2571.48000782269
781	2581.95162306448
782	2602.86243368663
783	2613.30162906699
784	2592.39081844484
785	2592.39081844484
786	2581.95162306448
787	2571.48000782269
788	2581.91920320305
789	2571.44758796126
790	2571.44758796126
791	2560.97597271947
792	2560.97597271947
793	2571.44758796126
794	2571.44758796126
795	2581.88678334162
796	2581.88678334162
797	2581.88678334162
798	2571.44758796126
799	2560.97597271947
800	2592.35839858341
801	2581.91920320305
802	2592.35839858341
803	2581.91920320305
804	2581.91920320305
805	2602.8300138252
806	2592.39081844484
807	2634.21243968914
808	2623.77324430878
809	2602.86243368663
810	2623.77324430878
811	2623.77324430878
812	2623.77324430878
813	2613.33404892842
814	2613.33404892842
815	2623.77324430878
816	2602.86243368663
817	2634.21243968914
818	2634.21243968914
819	2623.74082444735
820	2613.30162906699
821	2613.30162906699
822	2623.74082444735
823	2613.30162906699
824	2602.86243368663
825	2602.86243368663
826	2592.42323830627
827	2602.86243368663
828	2592.42323830627
829	2602.86243368663
830	2613.30162906699
831	2592.39081844484
832	2592.39081844484
833	2592.39081844484
834	2602.8300138252
835	2634.18001982771
836	2613.26920920556
837	2613.26920920556
838	2592.35839858341
839	2592.35839858341
840	2613.26920920556
841	2613.26920920556
842	2613.26920920556
843	2613.26920920556
844	2581.91920320305
845	2613.30162906699
846	2602.8300138252
847	2623.74082444735
848	2623.74082444735
849	2623.74082444735
850	2634.18001982771
851	2623.70840458592
852	2623.70840458592
853	2623.70840458592
854	2623.70840458592
855	2634.18001982771
856	2613.26920920556
857	2613.26920920556
858	2613.26920920556
859	2613.26920920556
860	2644.6516350695
861	2644.6516350695
862	2644.6516350695
863	2634.18001982771
864	2623.70840458592
865	2655.09083044986
866	2644.6516350695
867	2634.21243968914
868	2634.21243968914
869	2634.21243968914
870	2613.30162906699
871	2602.8300138252
872	2592.39081844484
873	2613.30162906699
874	2581.91920320305
875	2581.91920320305
876	2592.35839858341
877	2592.35839858341
878	2592.35839858341
879	2602.8300138252
880	2623.74082444735
881	2644.6516350695
882	2623.74082444735
883	2634.21243968914
884	2634.21243968914
885	2634.21243968914
886	2623.77324430878
887	2613.30162906699
888	2613.30162906699
889	2613.30162906699
890	2602.8300138252
891	2623.74082444735
892	2634.18001982771
893	2623.70840458592
894	2623.70840458592
895	2644.61921520807
896	2634.18001982771
897	2644.61921520807
898	2655.09083044986
899	2644.6516350695
900	2623.74082444735
901	2623.74082444735
902	2623.74082444735
903	2602.8300138252
904	2581.91920320305
905	2581.91920320305
906	2571.48000782269
907	2550.56919720054
908	2540.09758195875
909	2571.48000782269
910	2561.04081244233
911	2581.95162306448
912	2581.95162306448
913	2581.95162306448
914	2581.95162306448
915	2602.86243368663
916	2634.21243968914
917	2634.21243968914
918	2644.6516350695
919	2655.09083044986
920	2665.56244569165
921	2676.03406093344
922	2707.38406693595
923	2738.73407293846
924	2717.82326231631
925	2696.91245169416
926	2717.82326231631
927	2696.91245169416
928	2707.38406693595
929	2696.91245169416
930	2717.82326231631
931	2696.91245169416
932	2696.91245169416
933	2707.35164707452
934	2696.91245169416
935	2686.4732563138
936	2686.4732563138
937	2676.00164107201
938	2676.00164107201
939	2655.09083044986
940	2655.09083044986
941	2634.18001982771
942	2634.18001982771
943	2644.61921520807
944	2644.61921520807
945	2644.61921520807
946	2634.18001982771
947	2644.6516350695
948	2655.09083044986
949	2644.6516350695
950	2623.74082444735
951	2613.30162906699
952	2623.77324430878
953	2613.30162906699
954	2613.30162906699
955	2623.74082444735
956	2581.91920320305
957	2571.48000782269
958	2561.0083925809
959	2561.0083925809
960	2519.1867713366
961	2456.45433947015
962	2414.63271822585
963	2351.9002863594
964	2257.81784849045
965	2205.52461200436
966	2121.88136951576
967	2048.70974226895
968	1975.53811502214
969	1923.24487853605
970	1870.95164204996
971	1839.60163604745
972	1808.25163004494
973	1787.34081942279
974	1735.08000279813
975	1693.25838155383
976	1672.34757093168
977	1620.0543344456
978	1599.14352382345
979	1557.32190257915
980	1525.93947671521
981	1473.64624022912
982	1442.26381436518
983	1421.35300374303
984	1400.44219312088
985	1337.70976125443
986	1316.79895063228
987	1264.53813400762
988	1233.18812800511
989	1180.92731138045
990	1139.10569013615
991	1107.75568413364
992	1055.46244764756
993	1003.16921116147
994	982.258400539316
995	950.908394536807
996	929.997583914657
997	898.615158050718
998	888.143542808928
999	856.761116944989
1000	825.378691081049
1001	825.378691081049
1002	814.90707583926
1003	804.43546059747
1004	804.43546059747
1005	793.96384535568
1006	804.43546059747
1007	752.142224111381
1008	752.142224111381
1009	741.670608869591
1010	731.198993627802
1011	731.198993627802
1012	710.288183005652
1013	678.905757141713
1014	657.994946519563
1015	626.612520655623
1016	647.523331277773
1017	637.084135897413
1018	605.734129894903
1019	605.734129894904
1020	595.294934514543
1021	595.294934514543
1022	595.294934514543
1023	584.823319272754
1024	584.823319272754
1025	563.912508650604
1026	553.440893408814
1027	584.790899411324
1028	563.880088789175
1029	553.408473547385
1030	553.408473547385
1031	542.936858305595
1032	542.936858305595
1033	542.936858305595
1034	542.936858305595
1035	542.936858305595
1036	532.497662925235
1037	542.969278167025
1038	542.969278167025
1039	522.058467544875
1040	522.058467544875
1041	522.058467544875
1042	511.586852303085
1043	490.676041680936
1044	490.676041680936
1045	480.204426439146
1046	459.293615816996
1047	469.765231058786
1048	469.765231058786
1049	459.326035678426
1050	448.886840298066
1051	448.886840298066
1052	448.886840298066
1053	438.447644917706
1054	438.447644917706
1055	427.976029675916
1056	407.065219053767
1057	396.593603811977
1058	407.032799192337
1059	417.471994572697
1060	407.032799192337
1061	407.032799192337
1062	417.471994572697
1063	407.032799192337
1064	407.032799192337
1065	386.121988570188
1066	396.593603811977
1067	407.065219053767
1068	396.626023673407
1069	417.536834295556
1070	438.447644917706
1071	428.008449537346
1072	428.008449537346
1073	428.008449537346
1074	428.008449537346
1075	438.447644917706
1076	407.065219053767
1077	417.504414434127
1078	407.032799192337
1079	386.121988570188
1080	375.650373328398
1081	375.650373328398
1082	365.211177948038
1083	386.121988570188
1084	375.682793189827
1085	407.065219053767
1086	407.065219053767
1087	386.154408431617
1088	375.715213051257
1089	375.715213051257
1090	344.332787187318
1091	365.243597809467
1092	354.771982567678
1093	354.771982567678
1094	323.389556703738
1095	302.478746081589
1096	302.478746081589
1097	302.478746081589
1098	312.950361323378
1099	323.421976565168
1100	302.511165943019
1101	312.982781184808
1102	302.511165943019
1103	312.982781184808
1104	312.982781184808
1105	302.543585804448
1106	333.893591806958
1107	333.893591806958
1108	333.893591806958
1109	344.332787187318
1110	323.421976565168
1111	302.511165943018
1112	271.128740079079
1113	271.128740079079
1114	302.478746081589
1115	281.567935459439
1116	281.567935459439
1117	271.096320217649
1118	271.096320217649
1119	271.096320217649
1120	302.478746081589
1121	312.950361323378
1122	292.039550701229
1123	271.128740079079
1124	260.689544698719
1125	260.689544698719
1126	281.600355320869
1127	271.161159940509
1128	292.071970562658
1129	271.161159940509
1130	302.511165943018
1131	333.893591806958
1132	323.454396426598
1133	323.454396426598
1134	323.454396426598
1135	333.926011668387
1136	344.365207048747
1137	344.365207048747
1138	354.804402429107
1139	333.893591806958
1140	333.893591806958
1141	344.332787187318
1142	365.243597809467
1143	354.771982567678
1144	344.300367325888
1145	323.389556703738
1146	312.917941461949
1147	333.828752084098
1148	323.389556703738
1149	312.917941461949
1150	323.389556703738
1151	323.389556703738
1152	333.861171945528
1153	323.421976565168
1154	333.893591806958
1155	323.454396426598
1156	292.104390424088
1157	292.104390424088
1158	302.576005665878
1159	302.576005665878
1160	292.104390424088
1161	281.632775182298
1162	302.543585804448
1163	302.543585804448
1164	312.982781184808
1165	323.421976565168
1166	281.600355320869
1167	271.128740079079
1168	250.21792945693
1169	250.21792945693
1170	260.689544698719
1171	260.689544698719
1172	260.689544698719
1173	250.250349318359
1174	229.339538696209
1175	281.600355320869
1176	281.600355320869
1177	271.128740079079
1178	250.217929456929
1179	229.30711883478
1180	218.83550359299
1181	229.27469897335
1182	229.27469897335
1183	271.09632021765
1184	260.657124837289
1185	250.21792945693
1186	260.689544698719
1187	271.161159940509
1188	281.600355320869
1189	281.600355320869
1190	302.511165943019
1191	312.950361323378
1192	292.039550701229
1193	302.478746081589
1194	312.917941461949
1195	333.828752084098
1196	354.739562706248
1197	354.739562706248
1198	344.300367325888
1199	323.389556703738
1200	333.861171945528
1201	333.861171945528
1202	354.771982567678
1203	333.861171945528
1204	323.389556703738
1205	302.478746081589
1206	302.478746081589
1207	302.478746081589
1208	323.389556703738
1209	312.917941461949
1210	323.389556703738
1211	292.039550701229
1212	323.421976565168
1213	333.893591806958
1214	344.332787187318
1215	344.332787187318
1216	365.243597809467
1217	344.332787187318
1218	333.893591806958
1219	323.421976565168
1220	333.861171945528
1221	333.861171945528
1222	344.300367325888
1223	354.771982567678
1224	375.682793189827
1225	375.682793189827
1226	375.682793189827
1227	375.682793189827
1228	354.771982567678
1229	344.332787187318
1230	344.332787187318
1231	292.071970562658
1232	281.600355320869
1233	250.250349318359
1234	229.339538696209
1235	229.339538696209
1236	250.250349318359
1237	281.632775182299
1238	302.543585804448
1239	292.071970562658
1240	312.982781184808
1241	312.982781184808
1242	323.421976565168
1243	333.861171945528
1244	333.861171945528
1245	323.389556703738
1246	292.007130839799
1247	292.007130839799
1248	292.007130839799
1249	281.535515598009
1250	271.096320217649
1251	260.657124837289
1252	250.217929456929
1253	250.21792945693
1254	239.778734076569
1255	239.778734076569
1256	208.39630821263
1257	197.95711283227
1258	208.42872807406
1259	187.51791745191
1260	177.04630221012
1261	156.135491587971
1262	145.696296207611
1263	145.696296207611
1264	145.696296207611
1265	156.1679114494
1266	156.1679114494
1267	156.1679114494
1268	177.07872207155
1269	187.55033731334
1270	197.9895326937
1271	187.51791745191
1272	197.95711283227
1273	208.42872807406
1274	208.42872807406
1275	187.51791745191
1276	187.51791745191
1277	187.51791745191
1278	208.42872807406
1279	197.9895326937
1280	187.55033731334
1281	166.63952669119
1282	166.63952669119
1283	166.63952669119
1284	166.63952669119
1285	166.63952669119
1286	177.07872207155
1287	156.1679114494
1288	166.60710682976
1289	187.51791745191
1290	208.42872807406
1291	208.42872807406
1292	208.42872807406
1293	208.42872807406
1294	208.42872807406
1295	208.42872807406
1296	197.95711283227
1297	229.339538696209
1298	229.339538696209
1299	239.811153937999
1300	229.339538696209
1301	229.339538696209
1302	239.778734076569
1303	239.778734076569
1304	218.86792345442
1305	218.86792345442
1306	197.95711283227
1307	187.48549759048
1308	166.574686968331
1309	177.04630221012
1310	177.04630221012
1311	197.95711283227
1312	197.95711283227
1313	218.86792345442
1314	229.339538696209
1315	239.778734076569
1316	250.250349318359
1317	250.250349318359
1318	239.778734076569
1319	250.21792945693
1320	260.689544698719
1321	271.128740079079
1322	281.600355320869
1323	281.600355320869
1324	281.600355320869
1325	281.600355320869
1326	281.600355320869
1327	302.511165943019
1328	312.982781184808
1329	302.511165943019
1330	292.071970562658
1331	271.161159940509
1332	271.161159940509
1333	260.721964560149
1334	271.161159940509
1335	271.161159940509
1336	281.632775182298
1337	281.632775182298
1338	271.193579801938
1339	281.632775182298
1340	281.632775182298
1341	281.632775182298
1342	292.071970562658
1343	271.161159940509
1344	260.689544698719
1345	260.689544698719
1346	229.30711883478
1347	239.74631421514
1348	229.30711883478
1349	208.39630821263
1350	208.39630821263
1351	187.48549759048
1352	197.95711283227
1353	218.86792345442
1354	187.48549759048
1355	208.39630821263
1356	197.95711283227
1357	187.48549759048
1358	218.83550359299
1359	208.363888351201
1360	229.27469897335
1361	229.27469897335
1362	208.363888351201
1363	208.3638883512
1364	197.92469297084
1365	187.453077729051
1366	187.453077729051
1367	187.453077729051
1368	197.92469297084
1369	177.013882348691
1370	187.453077729051
1371	197.92469297084
1372	197.92469297084
1373	187.453077729051
1374	187.453077729051
1375	187.453077729051
1376	177.013882348691
1377	177.013882348691
1378	197.92469297084
1379	197.92469297084
1380	187.453077729051
1381	208.3638883512
1382	229.27469897335
1383	239.74631421514
1384	239.74631421514
1385	260.657124837289
1386	239.74631421514
1387	239.74631421514
[truncated: 402 more rows]
