# Supplementary material for: Mechanics of Drosophila wing deployment
Source: Nat Commun. 2024 Dec 11;15:10577. doi: 10.1038/s41467-024-54527-0 (PMC11634967; doi:10.1038/s41467-024-54527-0)
Supplement: Supplementary file 18 — Source data [file 41467_2024_54527_MOESM18_ESM.zip › source_data/figS4b/figS4b_curly.txt]

t_s	k_1_um
0	0
20	0.000896394786150654
40	0.00104838158285366
50	0.00242643069158768
90	0.00318274174994503
180	0.00333126817494114
300	0.00347086290537779
400	0.00336156975445108
460	0.00319238732885303
510	0.00351018949251038
550	0.00304544580388878
610	0.00291751082838055
660	0.00260864394809744
760	0.00236474776620019
870	0.00269403524699384
1070	0.00277822403676917
