# Supplementary material for: Mechanics of Drosophila wing deployment
Source: Nat Commun. 2024 Dec 11;15:10577. doi: 10.1038/s41467-024-54527-0 (PMC11634967; doi:10.1038/s41467-024-54527-0)
Supplement: Supplementary file 18 — Source data [file 41467_2024_54527_MOESM18_ESM.zip › source_data/figS4b/figS4b_wildtype.txt]

t_s	k_1_um
0	-0.000193383311014378
50	-0.000549879176466107
100	-0.000758649786340857
140	-0.000923470918413142
160	-0.00109782001127267
200	-0.00109723643376351
210	-0.000865074398455372
220	-0.000728898915809763
230	-0.000585050888051801
240	-0.000498913399848387
250	-0.000460495407235822
270	-0.000413536794324011
290	-0.00023981297329913
340	-0.000138171968952315
390	-0.000163340621037406
490	-0.000138461009368108
