# Supplementary material for: Mechanics of Drosophila wing deployment
Source: Nat Commun. 2024 Dec 11;15:10577. doi: 10.1038/s41467-024-54527-0 (PMC11634967; doi:10.1038/s41467-024-54527-0)
Supplement: Supplementary file 18 — Source data [file 41467_2024_54527_MOESM18_ESM.zip › source_data/figS4b/figS4b_inflated.txt]

t_s	k_1_um
0	0
10	0.00113060804889786
80	0.00135566804048073
140	0.0018343153189233
210	0.00147401172024897
300	0.0014942345838205
700	0.00143085711555441
850	0.00138559708082797
950	0.00138286580323548
1050	0.00133078312552296
1150	0.00146915388254479
1200	0.00162908458694177
1260	0.00170956973162979
