# Supplementary material for: Mechanics of Drosophila wing deployment
Source: Nat Commun. 2024 Dec 11;15:10577. doi: 10.1038/s41467-024-54527-0 (PMC11634967; doi:10.1038/s41467-024-54527-0)
Supplement: Supplementary file 18 — Source data [file 41467_2024_54527_MOESM18_ESM.zip › source_data/figS2a/figS2a_0088.txt]

x_um	z_um
0	0
2.17516587908983	0
4.35033175817965	0
6.52549763726948	-1.84580070188417
8.7006635163593	-1.84580070188417
10.8758293954491	-1.84580070188417
13.050995274539	-3.69160140376835
15.2261611536288	-3.69160140376835
17.4013270327186	-3.69160140376835
19.5764929118084	-5.53740210565252
21.7516587908983	-5.53740210565252
23.9268246699881	-5.53740210565252
26.1019905490779	-7.3832028075367
28.2771564281677	-7.3832028075367
30.4523223072576	-9.22900350942087
32.6274881863474	-9.22900350942087
34.8026540654372	-9.22900350942087
36.977819944527	-11.074804211305
39.1529858236169	-11.074804211305
41.3281517027067	-11.074804211305
43.5033175817965	-11.074804211305
45.6784834608863	-11.074804211305
47.8536493399762	-12.9206049131892
50.028815219066	-12.9206049131892
52.2039810981558	-12.9206049131892
54.3791469772456	-14.7664056150734
56.5543128563355	-14.7664056150734
58.7294787354253	-14.7664056150734
60.9046446145151	-16.6122063169576
63.0798104936049	-16.6122063169576
65.2549763726948	-16.6122063169576
67.4301422517846	-16.6122063169576
69.6053081308744	-16.6122063169576
71.7804740099643	-16.6122063169576
73.9556398890541	-18.4580070188417
76.1308057681439	-18.4580070188417
78.3059716472337	-18.4580070188417
80.4811375263236	-18.4580070188417
82.6563034054134	-20.3038077207259
84.8314692845032	-20.3038077207259
87.006635163593	-20.3038077207259
89.1818010426828	-22.1496084226101
91.3569669217727	-22.1496084226101
93.5321328008625	-22.1496084226101
95.7072986799523	-22.1496084226101
97.8824645590422	-22.1496084226101
100.057630438132	-23.9954091244943
102.232796317222	-23.9954091244943
104.407962196312	-23.9954091244943
106.583128075401	-23.9954091244943
108.758293954491	-25.8412098263784
110.933459833581	-25.8412098263784
113.108625712671	-25.8412098263784
115.283791591761	-25.8412098263784
117.458957470851	-27.6870105282626
119.63412334994	-27.6870105282626
121.80928922903	-27.6870105282626
123.98445510812	-29.5328112301468
126.15962098721	-29.5328112301468
128.3347868663	-29.5328112301468
130.50995274539	-29.5328112301468
132.685118624479	-31.378611932031
134.860284503569	-31.378611932031
137.035450382659	-31.378611932031
139.210616261749	-33.2244126339151
141.385782140839	-33.2244126339151
143.560948019929	-33.2244126339151
145.736113899018	-35.0702133357993
147.911279778108	-35.0702133357993
150.086445657198	-35.0702133357993
152.261611536288	-36.9160140376835
154.436777415378	-36.9160140376835
156.611943294467	-36.9160140376835
158.787109173557	-36.9160140376835
160.962275052647	-36.9160140376835
163.137440931737	-38.7618147395677
165.312606810827	-38.7618147395677
167.487772689917	-38.7618147395677
169.662938569006	-38.7618147395677
171.838104448096	-38.7618147395677
174.013270327186	-40.6076154414518
176.188436206276	-40.6076154414518
178.363602085366	-40.6076154414518
180.538767964456	-42.453416143336
182.713933843545	-42.453416143336
184.889099722635	-42.453416143336
187.064265601725	-42.453416143336
189.239431480815	-42.453416143336
191.414597359905	-44.2992168452202
193.589763238994	-44.2992168452202
195.764929118084	-44.2992168452202
197.940094997174	-44.2992168452202
200.115260876264	-44.2992168452202
202.290426755354	-44.2992168452202
204.465592634444	-44.2992168452202
206.640758513533	-44.2992168452202
208.815924392623	-46.1450175471044
210.991090271713	-46.1450175471044
213.166256150803	-46.1450175471044
215.341422029893	-46.1450175471044
217.516587908983	-47.9908182489885
219.691753788072	-47.9908182489885
221.866919667162	-47.9908182489885
224.042085546252	-47.9908182489885
226.217251425342	-47.9908182489885
228.392417304432	-49.8366189508727
230.567583183522	-49.8366189508727
232.742749062611	-49.8366189508727
234.917914941701	-49.8366189508727
237.093080820791	-51.6824196527569
239.268246699881	-51.6824196527569
241.443412578971	-51.6824196527569
243.61857845806	-51.6824196527569
245.79374433715	-51.6824196527569
247.96891021624	-51.6824196527569
250.14407609533	-51.6824196527569
252.31924197442	-53.5282203546411
254.49440785351	-53.5282203546411
256.669573732599	-53.5282203546411
258.844739611689	-53.5282203546411
261.019905490779	-55.3740210565252
263.195071369869	-55.3740210565252
265.370237248959	-55.3740210565252
267.545403128049	-57.2198217584094
269.720569007138	-57.2198217584094
271.895734886228	-57.2198217584094
274.070900765318	-57.2198217584094
276.246066644408	-57.2198217584094
278.421232523498	-57.2198217584094
280.596398402588	-57.2198217584094
282.771564281677	-59.0656224602936
284.946730160767	-59.0656224602936
287.121896039857	-59.0656224602936
289.297061918947	-59.0656224602936
291.472227798037	-59.0656224602936
293.647393677127	-59.0656224602936
295.822559556216	-60.9114231621778
297.997725435306	-60.9114231621778
300.172891314396	-60.9114231621778
302.348057193486	-60.9114231621778
304.523223072576	-60.9114231621778
306.698388951665	-60.9114231621778
308.873554830755	-60.9114231621778
311.048720709845	-62.7572238640619
313.223886588935	-62.7572238640619
315.399052468025	-62.7572238640619
317.574218347115	-62.7572238640619
319.749384226204	-62.7572238640619
321.924550105294	-64.6030245659461
324.099715984384	-64.6030245659461
326.274881863474	-64.6030245659461
328.450047742564	-64.6030245659461
330.625213621654	-66.4488252678303
332.800379500743	-66.4488252678303
334.975545379833	-66.4488252678303
337.150711258923	-66.4488252678303
339.325877138013	-66.4488252678303
341.501043017103	-66.4488252678303
343.676208896192	-68.2946259697145
345.851374775282	-68.2946259697145
348.026540654372	-68.2946259697145
350.201706533462	-68.2946259697145
352.376872412552	-70.1404266715986
354.552038291642	-70.1404266715986
356.727204170731	-70.1404266715986
358.902370049821	-70.1404266715986
361.077535928911	-70.1404266715986
363.252701808001	-71.9862273734828
365.427867687091	-71.9862273734828
367.603033566181	-71.9862273734828
369.77819944527	-71.9862273734828
371.95336532436	-71.9862273734828
374.12853120345	-73.832028075367
376.30369708254	-73.832028075367
378.47886296163	-73.832028075367
380.654028840719	-73.832028075367
382.829194719809	-73.832028075367
385.004360598899	-73.832028075367
387.179526477989	-73.832028075367
389.354692357079	-75.6778287772512
391.529858236169	-75.6778287772512
393.705024115258	-75.6778287772512
395.880189994348	-77.5236294791353
398.055355873438	-77.5236294791353
400.230521752528	-77.5236294791353
402.405687631618	-77.5236294791353
404.580853510708	-79.3694301810195
406.756019389797	-79.3694301810195
408.931185268887	-79.3694301810195
411.106351147977	-79.3694301810195
413.281517027067	-79.3694301810195
415.456682906157	-79.3694301810195
417.631848785247	-79.3694301810195
419.807014664336	-79.3694301810195
421.982180543426	-79.3694301810195
424.157346422516	-81.2152308829037
426.332512301606	-81.2152308829037
428.507678180696	-81.2152308829037
430.682844059786	-81.2152308829037
432.858009938875	-81.2152308829037
435.033175817965	-83.0610315847879
437.208341697055	-83.0610315847879
439.383507576145	-83.0610315847879
441.558673455235	-83.0610315847879
443.733839334325	-83.0610315847879
445.909005213414	-83.0610315847879
448.084171092504	-84.906832286672
450.259336971594	-84.906832286672
452.434502850684	-84.906832286672
454.609668729774	-84.906832286672
456.784834608863	-86.7526329885562
458.960000487953	-86.7526329885562
461.135166367043	-86.7526329885562
463.310332246133	-86.7526329885562
465.485498125223	-86.7526329885562
467.660664004313	-86.7526329885562
469.835829883402	-86.7526329885562
472.010995762492	-88.5984336904404
474.186161641582	-88.5984336904404
476.361327520672	-88.5984336904404
478.536493399762	-90.4442343923246
480.711659278851	-90.4442343923246
482.886825157941	-90.4442343923246
485.061991037031	-90.4442343923246
487.237156916121	-90.4442343923246
489.412322795211	-90.4442343923246
491.587488674301	-92.2900350942087
493.76265455339	-92.2900350942087
495.93782043248	-92.2900350942087
498.11298631157	-92.2900350942087
500.28815219066	-92.2900350942087
502.46331806975	-94.1358357960929
504.63848394884	-94.1358357960929
506.813649827929	-94.1358357960929
508.988815707019	-94.1358357960929
511.163981586109	-94.1358357960929
513.339147465199	-95.9816364979771
515.514313344289	-95.9816364979771
517.689479223378	-95.9816364979771
519.864645102468	-95.9816364979771
522.039810981558	-95.9816364979771
524.214976860648	-95.9816364979771
526.390142739738	-95.9816364979771
528.565308618828	-95.9816364979771
530.740474497917	-97.8274371998613
532.915640377007	-97.8274371998613
535.090806256097	-97.8274371998613
537.265972135187	-97.8274371998613
539.441138014277	-97.8274371998613
541.616303893367	-97.8274371998613
543.791469772456	-97.8274371998613
545.966635651546	-99.6732379017454
548.141801530636	-99.6732379017454
550.316967409726	-99.6732379017454
552.492133288816	-99.6732379017454
554.667299167906	-99.6732379017454
556.842465046995	-99.6732379017454
559.017630926085	-101.51903860363
561.192796805175	-101.51903860363
563.367962684265	-101.51903860363
565.543128563355	-103.364839305514
567.718294442445	-103.364839305514
569.893460321534	-103.364839305514
572.068626200624	-103.364839305514
574.243792079714	-103.364839305514
576.418957958804	-103.364839305514
578.594123837894	-103.364839305514
580.769289716984	-103.364839305514
582.944455596073	-103.364839305514
585.119621475163	-103.364839305514
587.294787354253	-105.210640007398
589.469953233343	-105.210640007398
591.645119112433	-105.210640007398
593.820284991522	-105.210640007398
595.995450870612	-105.210640007398
598.170616749702	-105.210640007398
600.345782628792	-107.056440709282
602.520948507882	-107.056440709282
604.696114386972	-107.056440709282
606.871280266061	-107.056440709282
609.046446145151	-107.056440709282
611.221612024241	-108.902241411166
613.396777903331	-108.902241411166
615.571943782421	-108.902241411166
617.74710966151	-108.902241411166
619.9222755406	-108.902241411166
622.09744141969	-108.902241411166
624.27260729878	-108.902241411166
626.44777317787	-108.902241411166
628.62293905696	-110.74804211305
630.798104936049	-110.74804211305
632.973270815139	-110.74804211305
635.148436694229	-110.74804211305
637.323602573319	-110.74804211305
639.498768452409	-110.74804211305
641.673934331498	-110.74804211305
643.849100210588	-112.593842814935
646.024266089678	-112.593842814935
648.199431968768	-112.593842814935
650.374597847858	-112.593842814935
652.549763726948	-114.439643516819
654.724929606038	-114.439643516819
656.900095485128	-114.439643516819
659.075261364217	-114.439643516819
661.250427243307	-114.439643516819
663.425593122397	-114.439643516819
665.600759001487	-114.439643516819
667.775924880577	-114.439643516819
669.951090759666	-114.439643516819
672.126256638756	-116.285444218703
674.301422517846	-116.285444218703
676.476588396936	-116.285444218703
678.651754276026	-116.285444218703
680.826920155115	-116.285444218703
683.002086034205	-116.285444218703
685.177251913295	-116.285444218703
687.352417792385	-116.285444218703
689.527583671475	-116.285444218703
691.702749550565	-116.285444218703
693.877915429654	-118.131244920587
696.053081308744	-118.131244920587
698.228247187834	-118.131244920587
700.403413066924	-118.131244920587
702.578578946014	-118.131244920587
704.753744825103	-118.131244920587
706.928910704193	-118.131244920587
709.104076583283	-118.131244920587
711.279242462373	-118.131244920587
713.454408341463	-119.977045622471
715.629574220553	-119.977045622471
717.804740099642	-119.977045622471
719.979905978732	-119.977045622471
722.155071857822	-119.977045622471
724.330237736912	-119.977045622471
726.505403616002	-119.977045622471
728.680569495092	-119.977045622471
730.855735374181	-119.977045622471
733.030901253271	-119.977045622471
735.206067132361	-121.822846324356
737.381233011451	-121.822846324356
739.556398890541	-121.822846324356
741.73156476963	-121.822846324356
743.90673064872	-121.822846324356
746.08189652781	-121.822846324356
748.2570624069	-121.822846324356
750.43222828599	-121.822846324356
752.60739416508	-123.66864702624
754.782560044169	-123.66864702624
756.957725923259	-123.66864702624
759.132891802349	-123.66864702624
761.308057681439	-123.66864702624
763.483223560529	-123.66864702624
765.658389439619	-123.66864702624
767.833555318709	-123.66864702624
770.008721197798	-123.66864702624
772.183887076888	-123.66864702624
774.359052955978	-123.66864702624
776.534218835068	-123.66864702624
778.709384714158	-123.66864702624
780.884550593247	-125.514447728124
783.059716472337	-125.514447728124
785.234882351427	-125.514447728124
787.410048230517	-125.514447728124
789.585214109607	-125.514447728124
791.760379988697	-125.514447728124
793.935545867786	-125.514447728124
796.110711746876	-125.514447728124
798.285877625966	-125.514447728124
800.461043505056	-125.514447728124
802.636209384146	-125.514447728124
804.811375263236	-125.514447728124
806.986541142325	-125.514447728124
809.161707021415	-125.514447728124
811.336872900505	-127.360248430008
813.512038779595	-127.360248430008
815.687204658685	-127.360248430008
817.862370537774	-127.360248430008
820.037536416864	-127.360248430008
822.212702295954	-127.360248430008
824.387868175044	-129.206049131892
826.563034054134	-129.206049131892
828.738199933224	-129.206049131892
830.913365812313	-129.206049131892
833.088531691403	-129.206049131892
835.263697570493	-129.206049131892
837.438863449583	-129.206049131892
839.614029328673	-129.206049131892
841.789195207763	-131.051849833776
843.964361086852	-131.051849833776
846.139526965942	-131.051849833776
848.314692845032	-131.051849833776
850.489858724122	-131.051849833776
852.665024603212	-131.051849833776
854.840190482302	-131.051849833776
857.015356361391	-132.897650535661
859.190522240481	-132.897650535661
861.365688119571	-132.897650535661
863.540853998661	-132.897650535661
865.716019877751	-132.897650535661
867.89118575684	-132.897650535661
870.06635163593	-134.743451237545
872.24151751502	-134.743451237545
874.41668339411	-134.743451237545
876.5918492732	-134.743451237545
878.76701515229	-134.743451237545
880.942181031379	-134.743451237545
883.117346910469	-134.743451237545
885.292512789559	-134.743451237545
887.467678668649	-134.743451237545
889.642844547739	-134.743451237545
891.818010426829	-134.743451237545
893.993176305918	-136.589251939429
896.168342185008	-136.589251939429
898.343508064098	-136.589251939429
900.518673943188	-136.589251939429
902.693839822278	-136.589251939429
904.869005701368	-136.589251939429
907.044171580457	-136.589251939429
909.219337459547	-136.589251939429
911.394503338637	-138.435052641313
913.569669217727	-138.435052641313
915.744835096817	-138.435052641313
917.920000975906	-138.435052641313
920.095166854996	-138.435052641313
922.270332734086	-138.435052641313
924.445498613176	-138.435052641313
926.620664492266	-140.280853343197
928.795830371356	-140.280853343197
930.970996250446	-140.280853343197
933.146162129535	-140.280853343197
935.321328008625	-140.280853343197
937.496493887715	-140.280853343197
939.671659766805	-142.126654045081
941.846825645894	-142.126654045081
944.021991524984	-142.126654045081
946.197157404074	-142.126654045081
948.372323283164	-142.126654045081
950.547489162254	-142.126654045081
952.722655041344	-142.126654045081
954.897820920434	-142.126654045081
957.072986799523	-142.126654045081
959.248152678613	-143.972454746966
961.423318557703	-143.972454746966
963.598484436793	-143.972454746966
965.773650315883	-143.972454746966
967.948816194972	-143.972454746966
970.123982074062	-143.972454746966
972.299147953152	-143.972454746966
974.474313832242	-143.972454746966
976.649479711332	-143.972454746966
978.824645590421	-145.81825544885
980.999811469511	-145.81825544885
983.174977348601	-145.81825544885
985.350143227691	-145.81825544885
987.525309106781	-145.81825544885
989.700474985871	-145.81825544885
991.875640864961	-145.81825544885
994.05080674405	-145.81825544885
996.22597262314	-147.664056150734
998.40113850223	-147.664056150734
1000.57630438132	-147.664056150734
1002.75147026041	-147.664056150734
1004.9266361395	-147.664056150734
1007.10180201859	-147.664056150734
1009.27696789768	-147.664056150734
1011.45213377677	-147.664056150734
1013.62729965586	-147.664056150734
1015.80246553495	-147.664056150734
1017.97763141404	-149.509856852618
1020.15279729313	-149.509856852618
1022.32796317222	-149.509856852618
1024.50312905131	-149.509856852618
1026.6782949304	-149.509856852618
1028.85346080949	-151.355657554502
1031.02862668858	-151.355657554502
1033.20379256767	-151.355657554502
1035.37895844676	-151.355657554502
1037.55412432585	-151.355657554502
1039.72929020494	-151.355657554502
1041.90445608403	-151.355657554502
1044.07962196312	-153.201458256387
1046.25478784221	-153.201458256387
1048.4299537213	-153.201458256387
1050.60511960039	-153.201458256387
1052.78028547948	-153.201458256387
1054.95545135857	-153.201458256387
1057.13061723766	-153.201458256387
1059.30578311675	-155.047258958271
1061.48094899583	-155.047258958271
1063.65611487492	-155.047258958271
1065.83128075401	-155.047258958271
1068.0064466331	-155.047258958271
1070.18161251219	-155.047258958271
1072.35677839128	-155.047258958271
1074.53194427037	-155.047258958271
1076.70711014946	-156.893059660155
1078.88227602855	-156.893059660155
1081.05744190764	-156.893059660155
1083.23260778673	-156.893059660155
1085.40777366582	-156.893059660155
1087.58293954491	-156.893059660155
1089.758105424	-156.893059660155
1091.93327130309	-156.893059660155
1094.10843718218	-158.738860362039
1096.28360306127	-158.738860362039
1098.45876894036	-158.738860362039
1100.63393481945	-158.738860362039
1102.80910069854	-158.738860362039
1104.98426657763	-160.584661063923
1107.15943245672	-160.584661063923
1109.33459833581	-160.584661063923
1111.5097642149	-160.584661063923
1113.68493009399	-160.584661063923
1115.86009597308	-162.430461765807
1118.03526185217	-162.430461765807
1120.21042773126	-162.430461765807
1122.38559361035	-162.430461765807
1124.56075948944	-162.430461765807
1126.73592536853	-164.276262467692
1128.91109124762	-164.276262467692
1131.08625712671	-164.276262467692
1133.2614230058	-164.276262467692
1135.43658888489	-164.276262467692
1137.61175476398	-164.276262467692
1139.78692064307	-166.122063169576
1141.96208652216	-166.122063169576
1144.13725240125	-166.122063169576
1146.31241828034	-166.122063169576
1148.48758415943	-166.122063169576
1150.66275003852	-167.96786387146
1152.83791591761	-167.96786387146
1155.0130817967	-167.96786387146
1157.18824767579	-167.96786387146
1159.36341355488	-167.96786387146
1161.53857943397	-167.96786387146
1163.71374531306	-167.96786387146
1165.88891119215	-169.813664573344
1168.06407707124	-169.813664573344
1170.23924295033	-169.813664573344
1172.41440882942	-169.813664573344
1174.58957470851	-169.813664573344
1176.7647405876	-169.813664573344
1178.93990646669	-171.659465275228
1181.11507234578	-171.659465275228
1183.29023822487	-171.659465275228
1185.46540410396	-171.659465275228
1187.64056998304	-171.659465275228
1189.81573586213	-173.505265977112
1191.99090174122	-173.505265977112
1194.16606762031	-173.505265977112
1196.3412334994	-173.505265977112
1198.51639937849	-173.505265977112
1200.69156525758	-173.505265977112
1202.86673113667	-173.505265977112
1205.04189701576	-173.505265977112
1207.21706289485	-173.505265977112
1209.39222877394	-175.351066678997
1211.56739465303	-175.351066678997
1213.74256053212	-175.351066678997
1215.91772641121	-175.351066678997
1218.0928922903	-175.351066678997
1220.26805816939	-175.351066678997
1222.44322404848	-177.196867380881
1224.61838992757	-177.196867380881
1226.79355580666	-177.196867380881
1228.96872168575	-177.196867380881
1231.14388756484	-179.042668082765
1233.31905344393	-179.042668082765
1235.49421932302	-179.042668082765
1237.66938520211	-179.042668082765
1239.8445510812	-179.042668082765
1242.01971696029	-179.042668082765
1244.19488283938	-180.888468784649
1246.37004871847	-180.888468784649
1248.54521459756	-180.888468784649
1250.72038047665	-180.888468784649
1252.89554635574	-180.888468784649
1255.07071223483	-182.734269486533
1257.24587811392	-182.734269486533
1259.42104399301	-182.734269486533
1261.5962098721	-182.734269486533
1263.77137575119	-182.734269486533
1265.94654163028	-184.580070188417
1268.12170750937	-184.580070188417
1270.29687338846	-184.580070188417
1272.47203926755	-184.580070188417
1274.64720514664	-184.580070188417
1276.82237102573	-184.580070188417
1278.99753690482	-184.580070188417
1281.17270278391	-184.580070188417
1283.347868663	-186.425870890302
1285.52303454209	-186.425870890302
1287.69820042118	-186.425870890302
1289.87336630027	-186.425870890302
1292.04853217936	-188.271671592186
1294.22369805845	-188.271671592186
1296.39886393754	-190.11747229407
1298.57402981663	-190.11747229407
1300.74919569572	-190.11747229407
1302.92436157481	-190.11747229407
1305.0995274539	-190.11747229407
1307.27469333299	-191.963272995954
1309.44985921208	-191.963272995954
1311.62502509117	-191.963272995954
1313.80019097026	-191.963272995954
1315.97535684934	-191.963272995954
1318.15052272843	-191.963272995954
1320.32568860752	-193.809073697838
1322.50085448661	-193.809073697838
1324.6760203657	-193.809073697838
1326.85118624479	-193.809073697838
1329.02635212388	-193.809073697838
1331.20151800297	-193.809073697838
1333.37668388206	-195.654874399723
1335.55184976115	-195.654874399723
1337.72701564024	-195.654874399723
1339.90218151933	-195.654874399723
1342.07734739842	-195.654874399723
1344.25251327751	-195.654874399723
1346.4276791566	-195.654874399723
1348.60284503569	-195.654874399723
1350.77801091478	-197.500675101607
1352.95317679387	-197.500675101607
1355.12834267296	-197.500675101607
1357.30350855205	-197.500675101607
1359.47867443114	-197.500675101607
1361.65384031023	-199.346475803491
1363.82900618932	-199.346475803491
1366.00417206841	-199.346475803491
1368.1793379475	-199.346475803491
1370.35450382659	-199.346475803491
1372.52966970568	-199.346475803491
1374.70483558477	-201.192276505375
1376.88000146386	-201.192276505375
1379.05516734295	-201.192276505375
1381.23033322204	-201.192276505375
1383.40549910113	-201.192276505375
1385.58066498022	-201.192276505375
1387.75583085931	-203.038077207259
1389.9309967384	-203.038077207259
1392.10616261749	-203.038077207259
1394.28132849658	-203.038077207259
1396.45649437567	-203.038077207259
1398.63166025476	-203.038077207259
1400.80682613385	-204.883877909143
1402.98199201294	-204.883877909143
1405.15715789203	-204.883877909143
1407.33232377112	-204.883877909143
1409.50748965021	-204.883877909143
1411.6826555293	-204.883877909143
1413.85782140839	-204.883877909143
1416.03298728748	-204.883877909143
1418.20815316657	-206.729678611028
1420.38331904566	-206.729678611028
1422.55848492475	-206.729678611028
1424.73365080384	-206.729678611028
1426.90881668293	-206.729678611028
1429.08398256202	-206.729678611028
1431.25914844111	-206.729678611028
1433.4343143202	-206.729678611028
1435.60948019928	-208.575479312912
1437.78464607837	-208.575479312912
1439.95981195746	-208.575479312912
1442.13497783655	-208.575479312912
1444.31014371564	-208.575479312912
1446.48530959473	-208.575479312912
1448.66047547382	-208.575479312912
1450.83564135291	-208.575479312912
1453.010807232	-208.575479312912
1455.18597311109	-210.421280014796
1457.36113899018	-210.421280014796
1459.53630486927	-210.421280014796
1461.71147074836	-210.421280014796
1463.88663662745	-210.421280014796
1466.06180250654	-210.421280014796
1468.23696838563	-210.421280014796
1470.41213426472	-210.421280014796
1472.58730014381	-210.421280014796
1474.7624660229	-210.421280014796
1476.93763190199	-212.26708071668
1479.11279778108	-212.26708071668
1481.28796366017	-212.26708071668
1483.46312953926	-212.26708071668
1485.63829541835	-212.26708071668
1487.81346129744	-214.112881418564
1489.98862717653	-214.112881418564
1492.16379305562	-214.112881418564
1494.33895893471	-214.112881418564
1496.5141248138	-214.112881418564
1498.68929069289	-214.112881418564
1500.86445657198	-214.112881418564
1503.03962245107	-214.112881418564
1505.21478833016	-214.112881418564
1507.38995420925	-214.112881418564
1509.56512008834	-214.112881418564
1511.74028596743	-215.958682120448
1513.91545184652	-215.958682120448
1516.09061772561	-215.958682120448
1518.2657836047	-215.958682120448
1520.44094948379	-215.958682120448
1522.61611536288	-215.958682120448
1524.79128124197	-215.958682120448
1526.96644712106	-215.958682120448
1529.14161300015	-215.958682120448
1531.31677887924	-215.958682120448
1533.49194475833	-215.958682120448
1535.66711063742	-215.958682120448
1537.84227651651	-217.804482822333
1540.0174423956	-217.804482822333
1542.19260827469	-217.804482822333
1544.36777415378	-217.804482822333
1546.54294003287	-217.804482822333
1548.71810591196	-217.804482822333
1550.89327179105	-217.804482822333
1553.06843767014	-217.804482822333
1555.24360354923	-217.804482822333
1557.41876942832	-217.804482822333
1559.59393530741	-217.804482822333
1561.76910118649	-217.804482822333
1563.94426706558	-219.650283524217
1566.11943294467	-219.650283524217
1568.29459882376	-219.650283524217
1570.46976470285	-219.650283524217
1572.64493058194	-219.650283524217
1574.82009646103	-219.650283524217
1576.99526234012	-219.650283524217
1579.17042821921	-219.650283524217
1581.3455940983	-219.650283524217
1583.52075997739	-219.650283524217
1585.69592585648	-219.650283524217
1587.87109173557	-219.650283524217
1590.04625761466	-219.650283524217
1592.22142349375	-221.496084226101
1594.39658937284	-221.496084226101
1596.57175525193	-221.496084226101
1598.74692113102	-221.496084226101
1600.92208701011	-221.496084226101
1603.0972528892	-221.496084226101
1605.27241876829	-221.496084226101
1607.44758464738	-221.496084226101
1609.62275052647	-221.496084226101
1611.79791640556	-221.496084226101
1613.97308228465	-221.496084226101
1616.14824816374	-221.496084226101
1618.32341404283	-221.496084226101
1620.49857992192	-221.496084226101
1622.67374580101	-221.496084226101
1624.8489116801	-221.496084226101
1627.02407755919	-221.496084226101
1629.19924343828	-221.496084226101
1631.37440931737	-221.496084226101
1633.54957519646	-221.496084226101
1635.72474107555	-221.496084226101
1637.89990695464	-221.496084226101
1640.07507283373	-221.496084226101
1642.25023871282	-221.496084226101
1644.42540459191	-223.341884927985
1646.600570471	-223.341884927985
1648.77573635009	-223.341884927985
1650.95090222918	-223.341884927985
1653.12606810827	-223.341884927985
1655.30123398736	-223.341884927985
1657.47639986645	-223.341884927985
1659.65156574554	-223.341884927985
1661.82673162463	-223.341884927985
1664.00189750372	-223.341884927985
1666.17706338281	-221.496084226101
1668.3522292619	-221.496084226101
1670.52739514099	-221.496084226101
1672.70256102008	-221.496084226101
1674.87772689917	-221.496084226101
1677.05289277826	-221.496084226101
1679.22805865735	-221.496084226101
1681.40322453644	-219.650283524217
1683.57839041553	-219.650283524217
1685.75355629462	-219.650283524217
1687.9287221737	-219.650283524217
