# Supplementary material for: Mechanics of Drosophila wing deployment
Source: Nat Commun. 2024 Dec 11;15:10577. doi: 10.1038/s41467-024-54527-0 (PMC11634967; doi:10.1038/s41467-024-54527-0)
Supplement: Supplementary file 18 — Source data [file 41467_2024_54527_MOESM18_ESM.zip › source_data/figS2a/figS2a_0062.txt]

x_um	z_um
0	0
0	1.84580070188417
2.24304657010395	3.69160140376835
4.48609314020789	3.69160140376835
6.72913971031184	3.69160140376835
8.97218628041578	3.69160140376835
11.2152328505197	5.53740210565252
13.4582794206237	7.3832028075367
15.7013259907276	7.3832028075367
17.9443725608316	7.3832028075367
20.1874191309355	7.3832028075367
22.4304657010395	7.3832028075367
24.6735122711434	7.3832028075367
26.9165588412474	9.22900350942087
29.1596054113513	9.22900350942087
31.4026519814552	9.22900350942087
33.6456985515592	9.22900350942087
35.8887451216631	9.22900350942087
38.1317916917671	11.074804211305
40.374838261871	11.074804211305
42.617884831975	11.074804211305
44.8609314020789	11.074804211305
47.1039779721829	11.074804211305
49.3470245422868	11.074804211305
51.5900711123908	12.9206049131892
53.8331176824947	12.9206049131892
56.0761642525986	12.9206049131892
58.3192108227026	14.7664056150734
60.5622573928065	14.7664056150734
62.8053039629105	14.7664056150734
65.0483505330144	14.7664056150734
67.2913971031184	14.7664056150734
69.5344436732223	14.7664056150734
71.7774902433263	14.7664056150734
74.0205368134302	14.7664056150734
76.2635833835342	14.7664056150734
78.5066299536381	16.6122063169576
80.749676523742	16.6122063169576
82.992723093846	16.6122063169576
85.23576966395	16.6122063169576
87.4788162340539	16.6122063169576
89.7218628041578	16.6122063169576
91.9649093742618	18.4580070188417
94.2079559443657	18.4580070188417
96.4510025144697	18.4580070188417
98.6940490845736	18.4580070188417
100.937095654678	18.4580070188417
103.180142224782	18.4580070188417
105.423188794885	18.4580070188417
107.666235364989	18.4580070188417
109.909281935093	18.4580070188417
112.152328505197	18.4580070188417
114.395375075301	18.4580070188417
116.638421645405	18.4580070188417
118.881468215509	20.3038077207259
121.124514785613	20.3038077207259
123.367561355717	20.3038077207259
125.610607925821	20.3038077207259
127.853654495925	20.3038077207259
130.096701066029	20.3038077207259
132.339747636133	20.3038077207259
134.582794206237	20.3038077207259
136.825840776341	20.3038077207259
139.068887346445	20.3038077207259
141.311933916549	20.3038077207259
143.554980486653	20.3038077207259
145.798027056756	20.3038077207259
148.04107362686	20.3038077207259
150.284120196964	20.3038077207259
152.527166767068	20.3038077207259
154.770213337172	20.3038077207259
157.013259907276	18.4580070188417
159.25630647738	18.4580070188417
161.499353047484	18.4580070188417
163.742399617588	18.4580070188417
165.985446187692	18.4580070188417
168.228492757796	18.4580070188417
170.4715393279	18.4580070188417
172.714585898004	18.4580070188417
174.957632468108	18.4580070188417
177.200679038212	18.4580070188417
179.443725608316	18.4580070188417
181.68677217842	18.4580070188417
183.929818748524	18.4580070188417
186.172865318627	16.6122063169576
188.415911888731	16.6122063169576
190.658958458835	16.6122063169576
192.902005028939	16.6122063169576
195.145051599043	16.6122063169576
197.388098169147	16.6122063169576
199.631144739251	16.6122063169576
201.874191309355	14.7664056150734
204.117237879459	14.7664056150734
206.360284449563	14.7664056150734
208.603331019667	14.7664056150734
210.846377589771	14.7664056150734
213.089424159875	14.7664056150734
215.332470729979	14.7664056150734
217.575517300083	12.9206049131892
219.818563870187	12.9206049131892
222.061610440291	12.9206049131892
224.304657010395	12.9206049131892
226.547703580499	12.9206049131892
228.790750150602	11.074804211305
231.033796720706	11.074804211305
233.27684329081	11.074804211305
235.519889860914	11.074804211305
237.762936431018	11.074804211305
240.005983001122	11.074804211305
242.249029571226	11.074804211305
244.49207614133	9.22900350942087
246.735122711434	9.22900350942087
248.978169281538	9.22900350942087
251.221215851642	7.3832028075367
253.464262421746	7.3832028075367
255.70730899185	7.3832028075367
257.950355561954	7.3832028075367
260.193402132058	7.3832028075367
262.436448702162	7.3832028075367
264.679495272266	7.3832028075367
266.92254184237	5.53740210565252
269.165588412473	5.53740210565252
271.408634982577	5.53740210565252
273.651681552681	3.69160140376835
275.894728122785	3.69160140376835
278.137774692889	3.69160140376835
280.380821262993	3.69160140376835
282.623867833097	3.69160140376835
284.866914403201	1.84580070188417
287.109960973305	1.84580070188417
289.353007543409	1.84580070188417
291.596054113513	0
293.839100683617	0
296.082147253721	0
298.325193823825	0
300.568240393929	0
302.811286964033	-1.84580070188417
305.054333534137	-1.84580070188417
307.297380104241	-1.84580070188417
309.540426674345	-1.84580070188417
311.783473244448	-3.69160140376835
314.026519814552	-3.69160140376835
316.269566384656	-3.69160140376835
318.51261295476	-3.69160140376835
320.755659524864	-3.69160140376835
322.998706094968	-3.69160140376835
325.241752665072	-5.53740210565252
327.484799235176	-5.53740210565252
329.72784580528	-5.53740210565252
331.970892375384	-7.3832028075367
334.213938945488	-7.3832028075367
336.456985515592	-7.3832028075367
338.700032085696	-7.3832028075367
340.9430786558	-9.22900350942087
343.186125225904	-9.22900350942087
345.429171796008	-9.22900350942087
347.672218366112	-11.074804211305
349.915264936216	-11.074804211305
352.158311506319	-11.074804211305
354.401358076423	-11.074804211305
356.644404646527	-12.9206049131892
358.887451216631	-12.9206049131892
361.130497786735	-12.9206049131892
363.373544356839	-12.9206049131892
365.616590926943	-14.7664056150734
367.859637497047	-14.7664056150734
370.102684067151	-14.7664056150734
372.345730637255	-14.7664056150734
374.588777207359	-14.7664056150734
376.831823777463	-14.7664056150734
379.074870347567	-16.6122063169576
381.317916917671	-16.6122063169576
383.560963487775	-16.6122063169576
385.804010057879	-18.4580070188417
388.047056627983	-18.4580070188417
390.290103198087	-18.4580070188417
392.53314976819	-18.4580070188417
394.776196338294	-18.4580070188417
397.019242908398	-20.3038077207259
399.262289478502	-20.3038077207259
401.505336048606	-20.3038077207259
403.74838261871	-20.3038077207259
405.991429188814	-22.1496084226101
408.234475758918	-22.1496084226101
410.477522329022	-22.1496084226101
412.720568899126	-22.1496084226101
414.96361546923	-22.1496084226101
417.206662039334	-22.1496084226101
419.449708609438	-23.9954091244943
421.692755179542	-23.9954091244943
423.935801749646	-23.9954091244943
426.17884831975	-25.8412098263784
428.421894889854	-25.8412098263784
430.664941459958	-25.8412098263784
432.907988030062	-25.8412098263784
435.151034600165	-25.8412098263784
437.394081170269	-27.6870105282626
439.637127740373	-27.6870105282626
441.880174310477	-29.5328112301468
444.123220880581	-29.5328112301468
446.366267450685	-29.5328112301468
448.609314020789	-29.5328112301468
450.852360590893	-29.5328112301468
453.095407160997	-31.378611932031
455.338453731101	-31.378611932031
457.581500301205	-33.2244126339151
459.824546871309	-33.2244126339151
462.067593441413	-33.2244126339151
464.310640011517	-33.2244126339151
466.553686581621	-33.2244126339151
468.796733151725	-35.0702133357993
471.039779721829	-35.0702133357993
473.282826291933	-36.9160140376835
475.525872862037	-36.9160140376835
477.76891943214	-36.9160140376835
480.011966002244	-36.9160140376835
482.255012572348	-36.9160140376835
484.498059142452	-36.9160140376835
486.741105712556	-38.7618147395677
488.98415228266	-38.7618147395677
491.227198852764	-40.6076154414518
493.470245422868	-40.6076154414518
495.713291992972	-40.6076154414518
497.956338563076	-40.6076154414518
500.19938513318	-42.453416143336
502.442431703284	-42.453416143336
504.685478273388	-44.2992168452202
506.928524843492	-44.2992168452202
509.171571413596	-44.2992168452202
511.4146179837	-46.1450175471044
513.657664553804	-47.9908182489885
515.900711123908	-47.9908182489885
518.143757694011	-47.9908182489885
520.386804264115	-49.8366189508727
522.629850834219	-49.8366189508727
524.872897404323	-49.8366189508727
527.115943974427	-51.6824196527569
529.358990544531	-51.6824196527569
531.602037114635	-51.6824196527569
533.845083684739	-53.5282203546411
536.088130254843	-53.5282203546411
538.331176824947	-55.3740210565252
540.574223395051	-55.3740210565252
542.817269965155	-55.3740210565252
545.060316535259	-55.3740210565252
547.303363105363	-57.2198217584094
549.546409675467	-59.0656224602936
551.789456245571	-59.0656224602936
554.032502815675	-59.0656224602936
556.275549385779	-59.0656224602936
558.518595955882	-60.9114231621778
560.761642525986	-62.7572238640619
563.00468909609	-62.7572238640619
565.247735666194	-62.7572238640619
567.490782236298	-64.6030245659461
569.733828806402	-64.6030245659461
571.976875376506	-66.4488252678303
574.21992194661	-68.2946259697145
576.462968516714	-70.1404266715986
578.706015086818	-70.1404266715986
580.949061656922	-70.1404266715986
583.192108227026	-70.1404266715986
585.43515479713	-71.9862273734828
587.678201367234	-73.832028075367
589.921247937338	-73.832028075367
592.164294507442	-73.832028075367
594.407341077546	-75.6778287772512
596.65038764765	-75.6778287772512
598.893434217754	-77.5236294791353
601.136480787858	-77.5236294791353
603.379527357961	-79.3694301810195
605.622573928065	-79.3694301810195
607.865620498169	-81.2152308829037
610.108667068273	-81.2152308829037
612.351713638377	-83.0610315847879
614.594760208481	-84.906832286672
616.837806778585	-84.906832286672
619.080853348689	-86.7526329885562
621.323899918793	-88.5984336904404
623.566946488897	-88.5984336904404
625.809993059001	-88.5984336904404
628.053039629105	-88.5984336904404
630.296086199209	-90.4442343923246
632.539132769313	-90.4442343923246
634.782179339417	-92.2900350942087
637.025225909521	-92.2900350942087
639.268272479624	-94.1358357960929
641.511319049729	-95.9816364979771
643.754365619832	-95.9816364979771
645.997412189936	-95.9816364979771
648.24045876004	-97.8274371998613
650.483505330144	-99.6732379017454
652.726551900248	-99.6732379017454
654.969598470352	-101.51903860363
657.212645040456	-101.51903860363
659.45569161056	-103.364839305514
661.698738180664	-103.364839305514
663.941784750768	-103.364839305514
666.184831320872	-105.210640007398
668.427877890976	-107.056440709282
670.67092446108	-107.056440709282
672.913971031184	-107.056440709282
675.157017601288	-108.902241411166
677.400064171392	-110.74804211305
679.643110741496	-110.74804211305
681.8861573116	-112.593842814935
684.129203881703	-114.439643516819
686.372250451807	-114.439643516819
688.615297021911	-116.285444218703
690.858343592015	-118.131244920587
693.101390162119	-118.131244920587
695.344436732223	-119.977045622471
697.587483302327	-121.822846324356
699.830529872431	-121.822846324356
702.073576442535	-123.66864702624
704.316623012639	-125.514447728124
706.559669582743	-125.514447728124
708.802716152847	-127.360248430008
711.045762722951	-129.206049131892
713.288809293055	-129.206049131892
715.531855863159	-129.206049131892
717.774902433263	-131.051849833776
720.017949003367	-132.897650535661
722.26099557347	-132.897650535661
724.504042143575	-134.743451237545
726.747088713678	-136.589251939429
728.990135283782	-136.589251939429
731.233181853886	-138.435052641313
733.47622842399	-140.280853343197
735.719274994094	-140.280853343197
737.962321564198	-142.126654045081
740.205368134302	-142.126654045081
742.448414704406	-143.972454746966
744.69146127451	-145.81825544885
746.934507844614	-147.664056150734
749.177554414718	-147.664056150734
751.420600984822	-147.664056150734
753.663647554926	-149.509856852618
755.90669412503	-151.355657554502
758.149740695134	-151.355657554502
760.392787265238	-153.201458256387
762.635833835341	-155.047258958271
764.878880405445	-155.047258958271
767.121926975549	-156.893059660155
769.364973545653	-158.738860362039
771.608020115757	-158.738860362039
773.851066685861	-158.738860362039
776.094113255965	-160.584661063923
778.337159826069	-162.430461765807
780.580206396173	-162.430461765807
782.823252966277	-164.276262467692
785.066299536381	-166.122063169576
787.309346106485	-166.122063169576
789.552392676589	-166.122063169576
791.795439246693	-167.96786387146
794.038485816797	-169.813664573344
796.281532386901	-169.813664573344
798.524578957005	-171.659465275228
800.767625527109	-173.505265977112
803.010672097213	-175.351066678997
805.253718667317	-177.196867380881
807.496765237421	-177.196867380881
809.739811807524	-177.196867380881
811.982858377628	-179.042668082765
814.225904947732	-180.888468784649
816.468951517836	-180.888468784649
818.71199808794	-180.888468784649
820.955044658044	-182.734269486533
823.198091228148	-184.580070188417
825.441137798252	-186.425870890302
827.684184368356	-188.271671592186
829.92723093846	-188.271671592186
832.170277508564	-188.271671592186
834.413324078668	-190.11747229407
836.656370648772	-191.963272995954
838.899417218876	-191.963272995954
841.14246378898	-193.809073697838
843.385510359084	-195.654874399723
845.628556929188	-197.500675101607
847.871603499291	-197.500675101607
850.114650069395	-199.346475803491
852.357696639499	-199.346475803491
854.600743209603	-201.192276505375
856.843789779707	-203.038077207259
859.086836349811	-204.883877909143
861.329882919915	-204.883877909143
863.572929490019	-206.729678611028
865.815976060123	-206.729678611028
868.059022630227	-208.575479312912
870.302069200331	-208.575479312912
872.545115770435	-210.421280014796
874.788162340539	-212.26708071668
877.031208910643	-214.112881418564
879.274255480747	-215.958682120448
881.517302050851	-217.804482822333
883.760348620955	-217.804482822333
886.003395191059	-219.650283524217
888.246441761162	-221.496084226101
890.489488331266	-223.341884927985
892.73253490137	-225.187685629869
894.975581471474	-225.187685629869
897.218628041578	-227.033486331753
899.461674611682	-228.879287033638
901.704721181786	-228.879287033638
903.94776775189	-230.725087735522
906.190814321994	-232.570888437406
908.433860892098	-232.570888437406
910.676907462202	-232.570888437406
912.919954032306	-234.41668913929
915.16300060241	-236.262489841174
917.406047172514	-236.262489841174
919.649093742618	-238.108290543059
921.892140312722	-239.954091244943
924.135186882826	-241.799891946827
924.135186882826	-243.645692648711
926.37823345293	-245.491493350595
928.621280023034	-245.491493350595
930.864326593138	-247.337294052479
933.107373163242	-249.183094754364
935.350419733345	-251.028895456248
937.593466303449	-252.874696158132
939.836512873553	-254.720496860016
942.079559443657	-256.5662975619
944.322606013761	-258.412098263784
946.565652583865	-260.257898965669
948.808699153969	-262.103699667553
951.051745724073	-263.949500369437
953.294792294177	-265.795301071321
955.537838864281	-267.641101773205
957.780885434385	-269.486902475089
960.023932004489	-271.332703176974
960.023932004489	-273.178503878858
962.266978574593	-275.024304580742
964.510025144697	-276.870105282626
966.753071714801	-278.71590598451
968.996118284905	-280.561706686395
971.239164855009	-282.407507388279
973.482211425112	-284.253308090163
975.725257995216	-286.099108792047
977.96830456532	-287.944909493931
977.96830456532	-289.790710195815
980.211351135424	-291.6365108977
982.454397705528	-291.6365108977
984.697444275632	-293.482311599584
986.940490845736	-295.328112301468
986.940490845736	-297.173913003352
989.18353741584	-299.019713705236
991.426583985944	-300.86551440712
993.669630556048	-302.711315109005
995.912677126152	-304.557115810889
998.155723696256	-306.402916512773
1000.39877026636	-308.248717214657
1002.64181683646	-310.094517916541
1004.88486340657	-311.940318618426
1007.12790997667	-313.78611932031
1009.37095654678	-315.631920022194
1011.61400311688	-317.477720724078
1013.85704968698	-319.323521425962
1016.10009625709	-321.169322127846
1018.34314282719	-323.015122829731
1020.5861893973	-324.860923531615
1020.5861893973	-326.706724233499
1022.8292359674	-328.552524935383
1025.0722825375	-330.398325637267
1027.31532910761	-332.244126339151
1027.31532910761	-334.089927041036
1029.55837567771	-335.93572774292
1029.55837567771	-337.781528444804
1031.80142224782	-339.627329146688
1034.04446881792	-341.473129848572
1036.28751538802	-343.318930550457
1036.28751538802	-345.164731252341
1038.53056195813	-347.010531954225
1040.77360852823	-348.856332656109
1043.01665509833	-350.702133357993
1045.25970166844	-352.547934059877
1047.50274823854	-354.393734761762
1049.74579480865	-356.239535463646
1049.74579480865	-358.08533616553
1051.98884137875	-359.931136867414
1054.23188794885	-361.776937569298
1056.47493451896	-363.622738271182
1058.71798108906	-365.468538973067
1058.71798108906	-367.314339674951
1060.96102765917	-369.160140376835
1063.20407422927	-371.005941078719
1065.44712079937	-372.851741780603
1067.69016736948	-374.697542482488
1069.93321393958	-376.543343184372
1072.17626050969	-378.389143886256
1074.41930707979	-380.23494458814
1076.66235364989	-382.080745290024
1078.90540022	-383.926545991908
1081.1484467901	-385.772346693793
1083.39149336021	-387.618147395677
1085.63453993031	-389.463948097561
1087.87758650041	-391.309748799445
1090.12063307052	-393.155549501329
1092.36367964062	-395.001350203213
1094.60672621073	-396.847150905098
1094.60672621073	-398.692951606982
1094.60672621073	-400.538752308866
1096.84977278083	-402.38455301075
1099.09281935093	-404.230353712634
1101.33586592104	-406.076154414518
1103.57891249114	-407.921955116403
1103.57891249114	-409.767755818287
1103.57891249114	-411.613556520171
1105.82195906125	-413.459357222055
1108.06500563135	-415.305157923939
1108.06500563135	-417.150958625823
1110.30805220145	-418.996759327708
1112.55109877156	-420.842560029592
1112.55109877156	-422.688360731476
1114.79414534166	-424.53416143336
1114.79414534166	-426.379962135244
1117.03719191176	-428.225762837129
1117.03719191176	-430.071563539013
1117.03719191176	-431.917364240897
1119.28023848187	-433.763164942781
1121.52328505197	-435.608965644665
1121.52328505197	-437.454766346549
1121.52328505197	-439.300567048434
1121.52328505197	-441.146367750318
1123.76633162208	-442.992168452202
1126.00937819218	-444.837969154086
1126.00937819218	-446.68376985597
1126.00937819218	-448.529570557854
1128.25242476228	-450.375371259739
1130.49547133239	-452.221171961623
1130.49547133239	-454.066972663507
1132.73851790249	-455.912773365391
1132.73851790249	-457.758574067275
1134.9815644726	-459.60437476916
1134.9815644726	-461.450175471044
1134.9815644726	-463.295976172928
1137.2246110427	-465.141776874812
1137.2246110427	-466.987577576696
1139.4676576128	-468.83337827858
1139.4676576128	-470.679178980465
1139.4676576128	-472.524979682349
1139.4676576128	-474.370780384233
1141.71070418291	-476.216581086117
1141.71070418291	-478.062381788001
1143.95375075301	-479.908182489885
1143.95375075301	-481.75398319177
1143.95375075301	-483.599783893654
1146.19679732312	-485.445584595538
1148.43984389322	-487.291385297422
1148.43984389322	-489.137185999306
1150.68289046332	-490.98298670119
1150.68289046332	-492.828787403075
1152.92593703343	-494.674588104959
1152.92593703343	-496.520388806843
1155.16898360353	-498.366189508727
1157.41203017364	-500.211990210611
1157.41203017364	-502.057790912496
1157.41203017364	-503.90359161438
1159.65507674374	-505.749392316264
1161.89812331384	-507.595193018148
1161.89812331384	-509.440993720032
1161.89812331384	-511.286794421916
1164.14116988395	-513.132595123801
1164.14116988395	-514.978395825685
1166.38421645405	-516.824196527569
1166.38421645405	-518.669997229453
1166.38421645405	-520.515797931337
1168.62726302416	-522.361598633221
1168.62726302416	-524.207399335106
1170.87030959426	-526.05320003699
1170.87030959426	-527.899000738874
1170.87030959426	-529.744801440758
1170.87030959426	-531.590602142642
1173.11335616436	-533.436402844526
1173.11335616436	-535.282203546411
1175.35640273447	-537.128004248295
1175.35640273447	-538.973804950179
1175.35640273447	-540.819605652063
1175.35640273447	-542.665406353947
1175.35640273447	-544.511207055832
1177.59944930457	-546.357007757716
1177.59944930457	-548.2028084596
1179.84249587468	-550.048609161484
1179.84249587468	-551.894409863368
1179.84249587468	-553.740210565252
1179.84249587468	-555.586011267137
1179.84249587468	-557.431811969021
1179.84249587468	-559.277612670905
1179.84249587468	-561.123413372789
1179.84249587468	-562.969214074673
1179.84249587468	-564.815014776558
1179.84249587468	-566.660815478442
1182.08554244478	-568.506616180326
1182.08554244478	-570.35241688221
1182.08554244478	-572.198217584094
1182.08554244478	-574.044018285978
1184.32858901488	-575.889818987863
1184.32858901488	-577.735619689747
1184.32858901488	-579.581420391631
1184.32858901488	-581.427221093515
1184.32858901488	-583.273021795399
1184.32858901488	-585.118822497283
1184.32858901488	-586.964623199168
1184.32858901488	-588.810423901052
1184.32858901488	-590.656224602936
1184.32858901488	-592.50202530482
1184.32858901488	-594.347826006704
1184.32858901488	-596.193626708588
1184.32858901488	-598.039427410473
1184.32858901488	-599.885228112357
1184.32858901488	-601.731028814241
1184.32858901488	-603.576829516125
1184.32858901488	-605.422630218009
1184.32858901488	-607.268430919893
1182.08554244478	-609.114231621778
1182.08554244478	-610.960032323662
1179.84249587468	-612.805833025546
1179.84249587468	-614.65163372743
1179.84249587468	-616.497434429314
1179.84249587468	-618.343235131199
1179.84249587468	-620.189035833083
1177.59944930457	-622.034836534967
1177.59944930457	-623.880637236851
1175.35640273447	-625.726437938735
1175.35640273447	-627.572238640619
