# Supplementary material for: Mechanics of Drosophila wing deployment
Source: Nat Commun. 2024 Dec 11;15:10577. doi: 10.1038/s41467-024-54527-0 (PMC11634967; doi:10.1038/s41467-024-54527-0)
Supplement: Supplementary file 18 — Source data [file 41467_2024_54527_MOESM18_ESM.zip › source_data/figS2a/figS2a_0076.txt]

x_um	z_um
0	0
2.25646218347549	0
4.51292436695097	0
6.76938655042646	0
9.02584873390194	0
11.2823109173774	0
13.5387731008529	0
15.7952352843284	0
18.0516974678039	0
20.3081596512794	0
22.5646218347549	0
24.8210840182303	0
27.0775462017058	-1.84580070188417
29.3340083851813	-1.84580070188417
31.5904705686568	-1.84580070188417
33.8469327521323	-1.84580070188417
36.1033949356078	-1.84580070188417
38.3598571190833	-1.84580070188417
40.6163193025588	-1.84580070188417
42.8727814860342	-1.84580070188417
45.1292436695097	-3.69160140376835
47.3857058529852	-3.69160140376835
49.6421680364607	-3.69160140376835
51.8986302199362	-3.69160140376835
54.1550924034117	-3.69160140376835
56.4115545868872	-3.69160140376835
58.6680167703626	-3.69160140376835
60.9244789538381	-3.69160140376835
63.1809411373136	-3.69160140376835
65.4374033207891	-5.53740210565252
67.6938655042646	-5.53740210565252
69.9503276877401	-5.53740210565252
72.2067898712155	-5.53740210565252
74.463252054691	-7.3832028075367
76.7197142381665	-7.3832028075367
78.976176421642	-7.3832028075367
81.2326386051175	-7.3832028075367
83.489100788593	-7.3832028075367
85.7455629720685	-7.3832028075367
88.002025155544	-7.3832028075367
90.2584873390195	-7.3832028075367
92.5149495224949	-9.22900350942087
94.7714117059704	-9.22900350942087
97.0278738894459	-9.22900350942087
99.2843360729214	-9.22900350942087
101.540798256397	-9.22900350942087
103.797260439872	-9.22900350942087
106.053722623348	-9.22900350942087
108.310184806823	-11.074804211305
110.566646990299	-11.074804211305
112.823109173774	-11.074804211305
115.07957135725	-11.074804211305
117.336033540725	-11.074804211305
119.592495724201	-12.9206049131892
121.848957907676	-12.9206049131892
124.105420091152	-12.9206049131892
126.361882274627	-12.9206049131892
128.618344458103	-12.9206049131892
130.874806641578	-14.7664056150734
133.131268825054	-14.7664056150734
135.387731008529	-14.7664056150734
137.644193192005	-16.6122063169576
139.90065537548	-16.6122063169576
142.157117558956	-16.6122063169576
144.413579742431	-16.6122063169576
146.670041925907	-16.6122063169576
148.926504109382	-16.6122063169576
151.182966292858	-18.4580070188417
153.439428476333	-18.4580070188417
155.695890659809	-18.4580070188417
157.952352843284	-18.4580070188417
160.20881502676	-18.4580070188417
162.465277210235	-20.3038077207259
164.72173939371	-20.3038077207259
166.978201577186	-20.3038077207259
169.234663760661	-20.3038077207259
171.491125944137	-20.3038077207259
173.747588127612	-20.3038077207259
176.004050311088	-22.1496084226101
178.260512494563	-22.1496084226101
180.516974678039	-22.1496084226101
182.773436861514	-22.1496084226101
185.02989904499	-22.1496084226101
187.286361228465	-23.9954091244943
189.542823411941	-23.9954091244943
191.799285595416	-23.9954091244943
194.055747778892	-23.9954091244943
196.312209962367	-23.9954091244943
198.568672145843	-25.8412098263784
200.825134329318	-25.8412098263784
203.081596512794	-25.8412098263784
205.338058696269	-25.8412098263784
207.594520879745	-27.6870105282626
209.85098306322	-27.6870105282626
212.107445246696	-27.6870105282626
214.363907430171	-27.6870105282626
216.620369613647	-29.5328112301468
218.876831797122	-29.5328112301468
221.133293980598	-29.5328112301468
223.389756164073	-31.378611932031
225.646218347549	-31.378611932031
227.902680531024	-31.378611932031
230.1591427145	-31.378611932031
232.415604897975	-33.2244126339151
234.672067081451	-33.2244126339151
236.928529264926	-33.2244126339151
239.184991448402	-35.0702133357993
241.441453631877	-35.0702133357993
243.697915815353	-35.0702133357993
245.954377998828	-35.0702133357993
248.210840182303	-35.0702133357993
250.467302365779	-36.9160140376835
252.723764549254	-36.9160140376835
254.98022673273	-36.9160140376835
257.236688916205	-36.9160140376835
259.493151099681	-36.9160140376835
261.749613283156	-36.9160140376835
264.006075466632	-38.7618147395677
266.262537650107	-38.7618147395677
268.518999833583	-38.7618147395677
270.775462017058	-38.7618147395677
273.031924200534	-38.7618147395677
275.288386384009	-40.6076154414518
277.544848567485	-40.6076154414518
279.80131075096	-40.6076154414518
282.057772934436	-40.6076154414518
284.314235117911	-42.453416143336
286.570697301387	-42.453416143336
288.827159484862	-42.453416143336
291.083621668338	-42.453416143336
293.340083851813	-44.2992168452202
295.596546035289	-44.2992168452202
297.853008218764	-44.2992168452202
300.10947040224	-46.1450175471044
302.365932585715	-46.1450175471044
304.622394769191	-46.1450175471044
306.878856952666	-46.1450175471044
309.135319136142	-47.9908182489885
311.391781319617	-47.9908182489885
313.648243503093	-47.9908182489885
315.904705686568	-47.9908182489885
318.161167870044	-47.9908182489885
320.417630053519	-49.8366189508727
322.674092236995	-49.8366189508727
324.93055442047	-49.8366189508727
327.187016603945	-49.8366189508727
329.443478787421	-51.6824196527569
331.699940970896	-51.6824196527569
333.956403154372	-51.6824196527569
336.212865337847	-51.6824196527569
338.469327521323	-53.5282203546411
340.725789704798	-53.5282203546411
342.982251888274	-53.5282203546411
345.238714071749	-53.5282203546411
347.495176255225	-55.3740210565252
349.7516384387	-55.3740210565252
352.008100622176	-55.3740210565252
354.264562805651	-55.3740210565252
356.521024989127	-57.2198217584094
358.777487172602	-57.2198217584094
361.033949356078	-57.2198217584094
363.290411539553	-59.0656224602936
365.546873723029	-59.0656224602936
367.803335906504	-59.0656224602936
370.05979808998	-60.9114231621778
372.316260273455	-60.9114231621778
374.572722456931	-60.9114231621778
376.829184640406	-60.9114231621778
379.085646823882	-60.9114231621778
381.342109007357	-62.7572238640619
383.598571190833	-62.7572238640619
385.855033374308	-62.7572238640619
388.111495557784	-62.7572238640619
390.367957741259	-64.6030245659461
392.624419924735	-64.6030245659461
394.88088210821	-64.6030245659461
397.137344291686	-66.4488252678303
399.393806475161	-66.4488252678303
401.650268658637	-68.2946259697145
403.906730842112	-68.2946259697145
406.163193025588	-68.2946259697145
408.419655209063	-70.1404266715986
410.676117392539	-70.1404266715986
412.932579576014	-71.9862273734828
415.189041759489	-71.9862273734828
417.445503942965	-71.9862273734828
419.70196612644	-73.832028075367
421.958428309916	-73.832028075367
424.214890493391	-73.832028075367
426.471352676867	-73.832028075367
428.727814860342	-75.6778287772512
430.984277043818	-75.6778287772512
433.240739227293	-77.5236294791353
435.497201410769	-77.5236294791353
437.753663594244	-77.5236294791353
440.01012577772	-79.3694301810195
442.266587961195	-79.3694301810195
444.523050144671	-81.2152308829037
446.779512328146	-81.2152308829037
449.035974511622	-83.0610315847879
451.292436695097	-83.0610315847879
453.548898878573	-83.0610315847879
455.805361062048	-84.906832286672
458.061823245524	-84.906832286672
460.318285428999	-84.906832286672
462.574747612475	-84.906832286672
464.83120979595	-84.906832286672
467.087671979426	-86.7526329885562
469.344134162901	-86.7526329885562
471.600596346377	-88.5984336904404
473.857058529852	-88.5984336904404
476.113520713328	-88.5984336904404
478.369982896803	-90.4442343923246
480.626445080279	-90.4442343923246
482.882907263754	-90.4442343923246
485.13936944723	-92.2900350942087
487.395831630705	-92.2900350942087
489.65229381418	-92.2900350942087
491.908755997656	-94.1358357960929
494.165218181131	-94.1358357960929
496.421680364607	-94.1358357960929
498.678142548082	-95.9816364979771
500.934604731558	-95.9816364979771
503.191066915033	-95.9816364979771
505.447529098509	-95.9816364979771
507.703991281984	-97.8274371998613
509.96045346546	-97.8274371998613
512.216915648935	-99.6732379017454
514.473377832411	-101.51903860363
516.729840015886	-101.51903860363
518.986302199362	-101.51903860363
521.242764382837	-101.51903860363
523.499226566313	-103.364839305514
525.755688749788	-103.364839305514
528.012150933264	-105.210640007398
530.268613116739	-105.210640007398
532.525075300215	-107.056440709282
534.78153748369	-107.056440709282
537.037999667166	-108.902241411166
539.294461850641	-108.902241411166
541.550924034117	-110.74804211305
543.807386217592	-110.74804211305
546.063848401068	-110.74804211305
548.320310584543	-112.593842814935
550.576772768019	-112.593842814935
552.833234951494	-112.593842814935
555.08969713497	-114.439643516819
557.346159318445	-114.439643516819
559.602621501921	-116.285444218703
561.859083685396	-116.285444218703
564.115545868872	-116.285444218703
566.372008052347	-118.131244920587
568.628470235823	-118.131244920587
570.884932419298	-119.977045622471
573.141394602773	-119.977045622471
575.397856786249	-119.977045622471
577.654318969724	-121.822846324356
579.9107811532	-121.822846324356
582.167243336675	-123.66864702624
584.423705520151	-123.66864702624
586.680167703626	-125.514447728124
588.936629887102	-125.514447728124
591.193092070577	-125.514447728124
593.449554254053	-127.360248430008
595.706016437528	-127.360248430008
597.962478621004	-129.206049131892
600.218940804479	-129.206049131892
602.475402987955	-129.206049131892
604.73186517143	-129.206049131892
606.988327354906	-131.051849833776
609.244789538381	-131.051849833776
611.501251721857	-132.897650535661
613.757713905332	-132.897650535661
616.014176088808	-132.897650535661
618.270638272283	-134.743451237545
620.527100455759	-136.589251939429
622.783562639234	-136.589251939429
625.04002482271	-138.435052641313
627.296487006185	-138.435052641313
629.552949189661	-138.435052641313
631.809411373136	-140.280853343197
634.065873556612	-140.280853343197
636.322335740087	-142.126654045081
638.578797923563	-142.126654045081
640.835260107038	-142.126654045081
643.091722290514	-143.972454746966
645.348184473989	-143.972454746966
647.604646657464	-143.972454746966
649.86110884094	-145.81825544885
652.117571024415	-145.81825544885
654.374033207891	-147.664056150734
656.630495391366	-147.664056150734
658.886957574842	-147.664056150734
661.143419758317	-149.509856852618
663.399881941793	-149.509856852618
665.656344125268	-151.355657554502
667.912806308744	-151.355657554502
670.169268492219	-151.355657554502
672.425730675695	-151.355657554502
674.68219285917	-153.201458256387
676.938655042646	-153.201458256387
679.195117226121	-155.047258958271
681.451579409597	-155.047258958271
683.708041593072	-156.893059660155
685.964503776548	-156.893059660155
688.220965960023	-156.893059660155
690.477428143499	-158.738860362039
692.733890326974	-158.738860362039
694.99035251045	-160.584661063923
697.246814693925	-160.584661063923
699.503276877401	-162.430461765807
701.759739060876	-162.430461765807
704.016201244352	-164.276262467692
706.272663427827	-164.276262467692
708.529125611303	-166.122063169576
710.785587794778	-166.122063169576
713.042049978254	-167.96786387146
715.298512161729	-167.96786387146
717.554974345205	-169.813664573344
719.81143652868	-169.813664573344
722.067898712156	-169.813664573344
724.324360895631	-171.659465275228
726.580823079107	-171.659465275228
728.837285262582	-173.505265977112
731.093747446058	-173.505265977112
733.350209629533	-175.351066678997
735.606671813008	-175.351066678997
737.863133996484	-177.196867380881
740.119596179959	-177.196867380881
742.376058363435	-177.196867380881
744.63252054691	-179.042668082765
746.888982730386	-179.042668082765
749.145444913861	-180.888468784649
751.401907097337	-180.888468784649
753.658369280812	-182.734269486533
755.914831464288	-182.734269486533
758.171293647763	-184.580070188417
760.427755831239	-184.580070188417
762.684218014714	-186.425870890302
764.94068019819	-186.425870890302
767.197142381665	-186.425870890302
769.453604565141	-188.271671592186
771.710066748616	-190.11747229407
773.966528932092	-190.11747229407
776.222991115567	-190.11747229407
778.479453299043	-191.963272995954
780.735915482518	-193.809073697838
782.992377665994	-193.809073697838
785.248839849469	-195.654874399723
787.505302032945	-195.654874399723
789.76176421642	-197.500675101607
792.018226399896	-197.500675101607
794.274688583371	-197.500675101607
796.531150766847	-199.346475803491
798.787612950322	-201.192276505375
801.044075133798	-203.038077207259
803.300537317273	-203.038077207259
805.556999500749	-204.883877909143
807.813461684224	-206.729678611028
810.0699238677	-206.729678611028
812.326386051175	-206.729678611028
814.582848234651	-208.575479312912
816.839310418126	-208.575479312912
819.095772601602	-210.421280014796
821.352234785077	-210.421280014796
823.608696968552	-212.26708071668
825.865159152028	-212.26708071668
828.121621335503	-214.112881418564
830.378083518979	-214.112881418564
832.634545702454	-215.958682120448
834.89100788593	-217.804482822333
837.147470069405	-217.804482822333
839.403932252881	-219.650283524217
841.660394436356	-221.496084226101
843.916856619832	-223.341884927985
846.173318803307	-223.341884927985
848.429780986783	-225.187685629869
850.686243170258	-225.187685629869
852.942705353734	-227.033486331753
855.199167537209	-227.033486331753
857.455629720685	-228.879287033638
859.71209190416	-228.879287033638
861.968554087636	-230.725087735522
864.225016271111	-232.570888437406
866.481478454587	-232.570888437406
868.737940638062	-232.570888437406
870.994402821538	-234.41668913929
873.250865005013	-234.41668913929
875.507327188488	-236.262489841174
877.763789371964	-236.262489841174
880.02025155544	-238.108290543059
882.276713738915	-238.108290543059
884.53317592239	-239.954091244943
886.789638105866	-239.954091244943
889.046100289342	-241.799891946827
891.302562472817	-243.645692648711
893.559024656292	-243.645692648711
895.815486839768	-243.645692648711
898.071949023243	-245.491493350595
900.328411206719	-245.491493350595
902.584873390195	-247.337294052479
904.84133557367	-247.337294052479
907.097797757145	-249.183094754364
909.354259940621	-249.183094754364
911.610722124096	-251.028895456248
913.867184307572	-252.874696158132
916.123646491047	-252.874696158132
918.380108674523	-254.720496860016
920.636570857998	-256.5662975619
922.893033041474	-258.412098263784
925.149495224949	-258.412098263784
927.405957408425	-260.257898965669
929.6624195919	-262.103699667553
931.918881775376	-262.103699667553
934.175343958851	-263.949500369437
936.431806142327	-263.949500369437
938.688268325802	-265.795301071321
940.944730509278	-265.795301071321
943.201192692753	-267.641101773205
945.457654876229	-267.641101773205
947.714117059704	-269.486902475089
949.97057924318	-271.332703176974
952.227041426655	-271.332703176974
954.483503610131	-273.178503878858
956.739965793606	-273.178503878858
958.996427977082	-275.024304580742
961.252890160557	-276.870105282626
963.509352344033	-278.71590598451
965.765814527508	-278.71590598451
968.022276710984	-280.561706686395
970.278738894459	-280.561706686395
972.535201077935	-282.407507388279
974.79166326141	-282.407507388279
977.048125444886	-282.407507388279
979.304587628361	-284.253308090163
981.561049811836	-284.253308090163
983.817511995312	-286.099108792047
986.073974178787	-286.099108792047
988.330436362263	-287.944909493931
990.586898545738	-289.790710195815
992.843360729214	-289.790710195815
995.099822912689	-291.6365108977
997.356285096165	-291.6365108977
999.61274727964	-293.482311599584
1001.86920946312	-295.328112301468
1004.12567164659	-295.328112301468
1006.38213383007	-297.173913003352
1008.63859601354	-297.173913003352
1010.89505819702	-299.019713705236
1013.15152038049	-300.86551440712
1015.40798256397	-302.711315109005
1017.66444474744	-304.557115810889
1019.92090693092	-306.402916512773
1022.1773691144	-308.248717214657
1024.43383129787	-308.248717214657
1026.69029348135	-308.248717214657
1028.94675566482	-310.094517916541
1031.2032178483	-311.940318618426
1033.45968003177	-313.78611932031
1035.71614221525	-313.78611932031
1037.97260439872	-315.631920022194
1040.2290665822	-317.477720724078
1042.48552876567	-317.477720724078
1044.74199094915	-317.477720724078
1046.99845313263	-319.323521425962
1049.2549153161	-321.169322127846
1051.51137749958	-321.169322127846
1053.76783968305	-323.015122829731
1056.02430186653	-323.015122829731
1058.28076405	-324.860923531615
1060.53722623348	-326.706724233499
1062.79368841695	-328.552524935383
1065.05015060043	-328.552524935383
1067.3066127839	-328.552524935383
1069.56307496738	-330.398325637267
1071.81953715086	-332.244126339151
1074.07599933433	-334.089927041036
1076.33246151781	-334.089927041036
1078.58892370128	-334.089927041036
1080.84538588476	-335.93572774292
1083.10184806823	-337.781528444804
1085.35831025171	-339.627329146688
1087.61477243518	-339.627329146688
1089.87123461866	-341.473129848572
1092.12769680214	-341.473129848572
1094.38415898561	-343.318930550457
1096.64062116909	-345.164731252341
1098.89708335256	-345.164731252341
1101.15354553604	-347.010531954225
1103.41000771951	-348.856332656109
1105.66646990299	-350.702133357993
1107.92293208646	-352.547934059877
1110.17939426994	-352.547934059877
1112.43585645341	-354.393734761762
1114.69231863689	-356.239535463646
1116.94878082037	-358.08533616553
1119.20524300384	-359.931136867414
1121.46170518732	-359.931136867414
1123.71816737079	-359.931136867414
1125.97462955427	-361.776937569298
1128.23109173774	-363.622738271182
1130.48755392122	-363.622738271182
1132.74401610469	-365.468538973067
1135.00047828817	-367.314339674951
1137.25694047165	-367.314339674951
1139.51340265512	-369.160140376835
1141.7698648386	-371.005941078719
1144.02632702207	-372.851741780603
1146.28278920555	-372.851741780603
1148.53925138902	-374.697542482488
1150.7957135725	-376.543343184372
1153.05217575597	-376.543343184372
1155.30863793945	-376.543343184372
1157.56510012292	-378.389143886256
1159.8215623064	-380.23494458814
1162.07802448988	-380.23494458814
1164.33448667335	-382.080745290024
1166.59094885683	-383.926545991908
1168.8474110403	-385.772346693793
1171.10387322378	-385.772346693793
1173.36033540725	-387.618147395677
1175.61679759073	-389.463948097561
1177.8732597742	-389.463948097561
1180.12972195768	-391.309748799445
1182.38618414115	-393.155549501329
1184.64264632463	-395.001350203213
1186.89910850811	-395.001350203213
1189.15557069158	-396.847150905098
1191.41203287506	-398.692951606982
1193.66849505853	-398.692951606982
1195.92495724201	-400.538752308866
1198.18141942548	-402.38455301075
1200.43788160896	-404.230353712634
1202.69434379243	-404.230353712634
1204.95080597591	-406.076154414518
1207.20726815938	-406.076154414518
1209.46373034286	-407.921955116403
1211.72019252634	-409.767755818287
1211.72019252634	-411.613556520171
1213.97665470981	-413.459357222055
1216.23311689329	-413.459357222055
1218.48957907676	-415.305157923939
1220.74604126024	-417.150958625823
1223.00250344371	-418.996759327708
1225.25896562719	-420.842560029592
1227.51542781066	-422.688360731476
1229.77188999414	-424.53416143336
1232.02835217762	-426.379962135244
1234.28481436109	-428.225762837129
1236.54127654457	-430.071563539013
1238.79773872804	-431.917364240897
1241.05420091152	-433.763164942781
1243.31066309499	-433.763164942781
1245.56712527847	-435.608965644665
1247.82358746194	-437.454766346549
1250.08004964542	-439.300567048434
1252.33651182889	-439.300567048434
1254.59297401237	-441.146367750318
1256.84943619585	-442.992168452202
1259.10589837932	-444.837969154086
1261.3623605628	-446.68376985597
1263.61882274627	-446.68376985597
1265.87528492975	-448.529570557854
1268.13174711322	-450.375371259739
1270.3882092967	-452.221171961623
1272.64467148017	-454.066972663507
1274.90113366365	-454.066972663507
1277.15759584713	-455.912773365391
1279.4140580306	-457.758574067275
1281.67052021408	-459.60437476916
1283.92698239755	-459.60437476916
1286.18344458103	-461.450175471044
1288.4399067645	-461.450175471044
1290.69636894798	-463.295976172928
1292.95283113145	-465.141776874812
1295.20929331493	-466.987577576696
1297.4657554984	-468.83337827858
1299.72221768188	-468.83337827858
1301.97867986536	-470.679178980465
1304.23514204883	-472.524979682349
1306.49160423231	-474.370780384233
1308.74806641578	-476.216581086117
1311.00452859926	-476.216581086117
1313.26099078273	-478.062381788001
1315.51745296621	-479.908182489885
1317.77391514968	-481.75398319177
1320.03037733316	-483.599783893654
1322.28683951663	-485.445584595538
1324.54330170011	-487.291385297422
1326.79976388359	-489.137185999306
1329.05622606706	-490.98298670119
1331.31268825054	-490.98298670119
1333.56915043401	-492.828787403075
1335.82561261749	-494.674588104959
1338.08207480096	-496.520388806843
1340.33853698444	-498.366189508727
1342.59499916791	-500.211990210611
1344.85146135139	-500.211990210611
1347.10792353487	-502.057790912496
1349.36438571834	-503.90359161438
1349.36438571834	-505.749392316264
1351.62084790182	-507.595193018148
1353.87731008529	-509.440993720032
1356.13377226877	-511.286794421916
1358.39023445224	-511.286794421916
1360.64669663572	-513.132595123801
1362.90315881919	-514.978395825685
1365.15962100267	-516.824196527569
1367.41608318614	-518.669997229453
1369.67254536962	-520.515797931337
1371.9290075531	-522.361598633221
1374.18546973657	-524.207399335106
1376.44193192005	-526.05320003699
1378.69839410352	-527.899000738874
1380.954856287	-527.899000738874
1383.21131847047	-529.744801440758
1385.46778065395	-531.590602142642
1387.72424283742	-531.590602142642
1389.9807050209	-533.436402844526
1392.23716720438	-535.282203546411
1394.49362938785	-535.282203546411
1396.75009157133	-537.128004248295
1399.0065537548	-538.973804950179
1401.26301593828	-538.973804950179
1403.51947812175	-540.819605652063
1405.77594030523	-542.665406353947
1408.0324024887	-544.511207055832
1410.28886467218	-544.511207055832
1412.54532685565	-546.357007757716
1414.80178903913	-548.2028084596
1417.05825122261	-550.048609161484
1419.31471340608	-551.894409863368
1421.57117558956	-553.740210565252
1423.82763777303	-555.586011267137
1426.08409995651	-557.431811969021
1428.34056213998	-559.277612670905
1430.59702432346	-559.277612670905
1432.85348650693	-561.123413372789
1435.10994869041	-562.969214074673
1437.36641087388	-564.815014776558
1439.62287305736	-566.660815478442
1441.87933524084	-568.506616180326
1444.13579742431	-570.35241688221
1446.39225960779	-572.198217584094
1448.64872179126	-574.044018285978
1450.90518397474	-574.044018285978
1453.16164615821	-575.889818987863
1455.41810834169	-577.735619689747
1457.67457052516	-579.581420391631
1459.93103270864	-581.427221093515
1462.18749489212	-583.273021795399
1462.18749489212	-585.118822497283
1464.44395707559	-586.964623199168
1466.70041925907	-588.810423901052
1468.95688144254	-590.656224602936
1471.21334362602	-592.50202530482
1473.46980580949	-594.347826006704
1475.72626799297	-596.193626708588
1477.98273017644	-598.039427410473
1480.23919235992	-598.039427410473
1482.49565454339	-599.885228112357
1484.75211672687	-601.731028814241
