# Supplementary material for: Mechanics of Drosophila wing deployment
Source: Nat Commun. 2024 Dec 11;15:10577. doi: 10.1038/s41467-024-54527-0 (PMC11634967; doi:10.1038/s41467-024-54527-0)
Supplement: Supplementary file 18 — Source data [file 41467_2024_54527_MOESM18_ESM.zip › source_data/figS2a/figS2a_0060.txt]

x_um	z_um
0	0
2.12245266848545	1.84580070188417
4.24490533697091	3.69160140376835
6.36735800545636	3.69160140376835
8.48981067394182	3.69160140376835
10.6122633424273	5.53740210565252
12.7347160109127	7.3832028075367
14.8571686793982	7.3832028075367
16.9796213478836	9.22900350942087
19.1020740163691	11.074804211305
21.2245266848545	11.074804211305
23.34697935334	11.074804211305
25.4694320218255	12.9206049131892
27.5918846903109	14.7664056150734
29.7143373587964	14.7664056150734
31.8367900272818	14.7664056150734
33.9592426957673	16.6122063169576
36.0816953642527	18.4580070188417
38.2041480327382	18.4580070188417
40.3266007012236	18.4580070188417
42.4490533697091	20.3038077207259
44.5715060381945	20.3038077207259
46.69395870668	20.3038077207259
48.8164113751654	22.1496084226101
50.9388640436509	22.1496084226101
53.0613167121363	23.9954091244943
55.1837693806218	25.8412098263784
57.3062220491073	25.8412098263784
59.4286747175927	25.8412098263784
61.5511273860782	27.6870105282626
63.6735800545636	27.6870105282626
65.7960327230491	29.5328112301468
67.9184853915345	29.5328112301468
70.04093806002	29.5328112301468
72.1633907285054	29.5328112301468
74.2858433969909	29.5328112301468
76.4082960654763	31.378611932031
78.5307487339618	33.2244126339151
80.6532014024473	33.2244126339151
82.7756540709327	33.2244126339151
84.8981067394182	33.2244126339151
87.0205594079036	33.2244126339151
89.1430120763891	35.0702133357993
91.2654647448745	35.0702133357993
93.38791741336	35.0702133357993
95.5103700818454	36.9160140376835
97.6328227503309	36.9160140376835
99.7552754188163	36.9160140376835
101.877728087302	36.9160140376835
104.000180755787	36.9160140376835
106.122633424273	36.9160140376835
108.245086092758	36.9160140376835
110.367538761244	38.7618147395677
112.489991429729	38.7618147395677
114.612444098215	38.7618147395677
116.7348967667	40.6076154414518
118.857349435185	40.6076154414518
120.979802103671	40.6076154414518
123.102254772156	40.6076154414518
125.224707440642	40.6076154414518
127.347160109127	40.6076154414518
129.469612777613	40.6076154414518
131.592065446098	40.6076154414518
133.714518114584	40.6076154414518
135.836970783069	42.453416143336
137.959423451555	42.453416143336
140.08187612004	42.453416143336
142.204328788525	44.2992168452202
144.326781457011	44.2992168452202
146.449234125496	44.2992168452202
148.571686793982	44.2992168452202
150.694139462467	44.2992168452202
152.816592130953	44.2992168452202
154.939044799438	44.2992168452202
157.061497467924	44.2992168452202
159.183950136409	44.2992168452202
161.306402804895	44.2992168452202
163.42885547338	44.2992168452202
165.551308141865	44.2992168452202
167.673760810351	44.2992168452202
169.796213478836	44.2992168452202
171.918666147322	44.2992168452202
174.041118815807	44.2992168452202
176.163571484293	46.1450175471044
178.286024152778	46.1450175471044
180.408476821264	46.1450175471044
182.530929489749	46.1450175471044
184.653382158234	46.1450175471044
186.77583482672	46.1450175471044
188.898287495205	46.1450175471044
191.020740163691	46.1450175471044
193.143192832176	46.1450175471044
195.265645500662	46.1450175471044
197.388098169147	46.1450175471044
199.510550837633	46.1450175471044
201.633003506118	46.1450175471044
203.755456174604	46.1450175471044
205.877908843089	46.1450175471044
208.000361511574	46.1450175471044
210.12281418006	46.1450175471044
212.245266848545	46.1450175471044
214.367719517031	46.1450175471044
216.490172185516	46.1450175471044
218.612624854002	46.1450175471044
220.735077522487	46.1450175471044
222.857530190973	46.1450175471044
224.979982859458	46.1450175471044
227.102435527944	46.1450175471044
229.224888196429	46.1450175471044
231.347340864914	46.1450175471044
233.4697935334	46.1450175471044
235.592246201885	46.1450175471044
237.714698870371	44.2992168452202
239.837151538856	44.2992168452202
241.959604207342	44.2992168452202
244.082056875827	44.2992168452202
246.204509544313	44.2992168452202
248.326962212798	44.2992168452202
250.449414881284	44.2992168452202
252.571867549769	44.2992168452202
254.694320218254	44.2992168452202
256.81677288674	44.2992168452202
258.939225555225	44.2992168452202
261.061678223711	44.2992168452202
263.184130892196	44.2992168452202
265.306583560682	44.2992168452202
267.429036229167	44.2992168452202
269.551488897653	44.2992168452202
271.673941566138	44.2992168452202
273.796394234624	44.2992168452202
275.918846903109	44.2992168452202
278.041299571594	44.2992168452202
280.16375224008	44.2992168452202
282.286204908565	44.2992168452202
284.408657577051	42.453416143336
286.531110245536	42.453416143336
288.653562914022	42.453416143336
290.776015582507	42.453416143336
292.898468250993	42.453416143336
295.020920919478	42.453416143336
297.143373587964	40.6076154414518
299.265826256449	40.6076154414518
301.388278924934	40.6076154414518
303.51073159342	40.6076154414518
305.633184261905	40.6076154414518
307.755636930391	40.6076154414518
309.878089598876	40.6076154414518
312.000542267362	38.7618147395677
314.122994935847	38.7618147395677
316.245447604333	38.7618147395677
318.367900272818	36.9160140376835
320.490352941304	36.9160140376835
322.612805609789	36.9160140376835
324.735258278274	36.9160140376835
326.85771094676	36.9160140376835
328.980163615245	36.9160140376835
331.102616283731	36.9160140376835
333.225068952216	36.9160140376835
335.347521620702	36.9160140376835
337.469974289187	35.0702133357993
339.592426957673	35.0702133357993
341.714879626158	35.0702133357993
343.837332294644	33.2244126339151
345.959784963129	33.2244126339151
348.082237631614	33.2244126339151
350.2046903001	33.2244126339151
352.327142968585	33.2244126339151
354.449595637071	33.2244126339151
356.572048305556	31.378611932031
358.694500974042	31.378611932031
360.816953642527	29.5328112301468
362.939406311013	29.5328112301468
365.061858979498	29.5328112301468
367.184311647984	29.5328112301468
369.306764316469	29.5328112301468
371.429216984954	27.6870105282626
373.55166965344	25.8412098263784
375.674122321925	25.8412098263784
377.796574990411	25.8412098263784
379.919027658896	25.8412098263784
382.041480327382	23.9954091244943
384.163932995867	23.9954091244943
386.286385664353	23.9954091244943
388.408838332838	22.1496084226101
390.531291001324	22.1496084226101
392.653743669809	22.1496084226101
394.776196338294	22.1496084226101
396.89864900678	20.3038077207259
399.021101675265	18.4580070188417
401.143554343751	18.4580070188417
403.266007012236	18.4580070188417
405.388459680722	18.4580070188417
407.510912349207	18.4580070188417
409.633365017693	16.6122063169576
411.755817686178	16.6122063169576
413.878270354664	16.6122063169576
416.000723023149	16.6122063169576
418.123175691634	14.7664056150734
420.24562836012	14.7664056150734
422.368081028605	14.7664056150734
424.490533697091	14.7664056150734
426.612986365576	14.7664056150734
428.735439034062	12.9206049131892
430.857891702547	12.9206049131892
432.980344371033	12.9206049131892
435.102797039518	11.074804211305
437.225249708004	11.074804211305
439.347702376489	11.074804211305
441.470155044974	11.074804211305
443.59260771346	9.22900350942087
445.715060381945	9.22900350942087
447.837513050431	7.3832028075367
449.959965718916	7.3832028075367
452.082418387402	7.3832028075367
454.204871055887	7.3832028075367
456.327323724373	7.3832028075367
458.449776392858	5.53740210565252
460.572229061344	3.69160140376835
462.694681729829	3.69160140376835
464.817134398314	3.69160140376835
466.9395870668	3.69160140376835
469.062039735285	3.69160140376835
471.184492403771	1.84580070188417
473.306945072256	1.84580070188417
475.429397740742	0
477.551850409227	0
479.674303077713	0
481.796755746198	0
483.919208414684	-1.84580070188417
486.041661083169	-3.69160140376835
488.164113751654	-3.69160140376835
490.28656642014	-3.69160140376835
492.409019088625	-3.69160140376835
494.531471757111	-5.53740210565252
496.653924425596	-7.3832028075367
498.776377094082	-7.3832028075367
500.898829762567	-7.3832028075367
503.021282431053	-7.3832028075367
505.143735099538	-9.22900350942087
507.266187768023	-11.074804211305
509.388640436509	-11.074804211305
511.511093104994	-11.074804211305
513.63354577348	-12.9206049131892
515.755998441965	-12.9206049131892
517.878451110451	-14.7664056150734
520.000903778936	-14.7664056150734
522.123356447422	-14.7664056150734
524.245809115907	-14.7664056150734
526.368261784393	-16.6122063169576
528.490714452878	-16.6122063169576
530.613167121363	-18.4580070188417
532.735619789849	-18.4580070188417
534.858072458334	-20.3038077207259
536.98052512682	-20.3038077207259
539.102977795305	-22.1496084226101
541.225430463791	-22.1496084226101
543.347883132276	-22.1496084226101
545.470335800762	-23.9954091244943
547.592788469247	-25.8412098263784
549.715241137733	-27.6870105282626
551.837693806218	-29.5328112301468
553.960146474703	-29.5328112301468
556.082599143189	-29.5328112301468
558.205051811674	-29.5328112301468
560.32750448016	-31.378611932031
562.449957148645	-31.378611932031
564.572409817131	-33.2244126339151
566.694862485616	-35.0702133357993
568.817315154102	-36.9160140376835
570.939767822587	-36.9160140376835
573.062220491073	-38.7618147395677
575.184673159558	-38.7618147395677
577.307125828043	-40.6076154414518
579.429578496529	-40.6076154414518
581.552031165014	-42.453416143336
583.6744838335	-44.2992168452202
585.796936501985	-44.2992168452202
587.919389170471	-44.2992168452202
590.041841838956	-46.1450175471044
592.164294507442	-47.9908182489885
594.286747175927	-47.9908182489885
596.409199844413	-47.9908182489885
598.531652512898	-47.9908182489885
600.654105181384	-49.8366189508727
602.776557849869	-49.8366189508727
604.899010518354	-51.6824196527569
607.02146318684	-51.6824196527569
609.143915855325	-51.6824196527569
611.266368523811	-53.5282203546411
613.388821192296	-53.5282203546411
615.511273860782	-53.5282203546411
617.633726529267	-55.3740210565252
619.756179197753	-55.3740210565252
621.878631866238	-55.3740210565252
624.001084534723	-57.2198217584094
626.123537203209	-57.2198217584094
628.245989871694	-59.0656224602936
630.36844254018	-59.0656224602936
632.490895208665	-60.9114231621778
634.613347877151	-60.9114231621778
636.735800545636	-62.7572238640619
638.858253214122	-62.7572238640619
640.980705882607	-62.7572238640619
643.103158551093	-64.6030245659461
645.225611219578	-66.4488252678303
647.348063888064	-66.4488252678303
649.470516556549	-66.4488252678303
651.592969225034	-68.2946259697145
653.71542189352	-70.1404266715986
655.837874562005	-70.1404266715986
657.960327230491	-70.1404266715986
660.082779898976	-70.1404266715986
662.205232567462	-71.9862273734828
664.327685235947	-71.9862273734828
666.450137904433	-73.832028075367
668.572590572918	-73.832028075367
670.695043241403	-75.6778287772512
672.817495909889	-77.5236294791353
674.939948578374	-77.5236294791353
677.06240124686	-77.5236294791353
679.184853915345	-79.3694301810195
681.307306583831	-81.2152308829037
683.429759252316	-81.2152308829037
685.552211920802	-83.0610315847879
687.674664589287	-84.906832286672
689.797117257773	-84.906832286672
691.919569926258	-84.906832286672
694.042022594743	-84.906832286672
696.164475263229	-86.7526329885562
698.286927931714	-88.5984336904404
700.4093806002	-88.5984336904404
702.531833268685	-90.4442343923246
704.654285937171	-92.2900350942087
706.776738605656	-92.2900350942087
708.899191274142	-92.2900350942087
711.021643942627	-94.1358357960929
713.144096611112	-95.9816364979771
715.266549279598	-95.9816364979771
717.389001948083	-95.9816364979771
719.511454616569	-97.8274371998613
721.633907285054	-99.6732379017454
723.75635995354	-101.51903860363
725.878812622025	-103.364839305514
728.001265290511	-103.364839305514
730.123717958996	-105.210640007398
732.246170627482	-105.210640007398
734.368623295967	-107.056440709282
736.491075964452	-108.902241411166
738.613528632938	-110.74804211305
740.735981301423	-110.74804211305
742.858433969909	-110.74804211305
744.980886638394	-112.593842814935
747.10333930688	-114.439643516819
749.225791975365	-114.439643516819
751.348244643851	-116.285444218703
753.470697312336	-116.285444218703
755.593149980822	-118.131244920587
757.715602649307	-118.131244920587
759.838055317793	-119.977045622471
761.960507986278	-121.822846324356
764.082960654763	-123.66864702624
766.205413323249	-123.66864702624
768.327865991734	-125.514447728124
770.45031866022	-127.360248430008
772.572771328705	-127.360248430008
774.695223997191	-129.206049131892
776.817676665676	-131.051849833776
778.940129334162	-132.897650535661
781.062582002647	-132.897650535661
783.185034671133	-134.743451237545
785.307487339618	-136.589251939429
787.429940008103	-136.589251939429
789.552392676589	-138.435052641313
791.674845345074	-138.435052641313
793.79729801356	-140.280853343197
795.919750682045	-140.280853343197
798.042203350531	-142.126654045081
800.164656019016	-143.972454746966
802.287108687502	-143.972454746966
804.409561355987	-145.81825544885
806.532014024473	-147.664056150734
808.654466692958	-149.509856852618
810.776919361443	-151.355657554502
812.899372029929	-153.201458256387
815.021824698414	-153.201458256387
817.1442773669	-155.047258958271
819.266730035385	-156.893059660155
821.389182703871	-158.738860362039
823.511635372356	-160.584661063923
825.634088040842	-162.430461765807
827.756540709327	-162.430461765807
829.878993377813	-164.276262467692
832.001446046298	-166.122063169576
834.123898714783	-167.96786387146
836.246351383269	-169.813664573344
838.368804051754	-171.659465275228
840.49125672024	-173.505265977112
842.613709388725	-175.351066678997
844.736162057211	-177.196867380881
846.858614725696	-179.042668082765
848.981067394182	-180.888468784649
851.103520062667	-180.888468784649
853.225972731153	-182.734269486533
855.348425399638	-184.580070188417
857.470878068123	-186.425870890302
859.593330736609	-188.271671592186
859.593330736609	-190.11747229407
861.715783405094	-191.963272995954
863.83823607358	-193.809073697838
865.960688742065	-195.654874399723
868.083141410551	-197.500675101607
870.205594079036	-199.346475803491
872.328046747522	-201.192276505375
874.450499416007	-203.038077207259
876.572952084493	-204.883877909143
878.695404752978	-206.729678611028
880.817857421463	-208.575479312912
882.940310089949	-210.421280014796
885.062762758434	-212.26708071668
887.18521542692	-214.112881418564
889.307668095405	-215.958682120448
891.430120763891	-217.804482822333
893.552573432376	-219.650283524217
895.675026100862	-221.496084226101
897.797478769347	-223.341884927985
899.919931437832	-225.187685629869
902.042384106318	-227.033486331753
904.164836774803	-228.879287033638
906.287289443289	-230.725087735522
906.287289443289	-232.570888437406
908.409742111774	-234.41668913929
910.53219478026	-236.262489841174
912.654647448745	-238.108290543059
914.777100117231	-239.954091244943
914.777100117231	-241.799891946827
916.899552785716	-243.645692648711
919.022005454202	-245.491493350595
921.144458122687	-247.337294052479
923.266910791172	-249.183094754364
925.389363459658	-251.028895456248
927.511816128143	-252.874696158132
927.511816128143	-254.720496860016
929.634268796629	-256.5662975619
931.756721465114	-258.412098263784
931.756721465114	-260.257898965669
933.8791741336	-262.103699667553
936.001626802085	-263.949500369437
938.124079470571	-265.795301071321
940.246532139056	-267.641101773205
940.246532139056	-269.486902475089
940.246532139056	-271.332703176974
942.368984807542	-273.178503878858
944.491437476027	-275.024304580742
946.613890144512	-276.870105282626
948.736342812998	-278.71590598451
948.736342812998	-280.561706686395
948.736342812998	-282.407507388279
950.858795481483	-284.253308090163
952.981248149969	-286.099108792047
952.981248149969	-287.944909493931
952.981248149969	-289.790710195815
955.103700818454	-291.6365108977
955.103700818454	-293.482311599584
957.22615348694	-295.328112301468
957.22615348694	-297.173913003352
959.348606155425	-299.019713705236
959.348606155425	-300.86551440712
961.471058823911	-302.711315109005
961.471058823911	-304.557115810889
963.593511492396	-306.402916512773
965.715964160882	-308.248717214657
967.838416829367	-310.094517916541
967.838416829367	-311.940318618426
969.960869497852	-313.78611932031
972.083322166338	-315.631920022194
972.083322166338	-317.477720724078
974.205774834823	-319.323521425962
976.328227503309	-321.169322127846
976.328227503309	-323.015122829731
978.450680171794	-324.860923531615
978.450680171794	-326.706724233499
980.57313284028	-328.552524935383
980.57313284028	-330.398325637267
982.695585508765	-332.244126339151
982.695585508765	-334.089927041036
982.695585508765	-335.93572774292
982.695585508765	-337.781528444804
984.818038177251	-339.627329146688
984.818038177251	-341.473129848572
984.818038177251	-343.318930550457
984.818038177251	-345.164731252341
986.940490845736	-347.010531954225
986.940490845736	-348.856332656109
986.940490845736	-350.702133357993
986.940490845736	-352.547934059877
989.062943514222	-354.393734761762
989.062943514222	-356.239535463646
989.062943514222	-358.08533616553
989.062943514222	-359.931136867414
991.185396182707	-361.776937569298
991.185396182707	-363.622738271182
991.185396182707	-365.468538973067
993.307848851193	-367.314339674951
993.307848851193	-369.160140376835
993.307848851193	-371.005941078719
995.430301519678	-372.851741780603
995.430301519678	-374.697542482488
995.430301519678	-376.543343184372
997.552754188163	-378.389143886256
997.552754188163	-380.23494458814
997.552754188163	-382.080745290024
999.675206856649	-383.926545991908
999.675206856649	-385.772346693793
999.675206856649	-387.618147395677
999.675206856649	-389.463948097561
1001.79765952513	-391.309748799445
1001.79765952513	-393.155549501329
1003.92011219362	-395.001350203213
1003.92011219362	-396.847150905098
1003.92011219362	-398.692951606982
1003.92011219362	-400.538752308866
1003.92011219362	-402.38455301075
1003.92011219362	-404.230353712634
1003.92011219362	-406.076154414518
1003.92011219362	-407.921955116403
1006.04256486211	-409.767755818287
1006.04256486211	-411.613556520171
1008.16501753059	-413.459357222055
1008.16501753059	-415.305157923939
1008.16501753059	-417.150958625823
1008.16501753059	-418.996759327708
1008.16501753059	-420.842560029592
1008.16501753059	-422.688360731476
1010.28747019908	-424.53416143336
1010.28747019908	-426.379962135244
1010.28747019908	-428.225762837129
1010.28747019908	-430.071563539013
1010.28747019908	-431.917364240897
1010.28747019908	-433.763164942781
1010.28747019908	-435.608965644665
1010.28747019908	-437.454766346549
1010.28747019908	-439.300567048434
1010.28747019908	-441.146367750318
1010.28747019908	-442.992168452202
1010.28747019908	-444.837969154086
1010.28747019908	-446.68376985597
1010.28747019908	-448.529570557854
1010.28747019908	-450.375371259739
1010.28747019908	-452.221171961623
1010.28747019908	-454.066972663507
1010.28747019908	-455.912773365391
1010.28747019908	-457.758574067275
1010.28747019908	-459.60437476916
1012.40992286756	-461.450175471044
1012.40992286756	-463.295976172928
1012.40992286756	-465.141776874812
1012.40992286756	-466.987577576696
1012.40992286756	-468.83337827858
1012.40992286756	-470.679178980465
1012.40992286756	-472.524979682349
1012.40992286756	-474.370780384233
1012.40992286756	-476.216581086117
1012.40992286756	-478.062381788001
1012.40992286756	-479.908182489885
1010.28747019908	-481.75398319177
1010.28747019908	-483.599783893654
1010.28747019908	-485.445584595538
1008.16501753059	-487.291385297422
1008.16501753059	-489.137185999306
1008.16501753059	-490.98298670119
1008.16501753059	-492.828787403075
1008.16501753059	-494.674588104959
1006.04256486211	-496.520388806843
1006.04256486211	-498.366189508727
1006.04256486211	-500.211990210611
1006.04256486211	-502.057790912496
1003.92011219362	-503.90359161438
1003.92011219362	-505.749392316264
1003.92011219362	-507.595193018148
1003.92011219362	-509.440993720032
1003.92011219362	-511.286794421916
1001.79765952513	-513.132595123801
1001.79765952513	-514.978395825685
1001.79765952513	-516.824196527569
999.675206856649	-518.669997229453
999.675206856649	-520.515797931337
999.675206856649	-522.361598633221
997.552754188163	-524.207399335106
995.430301519678	-526.05320003699
995.430301519678	-527.899000738874
995.430301519678	-529.744801440758
993.307848851193	-531.590602142642
991.185396182707	-533.436402844526
991.185396182707	-535.282203546411
991.185396182707	-537.128004248295
989.062943514222	-538.973804950179
986.940490845736	-540.819605652063
986.940490845736	-542.665406353947
984.818038177251	-544.511207055832
984.818038177251	-546.357007757716
982.695585508765	-548.2028084596
982.695585508765	-550.048609161484
980.57313284028	-551.894409863368
978.450680171794	-553.740210565252
978.450680171794	-555.586011267137
976.328227503309	-557.431811969021
974.205774834823	-559.277612670905
974.205774834823	-561.123413372789
