# Supplementary material for: Mechanics of Drosophila wing deployment
Source: Nat Commun. 2024 Dec 11;15:10577. doi: 10.1038/s41467-024-54527-0 (PMC11634967; doi:10.1038/s41467-024-54527-0)
Supplement: Supplementary file 18 — Source data [file 41467_2024_54527_MOESM18_ESM.zip › source_data/figS2a/figS2a_0074.txt]

x_um	z_um
0	0
2.31355354772754	0
4.62710709545507	0
6.94066064318261	0
9.25421419091015	0
11.5677677386377	0
13.8813212863652	0
16.1948748340928	0
18.5084283818203	0
20.8219819295478	-1.84580070188417
23.1355354772754	-1.84580070188417
25.4490890250029	-1.84580070188417
27.7626425727304	-1.84580070188417
30.076196120458	-3.69160140376835
32.3897496681855	-3.69160140376835
34.7033032159131	-3.69160140376835
37.0168567636406	-3.69160140376835
39.3304103113681	-3.69160140376835
41.6439638590957	-5.53740210565252
43.9575174068232	-5.53740210565252
46.2710709545507	-5.53740210565252
48.5846245022783	-7.3832028075367
50.8981780500058	-7.3832028075367
53.2117315977333	-7.3832028075367
55.5252851454609	-7.3832028075367
57.8388386931884	-7.3832028075367
60.152392240916	-7.3832028075367
62.4659457886435	-9.22900350942087
64.779499336371	-9.22900350942087
67.0930528840986	-9.22900350942087
69.4066064318261	-9.22900350942087
71.7201599795536	-11.074804211305
74.0337135272812	-11.074804211305
76.3472670750087	-11.074804211305
78.6608206227363	-11.074804211305
80.9743741704638	-11.074804211305
83.2879277181913	-12.9206049131892
85.6014812659189	-12.9206049131892
87.9150348136464	-12.9206049131892
90.2285883613739	-12.9206049131892
92.5421419091015	-14.7664056150734
94.855695456829	-14.7664056150734
97.1692490045565	-14.7664056150734
99.4828025522841	-14.7664056150734
101.796356100012	-14.7664056150734
104.109909647739	-16.6122063169576
106.423463195467	-16.6122063169576
108.737016743194	-18.4580070188417
111.050570290922	-18.4580070188417
113.364123838649	-18.4580070188417
115.677677386377	-18.4580070188417
117.991230934104	-18.4580070188417
120.304784481832	-20.3038077207259
122.618338029559	-20.3038077207259
124.931891577287	-20.3038077207259
127.245445125015	-20.3038077207259
129.558998672742	-22.1496084226101
131.87255222047	-22.1496084226101
134.186105768197	-22.1496084226101
136.499659315925	-22.1496084226101
138.813212863652	-22.1496084226101
141.12676641138	-23.9954091244943
143.440319959107	-23.9954091244943
145.753873506835	-25.8412098263784
148.067427054562	-25.8412098263784
150.38098060229	-25.8412098263784
152.694534150017	-25.8412098263784
155.008087697745	-25.8412098263784
157.321641245473	-27.6870105282626
159.6351947932	-27.6870105282626
161.948748340928	-29.5328112301468
164.262301888655	-29.5328112301468
166.575855436383	-29.5328112301468
168.88940898411	-29.5328112301468
171.202962531838	-29.5328112301468
173.516516079565	-29.5328112301468
175.830069627293	-31.378611932031
178.14362317502	-31.378611932031
180.457176722748	-33.2244126339151
182.770730270475	-33.2244126339151
185.084283818203	-33.2244126339151
187.39783736593	-33.2244126339151
189.711390913658	-33.2244126339151
192.024944461386	-35.0702133357993
194.338498009113	-35.0702133357993
196.652051556841	-36.9160140376835
198.965605104568	-36.9160140376835
201.279158652296	-36.9160140376835
203.592712200023	-36.9160140376835
205.906265747751	-38.7618147395677
208.219819295478	-38.7618147395677
210.533372843206	-40.6076154414518
212.846926390933	-40.6076154414518
215.160479938661	-40.6076154414518
217.474033486388	-40.6076154414518
219.787587034116	-42.453416143336
222.101140581844	-42.453416143336
224.414694129571	-44.2992168452202
226.728247677299	-44.2992168452202
229.041801225026	-44.2992168452202
231.355354772754	-44.2992168452202
233.668908320481	-46.1450175471044
235.982461868209	-47.9908182489885
238.296015415936	-47.9908182489885
240.609568963664	-47.9908182489885
242.923122511391	-49.8366189508727
245.236676059119	-49.8366189508727
247.550229606846	-51.6824196527569
249.863783154574	-51.6824196527569
252.177336702302	-51.6824196527569
254.490890250029	-51.6824196527569
256.804443797757	-51.6824196527569
259.117997345484	-53.5282203546411
261.431550893212	-53.5282203546411
263.745104440939	-55.3740210565252
266.058657988667	-55.3740210565252
268.372211536394	-55.3740210565252
270.685765084122	-57.2198217584094
272.999318631849	-59.0656224602936
275.312872179577	-59.0656224602936
277.626425727304	-59.0656224602936
279.939979275032	-59.0656224602936
282.253532822759	-59.0656224602936
284.567086370487	-60.9114231621778
286.880639918215	-62.7572238640619
289.194193465942	-62.7572238640619
291.50774701367	-62.7572238640619
293.821300561397	-64.6030245659461
296.134854109125	-66.4488252678303
298.448407656852	-66.4488252678303
300.76196120458	-66.4488252678303
303.075514752307	-66.4488252678303
305.389068300035	-68.2946259697145
307.702621847762	-70.1404266715986
310.01617539549	-70.1404266715986
312.329728943217	-71.9862273734828
314.643282490945	-71.9862273734828
316.956836038673	-73.832028075367
319.2703895864	-73.832028075367
321.583943134128	-73.832028075367
323.897496681855	-75.6778287772512
326.211050229583	-75.6778287772512
328.52460377731	-77.5236294791353
330.838157325038	-77.5236294791353
333.151710872765	-77.5236294791353
335.465264420493	-79.3694301810195
337.77881796822	-79.3694301810195
340.092371515948	-81.2152308829037
342.405925063675	-81.2152308829037
344.719478611403	-81.2152308829037
347.033032159131	-81.2152308829037
349.346585706858	-83.0610315847879
351.660139254586	-83.0610315847879
353.973692802313	-84.906832286672
356.287246350041	-84.906832286672
358.600799897768	-84.906832286672
360.914353445496	-84.906832286672
363.227906993223	-86.7526329885562
365.541460540951	-86.7526329885562
367.855014088678	-88.5984336904404
370.168567636406	-88.5984336904404
372.482121184133	-88.5984336904404
374.795674731861	-88.5984336904404
377.109228279588	-90.4442343923246
379.422781827316	-92.2900350942087
381.736335375044	-92.2900350942087
384.049888922771	-92.2900350942087
386.363442470499	-92.2900350942087
388.676996018226	-94.1358357960929
390.990549565954	-95.9816364979771
393.304103113681	-95.9816364979771
395.617656661409	-97.8274371998613
397.931210209136	-97.8274371998613
400.244763756864	-99.6732379017454
402.558317304591	-99.6732379017454
404.871870852319	-99.6732379017454
407.185424400046	-101.51903860363
409.498977947774	-101.51903860363
411.812531495502	-103.364839305514
414.126085043229	-103.364839305514
416.439638590957	-103.364839305514
418.753192138684	-103.364839305514
421.066745686412	-105.210640007398
423.380299234139	-107.056440709282
425.693852781867	-107.056440709282
428.007406329594	-107.056440709282
430.320959877322	-108.902241411166
432.634513425049	-110.74804211305
434.948066972777	-110.74804211305
437.261620520504	-110.74804211305
439.575174068232	-110.74804211305
441.88872761596	-112.593842814935
444.202281163687	-112.593842814935
446.515834711415	-114.439643516819
448.829388259142	-114.439643516819
451.14294180687	-116.285444218703
453.456495354597	-116.285444218703
455.770048902325	-118.131244920587
458.083602450052	-118.131244920587
460.39715599778	-119.977045622471
462.710709545507	-119.977045622471
465.024263093235	-121.822846324356
467.337816640962	-121.822846324356
469.65137018869	-123.66864702624
471.964923736418	-123.66864702624
474.278477284145	-125.514447728124
476.592030831873	-125.514447728124
478.9055843796	-125.514447728124
481.219137927328	-125.514447728124
483.532691475055	-127.360248430008
485.846245022783	-127.360248430008
488.15979857051	-129.206049131892
490.473352118238	-129.206049131892
492.786905665965	-131.051849833776
495.100459213693	-131.051849833776
497.41401276142	-132.897650535661
499.727566309148	-132.897650535661
502.041119856875	-134.743451237545
504.354673404603	-134.743451237545
506.668226952331	-136.589251939429
508.981780500058	-136.589251939429
511.295334047786	-136.589251939429
513.608887595513	-138.435052641313
515.922441143241	-138.435052641313
518.235994690968	-140.280853343197
520.549548238696	-140.280853343197
522.863101786423	-140.280853343197
525.176655334151	-142.126654045081
527.490208881878	-142.126654045081
529.803762429606	-143.972454746966
532.117315977334	-143.972454746966
534.430869525061	-143.972454746966
536.744423072789	-145.81825544885
539.057976620516	-147.664056150734
541.371530168244	-147.664056150734
543.685083715971	-147.664056150734
545.998637263699	-147.664056150734
548.312190811426	-149.509856852618
550.625744359154	-149.509856852618
552.939297906881	-151.355657554502
555.252851454609	-153.201458256387
557.566405002336	-153.201458256387
559.879958550064	-155.047258958271
562.193512097792	-155.047258958271
564.507065645519	-155.047258958271
566.820619193247	-156.893059660155
569.134172740974	-156.893059660155
571.447726288702	-158.738860362039
573.761279836429	-158.738860362039
576.074833384157	-160.584661063923
578.388386931884	-162.430461765807
580.701940479612	-162.430461765807
583.015494027339	-162.430461765807
585.329047575067	-164.276262467692
587.642601122794	-166.122063169576
589.956154670522	-166.122063169576
592.269708218249	-166.122063169576
594.583261765977	-167.96786387146
596.896815313704	-167.96786387146
599.210368861432	-169.813664573344
601.52392240916	-171.659465275228
603.837475956887	-173.505265977112
606.151029504615	-175.351066678997
608.464583052342	-175.351066678997
610.77813660007	-177.196867380881
613.091690147797	-177.196867380881
615.405243695525	-177.196867380881
617.718797243252	-179.042668082765
620.03235079098	-179.042668082765
622.345904338707	-180.888468784649
624.659457886435	-180.888468784649
626.973011434162	-182.734269486533
629.28656498189	-184.580070188417
631.600118529617	-184.580070188417
633.913672077345	-184.580070188417
636.227225625073	-184.580070188417
638.5407791728	-186.425870890302
640.854332720528	-188.271671592186
643.167886268255	-188.271671592186
645.481439815983	-188.271671592186
647.79499336371	-188.271671592186
650.108546911438	-190.11747229407
652.422100459165	-190.11747229407
654.735654006893	-191.963272995954
657.04920755462	-191.963272995954
659.362761102348	-193.809073697838
661.676314650075	-195.654874399723
663.989868197803	-195.654874399723
666.303421745531	-195.654874399723
668.616975293258	-197.500675101607
670.930528840986	-199.346475803491
673.244082388713	-199.346475803491
675.557635936441	-199.346475803491
677.871189484168	-201.192276505375
680.184743031896	-203.038077207259
682.498296579623	-204.883877909143
684.811850127351	-204.883877909143
687.125403675078	-206.729678611028
689.438957222806	-206.729678611028
691.752510770533	-206.729678611028
694.066064318261	-206.729678611028
696.379617865989	-208.575479312912
698.693171413716	-210.421280014796
701.006724961444	-212.26708071668
703.320278509171	-212.26708071668
705.633832056899	-214.112881418564
707.947385604626	-214.112881418564
710.260939152354	-215.958682120448
712.574492700081	-215.958682120448
714.888046247809	-217.804482822333
717.201599795536	-217.804482822333
719.515153343264	-217.804482822333
721.828706890991	-217.804482822333
724.142260438719	-219.650283524217
726.455813986447	-219.650283524217
728.769367534174	-221.496084226101
731.082921081902	-221.496084226101
733.396474629629	-221.496084226101
735.710028177357	-221.496084226101
738.023581725084	-223.341884927985
740.337135272812	-225.187685629869
742.650688820539	-227.033486331753
744.964242368267	-227.033486331753
747.277795915994	-228.879287033638
749.591349463722	-228.879287033638
751.90490301145	-228.879287033638
754.218456559177	-228.879287033638
756.532010106905	-230.725087735522
758.845563654632	-230.725087735522
761.15911720236	-232.570888437406
763.472670750087	-232.570888437406
765.786224297815	-234.41668913929
768.099777845542	-236.262489841174
770.41333139327	-236.262489841174
772.726884940997	-236.262489841174
775.040438488725	-236.262489841174
777.353992036452	-238.108290543059
779.66754558418	-239.954091244943
781.981099131907	-239.954091244943
784.294652679635	-241.799891946827
786.608206227363	-243.645692648711
788.92175977509	-243.645692648711
791.235313322818	-243.645692648711
793.548866870545	-245.491493350595
795.862420418273	-247.337294052479
798.175973966	-247.337294052479
800.489527513728	-249.183094754364
802.803081061455	-249.183094754364
805.116634609183	-251.028895456248
807.43018815691	-251.028895456248
809.743741704638	-251.028895456248
812.057295252365	-252.874696158132
814.370848800093	-254.720496860016
816.684402347821	-256.5662975619
818.997955895548	-256.5662975619
821.311509443276	-258.412098263784
823.625062991003	-258.412098263784
825.938616538731	-260.257898965669
828.252170086458	-262.103699667553
830.565723634186	-262.103699667553
832.879277181913	-263.949500369437
835.192830729641	-263.949500369437
837.506384277368	-265.795301071321
839.819937825096	-265.795301071321
842.133491372824	-265.795301071321
844.447044920551	-267.641101773205
846.760598468279	-269.486902475089
849.074152016006	-271.332703176974
851.387705563734	-271.332703176974
853.701259111461	-273.178503878858
856.014812659189	-275.024304580742
856.014812659189	-276.870105282626
858.328366206916	-278.71590598451
860.641919754644	-278.71590598451
862.955473302371	-280.561706686395
865.269026850099	-280.561706686395
867.582580397826	-280.561706686395
869.896133945554	-282.407507388279
872.209687493281	-284.253308090163
874.523241041009	-284.253308090163
876.836794588736	-286.099108792047
879.150348136464	-287.944909493931
881.463901684192	-289.790710195815
883.777455231919	-289.790710195815
886.091008779647	-291.6365108977
888.404562327374	-293.482311599584
890.718115875102	-295.328112301468
893.031669422829	-295.328112301468
895.345222970557	-297.173913003352
897.658776518284	-299.019713705236
899.972330066012	-299.019713705236
902.285883613739	-300.86551440712
904.599437161467	-302.711315109005
906.912990709194	-304.557115810889
909.226544256922	-306.402916512773
911.540097804649	-306.402916512773
913.853651352377	-308.248717214657
916.167204900104	-310.094517916541
918.480758447832	-310.094517916541
920.79431199556	-310.094517916541
923.107865543287	-311.940318618426
925.421419091015	-313.78611932031
927.734972638742	-315.631920022194
930.04852618647	-317.477720724078
932.362079734197	-317.477720724078
934.675633281925	-319.323521425962
936.989186829652	-321.169322127846
939.30274037738	-321.169322127846
941.616293925108	-323.015122829731
943.929847472835	-324.860923531615
946.243401020563	-324.860923531615
948.55695456829	-326.706724233499
950.870508116018	-328.552524935383
953.184061663745	-330.398325637267
955.497615211473	-332.244126339151
957.8111687592	-332.244126339151
960.124722306928	-334.089927041036
962.438275854655	-335.93572774292
964.751829402383	-335.93572774292
967.06538295011	-335.93572774292
969.378936497838	-337.781528444804
971.692490045565	-339.627329146688
974.006043593293	-339.627329146688
976.319597141021	-341.473129848572
978.633150688748	-343.318930550457
980.946704236476	-343.318930550457
983.260257784203	-345.164731252341
985.573811331931	-347.010531954225
987.887364879658	-348.856332656109
987.887364879658	-350.702133357993
990.200918427386	-352.547934059877
992.514471975113	-354.393734761762
994.828025522841	-354.393734761762
997.141579070568	-354.393734761762
999.455132618296	-356.239535463646
1001.76868616602	-358.08533616553
1004.08223971375	-358.08533616553
1006.39579326148	-359.931136867414
1008.70934680921	-361.776937569298
1011.02290035693	-363.622738271182
1013.33645390466	-363.622738271182
1015.65000745239	-365.468538973067
1017.96356100012	-365.468538973067
1020.27711454784	-367.314339674951
1022.59066809557	-369.160140376835
1024.9042216433	-369.160140376835
1027.21777519103	-371.005941078719
1027.21777519103	-372.851741780603
1029.53132873875	-374.697542482488
1031.84488228648	-376.543343184372
1034.15843583421	-378.389143886256
1036.47198938194	-378.389143886256
1038.78554292966	-380.23494458814
1041.09909647739	-380.23494458814
1043.41265002512	-382.080745290024
1045.72620357285	-383.926545991908
1048.03975712057	-385.772346693793
1050.3533106683	-387.618147395677
1052.66686421603	-389.463948097561
1054.98041776376	-391.309748799445
1057.29397131148	-391.309748799445
1059.60752485921	-393.155549501329
1061.92107840694	-395.001350203213
1064.23463195467	-396.847150905098
1066.54818550239	-398.692951606982
1068.86173905012	-398.692951606982
1071.17529259785	-400.538752308866
1073.48884614558	-402.38455301075
1075.8023996933	-402.38455301075
1078.11595324103	-404.230353712634
1080.42950678876	-406.076154414518
1082.74306033649	-407.921955116403
1085.05661388421	-409.767755818287
1087.37016743194	-411.613556520171
1089.68372097967	-413.459357222055
1091.9972745274	-413.459357222055
1094.31082807512	-413.459357222055
1096.62438162285	-415.305157923939
1096.62438162285	-417.150958625823
1098.93793517058	-418.996759327708
1101.25148871831	-420.842560029592
1103.56504226604	-422.688360731476
1105.87859581376	-422.688360731476
1108.19214936149	-424.53416143336
1110.50570290922	-426.379962135244
1112.81925645695	-428.225762837129
1115.13281000467	-430.071563539013
1117.4463635524	-431.917364240897
1119.75991710013	-431.917364240897
1122.07347064786	-433.763164942781
1124.38702419558	-435.608965644665
1126.70057774331	-437.454766346549
1129.01413129104	-439.300567048434
1131.32768483877	-441.146367750318
1133.64123838649	-441.146367750318
1135.95479193422	-442.992168452202
1138.26834548195	-442.992168452202
1140.58189902968	-444.837969154086
1142.8954525774	-446.68376985597
1145.20900612513	-448.529570557854
1145.20900612513	-450.375371259739
1147.52255967286	-452.221171961623
1149.83611322059	-454.066972663507
1152.14966676831	-455.912773365391
1154.46322031604	-457.758574067275
1156.77677386377	-457.758574067275
1159.0903274115	-459.60437476916
1159.0903274115	-461.450175471044
1161.40388095922	-463.295976172928
1163.71743450695	-465.141776874812
1166.03098805468	-466.987577576696
1168.34454160241	-468.83337827858
1170.65809515013	-470.679178980465
1170.65809515013	-472.524979682349
1172.97164869786	-474.370780384233
1175.28520224559	-476.216581086117
1177.59875579332	-478.062381788001
1179.91230934104	-479.908182489885
1182.22586288877	-481.75398319177
1184.5394164365	-483.599783893654
1186.85296998423	-485.445584595538
1189.16652353195	-487.291385297422
1191.48007707968	-489.137185999306
1193.79363062741	-490.98298670119
1196.10718417514	-492.828787403075
1198.42073772286	-494.674588104959
1200.73429127059	-496.520388806843
1203.04784481832	-498.366189508727
1205.36139836605	-500.211990210611
1207.67495191377	-502.057790912496
1209.9885054615	-503.90359161438
1212.30205900923	-505.749392316264
1214.61561255696	-507.595193018148
1216.92916610468	-509.440993720032
1219.24271965241	-511.286794421916
1221.55627320014	-513.132595123801
1223.86982674787	-514.978395825685
1226.18338029559	-516.824196527569
1228.49693384332	-518.669997229453
1230.81048739105	-520.515797931337
1233.12404093878	-522.361598633221
1235.4375944865	-524.207399335106
1237.75114803423	-526.05320003699
1240.06470158196	-527.899000738874
1242.37825512969	-527.899000738874
1244.69180867741	-529.744801440758
1244.69180867741	-531.590602142642
1247.00536222514	-533.436402844526
1249.31891577287	-535.282203546411
1251.6324693206	-537.128004248295
1253.94602286832	-538.973804950179
1256.25957641605	-540.819605652063
1258.57312996378	-542.665406353947
1260.88668351151	-544.511207055832
1263.20023705923	-546.357007757716
1265.51379060696	-548.2028084596
1267.82734415469	-550.048609161484
1270.14089770242	-551.894409863368
1272.45445125015	-553.740210565252
1274.76800479787	-555.586011267137
1277.0815583456	-557.431811969021
1279.39511189333	-557.431811969021
1281.70866544106	-559.277612670905
1284.02221898878	-561.123413372789
1286.33577253651	-562.969214074673
1286.33577253651	-564.815014776558
1286.33577253651	-566.660815478442
1288.64932608424	-568.506616180326
1290.96287963197	-570.35241688221
1293.27643317969	-572.198217584094
1295.58998672742	-574.044018285978
1297.90354027515	-575.889818987863
1297.90354027515	-577.735619689747
1300.21709382288	-579.581420391631
1300.21709382288	-581.427221093515
1302.5306473706	-583.273021795399
1304.84420091833	-585.118822497283
1307.15775446606	-586.964623199168
1309.47130801379	-588.810423901052
1311.78486156151	-590.656224602936
1311.78486156151	-592.50202530482
1314.09841510924	-594.347826006704
1316.41196865697	-596.193626708588
1318.7255222047	-598.039427410473
1318.7255222047	-599.885228112357
1321.03907575242	-601.731028814241
1323.35262930015	-603.576829516125
1325.66618284788	-605.422630218009
1327.97973639561	-607.268430919893
1330.29328994333	-609.114231621778
1332.60684349106	-610.960032323662
1334.92039703879	-612.805833025546
1337.23395058652	-614.65163372743
1339.54750413424	-616.497434429314
1341.86105768197	-618.343235131199
1344.1746112297	-620.189035833083
1346.48816477743	-622.034836534967
1348.80171832515	-623.880637236851
1351.11527187288	-625.726437938735
1353.42882542061	-627.572238640619
1353.42882542061	-629.418039342504
1355.74237896834	-631.263840044388
1355.74237896834	-633.109640746272
1358.05593251606	-634.955441448156
1360.36948606379	-636.80124215004
1362.68303961152	-638.647042851924
1364.99659315925	-640.492843553809
1364.99659315925	-642.338644255693
1367.31014670697	-644.184444957577
1369.6237002547	-646.030245659461
1369.6237002547	-647.876046361345
1371.93725380243	-649.72184706323
1374.25080735016	-651.567647765114
1376.56436089788	-653.413448466998
1378.87791444561	-655.259249168882
1381.19146799334	-657.105049870766
1381.19146799334	-658.95085057265
1383.50502154107	-660.796651274535
1385.81857508879	-662.642451976419
1388.13212863652	-664.488252678303
1388.13212863652	-666.334053380187
1390.44568218425	-668.179854082071
1392.75923573198	-670.025654783955
1395.0727892797	-671.87145548584
1397.38634282743	-673.717256187724
1399.69989637516	-675.563056889608
1402.01344992289	-677.408857591492
1402.01344992289	-679.254658293376
1404.32700347061	-681.100458995261
1406.64055701834	-682.946259697145
1408.95411056607	-684.792060399029
1411.2676641138	-686.637861100913
1411.2676641138	-688.483661802797
1413.58121766153	-690.329462504681
1415.89477120925	-692.175263206566
1418.20832475698	-694.02106390845
1420.52187830471	-695.866864610334
1422.83543185244	-697.712665312218
1425.14898540016	-699.558466014102
1425.14898540016	-701.404266715986
1427.46253894789	-703.250067417871
1429.77609249562	-705.095868119755
1429.77609249562	-706.941668821639
1432.08964604335	-708.787469523523
1434.40319959107	-710.633270225407
1436.7167531388	-712.479070927291
1439.03030668653	-714.324871629176
1441.34386023426	-716.17067233106
1443.65741378198	-718.016473032944
1443.65741378198	-719.862273734828
1445.97096732971	-721.708074436712
1448.28452087744	-723.553875138596
