# Supplementary material for: Mechanics of Drosophila wing deployment
Source: Nat Commun. 2024 Dec 11;15:10577. doi: 10.1038/s41467-024-54527-0 (PMC11634967; doi:10.1038/s41467-024-54527-0)
Supplement: Supplementary file 18 — Source data [file 41467_2024_54527_MOESM18_ESM.zip › source_data/figS2a/figS2a_0061.txt]

x_um	z_um
0	0
2.20164034029968	1.84580070188417
4.40328068059935	1.84580070188417
6.60492102089903	3.69160140376835
8.80656136119871	3.69160140376835
11.0082017014984	5.53740210565252
13.2098420417981	5.53740210565252
15.4114823820977	7.3832028075367
17.6131227223974	7.3832028075367
19.8147630626971	9.22900350942087
22.0164034029968	9.22900350942087
24.2180437432965	11.074804211305
26.4196840835961	11.074804211305
28.6213244238958	12.9206049131892
30.8229647641955	12.9206049131892
33.0246051044952	14.7664056150734
35.2262454447948	14.7664056150734
37.4278857850945	14.7664056150734
39.6295261253942	16.6122063169576
41.8311664656939	16.6122063169576
44.0328068059936	16.6122063169576
46.2344471462932	16.6122063169576
48.4360874865929	18.4580070188417
50.6377278268926	18.4580070188417
52.8393681671923	20.3038077207259
55.0410085074919	20.3038077207259
57.2426488477916	20.3038077207259
59.4442891880913	22.1496084226101
61.645929528391	23.9954091244943
63.8475698686906	23.9954091244943
66.0492102089903	23.9954091244943
68.25085054929	23.9954091244943
70.4524908895897	23.9954091244943
72.6541312298894	25.8412098263784
74.855771570189	27.6870105282626
77.0574119104887	27.6870105282626
79.2590522507884	27.6870105282626
81.4606925910881	27.6870105282626
83.6623329313878	29.5328112301468
85.8639732716874	29.5328112301468
88.0656136119871	31.378611932031
90.2672539522868	31.378611932031
92.4688942925865	31.378611932031
94.6705346328861	31.378611932031
96.8721749731858	31.378611932031
99.0738153134855	31.378611932031
101.275455653785	31.378611932031
103.477095994085	33.2244126339151
105.678736334385	33.2244126339151
107.880376674684	35.0702133357993
110.082017014984	35.0702133357993
112.283657355284	35.0702133357993
114.485297695583	35.0702133357993
116.686938035883	35.0702133357993
118.888578376183	35.0702133357993
121.090218716482	35.0702133357993
123.291859056782	35.0702133357993
125.493499397082	35.0702133357993
127.695139737381	35.0702133357993
129.896780077681	35.0702133357993
132.098420417981	35.0702133357993
134.30006075828	35.0702133357993
136.50170109858	36.9160140376835
138.70334143888	36.9160140376835
140.904981779179	36.9160140376835
143.106622119479	36.9160140376835
145.308262459779	36.9160140376835
147.509902800078	36.9160140376835
149.711543140378	36.9160140376835
151.913183480678	36.9160140376835
154.114823820977	36.9160140376835
156.316464161277	36.9160140376835
158.518104501577	36.9160140376835
160.719744841876	36.9160140376835
162.921385182176	36.9160140376835
165.123025522476	36.9160140376835
167.324665862776	36.9160140376835
169.526306203075	38.7618147395677
171.727946543375	38.7618147395677
173.929586883675	38.7618147395677
176.131227223974	38.7618147395677
178.332867564274	38.7618147395677
180.534507904574	38.7618147395677
182.736148244873	38.7618147395677
184.937788585173	38.7618147395677
187.139428925473	38.7618147395677
189.341069265772	38.7618147395677
191.542709606072	38.7618147395677
193.744349946372	38.7618147395677
195.945990286671	38.7618147395677
198.147630626971	38.7618147395677
200.349270967271	38.7618147395677
202.55091130757	38.7618147395677
204.75255164787	38.7618147395677
206.95419198817	38.7618147395677
209.155832328469	38.7618147395677
211.357472668769	38.7618147395677
213.559113009069	38.7618147395677
215.760753349368	38.7618147395677
217.962393689668	38.7618147395677
220.164034029968	38.7618147395677
222.365674370267	38.7618147395677
224.567314710567	38.7618147395677
226.768955050867	38.7618147395677
228.970595391166	38.7618147395677
231.172235731466	38.7618147395677
233.373876071766	38.7618147395677
235.575516412065	38.7618147395677
237.777156752365	38.7618147395677
239.978797092665	38.7618147395677
242.180437432965	38.7618147395677
244.382077773264	38.7618147395677
246.583718113564	38.7618147395677
248.785358453864	38.7618147395677
250.986998794163	38.7618147395677
253.188639134463	38.7618147395677
255.390279474763	38.7618147395677
257.591919815062	38.7618147395677
259.793560155362	36.9160140376835
261.995200495662	36.9160140376835
264.196840835961	36.9160140376835
266.398481176261	36.9160140376835
268.600121516561	36.9160140376835
270.80176185686	36.9160140376835
273.00340219716	36.9160140376835
275.20504253746	36.9160140376835
277.406682877759	35.0702133357993
279.608323218059	35.0702133357993
281.809963558359	35.0702133357993
284.011603898658	35.0702133357993
286.213244238958	35.0702133357993
288.414884579258	35.0702133357993
290.616524919557	35.0702133357993
292.818165259857	35.0702133357993
295.019805600157	35.0702133357993
297.221445940456	35.0702133357993
299.423086280756	35.0702133357993
301.624726621056	35.0702133357993
303.826366961355	35.0702133357993
306.028007301655	35.0702133357993
308.229647641955	35.0702133357993
310.431287982255	33.2244126339151
312.632928322554	31.378611932031
314.834568662854	31.378611932031
317.036209003154	31.378611932031
319.237849343453	31.378611932031
321.439489683753	31.378611932031
323.641130024053	31.378611932031
325.842770364352	29.5328112301468
328.044410704652	29.5328112301468
330.246051044952	29.5328112301468
332.447691385251	29.5328112301468
334.649331725551	29.5328112301468
336.850972065851	27.6870105282626
339.05261240615	27.6870105282626
341.25425274645	27.6870105282626
343.45589308675	27.6870105282626
345.657533427049	27.6870105282626
347.859173767349	27.6870105282626
350.060814107649	27.6870105282626
352.262454447948	27.6870105282626
354.464094788248	27.6870105282626
356.665735128548	25.8412098263784
358.867375468847	25.8412098263784
361.069015809147	25.8412098263784
363.270656149447	25.8412098263784
365.472296489746	23.9954091244943
367.673936830046	23.9954091244943
369.875577170346	23.9954091244943
372.077217510645	23.9954091244943
374.278857850945	23.9954091244943
376.480498191245	23.9954091244943
378.682138531545	23.9954091244943
380.883778871844	23.9954091244943
383.085419212144	22.1496084226101
385.287059552444	22.1496084226101
387.488699892743	22.1496084226101
389.690340233043	20.3038077207259
391.891980573343	20.3038077207259
394.093620913642	20.3038077207259
396.295261253942	20.3038077207259
398.496901594242	20.3038077207259
400.698541934541	18.4580070188417
402.900182274841	18.4580070188417
405.101822615141	16.6122063169576
407.30346295544	16.6122063169576
409.50510329574	16.6122063169576
411.70674363604	16.6122063169576
413.908383976339	16.6122063169576
416.110024316639	16.6122063169576
418.311664656939	14.7664056150734
420.513304997238	14.7664056150734
422.714945337538	14.7664056150734
424.916585677838	14.7664056150734
427.118226018137	14.7664056150734
429.319866358437	12.9206049131892
431.521506698737	12.9206049131892
433.723147039036	12.9206049131892
435.924787379336	12.9206049131892
438.126427719636	12.9206049131892
440.328068059935	12.9206049131892
442.529708400235	11.074804211305
444.731348740535	11.074804211305
446.932989080835	11.074804211305
449.134629421134	9.22900350942087
451.336269761434	9.22900350942087
453.537910101734	9.22900350942087
455.739550442033	9.22900350942087
457.941190782333	7.3832028075367
460.142831122633	7.3832028075367
462.344471462932	5.53740210565252
464.546111803232	5.53740210565252
466.747752143532	5.53740210565252
468.949392483831	5.53740210565252
471.151032824131	3.69160140376835
473.352673164431	3.69160140376835
475.55431350473	1.84580070188417
477.75595384503	1.84580070188417
479.95759418533	1.84580070188417
482.159234525629	1.84580070188417
484.360874865929	0
486.562515206229	0
488.764155546528	-1.84580070188417
490.965795886828	-1.84580070188417
493.167436227128	-1.84580070188417
495.369076567427	-3.69160140376835
497.570716907727	-5.53740210565252
499.772357248027	-5.53740210565252
501.973997588326	-5.53740210565252
504.175637928626	-7.3832028075367
506.377278268926	-9.22900350942087
508.578918609226	-9.22900350942087
510.780558949525	-9.22900350942087
512.982199289825	-9.22900350942087
515.183839630125	-11.074804211305
517.385479970424	-12.9206049131892
519.587120310724	-12.9206049131892
521.788760651024	-12.9206049131892
523.990400991323	-12.9206049131892
526.192041331623	-14.7664056150734
528.393681671923	-16.6122063169576
530.595322012222	-16.6122063169576
532.796962352522	-16.6122063169576
534.998602692822	-18.4580070188417
537.200243033121	-20.3038077207259
539.401883373421	-20.3038077207259
541.603523713721	-20.3038077207259
543.80516405402	-20.3038077207259
546.00680439432	-22.1496084226101
548.20844473462	-22.1496084226101
550.410085074919	-23.9954091244943
552.611725415219	-23.9954091244943
554.813365755519	-23.9954091244943
557.015006095818	-23.9954091244943
559.216646436118	-25.8412098263784
561.418286776418	-27.6870105282626
563.619927116717	-27.6870105282626
565.821567457017	-27.6870105282626
568.023207797317	-29.5328112301468
570.224848137617	-29.5328112301468
572.426488477916	-31.378611932031
574.628128818216	-31.378611932031
576.829769158516	-31.378611932031
579.031409498815	-33.2244126339151
581.233049839115	-33.2244126339151
583.434690179415	-35.0702133357993
585.636330519714	-35.0702133357993
587.837970860014	-36.9160140376835
590.039611200314	-38.7618147395677
592.241251540613	-38.7618147395677
594.442891880913	-38.7618147395677
596.644532221213	-38.7618147395677
598.846172561512	-40.6076154414518
601.047812901812	-40.6076154414518
603.249453242112	-42.453416143336
605.451093582411	-42.453416143336
607.652733922711	-42.453416143336
609.854374263011	-42.453416143336
612.05601460331	-44.2992168452202
614.25765494361	-46.1450175471044
616.45929528391	-46.1450175471044
618.660935624209	-46.1450175471044
620.862575964509	-46.1450175471044
623.064216304809	-47.9908182489885
625.265856645108	-49.8366189508727
627.467496985408	-49.8366189508727
629.669137325708	-49.8366189508727
631.870777666007	-51.6824196527569
634.072418006307	-51.6824196527569
636.274058346607	-53.5282203546411
638.475698686906	-53.5282203546411
640.677339027206	-55.3740210565252
642.878979367506	-57.2198217584094
645.080619707805	-57.2198217584094
647.282260048105	-57.2198217584094
649.483900388405	-59.0656224602936
651.685540728704	-60.9114231621778
653.887181069004	-60.9114231621778
656.088821409304	-62.7572238640619
658.290461749604	-62.7572238640619
660.492102089903	-62.7572238640619
662.693742430203	-64.6030245659461
664.895382770503	-64.6030245659461
667.097023110802	-66.4488252678303
669.298663451102	-66.4488252678303
671.500303791402	-68.2946259697145
673.701944131701	-68.2946259697145
675.903584472001	-68.2946259697145
678.105224812301	-70.1404266715986
680.3068651526	-70.1404266715986
682.5085054929	-71.9862273734828
684.7101458332	-71.9862273734828
686.911786173499	-73.832028075367
689.113426513799	-73.832028075367
691.315066854099	-75.6778287772512
693.516707194398	-75.6778287772512
695.718347534698	-77.5236294791353
697.919987874998	-77.5236294791353
700.121628215298	-79.3694301810195
702.323268555597	-79.3694301810195
704.524908895897	-81.2152308829037
706.726549236196	-81.2152308829037
708.928189576496	-83.0610315847879
711.129829916796	-83.0610315847879
713.331470257095	-84.906832286672
715.533110597395	-84.906832286672
717.734750937695	-86.7526329885562
719.936391277995	-86.7526329885562
722.138031618294	-88.5984336904404
724.339671958594	-88.5984336904404
726.541312298894	-90.4442343923246
728.742952639193	-90.4442343923246
730.944592979493	-92.2900350942087
733.146233319793	-94.1358357960929
735.347873660092	-94.1358357960929
737.549514000392	-94.1358357960929
739.751154340692	-95.9816364979771
741.952794680991	-97.8274371998613
744.154435021291	-97.8274371998613
746.356075361591	-97.8274371998613
748.55771570189	-99.6732379017454
750.75935604219	-101.51903860363
752.96099638249	-101.51903860363
755.162636722789	-103.364839305514
757.364277063089	-105.210640007398
759.565917403389	-105.210640007398
761.767557743688	-107.056440709282
763.969198083988	-107.056440709282
766.170838424288	-108.902241411166
768.372478764587	-108.902241411166
770.574119104887	-110.74804211305
772.775759445187	-112.593842814935
774.977399785487	-112.593842814935
777.179040125786	-112.593842814935
779.380680466086	-114.439643516819
781.582320806386	-114.439643516819
783.783961146685	-116.285444218703
785.985601486985	-118.131244920587
788.187241827285	-119.977045622471
790.388882167584	-119.977045622471
792.590522507884	-119.977045622471
794.792162848184	-121.822846324356
796.993803188483	-123.66864702624
799.195443528783	-123.66864702624
801.397083869083	-125.514447728124
803.598724209382	-125.514447728124
805.800364549682	-127.360248430008
808.002004889982	-129.206049131892
810.203645230281	-131.051849833776
812.405285570581	-131.051849833776
814.606925910881	-132.897650535661
816.80856625118	-134.743451237545
819.01020659148	-134.743451237545
821.21184693178	-136.589251939429
823.413487272079	-138.435052641313
825.615127612379	-140.280853343197
827.816767952679	-142.126654045081
830.018408292978	-142.126654045081
832.220048633278	-142.126654045081
834.421688973578	-143.972454746966
836.623329313877	-145.81825544885
838.824969654177	-145.81825544885
841.026609994477	-147.664056150734
843.228250334776	-149.509856852618
845.429890675076	-149.509856852618
847.631531015376	-151.355657554502
849.833171355676	-153.201458256387
852.034811695975	-153.201458256387
854.236452036275	-153.201458256387
856.438092376575	-155.047258958271
858.639732716874	-156.893059660155
860.841373057174	-158.738860362039
863.043013397473	-160.584661063923
865.244653737773	-160.584661063923
867.446294078073	-162.430461765807
869.647934418373	-164.276262467692
871.849574758672	-164.276262467692
874.051215098972	-166.122063169576
876.252855439272	-167.96786387146
878.454495779571	-167.96786387146
880.656136119871	-169.813664573344
882.857776460171	-171.659465275228
885.05941680047	-173.505265977112
887.26105714077	-173.505265977112
889.46269748107	-175.351066678997
891.664337821369	-175.351066678997
893.865978161669	-177.196867380881
896.067618501969	-179.042668082765
898.269258842268	-180.888468784649
900.470899182568	-182.734269486533
902.672539522868	-182.734269486533
904.874179863167	-184.580070188417
907.075820203467	-186.425870890302
909.277460543767	-188.271671592186
911.479100884066	-190.11747229407
913.680741224366	-191.963272995954
915.882381564666	-193.809073697838
918.084021904966	-193.809073697838
920.285662245265	-195.654874399723
922.487302585565	-197.500675101607
924.688942925865	-199.346475803491
926.890583266164	-199.346475803491
929.092223606464	-201.192276505375
929.092223606464	-203.038077207259
931.293863946764	-204.883877909143
933.495504287063	-204.883877909143
935.697144627363	-206.729678611028
937.898784967663	-208.575479312912
940.100425307962	-210.421280014796
942.302065648262	-212.26708071668
944.503705988562	-214.112881418564
946.705346328861	-215.958682120448
948.906986669161	-217.804482822333
951.108627009461	-219.650283524217
953.31026734976	-221.496084226101
955.51190769006	-223.341884927985
957.71354803036	-225.187685629869
959.915188370659	-227.033486331753
962.116828710959	-228.879287033638
964.318469051259	-230.725087735522
966.520109391558	-232.570888437406
968.721749731858	-234.41668913929
968.721749731858	-236.262489841174
970.923390072158	-238.108290543059
973.125030412457	-238.108290543059
975.326670752757	-239.954091244943
975.326670752757	-241.799891946827
977.528311093057	-243.645692648711
979.729951433356	-243.645692648711
981.931591773656	-245.491493350595
984.133232113956	-247.337294052479
986.334872454255	-249.183094754364
988.536512794555	-251.028895456248
990.738153134855	-252.874696158132
992.939793475154	-254.720496860016
995.141433815454	-256.5662975619
997.343074155754	-258.412098263784
999.544714496054	-260.257898965669
1001.74635483635	-262.103699667553
1003.94799517665	-263.949500369437
1006.14963551695	-265.795301071321
1008.35127585725	-267.641101773205
1010.55291619755	-269.486902475089
1012.75455653785	-271.332703176974
1014.95619687815	-273.178503878858
1017.15783721845	-275.024304580742
1019.35947755875	-276.870105282626
1019.35947755875	-278.71590598451
1021.56111789905	-280.561706686395
1023.76275823935	-282.407507388279
1023.76275823935	-284.253308090163
1025.96439857965	-286.099108792047
1028.16603891995	-287.944909493931
1028.16603891995	-289.790710195815
1030.36767926025	-291.6365108977
1032.56931960055	-293.482311599584
1032.56931960055	-295.328112301468
1034.77095994085	-297.173913003352
1036.97260028115	-299.019713705236
1039.17424062145	-300.86551440712
1041.37588096175	-302.711315109005
1041.37588096175	-304.557115810889
1043.57752130205	-306.402916512773
1045.77916164235	-308.248717214657
1045.77916164235	-310.094517916541
1047.98080198265	-311.940318618426
1050.18244232295	-313.78611932031
1050.18244232295	-315.631920022194
1050.18244232295	-317.477720724078
1052.38408266325	-319.323521425962
1054.58572300355	-321.169322127846
1056.78736334385	-323.015122829731
1058.98900368415	-324.860923531615
1061.19064402444	-326.706724233499
1061.19064402444	-328.552524935383
1063.39228436474	-330.398325637267
1063.39228436474	-332.244126339151
1065.59392470504	-334.089927041036
1067.79556504534	-335.93572774292
1067.79556504534	-337.781528444804
1067.79556504534	-339.627329146688
1069.99720538564	-341.473129848572
1072.19884572594	-343.318930550457
1072.19884572594	-345.164731252341
1072.19884572594	-347.010531954225
1074.40048606624	-348.856332656109
1074.40048606624	-350.702133357993
1076.60212640654	-352.547934059877
1076.60212640654	-354.393734761762
1078.80376674684	-356.239535463646
1081.00540708714	-358.08533616553
1081.00540708714	-359.931136867414
1081.00540708714	-361.776937569298
1083.20704742744	-363.622738271182
1085.40868776774	-365.468538973067
1085.40868776774	-367.314339674951
1085.40868776774	-369.160140376835
1087.61032810804	-371.005941078719
1089.81196844834	-372.851741780603
1089.81196844834	-374.697542482488
1092.01360878864	-376.543343184372
1094.21524912894	-378.389143886256
1094.21524912894	-380.23494458814
1096.41688946924	-382.080745290024
1096.41688946924	-383.926545991908
1098.61852980954	-385.772346693793
1098.61852980954	-387.618147395677
1100.82017014984	-389.463948097561
1100.82017014984	-391.309748799445
1103.02181049014	-393.155549501329
1103.02181049014	-395.001350203213
1105.22345083044	-396.847150905098
1105.22345083044	-398.692951606982
1107.42509117074	-400.538752308866
1107.42509117074	-402.38455301075
1109.62673151104	-404.230353712634
1109.62673151104	-406.076154414518
1111.82837185134	-407.921955116403
1111.82837185134	-409.767755818287
1114.03001219164	-411.613556520171
1114.03001219164	-413.459357222055
1116.23165253194	-415.305157923939
1116.23165253194	-417.150958625823
1118.43329287224	-418.996759327708
1118.43329287224	-420.842560029592
1120.63493321254	-422.688360731476
1120.63493321254	-424.53416143336
1122.83657355284	-426.379962135244
1122.83657355284	-428.225762837129
1125.03821389314	-430.071563539013
1125.03821389314	-431.917364240897
1127.23985423343	-433.763164942781
1127.23985423343	-435.608965644665
1129.44149457373	-437.454766346549
1129.44149457373	-439.300567048434
1129.44149457373	-441.146367750318
1129.44149457373	-442.992168452202
1131.64313491403	-444.837969154086
1131.64313491403	-446.68376985597
1133.84477525433	-448.529570557854
1133.84477525433	-450.375371259739
1133.84477525433	-452.221171961623
1133.84477525433	-454.066972663507
1133.84477525433	-455.912773365391
1136.04641559463	-457.758574067275
1138.24805593493	-459.60437476916
1138.24805593493	-461.450175471044
1138.24805593493	-463.295976172928
1138.24805593493	-465.141776874812
1140.44969627523	-466.987577576696
1140.44969627523	-468.83337827858
1140.44969627523	-470.679178980465
1142.65133661553	-472.524979682349
1142.65133661553	-474.370780384233
1142.65133661553	-476.216581086117
1142.65133661553	-478.062381788001
1142.65133661553	-479.908182489885
1142.65133661553	-481.75398319177
1142.65133661553	-483.599783893654
1142.65133661553	-485.445584595538
1142.65133661553	-487.291385297422
1142.65133661553	-489.137185999306
1142.65133661553	-490.98298670119
1142.65133661553	-492.828787403075
1142.65133661553	-494.674588104959
1142.65133661553	-496.520388806843
1142.65133661553	-498.366189508727
1142.65133661553	-500.211990210611
1142.65133661553	-502.057790912496
1142.65133661553	-503.90359161438
1142.65133661553	-505.749392316264
1142.65133661553	-507.595193018148
1142.65133661553	-509.440993720032
1142.65133661553	-511.286794421916
1140.44969627523	-513.132595123801
1140.44969627523	-514.978395825685
1138.24805593493	-516.824196527569
1138.24805593493	-518.669997229453
1138.24805593493	-520.515797931337
1138.24805593493	-522.361598633221
1138.24805593493	-524.207399335106
1136.04641559463	-526.05320003699
1133.84477525433	-527.899000738874
1133.84477525433	-529.744801440758
1133.84477525433	-531.590602142642
1133.84477525433	-533.436402844526
1131.64313491403	-535.282203546411
1131.64313491403	-537.128004248295
1129.44149457373	-538.973804950179
1129.44149457373	-540.819605652063
1127.23985423343	-542.665406353947
1127.23985423343	-544.511207055832
1125.03821389314	-546.357007757716
1125.03821389314	-548.2028084596
1125.03821389314	-550.048609161484
1122.83657355284	-551.894409863368
1120.63493321254	-551.894409863368
1118.43329287224	-553.740210565252
1116.23165253194	-555.586011267137
