# Supplementary material for: Mechanics of Drosophila wing deployment
Source: Nat Commun. 2024 Dec 11;15:10577. doi: 10.1038/s41467-024-54527-0 (PMC11634967; doi:10.1038/s41467-024-54527-0)
Supplement: Supplementary file 18 — Source data [file 41467_2024_54527_MOESM18_ESM.zip › source_data/figS2a/figS2a_0059.txt]

x_um	z_um
0	0
2.20896436415534	1.84580070188417
4.41792872831069	3.69160140376835
6.62689309246603	5.53740210565252
8.83585745662138	7.3832028075367
11.0448218207767	9.22900350942087
13.2537861849321	11.074804211305
15.4627505490874	12.9206049131892
17.6717149132428	14.7664056150734
19.8806792773981	16.6122063169576
22.0896436415534	18.4580070188417
24.2986080057088	20.3038077207259
26.5075723698641	20.3038077207259
28.7165367340195	22.1496084226101
30.9255010981748	23.9954091244943
33.1344654623302	25.8412098263784
35.3434298264855	27.6870105282626
37.5523941906409	29.5328112301468
39.7613585547962	31.378611932031
41.9703229189515	31.378611932031
44.1792872831069	33.2244126339151
46.3882516472622	35.0702133357993
48.5972160114176	35.0702133357993
50.8061803755729	36.9160140376835
53.0151447397283	38.7618147395677
55.2241091038836	38.7618147395677
57.433073468039	40.6076154414518
59.6420378321943	40.6076154414518
61.8510021963497	42.453416143336
64.059966560505	42.453416143336
66.2689309246603	42.453416143336
68.4778952888157	44.2992168452202
70.686859652971	46.1450175471044
72.8958240171264	46.1450175471044
75.1047883812817	46.1450175471044
77.3137527454371	46.1450175471044
79.5227171095924	46.1450175471044
81.7316814737477	46.1450175471044
83.9406458379031	47.9908182489885
86.1496102020584	47.9908182489885
88.3585745662138	47.9908182489885
90.5675389303691	49.8366189508727
92.7765032945245	49.8366189508727
94.9854676586798	49.8366189508727
97.1944320228352	49.8366189508727
99.4033963869905	49.8366189508727
101.612360751146	51.6824196527569
103.821325115301	53.5282203546411
106.030289479457	53.5282203546411
108.239253843612	53.5282203546411
110.448218207767	53.5282203546411
112.657182571923	53.5282203546411
114.866146936078	53.5282203546411
117.075111300233	53.5282203546411
119.284075664389	55.3740210565252
121.493040028544	55.3740210565252
123.702004392699	57.2198217584094
125.910968756855	57.2198217584094
128.11993312101	57.2198217584094
130.328897485165	57.2198217584094
132.537861849321	57.2198217584094
134.746826213476	57.2198217584094
136.955790577631	59.0656224602936
139.164754941787	59.0656224602936
141.373719305942	59.0656224602936
143.582683670097	59.0656224602936
145.791648034253	59.0656224602936
148.000612398408	60.9114231621778
150.209576762563	60.9114231621778
152.418541126719	60.9114231621778
154.627505490874	60.9114231621778
156.836469855029	60.9114231621778
159.045434219185	60.9114231621778
161.25439858334	60.9114231621778
163.463362947495	60.9114231621778
165.672327311651	60.9114231621778
167.881291675806	60.9114231621778
170.090256039962	60.9114231621778
172.299220404117	60.9114231621778
174.508184768272	60.9114231621778
176.717149132428	60.9114231621778
178.926113496583	60.9114231621778
181.135077860738	60.9114231621778
183.344042224894	60.9114231621778
185.553006589049	60.9114231621778
187.761970953204	60.9114231621778
189.97093531736	60.9114231621778
192.179899681515	60.9114231621778
194.38886404567	60.9114231621778
196.597828409826	60.9114231621778
198.806792773981	60.9114231621778
201.015757138136	60.9114231621778
203.224721502292	60.9114231621778
205.433685866447	60.9114231621778
207.642650230602	60.9114231621778
209.851614594758	60.9114231621778
212.060578958913	60.9114231621778
214.269543323068	60.9114231621778
216.478507687224	60.9114231621778
218.687472051379	60.9114231621778
220.896436415534	60.9114231621778
223.10540077969	60.9114231621778
225.314365143845	60.9114231621778
227.523329508001	60.9114231621778
229.732293872156	59.0656224602936
231.941258236311	59.0656224602936
234.150222600467	59.0656224602936
236.359186964622	59.0656224602936
238.568151328777	59.0656224602936
240.777115692933	59.0656224602936
242.986080057088	59.0656224602936
245.195044421243	57.2198217584094
247.404008785399	57.2198217584094
249.612973149554	57.2198217584094
251.821937513709	57.2198217584094
254.030901877865	57.2198217584094
256.23986624202	57.2198217584094
258.448830606175	57.2198217584094
260.657794970331	57.2198217584094
262.866759334486	57.2198217584094
265.075723698641	57.2198217584094
267.284688062797	57.2198217584094
269.493652426952	57.2198217584094
271.702616791107	57.2198217584094
273.911581155263	57.2198217584094
276.120545519418	57.2198217584094
278.329509883573	57.2198217584094
280.538474247729	57.2198217584094
282.747438611884	57.2198217584094
284.956402976039	55.3740210565252
287.165367340195	55.3740210565252
289.37433170435	55.3740210565252
291.583296068505	55.3740210565252
293.792260432661	53.5282203546411
296.001224796816	53.5282203546411
298.210189160971	53.5282203546411
300.419153525127	53.5282203546411
302.628117889282	53.5282203546411
304.837082253438	53.5282203546411
307.046046617593	53.5282203546411
309.255010981748	53.5282203546411
311.463975345904	53.5282203546411
313.672939710059	53.5282203546411
315.881904074214	53.5282203546411
318.09086843837	53.5282203546411
320.299832802525	53.5282203546411
322.50879716668	51.6824196527569
324.717761530836	51.6824196527569
326.926725894991	51.6824196527569
329.135690259146	51.6824196527569
331.344654623302	49.8366189508727
333.553618987457	49.8366189508727
335.762583351612	49.8366189508727
337.971547715768	49.8366189508727
340.180512079923	49.8366189508727
342.389476444078	49.8366189508727
344.598440808234	47.9908182489885
346.807405172389	47.9908182489885
349.016369536544	47.9908182489885
351.2253339007	47.9908182489885
353.434298264855	46.1450175471044
355.64326262901	46.1450175471044
357.852226993166	46.1450175471044
360.061191357321	46.1450175471044
362.270155721477	46.1450175471044
364.479120085632	46.1450175471044
366.688084449787	44.2992168452202
368.897048813943	44.2992168452202
371.106013178098	44.2992168452202
373.314977542253	42.453416143336
375.523941906409	42.453416143336
377.732906270564	42.453416143336
379.941870634719	42.453416143336
382.150834998875	42.453416143336
384.35979936303	42.453416143336
386.568763727185	42.453416143336
388.777728091341	40.6076154414518
390.986692455496	40.6076154414518
393.195656819651	38.7618147395677
395.404621183807	38.7618147395677
397.613585547962	38.7618147395677
399.822549912117	38.7618147395677
402.031514276273	38.7618147395677
404.240478640428	38.7618147395677
406.449443004583	36.9160140376835
408.658407368739	36.9160140376835
410.867371732894	35.0702133357993
413.076336097049	35.0702133357993
415.285300461205	35.0702133357993
417.49426482536	35.0702133357993
419.703229189515	35.0702133357993
421.912193553671	35.0702133357993
424.121157917826	33.2244126339151
426.330122281981	33.2244126339151
428.539086646137	31.378611932031
430.748051010292	31.378611932031
432.957015374448	31.378611932031
435.165979738603	31.378611932031
437.374944102758	29.5328112301468
439.583908466913	29.5328112301468
441.792872831069	27.6870105282626
444.001837195224	27.6870105282626
446.21080155938	27.6870105282626
448.419765923535	27.6870105282626
450.62873028769	27.6870105282626
452.837694651846	25.8412098263784
455.046659016001	23.9954091244943
457.255623380156	23.9954091244943
459.464587744312	23.9954091244943
461.673552108467	23.9954091244943
463.882516472622	22.1496084226101
466.091480836778	22.1496084226101
468.300445200933	20.3038077207259
470.509409565088	20.3038077207259
472.718373929244	20.3038077207259
474.927338293399	20.3038077207259
477.136302657554	18.4580070188417
479.34526702171	16.6122063169576
481.554231385865	16.6122063169576
483.76319575002	16.6122063169576
485.972160114176	14.7664056150734
488.181124478331	14.7664056150734
490.390088842486	12.9206049131892
492.599053206642	12.9206049131892
494.808017570797	11.074804211305
497.016981934953	11.074804211305
499.225946299108	9.22900350942087
501.434910663263	9.22900350942087
503.643875027419	9.22900350942087
505.852839391574	7.3832028075367
508.061803755729	5.53740210565252
510.270768119885	5.53740210565252
512.47973248404	5.53740210565252
514.688696848195	3.69160140376835
516.897661212351	3.69160140376835
519.106625576506	1.84580070188417
521.315589940661	1.84580070188417
523.524554304817	0
525.733518668972	0
527.942483033127	-1.84580070188417
530.151447397283	-1.84580070188417
532.360411761438	-1.84580070188417
534.569376125593	-3.69160140376835
536.778340489749	-5.53740210565252
538.987304853904	-5.53740210565252
541.196269218059	-5.53740210565252
543.405233582215	-7.3832028075367
545.61419794637	-9.22900350942087
547.823162310525	-9.22900350942087
550.032126674681	-11.074804211305
552.241091038836	-12.9206049131892
554.450055402991	-12.9206049131892
556.659019767147	-12.9206049131892
558.867984131302	-14.7664056150734
561.076948495457	-16.6122063169576
563.285912859613	-18.4580070188417
565.494877223768	-20.3038077207259
567.703841587924	-20.3038077207259
569.912805952079	-22.1496084226101
572.121770316234	-23.9954091244943
574.33073468039	-23.9954091244943
576.539699044545	-25.8412098263784
578.7486634087	-27.6870105282626
580.957627772856	-27.6870105282626
583.166592137011	-29.5328112301468
585.375556501166	-31.378611932031
587.584520865322	-31.378611932031
589.793485229477	-33.2244126339151
592.002449593632	-35.0702133357993
594.211413957788	-35.0702133357993
596.420378321943	-36.9160140376835
598.629342686098	-38.7618147395677
600.838307050254	-38.7618147395677
603.047271414409	-40.6076154414518
605.256235778564	-42.453416143336
607.46520014272	-44.2992168452202
609.674164506875	-46.1450175471044
611.88312887103	-47.9908182489885
614.092093235186	-49.8366189508727
616.301057599341	-49.8366189508727
618.510021963496	-51.6824196527569
620.718986327652	-51.6824196527569
622.927950691807	-53.5282203546411
625.136915055963	-55.3740210565252
627.345879420118	-55.3740210565252
629.554843784273	-57.2198217584094
631.763808148429	-57.2198217584094
633.972772512584	-59.0656224602936
636.181736876739	-60.9114231621778
638.390701240895	-62.7572238640619
640.59966560505	-64.6030245659461
642.808629969205	-66.4488252678303
645.017594333361	-68.2946259697145
647.226558697516	-70.1404266715986
649.435523061671	-71.9862273734828
651.644487425827	-73.832028075367
653.853451789982	-75.6778287772512
656.062416154137	-75.6778287772512
658.271380518293	-77.5236294791353
660.480344882448	-79.3694301810195
662.689309246603	-79.3694301810195
664.898273610759	-81.2152308829037
667.107237974914	-83.0610315847879
669.316202339069	-84.906832286672
671.525166703225	-86.7526329885562
673.73413106738	-86.7526329885562
675.943095431536	-88.5984336904404
678.152059795691	-88.5984336904404
680.361024159846	-90.4442343923246
682.569988524002	-92.2900350942087
684.778952888157	-94.1358357960929
686.987917252312	-94.1358357960929
689.196881616468	-95.9816364979771
691.405845980623	-97.8274371998613
693.614810344778	-99.6732379017454
695.823774708934	-101.51903860363
698.032739073089	-101.51903860363
700.241703437244	-103.364839305514
702.4506678014	-105.210640007398
704.659632165555	-107.056440709282
706.86859652971	-108.902241411166
709.077560893866	-108.902241411166
711.286525258021	-110.74804211305
713.495489622176	-112.593842814935
715.704453986332	-114.439643516819
717.913418350487	-116.285444218703
720.122382714642	-118.131244920587
722.331347078798	-119.977045622471
724.540311442953	-121.822846324356
726.749275807108	-123.66864702624
728.958240171264	-125.514447728124
731.167204535419	-127.360248430008
733.376168899574	-129.206049131892
735.58513326373	-131.051849833776
735.58513326373	-132.897650535661
737.794097627885	-134.743451237545
740.00306199204	-134.743451237545
742.212026356196	-136.589251939429
744.420990720351	-138.435052641313
746.629955084506	-140.280853343197
748.838919448662	-142.126654045081
748.838919448662	-143.972454746966
751.047883812817	-145.81825544885
753.256848176972	-147.664056150734
755.465812541128	-149.509856852618
757.674776905283	-151.355657554502
759.883741269438	-153.201458256387
759.883741269438	-155.047258958271
762.092705633594	-156.893059660155
764.301669997749	-156.893059660155
766.510634361905	-158.738860362039
768.71959872606	-160.584661063923
770.928563090215	-162.430461765807
773.137527454371	-164.276262467692
775.346491818526	-166.122063169576
777.555456182681	-167.96786387146
779.764420546837	-169.813664573344
781.973384910992	-171.659465275228
781.973384910992	-173.505265977112
784.182349275147	-175.351066678997
786.391313639303	-175.351066678997
788.600278003458	-177.196867380881
790.809242367613	-179.042668082765
790.809242367613	-180.888468784649
793.018206731769	-182.734269486533
795.227171095924	-184.580070188417
797.43613546008	-186.425870890302
797.43613546008	-188.271671592186
799.645099824235	-190.11747229407
801.85406418839	-191.963272995954
804.063028552545	-193.809073697838
806.271992916701	-195.654874399723
806.271992916701	-197.500675101607
808.480957280856	-199.346475803491
810.689921645012	-201.192276505375
810.689921645012	-203.038077207259
812.898886009167	-204.883877909143
815.107850373322	-206.729678611028
817.316814737477	-208.575479312912
817.316814737477	-210.421280014796
819.525779101633	-212.26708071668
819.525779101633	-214.112881418564
821.734743465788	-215.958682120448
823.943707829944	-217.804482822333
826.152672194099	-219.650283524217
826.152672194099	-221.496084226101
828.361636558254	-223.341884927985
828.361636558254	-225.187685629869
830.57060092241	-227.033486331753
832.779565286565	-228.879287033638
834.98852965072	-230.725087735522
837.197494014876	-232.570888437406
837.197494014876	-234.41668913929
839.406458379031	-236.262489841174
841.615422743186	-238.108290543059
841.615422743186	-239.954091244943
843.824387107342	-241.799891946827
843.824387107342	-243.645692648711
846.033351471497	-245.491493350595
846.033351471497	-247.337294052479
848.242315835652	-249.183094754364
850.451280199808	-251.028895456248
850.451280199808	-252.874696158132
850.451280199808	-254.720496860016
852.660244563963	-256.5662975619
852.660244563963	-258.412098263784
854.869208928118	-260.257898965669
854.869208928118	-262.103699667553
854.869208928118	-263.949500369437
857.078173292274	-265.795301071321
859.287137656429	-267.641101773205
859.287137656429	-269.486902475089
859.287137656429	-271.332703176974
859.287137656429	-273.178503878858
861.496102020584	-275.024304580742
861.496102020584	-276.870105282626
863.70506638474	-278.71590598451
863.70506638474	-280.561706686395
863.70506638474	-282.407507388279
863.70506638474	-284.253308090163
865.914030748895	-286.099108792047
865.914030748895	-287.944909493931
865.914030748895	-289.790710195815
865.914030748895	-291.6365108977
868.12299511305	-293.482311599584
868.12299511305	-295.328112301468
868.12299511305	-297.173913003352
868.12299511305	-299.019713705236
868.12299511305	-300.86551440712
868.12299511305	-302.711315109005
870.331959477206	-304.557115810889
870.331959477206	-306.402916512773
870.331959477206	-308.248717214657
870.331959477206	-310.094517916541
872.540923841361	-311.940318618426
872.540923841361	-313.78611932031
872.540923841361	-315.631920022194
872.540923841361	-317.477720724078
872.540923841361	-319.323521425962
872.540923841361	-321.169322127846
872.540923841361	-323.015122829731
872.540923841361	-324.860923531615
872.540923841361	-326.706724233499
872.540923841361	-328.552524935383
872.540923841361	-330.398325637267
872.540923841361	-332.244126339151
872.540923841361	-334.089927041036
872.540923841361	-335.93572774292
872.540923841361	-337.781528444804
872.540923841361	-339.627329146688
872.540923841361	-341.473129848572
872.540923841361	-343.318930550457
872.540923841361	-345.164731252341
872.540923841361	-347.010531954225
872.540923841361	-348.856332656109
872.540923841361	-350.702133357993
872.540923841361	-352.547934059877
872.540923841361	-354.393734761762
872.540923841361	-356.239535463646
872.540923841361	-358.08533616553
872.540923841361	-359.931136867414
872.540923841361	-361.776937569298
872.540923841361	-363.622738271182
872.540923841361	-365.468538973067
872.540923841361	-367.314339674951
872.540923841361	-369.160140376835
872.540923841361	-371.005941078719
874.749888205517	-372.851741780603
874.749888205517	-374.697542482488
874.749888205517	-376.543343184372
876.958852569672	-378.389143886256
876.958852569672	-380.23494458814
876.958852569672	-382.080745290024
876.958852569672	-383.926545991908
876.958852569672	-385.772346693793
876.958852569672	-387.618147395677
876.958852569672	-389.463948097561
876.958852569672	-391.309748799445
876.958852569672	-393.155549501329
876.958852569672	-395.001350203213
876.958852569672	-396.847150905098
876.958852569672	-398.692951606982
876.958852569672	-400.538752308866
874.749888205517	-402.38455301075
874.749888205517	-404.230353712634
874.749888205517	-406.076154414518
874.749888205517	-407.921955116403
872.540923841361	-409.767755818287
872.540923841361	-411.613556520171
872.540923841361	-413.459357222055
872.540923841361	-415.305157923939
872.540923841361	-417.150958625823
872.540923841361	-418.996759327708
872.540923841361	-420.842560029592
872.540923841361	-422.688360731476
872.540923841361	-424.53416143336
872.540923841361	-426.379962135244
870.331959477206	-428.225762837129
870.331959477206	-430.071563539013
870.331959477206	-431.917364240897
870.331959477206	-433.763164942781
868.12299511305	-435.608965644665
868.12299511305	-437.454766346549
868.12299511305	-439.300567048434
868.12299511305	-441.146367750318
868.12299511305	-442.992168452202
868.12299511305	-444.837969154086
865.914030748895	-446.68376985597
865.914030748895	-448.529570557854
863.70506638474	-450.375371259739
863.70506638474	-452.221171961623
863.70506638474	-454.066972663507
863.70506638474	-455.912773365391
863.70506638474	-457.758574067275
863.70506638474	-459.60437476916
861.496102020584	-461.450175471044
861.496102020584	-463.295976172928
859.287137656429	-465.141776874812
859.287137656429	-466.987577576696
859.287137656429	-468.83337827858
859.287137656429	-470.679178980465
857.078173292274	-472.524979682349
857.078173292274	-474.370780384233
854.869208928118	-476.216581086117
854.869208928118	-478.062381788001
854.869208928118	-479.908182489885
852.660244563963	-481.75398319177
852.660244563963	-483.599783893654
850.451280199808	-485.445584595538
850.451280199808	-487.291385297422
850.451280199808	-489.137185999306
850.451280199808	-490.98298670119
850.451280199808	-492.828787403075
848.242315835652	-494.674588104959
848.242315835652	-496.520388806843
848.242315835652	-498.366189508727
846.033351471497	-500.211990210611
846.033351471497	-502.057790912496
846.033351471497	-503.90359161438
846.033351471497	-505.749392316264
843.824387107342	-507.595193018148
841.615422743186	-509.440993720032
841.615422743186	-511.286794421916
841.615422743186	-513.132595123801
839.406458379031	-514.978395825685
837.197494014876	-516.824196527569
837.197494014876	-518.669997229453
837.197494014876	-520.515797931337
834.98852965072	-522.361598633221
832.779565286565	-524.207399335106
830.57060092241	-526.05320003699
828.361636558254	-527.899000738874
828.361636558254	-529.744801440758
826.152672194099	-531.590602142642
823.943707829944	-533.436402844526
823.943707829944	-535.282203546411
821.734743465788	-537.128004248295
819.525779101633	-538.973804950179
817.316814737477	-540.819605652063
815.107850373322	-542.665406353947
815.107850373322	-544.511207055832
812.898886009167	-546.357007757716
812.898886009167	-548.2028084596
