# Supplementary material for: Mechanics of Drosophila wing deployment
Source: Nat Commun. 2024 Dec 11;15:10577. doi: 10.1038/s41467-024-54527-0 (PMC11634967; doi:10.1038/s41467-024-54527-0)
Supplement: Supplementary file 18 — Source data [file 41467_2024_54527_MOESM18_ESM.zip › source_data/figS2a/figS2a_0065.txt]

x_um	z_um
0	0
2.25844979832498	0
4.51689959664997	1.84580070188417
6.77534939497495	1.84580070188417
9.03379919329994	1.84580070188417
11.2922489916249	1.84580070188417
13.5506987899499	1.84580070188417
15.8091485882749	1.84580070188417
18.0675983865999	1.84580070188417
20.3260481849249	1.84580070188417
22.5844979832498	1.84580070188417
24.8429477815748	1.84580070188417
27.1013975798998	1.84580070188417
29.3598473782248	0
31.6182971765498	0
33.8767469748748	0
36.1351967731997	0
38.3936465715247	0
40.6520963698497	0
42.9105461681747	0
45.1689959664997	0
47.4274457648247	0
49.6858955631497	0
51.9443453614746	0
54.2027951597996	0
56.4612449581246	0
58.7196947564496	0
60.9781445547746	0
63.2365943530996	-1.84580070188417
65.4950441514246	-1.84580070188417
67.7534939497495	-1.84580070188417
70.0119437480745	-1.84580070188417
72.2703935463995	-1.84580070188417
74.5288433447245	-3.69160140376835
76.7872931430495	-3.69160140376835
79.0457429413744	-3.69160140376835
81.3041927396994	-3.69160140376835
83.5626425380244	-3.69160140376835
85.8210923363494	-3.69160140376835
88.0795421346744	-3.69160140376835
90.3379919329994	-3.69160140376835
92.5964417313243	-3.69160140376835
94.8548915296493	-3.69160140376835
97.1133413279743	-3.69160140376835
99.3717911262993	-3.69160140376835
101.630240924624	-3.69160140376835
103.888690722949	-3.69160140376835
106.147140521274	-3.69160140376835
108.405590319599	-5.53740210565252
110.664040117924	-5.53740210565252
112.922489916249	-5.53740210565252
115.180939714574	-5.53740210565252
117.439389512899	-5.53740210565252
119.697839311224	-7.3832028075367
121.956289109549	-7.3832028075367
124.214738907874	-7.3832028075367
126.473188706199	-7.3832028075367
128.731638504524	-7.3832028075367
130.990088302849	-7.3832028075367
133.248538101174	-7.3832028075367
135.506987899499	-7.3832028075367
137.765437697824	-9.22900350942087
140.023887496149	-9.22900350942087
142.282337294474	-9.22900350942087
144.540787092799	-9.22900350942087
146.799236891124	-9.22900350942087
149.057686689449	-11.074804211305
151.316136487774	-11.074804211305
153.574586286099	-11.074804211305
155.833036084424	-11.074804211305
158.091485882749	-11.074804211305
160.349935681074	-11.074804211305
162.608385479399	-11.074804211305
164.866835277724	-12.9206049131892
167.125285076049	-12.9206049131892
169.383734874374	-12.9206049131892
171.642184672699	-14.7664056150734
173.900634471024	-14.7664056150734
176.159084269349	-14.7664056150734
178.417534067674	-16.6122063169576
180.675983865999	-16.6122063169576
182.934433664324	-16.6122063169576
185.192883462649	-18.4580070188417
187.451333260974	-18.4580070188417
189.709783059299	-18.4580070188417
191.968232857624	-18.4580070188417
194.226682655949	-20.3038077207259
196.485132454274	-20.3038077207259
198.743582252599	-20.3038077207259
201.002032050924	-22.1496084226101
203.260481849249	-22.1496084226101
205.518931647574	-22.1496084226101
207.777381445899	-22.1496084226101
210.035831244224	-22.1496084226101
212.294281042549	-22.1496084226101
214.552730840873	-23.9954091244943
216.811180639198	-25.8412098263784
219.069630437523	-25.8412098263784
221.328080235848	-25.8412098263784
223.586530034173	-25.8412098263784
225.844979832498	-27.6870105282626
228.103429630823	-27.6870105282626
230.361879429148	-29.5328112301468
232.620329227473	-29.5328112301468
234.878779025798	-29.5328112301468
237.137228824123	-29.5328112301468
239.395678622448	-29.5328112301468
241.654128420773	-31.378611932031
243.912578219098	-33.2244126339151
246.171028017423	-33.2244126339151
248.429477815748	-33.2244126339151
250.687927614073	-33.2244126339151
252.946377412398	-33.2244126339151
255.204827210723	-35.0702133357993
257.463277009048	-35.0702133357993
259.721726807373	-35.0702133357993
261.980176605698	-35.0702133357993
264.238626404023	-35.0702133357993
266.497076202348	-36.9160140376835
268.755526000673	-36.9160140376835
271.013975798998	-36.9160140376835
273.272425597323	-38.7618147395677
275.530875395648	-38.7618147395677
277.789325193973	-40.6076154414518
280.047774992298	-40.6076154414518
282.306224790623	-40.6076154414518
284.564674588948	-40.6076154414518
286.823124387273	-42.453416143336
289.081574185598	-42.453416143336
291.340023983923	-44.2992168452202
293.598473782248	-44.2992168452202
295.856923580573	-44.2992168452202
298.115373378898	-44.2992168452202
300.373823177223	-46.1450175471044
302.632272975548	-46.1450175471044
304.890722773873	-47.9908182489885
307.149172572198	-47.9908182489885
309.407622370523	-47.9908182489885
311.666072168848	-47.9908182489885
313.924521967173	-47.9908182489885
316.182971765498	-47.9908182489885
318.441421563823	-49.8366189508727
320.699871362148	-49.8366189508727
322.958321160473	-51.6824196527569
325.216770958798	-51.6824196527569
327.475220757123	-51.6824196527569
329.733670555448	-51.6824196527569
331.992120353773	-53.5282203546411
334.250570152098	-53.5282203546411
336.509019950423	-55.3740210565252
338.767469748748	-55.3740210565252
341.025919547073	-55.3740210565252
343.284369345398	-55.3740210565252
345.542819143723	-55.3740210565252
347.801268942048	-57.2198217584094
350.059718740373	-57.2198217584094
352.318168538697	-57.2198217584094
354.576618337023	-59.0656224602936
356.835068135348	-59.0656224602936
359.093517933672	-59.0656224602936
361.351967731997	-59.0656224602936
363.610417530322	-60.9114231621778
365.868867328647	-60.9114231621778
368.127317126972	-60.9114231621778
370.385766925297	-62.7572238640619
372.644216723622	-62.7572238640619
374.902666521947	-62.7572238640619
377.161116320272	-62.7572238640619
379.419566118597	-62.7572238640619
381.678015916922	-64.6030245659461
383.936465715247	-66.4488252678303
386.194915513572	-66.4488252678303
388.453365311897	-66.4488252678303
390.711815110222	-68.2946259697145
392.970264908547	-70.1404266715986
395.228714706872	-70.1404266715986
397.487164505197	-70.1404266715986
399.745614303522	-71.9862273734828
402.004064101847	-71.9862273734828
404.262513900172	-73.832028075367
406.520963698497	-73.832028075367
408.779413496822	-73.832028075367
411.037863295147	-75.6778287772512
413.296313093472	-75.6778287772512
415.554762891797	-77.5236294791353
417.813212690122	-77.5236294791353
420.071662488447	-79.3694301810195
422.330112286772	-79.3694301810195
424.588562085097	-79.3694301810195
426.847011883422	-81.2152308829037
429.105461681747	-81.2152308829037
431.363911480072	-81.2152308829037
433.622361278397	-83.0610315847879
435.880811076722	-84.906832286672
438.139260875047	-84.906832286672
440.397710673372	-84.906832286672
442.656160471697	-84.906832286672
444.914610270022	-86.7526329885562
447.173060068347	-86.7526329885562
449.431509866672	-88.5984336904404
451.689959664997	-88.5984336904404
453.948409463322	-88.5984336904404
456.206859261647	-90.4442343923246
458.465309059972	-92.2900350942087
460.723758858297	-92.2900350942087
462.982208656622	-94.1358357960929
465.240658454947	-95.9816364979771
467.499108253272	-95.9816364979771
469.757558051597	-97.8274371998613
472.016007849922	-99.6732379017454
474.274457648247	-99.6732379017454
476.532907446572	-101.51903860363
478.791357244897	-101.51903860363
481.049807043222	-103.364839305514
483.308256841547	-103.364839305514
485.566706639872	-103.364839305514
487.825156438197	-105.210640007398
490.083606236522	-107.056440709282
492.342056034847	-107.056440709282
494.600505833171	-107.056440709282
496.858955631496	-108.902241411166
499.117405429821	-110.74804211305
501.375855228146	-110.74804211305
503.634305026471	-112.593842814935
505.892754824796	-112.593842814935
508.151204623121	-114.439643516819
510.409654421446	-114.439643516819
512.668104219771	-114.439643516819
514.926554018096	-116.285444218703
517.185003816421	-118.131244920587
519.443453614746	-118.131244920587
521.701903413071	-119.977045622471
523.960353211396	-119.977045622471
526.218803009721	-121.822846324356
528.477252808046	-123.66864702624
530.735702606371	-125.514447728124
532.994152404696	-125.514447728124
535.252602203021	-127.360248430008
537.511052001346	-127.360248430008
539.769501799671	-129.206049131892
542.027951597996	-129.206049131892
544.286401396321	-131.051849833776
546.544851194646	-132.897650535661
548.803300992971	-132.897650535661
551.061750791296	-134.743451237545
553.320200589621	-136.589251939429
555.578650387946	-136.589251939429
557.837100186271	-138.435052641313
560.095549984596	-140.280853343197
562.353999782921	-140.280853343197
564.612449581246	-140.280853343197
566.870899379571	-142.126654045081
569.129349177896	-142.126654045081
571.387798976221	-143.972454746966
573.646248774546	-145.81825544885
575.904698572871	-147.664056150734
578.163148371196	-147.664056150734
580.421598169521	-149.509856852618
582.680047967846	-151.355657554502
584.938497766171	-151.355657554502
587.196947564496	-153.201458256387
589.455397362821	-153.201458256387
591.713847161146	-155.047258958271
593.972296959471	-155.047258958271
596.230746757796	-156.893059660155
598.489196556121	-158.738860362039
600.747646354446	-158.738860362039
603.006096152771	-160.584661063923
605.264545951096	-162.430461765807
607.522995749421	-162.430461765807
609.781445547746	-164.276262467692
612.039895346071	-166.122063169576
614.298345144396	-166.122063169576
616.556794942721	-167.96786387146
618.815244741046	-167.96786387146
621.073694539371	-169.813664573344
623.332144337695	-171.659465275228
625.590594136021	-173.505265977112
627.849043934346	-173.505265977112
630.10749373267	-173.505265977112
632.365943530996	-175.351066678997
634.62439332932	-177.196867380881
636.882843127645	-177.196867380881
639.14129292597	-179.042668082765
641.399742724295	-180.888468784649
643.65819252262	-180.888468784649
645.916642320945	-180.888468784649
648.17509211927	-182.734269486533
650.433541917595	-184.580070188417
652.69199171592	-184.580070188417
654.950441514245	-186.425870890302
657.20889131257	-188.271671592186
659.467341110895	-188.271671592186
661.72579090922	-190.11747229407
663.984240707545	-190.11747229407
666.24269050587	-191.963272995954
668.501140304195	-191.963272995954
670.75959010252	-193.809073697838
673.018039900845	-195.654874399723
675.27648969917	-195.654874399723
677.534939497495	-197.500675101607
679.79338929582	-199.346475803491
682.051839094145	-201.192276505375
684.31028889247	-203.038077207259
686.568738690795	-203.038077207259
688.82718848912	-204.883877909143
691.085638287445	-204.883877909143
693.34408808577	-206.729678611028
695.602537884095	-208.575479312912
697.86098768242	-210.421280014796
700.119437480745	-210.421280014796
702.37788727907	-212.26708071668
704.636337077395	-214.112881418564
706.89478687572	-214.112881418564
709.153236674045	-215.958682120448
711.41168647237	-217.804482822333
713.670136270695	-217.804482822333
715.92858606902	-219.650283524217
718.187035867345	-221.496084226101
720.44548566567	-221.496084226101
722.703935463995	-223.341884927985
724.96238526232	-225.187685629869
727.220835060645	-225.187685629869
729.47928485897	-227.033486331753
731.737734657295	-227.033486331753
733.99618445562	-228.879287033638
736.254634253945	-228.879287033638
738.51308405227	-230.725087735522
740.771533850595	-232.570888437406
743.02998364892	-234.41668913929
745.288433447245	-236.262489841174
747.54688324557	-236.262489841174
749.805333043895	-238.108290543059
752.06378284222	-239.954091244943
754.322232640545	-241.799891946827
756.58068243887	-243.645692648711
758.839132237195	-245.491493350595
761.09758203552	-247.337294052479
763.356031833845	-247.337294052479
765.61448163217	-249.183094754364
767.872931430495	-251.028895456248
770.13138122882	-251.028895456248
772.389831027144	-252.874696158132
774.648280825469	-254.720496860016
776.906730623794	-256.5662975619
779.165180422119	-258.412098263784
781.423630220444	-258.412098263784
783.682080018769	-260.257898965669
785.940529817094	-262.103699667553
788.198979615419	-262.103699667553
790.457429413744	-263.949500369437
792.715879212069	-265.795301071321
794.974329010395	-267.641101773205
797.232778808719	-269.486902475089
799.491228607044	-271.332703176974
801.749678405369	-273.178503878858
804.008128203694	-273.178503878858
806.266578002019	-275.024304580742
808.525027800344	-276.870105282626
810.783477598669	-276.870105282626
813.041927396994	-278.71590598451
815.300377195319	-280.561706686395
817.558826993644	-280.561706686395
819.817276791969	-280.561706686395
822.075726590294	-282.407507388279
824.334176388619	-284.253308090163
826.592626186944	-286.099108792047
828.851075985269	-287.944909493931
831.109525783594	-289.790710195815
833.367975581919	-291.6365108977
835.626425380244	-293.482311599584
837.884875178569	-295.328112301468
840.143324976894	-297.173913003352
842.401774775219	-299.019713705236
844.660224573544	-300.86551440712
846.918674371869	-302.711315109005
849.177124170194	-304.557115810889
851.435573968519	-306.402916512773
853.694023766844	-308.248717214657
853.694023766844	-310.094517916541
855.952473565169	-311.940318618426
858.210923363494	-311.940318618426
860.469373161819	-313.78611932031
862.727822960144	-313.78611932031
864.986272758469	-315.631920022194
867.244722556794	-317.477720724078
869.503172355119	-319.323521425962
871.761622153444	-319.323521425962
874.020071951769	-321.169322127846
876.278521750094	-323.015122829731
878.536971548419	-324.860923531615
880.795421346744	-324.860923531615
883.053871145069	-326.706724233499
885.312320943394	-326.706724233499
887.570770741719	-328.552524935383
889.829220540044	-330.398325637267
892.087670338369	-332.244126339151
894.346120136694	-334.089927041036
896.604569935019	-335.93572774292
898.863019733344	-337.781528444804
901.121469531669	-339.627329146688
903.379919329994	-341.473129848572
905.638369128319	-343.318930550457
907.896818926644	-345.164731252341
910.155268724968	-347.010531954225
912.413718523293	-347.010531954225
914.672168321619	-348.856332656109
916.930618119944	-350.702133357993
919.189067918269	-352.547934059877
921.447517716594	-354.393734761762
921.447517716594	-356.239535463646
923.705967514918	-358.08533616553
925.964417313244	-358.08533616553
928.222867111568	-358.08533616553
930.481316909894	-359.931136867414
932.739766708219	-361.776937569298
934.998216506543	-363.622738271182
937.256666304868	-365.468538973067
939.515116103193	-365.468538973067
941.773565901518	-365.468538973067
944.032015699843	-367.314339674951
946.290465498168	-369.160140376835
948.548915296493	-371.005941078719
950.807365094818	-372.851741780603
953.065814893143	-374.697542482488
955.324264691468	-376.543343184372
957.582714489793	-378.389143886256
959.841164288118	-380.23494458814
962.099614086443	-382.080745290024
964.358063884768	-383.926545991908
966.616513683093	-385.772346693793
966.616513683093	-387.618147395677
968.874963481418	-389.463948097561
971.133413279743	-391.309748799445
973.391863078068	-393.155549501329
975.650312876393	-393.155549501329
977.908762674718	-395.001350203213
980.167212473043	-396.847150905098
982.425662271368	-398.692951606982
984.684112069693	-400.538752308866
986.942561868018	-402.38455301075
989.201011666343	-404.230353712634
991.459461464668	-406.076154414518
993.717911262993	-407.921955116403
995.976361061318	-409.767755818287
998.234810859643	-411.613556520171
998.234810859643	-413.459357222055
1000.49326065797	-415.305157923939
1002.75171045629	-417.150958625823
1005.01016025462	-417.150958625823
1007.26861005294	-418.996759327708
1009.52705985127	-420.842560029592
1011.78550964959	-422.688360731476
1014.04395944792	-424.53416143336
1016.30240924624	-426.379962135244
1016.30240924624	-428.225762837129
1018.56085904457	-430.071563539013
1020.81930884289	-431.917364240897
1023.07775864122	-431.917364240897
1025.33620843954	-433.763164942781
1027.59465823787	-435.608965644665
1029.85310803619	-437.454766346549
1032.11155783452	-439.300567048434
1032.11155783452	-441.146367750318
1034.37000763284	-442.992168452202
1036.62845743117	-444.837969154086
1038.88690722949	-446.68376985597
1041.14535702782	-446.68376985597
1043.40380682614	-448.529570557854
1045.66225662447	-450.375371259739
1047.92070642279	-452.221171961623
1050.17915622112	-454.066972663507
1052.43760601944	-455.912773365391
1052.43760601944	-457.758574067275
1052.43760601944	-459.60437476916
1054.69605581777	-461.450175471044
1056.95450561609	-463.295976172928
1059.21295541442	-465.141776874812
1061.47140521274	-466.987577576696
1063.72985501107	-468.83337827858
1065.98830480939	-470.679178980465
1068.24675460772	-472.524979682349
1070.50520440604	-474.370780384233
1072.76365420437	-476.216581086117
1072.76365420437	-478.062381788001
1075.02210400269	-479.908182489885
1077.28055380102	-481.75398319177
1079.53900359934	-483.599783893654
1081.79745339767	-485.445584595538
1084.05590319599	-487.291385297422
1086.31435299432	-489.137185999306
1088.57280279264	-490.98298670119
1088.57280279264	-492.828787403075
1090.83125259097	-494.674588104959
1093.08970238929	-496.520388806843
1095.34815218762	-498.366189508727
1097.60660198594	-500.211990210611
1099.86505178427	-502.057790912496
1102.12350158259	-503.90359161438
1104.38195138092	-505.749392316264
1106.64040117924	-507.595193018148
1106.64040117924	-509.440993720032
1108.89885097757	-511.286794421916
1111.15730077589	-513.132595123801
1113.41575057422	-514.978395825685
1115.67420037254	-516.824196527569
1117.93265017087	-518.669997229453
1120.19109996919	-520.515797931337
1120.19109996919	-522.361598633221
1122.44954976752	-524.207399335106
1124.70799956584	-526.05320003699
1126.96644936417	-527.899000738874
1129.22489916249	-529.744801440758
1131.48334896082	-531.590602142642
1133.74179875914	-533.436402844526
1136.00024855747	-535.282203546411
1136.00024855747	-537.128004248295
1138.25869835579	-538.973804950179
1140.51714815412	-540.819605652063
1142.77559795244	-542.665406353947
1142.77559795244	-544.511207055832
1145.03404775077	-546.357007757716
1147.29249754909	-548.2028084596
1149.55094734742	-550.048609161484
1151.80939714574	-551.894409863368
1154.06784694407	-553.740210565252
1154.06784694407	-555.586011267137
1156.32629674239	-557.431811969021
1158.58474654072	-559.277612670905
1160.84319633904	-561.123413372789
1160.84319633904	-562.969214074673
1163.10164613737	-564.815014776558
1165.36009593569	-566.660815478442
1165.36009593569	-568.506616180326
1167.61854573402	-570.35241688221
1169.87699553234	-572.198217584094
1169.87699553234	-574.044018285978
1172.13544533067	-575.889818987863
1174.39389512899	-577.735619689747
1176.65234492732	-579.581420391631
1178.91079472564	-581.427221093515
1178.91079472564	-583.273021795399
1181.16924452397	-585.118822497283
1183.42769432229	-586.964623199168
1183.42769432229	-588.810423901052
1183.42769432229	-590.656224602936
1183.42769432229	-592.50202530482
1185.68614412062	-594.347826006704
1187.94459391894	-596.193626708588
1187.94459391894	-598.039427410473
1190.20304371727	-599.885228112357
1192.46149351559	-601.731028814241
1192.46149351559	-603.576829516125
1194.71994331392	-605.422630218009
1196.97839311224	-607.268430919893
1196.97839311224	-609.114231621778
1196.97839311224	-610.960032323662
1199.23684291057	-612.805833025546
1201.49529270889	-614.65163372743
1201.49529270889	-616.497434429314
1201.49529270889	-618.343235131199
1203.75374250722	-620.189035833083
1206.01219230554	-622.034836534967
1208.27064210387	-623.880637236851
1210.52909190219	-625.726437938735
1210.52909190219	-627.572238640619
1210.52909190219	-629.418039342504
1210.52909190219	-631.263840044388
1212.78754170052	-633.109640746272
1212.78754170052	-634.955441448156
1215.04599149884	-636.80124215004
1215.04599149884	-638.647042851924
1215.04599149884	-640.492843553809
1217.30444129717	-642.338644255693
1219.56289109549	-644.184444957577
1221.82134089382	-646.030245659461
1221.82134089382	-647.876046361345
1224.07979069214	-649.72184706323
1224.07979069214	-651.567647765114
1226.33824049047	-653.413448466998
1226.33824049047	-655.259249168882
1228.59669028879	-657.105049870766
1228.59669028879	-658.95085057265
1230.85514008712	-660.796651274535
1233.11358988544	-662.642451976419
1233.11358988544	-664.488252678303
1233.11358988544	-666.334053380187
1235.37203968377	-668.179854082071
1237.63048948209	-670.025654783955
1237.63048948209	-671.87145548584
1237.63048948209	-673.717256187724
1239.88893928042	-675.563056889608
1242.14738907874	-677.408857591492
1244.40583887707	-679.254658293376
1244.40583887707	-681.100458995261
1246.66428867539	-682.946259697145
1246.66428867539	-684.792060399029
1246.66428867539	-686.637861100913
1246.66428867539	-688.483661802797
1248.92273847372	-690.329462504681
1248.92273847372	-692.175263206566
1251.18118827204	-694.02106390845
1251.18118827204	-695.866864610334
1253.43963807037	-697.712665312218
1253.43963807037	-699.558466014102
1255.69808786869	-701.404266715986
1255.69808786869	-703.250067417871
1257.95653766702	-705.095868119755
1257.95653766702	-706.941668821639
1260.21498746534	-708.787469523523
1260.21498746534	-710.633270225407
1260.21498746534	-712.479070927291
1260.21498746534	-714.324871629176
1260.21498746534	-716.17067233106
1260.21498746534	-718.016473032944
1260.21498746534	-719.862273734828
1260.21498746534	-721.708074436712
1262.47343726367	-723.553875138596
1262.47343726367	-725.399675840481
1262.47343726367	-727.245476542365
1262.47343726367	-729.091277244249
1262.47343726367	-730.937077946133
1262.47343726367	-732.782878648017
1262.47343726367	-734.628679349902
1260.21498746534	-736.474480051786
1260.21498746534	-738.32028075367
1260.21498746534	-740.166081455554
1260.21498746534	-742.011882157438
1260.21498746534	-743.857682859322
1260.21498746534	-745.703483561207
1260.21498746534	-747.549284263091
1260.21498746534	-749.395084964975
1260.21498746534	-751.240885666859
1260.21498746534	-753.086686368743
1260.21498746534	-754.932487070628
1260.21498746534	-756.778287772512
1257.95653766702	-758.624088474396
1257.95653766702	-760.46988917628
1257.95653766702	-762.315689878164
1257.95653766702	-764.161490580048
1257.95653766702	-766.007291281933
1257.95653766702	-767.853091983817
1257.95653766702	-769.698892685701
1255.69808786869	-771.544693387585
1255.69808786869	-773.390494089469
1255.69808786869	-775.236294791353
1255.69808786869	-777.082095493238
