# Supplementary material for: Mechanics of Drosophila wing deployment
Source: Nat Commun. 2024 Dec 11;15:10577. doi: 10.1038/s41467-024-54527-0 (PMC11634967; doi:10.1038/s41467-024-54527-0)
Supplement: Supplementary file 18 — Source data [file 41467_2024_54527_MOESM18_ESM.zip › source_data/figS2a/figS2a_0070.txt]

x_um	z_um
0	0
2.27375897382549	0
4.54751794765098	0
6.82127692147647	0
9.09503589530196	0
11.3687948691274	0
13.6425538429529	0
15.9163128167784	0
18.1900717906039	0
20.4638307644294	0
22.7375897382549	-1.84580070188417
25.0113487120804	-1.84580070188417
27.2851076859059	-1.84580070188417
29.5588666597314	-1.84580070188417
31.8326256335569	-1.84580070188417
34.1063846073823	-1.84580070188417
36.3801435812078	-3.69160140376835
38.6539025550333	-3.69160140376835
40.9276615288588	-3.69160140376835
43.2014205026843	-3.69160140376835
45.4751794765098	-3.69160140376835
47.7489384503353	-5.53740210565252
50.0226974241608	-5.53740210565252
52.2964563979863	-5.53740210565252
54.5702153718118	-5.53740210565252
56.8439743456372	-5.53740210565252
59.1177333194627	-7.3832028075367
61.3914922932882	-7.3832028075367
63.6652512671137	-7.3832028075367
65.9390102409392	-9.22900350942087
68.2127692147647	-9.22900350942087
70.4865281885902	-9.22900350942087
72.7602871624157	-11.074804211305
75.0340461362412	-11.074804211305
77.3078051100667	-11.074804211305
79.5815640838921	-11.074804211305
81.8553230577176	-12.9206049131892
84.1290820315431	-12.9206049131892
86.4028410053686	-12.9206049131892
88.6765999791941	-12.9206049131892
90.9503589530196	-12.9206049131892
93.2241179268451	-14.7664056150734
95.4978769006706	-14.7664056150734
97.771635874496	-14.7664056150734
100.045394848322	-16.6122063169576
102.319153822147	-16.6122063169576
104.592912795973	-16.6122063169576
106.866671769798	-16.6122063169576
109.140430743624	-16.6122063169576
111.414189717449	-18.4580070188417
113.687948691274	-18.4580070188417
115.9617076651	-18.4580070188417
118.235466638925	-18.4580070188417
120.509225612751	-18.4580070188417
122.782984586576	-18.4580070188417
125.056743560402	-20.3038077207259
127.330502534227	-20.3038077207259
129.604261508053	-20.3038077207259
131.878020481878	-20.3038077207259
134.151779455704	-20.3038077207259
136.425538429529	-20.3038077207259
138.699297403355	-20.3038077207259
140.97305637718	-22.1496084226101
143.246815351006	-22.1496084226101
145.520574324831	-22.1496084226101
147.794333298657	-22.1496084226101
150.068092272482	-22.1496084226101
152.341851246308	-23.9954091244943
154.615610220133	-23.9954091244943
156.889369193959	-23.9954091244943
159.163128167784	-23.9954091244943
161.43688714161	-23.9954091244943
163.710646115435	-25.8412098263784
165.984405089261	-25.8412098263784
168.258164063086	-25.8412098263784
170.531923036912	-25.8412098263784
172.805682010737	-27.6870105282626
175.079440984563	-27.6870105282626
177.353199958388	-27.6870105282626
179.626958932214	-27.6870105282626
181.900717906039	-29.5328112301468
184.174476879865	-29.5328112301468
186.44823585369	-31.378611932031
188.721994827516	-31.378611932031
190.995753801341	-31.378611932031
193.269512775167	-33.2244126339151
195.543271748992	-33.2244126339151
197.817030722818	-33.2244126339151
200.090789696643	-35.0702133357993
202.364548670469	-35.0702133357993
204.638307644294	-35.0702133357993
206.91206661812	-36.9160140376835
209.185825591945	-36.9160140376835
211.459584565771	-36.9160140376835
213.733343539596	-38.7618147395677
216.007102513422	-38.7618147395677
218.280861487247	-38.7618147395677
220.554620461072	-38.7618147395677
222.828379434898	-40.6076154414518
225.102138408723	-40.6076154414518
227.375897382549	-40.6076154414518
229.649656356374	-42.453416143336
231.9234153302	-42.453416143336
234.197174304025	-42.453416143336
236.470933277851	-44.2992168452202
238.744692251676	-44.2992168452202
241.018451225502	-44.2992168452202
243.292210199327	-46.1450175471044
245.565969173153	-46.1450175471044
247.839728146978	-47.9908182489885
250.113487120804	-47.9908182489885
252.387246094629	-47.9908182489885
254.661005068455	-49.8366189508727
256.93476404228	-49.8366189508727
259.208523016106	-49.8366189508727
261.482281989931	-51.6824196527569
263.756040963757	-51.6824196527569
266.029799937582	-53.5282203546411
268.303558911408	-53.5282203546411
270.577317885233	-55.3740210565252
272.851076859059	-55.3740210565252
275.124835832884	-55.3740210565252
277.39859480671	-55.3740210565252
279.672353780535	-57.2198217584094
281.946112754361	-57.2198217584094
284.219871728186	-57.2198217584094
286.493630702012	-59.0656224602936
288.767389675837	-59.0656224602936
291.041148649663	-60.9114231621778
293.314907623488	-60.9114231621778
295.588666597314	-62.7572238640619
297.862425571139	-62.7572238640619
300.136184544965	-62.7572238640619
302.40994351879	-64.6030245659461
304.683702492616	-64.6030245659461
306.957461466441	-66.4488252678303
309.231220440267	-66.4488252678303
311.504979414092	-66.4488252678303
313.778738387918	-68.2946259697145
316.052497361743	-68.2946259697145
318.326256335569	-68.2946259697145
320.600015309394	-70.1404266715986
322.87377428322	-70.1404266715986
325.147533257045	-71.9862273734828
327.421292230871	-71.9862273734828
329.695051204696	-73.832028075367
331.968810178521	-73.832028075367
334.242569152347	-73.832028075367
336.516328126172	-75.6778287772512
338.790087099998	-75.6778287772512
341.063846073823	-77.5236294791353
343.337605047649	-77.5236294791353
345.611364021474	-77.5236294791353
347.8851229953	-79.3694301810195
350.158881969125	-79.3694301810195
352.432640942951	-79.3694301810195
354.706399916776	-81.2152308829037
356.980158890602	-81.2152308829037
359.253917864427	-83.0610315847879
361.527676838253	-83.0610315847879
363.801435812078	-83.0610315847879
366.075194785904	-84.906832286672
368.348953759729	-84.906832286672
370.622712733555	-84.906832286672
372.89647170738	-84.906832286672
375.170230681206	-86.7526329885562
377.443989655031	-86.7526329885562
379.717748628857	-88.5984336904404
381.991507602682	-88.5984336904404
384.265266576508	-90.4442343923246
386.539025550333	-90.4442343923246
388.812784524159	-92.2900350942087
391.086543497984	-92.2900350942087
393.36030247181	-94.1358357960929
395.634061445635	-95.9816364979771
397.907820419461	-95.9816364979771
400.181579393286	-97.8274371998613
402.455338367112	-97.8274371998613
404.729097340937	-97.8274371998613
407.002856314763	-99.6732379017454
409.276615288588	-99.6732379017454
411.550374262414	-101.51903860363
413.824133236239	-101.51903860363
416.097892210065	-103.364839305514
418.37165118389	-103.364839305514
420.645410157716	-103.364839305514
422.919169131541	-105.210640007398
425.192928105367	-105.210640007398
427.466687079192	-107.056440709282
429.740446053018	-107.056440709282
432.014205026843	-107.056440709282
434.287964000669	-108.902241411166
436.561722974494	-108.902241411166
438.83548194832	-110.74804211305
441.109240922145	-110.74804211305
443.38299989597	-112.593842814935
445.656758869796	-112.593842814935
447.930517843621	-114.439643516819
450.204276817447	-116.285444218703
452.478035791272	-116.285444218703
454.751794765098	-118.131244920587
457.025553738923	-119.977045622471
459.299312712749	-119.977045622471
461.573071686574	-121.822846324356
463.8468306604	-121.822846324356
466.120589634225	-123.66864702624
468.394348608051	-123.66864702624
470.668107581876	-125.514447728124
472.941866555702	-127.360248430008
475.215625529527	-127.360248430008
477.489384503353	-129.206049131892
479.763143477178	-129.206049131892
482.036902451004	-129.206049131892
484.310661424829	-131.051849833776
486.584420398655	-131.051849833776
488.85817937248	-132.897650535661
491.131938346306	-132.897650535661
493.405697320131	-134.743451237545
495.679456293957	-136.589251939429
497.953215267782	-136.589251939429
500.226974241608	-138.435052641313
502.500733215433	-140.280853343197
504.774492189259	-140.280853343197
507.048251163084	-142.126654045081
509.32201013691	-143.972454746966
511.595769110735	-145.81825544885
513.869528084561	-147.664056150734
516.143287058386	-149.509856852618
518.417046032212	-149.509856852618
520.690805006037	-151.355657554502
522.964563979863	-153.201458256387
525.238322953688	-153.201458256387
527.512081927514	-155.047258958271
529.785840901339	-155.047258958271
532.059599875165	-156.893059660155
534.33335884899	-156.893059660155
536.607117822816	-158.738860362039
538.880876796641	-160.584661063923
541.154635770467	-160.584661063923
543.428394744292	-162.430461765807
545.702153718118	-164.276262467692
547.975912691943	-164.276262467692
550.249671665769	-166.122063169576
552.523430639594	-167.96786387146
554.79718961342	-167.96786387146
557.070948587245	-167.96786387146
559.344707561071	-169.813664573344
561.618466534896	-171.659465275228
563.892225508721	-171.659465275228
566.165984482547	-171.659465275228
568.439743456372	-171.659465275228
570.713502430198	-173.505265977112
572.987261404023	-173.505265977112
575.261020377849	-175.351066678997
577.534779351674	-177.196867380881
579.8085383255	-179.042668082765
582.082297299325	-180.888468784649
584.356056273151	-180.888468784649
586.629815246976	-182.734269486533
588.903574220802	-184.580070188417
591.177333194627	-186.425870890302
593.451092168453	-186.425870890302
595.724851142278	-188.271671592186
597.998610116104	-190.11747229407
600.272369089929	-190.11747229407
602.546128063755	-191.963272995954
604.81988703758	-193.809073697838
607.093646011406	-193.809073697838
609.367404985231	-195.654874399723
611.641163959057	-195.654874399723
613.914922932882	-197.500675101607
616.188681906708	-199.346475803491
618.462440880533	-201.192276505375
620.736199854359	-201.192276505375
623.009958828184	-203.038077207259
625.28371780201	-204.883877909143
627.557476775835	-204.883877909143
629.831235749661	-206.729678611028
632.104994723486	-208.575479312912
634.378753697312	-208.575479312912
636.652512671137	-210.421280014796
638.926271644963	-212.26708071668
641.200030618788	-212.26708071668
643.473789592614	-214.112881418564
645.747548566439	-215.958682120448
648.021307540265	-215.958682120448
650.29506651409	-217.804482822333
652.568825487916	-219.650283524217
654.842584461741	-221.496084226101
657.116343435566	-221.496084226101
659.390102409392	-223.341884927985
661.663861383217	-225.187685629869
663.937620357043	-227.033486331753
666.211379330868	-227.033486331753
668.485138304694	-228.879287033638
670.758897278519	-230.725087735522
673.032656252345	-232.570888437406
675.30641522617	-234.41668913929
677.580174199996	-236.262489841174
679.853933173821	-238.108290543059
682.127692147647	-239.954091244943
684.401451121472	-241.799891946827
686.675210095298	-243.645692648711
688.948969069123	-245.491493350595
691.222728042949	-245.491493350595
693.496487016774	-247.337294052479
695.7702459906	-249.183094754364
698.044004964425	-251.028895456248
700.317763938251	-252.874696158132
702.591522912076	-252.874696158132
704.865281885902	-254.720496860016
707.139040859727	-256.5662975619
709.412799833553	-258.412098263784
711.686558807378	-258.412098263784
713.960317781204	-260.257898965669
716.234076755029	-260.257898965669
718.507835728855	-262.103699667553
720.78159470268	-263.949500369437
723.055353676506	-263.949500369437
725.329112650331	-265.795301071321
727.602871624157	-267.641101773205
729.876630597982	-267.641101773205
732.150389571808	-269.486902475089
734.424148545633	-271.332703176974
736.697907519459	-273.178503878858
738.971666493284	-275.024304580742
741.24542546711	-275.024304580742
743.519184440935	-276.870105282626
745.792943414761	-278.71590598451
748.066702388586	-280.561706686395
750.340461362412	-282.407507388279
752.614220336237	-284.253308090163
754.887979310063	-286.099108792047
757.161738283888	-286.099108792047
759.435497257714	-287.944909493931
761.709256231539	-289.790710195815
763.983015205364	-291.6365108977
766.25677417919	-293.482311599584
768.530533153016	-295.328112301468
770.804292126841	-295.328112301468
773.078051100666	-297.173913003352
775.351810074492	-299.019713705236
777.625569048318	-300.86551440712
779.899328022143	-302.711315109005
782.173086995968	-302.711315109005
784.446845969794	-304.557115810889
786.720604943619	-306.402916512773
788.994363917445	-308.248717214657
791.26812289127	-310.094517916541
793.541881865096	-311.940318618426
795.815640838921	-311.940318618426
798.089399812747	-313.78611932031
800.363158786572	-315.631920022194
802.636917760398	-317.477720724078
804.910676734223	-319.323521425962
807.184435708049	-321.169322127846
809.458194681874	-323.015122829731
811.7319536557	-324.860923531615
814.005712629525	-326.706724233499
816.279471603351	-328.552524935383
818.553230577176	-330.398325637267
820.826989551002	-332.244126339151
823.100748524827	-332.244126339151
825.374507498653	-334.089927041036
827.648266472478	-335.93572774292
829.922025446304	-337.781528444804
832.195784420129	-339.627329146688
834.469543393955	-341.473129848572
836.74330236778	-343.318930550457
839.017061341606	-343.318930550457
841.290820315431	-345.164731252341
843.564579289257	-347.010531954225
845.838338263082	-348.856332656109
848.112097236908	-350.702133357993
850.385856210733	-350.702133357993
852.659615184559	-352.547934059877
854.933374158384	-354.393734761762
857.20713313221	-356.239535463646
859.480892106035	-358.08533616553
861.754651079861	-359.931136867414
864.028410053686	-361.776937569298
866.302169027512	-363.622738271182
868.575928001337	-363.622738271182
870.849686975163	-365.468538973067
873.123445948988	-367.314339674951
875.397204922814	-369.160140376835
877.670963896639	-371.005941078719
877.670963896639	-372.851741780603
879.944722870464	-374.697542482488
882.21848184429	-374.697542482488
884.492240818116	-376.543343184372
886.765999791941	-378.389143886256
889.039758765766	-380.23494458814
891.313517739592	-382.080745290024
893.587276713418	-383.926545991908
895.861035687243	-385.772346693793
898.134794661068	-385.772346693793
900.408553634894	-387.618147395677
902.682312608719	-389.463948097561
904.956071582545	-391.309748799445
907.22983055637	-393.155549501329
909.503589530196	-395.001350203213
911.777348504021	-395.001350203213
914.051107477847	-396.847150905098
916.324866451672	-398.692951606982
918.598625425498	-400.538752308866
920.872384399323	-402.38455301075
923.146143373149	-404.230353712634
925.419902346974	-406.076154414518
927.6936613208	-406.076154414518
929.967420294625	-407.921955116403
932.241179268451	-409.767755818287
934.514938242276	-411.613556520171
936.788697216102	-413.459357222055
939.062456189927	-415.305157923939
941.336215163753	-417.150958625823
943.609974137578	-418.996759327708
945.883733111404	-420.842560029592
948.157492085229	-422.688360731476
950.431251059055	-424.53416143336
952.70501003288	-426.379962135244
954.978769006706	-426.379962135244
957.252527980531	-428.225762837129
957.252527980531	-430.071563539013
959.526286954357	-431.917364240897
961.800045928182	-433.763164942781
964.073804902008	-435.608965644665
966.347563875833	-437.454766346549
968.621322849659	-439.300567048434
970.895081823484	-439.300567048434
973.16884079731	-441.146367750318
975.442599771135	-441.146367750318
977.716358744961	-442.992168452202
979.990117718786	-444.837969154086
982.263876692612	-446.68376985597
984.537635666437	-446.68376985597
986.811394640263	-448.529570557854
986.811394640263	-450.375371259739
989.085153614088	-452.221171961623
991.358912587913	-454.066972663507
993.632671561739	-455.912773365391
993.632671561739	-457.758574067275
995.906430535564	-459.60437476916
998.18018950939	-461.450175471044
1000.45394848322	-463.295976172928
1002.72770745704	-465.141776874812
1005.00146643087	-466.987577576696
1005.00146643087	-468.83337827858
1007.27522540469	-470.679178980465
1009.54898437852	-472.524979682349
1011.82274335234	-474.370780384233
1014.09650232617	-476.216581086117
1016.37026129999	-478.062381788001
1018.64402027382	-479.908182489885
1020.91777924764	-481.75398319177
1023.19153822147	-483.599783893654
1025.4652971953	-485.445584595538
1027.73905616912	-487.291385297422
1030.01281514295	-489.137185999306
1032.28657411677	-490.98298670119
1032.28657411677	-492.828787403075
1034.5603330906	-494.674588104959
1036.83409206442	-494.674588104959
1039.10785103825	-496.520388806843
1041.38161001207	-498.366189508727
1043.6553689859	-500.211990210611
1045.92912795973	-502.057790912496
1048.20288693355	-503.90359161438
1050.47664590738	-505.749392316264
1052.7504048812	-507.595193018148
1055.02416385503	-509.440993720032
1057.29792282885	-511.286794421916
1059.57168180268	-513.132595123801
1061.8454407765	-514.978395825685
1061.8454407765	-516.824196527569
1064.11919975033	-518.669997229453
1066.39295872415	-520.515797931337
1068.66671769798	-522.361598633221
1070.94047667181	-524.207399335106
1073.21423564563	-526.05320003699
1075.48799461946	-527.899000738874
1077.76175359328	-529.744801440758
1080.03551256711	-531.590602142642
1082.30927154093	-533.436402844526
1082.30927154093	-535.282203546411
1084.58303051476	-537.128004248295
1086.85678948858	-538.973804950179
1089.13054846241	-540.819605652063
1091.40430743624	-542.665406353947
1091.40430743624	-544.511207055832
1093.67806641006	-546.357007757716
1095.95182538389	-548.2028084596
1098.22558435771	-550.048609161484
1098.22558435771	-551.894409863368
1100.49934333154	-553.740210565252
1100.49934333154	-555.586011267137
1102.77310230536	-557.431811969021
1105.04686127919	-559.277612670905
1107.32062025301	-561.123413372789
1107.32062025301	-562.969214074673
1109.59437922684	-564.815014776558
1111.86813820066	-566.660815478442
1114.14189717449	-568.506616180326
1116.41565614832	-570.35241688221
1118.68941512214	-572.198217584094
1118.68941512214	-574.044018285978
1120.96317409597	-575.889818987863
1120.96317409597	-577.735619689747
1123.23693306979	-579.581420391631
1125.51069204362	-581.427221093515
1127.78445101744	-583.273021795399
1127.78445101744	-585.118822497283
1130.05820999127	-586.964623199168
1132.33196896509	-588.810423901052
1134.60572793892	-590.656224602936
1134.60572793892	-592.50202530482
1136.87948691274	-594.347826006704
1139.15324588657	-596.193626708588
1141.4270048604	-598.039427410473
1143.70076383422	-599.885228112357
1143.70076383422	-601.731028814241
1145.97452280805	-603.576829516125
1145.97452280805	-605.422630218009
1148.24828178187	-607.268430919893
1148.24828178187	-609.114231621778
1150.5220407557	-610.960032323662
1150.5220407557	-612.805833025546
1152.79579972952	-614.65163372743
1152.79579972952	-616.497434429314
1155.06955870335	-618.343235131199
1155.06955870335	-620.189035833083
1157.34331767717	-622.034836534967
1159.617076651	-623.880637236851
1161.89083562483	-625.726437938735
1161.89083562483	-627.572238640619
1164.16459459865	-629.418039342504
1164.16459459865	-631.263840044388
1166.43835357248	-633.109640746272
1166.43835357248	-634.955441448156
1168.7121125463	-636.80124215004
1170.98587152013	-638.647042851924
1170.98587152013	-640.492843553809
1173.25963049395	-642.338644255693
1173.25963049395	-644.184444957577
1175.53338946778	-646.030245659461
1175.53338946778	-647.876046361345
1175.53338946778	-649.72184706323
1177.8071484416	-651.567647765114
1180.08090741543	-653.413448466998
1180.08090741543	-655.259249168882
1182.35466638925	-657.105049870766
1182.35466638925	-658.95085057265
1184.62842536308	-660.796651274535
1184.62842536308	-662.642451976419
1186.90218433691	-664.488252678303
1189.17594331073	-666.334053380187
1189.17594331073	-668.179854082071
1191.44970228456	-670.025654783955
1193.72346125838	-671.87145548584
1193.72346125838	-673.717256187724
1195.99722023221	-675.563056889608
1195.99722023221	-677.408857591492
1198.27097920603	-679.254658293376
1198.27097920603	-681.100458995261
1200.54473817986	-682.946259697145
1202.81849715368	-684.792060399029
1202.81849715368	-686.637861100913
1202.81849715368	-688.483661802797
1205.09225612751	-690.329462504681
1207.36601510134	-692.175263206566
1207.36601510134	-694.02106390845
1209.63977407516	-695.866864610334
1209.63977407516	-697.712665312218
1211.91353304899	-699.558466014102
1211.91353304899	-701.404266715986
1214.18729202281	-703.250067417871
1214.18729202281	-705.095868119755
1214.18729202281	-706.941668821639
1216.46105099664	-708.787469523523
1216.46105099664	-710.633270225407
1218.73480997046	-712.479070927291
1218.73480997046	-714.324871629176
1221.00856894429	-716.17067233106
1221.00856894429	-718.016473032944
1221.00856894429	-719.862273734828
1223.28232791811	-721.708074436712
1225.55608689194	-723.553875138596
1225.55608689194	-725.399675840481
1227.82984586576	-727.245476542365
1227.82984586576	-729.091277244249
1230.10360483959	-730.937077946133
1230.10360483959	-732.782878648017
1232.37736381342	-734.628679349902
1232.37736381342	-736.474480051786
1234.65112278724	-738.32028075367
1234.65112278724	-740.166081455554
1236.92488176107	-742.011882157438
1236.92488176107	-743.857682859322
1236.92488176107	-745.703483561207
1239.19864073489	-747.549284263091
1239.19864073489	-749.395084964975
1241.47239970872	-751.240885666859
1241.47239970872	-753.086686368743
1241.47239970872	-754.932487070628
1241.47239970872	-756.778287772512
1243.74615868254	-758.624088474396
1246.01991765637	-760.46988917628
1246.01991765637	-762.315689878164
1248.29367663019	-764.161490580048
1248.29367663019	-766.007291281933
1250.56743560402	-767.853091983817
1250.56743560402	-769.698892685701
1252.84119457784	-771.544693387585
1252.84119457784	-773.390494089469
1255.11495355167	-775.236294791353
1255.11495355167	-777.082095493238
1257.3887125255	-778.927896195122
1257.3887125255	-780.773696897006
1259.66247149932	-782.61949759889
1259.66247149932	-784.465298300774
1259.66247149932	-786.311099002658
1261.93623047315	-788.156899704543
1261.93623047315	-790.002700406427
1261.93623047315	-791.848501108311
1264.20998944697	-793.694301810195
1264.20998944697	-795.540102512079
1264.20998944697	-797.385903213964
