# Supplementary material for: Mechanics of Drosophila wing deployment
Source: Nat Commun. 2024 Dec 11;15:10577. doi: 10.1038/s41467-024-54527-0 (PMC11634967; doi:10.1038/s41467-024-54527-0)
Supplement: Supplementary file 18 — Source data [file 41467_2024_54527_MOESM18_ESM.zip › source_data/figS2a/figS2a_0072.txt]

x_um	z_um
0	0
2.29786197993053	0
4.59572395986107	0
6.8935859397916	0
9.19144791972213	0
11.4893098996527	0
13.7871718795832	-1.84580070188417
16.0850338595137	-1.84580070188417
18.3828958394443	-1.84580070188417
20.6807578193748	-1.84580070188417
22.9786197993053	-3.69160140376835
25.2764817792359	-3.69160140376835
27.5743437591664	-3.69160140376835
29.8722057390969	-3.69160140376835
32.1700677190275	-3.69160140376835
34.467929698958	-3.69160140376835
36.7657916788885	-5.53740210565252
39.0636536588191	-5.53740210565252
41.3615156387496	-7.3832028075367
43.6593776186801	-7.3832028075367
45.9572395986107	-7.3832028075367
48.2551015785412	-7.3832028075367
50.5529635584717	-7.3832028075367
52.8508255384023	-9.22900350942087
55.1486875183328	-9.22900350942087
57.4465494982633	-9.22900350942087
59.7444114781939	-11.074804211305
62.0422734581244	-11.074804211305
64.3401354380549	-11.074804211305
66.6379974179855	-11.074804211305
68.935859397916	-11.074804211305
71.2337213778465	-12.9206049131892
73.5315833577771	-12.9206049131892
75.8294453377076	-14.7664056150734
78.1273073176381	-14.7664056150734
80.4251692975687	-14.7664056150734
82.7230312774992	-14.7664056150734
85.0208932574297	-14.7664056150734
87.3187552373603	-16.6122063169576
89.6166172172908	-16.6122063169576
91.9144791972213	-18.4580070188417
94.2123411771519	-18.4580070188417
96.5102031570824	-18.4580070188417
98.8080651370129	-18.4580070188417
101.105927116943	-20.3038077207259
103.403789096874	-20.3038077207259
105.701651076805	-22.1496084226101
107.999513056735	-22.1496084226101
110.297375036666	-22.1496084226101
112.595237016596	-22.1496084226101
114.893098996527	-22.1496084226101
117.190960976457	-22.1496084226101
119.488822956388	-22.1496084226101
121.786684936318	-23.9954091244943
124.084546916249	-23.9954091244943
126.382408896179	-23.9954091244943
128.68027087611	-25.8412098263784
130.97813285604	-25.8412098263784
133.275994835971	-25.8412098263784
135.573856815901	-25.8412098263784
137.871718795832	-27.6870105282626
140.169580775763	-27.6870105282626
142.467442755693	-29.5328112301468
144.765304735624	-29.5328112301468
147.063166715554	-29.5328112301468
149.361028695485	-29.5328112301468
151.658890675415	-31.378611932031
153.956752655346	-31.378611932031
156.254614635276	-33.2244126339151
158.552476615207	-33.2244126339151
160.850338595137	-33.2244126339151
163.148200575068	-33.2244126339151
165.446062554998	-33.2244126339151
167.743924534929	-33.2244126339151
170.041786514859	-33.2244126339151
172.33964849479	-35.0702133357993
174.637510474721	-35.0702133357993
176.935372454651	-36.9160140376835
179.233234434582	-36.9160140376835
181.531096414512	-36.9160140376835
183.828958394443	-38.7618147395677
186.126820374373	-38.7618147395677
188.424682354304	-38.7618147395677
190.722544334234	-38.7618147395677
193.020406314165	-40.6076154414518
195.318268294095	-40.6076154414518
197.616130274026	-40.6076154414518
199.913992253956	-40.6076154414518
202.211854233887	-40.6076154414518
204.509716213817	-42.453416143336
206.807578193748	-42.453416143336
209.105440173679	-44.2992168452202
211.403302153609	-44.2992168452202
213.70116413354	-44.2992168452202
215.99902611347	-44.2992168452202
218.296888093401	-44.2992168452202
220.594750073331	-44.2992168452202
222.892612053262	-44.2992168452202
225.190474033192	-46.1450175471044
227.488336013123	-47.9908182489885
229.786197993053	-47.9908182489885
232.084059972984	-47.9908182489885
234.381921952914	-47.9908182489885
236.679783932845	-47.9908182489885
238.977645912775	-49.8366189508727
241.275507892706	-49.8366189508727
243.573369872637	-51.6824196527569
245.871231852567	-51.6824196527569
248.169093832498	-51.6824196527569
250.466955812428	-51.6824196527569
252.764817792359	-53.5282203546411
255.062679772289	-55.3740210565252
257.36054175222	-55.3740210565252
259.65840373215	-55.3740210565252
261.956265712081	-55.3740210565252
264.254127692011	-57.2198217584094
266.551989671942	-59.0656224602936
268.849851651872	-59.0656224602936
271.147713631803	-59.0656224602936
273.445575611733	-59.0656224602936
275.743437591664	-59.0656224602936
278.041299571595	-59.0656224602936
280.339161551525	-60.9114231621778
282.637023531456	-60.9114231621778
284.934885511386	-62.7572238640619
287.232747491317	-62.7572238640619
289.530609471247	-62.7572238640619
291.828471451178	-62.7572238640619
294.126333431108	-64.6030245659461
296.424195411039	-66.4488252678303
298.722057390969	-66.4488252678303
301.0199193709	-66.4488252678303
303.31778135083	-66.4488252678303
305.615643330761	-66.4488252678303
307.913505310691	-68.2946259697145
310.211367290622	-70.1404266715986
312.509229270553	-70.1404266715986
314.807091250483	-70.1404266715986
317.104953230414	-71.9862273734828
319.402815210344	-73.832028075367
321.700677190275	-73.832028075367
323.998539170205	-73.832028075367
326.296401150136	-73.832028075367
328.594263130066	-75.6778287772512
330.892125109997	-77.5236294791353
333.189987089927	-77.5236294791353
335.487849069858	-77.5236294791353
337.785711049788	-79.3694301810195
340.083573029719	-81.2152308829037
342.38143500965	-81.2152308829037
344.67929698958	-83.0610315847879
346.977158969511	-83.0610315847879
349.275020949441	-84.906832286672
351.572882929372	-84.906832286672
353.870744909302	-84.906832286672
356.168606889233	-86.7526329885562
358.466468869163	-86.7526329885562
360.764330849094	-88.5984336904404
363.062192829024	-88.5984336904404
365.360054808955	-88.5984336904404
367.657916788885	-88.5984336904404
369.955778768816	-90.4442343923246
372.253640748746	-92.2900350942087
374.551502728677	-92.2900350942087
376.849364708607	-92.2900350942087
379.147226688538	-94.1358357960929
381.445088668468	-95.9816364979771
383.742950648399	-95.9816364979771
386.04081262833	-95.9816364979771
388.33867460826	-95.9816364979771
390.636536588191	-97.8274371998613
392.934398568121	-97.8274371998613
395.232260548052	-99.6732379017454
397.530122527982	-99.6732379017454
399.827984507913	-99.6732379017454
402.125846487843	-101.51903860363
404.423708467774	-103.364839305514
406.721570447704	-103.364839305514
409.019432427635	-105.210640007398
411.317294407565	-107.056440709282
413.615156387496	-107.056440709282
415.913018367427	-108.902241411166
418.210880347357	-108.902241411166
420.508742327288	-110.74804211305
422.806604307218	-110.74804211305
425.104466287149	-110.74804211305
427.402328267079	-112.593842814935
429.70019024701	-114.439643516819
431.99805222694	-114.439643516819
434.295914206871	-116.285444218703
436.593776186801	-118.131244920587
438.891638166732	-118.131244920587
441.189500146662	-118.131244920587
443.487362126593	-119.977045622471
445.785224106523	-121.822846324356
448.083086086454	-121.822846324356
450.380948066385	-123.66864702624
452.678810046315	-125.514447728124
454.976672026246	-125.514447728124
457.274534006176	-127.360248430008
459.572395986107	-129.206049131892
461.870257966037	-129.206049131892
464.168119945968	-129.206049131892
466.465981925898	-131.051849833776
468.763843905829	-132.897650535661
471.061705885759	-132.897650535661
473.35956786569	-134.743451237545
475.65742984562	-134.743451237545
477.955291825551	-136.589251939429
480.253153805481	-136.589251939429
482.551015785412	-138.435052641313
484.848877765343	-138.435052641313
487.146739745273	-140.280853343197
489.444601725204	-140.280853343197
491.742463705134	-142.126654045081
494.040325685065	-143.972454746966
496.338187664995	-143.972454746966
498.636049644926	-143.972454746966
500.933911624856	-145.81825544885
503.231773604787	-147.664056150734
505.529635584717	-147.664056150734
507.827497564648	-147.664056150734
510.125359544578	-149.509856852618
512.423221524509	-149.509856852618
514.721083504439	-151.355657554502
517.01894548437	-151.355657554502
519.3168074643	-153.201458256387
521.614669444231	-155.047258958271
523.912531424162	-155.047258958271
526.210393404092	-155.047258958271
528.508255384023	-156.893059660155
530.806117363953	-156.893059660155
533.103979343884	-158.738860362039
535.401841323814	-158.738860362039
537.699703303745	-160.584661063923
539.997565283675	-162.430461765807
542.295427263606	-162.430461765807
544.593289243536	-164.276262467692
546.891151223467	-166.122063169576
549.189013203398	-166.122063169576
551.486875183328	-166.122063169576
553.784737163258	-167.96786387146
556.082599143189	-169.813664573344
558.38046112312	-169.813664573344
560.67832310305	-169.813664573344
562.976185082981	-171.659465275228
565.274047062911	-173.505265977112
567.571909042842	-173.505265977112
569.869771022772	-175.351066678997
572.167633002703	-175.351066678997
574.465494982633	-177.196867380881
576.763356962564	-177.196867380881
579.061218942494	-179.042668082765
581.359080922425	-180.888468784649
583.656942902355	-182.734269486533
585.954804882286	-184.580070188417
588.252666862217	-184.580070188417
590.550528842147	-184.580070188417
592.848390822078	-186.425870890302
595.146252802008	-188.271671592186
597.444114781939	-188.271671592186
599.741976761869	-188.271671592186
602.0398387418	-190.11747229407
604.33770072173	-191.963272995954
606.635562701661	-191.963272995954
608.933424681591	-191.963272995954
611.231286661522	-193.809073697838
613.529148641452	-195.654874399723
615.827010621383	-195.654874399723
618.124872601313	-197.500675101607
620.422734581244	-199.346475803491
622.720596561174	-199.346475803491
625.018458541105	-199.346475803491
627.316320521036	-201.192276505375
629.614182500966	-203.038077207259
631.912044480897	-204.883877909143
634.209906460827	-206.729678611028
636.507768440758	-206.729678611028
638.805630420688	-208.575479312912
641.103492400619	-208.575479312912
643.401354380549	-210.421280014796
645.69921636048	-210.421280014796
647.99707834041	-212.26708071668
650.294940320341	-212.26708071668
652.592802300271	-214.112881418564
654.890664280202	-215.958682120448
657.188526260132	-217.804482822333
659.486388240063	-217.804482822333
661.784250219994	-219.650283524217
664.082112199924	-219.650283524217
666.379974179855	-221.496084226101
668.677836159785	-221.496084226101
670.975698139716	-223.341884927985
673.273560119646	-225.187685629869
673.273560119646	-227.033486331753
675.571422099577	-228.879287033638
677.869284079507	-228.879287033638
680.167146059438	-230.725087735522
682.465008039368	-230.725087735522
684.762870019299	-232.570888437406
687.060731999229	-232.570888437406
689.35859397916	-234.41668913929
691.656455959091	-236.262489841174
693.954317939021	-236.262489841174
696.252179918952	-238.108290543059
698.550041898882	-239.954091244943
700.847903878813	-239.954091244943
703.145765858743	-239.954091244943
705.443627838674	-241.799891946827
707.741489818604	-243.645692648711
710.039351798535	-243.645692648711
712.337213778465	-245.491493350595
714.635075758396	-247.337294052479
716.932937738326	-247.337294052479
719.230799718257	-249.183094754364
721.528661698187	-251.028895456248
723.826523678118	-251.028895456248
726.124385658048	-252.874696158132
728.422247637979	-254.720496860016
730.72010961791	-256.5662975619
733.01797159784	-258.412098263784
735.315833577771	-260.257898965669
737.613695557701	-260.257898965669
739.911557537632	-262.103699667553
742.209419517562	-262.103699667553
744.507281497493	-263.949500369437
746.805143477423	-265.795301071321
749.103005457354	-265.795301071321
751.400867437284	-267.641101773205
753.698729417215	-269.486902475089
755.996591397145	-269.486902475089
758.294453377076	-271.332703176974
760.592315357007	-273.178503878858
762.890177336937	-273.178503878858
765.188039316868	-275.024304580742
767.485901296798	-275.024304580742
769.783763276729	-276.870105282626
772.081625256659	-276.870105282626
774.37948723659	-278.71590598451
776.67734921652	-280.561706686395
778.975211196451	-282.407507388279
781.273073176381	-284.253308090163
783.570935156312	-284.253308090163
785.868797136242	-286.099108792047
788.166659116173	-287.944909493931
790.464521096103	-287.944909493931
792.762383076034	-289.790710195815
795.060245055964	-291.6365108977
797.358107035895	-293.482311599584
799.655969015826	-295.328112301468
801.953830995756	-295.328112301468
804.251692975687	-295.328112301468
806.549554955617	-297.173913003352
808.847416935548	-299.019713705236
811.145278915478	-300.86551440712
813.443140895409	-302.711315109005
815.741002875339	-302.711315109005
818.03886485527	-304.557115810889
820.3367268352	-306.402916512773
822.634588815131	-306.402916512773
824.932450795062	-308.248717214657
827.230312774992	-310.094517916541
829.528174754923	-310.094517916541
831.826036734853	-311.940318618426
834.123898714784	-313.78611932031
836.421760694714	-313.78611932031
838.719622674645	-315.631920022194
841.017484654575	-317.477720724078
843.315346634506	-317.477720724078
845.613208614436	-319.323521425962
847.911070594367	-321.169322127846
850.208932574297	-321.169322127846
852.506794554228	-323.015122829731
854.804656534158	-324.860923531615
857.102518514089	-324.860923531615
859.400380494019	-326.706724233499
861.69824247395	-328.552524935383
863.99610445388	-330.398325637267
866.293966433811	-332.244126339151
868.591828413742	-332.244126339151
870.889690393672	-334.089927041036
873.187552373603	-335.93572774292
875.485414353533	-335.93572774292
877.783276333464	-337.781528444804
880.081138313394	-339.627329146688
882.379000293325	-339.627329146688
884.676862273255	-341.473129848572
886.974724253186	-343.318930550457
889.272586233116	-345.164731252341
891.570448213047	-347.010531954225
893.868310192977	-347.010531954225
896.166172172908	-347.010531954225
898.464034152838	-348.856332656109
900.761896132769	-350.702133357993
903.059758112699	-350.702133357993
905.35762009263	-352.547934059877
905.35762009263	-354.393734761762
907.655482072561	-356.239535463646
909.953344052491	-358.08533616553
912.251206032422	-358.08533616553
914.549068012352	-359.931136867414
916.846929992283	-361.776937569298
919.144791972213	-361.776937569298
921.442653952144	-363.622738271182
923.740515932074	-365.468538973067
926.038377912005	-367.314339674951
928.336239891935	-369.160140376835
930.634101871866	-369.160140376835
932.931963851797	-371.005941078719
935.229825831727	-372.851741780603
937.527687811658	-374.697542482488
939.825549791588	-376.543343184372
942.123411771519	-376.543343184372
944.421273751449	-378.389143886256
946.71913573138	-380.23494458814
949.01699771131	-382.080745290024
951.314859691241	-383.926545991908
953.612721671171	-385.772346693793
955.910583651102	-387.618147395677
958.208445631032	-389.463948097561
960.506307610963	-391.309748799445
962.804169590893	-393.155549501329
965.102031570824	-395.001350203213
967.399893550754	-395.001350203213
969.697755530685	-396.847150905098
971.995617510616	-398.692951606982
971.995617510616	-400.538752308866
974.293479490546	-402.38455301075
976.591341470477	-402.38455301075
978.889203450407	-402.38455301075
981.187065430338	-404.230353712634
983.484927410268	-406.076154414518
985.782789390199	-407.921955116403
988.080651370129	-409.767755818287
990.37851335006	-411.613556520171
990.37851335006	-413.459357222055
992.67637532999	-415.305157923939
994.974237309921	-415.305157923939
997.272099289851	-417.150958625823
999.569961269782	-418.996759327708
1001.86782324971	-420.842560029592
1004.16568522964	-422.688360731476
1006.46354720957	-424.53416143336
1008.7614091895	-426.379962135244
1011.05927116943	-428.225762837129
1013.35713314937	-430.071563539013
1015.6549951293	-431.917364240897
1017.95285710923	-433.763164942781
1020.25071908916	-435.608965644665
1022.54858106909	-437.454766346549
1022.54858106909	-439.300567048434
1024.84644304902	-441.146367750318
1027.14430502895	-441.146367750318
1029.44216700888	-442.992168452202
1031.74002898881	-444.837969154086
1034.03789096874	-446.68376985597
1036.33575294867	-448.529570557854
1038.6336149286	-450.375371259739
1040.93147690853	-452.221171961623
1043.22933888846	-454.066972663507
1045.52720086839	-455.912773365391
1047.82506284832	-457.758574067275
1050.12292482825	-459.60437476916
1052.42078680818	-461.450175471044
1054.71864878811	-463.295976172928
1057.01651076805	-465.141776874812
1059.31437274798	-465.141776874812
1061.61223472791	-466.987577576696
1063.91009670784	-468.83337827858
1066.20795868777	-470.679178980465
1068.5058206677	-472.524979682349
1070.80368264763	-474.370780384233
1073.10154462756	-476.216581086117
1075.39940660749	-476.216581086117
1077.69726858742	-478.062381788001
1077.69726858742	-479.908182489885
1079.99513056735	-481.75398319177
1082.29299254728	-483.599783893654
1084.59085452721	-485.445584595538
1086.88871650714	-487.291385297422
1086.88871650714	-489.137185999306
1089.18657848707	-490.98298670119
1091.484440467	-492.828787403075
1093.78230244693	-494.674588104959
1096.08016442686	-496.520388806843
1098.3780264068	-498.366189508727
1100.67588838673	-500.211990210611
1100.67588838673	-502.057790912496
1102.97375036666	-503.90359161438
1105.27161234659	-505.749392316264
1105.27161234659	-507.595193018148
1107.56947432652	-509.440993720032
1109.86733630645	-511.286794421916
1112.16519828638	-513.132595123801
1114.46306026631	-514.978395825685
1116.76092224624	-516.824196527569
1119.05878422617	-518.669997229453
1121.3566462061	-520.515797931337
1121.3566462061	-522.361598633221
1123.65450818603	-524.207399335106
1125.95237016596	-526.05320003699
1128.25023214589	-527.899000738874
1130.54809412582	-527.899000738874
1132.84595610575	-529.744801440758
1132.84595610575	-531.590602142642
1135.14381808568	-533.436402844526
1137.44168006561	-535.282203546411
1139.73954204554	-537.128004248295
1142.03740402547	-538.973804950179
1142.03740402547	-540.819605652063
1144.33526600541	-542.665406353947
1146.63312798534	-544.511207055832
1148.93098996527	-546.357007757716
1151.2288519452	-548.2028084596
1153.52671392513	-550.048609161484
1155.82457590506	-551.894409863368
1158.12243788499	-553.740210565252
1160.42029986492	-555.586011267137
1162.71816184485	-557.431811969021
1165.01602382478	-559.277612670905
1165.01602382478	-561.123413372789
1167.31388580471	-562.969214074673
1169.61174778464	-564.815014776558
1169.61174778464	-566.660815478442
1169.61174778464	-568.506616180326
1171.90960976457	-570.35241688221
1174.2074717445	-572.198217584094
1176.50533372443	-574.044018285978
1178.80319570436	-575.889818987863
1178.80319570436	-577.735619689747
1178.80319570436	-579.581420391631
1181.10105768429	-581.427221093515
1183.39891966422	-583.273021795399
1185.69678164416	-585.118822497283
1187.99464362409	-586.964623199168
1190.29250560402	-588.810423901052
1192.59036758395	-590.656224602936
1192.59036758395	-592.50202530482
1192.59036758395	-594.347826006704
1194.88822956388	-596.193626708588
1197.18609154381	-598.039427410473
1199.48395352374	-598.039427410473
1201.78181550367	-599.885228112357
1201.78181550367	-601.731028814241
1204.0796774836	-603.576829516125
1206.37753946353	-605.422630218009
1208.67540144346	-607.268430919893
1210.97326342339	-609.114231621778
1213.27112540332	-610.960032323662
1213.27112540332	-612.805833025546
1215.56898738325	-614.65163372743
1217.86684936318	-616.497434429314
1220.16471134311	-618.343235131199
1222.46257332304	-620.189035833083
1224.76043530297	-622.034836534967
1227.0582972829	-623.880637236851
1229.35615926284	-625.726437938735
1231.65402124277	-627.572238640619
1233.9518832227	-629.418039342504
1233.9518832227	-631.263840044388
1236.24974520263	-633.109640746272
1238.54760718256	-634.955441448156
1238.54760718256	-636.80124215004
1240.84546916249	-638.647042851924
1243.14333114242	-640.492843553809
1245.44119312235	-642.338644255693
1247.73905510228	-644.184444957577
1247.73905510228	-646.030245659461
1250.03691708221	-647.876046361345
1252.33477906214	-649.72184706323
1252.33477906214	-651.567647765114
1254.63264104207	-653.413448466998
1256.930503022	-655.259249168882
1259.22836500193	-657.105049870766
1261.52622698186	-657.105049870766
1263.82408896179	-658.95085057265
1263.82408896179	-660.796651274535
1266.12195094172	-662.642451976419
1268.41981292165	-664.488252678303
1270.71767490158	-666.334053380187
1270.71767490158	-668.179854082071
1273.01553688152	-670.025654783955
1275.31339886145	-671.87145548584
1275.31339886145	-673.717256187724
1277.61126084138	-675.563056889608
1279.90912282131	-677.408857591492
1282.20698480124	-679.254658293376
1284.50484678117	-681.100458995261
1284.50484678117	-682.946259697145
1284.50484678117	-684.792060399029
1286.8027087611	-686.637861100913
1289.10057074103	-688.483661802797
1291.39843272096	-690.329462504681
1293.69629470089	-692.175263206566
1293.69629470089	-694.02106390845
1295.99415668082	-695.866864610334
1298.29201866075	-697.712665312218
1298.29201866075	-699.558466014102
1300.58988064068	-701.404266715986
1302.88774262061	-703.250067417871
1305.18560460054	-705.095868119755
1307.48346658047	-706.941668821639
1307.48346658047	-708.787469523523
1309.7813285604	-710.633270225407
1312.07919054033	-712.479070927291
1312.07919054033	-714.324871629176
1314.37705252026	-716.17067233106
1316.6749145002	-718.016473032944
1318.97277648013	-719.862273734828
1318.97277648013	-721.708074436712
1321.27063846006	-723.553875138596
1323.56850043999	-725.399675840481
1325.86636241992	-727.245476542365
1325.86636241992	-729.091277244249
1328.16422439985	-730.937077946133
1328.16422439985	-732.782878648017
1330.46208637978	-734.628679349902
1332.75994835971	-736.474480051786
1335.05781033964	-738.32028075367
1337.35567231957	-740.166081455554
1339.6535342995	-742.011882157438
1339.6535342995	-743.857682859322
1341.95139627943	-745.703483561207
1344.24925825936	-747.549284263091
1344.24925825936	-749.395084964975
1346.54712023929	-751.240885666859
1348.84498221922	-753.086686368743
1348.84498221922	-754.932487070628
1351.14284419915	-756.778287772512
1353.44070617908	-758.624088474396
1355.73856815901	-760.46988917628
1355.73856815901	-762.315689878164
1358.03643013894	-764.161490580048
1358.03643013894	-766.007291281933
1360.33429211888	-767.853091983817
1362.63215409881	-769.698892685701
1362.63215409881	-771.544693387585
1364.93001607874	-773.390494089469
