# Supplementary material for: Mechanics of Drosophila wing deployment
Source: Nat Commun. 2024 Dec 11;15:10577. doi: 10.1038/s41467-024-54527-0 (PMC11634967; doi:10.1038/s41467-024-54527-0)
Supplement: Supplementary file 18 — Source data [file 41467_2024_54527_MOESM18_ESM.zip › source_data/figS2a/figS2a_0001.txt]

x_um	z_um
0	0
2.25282445401896	0
4.50564890803792	0
6.75847336205688	-1.84580070188417
9.01129781607584	-1.84580070188417
11.2641222700948	-1.84580070188417
13.5169467241138	-1.84580070188417
15.7697711781327	-3.69160140376835
18.0225956321517	-3.69160140376835
20.2754200861706	-3.69160140376835
22.5282445401896	-3.69160140376835
24.7810689942085	-3.69160140376835
27.0338934482275	-5.53740210565252
29.2867179022465	-5.53740210565252
31.5395423562654	-5.53740210565252
33.7923668102844	-5.53740210565252
36.0451912643033	-7.3832028075367
38.2980157183223	-7.3832028075367
40.5508401723413	-7.3832028075367
42.8036646263602	-9.22900350942087
45.0564890803792	-9.22900350942087
47.3093135343981	-9.22900350942087
49.5621379884171	-9.22900350942087
51.8149624424361	-9.22900350942087
54.067786896455	-11.074804211305
56.320611350474	-11.074804211305
58.5734358044929	-11.074804211305
60.8262602585119	-11.074804211305
63.0790847125309	-12.9206049131892
65.3319091665498	-12.9206049131892
67.5847336205688	-12.9206049131892
69.8375580745877	-14.7664056150734
72.0903825286067	-14.7664056150734
74.3432069826256	-14.7664056150734
76.5960314366446	-14.7664056150734
78.8488558906636	-14.7664056150734
81.1016803446825	-16.6122063169576
83.3545047987015	-16.6122063169576
85.6073292527204	-16.6122063169576
87.8601537067394	-18.4580070188417
90.1129781607583	-18.4580070188417
92.3658026147773	-18.4580070188417
94.6186270687963	-20.3038077207259
96.8714515228152	-20.3038077207259
99.1242759768342	-20.3038077207259
101.377100430853	-22.1496084226101
103.629924884872	-22.1496084226101
105.882749338891	-22.1496084226101
108.13557379291	-22.1496084226101
110.388398246929	-23.9954091244943
112.641222700948	-23.9954091244943
114.894047154967	-23.9954091244943
117.146871608986	-23.9954091244943
119.399696063005	-25.8412098263784
121.652520517024	-25.8412098263784
123.905344971043	-25.8412098263784
126.158169425062	-25.8412098263784
128.410993879081	-25.8412098263784
130.6638183331	-25.8412098263784
132.916642787119	-27.6870105282626
135.169467241138	-27.6870105282626
137.422291695156	-27.6870105282626
139.675116149175	-27.6870105282626
141.927940603194	-27.6870105282626
144.180765057213	-27.6870105282626
146.433589511232	-29.5328112301468
148.686413965251	-29.5328112301468
150.93923841927	-29.5328112301468
153.192062873289	-31.378611932031
155.444887327308	-31.378611932031
157.697711781327	-31.378611932031
159.950536235346	-31.378611932031
162.203360689365	-33.2244126339151
164.456185143384	-33.2244126339151
166.709009597403	-33.2244126339151
168.961834051422	-35.0702133357993
171.214658505441	-35.0702133357993
173.46748295946	-35.0702133357993
175.720307413479	-36.9160140376835
177.973131867498	-36.9160140376835
180.225956321517	-36.9160140376835
182.478780775536	-38.7618147395677
184.731605229555	-38.7618147395677
186.984429683574	-38.7618147395677
189.237254137593	-38.7618147395677
191.490078591611	-40.6076154414518
193.74290304563	-40.6076154414518
195.995727499649	-42.453416143336
198.248551953668	-42.453416143336
200.501376407687	-42.453416143336
202.754200861706	-42.453416143336
205.007025315725	-44.2992168452202
207.259849769744	-44.2992168452202
209.512674223763	-44.2992168452202
211.765498677782	-46.1450175471044
214.018323131801	-46.1450175471044
216.27114758582	-47.9908182489885
218.523972039839	-47.9908182489885
220.776796493858	-49.8366189508727
223.029620947877	-49.8366189508727
225.282445401896	-51.6824196527569
227.535269855915	-51.6824196527569
229.788094309934	-53.5282203546411
232.040918763953	-53.5282203546411
234.293743217972	-53.5282203546411
236.546567671991	-55.3740210565252
238.79939212601	-55.3740210565252
241.052216580029	-57.2198217584094
243.305041034048	-57.2198217584094
245.557865488066	-57.2198217584094
247.810689942085	-59.0656224602936
250.063514396104	-59.0656224602936
252.316338850123	-60.9114231621778
254.569163304142	-60.9114231621778
256.821987758161	-62.7572238640619
259.07481221218	-62.7572238640619
261.327636666199	-64.6030245659461
263.580461120218	-64.6030245659461
265.833285574237	-64.6030245659461
268.086110028256	-66.4488252678303
270.338934482275	-66.4488252678303
272.591758936294	-68.2946259697145
274.844583390313	-70.1404266715986
277.097407844332	-70.1404266715986
279.350232298351	-70.1404266715986
281.60305675237	-71.9862273734828
283.855881206389	-71.9862273734828
286.108705660408	-73.832028075367
288.361530114427	-73.832028075367
290.614354568446	-75.6778287772512
292.867179022465	-75.6778287772512
295.120003476484	-75.6778287772512
297.372827930503	-77.5236294791353
299.625652384522	-79.3694301810195
301.87847683854	-79.3694301810195
304.131301292559	-81.2152308829037
306.384125746578	-81.2152308829037
308.636950200597	-83.0610315847879
310.889774654616	-83.0610315847879
313.142599108635	-84.906832286672
315.395423562654	-86.7526329885562
317.648248016673	-86.7526329885562
319.901072470692	-88.5984336904404
322.153896924711	-88.5984336904404
324.40672137873	-90.4442343923246
326.659545832749	-90.4442343923246
328.912370286768	-92.2900350942087
331.165194740787	-94.1358357960929
333.418019194806	-94.1358357960929
335.670843648825	-95.9816364979771
337.923668102844	-95.9816364979771
340.176492556863	-97.8274371998613
342.429317010882	-97.8274371998613
344.682141464901	-99.6732379017454
346.93496591892	-101.51903860363
349.187790372939	-101.51903860363
351.440614826958	-103.364839305514
353.693439280977	-103.364839305514
355.946263734996	-105.210640007398
358.199088189014	-105.210640007398
360.451912643033	-107.056440709282
362.704737097052	-108.902241411166
364.957561551071	-108.902241411166
367.21038600509	-110.74804211305
369.463210459109	-110.74804211305
371.716034913128	-112.593842814935
373.968859367147	-112.593842814935
376.221683821166	-114.439643516819
378.474508275185	-114.439643516819
380.727332729204	-116.285444218703
382.980157183223	-118.131244920587
385.232981637242	-118.131244920587
387.485806091261	-119.977045622471
389.73863054528	-119.977045622471
391.991454999299	-121.822846324356
394.244279453318	-121.822846324356
396.497103907337	-123.66864702624
398.749928361356	-123.66864702624
401.002752815375	-125.514447728124
403.255577269394	-127.360248430008
405.508401723413	-127.360248430008
407.761226177432	-129.206049131892
410.01405063145	-131.051849833776
412.266875085469	-132.897650535661
414.519699539488	-132.897650535661
416.772523993507	-134.743451237545
