# Supplementary material for: Mechanics of Drosophila wing deployment
Source: Nat Commun. 2024 Dec 11;15:10577. doi: 10.1038/s41467-024-54527-0 (PMC11634967; doi:10.1038/s41467-024-54527-0)
Supplement: Supplementary file 18 — Source data [file 41467_2024_54527_MOESM18_ESM.zip › source_data/figS2a/figS2a_0022.txt]

x_um	z_um
0	0
2.10018917895589	0
4.20037835791177	0
6.30056753686766	0
8.40075671582355	0
10.5009458947794	0
12.6011350737353	0
14.7013242526912	0
16.8015134316471	-1.84580070188417
18.901702610603	-1.84580070188417
21.0018917895589	-1.84580070188417
23.1020809685148	-1.84580070188417
25.2022701474706	-1.84580070188417
27.3024593264265	-1.84580070188417
29.4026485053824	-1.84580070188417
31.5028376843383	-3.69160140376835
33.6030268632942	-3.69160140376835
35.7032160422501	-3.69160140376835
37.8034052212059	-3.69160140376835
39.9035944001618	-3.69160140376835
42.0037835791177	-3.69160140376835
44.1039727580736	-3.69160140376835
46.2041619370295	-5.53740210565252
48.3043511159854	-5.53740210565252
50.4045402949413	-5.53740210565252
52.5047294738972	-5.53740210565252
54.6049186528531	-5.53740210565252
56.7051078318089	-5.53740210565252
58.8052970107648	-5.53740210565252
60.9054861897207	-5.53740210565252
63.0056753686766	-5.53740210565252
65.1058645476325	-7.3832028075367
67.2060537265884	-7.3832028075367
69.3062429055443	-7.3832028075367
71.4064320845001	-7.3832028075367
73.506621263456	-7.3832028075367
75.6068104424119	-7.3832028075367
77.7069996213678	-9.22900350942087
79.8071888003237	-9.22900350942087
81.9073779792796	-9.22900350942087
84.0075671582354	-9.22900350942087
86.1077563371913	-9.22900350942087
88.2079455161472	-9.22900350942087
90.3081346951031	-9.22900350942087
92.408323874059	-9.22900350942087
94.5085130530149	-11.074804211305
96.6087022319708	-11.074804211305
98.7088914109267	-11.074804211305
100.809080589883	-11.074804211305
102.909269768838	-11.074804211305
105.009458947794	-12.9206049131892
107.10964812675	-12.9206049131892
109.209837305706	-12.9206049131892
111.310026484662	-12.9206049131892
113.410215663618	-12.9206049131892
115.510404842574	-14.7664056150734
117.61059402153	-14.7664056150734
119.710783200486	-14.7664056150734
121.810972379441	-14.7664056150734
123.911161558397	-14.7664056150734
126.011350737353	-16.6122063169576
128.111539916309	-16.6122063169576
130.211729095265	-16.6122063169576
132.311918274221	-18.4580070188417
134.412107453177	-18.4580070188417
136.512296632133	-18.4580070188417
138.612485811089	-18.4580070188417
140.712674990044	-18.4580070188417
142.812864169	-20.3038077207259
144.913053347956	-20.3038077207259
147.013242526912	-22.1496084226101
149.113431705868	-22.1496084226101
151.213620884824	-22.1496084226101
153.31381006378	-22.1496084226101
155.413999242736	-22.1496084226101
157.514188421692	-22.1496084226101
159.614377600647	-22.1496084226101
161.714566779603	-23.9954091244943
163.814755958559	-23.9954091244943
165.914945137515	-23.9954091244943
168.015134316471	-23.9954091244943
170.115323495427	-23.9954091244943
172.215512674383	-25.8412098263784
174.315701853339	-25.8412098263784
176.415891032294	-25.8412098263784
178.51608021125	-25.8412098263784
180.616269390206	-27.6870105282626
182.716458569162	-27.6870105282626
184.816647748118	-27.6870105282626
186.916836927074	-27.6870105282626
189.01702610603	-27.6870105282626
191.117215284986	-29.5328112301468
193.217404463942	-29.5328112301468
195.317593642897	-29.5328112301468
197.417782821853	-29.5328112301468
199.517972000809	-31.378611932031
201.618161179765	-31.378611932031
203.718350358721	-31.378611932031
205.818539537677	-31.378611932031
207.918728716633	-31.378611932031
210.018917895589	-33.2244126339151
212.119107074545	-33.2244126339151
214.2192962535	-33.2244126339151
216.319485432456	-33.2244126339151
218.419674611412	-33.2244126339151
220.519863790368	-35.0702133357993
222.620052969324	-35.0702133357993
224.72024214828	-35.0702133357993
226.820431327236	-35.0702133357993
228.920620506192	-35.0702133357993
231.020809685147	-36.9160140376835
233.120998864103	-36.9160140376835
235.221188043059	-36.9160140376835
237.321377222015	-36.9160140376835
239.421566400971	-36.9160140376835
241.521755579927	-38.7618147395677
243.621944758883	-38.7618147395677
245.722133937839	-38.7618147395677
247.822323116795	-38.7618147395677
249.92251229575	-40.6076154414518
252.022701474706	-40.6076154414518
254.122890653662	-40.6076154414518
256.223079832618	-40.6076154414518
258.323269011574	-40.6076154414518
260.42345819053	-42.453416143336
262.523647369486	-42.453416143336
264.623836548442	-42.453416143336
266.724025727398	-44.2992168452202
268.824214906353	-44.2992168452202
270.924404085309	-44.2992168452202
273.024593264265	-46.1450175471044
275.124782443221	-46.1450175471044
277.224971622177	-46.1450175471044
279.325160801133	-47.9908182489885
281.425349980089	-47.9908182489885
283.525539159045	-47.9908182489885
285.625728338001	-47.9908182489885
287.725917516956	-49.8366189508727
289.826106695912	-49.8366189508727
291.926295874868	-49.8366189508727
294.026485053824	-51.6824196527569
296.12667423278	-51.6824196527569
298.226863411736	-51.6824196527569
300.327052590692	-51.6824196527569
302.427241769648	-51.6824196527569
304.527430948604	-53.5282203546411
306.627620127559	-53.5282203546411
308.727809306515	-53.5282203546411
310.827998485471	-53.5282203546411
312.928187664427	-53.5282203546411
315.028376843383	-55.3740210565252
317.128566022339	-55.3740210565252
319.228755201295	-55.3740210565252
321.328944380251	-55.3740210565252
323.429133559207	-55.3740210565252
325.529322738162	-57.2198217584094
327.629511917118	-57.2198217584094
329.729701096074	-57.2198217584094
331.82989027503	-57.2198217584094
333.930079453986	-59.0656224602936
336.030268632942	-59.0656224602936
338.130457811898	-59.0656224602936
340.230646990854	-59.0656224602936
342.33083616981	-60.9114231621778
344.431025348765	-60.9114231621778
346.531214527721	-60.9114231621778
348.631403706677	-60.9114231621778
350.731592885633	-60.9114231621778
352.831782064589	-62.7572238640619
354.931971243545	-62.7572238640619
357.032160422501	-64.6030245659461
359.132349601457	-64.6030245659461
361.232538780412	-64.6030245659461
363.332727959368	-64.6030245659461
365.432917138324	-64.6030245659461
367.53310631728	-66.4488252678303
369.633295496236	-66.4488252678303
371.733484675192	-66.4488252678303
373.833673854148	-66.4488252678303
375.933863033104	-66.4488252678303
378.03405221206	-68.2946259697145
380.134241391015	-68.2946259697145
382.234430569971	-68.2946259697145
384.334619748927	-68.2946259697145
386.434808927883	-70.1404266715986
388.534998106839	-70.1404266715986
390.635187285795	-70.1404266715986
392.735376464751	-71.9862273734828
394.835565643707	-71.9862273734828
396.935754822663	-71.9862273734828
399.035944001618	-73.832028075367
401.136133180574	-73.832028075367
403.23632235953	-73.832028075367
405.336511538486	-73.832028075367
407.436700717442	-75.6778287772512
409.536889896398	-75.6778287772512
411.637079075354	-77.5236294791353
413.73726825431	-77.5236294791353
415.837457433265	-77.5236294791353
417.937646612221	-77.5236294791353
420.037835791177	-77.5236294791353
422.138024970133	-79.3694301810195
424.238214149089	-79.3694301810195
426.338403328045	-79.3694301810195
428.438592507001	-81.2152308829037
430.538781685957	-81.2152308829037
432.638970864913	-81.2152308829037
434.739160043868	-83.0610315847879
436.839349222824	-83.0610315847879
438.93953840178	-84.906832286672
441.039727580736	-84.906832286672
443.139916759692	-84.906832286672
445.240105938648	-84.906832286672
447.340295117604	-86.7526329885562
449.44048429656	-86.7526329885562
451.540673475516	-86.7526329885562
453.640862654471	-88.5984336904404
455.741051833427	-88.5984336904404
457.841241012383	-90.4442343923246
459.941430191339	-90.4442343923246
462.041619370295	-92.2900350942087
464.141808549251	-92.2900350942087
466.241997728207	-92.2900350942087
468.342186907163	-92.2900350942087
470.442376086118	-94.1358357960929
472.542565265074	-94.1358357960929
474.64275444403	-95.9816364979771
476.742943622986	-95.9816364979771
478.843132801942	-97.8274371998613
480.943321980898	-97.8274371998613
483.043511159854	-99.6732379017454
485.14370033881	-99.6732379017454
487.243889517766	-101.51903860363
489.344078696722	-101.51903860363
491.444267875677	-103.364839305514
