# Supplementary material for: Mechanics of Drosophila wing deployment
Source: Nat Commun. 2024 Dec 11;15:10577. doi: 10.1038/s41467-024-54527-0 (PMC11634967; doi:10.1038/s41467-024-54527-0)
Supplement: Supplementary file 18 — Source data [file 41467_2024_54527_MOESM18_ESM.zip › source_data/figS2a/figS2a_0080.txt]

x_um	z_um
0	0
2.2474439167928	0
4.49488783358559	0
6.74233175037839	0
8.98977566717119	0
11.237219583964	0
13.4846635007568	0
15.7321074175496	0
17.9795513343424	0
20.2269952511352	-1.84580070188417
22.474439167928	-1.84580070188417
24.7218830847208	-1.84580070188417
26.9693270015136	-1.84580070188417
29.2167709183064	-1.84580070188417
31.4642148350992	-1.84580070188417
33.711658751892	-1.84580070188417
35.9591026686847	-1.84580070188417
38.2065465854775	-1.84580070188417
40.4539905022703	-3.69160140376835
42.7014344190631	-3.69160140376835
44.9488783358559	-3.69160140376835
47.1963222526487	-3.69160140376835
49.4437661694415	-3.69160140376835
51.6912100862343	-3.69160140376835
53.9386540030271	-3.69160140376835
56.1860979198199	-3.69160140376835
58.4335418366127	-3.69160140376835
60.6809857534055	-5.53740210565252
62.9284296701983	-5.53740210565252
65.1758735869911	-5.53740210565252
67.4233175037839	-5.53740210565252
69.6707614205767	-5.53740210565252
71.9182053373695	-7.3832028075367
74.1656492541623	-7.3832028075367
76.4130931709551	-7.3832028075367
78.6605370877479	-7.3832028075367
80.9079810045407	-9.22900350942087
83.1554249213335	-9.22900350942087
85.4028688381263	-9.22900350942087
87.6503127549191	-9.22900350942087
89.8977566717119	-9.22900350942087
92.1452005885047	-9.22900350942087
94.3926445052975	-11.074804211305
96.6400884220903	-11.074804211305
98.8875323388831	-11.074804211305
101.134976255676	-11.074804211305
103.382420172469	-11.074804211305
105.629864089261	-12.9206049131892
107.877308006054	-12.9206049131892
110.124751922847	-12.9206049131892
112.37219583964	-12.9206049131892
114.619639756433	-14.7664056150734
116.867083673225	-14.7664056150734
119.114527590018	-14.7664056150734
121.361971506811	-14.7664056150734
123.609415423604	-16.6122063169576
125.856859340397	-16.6122063169576
128.104303257189	-16.6122063169576
130.351747173982	-16.6122063169576
132.599191090775	-16.6122063169576
134.846635007568	-16.6122063169576
137.094078924361	-18.4580070188417
139.341522841153	-18.4580070188417
141.588966757946	-18.4580070188417
143.836410674739	-18.4580070188417
146.083854591532	-20.3038077207259
148.331298508325	-20.3038077207259
150.578742425117	-20.3038077207259
152.82618634191	-20.3038077207259
155.073630258703	-22.1496084226101
157.321074175496	-22.1496084226101
159.568518092289	-22.1496084226101
161.815962009081	-22.1496084226101
164.063405925874	-22.1496084226101
166.310849842667	-22.1496084226101
168.55829375946	-23.9954091244943
170.805737676253	-23.9954091244943
173.053181593045	-23.9954091244943
175.300625509838	-25.8412098263784
177.548069426631	-25.8412098263784
179.795513343424	-25.8412098263784
182.042957260217	-25.8412098263784
184.290401177009	-27.6870105282626
186.537845093802	-27.6870105282626
188.785289010595	-27.6870105282626
191.032732927388	-27.6870105282626
193.280176844181	-29.5328112301468
195.527620760973	-29.5328112301468
197.775064677766	-29.5328112301468
200.022508594559	-29.5328112301468
202.269952511352	-29.5328112301468
204.517396428145	-31.378611932031
206.764840344937	-31.378611932031
209.01228426173	-31.378611932031
211.259728178523	-31.378611932031
213.507172095316	-33.2244126339151
215.754616012108	-33.2244126339151
218.002059928901	-33.2244126339151
220.249503845694	-35.0702133357993
222.496947762487	-35.0702133357993
224.74439167928	-35.0702133357993
226.991835596072	-35.0702133357993
229.239279512865	-36.9160140376835
231.486723429658	-36.9160140376835
233.734167346451	-36.9160140376835
235.981611263244	-38.7618147395677
238.229055180036	-38.7618147395677
240.476499096829	-38.7618147395677
242.723943013622	-38.7618147395677
244.971386930415	-38.7618147395677
247.218830847208	-40.6076154414518
249.466274764	-40.6076154414518
251.713718680793	-40.6076154414518
253.961162597586	-40.6076154414518
256.208606514379	-42.453416143336
258.456050431172	-42.453416143336
260.703494347964	-42.453416143336
262.950938264757	-42.453416143336
265.19838218155	-42.453416143336
267.445826098343	-44.2992168452202
269.693270015136	-44.2992168452202
271.940713931928	-46.1450175471044
274.188157848721	-46.1450175471044
276.435601765514	-46.1450175471044
278.683045682307	-46.1450175471044
280.9304895991	-46.1450175471044
283.177933515892	-46.1450175471044
285.425377432685	-46.1450175471044
287.672821349478	-47.9908182489885
289.920265266271	-47.9908182489885
292.167709183064	-47.9908182489885
294.415153099856	-49.8366189508727
296.662597016649	-49.8366189508727
298.910040933442	-49.8366189508727
301.157484850235	-51.6824196527569
303.404928767028	-51.6824196527569
305.65237268382	-51.6824196527569
307.899816600613	-51.6824196527569
310.147260517406	-51.6824196527569
312.394704434199	-53.5282203546411
314.642148350992	-53.5282203546411
316.889592267784	-53.5282203546411
319.137036184577	-53.5282203546411
321.38448010137	-55.3740210565252
323.631924018163	-55.3740210565252
325.879367934956	-55.3740210565252
328.126811851748	-55.3740210565252
330.374255768541	-57.2198217584094
332.621699685334	-57.2198217584094
334.869143602127	-57.2198217584094
337.11658751892	-59.0656224602936
339.364031435712	-59.0656224602936
341.611475352505	-59.0656224602936
343.858919269298	-59.0656224602936
346.106363186091	-59.0656224602936
348.353807102884	-59.0656224602936
350.601251019676	-60.9114231621778
352.848694936469	-60.9114231621778
355.096138853262	-60.9114231621778
357.343582770055	-62.7572238640619
359.591026686847	-62.7572238640619
361.83847060364	-64.6030245659461
364.085914520433	-64.6030245659461
366.333358437226	-64.6030245659461
368.580802354019	-66.4488252678303
370.828246270811	-66.4488252678303
373.075690187604	-66.4488252678303
375.323134104397	-66.4488252678303
377.57057802119	-68.2946259697145
379.818021937983	-68.2946259697145
382.065465854775	-68.2946259697145
384.312909771568	-70.1404266715986
386.560353688361	-70.1404266715986
388.807797605154	-70.1404266715986
391.055241521947	-71.9862273734828
393.30268543874	-71.9862273734828
395.550129355532	-71.9862273734828
397.797573272325	-71.9862273734828
400.045017189118	-73.832028075367
402.292461105911	-73.832028075367
404.539905022703	-73.832028075367
406.787348939496	-75.6778287772512
409.034792856289	-75.6778287772512
411.282236773082	-75.6778287772512
413.529680689875	-77.5236294791353
415.777124606667	-77.5236294791353
418.02456852346	-77.5236294791353
420.272012440253	-77.5236294791353
422.519456357046	-77.5236294791353
424.766900273839	-79.3694301810195
427.014344190631	-79.3694301810195
429.261788107424	-81.2152308829037
431.509232024217	-81.2152308829037
433.75667594101	-83.0610315847879
436.004119857803	-83.0610315847879
438.251563774595	-83.0610315847879
440.499007691388	-83.0610315847879
442.746451608181	-84.906832286672
444.993895524974	-84.906832286672
447.241339441767	-84.906832286672
449.488783358559	-86.7526329885562
451.736227275352	-86.7526329885562
453.983671192145	-86.7526329885562
456.231115108938	-86.7526329885562
458.478559025731	-88.5984336904404
460.726002942523	-88.5984336904404
462.973446859316	-88.5984336904404
465.220890776109	-88.5984336904404
467.468334692902	-88.5984336904404
469.715778609695	-90.4442343923246
471.963222526487	-90.4442343923246
474.21066644328	-92.2900350942087
476.458110360073	-92.2900350942087
478.705554276866	-92.2900350942087
480.952998193659	-92.2900350942087
483.200442110451	-94.1358357960929
485.447886027244	-94.1358357960929
487.695329944037	-94.1358357960929
489.94277386083	-95.9816364979771
492.190217777622	-95.9816364979771
494.437661694415	-97.8274371998613
496.685105611208	-97.8274371998613
498.932549528001	-97.8274371998613
501.179993444794	-97.8274371998613
503.427437361587	-99.6732379017454
505.674881278379	-99.6732379017454
507.922325195172	-101.51903860363
510.169769111965	-103.364839305514
512.417213028758	-103.364839305514
514.664656945551	-103.364839305514
516.912100862343	-103.364839305514
519.159544779136	-105.210640007398
521.406988695929	-105.210640007398
523.654432612722	-105.210640007398
525.901876529515	-107.056440709282
528.149320446307	-107.056440709282
530.3967643631	-107.056440709282
532.644208279893	-108.902241411166
534.891652196686	-108.902241411166
537.139096113478	-108.902241411166
539.386540030271	-108.902241411166
541.633983947064	-110.74804211305
543.881427863857	-110.74804211305
546.12887178065	-110.74804211305
548.376315697442	-112.593842814935
550.623759614235	-112.593842814935
552.871203531028	-112.593842814935
555.118647447821	-114.439643516819
557.366091364614	-114.439643516819
559.613535281406	-116.285444218703
561.860979198199	-116.285444218703
564.108423114992	-116.285444218703
566.355867031785	-118.131244920587
568.603310948578	-118.131244920587
570.85075486537	-119.977045622471
573.098198782163	-119.977045622471
575.345642698956	-119.977045622471
577.593086615749	-121.822846324356
579.840530532542	-121.822846324356
582.087974449334	-123.66864702624
584.335418366127	-123.66864702624
586.58286228292	-123.66864702624
588.830306199713	-125.514447728124
591.077750116506	-125.514447728124
593.325194033298	-125.514447728124
595.572637950091	-127.360248430008
597.820081866884	-127.360248430008
600.067525783677	-127.360248430008
602.31496970047	-129.206049131892
604.562413617262	-129.206049131892
606.809857534055	-129.206049131892
609.057301450848	-131.051849833776
611.304745367641	-131.051849833776
613.552189284434	-132.897650535661
615.799633201226	-132.897650535661
618.047077118019	-132.897650535661
620.294521034812	-132.897650535661
622.541964951605	-134.743451237545
624.789408868398	-134.743451237545
627.03685278519	-134.743451237545
629.284296701983	-136.589251939429
631.531740618776	-136.589251939429
633.779184535569	-138.435052641313
636.026628452361	-138.435052641313
638.274072369154	-138.435052641313
640.521516285947	-140.280853343197
642.76896020274	-140.280853343197
645.016404119533	-142.126654045081
647.263848036325	-142.126654045081
649.511291953118	-142.126654045081
651.758735869911	-142.126654045081
654.006179786704	-143.972454746966
656.253623703497	-143.972454746966
658.501067620289	-145.81825544885
660.748511537082	-145.81825544885
662.995955453875	-147.664056150734
665.243399370668	-147.664056150734
667.490843287461	-147.664056150734
669.738287204254	-147.664056150734
671.985731121046	-149.509856852618
674.233175037839	-149.509856852618
676.480618954632	-151.355657554502
678.728062871425	-151.355657554502
680.975506788218	-153.201458256387
683.22295070501	-153.201458256387
685.470394621803	-155.047258958271
687.717838538596	-155.047258958271
689.965282455389	-155.047258958271
692.212726372181	-155.047258958271
694.460170288974	-156.893059660155
696.707614205767	-156.893059660155
698.95505812256	-156.893059660155
701.202502039353	-158.738860362039
703.449945956145	-158.738860362039
705.697389872938	-160.584661063923
707.944833789731	-160.584661063923
710.192277706524	-162.430461765807
712.439721623317	-162.430461765807
714.68716554011	-164.276262467692
716.934609456902	-164.276262467692
719.182053373695	-166.122063169576
721.429497290488	-166.122063169576
723.676941207281	-166.122063169576
725.924385124073	-167.96786387146
728.171829040866	-167.96786387146
730.419272957659	-167.96786387146
732.666716874452	-169.813664573344
734.914160791245	-169.813664573344
737.161604708037	-171.659465275228
739.40904862483	-171.659465275228
741.656492541623	-171.659465275228
743.903936458416	-173.505265977112
746.151380375209	-173.505265977112
748.398824292001	-175.351066678997
750.646268208794	-175.351066678997
752.893712125587	-175.351066678997
755.14115604238	-177.196867380881
757.388599959173	-177.196867380881
759.636043875965	-179.042668082765
761.883487792758	-180.888468784649
764.130931709551	-180.888468784649
766.378375626344	-180.888468784649
768.625819543136	-182.734269486533
770.873263459929	-184.580070188417
773.120707376722	-184.580070188417
775.368151293515	-184.580070188417
777.615595210308	-186.425870890302
779.8630391271	-186.425870890302
782.110483043893	-186.425870890302
784.357926960686	-188.271671592186
786.605370877479	-188.271671592186
788.852814794272	-190.11747229407
791.100258711065	-191.963272995954
793.347702627857	-191.963272995954
795.59514654465	-191.963272995954
797.842590461443	-193.809073697838
800.090034378236	-195.654874399723
802.337478295029	-195.654874399723
804.584922211821	-197.500675101607
806.832366128614	-197.500675101607
809.079810045407	-197.500675101607
811.3272539622	-199.346475803491
813.574697878993	-199.346475803491
815.822141795785	-199.346475803491
818.069585712578	-201.192276505375
820.317029629371	-201.192276505375
822.564473546164	-201.192276505375
824.811917462956	-201.192276505375
827.059361379749	-203.038077207259
829.306805296542	-203.038077207259
831.554249213335	-203.038077207259
833.801693130128	-204.883877909143
836.04913704692	-204.883877909143
838.296580963713	-206.729678611028
840.544024880506	-206.729678611028
842.791468797299	-206.729678611028
845.038912714092	-206.729678611028
847.286356630884	-208.575479312912
849.533800547677	-208.575479312912
851.78124446447	-210.421280014796
854.028688381263	-210.421280014796
856.276132298056	-212.26708071668
858.523576214849	-212.26708071668
860.771020131641	-212.26708071668
863.018464048434	-214.112881418564
865.265907965227	-214.112881418564
867.51335188202	-215.958682120448
869.760795798812	-215.958682120448
872.008239715605	-215.958682120448
874.255683632398	-215.958682120448
876.503127549191	-217.804482822333
878.750571465984	-217.804482822333
880.998015382776	-217.804482822333
883.245459299569	-219.650283524217
885.492903216362	-219.650283524217
887.740347133155	-221.496084226101
889.987791049948	-221.496084226101
892.23523496674	-223.341884927985
894.482678883533	-223.341884927985
896.730122800326	-223.341884927985
898.977566717119	-225.187685629869
901.225010633911	-225.187685629869
903.472454550704	-225.187685629869
905.719898467497	-227.033486331753
907.96734238429	-227.033486331753
910.214786301083	-227.033486331753
912.462230217876	-228.879287033638
914.709674134668	-228.879287033638
916.957118051461	-230.725087735522
919.204561968254	-232.570888437406
921.452005885047	-232.570888437406
923.69944980184	-232.570888437406
925.946893718632	-234.41668913929
928.194337635425	-236.262489841174
930.441781552218	-236.262489841174
932.689225469011	-238.108290543059
934.936669385803	-238.108290543059
937.184113302596	-239.954091244943
939.431557219389	-239.954091244943
941.679001136182	-241.799891946827
943.926445052975	-241.799891946827
946.173888969768	-241.799891946827
948.42133288656	-243.645692648711
950.668776803353	-243.645692648711
952.916220720146	-245.491493350595
955.163664636939	-245.491493350595
957.411108553732	-247.337294052479
959.658552470524	-247.337294052479
961.905996387317	-249.183094754364
964.15344030411	-249.183094754364
966.400884220903	-251.028895456248
968.648328137696	-251.028895456248
970.895772054488	-252.874696158132
973.143215971281	-252.874696158132
975.390659888074	-254.720496860016
977.638103804867	-254.720496860016
979.885547721659	-256.5662975619
982.132991638452	-256.5662975619
984.380435555245	-258.412098263784
986.627879472038	-260.257898965669
988.875323388831	-260.257898965669
991.122767305623	-260.257898965669
993.370211222416	-262.103699667553
995.617655139209	-262.103699667553
997.865099056002	-263.949500369437
1000.11254297279	-263.949500369437
1002.35998688959	-265.795301071321
1004.60743080638	-265.795301071321
1006.85487472317	-267.641101773205
1009.10231863997	-267.641101773205
1011.34976255676	-269.486902475089
1013.59720647355	-269.486902475089
1015.84465039034	-271.332703176974
1018.09209430714	-273.178503878858
1020.33953822393	-273.178503878858
1022.58698214072	-273.178503878858
1024.83442605752	-275.024304580742
1027.08186997431	-275.024304580742
1029.3293138911	-276.870105282626
1031.57675780789	-276.870105282626
1033.82420172469	-278.71590598451
1036.07164564148	-278.71590598451
1038.31908955827	-280.561706686395
1040.56653347507	-282.407507388279
1042.81397739186	-282.407507388279
1045.06142130865	-284.253308090163
1047.30886522544	-286.099108792047
1049.55630914224	-286.099108792047
1051.80375305903	-286.099108792047
1054.05119697582	-287.944909493931
1056.29864089261	-287.944909493931
1058.54608480941	-287.944909493931
1060.7935287262	-289.790710195815
1063.04097264299	-289.790710195815
1065.28841655979	-291.6365108977
1067.53586047658	-291.6365108977
1069.78330439337	-293.482311599584
1072.03074831016	-293.482311599584
1074.27819222696	-295.328112301468
1076.52563614375	-297.173913003352
1078.77308006054	-297.173913003352
1081.02052397734	-297.173913003352
1083.26796789413	-299.019713705236
1085.51541181092	-299.019713705236
1087.76285572771	-300.86551440712
1090.01029964451	-302.711315109005
1092.2577435613	-302.711315109005
1094.50518747809	-302.711315109005
1096.75263139488	-302.711315109005
1099.00007531168	-304.557115810889
1101.24751922847	-304.557115810889
1103.49496314526	-306.402916512773
1105.74240706206	-308.248717214657
1107.98985097885	-308.248717214657
1110.23729489564	-310.094517916541
1112.48473881243	-310.094517916541
1114.73218272923	-310.094517916541
1116.97962664602	-311.940318618426
1119.22707056281	-311.940318618426
1121.47451447961	-313.78611932031
1123.7219583964	-313.78611932031
1125.96940231319	-315.631920022194
1128.21684622998	-315.631920022194
1130.46429014678	-317.477720724078
1132.71173406357	-317.477720724078
1134.95917798036	-317.477720724078
1137.20662189716	-319.323521425962
1139.45406581395	-321.169322127846
1141.70150973074	-323.015122829731
1143.94895364753	-323.015122829731
1146.19639756433	-323.015122829731
1148.44384148112	-324.860923531615
1150.69128539791	-324.860923531615
1152.9387293147	-326.706724233499
1155.1861732315	-326.706724233499
1157.43361714829	-328.552524935383
1159.68106106508	-330.398325637267
1161.92850498188	-330.398325637267
1164.17594889867	-330.398325637267
1166.42339281546	-332.244126339151
1168.67083673225	-332.244126339151
1170.91828064905	-334.089927041036
1173.16572456584	-334.089927041036
1175.41316848263	-335.93572774292
1177.66061239943	-335.93572774292
1179.90805631622	-337.781528444804
1182.15550023301	-339.627329146688
1184.4029441498	-339.627329146688
1186.6503880666	-341.473129848572
1188.89783198339	-341.473129848572
1191.14527590018	-343.318930550457
1193.39271981698	-343.318930550457
1195.64016373377	-345.164731252341
1197.88760765056	-345.164731252341
1200.13505156735	-347.010531954225
1202.38249548415	-347.010531954225
1204.62993940094	-348.856332656109
1206.87738331773	-348.856332656109
1209.12482723452	-350.702133357993
1211.37227115132	-350.702133357993
1213.61971506811	-350.702133357993
1215.8671589849	-352.547934059877
1218.1146029017	-352.547934059877
1220.36204681849	-354.393734761762
1222.60949073528	-354.393734761762
1224.85693465207	-356.239535463646
1227.10437856887	-356.239535463646
1229.35182248566	-358.08533616553
1231.59926640245	-359.931136867414
1233.84671031925	-359.931136867414
1236.09415423604	-359.931136867414
1238.34159815283	-361.776937569298
1240.58904206962	-361.776937569298
1242.83648598642	-363.622738271182
1245.08392990321	-363.622738271182
1247.33137382	-363.622738271182
1249.5788177368	-365.468538973067
1251.82626165359	-365.468538973067
1254.07370557038	-367.314339674951
1256.32114948717	-367.314339674951
1258.56859340397	-369.160140376835
1260.81603732076	-369.160140376835
1263.06348123755	-371.005941078719
1265.31092515434	-371.005941078719
1267.55836907114	-372.851741780603
1269.80581298793	-374.697542482488
1272.05325690472	-376.543343184372
1274.30070082152	-376.543343184372
1276.54814473831	-378.389143886256
1278.7955886551	-378.389143886256
1281.04303257189	-380.23494458814
1283.29047648869	-380.23494458814
1285.53792040548	-380.23494458814
1287.78536432227	-382.080745290024
1290.03280823907	-382.080745290024
1292.28025215586	-383.926545991908
1294.52769607265	-383.926545991908
1296.77513998944	-385.772346693793
1299.02258390624	-387.618147395677
1301.27002782303	-387.618147395677
1303.51747173982	-389.463948097561
1305.76491565661	-389.463948097561
1308.01235957341	-389.463948097561
1310.2598034902	-391.309748799445
1312.50724740699	-391.309748799445
1314.75469132379	-393.155549501329
1317.00213524058	-393.155549501329
1319.24957915737	-393.155549501329
1321.49702307416	-395.001350203213
1323.74446699096	-396.847150905098
1325.99191090775	-398.692951606982
1328.23935482454	-398.692951606982
1330.48679874134	-398.692951606982
1332.73424265813	-400.538752308866
1334.98168657492	-400.538752308866
1337.22913049171	-402.38455301075
1339.47657440851	-402.38455301075
1341.7240183253	-402.38455301075
1343.97146224209	-404.230353712634
1346.21890615889	-404.230353712634
1348.46635007568	-406.076154414518
1350.71379399247	-406.076154414518
1352.96123790926	-407.921955116403
1355.20868182606	-407.921955116403
1357.45612574285	-409.767755818287
1359.70356965964	-411.613556520171
1361.95101357644	-411.613556520171
1364.19845749323	-413.459357222055
1366.44590141002	-413.459357222055
1368.69334532681	-415.305157923939
1370.94078924361	-417.150958625823
1373.1882331604	-417.150958625823
1375.43567707719	-418.996759327708
1377.68312099398	-418.996759327708
1379.93056491078	-420.842560029592
1382.17800882757	-420.842560029592
1384.42545274436	-422.688360731476
1386.67289666116	-424.53416143336
1388.92034057795	-424.53416143336
1391.16778449474	-424.53416143336
1393.41522841153	-426.379962135244
1395.66267232833	-426.379962135244
1397.91011624512	-428.225762837129
1400.15756016191	-428.225762837129
1402.40500407871	-430.071563539013
1404.6524479955	-430.071563539013
1406.89989191229	-431.917364240897
1409.14733582908	-431.917364240897
1411.39477974588	-433.763164942781
1413.64222366267	-433.763164942781
1415.88966757946	-433.763164942781
1418.13711149625	-435.608965644665
1420.38455541305	-435.608965644665
1422.63199932984	-437.454766346549
1424.87944324663	-439.300567048434
1427.12688716343	-439.300567048434
1429.37433108022	-439.300567048434
1431.62177499701	-441.146367750318
1433.8692189138	-441.146367750318
1436.1166628306	-442.992168452202
1438.36410674739	-442.992168452202
1440.61155066418	-444.837969154086
1442.85899458098	-444.837969154086
1445.10643849777	-446.68376985597
1447.35388241456	-448.529570557854
1449.60132633135	-448.529570557854
1451.84877024815	-450.375371259739
1454.09621416494	-450.375371259739
1456.34365808173	-450.375371259739
1458.59110199853	-452.221171961623
1460.83854591532	-452.221171961623
1463.08598983211	-454.066972663507
1465.3334337489	-454.066972663507
1467.5808776657	-455.912773365391
1469.82832158249	-455.912773365391
1472.07576549928	-457.758574067275
1474.32320941607	-457.758574067275
1476.57065333287	-459.60437476916
1478.81809724966	-459.60437476916
1481.06554116645	-459.60437476916
1483.31298508325	-461.450175471044
1485.56042900004	-461.450175471044
1487.80787291683	-463.295976172928
1490.05531683362	-463.295976172928
1492.30276075042	-463.295976172928
1494.55020466721	-465.141776874812
1496.797648584	-465.141776874812
1499.0450925008	-466.987577576696
1501.29253641759	-466.987577576696
1503.53998033438	-468.83337827858
1505.78742425117	-468.83337827858
1508.03486816797	-470.679178980465
1510.28231208476	-470.679178980465
1512.52975600155	-470.679178980465
1514.77719991835	-472.524979682349
1517.02464383514	-474.370780384233
1519.27208775193	-476.216581086117
1521.51953166872	-478.062381788001
1523.76697558552	-478.062381788001
1526.01441950231	-478.062381788001
1528.2618634191	-478.062381788001
1530.50930733589	-479.908182489885
1532.75675125269	-479.908182489885
1535.00419516948	-479.908182489885
1537.25163908627	-481.75398319177
1539.49908300307	-481.75398319177
1541.74652691986	-483.599783893654
1543.99397083665	-483.599783893654
1546.24141475344	-485.445584595538
1548.48885867024	-485.445584595538
1550.73630258703	-485.445584595538
1552.98374650382	-487.291385297422
1555.23119042062	-487.291385297422
1557.47863433741	-487.291385297422
1559.7260782542	-487.291385297422
1561.97352217099	-489.137185999306
1564.22096608779	-489.137185999306
1566.46841000458	-489.137185999306
1568.71585392137	-490.98298670119
1570.96329783817	-490.98298670119
1573.21074175496	-492.828787403075
1575.45818567175	-494.674588104959
1577.70562958854	-494.674588104959
1579.95307350534	-494.674588104959
1582.20051742213	-494.674588104959
1584.44796133892	-494.674588104959
1586.69540525571	-496.520388806843
1588.94284917251	-496.520388806843
1591.1902930893	-496.520388806843
1593.43773700609	-496.520388806843
1595.68518092289	-498.366189508727
1597.93262483968	-498.366189508727
1600.18006875647	-498.366189508727
1602.42751267326	-500.211990210611
1604.67495659006	-500.211990210611
1606.92240050685	-500.211990210611
1609.16984442364	-500.211990210611
1611.41728834044	-500.211990210611
1613.66473225723	-500.211990210611
1615.91217617402	-502.057790912496
1618.15962009081	-502.057790912496
1620.40706400761	-502.057790912496
1622.6545079244	-502.057790912496
1624.90195184119	-502.057790912496
1627.14939575799	-502.057790912496
