# Supplementary material for: Mechanics of Drosophila wing deployment
Source: Nat Commun. 2024 Dec 11;15:10577. doi: 10.1038/s41467-024-54527-0 (PMC11634967; doi:10.1038/s41467-024-54527-0)
Supplement: Supplementary file 18 — Source data [file 41467_2024_54527_MOESM18_ESM.zip › source_data/figS2a/figS2a_0041.txt]

x_um	z_um
0	0
2.27717691961861	0
4.55435383923723	0
6.83153075885584	-1.84580070188417
9.10870767847445	-1.84580070188417
11.3858845980931	-1.84580070188417
13.6630615177117	-3.69160140376835
15.9402384373303	-3.69160140376835
18.2174153569489	-3.69160140376835
20.4945922765675	-3.69160140376835
22.7717691961861	-5.53740210565252
25.0489461158047	-5.53740210565252
27.3261230354234	-5.53740210565252
29.603299955042	-5.53740210565252
31.8804768746606	-5.53740210565252
34.1576537942792	-7.3832028075367
36.4348307138978	-7.3832028075367
38.7120076335164	-7.3832028075367
40.989184553135	-7.3832028075367
43.2663614727537	-7.3832028075367
45.5435383923723	-7.3832028075367
47.8207153119909	-9.22900350942087
50.0978922316095	-9.22900350942087
52.3750691512281	-9.22900350942087
54.6522460708467	-9.22900350942087
56.9294229904653	-9.22900350942087
59.2065999100839	-9.22900350942087
61.4837768297025	-11.074804211305
63.7609537493212	-11.074804211305
66.0381306689398	-11.074804211305
68.3153075885584	-11.074804211305
70.592484508177	-12.9206049131892
72.8696614277956	-12.9206049131892
75.1468383474142	-12.9206049131892
77.4240152670328	-12.9206049131892
79.7011921866515	-14.7664056150734
81.9783691062701	-14.7664056150734
84.2555460258887	-14.7664056150734
86.5327229455073	-14.7664056150734
88.8098998651259	-14.7664056150734
91.0870767847445	-16.6122063169576
93.3642537043631	-16.6122063169576
95.6414306239817	-16.6122063169576
97.9186075436004	-16.6122063169576
100.195784463219	-18.4580070188417
102.472961382838	-18.4580070188417
104.750138302456	-18.4580070188417
107.027315222075	-20.3038077207259
109.304492141693	-20.3038077207259
111.581669061312	-20.3038077207259
113.858845980931	-22.1496084226101
116.136022900549	-22.1496084226101
118.413199820168	-22.1496084226101
120.690376739787	-22.1496084226101
122.967553659405	-22.1496084226101
125.244730579024	-23.9954091244943
127.521907498642	-23.9954091244943
129.799084418261	-23.9954091244943
132.07626133788	-25.8412098263784
134.353438257498	-25.8412098263784
136.630615177117	-25.8412098263784
138.907792096735	-27.6870105282626
141.184969016354	-27.6870105282626
143.462145935973	-27.6870105282626
145.739322855591	-27.6870105282626
148.01649977521	-27.6870105282626
150.293676694828	-27.6870105282626
152.570853614447	-29.5328112301468
154.848030534066	-29.5328112301468
157.125207453684	-29.5328112301468
159.402384373303	-29.5328112301468
161.679561292922	-31.378611932031
163.95673821254	-31.378611932031
166.233915132159	-31.378611932031
168.511092051777	-33.2244126339151
170.788268971396	-33.2244126339151
173.065445891015	-35.0702133357993
175.342622810633	-35.0702133357993
177.619799730252	-35.0702133357993
179.89697664987	-35.0702133357993
182.174153569489	-36.9160140376835
184.451330489108	-36.9160140376835
186.728507408726	-36.9160140376835
189.005684328345	-38.7618147395677
191.282861247963	-38.7618147395677
193.560038167582	-40.6076154414518
195.837215087201	-40.6076154414518
198.114392006819	-42.453416143336
200.391568926438	-42.453416143336
202.668745846057	-42.453416143336
204.945922765675	-42.453416143336
207.223099685294	-42.453416143336
209.500276604912	-44.2992168452202
211.777453524531	-44.2992168452202
214.05463044415	-46.1450175471044
216.331807363768	-46.1450175471044
218.608984283387	-46.1450175471044
220.886161203005	-47.9908182489885
223.163338122624	-47.9908182489885
225.440515042243	-47.9908182489885
227.717691961861	-47.9908182489885
229.99486888148	-49.8366189508727
232.272045801099	-49.8366189508727
234.549222720717	-51.6824196527569
236.826399640336	-51.6824196527569
239.103576559954	-53.5282203546411
241.380753479573	-53.5282203546411
243.657930399192	-53.5282203546411
245.93510731881	-55.3740210565252
248.212284238429	-55.3740210565252
250.489461158047	-55.3740210565252
252.766638077666	-57.2198217584094
255.043814997285	-57.2198217584094
257.320991916903	-59.0656224602936
259.598168836522	-59.0656224602936
261.875345756141	-59.0656224602936
264.152522675759	-60.9114231621778
266.429699595378	-60.9114231621778
268.706876514996	-62.7572238640619
270.984053434615	-62.7572238640619
273.261230354234	-64.6030245659461
275.538407273852	-64.6030245659461
277.815584193471	-64.6030245659461
280.092761113089	-66.4488252678303
282.369938032708	-66.4488252678303
284.647114952327	-66.4488252678303
286.924291871945	-68.2946259697145
289.201468791564	-68.2946259697145
291.478645711182	-68.2946259697145
293.755822630801	-70.1404266715986
296.03299955042	-71.9862273734828
298.310176470038	-71.9862273734828
300.587353389657	-71.9862273734828
302.864530309276	-73.832028075367
305.141707228894	-73.832028075367
307.418884148513	-75.6778287772512
309.696061068131	-75.6778287772512
311.97323798775	-77.5236294791353
314.250414907369	-77.5236294791353
316.527591826987	-79.3694301810195
318.804768746606	-79.3694301810195
321.081945666224	-79.3694301810195
323.359122585843	-81.2152308829037
325.636299505462	-81.2152308829037
327.91347642508	-81.2152308829037
330.190653344699	-83.0610315847879
332.467830264318	-84.906832286672
334.745007183936	-84.906832286672
337.022184103555	-86.7526329885562
339.299361023173	-86.7526329885562
341.576537942792	-86.7526329885562
343.853714862411	-88.5984336904404
346.130891782029	-88.5984336904404
348.408068701648	-90.4442343923246
350.685245621266	-90.4442343923246
352.962422540885	-92.2900350942087
355.239599460504	-92.2900350942087
357.516776380122	-94.1358357960929
359.793953299741	-94.1358357960929
362.071130219359	-95.9816364979771
364.348307138978	-97.8274371998613
366.625484058597	-97.8274371998613
368.902660978215	-97.8274371998613
371.179837897834	-99.6732379017454
373.457014817453	-99.6732379017454
375.734191737071	-101.51903860363
378.01136865669	-103.364839305514
380.288545576308	-103.364839305514
382.565722495927	-103.364839305514
384.842899415546	-105.210640007398
387.120076335164	-105.210640007398
389.397253254783	-105.210640007398
391.674430174401	-107.056440709282
393.95160709402	-107.056440709282
396.228784013639	-108.902241411166
398.505960933257	-108.902241411166
400.783137852876	-110.74804211305
403.060314772495	-110.74804211305
405.337491692113	-112.593842814935
407.614668611732	-114.439643516819
409.89184553135	-114.439643516819
412.169022450969	-116.285444218703
414.446199370588	-116.285444218703
416.723376290206	-118.131244920587
419.000553209825	-118.131244920587
421.277730129443	-119.977045622471
423.554907049062	-119.977045622471
425.832083968681	-121.822846324356
428.109260888299	-123.66864702624
430.386437807918	-123.66864702624
432.663614727537	-125.514447728124
434.940791647155	-125.514447728124
437.217968566774	-125.514447728124
439.495145486392	-127.360248430008
441.772322406011	-127.360248430008
444.04949932563	-129.206049131892
446.326676245248	-129.206049131892
448.603853164867	-131.051849833776
450.881030084485	-131.051849833776
453.158207004104	-132.897650535661
455.435383923723	-132.897650535661
457.712560843341	-134.743451237545
459.98973776296	-134.743451237545
462.266914682578	-136.589251939429
464.544091602197	-138.435052641313
466.821268521816	-138.435052641313
469.098445441434	-140.280853343197
471.375622361053	-140.280853343197
473.652799280672	-142.126654045081
475.92997620029	-142.126654045081
478.207153119909	-143.972454746966
480.484330039527	-143.972454746966
482.761506959146	-145.81825544885
