# Supplementary material for: Mechanics of Drosophila wing deployment
Source: Nat Commun. 2024 Dec 11;15:10577. doi: 10.1038/s41467-024-54527-0 (PMC11634967; doi:10.1038/s41467-024-54527-0)
Supplement: Supplementary file 18 — Source data [file 41467_2024_54527_MOESM18_ESM.zip › source_data/figS2a/figS2a_0096.txt]

x_um	z_um
0	0
2.17013149290914	0
4.34026298581827	0
6.51039447872741	0
8.68052597163654	0
10.8506574645457	-1.84580070188417
13.0207889574548	-1.84580070188417
15.1909204503639	-1.84580070188417
17.3610519432731	-3.69160140376835
19.5311834361822	-3.69160140376835
21.7013149290914	-3.69160140376835
23.8714464220005	-3.69160140376835
26.0415779149096	-5.53740210565252
28.2117094078188	-5.53740210565252
30.3818409007279	-5.53740210565252
32.551972393637	-7.3832028075367
34.7221038865462	-7.3832028075367
36.8922353794553	-7.3832028075367
39.0623668723644	-7.3832028075367
41.2324983652736	-7.3832028075367
43.4026298581827	-7.3832028075367
45.5727613510918	-7.3832028075367
47.742892844001	-9.22900350942087
49.9130243369101	-9.22900350942087
52.0831558298193	-9.22900350942087
54.2532873227284	-9.22900350942087
56.4234188156375	-11.074804211305
58.5935503085467	-11.074804211305
60.7636818014558	-11.074804211305
62.9338132943649	-11.074804211305
65.1039447872741	-11.074804211305
67.2740762801832	-12.9206049131892
69.4442077730923	-12.9206049131892
71.6143392660015	-12.9206049131892
73.7844707589106	-12.9206049131892
75.9546022518198	-14.7664056150734
78.1247337447289	-14.7664056150734
80.294865237638	-14.7664056150734
82.4649967305472	-14.7664056150734
84.6351282234563	-14.7664056150734
86.8052597163654	-16.6122063169576
88.9753912092746	-16.6122063169576
91.1455227021837	-16.6122063169576
93.3156541950928	-16.6122063169576
95.485785688002	-18.4580070188417
97.6559171809111	-18.4580070188417
99.8260486738203	-18.4580070188417
101.996180166729	-18.4580070188417
104.166311659639	-20.3038077207259
106.336443152548	-20.3038077207259
108.506574645457	-20.3038077207259
110.676706138366	-20.3038077207259
112.846837631275	-20.3038077207259
115.016969124184	-22.1496084226101
117.187100617093	-22.1496084226101
119.357232110002	-22.1496084226101
121.527363602912	-22.1496084226101
123.697495095821	-23.9954091244943
125.86762658873	-23.9954091244943
128.037758081639	-23.9954091244943
130.207889574548	-23.9954091244943
132.378021067457	-25.8412098263784
134.548152560366	-25.8412098263784
136.718284053276	-25.8412098263784
138.888415546185	-25.8412098263784
141.058547039094	-25.8412098263784
143.228678532003	-25.8412098263784
145.398810024912	-27.6870105282626
147.568941517821	-27.6870105282626
149.73907301073	-27.6870105282626
151.90920450364	-27.6870105282626
154.079335996549	-27.6870105282626
156.249467489458	-27.6870105282626
158.419598982367	-29.5328112301468
160.589730475276	-29.5328112301468
162.759861968185	-29.5328112301468
164.929993461094	-31.378611932031
167.100124954003	-31.378611932031
169.270256446913	-31.378611932031
171.440387939822	-31.378611932031
173.610519432731	-31.378611932031
175.78065092564	-33.2244126339151
177.950782418549	-33.2244126339151
180.120913911458	-33.2244126339151
182.291045404367	-33.2244126339151
184.461176897277	-33.2244126339151
186.631308390186	-33.2244126339151
188.801439883095	-35.0702133357993
190.971571376004	-35.0702133357993
193.141702868913	-35.0702133357993
195.311834361822	-36.9160140376835
197.481965854731	-36.9160140376835
199.652097347641	-36.9160140376835
201.82222884055	-36.9160140376835
203.992360333459	-36.9160140376835
206.162491826368	-36.9160140376835
208.332623319277	-38.7618147395677
210.502754812186	-38.7618147395677
212.672886305095	-38.7618147395677
214.843017798004	-38.7618147395677
217.013149290914	-38.7618147395677
219.183280783823	-38.7618147395677
221.353412276732	-40.6076154414518
223.523543769641	-40.6076154414518
225.69367526255	-40.6076154414518
227.863806755459	-40.6076154414518
230.033938248368	-42.453416143336
232.204069741278	-42.453416143336
234.374201234187	-42.453416143336
236.544332727096	-42.453416143336
238.714464220005	-42.453416143336
240.884595712914	-42.453416143336
243.054727205823	-44.2992168452202
245.224858698732	-44.2992168452202
247.394990191641	-44.2992168452202
249.565121684551	-44.2992168452202
251.73525317746	-46.1450175471044
253.905384670369	-46.1450175471044
256.075516163278	-46.1450175471044
258.245647656187	-47.9908182489885
260.415779149096	-47.9908182489885
262.585910642005	-47.9908182489885
264.756042134915	-47.9908182489885
266.926173627824	-47.9908182489885
269.096305120733	-49.8366189508727
271.266436613642	-49.8366189508727
273.436568106551	-49.8366189508727
275.60669959946	-49.8366189508727
277.776831092369	-49.8366189508727
279.946962585279	-51.6824196527569
282.117094078188	-51.6824196527569
284.287225571097	-51.6824196527569
286.457357064006	-51.6824196527569
288.627488556915	-51.6824196527569
290.797620049824	-51.6824196527569
292.967751542733	-53.5282203546411
295.137883035642	-53.5282203546411
297.308014528552	-53.5282203546411
299.478146021461	-53.5282203546411
301.64827751437	-55.3740210565252
303.818409007279	-55.3740210565252
305.988540500188	-55.3740210565252
308.158671993097	-55.3740210565252
310.328803486006	-55.3740210565252
312.498934978916	-55.3740210565252
314.669066471825	-57.2198217584094
316.839197964734	-57.2198217584094
319.009329457643	-59.0656224602936
321.179460950552	-59.0656224602936
323.349592443461	-59.0656224602936
325.51972393637	-60.9114231621778
327.68985542928	-60.9114231621778
329.859986922189	-60.9114231621778
332.030118415098	-60.9114231621778
334.200249908007	-62.7572238640619
336.370381400916	-62.7572238640619
338.540512893825	-62.7572238640619
340.710644386734	-64.6030245659461
342.880775879643	-64.6030245659461
345.050907372553	-64.6030245659461
347.221038865462	-64.6030245659461
349.391170358371	-64.6030245659461
351.56130185128	-66.4488252678303
353.731433344189	-66.4488252678303
355.901564837098	-66.4488252678303
358.071696330007	-66.4488252678303
360.241827822917	-66.4488252678303
362.411959315826	-66.4488252678303
364.582090808735	-68.2946259697145
366.752222301644	-68.2946259697145
368.922353794553	-68.2946259697145
371.092485287462	-68.2946259697145
373.262616780371	-70.1404266715986
375.43274827328	-70.1404266715986
377.60287976619	-70.1404266715986
379.773011259099	-70.1404266715986
381.943142752008	-71.9862273734828
384.113274244917	-71.9862273734828
386.283405737826	-71.9862273734828
388.453537230735	-71.9862273734828
390.623668723644	-71.9862273734828
392.793800216554	-73.832028075367
394.963931709463	-73.832028075367
397.134063202372	-73.832028075367
399.304194695281	-73.832028075367
401.47432618819	-75.6778287772512
403.644457681099	-75.6778287772512
405.814589174008	-75.6778287772512
407.984720666918	-75.6778287772512
410.154852159827	-75.6778287772512
412.324983652736	-77.5236294791353
414.495115145645	-77.5236294791353
416.665246638554	-77.5236294791353
418.835378131463	-77.5236294791353
421.005509624372	-77.5236294791353
423.175641117281	-77.5236294791353
425.345772610191	-79.3694301810195
427.5159041031	-79.3694301810195
429.686035596009	-79.3694301810195
431.856167088918	-79.3694301810195
434.026298581827	-81.2152308829037
436.196430074736	-81.2152308829037
438.366561567645	-81.2152308829037
440.536693060555	-81.2152308829037
442.706824553464	-81.2152308829037
444.876956046373	-83.0610315847879
447.047087539282	-83.0610315847879
449.217219032191	-83.0610315847879
451.3873505251	-83.0610315847879
453.557482018009	-83.0610315847879
455.727613510919	-83.0610315847879
457.897745003828	-83.0610315847879
460.067876496737	-83.0610315847879
462.238007989646	-83.0610315847879
464.408139482555	-84.906832286672
466.578270975464	-84.906832286672
468.748402468373	-84.906832286672
470.918533961282	-84.906832286672
473.088665454192	-84.906832286672
475.258796947101	-86.7526329885562
477.42892844001	-86.7526329885562
479.599059932919	-86.7526329885562
481.769191425828	-86.7526329885562
483.939322918737	-86.7526329885562
486.109454411646	-86.7526329885562
488.279585904556	-88.5984336904404
490.449717397465	-88.5984336904404
492.619848890374	-88.5984336904404
494.789980383283	-88.5984336904404
496.960111876192	-88.5984336904404
499.130243369101	-90.4442343923246
501.30037486201	-90.4442343923246
503.47050635492	-90.4442343923246
505.640637847829	-90.4442343923246
507.810769340738	-90.4442343923246
509.980900833647	-92.2900350942087
512.151032326556	-92.2900350942087
514.321163819465	-92.2900350942087
516.491295312374	-92.2900350942087
518.661426805283	-92.2900350942087
520.831558298193	-92.2900350942087
523.001689791102	-92.2900350942087
525.171821284011	-92.2900350942087
527.34195277692	-94.1358357960929
529.512084269829	-94.1358357960929
531.682215762738	-94.1358357960929
533.852347255647	-94.1358357960929
536.022478748557	-94.1358357960929
538.192610241466	-94.1358357960929
540.362741734375	-95.9816364979771
542.532873227284	-95.9816364979771
544.703004720193	-95.9816364979771
546.873136213102	-97.8274371998613
549.043267706011	-97.8274371998613
551.21339919892	-97.8274371998613
553.38353069183	-97.8274371998613
555.553662184739	-99.6732379017454
557.723793677648	-99.6732379017454
559.893925170557	-99.6732379017454
562.064056663466	-99.6732379017454
564.234188156375	-99.6732379017454
566.404319649284	-101.51903860363
568.574451142194	-101.51903860363
570.744582635103	-101.51903860363
572.914714128012	-101.51903860363
575.084845620921	-101.51903860363
577.25497711383	-103.364839305514
579.425108606739	-103.364839305514
581.595240099648	-103.364839305514
583.765371592558	-103.364839305514
585.935503085467	-103.364839305514
588.105634578376	-105.210640007398
590.275766071285	-105.210640007398
592.445897564194	-105.210640007398
594.616029057103	-105.210640007398
596.786160550012	-107.056440709282
598.956292042922	-107.056440709282
601.126423535831	-107.056440709282
603.29655502874	-107.056440709282
605.466686521649	-107.056440709282
607.636818014558	-108.902241411166
609.806949507467	-108.902241411166
611.977081000376	-108.902241411166
614.147212493285	-108.902241411166
616.317343986194	-108.902241411166
618.487475479104	-110.74804211305
620.657606972013	-110.74804211305
622.827738464922	-110.74804211305
624.997869957831	-110.74804211305
627.16800145074	-110.74804211305
629.338132943649	-110.74804211305
631.508264436559	-110.74804211305
633.678395929468	-112.593842814935
635.848527422377	-112.593842814935
638.018658915286	-112.593842814935
640.188790408195	-112.593842814935
642.358921901104	-112.593842814935
644.529053394013	-114.439643516819
646.699184886923	-114.439643516819
648.869316379832	-114.439643516819
651.039447872741	-114.439643516819
653.20957936565	-116.285444218703
655.379710858559	-116.285444218703
657.549842351468	-116.285444218703
659.719973844377	-116.285444218703
661.890105337287	-118.131244920587
664.060236830196	-118.131244920587
666.230368323105	-118.131244920587
668.400499816014	-118.131244920587
670.570631308923	-118.131244920587
672.740762801832	-118.131244920587
674.910894294741	-119.977045622471
677.08102578765	-119.977045622471
679.25115728056	-119.977045622471
681.421288773469	-119.977045622471
683.591420266378	-121.822846324356
685.761551759287	-121.822846324356
687.931683252196	-121.822846324356
690.101814745105	-121.822846324356
692.271946238014	-121.822846324356
694.442077730924	-121.822846324356
696.612209223833	-123.66864702624
698.782340716742	-123.66864702624
700.952472209651	-123.66864702624
703.12260370256	-125.514447728124
705.292735195469	-125.514447728124
707.462866688378	-125.514447728124
709.632998181287	-125.514447728124
711.803129674197	-125.514447728124
713.973261167106	-127.360248430008
716.143392660015	-127.360248430008
718.313524152924	-127.360248430008
720.483655645833	-127.360248430008
722.653787138742	-127.360248430008
724.823918631651	-129.206049131892
726.994050124561	-129.206049131892
729.16418161747	-129.206049131892
731.334313110379	-129.206049131892
733.504444603288	-129.206049131892
735.674576096197	-129.206049131892
737.844707589106	-131.051849833776
740.014839082015	-131.051849833776
742.184970574924	-131.051849833776
744.355102067834	-131.051849833776
746.525233560743	-132.897650535661
748.695365053652	-132.897650535661
750.865496546561	-132.897650535661
753.03562803947	-132.897650535661
755.205759532379	-132.897650535661
757.375891025288	-134.743451237545
759.546022518197	-134.743451237545
761.716154011107	-134.743451237545
763.886285504016	-134.743451237545
766.056416996925	-136.589251939429
768.226548489834	-136.589251939429
770.396679982743	-138.435052641313
772.566811475652	-138.435052641313
774.736942968561	-138.435052641313
776.907074461471	-138.435052641313
779.07720595438	-140.280853343197
781.247337447289	-140.280853343197
783.417468940198	-140.280853343197
785.587600433107	-140.280853343197
787.757731926016	-140.280853343197
789.927863418926	-140.280853343197
792.097994911835	-140.280853343197
794.268126404744	-142.126654045081
796.438257897653	-142.126654045081
798.608389390562	-142.126654045081
800.778520883471	-142.126654045081
802.94865237638	-143.972454746966
805.118783869289	-143.972454746966
807.288915362199	-143.972454746966
809.459046855108	-143.972454746966
811.629178348017	-143.972454746966
813.799309840926	-143.972454746966
815.969441333835	-145.81825544885
818.139572826744	-145.81825544885
820.309704319653	-145.81825544885
822.479835812562	-145.81825544885
824.649967305472	-145.81825544885
826.820098798381	-145.81825544885
828.99023029129	-147.664056150734
831.160361784199	-147.664056150734
833.330493277108	-147.664056150734
835.500624770017	-147.664056150734
837.670756262926	-147.664056150734
839.840887755836	-149.509856852618
842.011019248745	-149.509856852618
844.181150741654	-149.509856852618
846.351282234563	-149.509856852618
848.521413727472	-151.355657554502
850.691545220381	-151.355657554502
852.86167671329	-151.355657554502
855.0318082062	-151.355657554502
857.201939699109	-151.355657554502
859.372071192018	-153.201458256387
861.542202684927	-153.201458256387
863.712334177836	-153.201458256387
865.882465670745	-153.201458256387
868.052597163654	-153.201458256387
870.222728656564	-155.047258958271
872.392860149473	-155.047258958271
874.562991642382	-155.047258958271
876.733123135291	-155.047258958271
878.9032546282	-156.893059660155
881.073386121109	-156.893059660155
883.243517614018	-156.893059660155
885.413649106928	-156.893059660155
887.583780599837	-156.893059660155
889.753912092746	-156.893059660155
891.924043585655	-156.893059660155
894.094175078564	-156.893059660155
896.264306571473	-158.738860362039
898.434438064382	-158.738860362039
900.604569557291	-158.738860362039
902.774701050201	-160.584661063923
904.94483254311	-160.584661063923
907.114964036019	-160.584661063923
909.285095528928	-160.584661063923
911.455227021837	-160.584661063923
913.625358514746	-160.584661063923
915.795490007655	-162.430461765807
917.965621500564	-162.430461765807
920.135752993473	-162.430461765807
922.305884486383	-162.430461765807
924.476015979292	-162.430461765807
926.646147472201	-162.430461765807
928.81627896511	-164.276262467692
930.986410458019	-164.276262467692
933.156541950928	-164.276262467692
935.326673443838	-164.276262467692
937.496804936747	-164.276262467692
939.666936429656	-166.122063169576
941.837067922565	-166.122063169576
944.007199415474	-166.122063169576
946.177330908383	-166.122063169576
948.347462401292	-167.96786387146
950.517593894201	-167.96786387146
952.687725387111	-167.96786387146
954.85785688002	-167.96786387146
957.027988372929	-167.96786387146
959.198119865838	-169.813664573344
961.368251358747	-169.813664573344
963.538382851656	-169.813664573344
965.708514344565	-169.813664573344
967.878645837475	-169.813664573344
970.048777330384	-171.659465275228
972.218908823293	-171.659465275228
974.389040316202	-171.659465275228
976.559171809111	-173.505265977112
978.72930330202	-173.505265977112
980.899434794929	-173.505265977112
983.069566287838	-173.505265977112
985.239697780748	-173.505265977112
987.409829273657	-173.505265977112
989.579960766566	-175.351066678997
991.750092259475	-175.351066678997
993.920223752384	-175.351066678997
996.090355245293	-175.351066678997
998.260486738203	-175.351066678997
1000.43061823111	-177.196867380881
1002.60074972402	-177.196867380881
1004.77088121693	-177.196867380881
1006.94101270984	-177.196867380881
1009.11114420275	-177.196867380881
1011.28127569566	-179.042668082765
1013.45140718857	-179.042668082765
1015.62153868148	-179.042668082765
1017.79167017438	-179.042668082765
1019.96180166729	-180.888468784649
1022.1319331602	-180.888468784649
1024.30206465311	-180.888468784649
1026.47219614602	-180.888468784649
1028.64232763893	-182.734269486533
1030.81245913184	-182.734269486533
1032.98259062475	-182.734269486533
1035.15272211766	-182.734269486533
1037.32285361057	-184.580070188417
1039.49298510348	-184.580070188417
1041.66311659639	-184.580070188417
1043.83324808929	-184.580070188417
1046.0033795822	-184.580070188417
1048.17351107511	-184.580070188417
1050.34364256802	-186.425870890302
1052.51377406093	-186.425870890302
1054.68390555384	-186.425870890302
1056.85403704675	-186.425870890302
1059.02416853966	-188.271671592186
1061.19430003257	-188.271671592186
1063.36443152548	-188.271671592186
1065.53456301839	-188.271671592186
1067.70469451129	-190.11747229407
1069.8748260042	-190.11747229407
1072.04495749711	-190.11747229407
1074.21508899002	-190.11747229407
1076.38522048293	-191.963272995954
1078.55535197584	-191.963272995954
1080.72548346875	-191.963272995954
1082.89561496166	-191.963272995954
1085.06574645457	-191.963272995954
1087.23587794748	-191.963272995954
1089.40600944039	-191.963272995954
1091.5761409333	-193.809073697838
1093.7462724262	-193.809073697838
1095.91640391911	-193.809073697838
1098.08653541202	-193.809073697838
1100.25666690493	-193.809073697838
1102.42679839784	-195.654874399723
1104.59692989075	-195.654874399723
1106.76706138366	-195.654874399723
1108.93719287657	-195.654874399723
1111.10732436948	-195.654874399723
1113.27745586239	-197.500675101607
1115.4475873553	-197.500675101607
1117.6177188482	-197.500675101607
1119.78785034111	-197.500675101607
1121.95798183402	-199.346475803491
1124.12811332693	-199.346475803491
1126.29824481984	-199.346475803491
1128.46837631275	-199.346475803491
1130.63850780566	-199.346475803491
1132.80863929857	-201.192276505375
1134.97877079148	-201.192276505375
1137.14890228439	-203.038077207259
1139.3190337773	-203.038077207259
1141.48916527021	-203.038077207259
1143.65929676311	-203.038077207259
1145.82942825602	-203.038077207259
1147.99955974893	-203.038077207259
1150.16969124184	-204.883877909143
1152.33982273475	-204.883877909143
1154.50995422766	-204.883877909143
1156.68008572057	-204.883877909143
1158.85021721348	-204.883877909143
1161.02034870639	-206.729678611028
1163.1904801993	-206.729678611028
1165.36061169221	-206.729678611028
1167.53074318512	-206.729678611028
1169.70087467802	-206.729678611028
1171.87100617093	-208.575479312912
1174.04113766384	-208.575479312912
1176.21126915675	-208.575479312912
1178.38140064966	-208.575479312912
1180.55153214257	-208.575479312912
1182.72166363548	-210.421280014796
1184.89179512839	-210.421280014796
1187.0619266213	-210.421280014796
1189.23205811421	-210.421280014796
1191.40218960712	-210.421280014796
1193.57232110002	-212.26708071668
1195.74245259293	-212.26708071668
1197.91258408584	-212.26708071668
1200.08271557875	-212.26708071668
1202.25284707166	-212.26708071668
1204.42297856457	-212.26708071668
1206.59311005748	-212.26708071668
1208.76324155039	-214.112881418564
1210.9333730433	-214.112881418564
1213.10350453621	-214.112881418564
1215.27363602912	-215.958682120448
1217.44376752203	-215.958682120448
1219.61389901493	-215.958682120448
1221.78403050784	-215.958682120448
1223.95416200075	-215.958682120448
1226.12429349366	-217.804482822333
1228.29442498657	-217.804482822333
1230.46455647948	-217.804482822333
1232.63468797239	-217.804482822333
1234.8048194653	-217.804482822333
1236.97495095821	-217.804482822333
1239.14508245112	-217.804482822333
1241.31521394403	-219.650283524217
1243.48534543693	-219.650283524217
1245.65547692984	-219.650283524217
1247.82560842275	-219.650283524217
1249.99573991566	-219.650283524217
1252.16587140857	-219.650283524217
1254.33600290148	-219.650283524217
1256.50613439439	-221.496084226101
1258.6762658873	-221.496084226101
1260.84639738021	-221.496084226101
1263.01652887312	-221.496084226101
1265.18666036603	-221.496084226101
1267.35679185894	-221.496084226101
1269.52692335184	-221.496084226101
1271.69705484475	-221.496084226101
1273.86718633766	-223.341884927985
1276.03731783057	-223.341884927985
1278.20744932348	-223.341884927985
1280.37758081639	-223.341884927985
1282.5477123093	-223.341884927985
1284.71784380221	-225.187685629869
1286.88797529512	-225.187685629869
1289.05810678803	-225.187685629869
1291.22823828094	-225.187685629869
1293.39836977385	-225.187685629869
1295.56850126675	-225.187685629869
1297.73863275966	-225.187685629869
1299.90876425257	-227.033486331753
1302.07889574548	-227.033486331753
1304.24902723839	-227.033486331753
1306.4191587313	-227.033486331753
1308.58929022421	-228.879287033638
1310.75942171712	-228.879287033638
1312.92955321003	-228.879287033638
1315.09968470294	-228.879287033638
1317.26981619585	-228.879287033638
1319.43994768875	-228.879287033638
1321.61007918166	-228.879287033638
1323.78021067457	-230.725087735522
1325.95034216748	-230.725087735522
1328.12047366039	-230.725087735522
1330.2906051533	-230.725087735522
1332.46073664621	-230.725087735522
1334.63086813912	-232.570888437406
1336.80099963203	-232.570888437406
1338.97113112494	-232.570888437406
1341.14126261785	-232.570888437406
1343.31139411076	-232.570888437406
1345.48152560366	-234.41668913929
1347.65165709657	-234.41668913929
1349.82178858948	-234.41668913929
1351.99192008239	-234.41668913929
1354.1620515753	-236.262489841174
1356.33218306821	-236.262489841174
1358.50231456112	-236.262489841174
1360.67244605403	-238.108290543059
1362.84257754694	-238.108290543059
1365.01270903985	-238.108290543059
1367.18284053276	-238.108290543059
1369.35297202566	-238.108290543059
1371.52310351857	-238.108290543059
1373.69323501148	-238.108290543059
1375.86336650439	-239.954091244943
1378.0334979973	-239.954091244943
1380.20362949021	-239.954091244943
1382.37376098312	-239.954091244943
1384.54389247603	-241.799891946827
1386.71402396894	-241.799891946827
1388.88415546185	-241.799891946827
1391.05428695476	-241.799891946827
1393.22441844767	-243.645692648711
1395.39454994057	-243.645692648711
1397.56468143348	-243.645692648711
1399.73481292639	-243.645692648711
1401.9049444193	-243.645692648711
1404.07507591221	-243.645692648711
1406.24520740512	-243.645692648711
1408.41533889803	-245.491493350595
1410.58547039094	-245.491493350595
1412.75560188385	-245.491493350595
1414.92573337676	-245.491493350595
1417.09586486967	-247.337294052479
1419.26599636257	-247.337294052479
1421.43612785548	-247.337294052479
1423.60625934839	-247.337294052479
1425.7763908413	-247.337294052479
1427.94652233421	-247.337294052479
1430.11665382712	-249.183094754364
1432.28678532003	-249.183094754364
1434.45691681294	-249.183094754364
1436.62704830585	-251.028895456248
1438.79717979876	-251.028895456248
1440.96731129167	-251.028895456248
1443.13744278458	-251.028895456248
1445.30757427748	-251.028895456248
1447.47770577039	-252.874696158132
1449.6478372633	-252.874696158132
1451.81796875621	-252.874696158132
1453.98810024912	-252.874696158132
1456.15823174203	-252.874696158132
1458.32836323494	-254.720496860016
1460.49849472785	-254.720496860016
1462.66862622076	-254.720496860016
1464.83875771367	-254.720496860016
1467.00888920658	-254.720496860016
1469.17902069948	-254.720496860016
1471.34915219239	-256.5662975619
1473.5192836853	-256.5662975619
1475.68941517821	-256.5662975619
1477.85954667112	-256.5662975619
1480.02967816403	-256.5662975619
1482.19980965694	-258.412098263784
1484.36994114985	-258.412098263784
1486.54007264276	-258.412098263784
1488.71020413567	-258.412098263784
1490.88033562858	-258.412098263784
1493.05046712149	-258.412098263784
1495.22059861439	-260.257898965669
1497.3907301073	-260.257898965669
1499.56086160021	-260.257898965669
1501.73099309312	-260.257898965669
1503.90112458603	-260.257898965669
1506.07125607894	-262.103699667553
1508.24138757185	-262.103699667553
1510.41151906476	-262.103699667553
1512.58165055767	-262.103699667553
1514.75178205058	-262.103699667553
1516.92191354349	-263.949500369437
1519.09204503639	-263.949500369437
1521.2621765293	-263.949500369437
1523.43230802221	-263.949500369437
1525.60243951512	-263.949500369437
1527.77257100803	-265.795301071321
1529.94270250094	-265.795301071321
1532.11283399385	-265.795301071321
1534.28296548676	-265.795301071321
1536.45309697967	-265.795301071321
1538.62322847258	-265.795301071321
1540.79335996549	-265.795301071321
1542.9634914584	-267.641101773205
1545.1336229513	-267.641101773205
1547.30375444421	-267.641101773205
1549.47388593712	-267.641101773205
1551.64401743003	-269.486902475089
1553.81414892294	-269.486902475089
1555.98428041585	-269.486902475089
1558.15441190876	-269.486902475089
1560.32454340167	-269.486902475089
1562.49467489458	-271.332703176974
1564.66480638749	-271.332703176974
1566.8349378804	-271.332703176974
1569.00506937331	-271.332703176974
1571.17520086621	-273.178503878858
1573.34533235912	-273.178503878858
1575.51546385203	-273.178503878858
1577.68559534494	-273.178503878858
1579.85572683785	-273.178503878858
1582.02585833076	-273.178503878858
1584.19598982367	-273.178503878858
1586.36612131658	-273.178503878858
1588.53625280949	-275.024304580742
1590.7063843024	-275.024304580742
1592.87651579531	-275.024304580742
1595.04664728821	-275.024304580742
1597.21677878112	-275.024304580742
1599.38691027403	-275.024304580742
1601.55704176694	-275.024304580742
1603.72717325985	-275.024304580742
1605.89730475276	-275.024304580742
1608.06743624567	-275.024304580742
1610.23756773858	-275.024304580742
1612.40769923149	-275.024304580742
1614.5778307244	-275.024304580742
1616.74796221731	-275.024304580742
1618.91809371022	-276.870105282626
1621.08822520312	-276.870105282626
1623.25835669603	-276.870105282626
1625.42848818894	-276.870105282626
1627.59861968185	-276.870105282626
1629.76875117476	-278.71590598451
1631.93888266767	-278.71590598451
1634.10901416058	-278.71590598451
1636.27914565349	-278.71590598451
1638.4492771464	-278.71590598451
1640.61940863931	-278.71590598451
1642.78954013222	-278.71590598451
1644.95967162512	-278.71590598451
1647.12980311803	-278.71590598451
1649.29993461094	-278.71590598451
1651.47006610385	-278.71590598451
1653.64019759676	-278.71590598451
1655.81032908967	-280.561706686395
1657.98046058258	-280.561706686395
1660.15059207549	-280.561706686395
1662.3207235684	-280.561706686395
1664.49085506131	-280.561706686395
1666.66098655422	-280.561706686395
1668.83111804713	-280.561706686395
1671.00124954003	-280.561706686395
1673.17138103294	-280.561706686395
1675.34151252585	-280.561706686395
1677.51164401876	-282.407507388279
1679.68177551167	-282.407507388279
1681.85190700458	-282.407507388279
1684.02203849749	-282.407507388279
1686.1921699904	-282.407507388279
