# Supplementary material for: Mechanics of Drosophila wing deployment
Source: Nat Commun. 2024 Dec 11;15:10577. doi: 10.1038/s41467-024-54527-0 (PMC11634967; doi:10.1038/s41467-024-54527-0)
Supplement: Supplementary file 18 — Source data [file 41467_2024_54527_MOESM18_ESM.zip › source_data/figS2a/figS2a_0068.txt]

x_um	z_um
0	0
2.32468308306332	0
4.64936616612663	1.84580070188417
6.97404924918995	1.84580070188417
9.29873233225327	1.84580070188417
11.6234154153166	1.84580070188417
13.9480984983799	1.84580070188417
16.2727815814432	1.84580070188417
18.5974646645065	0
20.9221477475699	0
23.2468308306332	0
25.5715139136965	-1.84580070188417
27.8961969967598	-1.84580070188417
30.2208800798231	-1.84580070188417
32.5455631628864	-1.84580070188417
34.8702462459498	-1.84580070188417
37.1949293290131	-1.84580070188417
39.5196124120764	-1.84580070188417
41.8442954951397	-1.84580070188417
44.168978578203	-1.84580070188417
46.4936616612664	-1.84580070188417
48.8183447443297	-1.84580070188417
51.143027827393	-1.84580070188417
53.4677109104563	-1.84580070188417
55.7923939935196	-1.84580070188417
58.1170770765829	-1.84580070188417
60.4417601596463	-3.69160140376835
62.7664432427096	-3.69160140376835
65.0911263257729	-3.69160140376835
67.4158094088362	-5.53740210565252
69.7404924918995	-5.53740210565252
72.0651755749628	-5.53740210565252
74.3898586580262	-5.53740210565252
76.7145417410895	-5.53740210565252
79.0392248241528	-5.53740210565252
81.3639079072161	-5.53740210565252
83.6885909902794	-7.3832028075367
86.0132740733427	-7.3832028075367
88.3379571564061	-7.3832028075367
90.6626402394694	-9.22900350942087
92.9873233225327	-9.22900350942087
95.312006405596	-9.22900350942087
97.6366894886593	-9.22900350942087
99.9613725717226	-11.074804211305
102.286055654786	-11.074804211305
104.610738737849	-11.074804211305
106.935421820913	-12.9206049131892
109.260104903976	-12.9206049131892
111.584787987039	-12.9206049131892
113.909471070103	-12.9206049131892
116.234154153166	-12.9206049131892
118.558837236229	-12.9206049131892
120.883520319293	-14.7664056150734
123.208203402356	-14.7664056150734
125.532886485419	-16.6122063169576
127.857569568482	-16.6122063169576
130.182252651546	-16.6122063169576
132.506935734609	-16.6122063169576
134.831618817672	-16.6122063169576
137.156301900736	-18.4580070188417
139.480984983799	-18.4580070188417
141.805668066862	-18.4580070188417
144.130351149926	-20.3038077207259
146.455034232989	-20.3038077207259
148.779717316052	-20.3038077207259
151.104400399116	-20.3038077207259
153.429083482179	-20.3038077207259
155.753766565242	-22.1496084226101
158.078449648306	-22.1496084226101
160.403132731369	-23.9954091244943
162.727815814432	-23.9954091244943
165.052498897496	-23.9954091244943
167.377181980559	-25.8412098263784
169.701865063622	-27.6870105282626
172.026548146685	-27.6870105282626
174.351231229749	-27.6870105282626
176.675914312812	-27.6870105282626
179.000597395875	-29.5328112301468
181.325280478939	-31.378611932031
183.649963562002	-31.378611932031
185.974646645065	-31.378611932031
188.299329728129	-31.378611932031
190.624012811192	-33.2244126339151
192.948695894255	-33.2244126339151
195.273378977319	-35.0702133357993
197.598062060382	-35.0702133357993
199.922745143445	-35.0702133357993
202.247428226509	-35.0702133357993
204.572111309572	-36.9160140376835
206.896794392635	-36.9160140376835
209.221477475699	-38.7618147395677
211.546160558762	-38.7618147395677
213.870843641825	-38.7618147395677
216.195526724889	-40.6076154414518
218.520209807952	-40.6076154414518
220.844892891015	-42.453416143336
223.169575974078	-42.453416143336
225.494259057142	-42.453416143336
227.818942140205	-44.2992168452202
230.143625223268	-44.2992168452202
232.468308306332	-46.1450175471044
234.792991389395	-46.1450175471044
237.117674472458	-46.1450175471044
239.442357555522	-46.1450175471044
241.767040638585	-47.9908182489885
244.091723721648	-47.9908182489885
246.416406804712	-49.8366189508727
248.741089887775	-49.8366189508727
251.065772970838	-49.8366189508727
253.390456053902	-51.6824196527569
255.715139136965	-53.5282203546411
258.039822220028	-53.5282203546411
260.364505303092	-53.5282203546411
262.689188386155	-55.3740210565252
265.013871469218	-55.3740210565252
267.338554552282	-57.2198217584094
269.663237635345	-57.2198217584094
271.987920718408	-59.0656224602936
274.312603801471	-60.9114231621778
276.637286884535	-60.9114231621778
278.961969967598	-60.9114231621778
281.286653050661	-60.9114231621778
283.611336133725	-62.7572238640619
285.936019216788	-64.6030245659461
288.260702299851	-64.6030245659461
290.585385382915	-64.6030245659461
292.910068465978	-66.4488252678303
295.234751549041	-68.2946259697145
297.559434632105	-68.2946259697145
299.884117715168	-68.2946259697145
302.208800798231	-70.1404266715986
304.533483881295	-71.9862273734828
306.858166964358	-71.9862273734828
309.182850047421	-73.832028075367
311.507533130485	-73.832028075367
313.832216213548	-75.6778287772512
316.156899296611	-75.6778287772512
318.481582379675	-75.6778287772512
320.806265462738	-77.5236294791353
323.130948545801	-79.3694301810195
325.455631628864	-79.3694301810195
327.780314711928	-79.3694301810195
330.104997794991	-81.2152308829037
332.429680878054	-83.0610315847879
334.754363961118	-83.0610315847879
337.079047044181	-84.906832286672
339.403730127244	-86.7526329885562
341.728413210308	-86.7526329885562
344.053096293371	-86.7526329885562
346.377779376434	-88.5984336904404
348.702462459498	-90.4442343923246
351.027145542561	-90.4442343923246
353.351828625624	-92.2900350942087
355.676511708688	-94.1358357960929
358.001194791751	-95.9816364979771
360.325877874814	-95.9816364979771
362.650560957878	-97.8274371998613
364.975244040941	-97.8274371998613
367.299927124004	-97.8274371998613
369.624610207068	-99.6732379017454
371.949293290131	-99.6732379017454
374.273976373194	-101.51903860363
376.598659456257	-101.51903860363
378.923342539321	-101.51903860363
381.248025622384	-103.364839305514
383.572708705447	-103.364839305514
385.897391788511	-105.210640007398
388.222074871574	-105.210640007398
390.546757954637	-105.210640007398
392.871441037701	-107.056440709282
395.196124120764	-107.056440709282
397.520807203827	-108.902241411166
399.845490286891	-108.902241411166
402.170173369954	-110.74804211305
404.494856453017	-112.593842814935
406.819539536081	-112.593842814935
409.144222619144	-112.593842814935
411.468905702207	-114.439643516819
413.793588785271	-116.285444218703
416.118271868334	-116.285444218703
418.442954951397	-116.285444218703
420.767638034461	-118.131244920587
423.092321117524	-119.977045622471
425.417004200587	-119.977045622471
427.74168728365	-121.822846324356
430.066370366714	-123.66864702624
432.391053449777	-123.66864702624
434.71573653284	-125.514447728124
437.040419615904	-127.360248430008
439.365102698967	-129.206049131892
441.68978578203	-131.051849833776
444.014468865094	-131.051849833776
446.339151948157	-132.897650535661
448.66383503122	-134.743451237545
450.988518114284	-136.589251939429
453.313201197347	-138.435052641313
455.63788428041	-138.435052641313
457.962567363474	-140.280853343197
460.287250446537	-142.126654045081
462.6119335296	-143.972454746966
464.936616612663	-145.81825544885
467.261299695727	-147.664056150734
469.58598277879	-149.509856852618
471.910665861854	-149.509856852618
474.235348944917	-151.355657554502
476.56003202798	-153.201458256387
478.884715111043	-153.201458256387
481.209398194107	-155.047258958271
483.53408127717	-156.893059660155
485.858764360233	-158.738860362039
488.183447443297	-160.584661063923
490.50813052636	-162.430461765807
492.832813609423	-164.276262467692
495.157496692487	-164.276262467692
497.48217977555	-166.122063169576
499.806862858613	-167.96786387146
502.131545941677	-167.96786387146
504.45622902474	-169.813664573344
506.780912107803	-171.659465275228
509.105595190867	-173.505265977112
511.43027827393	-175.351066678997
513.754961356993	-175.351066678997
516.079644440057	-177.196867380881
518.40432752312	-179.042668082765
520.729010606183	-179.042668082765
523.053693689246	-180.888468784649
525.37837677231	-182.734269486533
527.703059855373	-184.580070188417
530.027742938436	-186.425870890302
532.3524260215	-188.271671592186
534.677109104563	-190.11747229407
537.001792187626	-190.11747229407
539.32647527069	-191.963272995954
541.651158353753	-193.809073697838
541.651158353753	-195.654874399723
543.975841436816	-197.500675101607
546.30052451988	-197.500675101607
548.625207602943	-197.500675101607
550.949890686006	-199.346475803491
553.27457376907	-201.192276505375
555.599256852133	-203.038077207259
557.923939935196	-204.883877909143
560.24862301826	-206.729678611028
562.573306101323	-208.575479312912
564.897989184386	-210.421280014796
567.22267226745	-212.26708071668
569.547355350513	-214.112881418564
571.872038433576	-215.958682120448
571.872038433576	-217.804482822333
574.196721516639	-219.650283524217
576.521404599703	-219.650283524217
578.846087682766	-221.496084226101
581.170770765829	-223.341884927985
583.495453848893	-225.187685629869
585.820136931956	-227.033486331753
588.144820015019	-228.879287033638
590.469503098083	-230.725087735522
592.794186181146	-232.570888437406
595.118869264209	-234.41668913929
597.443552347273	-236.262489841174
599.768235430336	-238.108290543059
602.092918513399	-239.954091244943
604.417601596463	-241.799891946827
606.742284679526	-241.799891946827
609.066967762589	-243.645692648711
609.066967762589	-245.491493350595
611.391650845653	-247.337294052479
613.716333928716	-249.183094754364
616.041017011779	-249.183094754364
618.365700094843	-251.028895456248
620.690383177906	-252.874696158132
623.015066260969	-252.874696158132
625.339749344032	-254.720496860016
625.339749344032	-256.5662975619
627.664432427096	-258.412098263784
629.989115510159	-260.257898965669
632.313798593222	-262.103699667553
634.638481676286	-262.103699667553
636.963164759349	-263.949500369437
636.963164759349	-265.795301071321
639.287847842412	-267.641101773205
641.612530925476	-267.641101773205
643.937214008539	-269.486902475089
646.261897091602	-271.332703176974
646.261897091602	-273.178503878858
648.586580174666	-275.024304580742
650.911263257729	-276.870105282626
653.235946340792	-278.71590598451
655.560629423856	-280.561706686395
657.885312506919	-282.407507388279
660.209995589982	-284.253308090163
662.534678673046	-286.099108792047
662.534678673046	-287.944909493931
664.859361756109	-289.790710195815
667.184044839172	-291.6365108977
669.508727922235	-293.482311599584
671.833411005299	-293.482311599584
674.158094088362	-293.482311599584
676.482777171425	-295.328112301468
678.807460254489	-297.173913003352
678.807460254489	-299.019713705236
681.132143337552	-300.86551440712
683.456826420615	-302.711315109005
685.781509503679	-304.557115810889
688.106192586742	-304.557115810889
690.430875669805	-306.402916512773
692.755558752869	-308.248717214657
695.080241835932	-310.094517916541
697.404924918995	-311.940318618426
699.729608002059	-313.78611932031
702.054291085122	-315.631920022194
702.054291085122	-317.477720724078
704.378974168185	-319.323521425962
706.703657251249	-321.169322127846
709.028340334312	-323.015122829731
711.353023417375	-324.860923531615
713.677706500439	-326.706724233499
713.677706500439	-328.552524935383
716.002389583502	-330.398325637267
718.327072666565	-332.244126339151
720.651755749629	-334.089927041036
722.976438832692	-335.93572774292
725.301121915755	-337.781528444804
727.625804998818	-339.627329146688
729.950488081882	-341.473129848572
732.275171164945	-343.318930550457
732.275171164945	-345.164731252341
734.599854248008	-347.010531954225
736.924537331072	-348.856332656109
736.924537331072	-350.702133357993
739.249220414135	-352.547934059877
741.573903497198	-354.393734761762
743.898586580262	-356.239535463646
746.223269663325	-358.08533616553
748.547952746388	-359.931136867414
750.872635829452	-361.776937569298
753.197318912515	-363.622738271182
755.522001995578	-365.468538973067
757.846685078642	-367.314339674951
760.171368161705	-369.160140376835
760.171368161705	-371.005941078719
762.496051244768	-372.851741780603
764.820734327831	-374.697542482488
764.820734327831	-376.543343184372
767.145417410895	-378.389143886256
769.470100493958	-380.23494458814
771.794783577021	-382.080745290024
774.119466660085	-383.926545991908
776.444149743148	-385.772346693793
776.444149743148	-387.618147395677
778.768832826211	-389.463948097561
781.093515909275	-391.309748799445
783.418198992338	-393.155549501329
783.418198992338	-395.001350203213
785.742882075401	-396.847150905098
788.067565158465	-398.692951606982
790.392248241528	-400.538752308866
792.716931324591	-402.38455301075
795.041614407654	-404.230353712634
797.366297490718	-406.076154414518
799.690980573781	-407.921955116403
802.015663656844	-407.921955116403
804.340346739908	-409.767755818287
806.665029822971	-411.613556520171
806.665029822971	-413.459357222055
808.989712906034	-415.305157923939
811.314395989098	-415.305157923939
813.639079072161	-417.150958625823
815.963762155224	-418.996759327708
815.963762155224	-420.842560029592
818.288445238288	-422.688360731476
820.613128321351	-424.53416143336
820.613128321351	-426.379962135244
822.937811404414	-428.225762837129
825.262494487478	-430.071563539013
827.587177570541	-431.917364240897
827.587177570541	-433.763164942781
829.911860653604	-435.608965644665
832.236543736668	-437.454766346549
834.561226819731	-439.300567048434
836.885909902794	-441.146367750318
839.210592985858	-442.992168452202
839.210592985858	-444.837969154086
841.535276068921	-446.68376985597
843.859959151984	-448.529570557854
846.184642235048	-450.375371259739
848.509325318111	-452.221171961623
850.834008401174	-454.066972663507
853.158691484238	-455.912773365391
853.158691484238	-457.758574067275
855.483374567301	-459.60437476916
857.808057650364	-461.450175471044
860.132740733428	-463.295976172928
862.457423816491	-465.141776874812
864.782106899554	-466.987577576696
867.106789982618	-466.987577576696
869.431473065681	-468.83337827858
871.756156148744	-470.679178980465
874.080839231808	-472.524979682349
876.405522314871	-474.370780384233
878.730205397934	-476.216581086117
878.730205397934	-478.062381788001
881.054888480997	-479.908182489885
883.379571564061	-481.75398319177
885.704254647124	-481.75398319177
888.028937730187	-483.599783893654
890.353620813251	-485.445584595538
892.678303896314	-487.291385297422
895.002986979377	-489.137185999306
897.327670062441	-490.98298670119
899.652353145504	-492.828787403075
899.652353145504	-494.674588104959
901.977036228567	-496.520388806843
904.301719311631	-498.366189508727
906.626402394694	-500.211990210611
908.951085477757	-502.057790912496
908.951085477757	-503.90359161438
908.951085477757	-505.749392316264
911.27576856082	-507.595193018148
913.600451643884	-507.595193018148
915.925134726947	-509.440993720032
915.925134726947	-511.286794421916
918.24981781001	-513.132595123801
918.24981781001	-514.978395825685
920.574500893074	-516.824196527569
922.899183976137	-518.669997229453
925.2238670592	-518.669997229453
927.548550142264	-520.515797931337
927.548550142264	-522.361598633221
927.548550142264	-524.207399335106
929.873233225327	-526.05320003699
932.19791630839	-527.899000738874
934.522599391454	-529.744801440758
936.847282474517	-531.590602142642
939.17196555758	-533.436402844526
941.496648640644	-535.282203546411
943.821331723707	-537.128004248295
946.14601480677	-538.973804950179
946.14601480677	-540.819605652063
948.470697889834	-542.665406353947
950.795380972897	-544.511207055832
953.12006405596	-546.357007757716
955.444747139024	-548.2028084596
955.444747139024	-550.048609161484
955.444747139024	-551.894409863368
957.769430222087	-553.740210565252
960.09411330515	-555.586011267137
960.09411330515	-557.431811969021
962.418796388214	-559.277612670905
964.743479471277	-561.123413372789
967.06816255434	-562.969214074673
969.392845637404	-564.815014776558
969.392845637404	-566.660815478442
969.392845637404	-568.506616180326
971.717528720467	-570.35241688221
974.04221180353	-572.198217584094
974.04221180353	-574.044018285978
976.366894886593	-575.889818987863
978.691577969657	-577.735619689747
978.691577969657	-579.581420391631
981.01626105272	-581.427221093515
983.340944135783	-583.273021795399
985.665627218847	-585.118822497283
987.99031030191	-586.964623199168
987.99031030191	-588.810423901052
990.314993384973	-590.656224602936
992.639676468037	-592.50202530482
992.639676468037	-594.347826006704
994.9643595511	-596.193626708588
997.289042634163	-598.039427410473
997.289042634163	-599.885228112357
999.613725717227	-601.731028814241
1001.93840880029	-603.576829516125
1001.93840880029	-605.422630218009
1004.26309188335	-607.268430919893
1006.58777496642	-609.114231621778
1006.58777496642	-610.960032323662
1006.58777496642	-612.805833025546
1008.91245804948	-614.65163372743
1011.23714113254	-616.497434429314
1013.56182421561	-618.343235131199
1015.88650729867	-620.189035833083
1015.88650729867	-622.034836534967
1015.88650729867	-623.880637236851
1018.21119038173	-625.726437938735
1020.5358734648	-627.572238640619
1020.5358734648	-629.418039342504
1022.86055654786	-631.263840044388
1025.18523963092	-633.109640746272
1025.18523963092	-634.955441448156
1027.50992271399	-636.80124215004
1029.83460579705	-638.647042851924
1032.15928888011	-640.492843553809
1032.15928888011	-642.338644255693
1032.15928888011	-644.184444957577
1034.48397196318	-646.030245659461
1034.48397196318	-647.876046361345
1036.80865504624	-649.72184706323
1039.1333381293	-651.567647765114
1039.1333381293	-653.413448466998
1041.45802121237	-655.259249168882
1041.45802121237	-657.105049870766
1043.78270429543	-658.95085057265
1043.78270429543	-660.796651274535
1043.78270429543	-662.642451976419
1043.78270429543	-664.488252678303
1046.10738737849	-666.334053380187
1046.10738737849	-668.179854082071
1048.43207046156	-670.025654783955
1048.43207046156	-671.87145548584
1050.75675354462	-673.717256187724
1053.08143662768	-675.563056889608
1053.08143662768	-677.408857591492
1053.08143662768	-679.254658293376
1055.40611971075	-681.100458995261
1055.40611971075	-682.946259697145
1057.73080279381	-684.792060399029
1057.73080279381	-686.637861100913
1060.05548587687	-688.483661802797
1062.38016895994	-690.329462504681
1064.704852043	-692.175263206566
1067.02953512606	-694.02106390845
1067.02953512606	-695.866864610334
1067.02953512606	-697.712665312218
1067.02953512606	-699.558466014102
1069.35421820913	-701.404266715986
1071.67890129219	-703.250067417871
1071.67890129219	-705.095868119755
1074.00358437525	-706.941668821639
1076.32826745832	-708.787469523523
1076.32826745832	-710.633270225407
1078.65295054138	-712.479070927291
1080.97763362444	-714.324871629176
1080.97763362444	-716.17067233106
1080.97763362444	-718.016473032944
1083.30231670751	-719.862273734828
1083.30231670751	-721.708074436712
1085.62699979057	-723.553875138596
1085.62699979057	-725.399675840481
1085.62699979057	-727.245476542365
1087.95168287363	-729.091277244249
1087.95168287363	-730.937077946133
1090.2763659567	-732.782878648017
1090.2763659567	-734.628679349902
1090.2763659567	-736.474480051786
1090.2763659567	-738.32028075367
1090.2763659567	-740.166081455554
1092.60104903976	-742.011882157438
1094.92573212282	-743.857682859322
1094.92573212282	-745.703483561207
1097.25041520589	-747.549284263091
1099.57509828895	-749.395084964975
1099.57509828895	-751.240885666859
1099.57509828895	-753.086686368743
1099.57509828895	-754.932487070628
1099.57509828895	-756.778287772512
1101.89978137201	-758.624088474396
1104.22446445508	-760.46988917628
1104.22446445508	-762.315689878164
1104.22446445508	-764.161490580048
1104.22446445508	-766.007291281933
1106.54914753814	-767.853091983817
1106.54914753814	-769.698892685701
1108.8738306212	-771.544693387585
1108.8738306212	-773.390494089469
1111.19851370427	-775.236294791353
1111.19851370427	-777.082095493238
1113.52319678733	-778.927896195122
1113.52319678733	-780.773696897006
1113.52319678733	-782.61949759889
1115.84787987039	-784.465298300774
1118.17256295346	-786.311099002658
1118.17256295346	-788.156899704543
1118.17256295346	-790.002700406427
1120.49724603652	-791.848501108311
1122.82192911958	-793.694301810195
1122.82192911958	-795.540102512079
1122.82192911958	-797.385903213964
1125.14661220265	-799.231703915848
1125.14661220265	-801.077504617732
1125.14661220265	-802.923305319616
1127.47129528571	-804.7691060215
1127.47129528571	-806.614906723384
1129.79597836877	-808.460707425269
1132.12066145184	-810.306508127153
1132.12066145184	-812.152308829037
1132.12066145184	-813.998109530921
1132.12066145184	-815.843910232805
1134.4453445349	-817.689710934689
1136.77002761796	-819.535511636574
1136.77002761796	-821.381312338458
1136.77002761796	-823.227113040342
1136.77002761796	-825.072913742226
1136.77002761796	-826.91871444411
1139.09471070103	-828.764515145994
1139.09471070103	-830.610315847879
1141.41939378409	-832.456116549763
1141.41939378409	-834.301917251647
1141.41939378409	-836.147717953531
1141.41939378409	-837.993518655415
1141.41939378409	-839.839319357299
1143.74407686715	-841.685120059184
1143.74407686715	-843.530920761068
1146.06875995022	-845.376721462952
1146.06875995022	-847.222522164836
1146.06875995022	-849.06832286672
1146.06875995022	-850.914123568605
1146.06875995022	-852.759924270489
1148.39344303328	-854.605724972373
1148.39344303328	-856.451525674257
1148.39344303328	-858.297326376141
1150.71812611634	-860.143127078025
1150.71812611634	-861.98892777991
1150.71812611634	-863.834728481794
1150.71812611634	-865.680529183678
1153.04280919941	-867.526329885562
1153.04280919941	-869.372130587446
1153.04280919941	-871.217931289331
1155.36749228247	-873.063731991215
1155.36749228247	-874.909532693099
1155.36749228247	-876.755333394983
1157.69217536553	-878.601134096867
1157.69217536553	-880.446934798751
1157.69217536553	-882.292735500636
1157.69217536553	-884.13853620252
1157.69217536553	-885.984336904404
1160.0168584486	-887.830137606288
1160.0168584486	-889.675938308172
1160.0168584486	-891.521739010056
1160.0168584486	-893.367539711941
1160.0168584486	-895.213340413825
1160.0168584486	-897.059141115709
1160.0168584486	-898.904941817593
1160.0168584486	-900.750742519477
1160.0168584486	-902.596543221361
1160.0168584486	-904.442343923246
1160.0168584486	-906.28814462513
1160.0168584486	-908.133945327014
1160.0168584486	-909.979746028898
1160.0168584486	-911.825546730782
1160.0168584486	-913.671347432666
1160.0168584486	-915.517148134551
1160.0168584486	-917.362948836435
1160.0168584486	-919.208749538319
