# Supplementary material for: Mechanics of Drosophila wing deployment
Source: Nat Commun. 2024 Dec 11;15:10577. doi: 10.1038/s41467-024-54527-0 (PMC11634967; doi:10.1038/s41467-024-54527-0)
Supplement: Supplementary file 18 — Source data [file 41467_2024_54527_MOESM18_ESM.zip › source_data/figS2a/figS2a_0054.txt]

x_um	z_um
0	0
2.44800307778859	0
4.89600615557718	-1.84580070188417
7.34400923336577	-1.84580070188417
9.79201231115436	-1.84580070188417
12.2400153889429	-1.84580070188417
14.6880184667315	-1.84580070188417
17.1360215445201	-1.84580070188417
19.5840246223087	-1.84580070188417
22.0320277000973	-1.84580070188417
24.4800307778859	-1.84580070188417
26.9280338556745	-1.84580070188417
29.3760369334631	-1.84580070188417
31.8240400112517	-1.84580070188417
34.2720430890403	-1.84580070188417
36.7200461668288	-1.84580070188417
39.1680492446174	-1.84580070188417
41.616052322406	-1.84580070188417
44.0640554001946	-1.84580070188417
46.5120584779832	-1.84580070188417
48.9600615557718	-1.84580070188417
51.4080646335604	-1.84580070188417
53.856067711349	-1.84580070188417
56.3040707891376	-1.84580070188417
58.7520738669261	-1.84580070188417
61.2000769447147	-1.84580070188417
63.6480800225033	-1.84580070188417
66.0960831002919	-1.84580070188417
68.5440861780805	-1.84580070188417
70.9920892558691	-1.84580070188417
73.4400923336577	-1.84580070188417
75.8880954114463	-1.84580070188417
78.3360984892349	-1.84580070188417
80.7841015670235	-1.84580070188417
83.232104644812	-1.84580070188417
85.6801077226006	-1.84580070188417
88.1281108003892	0
90.5761138781778	0
93.0241169559664	0
95.472120033755	0
97.9201231115436	0
100.368126189332	0
102.816129267121	0
105.264132344909	0
107.712135422698	0
110.160138500487	0
112.608141578275	0
115.056144656064	0
117.504147733852	0
119.952150811641	0
122.400153889429	1.84580070188417
124.848156967218	1.84580070188417
127.296160045007	1.84580070188417
129.744163122795	1.84580070188417
132.192166200584	1.84580070188417
134.640169278372	1.84580070188417
137.088172356161	1.84580070188417
139.53617543395	1.84580070188417
141.984178511738	1.84580070188417
144.432181589527	1.84580070188417
146.880184667315	1.84580070188417
149.328187745104	0
151.776190822893	0
154.224193900681	0
156.67219697847	0
159.120200056258	-1.84580070188417
161.568203134047	-1.84580070188417
164.016206211836	-1.84580070188417
166.464209289624	-3.69160140376835
168.912212367413	-3.69160140376835
171.360215445201	-3.69160140376835
173.80821852299	-5.53740210565252
176.256221600778	-5.53740210565252
178.704224678567	-7.3832028075367
181.152227756356	-7.3832028075367
183.600230834144	-9.22900350942087
186.048233911933	-9.22900350942087
188.496236989721	-11.074804211305
190.94424006751	-11.074804211305
193.392243145299	-12.9206049131892
195.840246223087	-12.9206049131892
198.288249300876	-14.7664056150734
200.736252378664	-14.7664056150734
203.184255456453	-16.6122063169576
205.632258534242	-18.4580070188417
208.08026161203	-18.4580070188417
210.528264689819	-20.3038077207259
212.976267767607	-22.1496084226101
215.424270845396	-23.9954091244943
217.872273923185	-25.8412098263784
220.320277000973	-25.8412098263784
222.768280078762	-27.6870105282626
222.768280078762	-29.5328112301468
225.21628315655	-31.378611932031
227.664286234339	-31.378611932031
230.112289312127	-33.2244126339151
232.560292389916	-35.0702133357993
235.008295467705	-35.0702133357993
237.456298545493	-36.9160140376835
239.904301623282	-38.7618147395677
242.35230470107	-40.6076154414518
244.800307778859	-42.453416143336
244.800307778859	-44.2992168452202
247.248310856648	-46.1450175471044
249.696313934436	-46.1450175471044
252.144317012225	-47.9908182489885
254.592320090013	-49.8366189508727
257.040323167802	-49.8366189508727
259.48832624559	-51.6824196527569
261.936329323379	-53.5282203546411
264.384332401168	-53.5282203546411
266.832335478956	-55.3740210565252
269.280338556745	-55.3740210565252
271.728341634533	-57.2198217584094
274.176344712322	-57.2198217584094
276.624347790111	-57.2198217584094
279.072350867899	-59.0656224602936
281.520353945688	-59.0656224602936
283.968357023476	-60.9114231621778
286.416360101265	-60.9114231621778
288.864363179054	-60.9114231621778
291.312366256842	-62.7572238640619
293.760369334631	-62.7572238640619
296.208372412419	-64.6030245659461
298.656375490208	-64.6030245659461
301.104378567997	-66.4488252678303
303.552381645785	-66.4488252678303
306.000384723574	-66.4488252678303
308.448387801362	-68.2946259697145
310.896390879151	-68.2946259697145
313.344393956939	-70.1404266715986
315.792397034728	-70.1404266715986
318.240400112517	-70.1404266715986
320.688403190305	-71.9862273734828
323.136406268094	-71.9862273734828
325.584409345882	-73.832028075367
328.032412423671	-73.832028075367
330.48041550146	-75.6778287772512
332.928418579248	-75.6778287772512
335.376421657037	-75.6778287772512
337.824424734825	-75.6778287772512
340.272427812614	-77.5236294791353
342.720430890403	-77.5236294791353
345.168433968191	-79.3694301810195
347.61643704598	-79.3694301810195
350.064440123768	-79.3694301810195
352.512443201557	-81.2152308829037
354.960446279345	-81.2152308829037
357.408449357134	-83.0610315847879
359.856452434923	-84.906832286672
362.304455512711	-84.906832286672
364.7524585905	-84.906832286672
367.200461668288	-86.7526329885562
369.648464746077	-86.7526329885562
372.096467823866	-88.5984336904404
374.544470901654	-88.5984336904404
376.992473979443	-88.5984336904404
379.440477057231	-90.4442343923246
381.88848013502	-90.4442343923246
384.336483212809	-90.4442343923246
386.784486290597	-92.2900350942087
389.232489368386	-92.2900350942087
391.680492446174	-94.1358357960929
394.128495523963	-94.1358357960929
396.576498601752	-95.9816364979771
399.02450167954	-95.9816364979771
401.472504757329	-97.8274371998613
403.920507835117	-97.8274371998613
406.368510912906	-99.6732379017454
408.816513990694	-99.6732379017454
411.264517068483	-99.6732379017454
413.712520146272	-101.51903860363
416.16052322406	-103.364839305514
418.608526301849	-103.364839305514
421.056529379637	-103.364839305514
423.504532457426	-105.210640007398
425.952535535215	-105.210640007398
428.400538613003	-105.210640007398
430.848541690792	-107.056440709282
433.29654476858	-107.056440709282
435.744547846369	-108.902241411166
438.192550924158	-108.902241411166
440.640554001946	-110.74804211305
443.088557079735	-110.74804211305
445.536560157523	-112.593842814935
447.984563235312	-114.439643516819
450.4325663131	-114.439643516819
452.880569390889	-116.285444218703
455.328572468678	-116.285444218703
457.776575546466	-118.131244920587
460.224578624255	-118.131244920587
462.672581702043	-119.977045622471
465.120584779832	-121.822846324356
467.568587857621	-121.822846324356
470.016590935409	-123.66864702624
472.464594013198	-125.514447728124
474.912597090986	-125.514447728124
477.360600168775	-127.360248430008
479.808603246564	-129.206049131892
482.256606324352	-131.051849833776
484.704609402141	-131.051849833776
487.152612479929	-132.897650535661
489.600615557718	-132.897650535661
492.048618635507	-134.743451237545
494.496621713295	-136.589251939429
496.944624791084	-136.589251939429
499.392627868872	-138.435052641313
501.840630946661	-140.280853343197
504.288634024449	-142.126654045081
506.736637102238	-143.972454746966
509.184640180027	-145.81825544885
511.632643257815	-147.664056150734
514.080646335604	-149.509856852618
516.528649413392	-151.355657554502
518.976652491181	-153.201458256387
521.42465556897	-155.047258958271
523.872658646758	-156.893059660155
526.320661724547	-158.738860362039
528.768664802335	-158.738860362039
531.216667880124	-160.584661063923
533.664670957913	-162.430461765807
533.664670957913	-164.276262467692
536.112674035701	-166.122063169576
536.112674035701	-167.96786387146
538.56067711349	-169.813664573344
541.008680191278	-171.659465275228
541.008680191278	-173.505265977112
543.456683269067	-175.351066678997
545.904686346855	-177.196867380881
545.904686346855	-179.042668082765
545.904686346855	-180.888468784649
545.904686346855	-182.734269486533
548.352689424644	-184.580070188417
548.352689424644	-186.425870890302
548.352689424644	-188.271671592186
550.800692502433	-190.11747229407
550.800692502433	-191.963272995954
550.800692502433	-193.809073697838
550.800692502433	-195.654874399723
550.800692502433	-197.500675101607
553.248695580221	-199.346475803491
553.248695580221	-201.192276505375
553.248695580221	-203.038077207259
553.248695580221	-204.883877909143
553.248695580221	-206.729678611028
555.69669865801	-208.575479312912
555.69669865801	-210.421280014796
555.69669865801	-212.26708071668
555.69669865801	-214.112881418564
555.69669865801	-215.958682120448
555.69669865801	-217.804482822333
555.69669865801	-219.650283524217
555.69669865801	-221.496084226101
555.69669865801	-223.341884927985
553.248695580221	-225.187685629869
553.248695580221	-227.033486331753
553.248695580221	-228.879287033638
553.248695580221	-230.725087735522
553.248695580221	-232.570888437406
553.248695580221	-234.41668913929
553.248695580221	-236.262489841174
553.248695580221	-238.108290543059
553.248695580221	-239.954091244943
553.248695580221	-241.799891946827
550.800692502433	-243.645692648711
548.352689424644	-245.491493350595
