# Supplementary material for: Mechanics of Drosophila wing deployment
Source: Nat Commun. 2024 Dec 11;15:10577. doi: 10.1038/s41467-024-54527-0 (PMC11634967; doi:10.1038/s41467-024-54527-0)
Supplement: Supplementary file 18 — Source data [file 41467_2024_54527_MOESM18_ESM.zip › source_data/figS2a/figS2a_0051.txt]

x_um	z_um
0	0
2.82305809478668	0
5.64611618957336	0
8.46917428436004	0
11.2922323791467	-1.84580070188417
14.1152904739334	-1.84580070188417
16.9383485687201	-3.69160140376835
19.7614066635068	-3.69160140376835
22.5844647582934	-3.69160140376835
25.4075228530801	-5.53740210565252
28.2305809478668	-5.53740210565252
31.0536390426535	-7.3832028075367
33.8766971374402	-7.3832028075367
36.6997552322269	-9.22900350942087
39.5228133270135	-9.22900350942087
42.3458714218002	-11.074804211305
45.1689295165869	-11.074804211305
47.9919876113736	-11.074804211305
50.8150457061603	-11.074804211305
53.638103800947	-12.9206049131892
56.4611618957336	-12.9206049131892
59.2842199905203	-12.9206049131892
62.107278085307	-14.7664056150734
64.9303361800937	-14.7664056150734
67.7533942748803	-16.6122063169576
70.576452369667	-16.6122063169576
73.3995104644537	-16.6122063169576
76.2225685592404	-18.4580070188417
79.0456266540271	-18.4580070188417
81.8686847488137	-20.3038077207259
84.6917428436004	-20.3038077207259
87.5148009383871	-22.1496084226101
90.3378590331738	-22.1496084226101
93.1609171279605	-23.9954091244943
95.9839752227471	-23.9954091244943
98.8070333175338	-25.8412098263784
101.630091412321	-27.6870105282626
104.453149507107	-27.6870105282626
107.276207601894	-29.5328112301468
110.099265696681	-31.378611932031
112.922323791467	-31.378611932031
115.745381886254	-33.2244126339151
118.568439981041	-33.2244126339151
121.391498075827	-35.0702133357993
124.214556170614	-36.9160140376835
127.037614265401	-38.7618147395677
129.860672360187	-38.7618147395677
132.683730454974	-40.6076154414518
135.506788549761	-42.453416143336
138.329846644547	-42.453416143336
141.152904739334	-44.2992168452202
143.975962834121	-46.1450175471044
146.799020928907	-47.9908182489885
149.622079023694	-47.9908182489885
152.445137118481	-49.8366189508727
155.268195213267	-49.8366189508727
158.091253308054	-51.6824196527569
160.914311402841	-51.6824196527569
163.737369497627	-53.5282203546411
166.560427592414	-53.5282203546411
169.383485687201	-55.3740210565252
172.206543781988	-55.3740210565252
175.029601876774	-57.2198217584094
177.852659971561	-57.2198217584094
180.675718066348	-59.0656224602936
183.498776161134	-59.0656224602936
186.321834255921	-59.0656224602936
189.144892350708	-60.9114231621778
191.967950445494	-60.9114231621778
194.791008540281	-62.7572238640619
197.614066635068	-62.7572238640619
200.437124729854	-64.6030245659461
203.260182824641	-64.6030245659461
206.083240919428	-64.6030245659461
208.906299014214	-66.4488252678303
211.729357109001	-68.2946259697145
214.552415203788	-68.2946259697145
217.375473298574	-70.1404266715986
220.198531393361	-70.1404266715986
223.021589488148	-70.1404266715986
225.844647582934	-71.9862273734828
228.667705677721	-71.9862273734828
231.490763772508	-73.832028075367
234.313821867295	-73.832028075367
237.136879962081	-73.832028075367
239.959938056868	-73.832028075367
242.782996151655	-75.6778287772512
245.606054246441	-75.6778287772512
248.429112341228	-75.6778287772512
251.252170436015	-77.5236294791353
254.075228530801	-77.5236294791353
256.898286625588	-77.5236294791353
259.721344720375	-79.3694301810195
262.544402815161	-79.3694301810195
265.367460909948	-81.2152308829037
268.190519004735	-81.2152308829037
271.013577099521	-83.0610315847879
273.836635194308	-83.0610315847879
276.659693289095	-84.906832286672
279.482751383881	-84.906832286672
282.305809478668	-86.7526329885562
285.128867573455	-88.5984336904404
287.951925668241	-88.5984336904404
290.774983763028	-90.4442343923246
293.598041857815	-90.4442343923246
296.421099952602	-92.2900350942087
299.244158047388	-92.2900350942087
302.067216142175	-94.1358357960929
304.890274236962	-95.9816364979771
307.713332331748	-95.9816364979771
310.536390426535	-97.8274371998613
313.359448521322	-99.6732379017454
316.182506616108	-101.51903860363
319.005564710895	-101.51903860363
321.828622805682	-103.364839305514
324.651680900468	-105.210640007398
327.474738995255	-107.056440709282
330.297797090042	-108.902241411166
333.120855184828	-110.74804211305
335.943913279615	-110.74804211305
338.766971374402	-112.593842814935
341.590029469188	-112.593842814935
344.413087563975	-114.439643516819
347.236145658762	-116.285444218703
350.059203753548	-118.131244920587
352.882261848335	-119.977045622471
355.705319943122	-119.977045622471
358.528378037908	-121.822846324356
361.351436132695	-123.66864702624
364.174494227482	-125.514447728124
366.997552322269	-125.514447728124
369.820610417055	-127.360248430008
372.643668511842	-129.206049131892
375.466726606629	-131.051849833776
378.289784701415	-132.897650535661
381.112842796202	-134.743451237545
383.935900890989	-136.589251939429
386.758958985775	-138.435052641313
389.582017080562	-138.435052641313
392.405075175349	-140.280853343197
395.228133270135	-142.126654045081
398.051191364922	-143.972454746966
400.874249459709	-145.81825544885
403.697307554495	-147.664056150734
406.520365649282	-149.509856852618
409.343423744069	-151.355657554502
412.166481838855	-153.201458256387
414.989539933642	-155.047258958271
417.812598028429	-156.893059660155
420.635656123215	-158.738860362039
423.458714218002	-160.584661063923
426.281772312789	-162.430461765807
429.104830407576	-162.430461765807
431.927888502362	-164.276262467692
434.750946597149	-166.122063169576
437.574004691936	-167.96786387146
437.574004691936	-169.813664573344
440.397062786722	-171.659465275228
443.220120881509	-173.505265977112
446.043178976296	-175.351066678997
448.866237071082	-177.196867380881
451.689295165869	-179.042668082765
454.512353260656	-180.888468784649
457.335411355442	-182.734269486533
460.158469450229	-184.580070188417
462.981527545016	-186.425870890302
462.981527545016	-188.271671592186
465.804585639802	-190.11747229407
468.627643734589	-191.963272995954
468.627643734589	-193.809073697838
471.450701829376	-195.654874399723
474.273759924162	-197.500675101607
477.096818018949	-199.346475803491
479.919876113736	-199.346475803491
482.742934208522	-201.192276505375
485.565992303309	-203.038077207259
485.565992303309	-204.883877909143
488.389050398096	-206.729678611028
491.212108492882	-208.575479312912
491.212108492882	-210.421280014796
494.035166587669	-212.26708071668
496.858224682456	-214.112881418564
499.681282777243	-215.958682120448
502.504340872029	-217.804482822333
505.327398966816	-219.650283524217
505.327398966816	-221.496084226101
505.327398966816	-223.341884927985
508.150457061603	-225.187685629869
510.973515156389	-227.033486331753
510.973515156389	-228.879287033638
513.796573251176	-230.725087735522
513.796573251176	-232.570888437406
516.619631345963	-234.41668913929
516.619631345963	-236.262489841174
519.442689440749	-238.108290543059
519.442689440749	-239.954091244943
519.442689440749	-241.799891946827
522.265747535536	-243.645692648711
522.265747535536	-245.491493350595
522.265747535536	-247.337294052479
525.088805630323	-249.183094754364
525.088805630323	-251.028895456248
527.911863725109	-252.874696158132
527.911863725109	-254.720496860016
527.911863725109	-256.5662975619
