# Supplementary material for: Mechanics of Drosophila wing deployment
Source: Nat Commun. 2024 Dec 11;15:10577. doi: 10.1038/s41467-024-54527-0 (PMC11634967; doi:10.1038/s41467-024-54527-0)
Supplement: Supplementary file 18 — Source data [file 41467_2024_54527_MOESM18_ESM.zip › source_data/figS2a/figS2a_0047.txt]

x_um	z_um
0	0
2.54634335686879	-1.84580070188417
5.09268671373759	-1.84580070188417
7.63903007060639	-3.69160140376835
10.1853734274752	-3.69160140376835
12.731716784344	-5.53740210565252
15.2780601412128	-5.53740210565252
17.8244034980816	-5.53740210565252
20.3707468549504	-7.3832028075367
22.9170902118192	-7.3832028075367
25.463433568688	-9.22900350942087
28.0097769255567	-9.22900350942087
30.5561202824255	-11.074804211305
33.1024636392943	-11.074804211305
35.6488069961631	-12.9206049131892
38.1951503530319	-12.9206049131892
40.7414937099007	-12.9206049131892
43.2878370667695	-14.7664056150734
45.8341804236383	-14.7664056150734
48.3805237805071	-14.7664056150734
50.9268671373759	-16.6122063169576
53.4732104942447	-16.6122063169576
56.0195538511135	-18.4580070188417
58.5658972079823	-18.4580070188417
61.1122405648511	-20.3038077207259
63.6585839217199	-22.1496084226101
66.2049272785887	-22.1496084226101
68.7512706354575	-23.9954091244943
71.2976139923263	-23.9954091244943
73.8439573491951	-23.9954091244943
76.3903007060639	-25.8412098263784
78.9366440629327	-25.8412098263784
81.4829874198014	-27.6870105282626
84.0293307766702	-27.6870105282626
86.575674133539	-27.6870105282626
89.1220174904078	-29.5328112301468
91.6683608472766	-29.5328112301468
94.2147042041454	-31.378611932031
96.7610475610142	-31.378611932031
99.307390917883	-33.2244126339151
101.853734274752	-33.2244126339151
104.400077631621	-35.0702133357993
106.946420988489	-35.0702133357993
109.492764345358	-36.9160140376835
112.039107702227	-36.9160140376835
114.585451059096	-36.9160140376835
117.131794415965	-38.7618147395677
119.678137772833	-40.6076154414518
122.224481129702	-40.6076154414518
124.770824486571	-40.6076154414518
127.31716784344	-42.453416143336
129.863511200309	-42.453416143336
132.409854557177	-44.2992168452202
134.956197914046	-44.2992168452202
137.502541270915	-46.1450175471044
140.048884627784	-46.1450175471044
142.595227984653	-47.9908182489885
145.141571341521	-49.8366189508727
147.68791469839	-49.8366189508727
150.234258055259	-51.6824196527569
152.780601412128	-51.6824196527569
155.326944768996	-51.6824196527569
157.873288125865	-53.5282203546411
160.419631482734	-53.5282203546411
162.965974839603	-55.3740210565252
165.512318196472	-57.2198217584094
168.05866155334	-57.2198217584094
170.605004910209	-57.2198217584094
173.151348267078	-59.0656224602936
175.697691623947	-59.0656224602936
178.244034980816	-60.9114231621778
180.790378337684	-60.9114231621778
183.336721694553	-62.7572238640619
185.883065051422	-64.6030245659461
188.429408408291	-64.6030245659461
190.97575176516	-66.4488252678303
193.522095122028	-66.4488252678303
196.068438478897	-66.4488252678303
198.614781835766	-68.2946259697145
201.161125192635	-68.2946259697145
203.707468549504	-70.1404266715986
206.253811906372	-70.1404266715986
208.800155263241	-71.9862273734828
211.34649862011	-73.832028075367
213.892841976979	-73.832028075367
216.439185333848	-75.6778287772512
218.985528690716	-77.5236294791353
221.531872047585	-77.5236294791353
224.078215404454	-79.3694301810195
226.624558761323	-81.2152308829037
229.170902118192	-81.2152308829037
231.71724547506	-83.0610315847879
234.263588831929	-83.0610315847879
236.809932188798	-84.906832286672
239.356275545667	-86.7526329885562
241.902618902536	-86.7526329885562
244.448962259404	-88.5984336904404
246.995305616273	-90.4442343923246
249.541648973142	-90.4442343923246
252.087992330011	-92.2900350942087
254.634335686879	-94.1358357960929
257.180679043748	-94.1358357960929
259.727022400617	-95.9816364979771
262.273365757486	-97.8274371998613
264.819709114355	-99.6732379017454
267.366052471223	-99.6732379017454
269.912395828092	-101.51903860363
272.458739184961	-103.364839305514
275.00508254183	-103.364839305514
277.551425898699	-103.364839305514
280.097769255567	-105.210640007398
282.644112612436	-107.056440709282
285.190455969305	-108.902241411166
287.736799326174	-108.902241411166
290.283142683043	-110.74804211305
292.829486039911	-110.74804211305
295.37582939678	-112.593842814935
297.922172753649	-114.439643516819
300.468516110518	-116.285444218703
303.014859467387	-116.285444218703
305.561202824255	-118.131244920587
308.107546181124	-118.131244920587
310.653889537993	-119.977045622471
313.200232894862	-121.822846324356
315.746576251731	-121.822846324356
318.292919608599	-123.66864702624
320.839262965468	-125.514447728124
323.385606322337	-125.514447728124
325.931949679206	-127.360248430008
328.478293036075	-127.360248430008
331.024636392943	-129.206049131892
333.570979749812	-131.051849833776
336.117323106681	-132.897650535661
338.66366646355	-134.743451237545
341.210009820419	-134.743451237545
343.756353177287	-136.589251939429
346.302696534156	-136.589251939429
348.849039891025	-138.435052641313
351.395383247894	-140.280853343197
353.941726604762	-140.280853343197
356.488069961631	-142.126654045081
359.0344133185	-143.972454746966
361.580756675369	-145.81825544885
364.127100032238	-145.81825544885
366.673443389106	-147.664056150734
369.219786745975	-149.509856852618
371.766130102844	-151.355657554502
374.312473459713	-151.355657554502
376.858816816582	-153.201458256387
379.40516017345	-155.047258958271
381.951503530319	-156.893059660155
384.497846887188	-156.893059660155
387.044190244057	-158.738860362039
389.590533600926	-160.584661063923
392.136876957794	-162.430461765807
394.683220314663	-162.430461765807
397.229563671532	-164.276262467692
399.775907028401	-166.122063169576
402.32225038527	-167.96786387146
404.868593742138	-169.813664573344
407.414937099007	-171.659465275228
409.961280455876	-173.505265977112
412.507623812745	-175.351066678997
415.053967169614	-175.351066678997
417.600310526482	-177.196867380881
420.146653883351	-177.196867380881
422.69299724022	-179.042668082765
425.239340597089	-180.888468784649
427.785683953958	-182.734269486533
430.332027310826	-182.734269486533
432.878370667695	-184.580070188417
435.424714024564	-184.580070188417
437.971057381433	-186.425870890302
440.517400738302	-188.271671592186
443.06374409517	-190.11747229407
445.610087452039	-190.11747229407
448.156430808908	-191.963272995954
450.702774165777	-193.809073697838
453.249117522646	-195.654874399723
455.795460879514	-197.500675101607
458.341804236383	-197.500675101607
460.888147593252	-199.346475803491
463.434490950121	-201.192276505375
465.980834306989	-201.192276505375
468.527177663858	-203.038077207259
471.073521020727	-204.883877909143
473.619864377596	-204.883877909143
476.166207734465	-206.729678611028
478.712551091333	-208.575479312912
481.258894448202	-210.421280014796
483.805237805071	-212.26708071668
486.35158116194	-212.26708071668
488.897924518809	-214.112881418564
488.897924518809	-215.958682120448
491.444267875677	-217.804482822333
