# Supplementary material for: Mechanics of Drosophila wing deployment
Source: Nat Commun. 2024 Dec 11;15:10577. doi: 10.1038/s41467-024-54527-0 (PMC11634967; doi:10.1038/s41467-024-54527-0)
Supplement: Supplementary file 18 — Source data [file 41467_2024_54527_MOESM18_ESM.zip › source_data/figS2a/figS2a_0084.txt]

x_um	z_um
0	0
2.18409314866844	1.84580070188417
4.36818629733687	1.84580070188417
6.55227944600531	1.84580070188417
8.73637259467374	1.84580070188417
10.9204657433422	0
13.1045588920106	0
15.2886520406791	0
17.4727451893475	0
19.6568383380159	0
21.8409314866844	0
24.0250246353528	-1.84580070188417
26.2091177840212	-1.84580070188417
28.3932109326897	-1.84580070188417
30.5773040813581	-3.69160140376835
32.7613972300265	-3.69160140376835
34.945490378695	-3.69160140376835
37.1295835273634	-3.69160140376835
39.3136766760318	-3.69160140376835
41.4977698247003	-3.69160140376835
43.6818629733687	-3.69160140376835
45.8659561220372	-3.69160140376835
48.0500492707056	-5.53740210565252
50.234142419374	-5.53740210565252
52.4182355680425	-5.53740210565252
54.6023287167109	-5.53740210565252
56.7864218653793	-5.53740210565252
58.9705150140478	-7.3832028075367
61.1546081627162	-7.3832028075367
63.3387013113847	-7.3832028075367
65.5227944600531	-7.3832028075367
67.7068876087215	-7.3832028075367
69.89098075739	-9.22900350942087
72.0750739060584	-9.22900350942087
74.2591670547268	-9.22900350942087
76.4432602033953	-9.22900350942087
78.6273533520637	-9.22900350942087
80.8114465007321	-9.22900350942087
82.9955396494006	-9.22900350942087
85.179632798069	-9.22900350942087
87.3637259467374	-9.22900350942087
89.5478190954059	-9.22900350942087
91.7319122440743	-11.074804211305
93.9160053927428	-11.074804211305
96.1000985414112	-11.074804211305
98.2841916900796	-11.074804211305
100.468284838748	-12.9206049131892
102.652377987417	-12.9206049131892
104.836471136085	-12.9206049131892
107.020564284753	-12.9206049131892
109.204657433422	-12.9206049131892
111.38875058209	-12.9206049131892
113.572843730759	-12.9206049131892
115.756936879427	-14.7664056150734
117.941030028096	-14.7664056150734
120.125123176764	-14.7664056150734
122.309216325432	-14.7664056150734
124.493309474101	-14.7664056150734
126.677402622769	-16.6122063169576
128.861495771438	-16.6122063169576
131.045588920106	-16.6122063169576
133.229682068775	-16.6122063169576
135.413775217443	-16.6122063169576
137.597868366111	-16.6122063169576
139.78196151478	-18.4580070188417
141.966054663448	-18.4580070188417
144.150147812117	-18.4580070188417
146.334240960785	-18.4580070188417
148.518334109454	-18.4580070188417
150.702427258122	-18.4580070188417
152.886520406791	-20.3038077207259
155.070613555459	-20.3038077207259
157.254706704127	-20.3038077207259
159.438799852796	-20.3038077207259
161.622893001464	-20.3038077207259
163.806986150133	-20.3038077207259
165.991079298801	-20.3038077207259
168.17517244747	-20.3038077207259
170.359265596138	-22.1496084226101
172.543358744806	-22.1496084226101
174.727451893475	-22.1496084226101
176.911545042143	-22.1496084226101
179.095638190812	-22.1496084226101
181.27973133948	-22.1496084226101
183.463824488149	-22.1496084226101
185.647917636817	-23.9954091244943
187.832010785486	-23.9954091244943
190.016103934154	-23.9954091244943
192.200197082822	-23.9954091244943
194.384290231491	-23.9954091244943
196.568383380159	-25.8412098263784
198.752476528828	-25.8412098263784
200.936569677496	-25.8412098263784
203.120662826165	-25.8412098263784
205.304755974833	-25.8412098263784
207.488849123501	-25.8412098263784
209.67294227217	-27.6870105282626
211.857035420838	-27.6870105282626
214.041128569507	-27.6870105282626
216.225221718175	-27.6870105282626
218.409314866844	-27.6870105282626
220.593408015512	-27.6870105282626
222.777501164181	-27.6870105282626
224.961594312849	-27.6870105282626
227.145687461517	-27.6870105282626
229.329780610186	-27.6870105282626
231.513873758854	-29.5328112301468
233.697966907523	-29.5328112301468
235.882060056191	-29.5328112301468
238.06615320486	-29.5328112301468
240.250246353528	-29.5328112301468
242.434339502196	-29.5328112301468
244.618432650865	-31.378611932031
246.802525799533	-31.378611932031
248.986618948202	-31.378611932031
251.17071209687	-31.378611932031
253.354805245539	-31.378611932031
255.538898394207	-31.378611932031
257.722991542875	-33.2244126339151
259.907084691544	-33.2244126339151
262.091177840212	-33.2244126339151
264.275270988881	-33.2244126339151
266.459364137549	-33.2244126339151
268.643457286218	-35.0702133357993
270.827550434886	-35.0702133357993
273.011643583555	-36.9160140376835
275.195736732223	-36.9160140376835
277.379829880891	-36.9160140376835
279.56392302956	-36.9160140376835
281.748016178228	-36.9160140376835
283.932109326897	-38.7618147395677
286.116202475565	-38.7618147395677
288.300295624234	-38.7618147395677
290.484388772902	-40.6076154414518
292.668481921571	-40.6076154414518
294.852575070239	-40.6076154414518
297.036668218907	-40.6076154414518
299.220761367576	-40.6076154414518
301.404854516244	-42.453416143336
303.588947664913	-42.453416143336
305.773040813581	-42.453416143336
307.957133962249	-42.453416143336
310.141227110918	-42.453416143336
312.325320259586	-42.453416143336
314.509413408255	-44.2992168452202
316.693506556923	-44.2992168452202
318.877599705592	-44.2992168452202
321.06169285426	-44.2992168452202
323.245786002929	-44.2992168452202
325.429879151597	-44.2992168452202
327.613972300266	-46.1450175471044
329.798065448934	-46.1450175471044
331.982158597602	-46.1450175471044
334.166251746271	-46.1450175471044
336.350344894939	-46.1450175471044
338.534438043608	-47.9908182489885
340.718531192276	-47.9908182489885
342.902624340944	-47.9908182489885
345.086717489613	-47.9908182489885
347.270810638281	-49.8366189508727
349.45490378695	-49.8366189508727
351.638996935618	-49.8366189508727
353.823090084287	-49.8366189508727
356.007183232955	-51.6824196527569
358.191276381624	-51.6824196527569
360.375369530292	-51.6824196527569
362.55946267896	-51.6824196527569
364.743555827629	-51.6824196527569
366.927648976297	-51.6824196527569
369.111742124966	-51.6824196527569
371.295835273634	-53.5282203546411
373.479928422303	-53.5282203546411
375.664021570971	-53.5282203546411
377.848114719639	-55.3740210565252
380.032207868308	-55.3740210565252
382.216301016976	-55.3740210565252
384.400394165645	-57.2198217584094
386.584487314313	-57.2198217584094
388.768580462982	-57.2198217584094
390.95267361165	-57.2198217584094
393.136766760318	-59.0656224602936
395.320859908987	-59.0656224602936
397.504953057655	-59.0656224602936
399.689046206324	-59.0656224602936
401.873139354992	-60.9114231621778
404.057232503661	-60.9114231621778
406.241325652329	-60.9114231621778
408.425418800998	-60.9114231621778
410.609511949666	-60.9114231621778
412.793605098334	-60.9114231621778
414.977698247003	-60.9114231621778
417.161791395671	-62.7572238640619
419.34588454434	-62.7572238640619
421.529977693008	-62.7572238640619
423.714070841677	-62.7572238640619
425.898163990345	-64.6030245659461
428.082257139014	-64.6030245659461
430.266350287682	-64.6030245659461
432.45044343635	-64.6030245659461
434.634536585019	-64.6030245659461
436.818629733687	-66.4488252678303
439.002722882356	-66.4488252678303
441.186816031024	-68.2946259697145
443.370909179693	-68.2946259697145
445.555002328361	-68.2946259697145
447.739095477029	-68.2946259697145
449.923188625698	-70.1404266715986
452.107281774366	-71.9862273734828
454.291374923035	-71.9862273734828
456.475468071703	-71.9862273734828
458.659561220372	-71.9862273734828
460.84365436904	-73.832028075367
463.027747517709	-73.832028075367
465.211840666377	-75.6778287772512
467.395933815045	-75.6778287772512
469.580026963714	-77.5236294791353
471.764120112382	-77.5236294791353
473.948213261051	-77.5236294791353
476.132306409719	-77.5236294791353
478.316399558388	-77.5236294791353
480.500492707056	-79.3694301810195
482.684585855724	-79.3694301810195
484.868679004393	-79.3694301810195
487.052772153061	-79.3694301810195
489.23686530173	-81.2152308829037
491.420958450398	-81.2152308829037
493.605051599067	-81.2152308829037
495.789144747735	-83.0610315847879
497.973237896403	-84.906832286672
500.157331045072	-84.906832286672
502.34142419374	-86.7526329885562
504.525517342409	-86.7526329885562
506.709610491077	-86.7526329885562
508.893703639746	-86.7526329885562
511.077796788414	-86.7526329885562
513.261889937083	-86.7526329885562
515.445983085751	-88.5984336904404
517.630076234419	-88.5984336904404
519.814169383088	-88.5984336904404
521.998262531756	-90.4442343923246
524.182355680425	-90.4442343923246
526.366448829093	-90.4442343923246
528.550541977762	-90.4442343923246
530.73463512643	-92.2900350942087
532.918728275098	-92.2900350942087
535.102821423767	-92.2900350942087
537.286914572435	-94.1358357960929
539.471007721104	-94.1358357960929
541.655100869772	-94.1358357960929
543.839194018441	-95.9816364979771
546.023287167109	-95.9816364979771
548.207380315778	-95.9816364979771
550.391473464446	-95.9816364979771
552.575566613114	-97.8274371998613
554.759659761783	-97.8274371998613
556.943752910451	-99.6732379017454
559.12784605912	-99.6732379017454
561.311939207788	-99.6732379017454
563.496032356457	-101.51903860363
565.680125505125	-101.51903860363
567.864218653794	-103.364839305514
570.048311802462	-103.364839305514
572.23240495113	-103.364839305514
574.416498099799	-103.364839305514
576.600591248467	-105.210640007398
578.784684397136	-107.056440709282
580.968777545804	-107.056440709282
583.152870694473	-107.056440709282
585.336963843141	-107.056440709282
587.521056991809	-108.902241411166
589.705150140478	-108.902241411166
591.889243289146	-108.902241411166
594.073336437815	-108.902241411166
596.257429586483	-110.74804211305
598.441522735152	-110.74804211305
600.62561588382	-110.74804211305
602.809709032488	-110.74804211305
604.993802181157	-112.593842814935
607.177895329825	-112.593842814935
609.361988478494	-112.593842814935
611.546081627162	-114.439643516819
613.730174775831	-114.439643516819
615.914267924499	-116.285444218703
618.098361073167	-116.285444218703
620.282454221836	-118.131244920587
622.466547370504	-118.131244920587
624.650640519173	-118.131244920587
626.834733667841	-118.131244920587
629.01882681651	-118.131244920587
631.202919965178	-118.131244920587
633.387013113846	-119.977045622471
635.571106262515	-119.977045622471
637.755199411183	-119.977045622471
639.939292559852	-121.822846324356
642.12338570852	-121.822846324356
644.307478857189	-121.822846324356
646.491572005857	-123.66864702624
648.675665154526	-123.66864702624
650.859758303194	-123.66864702624
653.043851451863	-123.66864702624
655.227944600531	-123.66864702624
657.412037749199	-125.514447728124
659.596130897868	-125.514447728124
661.780224046536	-125.514447728124
663.964317195205	-127.360248430008
666.148410343873	-127.360248430008
668.332503492542	-129.206049131892
670.51659664121	-129.206049131892
672.700689789878	-129.206049131892
674.884782938547	-129.206049131892
677.068876087215	-131.051849833776
679.252969235884	-131.051849833776
681.437062384552	-131.051849833776
683.621155533221	-131.051849833776
685.805248681889	-132.897650535661
687.989341830557	-132.897650535661
690.173434979226	-132.897650535661
692.357528127894	-134.743451237545
694.541621276563	-134.743451237545
696.725714425231	-134.743451237545
698.9098075739	-134.743451237545
701.093900722568	-136.589251939429
703.277993871237	-136.589251939429
705.462087019905	-138.435052641313
707.646180168573	-138.435052641313
709.830273317242	-140.280853343197
712.01436646591	-140.280853343197
714.198459614579	-140.280853343197
716.382552763247	-142.126654045081
718.566645911916	-142.126654045081
720.750739060584	-142.126654045081
722.934832209252	-142.126654045081
725.118925357921	-143.972454746966
727.303018506589	-143.972454746966
729.487111655258	-143.972454746966
731.671204803926	-145.81825544885
733.855297952595	-145.81825544885
736.039391101263	-145.81825544885
738.223484249931	-145.81825544885
740.4075773986	-147.664056150734
742.591670547268	-147.664056150734
744.775763695937	-147.664056150734
746.959856844605	-149.509856852618
749.143949993274	-149.509856852618
751.328043141942	-151.355657554502
753.51213629061	-151.355657554502
755.696229439279	-153.201458256387
757.880322587947	-153.201458256387
760.064415736616	-153.201458256387
762.248508885284	-155.047258958271
764.432602033953	-155.047258958271
766.616695182621	-155.047258958271
768.80078833129	-156.893059660155
770.984881479958	-156.893059660155
773.168974628627	-156.893059660155
775.353067777295	-156.893059660155
777.537160925963	-158.738860362039
779.721254074632	-158.738860362039
781.9053472233	-160.584661063923
784.089440371969	-162.430461765807
786.273533520637	-162.430461765807
788.457626669306	-162.430461765807
790.641719817974	-162.430461765807
792.825812966643	-164.276262467692
795.009906115311	-164.276262467692
797.193999263979	-164.276262467692
799.378092412648	-166.122063169576
801.562185561316	-166.122063169576
803.746278709985	-166.122063169576
805.930371858653	-167.96786387146
808.114465007322	-167.96786387146
810.29855815599	-167.96786387146
812.482651304658	-167.96786387146
814.666744453327	-169.813664573344
816.850837601995	-171.659465275228
819.034930750664	-171.659465275228
821.219023899332	-171.659465275228
823.403117048	-171.659465275228
825.587210196669	-173.505265977112
827.771303345337	-173.505265977112
829.955396494006	-173.505265977112
832.139489642674	-175.351066678997
834.323582791343	-175.351066678997
836.507675940011	-175.351066678997
838.69176908868	-175.351066678997
840.875862237348	-177.196867380881
843.059955386016	-177.196867380881
845.244048534685	-179.042668082765
847.428141683353	-179.042668082765
849.612234832022	-179.042668082765
851.79632798069	-179.042668082765
853.980421129359	-180.888468784649
856.164514278027	-180.888468784649
858.348607426695	-180.888468784649
860.532700575364	-182.734269486533
862.716793724032	-182.734269486533
864.900886872701	-184.580070188417
867.084980021369	-184.580070188417
869.269073170038	-184.580070188417
871.453166318706	-184.580070188417
873.637259467375	-186.425870890302
875.821352616043	-186.425870890302
878.005445764711	-186.425870890302
880.18953891338	-186.425870890302
882.373632062048	-188.271671592186
884.557725210717	-188.271671592186
886.741818359385	-188.271671592186
888.925911508054	-190.11747229407
891.110004656722	-190.11747229407
893.294097805391	-191.963272995954
895.478190954059	-191.963272995954
897.662284102727	-191.963272995954
899.846377251396	-191.963272995954
902.030470400064	-193.809073697838
904.214563548733	-193.809073697838
906.398656697401	-195.654874399723
908.58274984607	-195.654874399723
910.766842994738	-195.654874399723
912.950936143406	-197.500675101607
915.135029292075	-197.500675101607
917.319122440743	-199.346475803491
919.503215589412	-199.346475803491
921.68730873808	-199.346475803491
923.871401886749	-201.192276505375
926.055495035417	-203.038077207259
928.239588184085	-203.038077207259
930.423681332754	-203.038077207259
932.607774481422	-203.038077207259
934.791867630091	-204.883877909143
936.975960778759	-206.729678611028
939.160053927428	-206.729678611028
941.344147076096	-206.729678611028
943.528240224764	-206.729678611028
945.712333373433	-208.575479312912
947.896426522101	-208.575479312912
950.08051967077	-208.575479312912
952.264612819438	-208.575479312912
954.448705968107	-210.421280014796
956.632799116775	-210.421280014796
958.816892265444	-212.26708071668
961.000985414112	-212.26708071668
963.18507856278	-214.112881418564
965.369171711449	-214.112881418564
967.553264860117	-215.958682120448
969.737358008786	-215.958682120448
971.921451157454	-217.804482822333
974.105544306123	-217.804482822333
976.289637454791	-217.804482822333
978.473730603459	-219.650283524217
980.657823752128	-219.650283524217
982.841916900796	-219.650283524217
985.026010049465	-219.650283524217
987.210103198133	-221.496084226101
989.394196346802	-221.496084226101
991.57828949547	-223.341884927985
993.762382644139	-223.341884927985
995.946475792807	-223.341884927985
998.130568941475	-225.187685629869
1000.31466209014	-225.187685629869
1002.49875523881	-225.187685629869
1004.68284838748	-227.033486331753
1006.86694153615	-227.033486331753
1009.05103468482	-228.879287033638
1011.23512783349	-228.879287033638
1013.41922098215	-228.879287033638
1015.60331413082	-230.725087735522
1017.78740727949	-230.725087735522
1019.97150042816	-230.725087735522
1022.15559357683	-232.570888437406
1024.3396867255	-232.570888437406
1026.52377987417	-232.570888437406
1028.70787302283	-234.41668913929
1030.8919661715	-234.41668913929
1033.07605932017	-234.41668913929
1035.26015246884	-236.262489841174
1037.44424561751	-236.262489841174
1039.62833876618	-238.108290543059
1041.81243191484	-238.108290543059
1043.99652506351	-239.954091244943
1046.18061821218	-239.954091244943
1048.36471136085	-239.954091244943
1050.54880450952	-241.799891946827
1052.73289765819	-241.799891946827
1054.91699080685	-243.645692648711
1057.10108395552	-243.645692648711
1059.28517710419	-245.491493350595
1061.46927025286	-245.491493350595
1063.65336340153	-245.491493350595
1065.8374565502	-245.491493350595
1068.02154969887	-247.337294052479
1070.20564284753	-247.337294052479
1072.3897359962	-247.337294052479
1074.57382914487	-247.337294052479
1076.75792229354	-249.183094754364
1078.94201544221	-249.183094754364
1081.12610859088	-249.183094754364
1083.31020173954	-251.028895456248
1085.49429488821	-251.028895456248
1087.67838803688	-252.874696158132
1089.86248118555	-252.874696158132
1092.04657433422	-254.720496860016
1094.23066748289	-254.720496860016
1096.41476063156	-254.720496860016
1098.59885378022	-256.5662975619
1100.78294692889	-256.5662975619
1102.96704007756	-256.5662975619
1105.15113322623	-258.412098263784
1107.3352263749	-258.412098263784
1109.51931952357	-258.412098263784
1111.70341267223	-260.257898965669
1113.8875058209	-260.257898965669
1116.07159896957	-260.257898965669
1118.25569211824	-262.103699667553
1120.43978526691	-262.103699667553
1122.62387841558	-262.103699667553
1124.80797156424	-263.949500369437
1126.99206471291	-263.949500369437
1129.17615786158	-263.949500369437
1131.36025101025	-263.949500369437
1133.54434415892	-265.795301071321
1135.72843730759	-265.795301071321
1137.91253045626	-265.795301071321
1140.09662360492	-265.795301071321
1142.28071675359	-267.641101773205
1144.46480990226	-269.486902475089
1146.64890305093	-269.486902475089
1148.8329961996	-269.486902475089
1151.01708934827	-269.486902475089
1153.20118249693	-271.332703176974
1155.3852756456	-271.332703176974
1157.56936879427	-273.178503878858
1159.75346194294	-273.178503878858
1161.93755509161	-273.178503878858
1164.12164824028	-275.024304580742
1166.30574138895	-275.024304580742
1168.48983453761	-275.024304580742
1170.67392768628	-276.870105282626
1172.85802083495	-276.870105282626
1175.04211398362	-278.71590598451
1177.22620713229	-278.71590598451
1179.41030028096	-278.71590598451
1181.59439342962	-278.71590598451
1183.77848657829	-278.71590598451
1185.96257972696	-280.561706686395
1188.14667287563	-280.561706686395
1190.3307660243	-282.407507388279
1192.51485917297	-282.407507388279
1194.69895232163	-282.407507388279
1196.8830454703	-284.253308090163
1199.06713861897	-284.253308090163
1201.25123176764	-284.253308090163
1203.43532491631	-286.099108792047
1205.61941806498	-286.099108792047
1207.80351121365	-286.099108792047
1209.98760436231	-286.099108792047
1212.17169751098	-287.944909493931
1214.35579065965	-289.790710195815
1216.53988380832	-289.790710195815
1218.72397695699	-289.790710195815
1220.90807010566	-289.790710195815
1223.09216325432	-289.790710195815
1225.27625640299	-291.6365108977
1227.46034955166	-291.6365108977
1229.64444270033	-291.6365108977
1231.828535849	-293.482311599584
1234.01262899767	-293.482311599584
1236.19672214633	-293.482311599584
1238.380815295	-295.328112301468
1240.56490844367	-295.328112301468
1242.74900159234	-295.328112301468
1244.93309474101	-297.173913003352
1247.11718788968	-297.173913003352
1249.30128103835	-297.173913003352
1251.48537418701	-299.019713705236
1253.66946733568	-299.019713705236
1255.85356048435	-299.019713705236
1258.03765363302	-300.86551440712
1260.22174678169	-300.86551440712
1262.40583993036	-300.86551440712
1264.58993307902	-302.711315109005
1266.77402622769	-302.711315109005
1268.95811937636	-302.711315109005
1271.14221252503	-304.557115810889
1273.3263056737	-304.557115810889
1275.51039882237	-306.402916512773
1277.69449197104	-306.402916512773
1279.8785851197	-308.248717214657
1282.06267826837	-308.248717214657
1284.24677141704	-310.094517916541
1286.43086456571	-310.094517916541
1288.61495771438	-310.094517916541
1290.79905086305	-311.940318618426
1292.98314401171	-311.940318618426
1295.16723716038	-311.940318618426
1297.35133030905	-313.78611932031
1299.53542345772	-313.78611932031
1301.71951660639	-313.78611932031
1303.90360975506	-313.78611932031
1306.08770290373	-315.631920022194
1308.27179605239	-315.631920022194
1310.45588920106	-317.477720724078
1312.63998234973	-317.477720724078
1314.8240754984	-317.477720724078
1317.00816864707	-317.477720724078
1319.19226179574	-319.323521425962
1321.3763549444	-319.323521425962
1323.56044809307	-321.169322127846
1325.74454124174	-321.169322127846
1327.92863439041	-323.015122829731
1330.11272753908	-323.015122829731
1332.29682068775	-323.015122829731
1334.48091383641	-324.860923531615
1336.66500698508	-324.860923531615
1338.84910013375	-324.860923531615
1341.03319328242	-326.706724233499
1343.21728643109	-326.706724233499
1345.40137957976	-326.706724233499
1347.58547272843	-326.706724233499
1349.76956587709	-328.552524935383
1351.95365902576	-328.552524935383
1354.13775217443	-330.398325637267
1356.3218453231	-330.398325637267
1358.50593847177	-330.398325637267
1360.69003162044	-332.244126339151
1362.8741247691	-332.244126339151
1365.05821791777	-334.089927041036
1367.24231106644	-334.089927041036
1369.42640421511	-334.089927041036
1371.61049736378	-335.93572774292
1373.79459051245	-335.93572774292
1375.97868366111	-335.93572774292
1378.16277680978	-337.781528444804
1380.34686995845	-337.781528444804
1382.53096310712	-337.781528444804
1384.71505625579	-339.627329146688
1386.89914940446	-339.627329146688
1389.08324255313	-339.627329146688
1391.26733570179	-341.473129848572
1393.45142885046	-341.473129848572
1395.63552199913	-343.318930550457
1397.8196151478	-343.318930550457
1400.00370829647	-345.164731252341
1402.18780144514	-345.164731252341
1404.3718945938	-345.164731252341
1406.55598774247	-347.010531954225
1408.74008089114	-347.010531954225
1410.92417403981	-348.856332656109
1413.10826718848	-348.856332656109
1415.29236033715	-348.856332656109
1417.47645348582	-350.702133357993
1419.66054663448	-350.702133357993
1421.84463978315	-350.702133357993
1424.02873293182	-352.547934059877
1426.21282608049	-352.547934059877
1428.39691922916	-352.547934059877
1430.58101237783	-354.393734761762
1432.76510552649	-354.393734761762
1434.94919867516	-354.393734761762
1437.13329182383	-356.239535463646
1439.3173849725	-356.239535463646
1441.50147812117	-356.239535463646
1443.68557126984	-356.239535463646
1445.8696644185	-356.239535463646
1448.05375756717	-358.08533616553
1450.23785071584	-358.08533616553
1452.42194386451	-358.08533616553
1454.60603701318	-358.08533616553
1456.79013016185	-359.931136867414
1458.97422331052	-359.931136867414
1461.15831645918	-359.931136867414
1463.34240960785	-361.776937569298
1465.52650275652	-361.776937569298
1467.71059590519	-361.776937569298
1469.89468905386	-361.776937569298
1472.07878220253	-361.776937569298
1474.26287535119	-363.622738271182
1476.44696849986	-363.622738271182
1478.63106164853	-363.622738271182
1480.8151547972	-365.468538973067
1482.99924794587	-365.468538973067
1485.18334109454	-365.468538973067
1487.36743424321	-367.314339674951
1489.55152739187	-367.314339674951
1491.73562054054	-367.314339674951
1493.91971368921	-367.314339674951
1496.10380683788	-369.160140376835
1498.28789998655	-369.160140376835
1500.47199313522	-369.160140376835
1502.65608628388	-369.160140376835
1504.84017943255	-371.005941078719
1507.02427258122	-371.005941078719
1509.20836572989	-371.005941078719
1511.39245887856	-371.005941078719
1513.57655202723	-371.005941078719
1515.76064517589	-372.851741780603
1517.94473832456	-372.851741780603
1520.12883147323	-372.851741780603
1522.3129246219	-374.697542482488
1524.49701777057	-374.697542482488
1526.68111091924	-374.697542482488
1528.86520406791	-374.697542482488
1531.04929721657	-374.697542482488
1533.23339036524	-374.697542482488
1535.41748351391	-374.697542482488
1537.60157666258	-374.697542482488
1539.78566981125	-374.697542482488
1541.96976295992	-376.543343184372
1544.15385610858	-376.543343184372
1546.33794925725	-376.543343184372
1548.52204240592	-376.543343184372
1550.70613555459	-376.543343184372
1552.89022870326	-376.543343184372
1555.07432185193	-376.543343184372
1557.2584150006	-376.543343184372
1559.44250814926	-376.543343184372
1561.62660129793	-376.543343184372
1563.8106944466	-376.543343184372
1565.99478759527	-376.543343184372
1568.17888074394	-376.543343184372
1570.36297389261	-376.543343184372
1572.54706704127	-376.543343184372
1574.73116018994	-376.543343184372
1576.91525333861	-376.543343184372
1579.09934648728	-376.543343184372
1581.28343963595	-376.543343184372
1583.46753278462	-376.543343184372
1585.65162593329	-376.543343184372
1587.83571908195	-376.543343184372
1590.01981223062	-376.543343184372
1592.20390537929	-376.543343184372
1594.38799852796	-376.543343184372
1596.57209167663	-376.543343184372
1598.7561848253	-376.543343184372
1600.94027797396	-376.543343184372
1603.12437112263	-376.543343184372
1605.3084642713	-374.697542482488
1607.49255741997	-374.697542482488
1609.67665056864	-374.697542482488
1611.86074371731	-374.697542482488
1614.04483686597	-374.697542482488
1616.22893001464	-374.697542482488
1618.41302316331	-374.697542482488
1620.59711631198	-372.851741780603
1622.78120946065	-372.851741780603
1624.96530260932	-372.851741780603
1627.14939575799	-372.851741780603
