# Supplementary material for: Mechanics of Drosophila wing deployment
Source: Nat Commun. 2024 Dec 11;15:10577. doi: 10.1038/s41467-024-54527-0 (PMC11634967; doi:10.1038/s41467-024-54527-0)
Supplement: Supplementary file 18 — Source data [file 41467_2024_54527_MOESM18_ESM.zip › source_data/fig2c/fig2c_microCT_leftWing.txt]

veinID	lF_um
v5_11	321.705174520981
v6_8	137.531954681923
v6_12	696.015594461152
v8_9	53.5804698699696
v8_13	816.792446848256
v9_10	157.319283317972
v10_11	93.0571892265391
v10_13	566.463655538536
v12_13	348.110839511865
