# Supplementary material for: Mechanics of Drosophila wing deployment
Source: Nat Commun. 2024 Dec 11;15:10577. doi: 10.1038/s41467-024-54527-0 (PMC11634967; doi:10.1038/s41467-024-54527-0)
Supplement: Supplementary file 18 — Source data [file 41467_2024_54527_MOESM18_ESM.zip › source_data/fig2c/fig2c_movies.txt]

veinID	lF_um	lD_um
LV3_F1_left	973.214229779906	1581.42160714039
LV3_F1_right	972.763304960642	1650.072973211
LV3_F2_left	1034.05365016942	1461.02271639889
LV3_F2_right	1002.83371424145	1489.24694850177
LV3_F3_left	956.813902040655	1474.00456419618
LV3_F3_right	911.628028398491	1458.03346164867
LV4_F1_left	250.20557988178	467.226405235873
LV4_F1_right	285.637749535785	518.021868698233
LV4_F2_left	195.472883188147	394.83385936603
LV4_F2_right	226.8530219341	444.371761211138
LV4_F3_left	237.806250155472	437.158211277319
LV4_F3_right	244.847393476661	422.685241932879
LV6_F1_left	404.250557613992	832.582551818921
LV6_F1_right	443.721478328496	847.101917586401
LV6_F2_left	459.920319153088	726.67329946529
LV6_F2_right	435.619394562209	743.283882460912
LV6_F3_left	384.994317840136	755.429989671073
LV6_F3_right	394.47357454742	746.354160766559
