# Supplementary material for: Mechanics of Drosophila wing deployment
Source: Nat Commun. 2024 Dec 11;15:10577. doi: 10.1038/s41467-024-54527-0 (PMC11634967; doi:10.1038/s41467-024-54527-0)
Supplement: Supplementary file 18 — Source data [file 41467_2024_54527_MOESM18_ESM.zip › source_data/fig2c/fig2c_deployed_dissected_male.txt]

veinID	lD_um
v10_11	178.419941213827
v10_14	985.584714444099
v12_13	547.203820602625
v13_14	250.507499879524
v5_11	770.714883543258
v6_12	1445.20378320839
v6_8	317.817611383655
v8_13	1505.28947215006
v8_9	62.4568131850608
v9_10	423.361209839529
v10_11	176.159221656926
v12_13	550.815771158654
v5_11	742.115871495512
v6_12	1469.59528323307
v6_8	305.94721194318
v8_13	1510.81631249427
v8_9	62.9114282963461
v9_10	405.51921029858
v10_11	184.702610470451
v10_14	1014.44744195481
v12_13	560.299717297876
v13_14	237.719383319904
v5_11	779.141341105901
v6_12	1490.49084620419
v6_8	355.752419493967
v8_13	1495.47191277137
v8_9	72.04027895349
v9_10	402.84320451718
v10_14	995.421825407599
v12_13	566.33603871268
v13_14	228.488052634984
v5_11	804.756507199038
v6_12	1474.08373927614
v6_8	355.883898361808
v8_13	1506.86365576004
v8_9	63.0842325558664
v9_10	438.337530535304
v10_11	169.466136807688
v10_14	953.781631654617
v12_13	522.153370600843
v5_11	798.519272032714
v6_12	1424.83569261441
v6_8	314.719584085061
v8_13	1462.23477884402
v8_9	58.6100062217397
v9_10	433.738781483378
v10_11	176.419840851909
v10_14	953.615069606671
v12_13	531.278835621314
v13_14	232.453523806216
v5_11	814.678176115331
v6_12	1435.74237793426
v6_8	313.31143252025
v8_13	1453.22881657195
v8_9	56.1208642867309
v9_10	449.765196577285
v10_11	168.198361205213
v10_14	992.089036318578
v12_13	517.377393906283
v13_14	237.748528699909
v5_11	780.222735196656
v6_12	1452.47990256898
v6_8	350.936140760558
v8_13	1464.19297393239
v8_9	64.628942918145
v9_10	418.495572448224
v10_11	184.167330956667
v10_14	969.227790398386
v13_14	224.429168579265
v5_11	814.714553800389
v6_12	1452.39823342567
v6_8	334.639878014402
v8_13	1498.85081250032
v8_9	62.9664022284961
v9_10	451.285952996415
v10_11	158.965356592478
v10_14	883.030531062786
v12_13	500.175795370056
v13_14	247.098840577395
v5_11	744.73829848506
v6_12	1303.09588412046
v6_8	289.370905279954
v8_13	1352.45182094858
v8_9	68.2542712968616
v9_10	407.296442075574
v10_14	879.111497362319
v12_13	506.148243588742
v13_14	208.934636807102
v5_11	724.089942348167
v6_12	1320.94385949522
v6_8	278.487812906134
v8_13	1373.78279062934
v8_9	57.9443739957671
v9_10	406.119137027301
