# Supplementary material for: Mechanics of Drosophila wing deployment
Source: Nat Commun. 2024 Dec 11;15:10577. doi: 10.1038/s41467-024-54527-0 (PMC11634967; doi:10.1038/s41467-024-54527-0)
Supplement: Supplementary file 18 — Source data [file 41467_2024_54527_MOESM18_ESM.zip › source_data/fig2c/fig2c_microCT_rightWing.txt]

veinID	lF_um
v5_11	327.207779653993
v6_8	123.284132292693
v6_12	741.899836045644
v8_9	54.5604593870807
v8_13	806.874422550585
v9_10	151.603413531576
v10_11	81.4743928443298
v10_14	548.067883853516
v12_13	325.465524468493
v13_14	42.4984891513236
