# Supplementary material for: Mechanics of Drosophila wing deployment
Source: Nat Commun. 2024 Dec 11;15:10577. doi: 10.1038/s41467-024-54527-0 (PMC11634967; doi:10.1038/s41467-024-54527-0)
Supplement: Supplementary file 18 — Source data [file 41467_2024_54527_MOESM18_ESM.zip › source_data/figS4d/figS4d.txt]

lambda	sigma_Pa
0.974302781037284	-6166.11656696617
0.987151390518642	-1150.34628714215
1	163.458518392182
1.01284860948136	1123.28417079047
1.02569721896272	2030.18079905432
1.03854582844407	3080.28492162287
1.05139443792543	3975.93059621981
1.06424304740679	5214.50534691704
1.07709165688815	6357.65399858135
1.08994026636951	7199.77698219545
1.10278887585086	8755.95941417289
1.10278887585086	8755.88861724542
1.12848609481358	11814.0486450869
1.1541833137763	13778.6343567715
1.17988053273901	16694.772401415
1.20557775170173	18788.7064855778
1.23127497066444	21347.4631518516
1.25697218962716	24007.1794204892
1.28266940858988	25683.3902417699
1.30836662755259	27546.4879547301
1.33406384651531	28976.9760840254
1.35976106547802	30738.4573798491
1.38545828444074	32419.4487036339
1.41115550340345	33900.9843505062
1.43685272236617	35169.3224668548
1.46254994132889	36469.161301515
1.4882471602916	53228.7500038343
1.51394437925432	105793.331624006
1.53964159821703	160560.812394182
1.56533881717975	217308.480400108
1.59103603614247	278479.863114247
1.61673325510518	344265.041339089
