# Supplementary material for: Mechanics of Drosophila wing deployment
Source: Nat Commun. 2024 Dec 11;15:10577. doi: 10.1038/s41467-024-54527-0 (PMC11634967; doi:10.1038/s41467-024-54527-0)
Supplement: Supplementary file 18 — Source data [file 41467_2024_54527_MOESM18_ESM.zip › source_data/figS12b/figS12b_creep2.txt]

t_s	epsilon
0	0.395169132656202
0.100099	0.395640791843072
0.200198	0.39659734202605
0.300295999999999	0.398446644496648
0.400395	0.401756514861978
0.500494	0.405643643262345
0.600593	0.410520203198384
0.700692	0.41553253117907
0.800789999999999	0.421767994861348
0.900888999999999	0.428189703931787
1.000988	0.434802759146837
1.101087	0.442333223529838
1.201186	0.450617481316565
1.301284	0.458997533252538
1.401383	0.468440103121804
1.501482	0.477762040163591
1.601581	0.487622771447399
1.701679	0.497863287224472
1.801778	0.508253587443253
1.901877	0.519615750215811
2.001976	0.530682150933258
2.102075	0.541519091626274
2.202173	0.552465921352004
2.302272	0.563068158642092
2.402371	0.573763759117457
2.50247	0.584646347548779
2.602569	0.595997300258058
2.702667	0.60662777784327
2.802766	0.617212917330113
2.902865	0.627861625560174
3.002964	0.637658366645645
3.103062	0.646557194652915
3.203161	0.654182725953667
3.30326	0.661540586555031
3.403359	0.667438701783391
3.503458	0.672851603569117
3.603556	0.678519468511358
3.703655	0.683132299731297
3.803754	0.687170027737878
3.903853	0.691094635727926
4.003952	0.694543340865367
4.10405	0.697390693791675
4.204149	0.699929731123517
4.304248	0.702453965781782
4.404347	0.705118875446288
4.504445	0.707172756888376
4.604544	0.709745631989137
4.704643	0.71175719294021
4.804742	0.713163158795959
4.904841	0.715074848038911
5.004939	0.716531574039654
5.105038	0.718328131474805
5.205137	0.719831915220639
5.305236	0.721139987295529
5.405335	0.723229062769219
5.505433	0.724878761689799
5.605532	0.725942973699608
5.705631	0.727912625543432
5.80573	0.729077992938502
5.905828	0.730190583399366
6.005927	0.73188822175858
6.106026	0.73268571227964
6.206125	0.734009002205797
6.306224	0.735339187765639
6.406322	0.736222285032668
6.506421	0.73729030368973
6.60652	0.738021648762794
6.706619	0.738888557370302
6.806718	0.740274053336028
6.906816	0.740971134907398
7.006915	0.74228355094263
7.107014	0.74321216251528
7.207113	0.743997794980718
7.307211	0.745207567971302
7.40731	0.746087391778076
7.507409	0.747383783323179
7.607508	0.748051503659781
7.707607	0.748553140710855
7.807705	0.749587206117119
7.907804	0.750603951438369
8.007903	0.751496751454594
8.108002	0.75221822263761
8.208101	0.753369105517963
8.308199	0.754077702413084
8.408298	0.75473092711272
8.508397	0.755333213773754
8.608496	0.756188999368516
8.708594	0.756907418661973
8.808693	0.757601527077254
8.908792	0.758643460114478
9.008891	0.759286639452495
9.10899	0.759876271423408
9.209088	0.76057963828268
9.309187	0.760867624855462
9.409286	0.76134397432044
9.509385	0.76203025809696
9.609484	0.762193758523326
9.709582	0.762905996969985
9.809681	0.76389012730611
9.90978	0.764427316445232
10.009879	0.765133933067875
10.109977	0.765109456360831
10.210076	0.765790414497446
10.310175	0.766649440262836
10.410274	0.767346594274504
10.510373	0.767819382019141
10.610471	0.768366769829828
10.71057	0.768750763777514
10.810669	0.768719968795876
10.910768	0.768920261892569
11.010866	0.769250008470533
11.110965	0.769390798522483
11.211064	0.769893016607682
11.311163	0.769890637024976
11.411262	0.770280757049565
11.51136	0.770849371272682
11.611459	0.771401436182667
11.711558	0.772363176342718
11.811657	0.773178666561314
11.911756	0.77381613105495
12.011854	0.774258560364606
12.111953	0.774636824994977
12.212052	0.775063412505232
12.312151	0.775768856642344
12.412249	0.776028434717029
12.512348	0.776347786316899
12.612447	0.776903752904178
12.712546	0.777519893294111
12.812645	0.777573038780472
12.912743	0.77764944134039
13.012842	0.778441732333447
13.112941	0.778695063907042
13.21304	0.779033158418108
13.313139	0.779286633689305
13.413237	0.779700104650172
13.513336	0.780114247224985
13.613435	0.779969698402144
13.713534	0.78043049753925
13.813632	0.780572908394308
13.913731	0.780952086551641
14.01383	0.781575307080705
14.113929	0.78186302413571
14.214028	0.782343179989828
14.314126	0.782722522367459
14.414225	0.78316144459356
14.514324	0.78382879006047
14.614423	0.784575788210934
14.714522	0.785322395918972
14.81462	0.785870662576147
14.914719	0.786134798413476
15.014818	0.786663889675349
15.114917	0.786823998135894
15.215015	0.786926880541737
15.315114	0.787143594188723
15.415213	0.787134647163976
15.515312	0.787651174412374
15.615411	0.787811254261086
15.715509	0.788435557479413
15.815608	0.789091477451907
15.915707	0.789325239709559
16.015806	0.790064543821741
16.115905	0.790479750100627
16.216003	0.790645136931349
16.316102	0.790926840229705
16.416201	0.791316008237933
16.5163	0.791493775462413
16.616398	0.791764644806749
16.716497	0.7922609687175
16.816596	0.792418242107999
16.916695	0.792858186053149
17.016794	0.793188269486547
17.116892	0.79350939945364
17.216991	0.793748424558664
17.31709	0.794300329073303
17.417189	0.794611098775918
17.517288	0.79464670873422
17.617386	0.795123272524857
17.717485	0.795569731086645
17.817584	0.796049197934346
17.917683	0.796274555050754
18.017781	0.796633462125916
18.11788	0.796931139874787
18.217979	0.797288289380309
18.318078	0.797806182269908
18.418177	0.79760595067564
18.518275	0.798067442492148
18.618374	0.798410522171955
18.718473	0.799360535385576
18.818572	0.799709006651262
18.918671	0.80012525149823
19.018769	0.800233029358696
19.118868	0.800619478770804
19.218967	0.800932804045224
19.319066	0.801079120723774
19.419164	0.801416161315094
19.519263	0.8017551759282
19.619362	0.801842274642748
19.719461	0.802546773608733
19.81956	0.802840348851925
19.919658	0.803275022191401
20.019757	0.803774554901051
20.119856	0.803662191126849
20.219955	0.803896050361758
20.320054	0.804493466511428
20.420152	0.804773588220856
20.520251	0.804720468316582
20.62035	0.804654162926467
20.720449	0.805924462961635
20.820547	0.806909136306759
20.920646	0.806506363167574
21.020745	0.806372883097978
21.120844	0.806286996050414
21.220943	0.806984751233506
21.321041	0.807777534020404
21.42114	0.807559503373814
21.521239	0.807218799994047
21.621338	0.808326131254016
21.721437	0.809011512029183
21.821535	0.809526441947862
21.921634	0.809279559960718
22.021733	0.809081248845901
22.121832	0.809171086372515
22.22193	0.809492610456068
22.322029	0.809507030445336
22.422128	0.810251503770096
22.522227	0.811384241163526
22.622326	0.811094869703646
22.722424	0.811430898461923
22.822523	0.812545065329603
22.922622	0.813429133295346
23.022721	0.812906190709369
23.12282	0.811585491753969
23.222918	0.811818361012238
23.323017	0.811712542924172
23.423116	0.812481777733468
23.523215	0.813454114360615
23.623313	0.813743623173367
23.723412	0.814112463478781
23.823511	0.814174620038536
23.92361	0.814622072406011
24.023709	0.814325054288859
24.123807	0.814507828547987
24.223906	0.815014957048499
24.324005	0.815088720663703
24.424104	0.81541940846544
24.524202	0.816111373683347
24.624301	0.816000785225947
24.7244	0.816481954563394
24.824499	0.816675046577357
24.924598	0.816981624965895
25.024696	0.817396463480628
25.124795	0.817511331563082
25.224894	0.817809742088781
25.324993	0.81805318364798
25.425092	0.817520850407538
25.52519	0.817579520759881
25.625289	0.81785842464693
25.725388	0.818435860963239
25.825487	0.818324660250727
25.925585	0.81886349120842
26.025684	0.818630479988351
26.125783	0.818589572946156
26.225882	0.818720779436342
26.325981	0.819195863624032
26.426079	0.819507848546789
26.526178	0.819944434157817
26.626277	0.820182516532468
26.726376	0.820756453108441
26.826475	0.821148254295115
26.926573	0.821775954221204
27.026672	0.822982103292912
27.126771	0.823398554125625
27.22687	0.823724126510657
27.326968	0.823827373210592
27.427067	0.82417500258963
27.527166	0.823943586816063
27.627265	0.824331532922412
27.727364	0.82493011206237
27.827462	0.82537098686436
27.927561	0.825574619100011
28.02766	0.826140844078853
28.127759	0.826365418500567
28.227858	0.825769357835725
28.327956	0.826801098955512
28.428055	0.827036429257593
28.528154	0.826908388632918
28.628253	0.827046616813695
28.728351	0.827337384934731
28.82845	0.827786549216542
28.928549	0.827817149997382
29.028648	0.827567625185591
29.128747	0.828242191940641
29.228845	0.828357554492688
29.328944	0.828258015098235
29.429043	0.828975427220958
29.529142	0.82890402801505
29.629241	0.828829992192275
29.729339	0.829017013530726
29.829438	0.829168858787508
29.929537	0.829897275109421
30.029636	0.830112862231729
30.129734	0.830594376130476
30.229833	0.830565623087856
30.329932	0.830613638324229
30.430031	0.831101549342286
30.53013	0.83109284475066
30.630228	0.831429344498748
30.730327	0.83171042321538
30.830426	0.831905612102003
30.930525	0.832184763266407
31.030624	0.832157188250782
31.130722	0.832603611979225
31.230821	0.833014542796606
31.33092	0.833118175954878
31.431019	0.833234812374754
31.531117	0.833523524665149
31.631216	0.834329569302662
31.731315	0.834582372309775
31.831414	0.834500669785435
31.931513	0.834926571112057
32.031611	0.834969583214632
32.13171	0.834906227120811
32.231809	0.835329604968105
32.331908	0.83550063091258
32.432007	0.835989468909543
32.532105	0.836169374067037
32.632204	0.836460696638686
32.732303	0.836774849607808
