# Supplementary material for: Mechanics of Drosophila wing deployment
Source: Nat Commun. 2024 Dec 11;15:10577. doi: 10.1038/s41467-024-54527-0 (PMC11634967; doi:10.1038/s41467-024-54527-0)
Supplement: Supplementary file 18 — Source data [file 41467_2024_54527_MOESM18_ESM.zip › source_data/figS12e/figS12e_comsol_5.1_uN_s.txt]

t_T	epsilon
0	0+0i
0.00298462972975661	0.0231294563212356+0i
0.00596925945950893	0+0.0210980741782029i
0.00895388918926554	0.0162710801966744+0i
0.0119385189190221	0.026251555755579+0i
0.0149231486487788	0.0370235272516928+0i
0.0179077783785354	0.0467212825872973+0i
0.020892408108292	0.0569417276533869+0i
0.0238770378380443	0.0664593892212214+0i
0.0268616675678009	0.0751568571439868+0i
0.0298462972975575	0.0842313349024909+0i
0.0328309270273141	0.0927852194783955+0i
0.0358155567570707	0.100905311842075+0i
0.038800186486823	0.109221308103616+0i
0.0417848162165796	0.117165775032422+0i
0.0447694459463363	0.124887484871356+0i
0.0477540756760929	0.132470077340907+0i
0.0507387054058495	0.139970685382762+0i
0.0537233351356018	0.147164158824461+0i
0.0567079648653584	0.154320756860958+0i
0.059692594595115	0.161345628501217+0i
0.0626772243248716	0.168172755693588+0i
0.0656618540546282	0.174895029791807+0i
0.0686464837843848	0.181594161804502+0i
0.0716311135141371	0.188175218936165+0i
0.0746157432438938	0.194618471828808+0i
0.0776003729736504	0.200918161030033+0i
0.080585002703407	0.207212820773682+0i
0.0835696324331636	0.213385619620013+0i
0.0865542621629159	0.21948221759627+0i
0.0895388918926725	0.225507344556014+0i
0.0925235216224291	0.231406210338112+0i
0.0955081513521857	0.237288972129355+0i
0.0984927810819423	0.243112678388818+0i
0.101477410811695	0.248843913000488+0i
0.104462040541451	0.254458882428433+0i
0.107446670271208	0.26003906386676+0i
0.110431300000964	0.265574291364019+0i
0.113415929730721	0.271043261958639+0i
0.116400559460478	0.276446981104106+0i
0.11938518919023	0.281799278945362+0i
0.122369818919987	0.287088477986272+0i
0.125354448649743	0.292325353958003+0i
0.1283390783795	0.297513511354233+0i
0.131323708109256	0.302656929875617+0i
0.134308337839009	0.307774264751684+0i
