# Supplementary material for: Mechanics of Drosophila wing deployment
Source: Nat Commun. 2024 Dec 11;15:10577. doi: 10.1038/s41467-024-54527-0 (PMC11634967; doi:10.1038/s41467-024-54527-0)
Supplement: Supplementary file 18 — Source data [file 41467_2024_54527_MOESM18_ESM.zip › source_data/figS12e/figS12e_comsol_10.1_uN_s.txt]

t_T	epsilon
0	0
0.00211045192123879	0.00723484203116237
0.00422090384247758	0.0113361367843056
0.00633135576372242	0.0161678147262423
0.00844180768496121	0.0274376104258916
0.0105522596062061	0.0352738812543178
0.0126627115274448	0.0429642244883665
0.0147731634486836	0.0508886627697527
0.0168836153699285	0.0577532738687538
0.0189940672911673	0.0660266790932672
0.0211045192124121	0.0733730472422547
0.0232149711336509	0.0802451344022743
0.0253254230548957	0.0867067413026978
0.0274358749761345	0.0928730228801542
0.0295463268973733	0.0994844316784711
0.0316567788186182	0.105683044590319
0.033767230739857	0.111993106303499
0.0358776826611018	0.117983482757803
0.0379881345823406	0.123978711402748
0.0400985865035794	0.129781584328358
0.0422090384248242	0.135612902254138
0.044319490346063	0.141330293771705
0.0464299422673079	0.146924568978578
0.0485403941885466	0.152422803113839
0.0506508461097854	0.157937282125972
0.0527612980310303	0.163364782556883
0.0548717499522691	0.168686897017049
0.0569822018735139	0.173936423654062
0.0590926537947527	0.179150559808314
0.0612031057159915	0.184326095987869
0.0633135576372363	0.189396572713743
0.0654240095584751	0.194459305334935
0.06753446147972	0.199418062100972
0.0696449134009588	0.204342513987806
0.0717553653221975	0.209241063842106
0.0738658172434424	0.214080244031244
0.0759762691646812	0.218838556813507
0.078086721085926	0.223577373910568
0.0801971730071648	0.228258895103917
0.0823076249284036	0.232923443891578
0.0844180768496484	0.237528033486081
0.0865285287708872	0.242089788020271
0.0886389806921321	0.246558380287903
