# Supplementary material for: Mechanics of Drosophila wing deployment
Source: Nat Commun. 2024 Dec 11;15:10577. doi: 10.1038/s41467-024-54527-0 (PMC11634967; doi:10.1038/s41467-024-54527-0)
Supplement: Supplementary file 18 — Source data [file 41467_2024_54527_MOESM18_ESM.zip › source_data/figS12e/figS12e_comsol_0.1_uN_s.txt]

t_T	epsilon
0	0
0.0237132541656288	0.106426883441971
0.0474265083312576	0.175560624665901
0.0711397624968864	0.231658877949422
0.0948530166625153	0.279012609936267
0.118566270828144	0.319843808967826
0.142279524993773	0.355799493694779
0.165992779159402	0.387857252072482
0.189706033325031	0.41682620457627
0.213419287490659	0.443184632496744
0.237132541656288	0.467461214345938
0.260845795821917	0.490034228257441
0.284559049987546	0.510883163133858
0.308272304153175	0.530794122492312
0.331985558318803	0.549428794514955
0.355698812484432	0.567050460546057
0.379412066650061	0.583767549882219
0.40312532081569	0.599706799825464
0.426838574981319	0.614941635591025
0.450551829146947	0.629475217458758
0.474265083312576	0.643435974081733
0.497978337478205	0.656855364896579
0.521691591643834	0.669782054908515
0.545404845809463	0.682239963661615
0.569118099975092	0.69425469178366
0.59283135414072	0.705866275263732
0.616544608306349	0.717113002114006
0.640257862471978	0.728020356984553
0.663971116637607	0.738605384216135
0.687684370803236	0.748886337602615
0.711397624968864	0.758856013964227
0.735110879134493	0.768556209794586
0.758824133300122	0.778014400619301
0.782537387465751	0.787242120428356
0.80625064163138	0.796244469848377
0.829963895797009	0.805015442095957
0.853677149962637	0.813582286451457
0.877390404128266	0.821973619135157
0.901103658293895	0.83015963417625
0.924816912459524	0.838169520258919
0.948530166625153	0.845894281914122
