# Supplementary material for: Mechanics of Drosophila wing deployment
Source: Nat Commun. 2024 Dec 11;15:10577. doi: 10.1038/s41467-024-54527-0 (PMC11634967; doi:10.1038/s41467-024-54527-0)
Supplement: Supplementary file 18 — Source data [file 41467_2024_54527_MOESM18_ESM.zip › source_data/figS12e/figS12e_sample5.txt]

t_T	epsilon
0	0+0i
0	0+0i
0	0+0i
0	0+0i
0	0+0i
0	0+0i
0	0+0i
0	0+0i
0	0+0i
0	0+0i
0	0+0i
0	0+0i
0	0+0i
0	0+0i
0	0+0i
0	0+0i
0	0+0i
0	0+0i
0.000283256388014061	0.00987796817767497+0i
0.000454061171634075	0+0.0117904757812814i
0.000583808063884316	0.0107959212156088+0i
0.000625606148110624	0+0.00819717128168544i
8.60204979257808e-05	0.000993810633102799+0i
0.000110144839169708	0+0.0102808746212927i
0.000153443170635012	0+0.0101945855466572i
0.000157999371492009	0.012536839331568+0i
0.000210885449697999	0.0037599796287373+0i
0.000213705737027134	0.00910785258573161+0i
0.000213163259254519	0+0.0091705704131286i
0.000287362710556347	0.011549053567189+0i
0.000292624234560966	0.00504553731612735+0i
0.000380381617449765	0+0.00787053487057386i
0.000398421930591284	0.0120528622891712+0i
0.000384178625644532	0.0068694513392366+0i
0.000653649421741077	0.013576779300341+0i
0.00058056400972643	0.0168740578933229+0i
0.000172040995851562	0.0044514162221678+0i
0.000306886341270025	0+0.0126030138239554i
0.00031599874298312	0.0112252849084828+0i
0.000421770899394801	0+0.0139256154606338i
0.000427411474053054	0.00988410501334785+0i
0.000426326518507828	0+0.0143422823786801i
0.000574725421111062	0.0189785713427726+0i
0.000585248469120269	0+0.00140318785991917i
0.000566512776029731	0.0105439404802491+0i
0.000760763234897369	0.00912797896579424+0i
0.000796843861180304	0.0125101490713439+0i
0.00130729884347844	0.0108771965255421+0i
0.00116761612777195	0.0163235504064614+0i
0.00116112801944956	0.0144206043488897+0i
0.0012512122962248	0.013991570410543+0i
0.000768357251289063	0+0.00400844852460313i
0.000220311689698108	0+0.00827444155086849i
0.000908213082913113	0+0.0171658369282376i
0.000849769164043792	0.0188028064903869+0i
0.00175142419165626	0.0143001190294113+0i
0.00187681844433542	0.0152108374019353+0i
0.000258061493777373	0.00764339514624895+0i
0.000473998114475129	0.0159355216752962+0i
0.000632656349092801	0+0.0123560477052182i
0.000641117211080187	0.00877761902481001+0i
0.000639489777762347	0+0.0116305631849879i
0.000862088131667409	0.0234861027264335+0i
0.000877872703681235	0.00666724288289807+0i
0.00114114485234713	0.0134322571414816+0i
0.00119526579177159	0.0162016678941762+0i
0.00115253587693141	0.00791864215740742+0i
0.00196094826521952	0.0199302293652917+0i
0.00174169202917599	0.0203419177321426+0i
0.00136227425454719	0+0.0119060774754361i
0.000330456528867816	0+0.0101906715791479i
0.000460360176007805	0+0.0158360147039007i
0.00063199748596624	0.0144843495877014+0i
0.000843541798789602	0+0.0142922684053384i
0.000854822948106107	0.0157070996279834+0i
0.000852653037015655	0+0.0066178514222404i
0.00114945084222212	0.0262465560050774+0i
0.00117049693824054	0.0128036979365752+0i
0.00113302555205946	0.0174013083391707+0i
0.00152152646979474	0.0179098392071382+0i
0.00159368772236061	0.012939170284821+0i
0.00261459768695688	0.0181669737757894+0i
0.00233523225554389	0.022919502983731+0i
0.00232225603889913	0.0193535196645008+0i
0.0025024245924496	0.0244001482381261+0i
0.000344081991703154	0.00824002943601434+0i
0.00153671450257594	0.00551676362109807+0i
0.000440601368037525	0+0.00731704509595147i
0.000613803346642817	0+0.0129935827041429i
0.00181633542618384	0+0.0139824738321993i
0.00141628194007352	0.0214404816951283+0i
0.00312803074056022	0.0264568295490459+0i
0.000430102489628934	0+0.001143529437517i
0.000789996857458249	0.0154332467868235+0i
0.0010544272484876	0+0.00706801305252427i
0.00106852868513324	0.0160499353746961+0i
0.00106581629627017	0.0128569792289479+0i
0.00143681355277847	0.0289875835488221+0i
0.0014631211728015	0.011440130932147+0i
0.0019019080872445	0.0221598256387644+0i
0.00199210965295189	0.0134386549478938+0i
0.00192089312821829	0.0156440594394391+0i
0.00326824710869796	0.0209575305106863+0i
0.00291904031943153	0.025743080045183+0i
0.00290282004862556	0.0223706970187865+0i
0.000550746207207233	0+0.00782581652323466i
0.000767246517277829	0+0.0207643464887876i
0.0022703965978205	0+0.0122388029591276i
0.00094799622894936	0.0137871278233369+0i
0.0012653126981844	0+0.0103115613692766i
0.00128223442215916	0.017193139403646+0i
0.00127897955552348	0.0161561463174172+0i
0.00172417626333319	0.0318825203894379+0i
0.00175574540736081	0.0100512516421784+0i
0.00169953832808919	0.0204757199234357+0i
0.00228228970469211	0.0218043232098211+0i
0.00239053158354091	0.0144906132492866+0i
0.00392189653043533	0.0183300706316603+0i
0.00350284838331584	0.0286955219280523+0i
0.00348338405834869	0.0284532576753591+0i
0.0037536368886744	0.0334510343954816+0i
0.000516122987554715	0+0.00573603762710589i
0.00230507175386283	0.0137526709204755+0i
0.000660891046376941	0+0.00992031013585321i
0.000920689687912842	0+0.0181416119765139i
0.00272445776945457	0+0.0153218381209408i
0.00198279471610325	0.0219593725446159+0i
0.00437924303678503	0.0356820802513501+0i
0.000602143485480496	0.000679330083024588+0i
0.00110599560044137	0.0154599482534723+0i
0.0014761981478824	0.00334352343137439+0i
0.00149594015918629	0.0153604147217948+0i
0.001492142814778	0.0204822704858445+0i
0.00201153897388953	0.0336905883694667+0i
0.00204836964192177	0.0120941255302058+0i
0.00266267132214187	0.0240076140404446+0i
0.0027889535141322	0.0148643583425653+0i
0.00268925037950518	0.0141019841670181+0i
0.0045755459521764	0.0225546664511665+0i
0.00408665644720347	0.0311513668973682+0i
0.00406394806807512	0.0286997664754375+0i
0.00077103588554665	0+0.0104600862451194i
0.00107413285854785	0+0.0224746097876333i
0.00317851894109122	0+0.0078766420105101i
0.00126399497193248	0.0137105333012354+0i
0.0016870835975792	0.0149781116896364+0i
0.00170964589621221	0.0160070596127709+0i
0.00170530607403131	0.021967960228381+0i
0.00234099387648108	0.0158334818955319+0i
0.00226605110411892	0.0201261183117328+0i
0.00318737544472122	0.011357807325098+0i
0.00522919537391377	0.0263238747713691+0i
0.00467046451108779	0.0363937129244255+0i
0.00464451207779825	0.0317226109037887+0i
0.0050048491848992	0.0428524782669214+0i
0.000688163983406307	0.00423292565189469+0i
0.00229890168444588	0.0346298604392588+0i
0.00304305293959164	0.0255577651938138+0i
0.00307342900514971	0.0126992879679782+0i
0.000881180724716358	0+0.00797364008281235i
0.0036325801127253	0.00782882018773315+0i
0.0012275760291833	0+0.021860602861011i
0.00254930749213299	0.0224623893691259+0i
0.00563045533300983	0.0447575549310312+0i
0.000774184481332088	0.00691518526389876+0i
0.00142199434342449	0.0155639859796418+0i
0.0018979690472772	0.0168861771494732+0i
0.00191846933328583	0.0213890457149384+0i
0.0025862643950006	0.0383726936378109+0i
0.00263361811104204	0.0157259982600975+0i
0.00342343455703924	0.0257093616528251+0i
0.0035857973753125	0.015232970959577+0i
0.00345760763079206	0.0144731152082001+0i
0.00588284479565484	0.0311832811178769+0i
0.00525427257497542	0.0401939155975606+0i
0.00522507608752468	0.0377940950020148+0i
0.000991325563886066	0+0.00826752168994018i
0.00138101919981831	0+0.0236356474374458i
0.00192339434022106	0.0136209085209529+0i
0.00408664128436195	0.00889332764468599+0i
0.0015799937149156	0.013404040356265+0i
0.00210885449697401	0.0176775672245563+0i
0.00213163259253914	0.0208206423756841+0i
0.00292624234560135	0.0204378559894814+0i
0.00283256388014866	0.0221615826303292+0i
0.00653649421739221	0.0348826330013425+0i
0.00583808063885973	0.0454790108240263+0i
0.00580564009724781	0.042499551937563+0i
0.006256061481124	0.0483232907150569+0i
0.000860204979257869	0.0110587598858446+0i
0.00287362710555694	0.0392763450004665+0i
0.00380381617448901	0.0284845572196586+0i
0.00384178625643659	0.0127587850418749+0i
0.00110147040305577	0+0.0101687569063911i
0.00213710007724698	0.0150258429862299+0i
0.00454070245599603	0.013869620866437+0i
0.00153446237045333	0+0.024628568431371i
0.00398429892659315	0.0155014892901561+0i
0.00311582026816272	0.0261537394096208+0i
0.00688166762923463	0.0523838553169995+0i
0.000946225477183649	0.0116039428368853+0i
0.00173799308640761	0.0142476948490152+0i
0.00234479585179366	0.0205583549304605+0i
0.00316098981611166	0.0379535998909302+0i
0.00321886658016231	0.0203457507717959+0i
0.00418419779193661	0.0273426990527519+0i
0.00422596488207894	0.0159575434039644+0i
0.00719014363913329	0.0404336914497711+0i
0.00642188870274737	0.0489474859719951+0i
0.00638620410697424	0.0478351224119916+0i
0.00121161524222548	0+0.00808271073130526i
0.00168790554108834	0+0.026222789341546i
0.00231978209004714	0.0213697738416334+0i
0.00235080581427411	0.0136410675316943+0i
0.00438272085718217	0.0196221000025655+0i
0.00499476362763268	0.0135630599698098+0i
0.00255795911104697	0.0224165734660189+0i
0.00351149081472161	0.0224333717976757+0i
0.00339907665617839	0.0255666380019628+0i
0.00784379306087065	0.04541101188038+0i
0.00700569676663168	0.051776339786645+0i
0.00696676811669738	0.0535019407084872+0i
0.0075072737773488	0.0578170353310173+0i
0.003448352526668	0.0377230896051965+0i
0.00456457940938638	0.0328587564028284+0i
0.00461014350772347	0.021733369773282+0i
0.00132176008139519	0+0.00370689409476521i
0.00189602403251325	0.0119233723631639+0i
0.00256451155130003	0.0162807613915741+0i
0.00544882479926676	0.019154789412751+0i
0.00103226316545676	0.0107798867084403+0i
0.00184134871172335	0+0.0261732809998646i
0.00253066753974514	0.0247671281802688+0i
0.00478114278777346	0.0171194116522491+0i
0.00368233304419245	0.0271044512321462+0i
0.00813287992545943	0.0618477299674582+0i
0.00277112237030148	0.0234397870515341+0i
0.00373571523722272	0.0387025646519484+0i
0.00380411504928258	0.0251533213406897+0i
0.00494496102683398	0.0347432589512441+0i
0.00499432213336582	0.0253908217627417+0i
0.00849744248261173	0.0484373427245215+0i
0.00758950483051931	0.0541782990237454+0i
0.00754733212642381	0.059434958192289+0i
0.0014319049205649	0.00775291297348593+0i
0.00111828366338254	0.00965555732384425+0i
0.00199479188235836	0+0.0284460407445848i
0.00205402340400526	0.014131532569611+0i
0.00274155298944194	0.0293568035537526+0i
0.00277821728832717	0.0140836709431192+0i
0.00517956471836248	0.0201233166337078+0i
0.00590288597090341	0.0182816557283569+0i
0.00298428562955479	0.0267184174266965+0i
0.00409673928384188	0.02315432040012+0i
0.00396558943220812	0.0290259385099425+0i
0.00817331289440363	0.0573245259604976+0i
0.00812789613614694	0.0656558937413748+0i
0.0087584860735736	0.0687649063143807+0i
0.00402307794777907	0.0406513798148482+0i
0.00537850075901035	0.0295456552589535+0i
0.0091510919043528	0.052925033291781+0i
0.00154204975973461	0.00965954494324836+0i
0.00221202277549637	0.014307838946507+0i
0.00299192302535309	0.0205905938037611+0i
0.00635694714253749	0.0215164459613676+0i
0.00120430416130835	0.00977451092535003+0i
0.00214823505299338	0+0.0280035370106419i
0.00295243843913994	0.0307643652658843+0i
0.00532541865979463	0.0358200526271641+0i
0.00557798664895376	0.0237299971756738+0i
0.00424884582022218	0.0305977366705736+0i
0.00319744888880931	0.0247199635061354+0i
0.00431044065833378	0.0407098817007013+0i
0.00438936351840285	0.0248591864093767+0i
0.00980474132609017	0.0572358260815204+0i
0.00875712095829126	0.060524976381304+0i
0.00870846014587337	0.0714378051174586+0i
0.00938421724289656	0.0755774127577075+0i
0.00165219459890432	0.00510654565343522+0i
0.00129032465923413	0.0125962760454337+0i
0.00230167822362839	0+0.0280026974384575i
0.00237002214698838	0.0148996144459624+0i
0.00316332388883674	0.0328872283300684+0i
0.00320562876238022	0.0204318222805044+0i
0.00570580027724224	0.0375241425830863+0i
0.00597640857954278	0.0276208331795398+0i
0.00576275615895819	0.0341777145258835+0i
0.00681100831417414	0.0254122310976752+0i
0.00341061214806262	0.0233080435390228+0i
0.00468198775296215	0.0273587474828389+0i
0.00453210220823785	0.0304768694991478+0i
0.00934092902217558	0.064505628980832+0i
0.0092890241555965	0.0763864753540918+0i
0.00459780336889013	0.0398907017374521+0i
0.00176233943807402	0.00664558724171286+0i
0.00341933449940614	0.0224131847595082+0i
0.00726506948580822	0.0292714841993705+0i
0.0100098233910107	0.0804613624733251+0i
0.00137634515715991	0.0137772167772616+0i
0.0024551213942634	0+0.0266049187581487i
0.00252802151848039	0.0144011302747905+0i
0.00337420933853474	0.0330686455596373+0i
0.006086181894692	0.0395751023170415+0i
0.00637483051013406	0.0307667408157828+0i
0.00614693478460272	0.036059513455375+0i
0.010458521373215	0.0609755095588173+0i
0.00488516607944484	0.0407441680985452+0i
0.00497461198752312	0.0279358497656264+0i
0.00986958816532293	0.0824132322571067+0i
0.0106354295391214	0.0871420544833233+0i
0.00146236565508569	0.01471665722914+0i
0.00187248427724405	0+0.00495981725813065i
0.00260856456489841	0+0.02766587882327i
0.0026860208899715	0.0168960526675522+0i
0.00358509478823154	0.0367077793366719+0i
0.00363304023643327	0.0194866402680443+0i
0.00362381800589002	0.0224731328952515+0i
0.00481541520224619	0.033097370853994+0i
0.00646656351213961	0.041836202891042+0i
0.00677325244072309	0.0346411082816172+0i
0.00653111341024507	0.0377842362717355+0i
0.00771913065744487	0.0319435572700326+0i
0.0111121707949523	0.0653923429052538+0i
0.00992485375434107	0.0693253154461062+0i
0.00526723622208242	0.0278109690589874+0i
0.00517252879000119	0.0411338319107222+0i
0.00384674597345919	0.0231940610520257+0i
0.00509867159026025	0.0326901930768886+0i
0.00817319182907895	0.0336486255291355+0i
0.0105086618182254	0.0739932343083084+0i
0.0112610356872355	0.0929832162846515+0i
0.0015483861530115	0.0169807713530535+0i
0.00198262911641375	0+0.00754879164629359i
0.00276200773553343	0+0.0260171220218132i
0.00284402026146351	0.0203977835675375+0i
0.00379598023792954	0.035422039058527+0i
0.00383698126514454	0.0170950471861842+0i
0.00684694512958937	0.044206613541992+0i
0.00717167437131437	0.036211817748918+0i
0.0069152920358896	0.0397842292072765+0i
0.0117658202166934	0.0698131457474085+0i
0.010450268195035	0.0870827180744494+0i
0.00545989150055591	0.0443582849849775+0i
0.00555986045664339	0.0329136814338947+0i
0.0118866418353462	0.0990389349614475+0i
0.00163440665093728	0.0177480954926725+0i
0.00209277395558346	0+0.0124250005351258i
0.00291545090616844	0+0.0280729255500059i
0.00300201963295462	0.0196423554509024+0i
0.00400686568762634	0.0373569583936584+0i
0.00406045171048633	0.0265703161841874+0i
0.00405014452439785	0.0200246975167739+0i
0.00538192797827592	0.0357891163772431+0i
0.00722732674703698	0.0459015157585911+0i
0.00757009630190339	0.0388632080015308+0i
0.00729947066153195	0.042515789307333+0i
0.0086272530007156	0.0365471918762921+0i
0.0124194696384308	0.0742074923096963+0i
0.011092469882113	0.0798772036289108+0i
0.0110308322047582	0.0907567827604158+0i
0.00585248469120269	0.0324919499031773+0i
0.00574725421111225	0.0458717337523535+0i
0.00427415744751225	0.0261462987088082+0i
0.00566518436628998	0.0369972713197394+0i
0.00908131417234967	0.0382145288177928+0i
0.0116762779459973	0.0855619869861684+0i
0.0125122479834603	0.106241486267161+0i
0.00172042714886306	0.0187809262681414+0i
0.00220291879475317	0+0.00847402790508669i
0.00306889407680345	0+0.0277283018485493i
0.00316001900444663	0.0193221513272958+0i
0.00421775113732434	0.0362018131672401+0i
0.00426330778365237	0.0193230047000529+0i
0.00760770836448674	0.0486163837194566+0i
0.00796851823249467	0.0388037616075246+0i
0.00768364928717649	0.0437562955956668+0i
0.0130731190601718	0.0781948425681339+0i
0.0116113962144846	0.094172818728304+0i
0.00603461692166697	0.0484618626103+0i
0.00180644764678884	0.0186226754939561+0i
0.00231306363392288	0+0.00805504995560227i
0.00322233724743846	0+0.0286273266266209i
0.00331801837593774	0.0196079662490931+0i
0.00442863658702114	0.0368845438424836+0i
0.00448786318453938	0.0270505555061537+0i
0.00447647104290568	0.021630681519053+0i
0.00614516740382797	0.034853013545337+0i
0.00594844075430565	0.0399095120107495+0i
0.00798808998193434	0.0507125881388905+0i
0.00836694016308369	0.0409550428142233+0i
0.00806782791281884	0.0445395951027277+0i
0.00953537534398633	0.0421705276734272+0i
0.0137267684819092	0.0823253767654569+0i
0.012260086009885	0.0908665071831173+0i
0.0121919602242077	0.0967075378258616+0i
0.0131378541315745	0.111595906658706+0i
0.0047015689215653	0.0279995782643017+0i
0.00643779163838727	0.033933078695974+0i
0.00623169714231971	0.0420471695609239+0i
0.0099894365156204	0.0441347549641404+0i
0.0128438940737693	0.0963185020117484+0i
0.0137634602796851	0.117615366632448+0i
0.00189246814471465	0.0191594485329068+0i
0.00242320847309259	0+0.00326017229671529i
0.00337578041807348	0+0.0283011803377644i
0.00347601774742975	0.0191196735038449+0i
0.00463952203671914	0.0365430000282384+0i
0.0046896343021602	0.0219886479415591+0i
0.006322037058824	0.0492265366940798+0i
0.00836847159938411	0.0522170062784229+0i
0.00876536209367498	0.0400608207816835+0i
0.00845200653846337	0.0461590174680642+0i
0.0143804179036503	0.0852968521032483+0i
0.0127725242339342	0.0997805965446615+0i
0.00197848864264044	0.0189321071423934+0i
0.0025333533122623	0.0121047555275997+0i
0.00352922358870849	0+0.0290364627703307i
0.00363401711892086	0.0198752813441883+0i
0.00485040748641595	0.0361465986746291+0i
0.00491527465859243	0.0286334873137156+0i
0.00490279756141351	0.0225670301782001+0i
0.00660939976937872	0.0497947254320279+0i
0.00673041587294824	0.0356842118971877+0i
0.00651495353033538	0.0413170048964952+0i
0.00874885321683171	0.0543432275723366+0i
0.009163784024264	0.0444442682325119+0i
0.00883618516410572	0.0459390461094572+0i
0.0104434976872571	0.0488316147157211+0i
0.0150340673253876	0.0892221385083321+0i
0.0134277021376569	0.100304177804847+0i
0.0133530882436573	0.101962985565998+0i
0.0143890664277993	0.12181217928137+0i
0.00512898039561835	0.0279521209182738+0i
0.00702304010750754	0.0371771950231215+0i
0.00679820991834944	0.0427749106220388+0i
0.0108975588588911	0.0503851928603476+0i
0.0140115102015412	0.104858391845505+0i
0.0150146725759099	0.127362219255229+0i
0.00206450914056622	0.0199584248728264+0i
0.002643498151432	0.00914830527265513+0i
0.0036826667593435	0+0.0300483263243333i
0.00379201649041287	0.0174952029899505+0i
0.00506129293611394	0.0352092710228065+0i
0.00511596082066803	0.024305322943838+0i
0.00689676247993506	0.0479900588109748+0i
0.00912923483428148	0.0564348183606916+0i
0.00956220595485528	0.0452114770779992+0i
0.00922036378975025	0.0482013794276002+0i
0.0156877167471287	0.0930567808818093+0i
0.0139336522533837	0.104597103413781+0i
0.002150529638492	0.021133607399167+0i
0.00275364299060171	0.00671327677862164+0i
0.00383610992997851	0+0.031123142514856i
0.00395001586190398	0.0189186444118757+0i
0.00527217838581075	0.0357051191275832+0i
0.00534268613264549	0.0283311834812244+0i
0.00532912407992133	0.0253292951242107+0i
0.00718412519048978	0.0485166959636995+0i
0.00731566434206851	0.0369449014707143+0i
0.00708146630636511	0.0435740309153609+0i
0.00950961645172908	0.0575102914009421+0i
0.0099606278854443	0.0470964673201986+0i
0.0096045424153926	0.0481006635067258+0i
0.0113516200305278	0.0547220131519692+0i
0.0163413661688661	0.0967783077505688+0i
0.0145953182654289	0.1089752782818+0i
0.0145142162631068	0.107262309217746+0i
0.0156402787240241	0.13067384198348+0i
0.00760828857662781	0.0381615072854548+0i
0.00736472269437917	0.0434455957173348+0i
0.0118056812021619	0.0565645385491351+0i
0.0151791263293132	0.113201827855328+0i
0.0162658848721347	0.13557642109691+0i
0.00223655013641781	0.021529954393129+0i
0.00286378782977142	0.0114108943838017+0i
0.00398955310061353	0+0.0299046676780766i
0.00410801523339599	0.018676888665214+0i
0.00548306383550875	0.0339365741321921+0i
0.00555639186967262	0.0307852133613223+0i
0.00554228733917585	0.0250868152197986+0i
0.00747148790104612	0.0473169822422204+0i
0.00988999806917885	0.0586261197325359+0i
0.0103590498160356	0.0489384241849091+0i
0.00998872104103713	0.0504795176495149+0i
0.0169950155906072	0.100533132042615+0i
0.0150947802728333	0.110367387451031+0i
0.00232257063434359	0.0217602702580213+0i
0.00414299627124854	0+0.0318088941128245i
0.0042660146048871	0.0193641640941157+0i
0.00569394928520555	0.0330799804471369+0i
0.00577009760669854	0.0315411720123857+0i
0.00575545059842916	0.0241588449068668+0i
0.00775885061160084	0.0482009313938435+0i
0.00790091281118878	0.0409722324237667+0i
0.00764797908239484	0.0469079973220551+0i
0.0102703796866265	0.0589295414122991+0i
0.0107574717466246	0.0516524844410817+0i
0.0103728996666795	0.0512195607581264+0i
0.0176486650123445	0.104488044719775+0i
0.0157629343932008	0.116634923239778+0i
0.0156753442825564	0.113342371562842+0i
0.0168914910202489	0.139487508019955+0i
0.00297395468029982	0.0134941043075791+0i
0.0122598331134409	0.0585673207841179+0i
0.0079312354704089	0.0470777875978296+0i
0.0163467424570851	0.120565581165199+0i
0.0175170971683595	0.143662785569008+0i
0.00240859113226937	0.0219824010846588+0i
0.00442401397637911	0.0182509632505929+0i
0.00590483473490355	0.0315203311625332+0i
0.00598380334372568	0.0328765582916821+0i
0.00596861385768368	0.0244396477670749+0i
0.00804621332215719	0.0479189364248109+0i
0.00819353704574974	0.0426248653832025+0i
0.0106507613040762	0.0614137641374627+0i
0.0111558936772159	0.0521725716640707+0i
0.010757078292324	0.0526014865092114+0i
0.0183023144340856	0.108426790675415+0i
0.0162559082922828	0.117449355314662+0i
0.012713894285075	0.0593595875853082+0i
0.00308409951946953	0.0153822638955775+0i
0.00429647010598632	0+0.0313057842524287i
0.00249461163019515	0.0230972458522103+0i
0.00458201334787022	0.0209052981170263+0i
0.00611572018460035	0.0326379461963356+0i
0.0061975090807516	0.0348523878116006+0i
0.00618177711693699	0.0244714379756422+0i
0.0083335760327119	0.0486406580652567+0i
0.00848616128030905	0.0427261442708715+0i
0.00821449185842457	0.0490435130288685+0i
0.0110311429215238	0.0632122227609737+0i
0.0115543156078049	0.0539786916193436+0i
0.018955963855823	0.112759426647497+0i
0.0169305505209728	0.123467081494485+0i
0.016836472302006	0.121810192425443+0i
0.0181427033164737	0.147371525729174+0i
0.0111412569179685	0.0566840365535135+0i
0.00319424435863924	0.0152908191061225+0i
0.00444991327662133	0+0.0319392608395806i
0.0131679554567116	0.0616476190632714+0i
0.00849774824643863	0.0507964963610013+0i
0.0175143585848571	0.126923470827142+0i
0.0187683094645843	0.151359234512931+0i
0.00258063212812096	0.0225216491592215+0i
0.00474001271936223	0.0236695513175574+0i
0.00632660563429835	0.0311307298408749+0i
0.00641121481777873	0.0355738967173906+0i
0.00639494037619151	0.0269100353028382+0i
0.00862093874326825	0.0486717271244467+0i
0.00877878551487001	0.0449444266774164+0i
0.0114115245389736	0.0654507025790033+0i
0.0119527375383962	0.0547448219644099+0i
0.0115254355436109	0.0577742764669248+0i
0.019609613277564	0.116168719010737+0i
0.0174170363117324	0.125439351286045+0i
0.0136220166283457	0.0630429995101281+0i
0.00330438919780895	0.0192989471656388+0i
0.00460335644725634	0+0.0325995007140986i
0.00489801209085334	0.0252072642349936+0i
0.00653749108399515	0.0292587211948408+0i
0.00662492055480465	0.0382253647548106+0i
0.00660810363544482	0.0288883139149911+0i
0.00890830145382296	0.0506289337846474+0i
0.00907140974942931	0.0443614529815955+0i
0.0087810046344543	0.0521916965760778+0i
0.0117919061564212	0.0668386895856879+0i
0.0123511594689852	0.0569209025660713+0i
0.0202632626993014	0.120372864864739+0i
0.0180981666487447	0.130640094363557+0i
0.0179976003214555	0.12898340813635+0i
0.0193939156126985	0.155177914364071+0i
0.00266665262604674	0.0224161985503075+0i
0.0119096141692554	0.0609497176786444+0i
0.00341453403697865	0.0170382485864486+0i
0.00475679961789136	0+0.0341010326167984i
0.0140760777999824	0.0655511299543939+0i
0.00906426102246836	0.0515161821302453+0i
0.0200195217608091	0.159054924943983+0i
0.00275267312397252	0.0214289374842088+0i
0.00505601146234535	0.0247621837623594+0i
0.00674837653369315	0.029252517622147+0i
0.00683862629183178	0.0398317071391254+0i
0.00682126689469934	0.0276442406760101+0i
0.00919566416437931	0.0526976522550243+0i
0.00936403398399028	0.0453962647258978+0i
0.012172287773871	0.068658837431512+0i
0.0127495813995765	0.0584504718507426+0i
0.0122937927948978	0.062695023386604+0i
0.0209169121210425	0.124648320605563+0i
0.0186819747126323	0.133986083748641+0i
0.018578164331182	0.132079668897867+0i
0.00352467887614836	0.0191707390061661+0i
0.00491024278852637	0+0.0334123114015105i
0.014530138971619	0.0678534716652086+0i
0.00521401083383646	0.0291392328934215+0i
0.00695926198338995	0.030352303708706+0i
0.0070523320288577	0.039743606470968+0i
0.00703443015395265	0.0275022358858943+0i
0.00948302687493403	0.0545469405503571+0i
0.00965665821854958	0.0468098871170913+0i
0.00934751741048404	0.0531288337790642+0i
0.0125526693913186	0.070128952651526+0i
0.0131480033301655	0.060402250909164+0i
0.0215705615427799	0.128834476520943+0i
0.0192657827765166	0.138460525137227+0i
0.0191587283409051	0.136071685581613+0i
0.0206451279089233	0.162214974910168+0i
0.0028386936218983	0.0207943220564469+0i
0.0126779714205423	0.0659751307110529+0i
0.00363482371531807	0.0181510213064742+0i
0.00506368595916138	0+0.0340361853751805i
0.0149842001432531	0.0702163434936415+0i
0.0096307737984981	0.0536189629840912+0i
0.0212707340570339	0.165767296520588+0i
0.00292471411982412	0.0218523965285859+0i
0.00537201020532847	0.0285377018263899+0i
0.00717014743308795	0.0291046351503333+0i
0.00724759341320716	0.0256610309737988+0i
0.00977038958549037	0.0551220193867798+0i
0.00994928245311055	0.0463300899420935+0i
0.0129330510087683	0.0712232316270769+0i
0.0130621500461847	0.0676559160659539+0i
0.0222242109645209	0.132748717988761+0i
0.0198495908404043	0.142241101879273+0i
0.0197392923506315	0.13866188940898+0i
0.00374496855448778	0.0179826334662912+0i
0.00521712912979639	0+0.0327688682045061i
0.00726608047286655	0.0429641587392355+0i
0.0135465048814462	0.0625597790712761+0i
0.0154382613148897	0.0728889829109121+0i
0.00553000957681958	0.0322493971574869+0i
0.00746075667246047	0.0210199955462871+0i
0.0102419066876699	0.0475560296644578+0i
0.00991403018651377	0.0539895754319214+0i
0.0228778603862583	0.136787108232916+0i
0.0204333989042886	0.146989427178038+0i
0.0203198563603547	0.143268568660252+0i
0.0218963402051481	0.168569952018159+0i
0.0030107346177499	0.0215748227970337+0i
0.0100577522960467	0.0561823342417442+0i
0.0133134326262181	0.0721174603345571+0i
0.0134463286718292	0.0691760504614631+0i
0.00385511339365749	0.0137570794154336+0i
0.00747978620989247	0.0425468302692157+0i
0.0139449268120352	0.0649435728888892+0i
0.0158923224865238	0.07552113977683+0i
0.00537057230043184	0+0.03397964033722i
0.00738107502616108	0.0304285874823366+0i
0.0101972865745278	0.0539745803054454+0i
0.0225219463532587	0.171212286420328+0i
0.00568800894831159	0.0297752074505522+0i
0.00767391993171499	0.0228927796849159+0i
0.0103451150066014	0.0573429603908179+0i
0.0105345309222308	0.0501934703729982+0i
0.0136938142436657	0.0742898664376181+0i
0.0138305072974715	0.0706936889656673+0i
0.0235315098079994	0.140513321091829+0i
0.0210172069681762	0.151075363044902+0i
0.0209004203700811	0.147086142078339+0i
0.0039652582328272	0.0176931589135581+0i
0.00309677230602297	0.0227665721730488+0i
0.00552401547106685	0+0.032891607931818i
0.00759196047585788	0.0298375103062667+0i
0.0076934919469196	0.0454867995815292+0i
0.0143433487426265	0.0667096136489453+0i
0.0163463836581605	0.0775044858001709+0i
0.0078870831909683	0.0226637023510127+0i
0.0108271551567901	0.0521890976631481+0i
0.0104805429625435	0.0570132683325336+0i
0.0241851592297367	0.145022216199758+0i
0.0216010150320605	0.154999958819486+0i
0.0214809843798042	0.150201494453851+0i
0.0231475525013729	0.173436079340549+0i
0.0106324777171578	0.0591175424877184+0i
0.0140741958611155	0.0760286312250682+0i
0.0142146859231161	0.0723677914133258+0i
0.0040754030719969	0.0173696176417696+0i
0.00584603989441723	0.0314104874747955+0i
0.00790719768394552	0.0447811059131918+0i
0.0168004448297945	0.0799418884685303+0i
0.00318279280394878	0.0224297342544089+0i
0.00567745864170187	0+0.0351172897951023i
0.00780284592555588	0.0308487352752932+0i
0.0147417706732178	0.0686341100607404+0i
0.0107637993505576	0.0574123995058673+0i
0.00810024645022282	0.0235212081756558+0i
0.0109198404277125	0.06113824759632+0i
0.0111197793913511	0.0530446680497728+0i
0.0144545774785631	0.0783026561327698+0i
0.0145988645487584	0.0742006408758241+0i
0.0248388086514778	0.148265554600018+0i
0.0221848230959482	0.159071427151988+0i
0.0220615483895307	0.154724572722808+0i
0.00418554791116661	0.0206322459869999+0i
0.00326881330187456	0.0232432648675294+0i
0.00583090181233688	0+0.0355678733834523i
0.00600403926590923	0.0331313568769925+0i
0.00801373137525268	0.0323803558783488+0i
0.00812090342097265	0.0464151616828226+0i
0.0151401926038068	0.0703604639951801+0i
0.0172545060014312	0.0822989943321613+0i
0.00831340970947613	0.0242967951656002+0i
0.0114124036259104	0.0556971522248437+0i
0.0110470557385732	0.0590488041927675+0i
0.0254924580732152	0.151929591755733+0i
0.0227686311598325	0.162787941944584+0i
0.0226421123992538	0.158604969603663+0i
0.0112072031382688	0.0630812259220584+0i
0.00429569275033632	0.0201562143946572+0i
0.00616203863740035	0.0324513154177212+0i
0.00833460915799858	0.0458983219458712+0i
0.0177085671730653	0.0852692955638628+0i
0.00335483379980034	0.0229643572112885+0i
0.00598434498297189	0+0.0362418501476906i
0.00822461682495068	0.0338828928152825+0i
0.0148350351115237	0.0799139909993662+0i
0.0155386145343981	0.0723766507547023+0i
0.0149831199487084	0.0756979060392257+0i
0.0113303121265873	0.0593438035626015+0i
0.00852657296873065	0.0245834704888583+0i
0.0114945658488236	0.064258157856134+0i
0.0117050278604714	0.0568711384005868+0i
0.0233524392237201	0.166172644777473+0i
0.0232226764089802	0.162971133065847+0i
0.00440583758950603	0.0223835283283382+0i
0.00344085429772612	0.0229667706304454+0i
0.0061377881536069	0+0.0355379269980562i
0.00632003800889235	0.0312117135676623+0i
0.00843550227464749	0.0333585932659162+0i
0.00854831489502571	0.0468519783183213+0i
0.0152154167289713	0.0819163493929775+0i
0.0159370364649871	0.0739505412636817+0i
0.0153672985743508	0.0777418587103804+0i
0.0181626283447019	0.0876537967523733+0i
0.02614623812034	0.155797598512068+0i
0.00873973622798396	0.0256337750932613+0i
0.0119976520950307	0.057700553115089+0i
0.011613568514603	0.0596557571547133+0i
0.0239362472876044	0.169117204102375+0i
0.0238032404187033	0.167040342305225+0i
0.0117819285593799	0.0660339999465136+0i
0.00451598242867574	0.020764659010679+0i
0.00647803738038347	0.0320470166567146+0i
0.00876202063205163	0.0479777408494947+0i
0.018616689516336	0.0908852479661708+0i
0.00352687479565194	0.0241548770459794+0i
0.00629123132424192	0+0.0366476698048822i
0.00864638772434548	0.0349806025275647+0i
0.0155957983464211	0.0832629454505808+0i
0.0163354583955784	0.0754621985119391+0i
0.0157514771999953	0.0800763664765399+0i
0.026799887542081	0.159262408247681+0i
0.0120692912699346	0.0665160243051381+0i
0.0122902763295916	0.059652017497226+0i
0.00462612726784545	0.0211183796122426+0i
0.00361289529357772	0.0251130634819173+0i
0.00644467449487693	0+0.0358256980155011i
0.00663603675187547	0.0326931185419811+0i
0.00885727317404229	0.0374692554821012+0i
0.00897572636907876	0.0479815500889265+0i
0.00895294208581136	0.0292380835882736+0i
0.0118968815086113	0.0611354512885557+0i
0.0159761799638687	0.0851618546613547+0i
0.0167338803261674	0.0774487366489+0i
0.0161356558256377	0.0815827670059092+0i
0.0190707506879727	0.0937702761052297+0i
0.0274535369638184	0.163070480780942+0i
0.0245201720197699	0.172036693884047+0i
0.0243839204484154	0.170931059886852+0i
0.0125829005641509	0.0606905439723481+0i
0.012356653980491	0.0662131246229958+0i
0.00473627210701515	0.0199504972475755+0i
0.00918943210610468	0.0481620668249515+0i
0.0121801378966254	0.0613783176076087+0i
0.0195248118596067	0.0969031881433238+0i
0.0251039800836542	0.174824996386964+0i
0.0036989157915035	0.0264025022992059+0i
0.00659811766551194	0+0.0358582730298169i
0.00679403612336748	0.0330566374060604+0i
0.00906815862374029	0.0390626311061631+0i
0.00916610534506588	0.0298516509397686+0i
0.0163565615813185	0.0861245090774386+0i
0.0171323022567587	0.0794213032142843+0i
0.0165198344512822	0.0835822362273586+0i
0.0281071863855595	0.166352823585576+0i
0.0249644844581419	0.174738012403493+0i
0.0126440166910457	0.0664215710924014+0i
0.0128755247987119	0.0610914800620364+0i
0.00378493628942928	0.0265916400236792+0i
0.00484641694618518	0.0198047168248027+0i
0.00675156083614695	0+0.0358854056745297i
0.00695203549485859	0.0317981633351578+0i
0.00927904407343709	0.0400149466755462+0i
0.00940313784313182	0.0499882305296893+0i
0.00937926860431919	0.0333820374682539+0i
0.012463394284641	0.0632010941192666+0i
0.0167369431987661	0.0872034744574255+0i
0.0175307241873477	0.0814072661297717+0i
0.0169040130769246	0.0848908986926816+0i
0.0199788730312434	0.0994320649082323+0i
0.0287608358072969	0.170686111688691+0i
0.0256877881475419	0.177321941856697+0i
0.025545048467865	0.178053194298783+0i
0.0131681490332712	0.0621561383285257+0i
0.012931379401602	0.0683993296595247+0i
0.00961684358015774	0.0499216577738925+0i
0.0127466506726551	0.063653201019273+0i
0.0204329342028775	0.101761440885356+0i
0.0262715962114262	0.180367820406795+0i
0.00387095678735509	0.0278735213327875+0i
0.00495656178535488	0.0196564861256662+0i
0.00690500400678197	0+0.0361510866203193i
0.0071100348663506	0.0327165616203066+0i
0.00948992952313509	0.0423158915875707+0i
0.00959243186357371	0.0342215124577161+0i
0.0171173248162158	0.0893195315897049+0i
0.017929146117939	0.08335915628274+0i
0.0172881917025691	0.0873164043469793+0i
0.0294144852290379	0.174569154741707+0i
0.0261256124775914	0.180592332722898+0i
0.00395697728528087	0.0285376794595526+0i
0.00506670662452459	0.0204478995435883+0i
0.00705844717741698	0+0.03539818182613i
0.00726803423784171	0.0324322698505609+0i
0.00970081497283189	0.0434338896019854+0i
0.00983054931718487	0.0508714566960982+0i
0.00980559512282701	0.0375244147473036+0i
0.0132187995387574	0.0693993270554167+0i
0.0134608317458965	0.0627400055616212+0i
0.0130299070606708	0.065875041281428+0i
0.0174977064336634	0.0914592200719545+0i
0.018327568048528	0.0849384382825137+0i
0.0176723703282114	0.0894140059950627+0i
0.0208869953745141	0.104553629728296+0i
0.0300681346507753	0.177496758735764+0i
0.0268554042753138	0.182565056314822+0i
0.0267061764873146	0.18280102308946+0i
0.0100442550542108	0.0523943252571208+0i
0.0137534559804558	0.0639745477979908+0i
0.0133131634486848	0.0682303560694339+0i
0.0213410565461482	0.107471742946297+0i
0.0274392123391981	0.184765580634581+0i
0.00404299778320665	0.0288862921182423+0i
0.0051768514636943	0.0201376486615743+0i
0.00721189034805199	0+0.0357047079558538i
0.00742603360933372	0.0338986254663911+0i
0.00991170042252989	0.0443488468031124+0i
0.0100187583820815	0.0400851832338782+0i
0.0135061622493138	0.0709753178554408+0i
0.0178780880511132	0.0926603073229932+0i
0.0187259899791193	0.0866924510198544+0i
0.018056548953856	0.0910604183343899+0i
0.0307217840725164	0.180865449578032+0i
0.027286740497041	0.184589463980927+0i
0.00412901828113243	0.0281862083371555+0i
0.00528699630286401	0.0218653081873469+0i
0.007365333518687	0+0.0355662612059555i
0.00758403298082483	0.0361524461371864+0i
0.0101225858722267	0.0463919701415773+0i
0.0102579607912379	0.0522779213801564+0i
0.0102319216413348	0.0409678649363963+0i
0.0137935249598685	0.0728133755540452+0i
0.0140460802150167	0.0650971091295249+0i
0.0135964198367005	0.0687462169171914+0i
0.0182584696685608	0.094768290773709+0i
0.0191244119097083	0.0878538195926691+0i
0.0184407275794983	0.0935275883749498+0i
0.0217951177177848	0.110377663096472+0i
0.0313754334942537	0.183503382193887+0i
0.0280230204030858	0.18665113948846+0i
0.0278673045067641	0.186408080707869+0i
0.0104716665282638	0.0529669407131527+0i
0.0143387044495761	0.0645858360073315+0i
0.0138796762247146	0.0701972752092881+0i
0.0222491788894189	0.113656242632606+0i
0.0286068284669701	0.188694087674745+0i
0.00421503877905824	0.0285315129995336+0i
0.00539714114203372	0.023412857896754+0i
0.00751877668932202	0+0.0363374316121852i
0.00774203235231684	0.0359940863937279+0i
0.0103334713219247	0.0471528478867373+0i
0.0104450849005894	0.040059716063195+0i
0.0140808876704248	0.0748098795955877+0i
0.0186388512860106	0.0960691639149586+0i
0.0195228338402996	0.0892597202526117+0i
0.0188249062051428	0.0955138789068366+0i
0.0320290829159948	0.186358662433035+0i
0.0284478685164906	0.188118100636898+0i
0.00430105927698402	0.0296245980312078+0i
0.00550728598120343	0.0221614914238112+0i
0.00767221985995703	0+0.035496349827325i
0.00790003172380795	0.0366491357188158+0i
0.0105443567716215	0.049017493620656+0i
0.010685372265291	0.0548727250776451+0i
0.0106582481598427	0.0426475137086784+0i
0.0143682503809796	0.0756565433600522+0i
0.014631328684137	0.0653913651661886+0i
0.0141629326127302	0.0710142059507005+0i
0.0190192329034582	0.0981172008690779+0i
0.0199212557708886	0.091105723014295+0i
0.0192090848307852	0.0969377876828799+0i
0.0227032400610556	0.116277912686474+0i
0.0326827323377322	0.188092427483394+0i
0.0291906365308577	0.189995485948617+0i
0.0290284325262137	0.189543051865897+0i
0.0108990780023169	0.0558595198461892+0i
0.0149239529186963	0.0666939708270603+0i
0.0144461890007443	0.0726760884320781+0i
0.029774444594742	0.191411799031592+0i
0.00438707977490981	0.0288400135745239+0i
0.00782566303059204	0+0.0361574158839412i
0.00805803109529996	0.0396315611387932+0i
0.0107552422213195	0.0511524442543216+0i
0.0108714114190972	0.0425060796652742+0i
0.0146556130915359	0.0775478959754079+0i
0.0193996145209079	0.0994007234872425+0i
0.0203196777014799	0.0931870196878188+0i
0.0195932634564297	0.0981091456903237+0i
0.0296089965359401	0.190970436054402+0i
0.023157391972332	0.120164674244015+0i
0.00561745283173183	0.0216448608219129+0i
0.00447310027283559	0.0278547218962045+0i
0.00821603046679108	0.0392021194607229+0i
0.0109661276710163	0.0515562035807484+0i
0.011112783739344	0.0559965842423313+0i
0.0110845746783505	0.0425146032483153+0i
0.0149429758020906	0.0776795065939582+0i
0.0152165771532573	0.0672428387391703+0i
0.01472944538876	0.0731650349581377+0i
0.0197799961383555	0.100510447218187+0i
0.0207180996320689	0.095302588654534+0i
0.0199774420820721	0.0991899177700744+0i
0.0303582526586297	0.192415620080761+0i
0.0301895605456633	0.192516075592928+0i
0.00572759767090153	0.0225899478680416+0i
0.00797913686532982	0+0.0358764665353747i
0.0236114531439687	0.122623452340202+0i
0.0155092013878166	0.068719398605349+0i
0.015012701776774	0.0734083347925922+0i
0.030942060722514	0.193116180993986+0i
0.0045591207707614	0.025766285905456+0i
0.00837402983828308	0.0405223710213448+0i
0.0111770131207143	0.052124535816087+0i
0.0113264894763712	0.0565286765862759+0i
0.011297737937605	0.0448119498690228+0i
0.015230338512647	0.079657586354532+0i
0.0201603777558053	0.10259573629729+0i
0.0211165215626602	0.0974794086275817+0i
0.0203616207077166	0.100870468866571+0i
0.0307701245553897	0.193928077257875+0i
0.0240655143156028	0.124977947842043+0i
0.00583774251007124	0.0225196509931005+0i
0.00813258003596483	0+0.0367306556411645i
0.00464514126868718	0.0231691192130038+0i
0.0085320292097742	0.040371814478115+0i
0.0113878985704111	0.053033279395152+0i
0.0115401952133971	0.057282127471486+0i
0.0115109011968583	0.0444322553912013+0i
0.0155177012232017	0.080435656854513+0i
0.0158018256223776	0.0695616701743621+0i
0.0152959581647897	0.0750279182080798+0i
0.0205407593732529	0.104220252656717+0i
0.0215149434932492	0.098999600257091+0i
0.020745799333359	0.102254194108438+0i
0.0313506885651128	0.194907901873592+0i
0.00594788734924095	0.0229017234323138+0i
0.00828602320659984	0+0.0358247388670682i
0.0245195754872394	0.127672030792999+0i
0.0155792145528037	0.0753289636591232+0i
0.00473116176661296	0.0227882808627779+0i
0.0086900285812662	0.0412356564359313+0i
0.0115987840201091	0.0526148207418988+0i
0.0117539009504242	0.0573608139649657+0i
0.0117240644561128	0.0453531579514612+0i
0.015805063933758	0.0811648060718487+0i
0.0160944498569385	0.0707700276141715+0i
0.0209211409907027	0.105661801910524+0i
0.0219133654238405	0.101020525616059+0i
0.0211299779590035	0.103750343757441+0i
0.0319312525748392	0.195378050336243+0i
0.0249736366588735	0.130136177448283+0i
0.00605803218841066	0.0221472778212946+0i
0.00843946637723486	0+0.0369806878870009i
0.00481718226453874	0.0265265583495549+0i
0.00884802795275732	0.0422577375515861+0i
0.0118096694698059	0.051819652478367+0i
0.0119676066874501	0.0589809255138313+0i
0.0119372277153662	0.0479384933945172+0i
0.0160924266443127	0.0814949404512259+0i
0.0163870740914978	0.072642921489662+0i
0.0158624709408194	0.0765288375628651+0i
0.0213015226081503	0.107382646484232+0i
0.0223117873544295	0.102488229734163+0i
0.021514156584648	0.105125844545903+0i
0.00616817702758037	0.0234270392967776+0i
0.00859290954786987	0+0.0355669013000167i
0.0254276978305101	0.132250417688276+0i
0.0161457273288335	0.0772599453076186+0i
0.00490320276246455	0.0303498957199653+0i
0.00900602732424933	0.0421016828894958+0i
0.0120205549195039	0.0525685570611306+0i
0.0121813124244773	0.0590095592688708+0i
0.0121503909746207	0.0472993724937007+0i
0.0163797893548691	0.0833537730961332+0i
0.0166796983260588	0.07338113706257+0i
0.0216819042256	0.108966673609167+0i
0.0227102092850208	0.103683184586304+0i
0.0218983352102904	0.106732082556318+0i
0.0258817590021442	0.134598089676937+0i
0.00627832186675008	0.0229524068176606+0i
0.00874635271850488	0+0.0361178184350973i
0.00916402669574044	0.042262072428567+0i
0.0122314403692007	0.0519665031227667+0i
0.012363554233874	0.0501621159077287+0i
0.0166671520654238	0.0837298175110009+0i
0.0169723225606181	0.0742867403190773+0i
0.0164289837168491	0.0774096687017237+0i
0.0220622858430476	0.110724399087064+0i
0.0231086312156098	0.105129088834389+0i
0.00498922326039033	0.0335546204447538+0i
0.0222825138359349	0.108181519049373+0i
0.00638846670591978	0.0227615904540961+0i
0.0088997958891399	0+0.0363988134012813i
0.0123950608684849	0.0603193540091829+0i
0.0263358201737809	0.136776764855202+0i
0.0167122401048632	0.0790578753798414+0i
0.00507524375831611	0.0342678777692537+0i
0.00932202606723244	0.0441101088428454+0i
0.0124423258188987	0.0524889937804594+0i
0.0125767174931285	0.0512692268034274+0i
0.0169545147759802	0.0846012147189083+0i
0.0172649467951791	0.075450125840595+0i
0.0224426674604974	0.111968723786525+0i
0.0226666924615773	0.109595045702592+0i
0.00649861154508949	0.0216918800378034+0i
0.00905323905977491	0+0.0366242333446739i
0.012608766605512	0.0610053851825936+0i
0.0235071327668905	0.107078524576742+0i
0.0267898813454175	0.139112502306128+0i
0.00948002543872356	0.0442762796107605+0i
0.0127898807523818	0.0501508596477095+0i
0.0172418774865349	0.0852674628024427+0i
0.0175575710297384	0.0765374445976077+0i
0.0169954964928789	0.0783492644129004+0i
0.022823049077945	0.113172459246563+0i
0.00516126425624189	0.0317164800440241+0i
0.0230508710872218	0.110219684885098+0i
0.0066087563842592	0.0217638046188928+0i
0.00920668223040992	0+0.0357639750991645i
0.0126532534119706	0.0521550980760188+0i
0.012822472342538	0.0622537737042949+0i
0.0239055546974795	0.108561395513068+0i
0.0272439425170516	0.14143366462537+0i
0.0172787528808929	0.0802741380149458+0i
0.0130030440116363	0.0502028671725073+0i
0.0175292401970912	0.0856648764887322+0i
0.0178501952642993	0.0779228246134897+0i
0.0232034306953948	0.114793336043518+0i
0.0234350497128641	0.111222665300719+0i
0.00671890122342891	0.0230645947702292+0i
0.00936012540104493	0+0.0370529781730076i
0.005247301944515	0.0287482210365434+0i
0.00963805638483009	0.0446567356907467+0i
0.0128641388616686	0.0518962098398784+0i
0.0130361780795651	0.0623752491147543+0i
0.0243039766280708	0.110219959964011+0i
0.0276980036886883	0.14344496609457+0i
0.0132162072708896	0.0503513295055721+0i
0.0181428194988586	0.0789949500136527+0i
0.0175620092689086	0.0809543961457265+0i
0.0178166029076476	0.086633403463933+0i
0.0235838123128445	0.116121050192772+0i
0.0238192283385087	0.112412029908214+0i
0.00682904606259862	0.0227213228188475+0i
0.0097960557563212	0.0455333616294317+0i
0.013249883816591	0.063934203212565+0i
0.0247023985586598	0.111541667627041+0i
0.0281520648603223	0.145364399780016+0i
0.00533332244244078	0.0297148505031665+0i
0.00951356857168038	0+0.0380913878690083i
0.0130750243113666	0.0518975525188499+0i
0.0178452656569227	0.0823185832539419+0i
0.0134293705301442	0.0516277778604552+0i
0.0181039656182023	0.0881404247101468+0i
0.0184354437334196	0.0808894307063656+0i
0.024203406964151	0.11345283582814+0i
0.00693919090176833	0.0227859652585958+0i
0.00541934294036656	0.0307829774733969+0i
0.00966701174231539	0+0.0381924967567019i
0.00995405512781321	0.0462011375009643+0i
0.0132859097610634	0.0525248694895438+0i
0.0134635895536181	0.0641285809418626+0i
0.023964269945803	0.118153045359227+0i
0.0251008204892511	0.112926359925207+0i
0.028606126031959	0.147818684219064+0i
0.0136425337893975	0.0535123171345287+0i
0.0187280679679789	0.0820249222635435+0i
0.0181285220449383	0.0835320692653107+0i
0.0183913283287586	0.0889999557733573+0i
0.00704933574093803	0.0233347471709444+0i
0.0101120544993043	0.045520963139046+0i
0.0136772952906441	0.0656627148971135+0i
0.0290601872035931	0.149978394188644+0i
0.00550536343829237	0.0338681234678575+0i
0.00982045491295041	0+0.0385649879796737i
0.0134967952107614	0.0529144069992766+0i
0.0243446515632528	0.119592947917047+0i
0.0254992424198424	0.114900676812258+0i
0.024587662364101	0.114505636765462+0i
0.0184117784329524	0.0846710970807105+0i
0.013855697048652	0.0525103029404095+0i
0.0186786910393133	0.0907338602962275+0i
0.0190206922025399	0.0829473057544056+0i
0.00715948058010774	0.0244928300407335+0i
0.00559138393621815	0.0349721439300457+0i
0.00997389808358542	0+0.0385545896486881i
0.0102700538707963	0.0471215810882376+0i
0.0137076806604582	0.0544104006797199+0i
0.0138910010276712	0.065556465834927+0i
0.0247250331807004	0.121705015718597+0i
0.0258976643504314	0.11593314012276+0i
0.0249718409897434	0.115685064042655+0i
0.0295142483752297	0.152299299393479+0i
0.0193133164370992	0.0829971840076+0i
0.0189660537498697	0.0919816355399042+0i
0.00726962541927745	0.0256215293446244+0i
0.0104280532422874	0.0481457295779777+0i
0.0141047067646971	0.0658549599094926+0i
0.0140689029064782	0.0530480833672259+0i
0.0186950914269607	0.0856574884008918+0i
0.0299683095468638	0.154519074082519+0i
0.00567740443414393	0.0356781803514626+0i
0.0101273412542204	0+0.0384091301202694i
0.0139185661101562	0.0536940406376721+0i
0.0251054147981502	0.123326884439411+0i
0.0262960862810227	0.117638994294934+0i
0.0253560196153879	0.11724902394912+0i
0.0192534164604244	0.0933988632670359+0i
0.0196059406716601	0.0843600578573893+0i
0.0189783478149748	0.0866624596633032+0i
0.00737977025844716	0.0246245639339291+0i
0.00576342493206971	0.0334231095997836+0i
0.0102807844248554	0+0.038475529664694i
0.0105860526137795	0.0486872564042196+0i
0.014129451559853	0.0546545281455115+0i
0.0143184125017243	0.066390599501192+0i
0.0142820661657327	0.0521660238330773+0i
0.0254857964155978	0.124741056047437+0i
0.0266945082116117	0.119743119555368+0i
0.0257401982410303	0.118854552629889+0i
0.0304223707185004	0.157704985822236+0i
0.0198985649062194	0.0854961016904002+0i
0.0195407791709807	0.0945739685744173+0i
0.00748991509761687	0.0255015143480253+0i
0.0107440519852706	0.049879100641963+0i
0.0145321182387502	0.0668342089753573+0i
0.014495229424986	0.0524980404902804+0i
0.0192616042029905	0.0877230373197128+0i
0.0308764318901345	0.159939555071895+0i
0.00584944542999552	0.0302841507596638+0i
0.0104342275954905	0+0.0379793532935433i
0.014340337009551	0.0544676968486825+0i
0.0258661780330475	0.126286642881236+0i
0.027092930142203	0.12102903115773+0i
0.0261243768666748	0.119818089956614+0i
0.0198281418815355	0.0961293676206646+0i
0.0201911891407804	0.0865601279151132+0i
0.00760005993678658	0.0256253240768297+0i
0.00593546592792131	0.0313249747414613+0i
0.0105876707661255	0+0.0381018148894822i
0.0109020513567626	0.0495851620736725+0i
0.0145512224592478	0.0559405763744564+0i
0.0147458239757773	0.0677985768381357+0i
0.0147083926842405	0.0517457141816615+0i
0.0195448605910061	0.0882959795234188+0i
0.0262465596504951	0.127647225803459+0i
0.027491352072792	0.122896570421133+0i
0.0265085554923171	0.121348681711799+0i
0.0313304930617712	0.162230064506513+0i
0.0201155045920918	0.096556917400424+0i
0.00771020477595628	0.0246194569309411+0i
0.0149595297128032	0.0675987063957808+0i
0.020483871853404	0.0875129303515966+0i
0.0198281169790202	0.0887585980252293+0i
0.0317845542334052	0.164280372689691+0i
0.00602148642584709	0.0351363574808385+0i
0.0107411139367605	0+0.0377481773549007i
0.0110600507282546	0.0501282525341518+0i
0.0147621079089458	0.0557869122148564+0i
0.014921555943495	0.0515537872393812+0i
0.0266269412679449	0.129202898327283+0i
0.0278897740033833	0.124510555820133+0i
0.0268927341179617	0.122692285040709+0i
0.00610750692377287	0.0377765856785908+0i
0.0078203496151263	0.0245169459414884+0i
0.0108945571073955	0+0.0384666863330702i
0.0112180500997457	0.0516877017349224+0i
0.0149729933586426	0.057070497650955+0i
0.0151732354498304	0.0675278933699161+0i
0.0151347192027483	0.052348777140303+0i
0.0204029247292472	0.0979220325978024+0i
0.020776496087965	0.0887947441898709+0i
0.0201113733670359	0.090135157379042+0i
0.0270073228853925	0.130593233183008+0i
0.0282881959339723	0.126195571794043+0i
0.027276912743604	0.124510029502882+0i
0.0322386154050419	0.166541266370396+0i
0.0153869411868563	0.0692794280355734+0i
0.0210691203225243	0.0897291219122803+0i
0.0203946297550499	0.0902964125957372+0i
0.032692676576676	0.168399253927695+0i
0.00619352742169868	0.0371089540149693+0i
0.00793049445429601	0.0252826321683818+0i
0.0110480002780305	0+0.0372696699458471i
0.0113760494712377	0.0508690893895221+0i
0.0151838788083406	0.0582210735409035+0i
0.0153478824620029	0.0521226315855621+0i
0.0206902874398036	0.0984062865575289+0i
0.0273877045028423	0.132063264981019+0i
0.0286866178645636	0.127630174682015+0i
0.0276610913692486	0.126439984922627+0i
0.00627954791962446	0.0356956132950624+0i
0.00804063929346572	0.0262624600620475+0i
0.0112014434486655	0+0.0367844526593344i
0.0115340488427288	0.0510498942420814+0i
0.0153947642580374	0.058658446998325+0i
0.0156006469238834	0.068505449387218+0i
0.0155610457212562	0.0529527689991831+0i
0.0209776501503583	0.0995441738786929+0i
0.0213617445570853	0.0907480648641927+0i
0.0206778861430656	0.0919695995100696+0i
0.0277680861202899	0.133926962470578+0i
0.0290850397951526	0.128907241101928+0i
0.0280452699948909	0.128620070569066+0i
0.0331467377483126	0.170106566098394+0i
0.0158143526609093	0.0692972413561641+0i
0.0216543687916446	0.0916858338439453+0i
0.0209611425310797	0.0927709854678761+0i
0.0336007989199467	0.171793038523411+0i
0.00636556841755024	0.0344230532600564+0i
0.00815078413263543	0.0260626128243895+0i
0.0113548866193005	0+0.0354924804742189i
0.0116920482142208	0.0518620038834647+0i
0.0156056497077354	0.0597777087891891+0i
0.0157742089805107	0.0544993675544015+0i
0.0212650128609146	0.100573876731739+0i
0.0281484677377396	0.135702612119923+0i
0.0294834617257439	0.130195220031878+0i
0.0284294486205354	0.130729031108121+0i
0.00645158891547602	0.0366507525103437+0i
0.00826092897180514	0.0278551420059242+0i
0.0115083297899355	0+0.0366835721827243i
0.0118500475857119	0.0532866974737562+0i
0.0158165351574322	0.0617165535227251+0i
0.0160280583979365	0.0703970940526938+0i
0.015987372239764	0.0559673708132219+0i
0.0215523755714693	0.101924071656203+0i
0.0219469930262055	0.0928343124844907+0i
0.0212443989190953	0.093761579710387+0i
0.0285288493551872	0.13721163029919+0i
0.0298818836563329	0.131801524706255+0i
0.0288136272461778	0.132565173052288+0i
0.0340548600915834	0.174075178794509+0i
0.0162417641349624	0.0710579221330905+0i
0.0222396172607648	0.0936827909444894+0i
0.0215276553071094	0.093677415021479+0i
0.00653760941340183	0.0388106587684692+0i
0.0116617729605706	0+0.0342764822296944i
0.0120080469572039	0.0527173797495624+0i
0.0160274206071302	0.0624193351795364+0i
0.0162005354990185	0.0584893370896909+0i
0.0218397382820257	0.10312077302749+0i
0.028909230972637	0.138754569792486+0i
0.0302803055869242	0.132919779838594+0i
0.0291978058718223	0.134430989176841+0i
0.0345090120028598	0.175889213802083+0i
0.00837109582233354	0.0263528552290524+0i
0.00662362991132761	0.0394813206573826+0i
0.0121660463286951	0.0539176065666155+0i
0.016238306056827	0.063764126511599+0i
0.0164554698719895	0.0722660200894892+0i
0.0164136987582718	0.0584730088669758+0i
0.0221271009925804	0.104397669534599+0i
0.0225322414953258	0.0945333724704576+0i
0.0218109116951251	0.0953589266593173+0i
0.0292896125900846	0.140522531698278+0i
0.0306787275175132	0.134914012016165+0i
0.0295819844974647	0.135948536883819+0i
0.00848124066150325	0.0274771587926979+0i
0.0118152467953083	0+0.0339457640010801i
0.0349630731744965	0.178121455694488+0i
0.0166691756090154	0.0718870730840791+0i
0.0228248657298851	0.0951663783826414+0i
0.0220941680831391	0.0953588318327707+0i
0.00670965040925339	0.0398238194519898+0i
0.0123240457001871	0.0545122512093834+0i
0.016449191506525	0.0648319644698604+0i
0.0166268620175264	0.0597639808267097+0i
0.0224144637031367	0.105620746672515+0i
0.0296699942075344	0.141896611298059+0i
0.0310771494481045	0.136471318006012+0i
0.0299661631231092	0.137382403097526+0i
0.0354171343461305	0.179855887345302+0i
0.00859138550067295	0.0275692898835068+0i
0.0119686899659433	0+0.0318278748429938i
0.00679567090717917	0.037257116983973+0i
0.0124820450716782	0.0547416660323743+0i
0.0166600769562218	0.0667684248218535+0i
0.0168828813460426	0.0723637075488314+0i
0.0168400252767797	0.0594805850677342+0i
0.0227018264136915	0.107035167217492+0i
0.0231174899644461	0.0970632037999718+0i
0.0223774244711548	0.0969897812121176+0i
0.030050375824982	0.14349272425769+0i
0.0314755713786935	0.138174735197172+0i
0.0303503417487516	0.138886086799157+0i
0.00870153033984266	0.0263050355182617+0i
0.0121221331365784	0+0.0315398801924356i
0.0358711955177672	0.182390897145943+0i
0.0234101141990054	0.098128417815527+0i
0.0226606808591689	0.0972574232795562+0i
0.00688169140510499	0.033598467543574+0i
0.0126400444431702	0.0557238498922009+0i
0.0168709624059198	0.0678491850716988+0i
0.0170965870830697	0.0739041126889461+0i
0.0170531885360342	0.0612567008926803+0i
0.0229891891242478	0.107946956043924+0i
0.0304307574424318	0.145128562961376+0i
0.0318739933092848	0.139632068193825+0i
0.0307345203743961	0.140249500321483+0i
0.0363252566894013	0.184374503244913+0i
0.00881167517901237	0.0271772393819814+0i
0.0122755763072134	0+0.0297084198968237i
0.00696771190303077	0.0325974480139363+0i
0.0127980438146613	0.0558415882539477+0i
0.0170818478556166	0.0689320479460937+0i
0.0173102928200956	0.0744139628856064+0i
0.0172663517952875	0.0621360364142787+0i
0.0232765518348025	0.109121262822605+0i
0.0237027384335663	0.0999902165426964+0i
0.0229439372471845	0.0987168743254961+0i
0.0308111390598794	0.146748042866358+0i
0.0322724152398738	0.140957349064599+0i
0.0311186990000406	0.141738333228464+0i
0.00892182001818208	0.0278384893512864+0i
0.0124290194778484	0+0.0275476106234983i
0.0367793178610379	0.186705985157458+0i
0.0232271936351986	0.100404920621982+0i
0.00705373240095655	0.0330645532383407+0i
0.0129560431861533	0.055894659661934+0i
0.0172927333053146	0.0698681432901185+0i
0.0175239985571228	0.0750796513214679+0i
0.017479515054542	0.0635424636038848+0i
0.0235639145453589	0.110266693144491+0i
0.0239953626681273	0.100736613597782+0i
0.0311915206773291	0.148682602110041+0i
0.0326708371704651	0.142233004818061+0i
0.031502877625683	0.142536318626726+0i
0.037233379032672	0.188596753204155+0i
0.00903196485735179	0.0305090394696667+0i
0.0125824626484834	0+0.0282991654639756i
0.00713975289888233	0.0356278787564016+0i
0.0131140425576444	0.0566757162152419+0i
0.0175036187550114	0.0704059943652042+0i
0.0176926783137953	0.0653234391480398+0i
0.0238512772559136	0.111239126171907+0i
0.0242879869026866	0.101597551905503+0i
0.0235104500232143	0.101686362817139+0i
0.0315719022947767	0.150316575861491+0i
0.0318870562513275	0.144648891119592+0i
0.0091421096965215	0.0297118000772382+0i
0.0127359058191184	0+0.0278198000818803i
0.0177377470011304	0.0760276853269268+0i
0.0330693387217435	0.143550273645959+0i
0.0376874402043087	0.191101074960514+0i
0.0237937064112283	0.102376595147732+0i
0.00722577339680814	0.0359221232135604+0i
0.0132720419291364	0.0579652775742111+0i
0.0179058415730498	0.0660966571401788+0i
0.0241386399664699	0.112449287860909+0i
0.0245806111372476	0.102195498922408+0i
0.0319522839122265	0.151920648380183+0i
0.0322712348769699	0.145853249622804+0i
0.0381415013759427	0.193697559272401+0i
0.0092522545356912	0.0306290642114327+0i
0.0128893489897534	0+0.0262593043287478i
0.0177145463480846	0.071726108780911+0i
0.0179514527381575	0.0761140283991652+0i
0.0334677606523348	0.145033836110824+0i
0.0134300413006275	0.0579663897480736+0i
0.0181190048323031	0.0660765030500186+0i
0.0244260026770246	0.113609874645742+0i
0.0248732353718069	0.102856541284968+0i
0.024076962799244	0.103098478020836+0i
0.0323326655296741	0.153281435636016+0i
0.0326554135026144	0.147040598677966+0i
0.00936239937486091	0.0321542525561829+0i
0.0130427921603884	0+0.0248160852091222i
0.0179254317977814	0.0725851693427151+0i
0.0181651584751834	0.0767562957428915+0i
0.0338661825829238	0.146374983329396+0i
0.0385955625475794	0.196294789170062+0i
0.00731181108508121	0.0349426521055602+0i
0.024360219187258	0.103043960872729+0i
0.0183321680915577	0.067638828078477+0i
0.024713365387581	0.114286596634132+0i
0.0251658596063678	0.10310477216188+0i
0.0327130471471239	0.154851405780963+0i
0.0330395921282567	0.148262368075092+0i
0.00947254421403062	0.0307873039596906+0i
0.0131962353310234	0+0.0246287196132329i
0.00739783158300703	0.0355819551446361+0i
0.0135880722467341	0.0585063826305358+0i
0.0181363172474794	0.0732143791829782+0i
0.0183788642122106	0.0769716444059318+0i
0.0342646045135151	0.147590145551218+0i
0.039049623719216	0.198541068692215+0i
0.018545331350811	0.0672879126700281+0i
0.0250007280981357	0.115441639487923+0i
0.0254584838409271	0.104450178493069+0i
0.0246434755752737	0.1044663734964+0i
0.0330934287645736	0.156244830382565+0i
0.0334237707539013	0.149888501822933+0i
0.00958268905320033	0.0310477737578581+0i
0.0133496785016585	0+0.0249597932001802i
0.0137460716182252	0.0594309236075892+0i
0.0183472026971762	0.0730885414659303+0i
0.0185925699492365	0.076647947606837+0i
0.0346630264441041	0.149475932026929+0i
0.0395036848908501	0.2009243119907+0i
0.00748385208093281	0.0364275731432439+0i
0.0249267319632878	0.105492764700976+0i
0.0187584946100655	0.0690478619078283+0i
0.0252880908086921	0.11593841358532+0i
0.0257511080754881	0.10453750624903+0i
0.00969283389237004	0.0306718285048312+0i
0.0135031216722935	0+0.0221924848311034i
0.00756987257885859	0.0385796661247589+0i
0.0139040709897172	0.0588302082628928+0i
0.0185580881468742	0.0736228514478972+0i
0.0188062756862636	0.0778928027702448+0i
0.0334738863975321	0.157394135309379+0i
0.0350614483746954	0.150654484224736+0i
0.0338080261538491	0.150911985057657+0i
0.0399577460624868	0.203309608777541+0i
0.0189716578693188	0.0684434010620173+0i
0.0260437323100474	0.106438024120722+0i
0.0252099883513035	0.106242378450049+0i
0.0255754535192484	0.117283893617699+0i
0.00980297873153975	0.0315354208146559+0i
0.0140620703612083	0.0597111736220214+0i
0.0190199814232896	0.0781846355369298+0i
0.0354598703052844	0.152498730374903+0i
0.0404118072341208	0.205363034544795+0i
0.00765589307678437	0.0402807197425607+0i
0.0136565648429289	0+0.0224526736312518i
0.0187689735965722	0.0744844064788776+0i
0.0338542680149819	0.158701268948794+0i
0.0341922047794936	0.152691083633841+0i
0.0254932447393175	0.106920146181973+0i
0.0191848211285733	0.068378774546716+0i
0.0258628162298031	0.118085427064928+0i
0.0263363565446084	0.107135449166394+0i
0.00991312357070945	0.0323519705736757+0i
0.00774191357471018	0.0400391351108579+0i
0.0138100080135639	0+0.0220062128558133i
0.0142200697327003	0.0603272917315171+0i
0.018979859046269	0.074206864395447+0i
0.0192336871603167	0.0783270598061255+0i
0.0342346496324295	0.16025755666453+0i
0.0358582922358757	0.153781005522706+0i
0.034576383405136	0.154420396762119+0i
0.0408658684057575	0.207297412511692+0i
0.0266289807791677	0.107990945246901+0i
0.0261501789403595	0.119514388878227+0i
0.0100232684098792	0.0334258531615043+0i
0.0143780691041914	0.0614437313943383+0i
0.0194473928973426	0.079112506744536+0i
0.0193980269863995	0.0682491134694196+0i
0.0257765577333258	0.108234701636296+0i
0.0413199295773916	0.209658623744978+0i
0.00782793407263596	0.0387765447858872+0i
0.0139634511841989	0+0.0235028563225661i
0.019190744495967	0.0747181911257652+0i
0.0346150312498793	0.161726171252785+0i
0.036256714166467	0.155208356870863+0i
0.0349605620307805	0.155808704998121+0i
0.0264375416509142	0.120066523227751+0i
0.0269216050137286	0.109096209735826+0i
0.0260598141213399	0.108889141361216+0i
0.0101334132490489	0.0337835349548053+0i
0.00791395457056174	0.0375928184631054+0i
0.014116894354834	0+0.0231702854462265i
0.0145360684756834	0.0622294228145321+0i
0.0194016299456638	0.074357199997642+0i
0.0196610986343697	0.0801016481887433+0i
0.019611190245654	0.0691414630659028+0i
0.0349954128673269	0.163108701517234+0i
0.036655136097056	0.156700316365144+0i
0.0353447406564229	0.157550254056258+0i
0.0417739907490282	0.211887061446683+0i
0.0272142292482879	0.11024791791347+0i
0.0267249043614705	0.1208962171416+0i
0.0102435580882186	0.033764216863797+0i
0.0146940678471745	0.0617591185445865+0i
0.0198748043713957	0.0802563804052032+0i
0.0198243535049073	0.0699933887455456+0i
0.0263430705093556	0.10926683618263+0i
0.0422280519206623	0.214391288228055+0i
0.00799997506848752	0.0366322756189303+0i
0.014270337525469	0+0.0225320622621912i
0.0196125153953618	0.0750778163683408+0i
0.0353757944847766	0.164380535421722+0i
0.0370535580276473	0.158462926062124+0i
0.0357289192820674	0.159059776666483+0i
0.0270122670720252	0.121539351827107+0i
0.0275068534828489	0.110807427356864+0i
0.0266263268973696	0.109966616791237+0i
0.0103537029273883	0.0353165954601178+0i
0.00808599556641333	0.0386256777121568+0i
0.014423780696104	0+0.0228564065230949i
0.0148520672186666	0.0622747959672768+0i
0.0198234008450586	0.0750891201003633+0i
0.0200885101084228	0.080831299235941+0i
0.0200375167641619	0.0693796953557709+0i
0.0357561761022242	0.166014758380091+0i
0.0374519799582363	0.159566769190165+0i
0.0361130979077097	0.160625280859097+0i
0.042682113092299	0.216751098551782+0i
0.010463847766558	0.0346645628112285+0i
0.0150100665901577	0.0642533681541207+0i
0.0203022158454487	0.0807935364488701+0i
0.0202506800234152	0.0695010148402868+0i
0.0277995361954725	0.11202454708204+0i
0.0269095832853853	0.111546704272437+0i
0.043136174263933	0.219072735905273+0i
0.00817201606433911	0.0410928864786709+0i
0.014577223866739	0+0.022161697838024i
0.0200342862947566	0.0755152372957258+0i
0.0272996872091823	0.122066079941728+0i
0.036136557719674	0.167024512151883+0i
0.0378504018888276	0.161635224331458+0i
0.0364972765333543	0.161872694266007+0i
0.0105739926057277	0.0344593778731459+0i
0.00825803656226489	0.0425901072321091+0i
0.014730667037374	0+0.0206029795407717i
0.0151680659616497	0.0630649361389732+0i
0.0202451717444534	0.075090647348048+0i
0.0205159215824758	0.0823035197406655+0i
0.0204638432826697	0.0693820060675492+0i
0.027587049919737	0.122524858962701+0i
0.0280921604300335	0.113090190894682+0i
0.027192839673401	0.112458968403895+0i
0.0365169393371216	0.168285377552158+0i
0.0382488238194166	0.162990656304444+0i
0.0368814551589966	0.16341910615139+0i
0.0435902354355697	0.221424706957159+0i
0.0106841374448974	0.0347028480037943+0i
0.0207296273195018	0.0818574968297593+0i
0.0283847846645928	0.113603725216115+0i
0.027476096061415	0.113584631489644+0i
0.0440442966072038	0.22339792995098+0i
0.00834405706019068	0.0419205784027012+0i
0.014884110208009	0+0.0179321297283884i
0.0153260653331417	0.0648069604877407+0i
0.0204560571941514	0.0754668914301342+0i
0.0206770065419242	0.0692131751693366+0i
0.0278744126302933	0.122770609484483+0i
0.0368973209545714	0.169531872356442+0i
0.0386472457500079	0.164400561033365+0i
0.0372656337846412	0.164894398186207+0i
0.00843007755811646	0.0416783172364189+0i
0.0107942822840674	0.0348324103172697+0i
0.015037553378644	0+0.0174869434576018i
0.0154840647046328	0.064700172646026+0i
0.0206669426438482	0.0754178389078598+0i
0.0209433330565289	0.0836213438599031+0i
0.0208901698011775	0.0691625559745746+0i
0.028161775340848	0.123739366618162+0i
0.0286774088991538	0.115308081317058+0i
0.0277593524494307	0.114089872189297+0i
0.037277702572019	0.170750112301761+0i
0.0390456676805969	0.165830716683444+0i
0.0376498124102835	0.166102031575827+0i
0.0444983577788404	0.225298708101801+0i
0.0211570387935548	0.0841361864618335+0i
0.0289700331337131	0.116276707753347+0i
0.0280426088374448	0.115583932844989+0i
0.0449524189504745	0.227267728517561+0i
0.00851609805604227	0.0411159000149888+0i
0.0109044271232371	0.0354152960101894+0i
0.015190996549279	0+0.0198553117390628i
0.0156420640761248	0.0655975463344963+0i
0.0208778280935462	0.0765768825179648+0i
0.021103333060432	0.0697981679940034+0i
0.0284491380514044	0.124772905201171+0i
0.0376580841894687	0.172277035675904+0i
0.0394440896111882	0.167380217570783+0i
0.038033991035928	0.167484673163489+0i
0.00860211855396805	0.0411032276001403+0i
0.0110145719624069	0.0358304518056323+0i
0.0153444397199141	0+0.0158833714733904i
0.0158000634476159	0.0661951868790887+0i
0.021088713543243	0.0766110180398771+0i
0.021370744530582	0.0848249875369182+0i
0.0213164963196853	0.0700891726849415+0i
0.0287365007619591	0.125205917200936+0i
0.029262657368274	0.116680103684153+0i
0.0283258652254604	0.116260788106153+0i
0.0380384658069163	0.173628049503725+0i
0.0398425115417772	0.168680926288709+0i
0.0384181696615704	0.169223473046109+0i
0.0454065708617535	0.229060870847012+0i
0.0215844502676079	0.0859210486187448+0i
0.0295552816028333	0.11771547558197+0i
0.0286091216134745	0.117109825704745+0i
0.00868813905189383	0.0421924113374441+0i
0.0154978828905491	0+0.0145207408520936i
0.0159580628191079	0.066124597090837+0i
0.021299598992941	0.0771281166824312+0i
0.0215296595789399	0.0715328655309137+0i
0.0290238634725155	0.126335516644993+0i
0.0384188474243661	0.175053401578648+0i
0.0402409334723685	0.169957256829287+0i
0.0388023482872149	0.170880447818961+0i
0.0458606320333876	0.230840122899867+0i
0.0111247388129353	0.0367613204448787+0i
0.00877415954981961	0.0439625904798856+0i
0.016116062190599	0.0663888480765871+0i
0.0215104844426378	0.0782175158595184+0i
0.021798156004635	0.0870107440174378+0i
0.0217428228381932	0.0718065071430517+0i
0.0293112261830702	0.127377873926194+0i
0.0298479058373943	0.117994112727279+0i
0.0288923780014902	0.118387207294808+0i
0.0387992290418137	0.176749946582796+0i
0.0406393554029575	0.171212829480514+0i
0.0391865269128573	0.172294783882715+0i
0.011234883652105	0.0360426107161235+0i
0.0156513567252868	0+0.0126917128264118i
0.0463146932050243	0.232147922395055+0i
0.0220118617416609	0.08726648353713+0i
0.0301405300719536	0.118289752438303+0i
0.0291756343895042	0.119010216797247+0i
0.00886018004774542	0.0441233425943925+0i
0.016274061562091	0.0682838615243813+0i
0.0217213698923358	0.0784808080618604+0i
0.0219559860974477	0.073584804166725+0i
0.0295985888936265	0.128757528183131+0i
0.0391796106592635	0.178140402432248+0i
0.0410377773335488	0.172618763926679+0i
0.0395707055385018	0.173755727289657+0i
0.0467687543766583	0.233802012531607+0i
0.0113450284912747	0.0356382504286758+0i
0.0158047998959219	0+0.0149335905816254i
0.0089462005456712	0.0438321823865292+0i
0.0164320609335822	0.0678066289987212+0i
0.0219322553420326	0.0796379039445465+0i
0.0222255674786881	0.0881379757309949+0i
0.022169149356701	0.0745185268981067+0i
0.0298859516041812	0.129508209712661+0i
0.0304331543065146	0.119344194699661+0i
0.0294588907775199	0.11974059728554+0i
0.0395599922767111	0.179150662257314+0i
0.0414361992641378	0.173956842287745+0i
0.0399548841641442	0.175375999716597+0i
0.0114551733304444	0.0356664094906881+0i
0.0159582430665569	0+0.00766883718889781i
0.047222815548295	0.235028008742824+0i
0.022439273215714	0.0890040687571034+0i
0.0307257785410739	0.120226916659131+0i
0.029742147165534	0.120915919441851+0i
0.00903222104359698	0.0435415306760915+0i
0.0165900603050742	0.0689361344890901+0i
0.0221431407917306	0.0803353317782088+0i
0.0223823126159555	0.0750150750806911+0i
0.0301733143147376	0.130621902793374+0i
0.0399403738941608	0.180758391112133+0i
0.0418346211947291	0.175270568951052+0i
0.0403390627897887	0.176685908961445+0i
0.0476768767199291	0.236185245544183+0i
0.0115653181696141	0.0335263916365929+0i
0.0161116862371919	0+0.00495631984268344i
0.00911824154152276	0.0440895606884683+0i
0.0167480596765653	0.0687693787001784+0i
0.0223540262414274	0.080900628564478+0i
0.0226529789527411	0.0895521671334529+0i
0.0225954758752088	0.0762349057260769+0i
0.0304606770252923	0.131305814879908+0i
0.0310184027756348	0.12079267714172+0i
0.0300254035535496	0.121665713976645+0i
0.0403207555116084	0.182188397930344+0i
0.0422330431253181	0.176026200298391+0i
0.040723241415431	0.178073482322279+0i
0.0116754630087838	0.0343110614258755+0i
0.0162651294078269	0+0.00615060972587349i
0.0481309378915657	0.237184866403959+0i
0.0313110270101941	0.121538923806326+0i
0.0303086599415637	0.123216331986004+0i
0.00920426203944857	0.0447787017192278+0i
0.0169060590480573	0.069726686792532+0i
0.0225649116911254	0.0824907486753593+0i
0.0228086391344633	0.0773947260284656+0i
0.0307480397358486	0.132960278822966+0i
0.0407011371290582	0.183579428574513+0i
0.0426314650559094	0.177600778103528+0i
0.0411074200410756	0.179433193281131+0i
0.0485849990631998	0.238201925336557+0i
0.0117856078479535	0.0351622712455967+0i
0.0164185725784619	0.00289566807783913+0i
0.02286672739675	0.0897196365991826+0i
0.00929028253737436	0.0451320733243354+0i
0.0170640584195484	0.0696759108529736+0i
0.0227757971408222	0.0828260160587856+0i
0.0230218023937167	0.0773292903687612+0i
0.0310354024464034	0.133706138562751+0i
0.0316036512447551	0.12282397454652+0i
0.0305919163295794	0.124406344334356+0i
0.0410815187465058	0.185033048226986+0i
0.0414915986667201	0.180812243630813+0i
0.0118957526871232	0.0357760974525751+0i
0.0165720157490969	0.0109517219087208+0i
0.0230804331337759	0.0913144823171607+0i
0.0430299666071878	0.178785195017504+0i
0.0490390602348364	0.239303002088379+0i
0.0308751727175934	0.125563766965109+0i
0.00937630303530014	0.0447123786943911+0i
0.0172220577910404	0.0696387700772519+0i
0.0232349656529712	0.0785915538746088+0i
0.0313227651569597	0.13487124277495+0i
0.0318962754793161	0.124102147357422+0i
0.0414619003639556	0.186517501888263+0i
0.0418757772923624	0.182390246799711+0i
0.0494931214064705	0.24028109292456+0i
0.0120058975262929	0.0375639001668446+0i
0.0167254589197319	0.00986255544977853+0i
0.0229867247338953	0.0838903197316643+0i
0.023294138870803	0.0919416581895188+0i
0.0434283885377791	0.180078744005375+0i
0.0234481289122245	0.0796989548504578+0i
0.0316101278675144	0.135772945633353+0i
0.0321888997138754	0.124777199738045+0i
0.0311584291056091	0.126685366667424+0i
0.0418422819814032	0.188209094337891+0i
0.042259955918007	0.183505847202335+0i
0.0121160423654626	0.037045779614337+0i
0.0168789020903669	0.0140767878952127+0i
0.017380088737146	0.0696152068249217+0i
0.0231976101835921	0.0842110823049954+0i
0.0235078446078289	0.0918075658588996+0i
0.0438268104683681	0.181367127378743+0i
0.0499471825781072	0.241421640077836+0i
0.00946234072357324	0.0441275279548295+0i
0.0314416854936232	0.127231439310165+0i
0.023661292171479	0.0815457096722901+0i
0.0318974905780708	0.136681818741441+0i
0.0324815239484363	0.12589289858802+0i
0.0422226635988529	0.189631066783272+0i
0.0426441345436493	0.185270099549911+0i
0.0504012437497412	0.24237043259388+0i
0.0122261872046323	0.0364958289659913+0i
0.017032345261002	0.0150593506683783+0i
0.00954836122149902	0.0426893080440126+0i
0.017538088108638	0.0714151810549158+0i
0.0234084956332901	0.0856991049880025+0i
0.0237215503448561	0.0923130462645357+0i
0.0442252323989594	0.183202995771288+0i
0.0238744554307323	0.0817978241920481+0i
0.0321848532886255	0.13691282674629+0i
0.0327741481829956	0.126844410472378+0i
0.0317249418816388	0.127774492176897+0i
0.0430283131692939	0.186360846495134+0i
0.012336332043802	0.0374789841820604+0i
0.017185788431637	0.0189060161538199+0i
0.0176960874801292	0.0708556563906736+0i
0.0236193810829869	0.0866431910376774+0i
0.023935256081882	0.0929767358227602+0i
0.0446236543295484	0.184472884474611+0i
0.0508553049213779	0.243309981780531+0i
0.0096343817194248	0.0418161986326484+0i
0.0426031212318136	0.190623782870199+0i
0.0320081982696529	0.128711963602721+0i
0.0240876186899868	0.0837223247382351+0i
0.0324722159991818	0.137879358305761+0i
0.0330667724175566	0.128309060060531+0i
0.0124464768829718	0.0376437104463708+0i
0.017339231602272	0.0207930379101251+0i
0.00972040221735061	0.0409536375128256+0i
0.0178540868516212	0.0713586267876654+0i
0.0238302665326849	0.0873700579219025+0i
0.0241489618189091	0.0924537354112281+0i
0.0429835028492612	0.192084244594075+0i
0.0450220762601397	0.186108763098699+0i
0.0434125685692417	0.187472067139206+0i
0.0513093660930146	0.244193755038904+0i
0.0243007819492401	0.0845701961988166+0i
0.0327595787097365	0.138528576051942+0i
0.0333593966521159	0.129103289507673+0i
0.0322914546576686	0.129137131466532+0i
0.0125566217221415	0.0377958570283918+0i
0.017492674772907	0.0241281816334377+0i
0.0180120862231123	0.0719788798810885+0i
0.0240411519823817	0.0881399238155603+0i
0.024362667555935	0.0932470854030849+0i
0.0454204981907287	0.187219592309888+0i
0.0517634272646486	0.244709867724418+0i
0.0098064227152764	0.0420781694044018+0i
0.043363884466711	0.19346534078513+0i
0.0437967471948862	0.188676642219298+0i
0.0325747110456826	0.129841930086204+0i
0.0330469414202929	0.13982481288338+0i
0.0336520208866769	0.130501624673998+0i
0.0126667665613112	0.0381850031829918+0i
0.00989244321320218	0.0433543317917182+0i
0.0176461179435424	0.0264936925452237+0i
0.0181700855946043	0.0721837460339195+0i
0.0242520374320797	0.0893434956377125+0i
0.0245763732929622	0.09328874758261+0i
0.0245139878070675	0.085978452273341+0i
0.0437442660841586	0.19509833199937+0i
0.04581892012132	0.189013559684698+0i
0.0441809258205286	0.1896844625138+0i
0.0522174884362853	0.245326737403623+0i
0.0339446451212362	0.131404948253602+0i
0.0333343041308492	0.14099824731067+0i
0.0127769114004809	0.0380245861113065+0i
0.0183280849660954	0.0714228135673215+0i
0.0247900790299881	0.0936788742959783+0i
0.0247271510663208	0.086871514318561+0i
0.032858024039691	0.130496615265472+0i
0.046217342051909	0.19015524228959+0i
0.0526715496079194	0.24588633812515+0i
0.00997846371112796	0.0441095927232701+0i
0.0177995611141775	0.0264561178220223+0i
0.0244629228817777	0.089719687585421+0i
0.0441246477016083	0.196665637513836+0i
0.0445651044461731	0.190893859335273+0i
0.033621666841404	0.142339014702164+0i
0.0342372693557971	0.132394947515604+0i
0.033141280427705	0.131574330581938+0i
0.0128870562396506	0.0380988719328168+0i
0.0100644842090538	0.0444512139939048+0i
0.0179530042848125	0.0286047831143892+0i
0.0184860843375874	0.0714071052546669+0i
0.0246738083314745	0.0908829584006791+0i
0.0250037847670152	0.0935353102059279+0i
0.0249403143255754	0.088394391850605+0i
0.0445050293190559	0.197924783155708+0i
0.0466157639825003	0.191525391905828+0i
0.0449492830718155	0.192106371243487+0i
0.053125610779556	0.246538521870229+0i
0.0345298935903565	0.13336340449904+0i
0.0339090295519603	0.143672519174536+0i
0.0129972010788203	0.038097528819172+0i
0.0186440837090785	0.0713819319769785+0i
0.0252174905040411	0.0939190099262759+0i
0.0251534775848287	0.0895203946809316+0i
0.0334245368157207	0.132602329012633+0i
0.0535796719511901	0.246551698001117+0i
0.0101505047069795	0.0446026189480088+0i
0.0181064474554475	0.0297743249383071+0i
0.0248846937811725	0.0917049582176566+0i
0.0448854109365057	0.19986700791042+0i
0.0470141859130916	0.192473299060061+0i
0.04533346169746	0.193397922935446+0i
0.034196392262515	0.144835500232711+0i
0.0337077932037348	0.133905460457838+0i
0.01310734591799	0.0385201936540944+0i
0.0102365252049053	0.0442161711055361+0i
0.0182598906260825	0.0300652835775038+0i
0.0188020830805705	0.0719731584128063+0i
0.0250955792308693	0.0925957319452042+0i
0.0254311962410683	0.0947116868027451+0i
0.0253666408440832	0.0907409827886321+0i
0.0348225763029817	0.13424221677981+0i
0.0452657925539533	0.201330211450128+0i
0.0474126078436806	0.193898495599488+0i
0.0457176403231023	0.194718029632158+0i
0.0132174907571597	0.0394617859858305+0i
0.0189600824520616	0.0720308666106475+0i
0.0256449019780942	0.0953845799126169+0i
0.0255798041033365	0.0916452654579116+0i
0.035115200537541	0.134976303672872+0i
0.0339910495917504	0.134667011708708+0i
0.0103225457028311	0.0435482759753533+0i
0.0184133337967175	0.0301929469007778+0i
0.0253064646805673	0.0929716223005249+0i
0.034483812399672	0.145702701533096+0i
0.0456461741714031	0.202530496258943+0i
0.0478110297742719	0.195003017979919+0i
0.0461018189487469	0.195763430831869+0i
0.0342743059797645	0.135747825498826+0i
0.0133276355963294	0.0392894496151806+0i
0.0104085662007569	0.0439790762628795+0i
0.0185667769673525	0.0298555280172949+0i
0.0191180818235536	0.0716795899613083+0i
0.0255173501302641	0.0940390355797313+0i
0.0258586077151213	0.0963452347307285+0i
0.025792967362591	0.0927147570250428+0i
0.0347711751102268	0.146526716756379+0i
0.035407824772102	0.136182296471826+0i
0.0460265557888507	0.203769254670414+0i
0.0482094517048609	0.196510505376695+0i
0.0464859975743892	0.19666677184755+0i
0.0134377804354991	0.0391258090800715+0i
0.0192760811950448	0.0719012043813551+0i
0.0260723134521473	0.0968546234575633+0i
0.0260061306218443	0.0931484664850184+0i
0.0357004490066613	0.136708353960368+0i
0.0345575623677802	0.136412045546619+0i
0.0104945866986827	0.0451989432186761+0i
0.0187202201379875	0.0327670046806942+0i
0.0257282355799621	0.0947976579744816+0i
0.0350585378207831	0.147323603141361+0i
0.0464069374063004	0.205308318742035+0i
0.0486078736354522	0.197722688352555+0i
0.0468701762000338	0.19805399704293+0i
0.0135479252746688	0.0383959134571996+0i
0.0105806071966085	0.0461756129796081+0i
0.0188736633086225	0.0305755986702227+0i
0.0194340805665368	0.0736344117634188+0i
0.0259391210296589	0.0953881265192428+0i
0.0262860191891744	0.0972779129115419+0i
0.0262192938810988	0.0928661184579544+0i
0.0353459005313378	0.148260463733198+0i
0.0359930732412223	0.138041916236692+0i
0.0348408187557958	0.137047859321774+0i
0.046787319023748	0.206545903918553+0i
0.0490062955660412	0.199365766710763+0i
0.0472543548256761	0.199196681912893+0i
0.0264997249262003	0.0988677022752705+0i
0.0362856974757816	0.138869168491234+0i
0.0351240751438099	0.137981034003521+0i
0.0106666276945343	0.0465907647683758+0i
0.0136580701138389	0.0381450060867957+0i
0.0190271064792576	0.0322692297938659+0i
0.0195920799380288	0.0733526442981571+0i
0.0261500064793569	0.0954330465980141+0i
0.0264324571403534	0.0931508990831545+0i
0.0356332632418942	0.149162926059522+0i
0.0471677006411978	0.20786103582145+0i
0.0494047174966325	0.200693946627112+0i
0.0476385334513206	0.200147845354378+0i
0.0107526481924601	0.0464754682487027+0i
0.0191805496498926	0.0318662163533864+0i
0.0197500793095199	0.0740803387933984+0i
0.0263608919290537	0.0964104170234643+0i
0.0267134306632274	0.0994560771224955+0i
0.0266456203996067	0.0943097544649228+0i
0.0359206259524489	0.150117760866793+0i
0.0365783217103425	0.139865658188225+0i
0.0354073315318255	0.138940432667339+0i
0.0475480822586454	0.20916280028073+0i
0.0498031394272215	0.202362822462264+0i
0.048022712076963	0.201322007337246+0i
0.0137682369643673	0.0387564874459611+0i
0.0269271364002534	0.100102763156116+0i
0.0368709459449018	0.140772137445061+0i
0.0356905879198396	0.140260871691501+0i
0.0108386686903859	0.0471822180712995+0i
0.0199080786810119	0.0747883111813721+0i
0.0265717773787517	0.0959271033073352+0i
0.0268587836588612	0.0941794981529442+0i
0.0362079886630052	0.150812360518316+0i
0.0479284638760952	0.210718923909593+0i
0.0502015613578128	0.203307686849059+0i
0.0484068907026075	0.202612668419957+0i
0.013878381803537	0.0391460793939173+0i
0.0193340234846303	0.0321252469151862+0i
0.0109246891883116	0.0480282540957858+0i
0.020066078052503	0.0755400457415689+0i
0.0267826628284485	0.0968080256476044+0i
0.0271408421372805	0.100838383438392+0i
0.0270719469181145	0.0948785920745168+0i
0.0364953513735599	0.151767240599376+0i
0.0371635701794628	0.141925991352101+0i
0.0359738443078553	0.141328661772119+0i
0.0483088454935428	0.212008410611968+0i
0.0505999832884018	0.205037907237309+0i
0.0487910693282499	0.204075760859081+0i
0.0139885266427067	0.0399440779303029+0i
0.0194874666552654	0.031849690201907+0i
0.0273545478743064	0.101607072755998+0i
0.0374561944140221	0.142716970318954+0i
0.0362571006958693	0.142011264911281+0i
0.0110107096862374	0.0483339689368822+0i
0.020224077423995	0.0761086764981359+0i
0.0269935482781465	0.0974716554544001+0i
0.027285110177369	0.0952486957525046+0i
0.0367827140841163	0.152485393091873+0i
0.0486892271109926	0.213434080211537+0i
0.0509984052189931	0.206560378582147+0i
0.0491752479538944	0.205521285329292+0i
0.0140986714818764	0.0396134272314484+0i
0.0196409098259004	0.0324609356061333+0i
0.0110967301841632	0.0482619734895537+0i
0.0203820767954861	0.0765234298705235+0i
0.0272044337278433	0.0982988376806241+0i
0.0275682536113336	0.102628532800001+0i
[truncated: 16,046 more rows]
