# Supplementary material for: Mechanics of Drosophila wing deployment
Source: Nat Commun. 2024 Dec 11;15:10577. doi: 10.1038/s41467-024-54527-0 (PMC11634967; doi:10.1038/s41467-024-54527-0)
Supplement: Supplementary file 18 — Source data [file 41467_2024_54527_MOESM18_ESM.zip › source_data/figS12e/figS12e_sample4.txt]

t_T	epsilon
0	0+0i
0	0+0i
0	0+0i
0	0+0i
0	0+0i
0	0+0i
0	0+0i
0	0+0i
0	0+0i
0	0+0i
0	0+0i
0	0+0i
0	0+0i
0	0+0i
0	0+0i
0	0+0i
0	0+0i
0.000361975920881096	0.00884340119416173+0i
0.000352212906368102	0.00106959924886918+0i
0.000361026770752453	0.00514487971035024+0i
0.000478768587178099	0.0106623417650574+0i
0.000451540367326617	0.020261109377116+0i
0.000598162657956817	0.00658163143455655+0i
0.000762485703511589	0.0139282049675112+0i
0.000950437907979035	0+0.0085585716644868i
0.000143363004009397	0.00761793795743997+0i
0.000189241360767562	0+0.00114203998141294i
0.000265738098966565	0.00695698026935089+0i
0.000265029899746978	0.011855199056991+0i
0.00046954167246583	0+0.00790819666346833i
0.00060074156023924	0+0.00564439092694554i
0.000782081258301622	0.0105695669107507+0i
0.000695716898810085	0.00571680985283873+0i
0.000637114289330646	0.00240438429329124+0i
0.000378482721535125	0.00720038415050593+0i
0.00053005979949245	0.0175218161887747+0i
0.000723951841764249	0.0105564742663531+0i
0.000704425812738205	0+0.0107052383280139i
0.000722053541506957	0.0161986931440297+0i
0.000939083344928992	0+0.0111163670783768i
0.000957537174358918	0.0195532823603579+0i
0.000903080734655799	0.0244187014135353+0i
0.00119632531591703	0.0053281468576012+0i
0.00120148312047507	0+0.0110086523031614i
0.0015641625165988	0.0203224851889554+0i
0.00152497140702751	0.0119054698674988+0i
0.00139143379761622	0+0.00100519924982824i
0.00190087581596347	0+0.011933334323863i
0.000286726008018844	0.00890776615500996+0i
0.000531476197932375	0.00813418057440887+0i
0.00127410128310293	0+0.0102081527701515i
0.00108592776264535	0.0148585099908751+0i
0.00105663871910631	0+0.0150889772364653i
0.00108308031225941	0.0128560276449777+0i
0.00143630576153702	0.015860636406968+0i
0.0022874571105391	0.0204780422102759+0i
0.0028513137239425	0+0.0105730387749284i
0.000567724082302687	0.00968700599289297+0i
0.000430089012028241	0.00960916008019475+0i
0.000797214296898185	0.00228477849385023+0i
0.000795089699239428	0.0154246279999303+0i
0.00140862501739482	0+0.0100317474772235i
0.00179448797387725	0.0017125941502085+0i
0.00180222468071431	0+0.0104306014595761i
0.00234624377490042	0.0173544218413272+0i
0.0020871506964263	0.00826386648982492+0i
0.00191108827687159	0+0.00461551500088723i
0.00135471133786951	0.0311821484663685+0i
0.000756965443070249	0+0.00311670174820442i
0.0010601195989849	0.0164600031022993+0i
0.0014479036835285	0.0142495987252216+0i
0.00140885162547641	0+0.0158409447923685i
0.00144410708301391	0.0166412075052853+0i
0.00187816668985798	0+0.0109733235524702i
0.00191507434871784	0.0162512912743931+0i
0.00239265063183406	0.00743117355641142+0i
0.00240296624095014	0+0.0141694457015581i
0.0031283250331976	0.019674581289982+0i
0.00304994281405502	0.0202659183559091+0i
0.00278286759523244	0.0155849968771134+0i
0.00380175163192694	0+0.00796309305884881i
0.000573452016037638	0.0100959861415422+0i
0.00106295239586399	0+0.00415484848790258i
0.00180625170519613	0.0339768193820302+0i
0.00254807527064387	0+0.011633142309797i
0.00180987960440959	0.0162018714443075+0i
0.00176106453184451	0+0.0148565194514991i
0.00180513385376637	0.0136751288453202+0i
0.00239384293589594	0.00987327146197011+0i
0.00381242851756661	0.0208570718656386+0i
0.00475218953990597	0.0142809946611116+0i
0.000946206803837811	0+0.00936402123112914i
0.000716815020047035	0.0122585532449623+0i
0.0013286904948298	0.00617596576994303+0i
0.00132514949873188	0.0175202678984676+0i
0.00234770836232381	0+0.00617899668230402i
0.00299081328979428	0.00189079517213653+0i
0.00300370780118938	0+0.0222318776305279i
0.00391040629149923	0.0265014170636762+0i
0.00347858449404252	0.0185709164063138+0i
0.00318506226441253	0+0.00531883445878924i
0.00225779207252531	0.0341365686493073+0i
0.00113544816460537	0.00475121485024473+0i
0.00159017939847735	0.0223253457717862+0i
0.00217185552529275	0.0145224111473261+0i
0.00211327743821462	0+0.0166484808584343i
0.00281725003478698	0+0.00940252342769982i
0.00287261152307675	0.016218829351466+0i
0.00358897594775109	0.00628987704104416+0i
0.00360444936142521	0+0.0195815860092668i
0.00469248754979641	0.028228806774549+0i
0.00457491422108253	0.0206934926558528+0i
0.00417430139284866	0.019449246553257+0i
0.00570262744789041	0.0223016123832707+0i
0.000860178024056482	0.0118244607631987+0i
0.00159442859379561	0.00599533506597171+0i
0.00216623277215673	0.0103414164221846+0i
0.00270933243985193	0.0347504048652363+0i
0.00382204925818481	0.00656653346159017+0i
0.00253383144617384	0.021433494368654+0i
0.00246549034458272	0+0.012365454625089i
0.00335138011025485	0.0133959584251264+0i
0.00533739992459412	0.0261689030981733+0i
0.00665306535586944	0.0292669736167035+0i
0.00132468952537294	0+0.00649918161787555i
0.00100354102806588	0.0105005268358205+0i
0.00186016669276142	0.00469311401406207+0i
0.00185520929822433	0.0210359064863432+0i
0.00328679170725281	0.0046888732031185+0i
0.00418713860571131	0.00817569048420826+0i
0.00420519092166445	0+0.0209322717352906i
0.00547456880809803	0.029410422960634+0i
0.00487001829165874	0.0256029710709418+0i
0.00445903625195348	0.012283962906198+0i
0.00252725954291123	0.00904988538777708+0i
0.00316087280718111	0.0354818623128973+0i
0.0015139308861405	0.00560186139276888+0i
0.0021202391979698	0.0191704504436595+0i
0.002895807367057	0.021616798038721+0i
0.00281770325095282	0+0.0147761380380377i
0.00375633337971597	0+0.00734363235532259i
0.00383014869743567	0.0103207908323079+0i
0.00478530126366812	0.0158218270994831+0i
0.00480593248190027	0+0.0203023476265428i
0.00625665006639521	0.030736668101104+0i
0.00609988562811004	0.0248939666278401+0i
0.00556573519046487	0.0265498086702241+0i
0.00760350326385388	0.0365947763973834+0i
0.00114690403207528	0.0108424010059796+0i
0.00212590479172723	0.00677011581032057+0i
0.00288828631366369	0.0110933274942021+0i
0.00361241317450772	0.0325728414480528+0i
0.00509602324572576	0.0122234862875241+0i
0.00325778328793809	0.0211943589443952+0i
0.00316991615732092	0+0.0119837212279041i
0.00430891728461377	0+0.00800684547546798i
0.00686237133162163	0.0314252033287811+0i
0.00170317224690806	0.0110857105646592+0i
0.00129026703608467	0.0141200777527845+0i
0.00239164289069304	0.0115785200979937+0i
0.00238526909771678	0.0192634755265428+0i
0.0042258750521818	0.0106530187510724+0i
0.00540667404213951	0+0.016801253752611i
0.00703873132469683	0.0343860962748208+0i
0.00626145208927496	0.0304939582435875+0i
0.00855394117183831	0.0423418182706887+0i
0.00573301023949442	0.0159340128642294+0i
0.00324931308441819	0.00654197575724916+0i
0.00406395354183691	0.0306449919548832+0i
0.00538358345853011	0.0169126982383681+0i
0.00189241360767562	0.0133252360164316+0i
0.00265029899746225	0.0149968932952998+0i
0.00361975920882124	0.0222096203038818+0i
0.00352212906369103	0+0.014714025730285i
0.00469541672464496	0.0143880417250196+0i
0.00478768587179459	0+0.0060561556516111i
0.00600741560237534	0.00709320921876957+0i
0.00762485703513755	0.0319262814434812+0i
0.00695716898808109	0.0348607656072461+0i
0.00950437907981735	0.0473343561971195+0i
0.00143363004009412	0.0142419891630049+0i
0.00265738098965885	0.0181953056840559+0i
0.00782081258299845	0.0392879224579743+0i
0.00361033985517064	0.0125058624550518+0i
0.00451549390916352	0.0303538738808478+0i
0.00598174611648692	0.0163117435831774+0i
0.0063699972332667	0.014586389750635+0i
0.00398173512970234	0.0246995434534436+0i
0.00387434197005913	0+0.0135425099028232i
0.00526645445897269	0+0.0102510092912541i
0.00157699304410352	0.0157806439477055+0i
0.00292311908862466	0.016945381596378+0i
0.00291532889720923	0.0145823341096375+0i
0.00660815716261458	0+0.0103736470535442i
0.00860289384129563	0.0419050979481328+0i
0.00765288588689118	0.0407503530855348+0i
0.00700698422703537	0.0214577516618814+0i
0.00838749511388926	0.0379439368071552+0i
0.00208169278646083	0.00967400552918571+0i
0.00397136662592515	0.0073557330369312+0i
0.00516505223037843	0.0142150878788804+0i
0.0049670342764927	0.0313395508392898+0i
0.00657990877444714	0.0188042265507025+0i
0.0104550069234344	0.0539824360718872+0i
0.0031803587969547	0.0172409087976884+0i
0.00434371105058549	0.0273941211273596+0i
0.00422655487642923	0+0.0157423807980706i
0.00574522304615351	0.00207400322124895+0i
0.00720889872285041	0.0137477038701785+0i
0.00834860278569731	0.0433468445930048+0i
0.00172035604811291	0.0160799597755398+0i
0.00938497509959725	0.0460306512126848+0i
0.00227093414722839	0.00886764378981028+0i
0.0043323933966776	0.00947009851888572+0i
0.0056345939028416	0.012089779400697+0i
0.00541857464381932	0.0329490354361115+0i
0.00717807143240395	0.0225423620125821+0i
0.00764397122080765	0.024049651654044+0i
0.00914998081740518	0.0403757063043415+0i
0.0114054448314134	0.0599518618950313+0i
0.00318891029272603	0.0205151319346948+0i
0.00470568697146659	0.0267205873295129+0i
0.00457876778279733	0+0.0160520363923236i
0.00622399163333161	0.00944280656080222+0i
0.00186371905212231	0.0194299396085394+0i
0.00780964028308965	0.0131848559162373+0i
0.00828095821457631	0.0285762846177252+0i
0.00991246652091677	0.0452858885540244+0i
0.00246017550799595	0+0.00965436732834781i
0.00345464839169184	0.0209589162461433+0i
0.00344544166031061	0.024203964858958+0i
0.00469342016743211	0+0.00704952088307572i
0.00610413557530743	0.0173617272893035+0i
0.0058701150111485	0.0323954685562457+0i
0.00777623409036417	0.0233797602958062+0i
0.0101672126491127	0.0488817178546894+0i
0.00904445871666108	0.0485945951814702+0i
0.0123558827393979	0.0641667110619721+0i
0.00506766289234974	0.0311752766201106+0i
0.00493098068916744	0+0.017352785048407i
0.00670276022051243	0.0199152245835396+0i
0.00841038184332548	0.0199686829278324+0i
0.00200708205613176	0.0194529656438402+0i
0.00264941686876352	0.00201314827010387+0i
0.00371047156005608	0.0258694800875483+0i
0.00505444693818456	0.0101356963463547+0i
0.00657367724777059	0.0193134392631198+0i
0.00632165537847512	0.0311297456435113+0i
0.00837439674832099	0.0228287659147719+0i
0.00891794520834859	0.0291752737047098+0i
0.0106749522244327	0.0481686973485394+0i
0.00974017561546722	0.0520283331157983+0i
0.0133063206473769	0.0706578691165052+0i
0.00372038649065765	0.0211427116359093+0i
0.0109492939074143	0.0529992854227209+0i
0.00542963881323084	0.0344452078005867+0i
0.00718152880769053	0.0146276552417784+0i
0.00215044506014115	0.0198378372620113+0i
0.00528319359553754	0+0.016281454010034i
0.00901112340356472	0.024093775129688+0i
0.0114374379279443	0.05113601179333+0i
0.00283865822953108	0+0.00714998884093923i
0.00398612458962345	0.0227214632807184+0i
0.00397550145980306	0.0303657912229498+0i
0.00541547370893906	0.00779396929983353+0i
0.00704321892023642	0.0239460075293511+0i
0.0067731957458043	0.0312486595457188+0i
0.0089725594062812	0.0254838831003494+0i
0.00955493220212087	0.0354575532870843+0i
0.0117313751657115	0.0563846025458669+0i
0.0104358925142773	0.0551443405788151+0i
0.0142567585553613	0.073347246101256+0i
0.00579161473411399	0.0369809381605456+0i
0.00563540650190564	0+0.0158625814217512i
0.00961186496380055	0.0291756091660957+0i
0.00229380806415055	0.0197442208081036+0i
0.00302789959029864	0.00366846828723208+0i
0.00424053135954853	0.0325129335967064+0i
0.00577650047969152	0.0126623163488792+0i
0.00751276059269958	0.0236638111352928+0i
0.0076603930720468	0.0236833768796927+0i
0.00722473611313092	0.0293320825007312+0i
0.00957072206423802	0.0289617465971481+0i
0.0101919191958895	0.0372413091389519+0i
0.0121999236314602	0.0548180607759332+0i
0.0111316094130834	0.0586125612853207+0i
0.0152071964633404	0.0828624327784152+0i
0.00425186268858926	0.0224804075453338+0i
0.0125134564240131	0.0593123789598119+0i
0.00615359065499509	0.0380012373818704+0i
0.00243717106815995	0.0199775778567192+0i
0.00598761940827575	0+0.0139653065571088i
0.0102126065240398	0.0338127415238945+0i
0.0081391616592249	0.0218846832671206+0i
0.0129624093349718	0.0600012127537005+0i
0.0032171409510662	0.00793929092712339+0i
0.00451760078755508	0.0193716012804897+0i
0.00450556125929551	0.0319916478461945+0i
0.00613752725044602	0.0108471488557049+0i
0.00798230226516541	0.0295643618121847+0i
0.0076762764804601	0.0274137603279648+0i
0.0101688847221982	0.0292024299484403+0i
0.0108289061896618	0.041049738900873+0i
0.0132955376823103	0.0630702023584183+0i
0.0118273263118935	0.0622763983161681+0i
0.0161576343713248	0.0880674922516207+0i
0.00651556657587824	0.039016695826165+0i
0.00633983231464385	0+0.0169658856708334i
0.0108133480842756	0.0366852193553332+0i
0.0025805340721694	0.0195560569057806+0i
0.00340638231183376	0.0132037792784505+0i
0.00477059115904098	0.0344354901043004+0i
0.00649855402119847	0.0210421562684411+0i
0.00845184393762857	0.0258599871649282+0i
0.00861793024640572	0.0245040726098361+0i
0.00812781684778672	0.0256359164604254+0i
0.010767047380155	0.0349005364831046+0i
0.0114658931834305	0.0451751343767506+0i
0.0137248950384877	0.0637363852796081+0i
0.0171080722793038	0.0928356291654939+0i
0.00478333888652089	0.0195411513413283+0i
0.0140776189406119	0.0676909324830549+0i
0.0125230432107036	0.0641638411462267+0i
0.00687754249675934	0.041647719663765+0i
0.00272389707617879	0.0192886583365856+0i
0.00669204522101395	0+0.0158972565544328i
0.0114140896445149	0.0384767075160614+0i
0.00909669883358382	0.0271066177049866+0i
0.0144873807419993	0.0680838563050128+0i
0.00359562367260133	0.0118299655581218+0i
0.0050490769854867	0.0221800849911082+0i
0.00503562105878796	0.0340510567836753+0i
0.00685958079195298	0.0252227016961106+0i
0.0089213856100944	0.027488949423824+0i
0.0085793572151159	0.0284336817053132+0i
0.0113652100381153	0.0367966031040899+0i
0.0121028801772028	0.048945647232198+0i
0.0148597001989091	0.0713091829603175+0i
0.0132187601095097	0.0681699222375408+0i
0.0180585101872883	0.0979553339375065+0i
0.00723951841764249	0.0407140599897761+0i
0.00704425812738205	0+0.0172003772843322i
0.0120148312047507	0.0418624393673755+0i
0.00286726008018819	0.0176315722618697+0i
0.00378486503336889	0.0106193821193019+0i
0.00530065095853343	0.0341483964297509+0i
0.00722060756270543	0.0283098246234892+0i
0.00939092728255757	0.0288045615477395+0i
0.00957546742076464	0.0291391452728807+0i
0.00903089758244252	0.0328879335047484+0i
0.0119633726960721	0.0409067751762359+0i
0.0127398671709714	0.0510981075554138+0i
0.0152498664455152	0.0722480464287152+0i
0.0190089480952673	0.102895768372349+0i
0.00531481508445251	0.0219976352694292+0i
0.0156417814572108	0.0747832356910652+0i
0.0139144770083198	0.0713535652689878+0i
0.00760149433852358	0.0426569193209903+0i
0.00739647103375216	0+0.0204593681398242i
0.0126155727649899	0.042001058750586+0i
0.0100542360079427	0.027127519982953+0i
0.0160123521490268	0.0765659734991483+0i
0.00397410639413645	0.00855229221481884+0i
0.00301065173387867	0.0197013769904327+0i
0.00558055318341832	0.0215519905779584+0i
0.00556568085828041	0.0342782419668875+0i
0.00758163433345993	0.0291289758495304+0i
0.00986046895502339	0.0328488284709659+0i
0.0094824379497717	0.0348636645575726+0i
0.0125615353540323	0.043470863316097+0i
0.0133768541647437	0.0552633289977621+0i
0.0164238627155079	0.0782925324555149+0i
0.014610193907126	0.0750265102083427+0i
0.0199593860032517	0.106911107437988+0i
0.00796347025940674	0.045213432385577+0i
0.00774868394012026	0+0.0213098918195688i
0.0132163143252258	0.0453452782031284+0i
0.00416334775490401	0.0132951598935758+0i
0.00794266110421239	0.0287627492545623+0i
0.0103300106274866	0.0312105785394315+0i
0.0105330045951236	0.0269352296397244+0i
0.00993397831709832	0.0373990357140449+0i
0.0131596980119891	0.0456500192258347+0i
0.0140138411585124	0.0574826486308435+0i
0.0167748378525427	0.0794789106244069+0i
0.0209098239112308	0.112572695189054+0i
0.00315401473788807	0.0198373331683985+0i
0.00584629128238413	0.0238481945433782+0i
0.00583071075802739	0.0348912200136733+0i
0.0172059439738096	0.0818723136639046+0i
0.015305910805936	0.0776460860626664+0i
0.00832544618028783	0.0451767427456479+0i
0.0175373235560543	0.0827273373222266+0i
0.00435258911567158	0.0122333516918711+0i
0.00329737774189747	0.0210139771114978+0i
0.00611202938134993	0.0236088200251253+0i
0.00609574065777286	0.0373120509880683+0i
0.00810096723276244	0+0.0220074552165035i
0.00830368787496689	0.0269879287436501+0i
0.0107995522999524	0.0346376286594362+0i
0.0110117731823044	0.0253094969981209+0i
0.0103855186844275	0.0394784050853768+0i
0.0137578606699493	0.0452549280259978+0i
0.0138171759377349	0.0480894799837379+0i
0.0146508281522846	0.0600353300237775+0i
0.0179880252321067	0.0846706133552683+0i
0.0160016277047422	0.0813582882307012+0i
0.0218602618192152	0.117661681428559+0i
0.00868742210117098	0.047316647243682+0i
0.00454183047643914	0.0126254555426556+0i
0.00845318013913054	0+0.0164752425481763i
0.00866471464571934	0.0285734886795275+0i
0.0114905417694825	0.0263126496559156+0i
0.0108370590517541	0.0402205224423033+0i
0.0143560233279061	0.047782205358649+0i
0.0144179174979708	0.0478863837085325+0i
0.0152878151460533	0.0606110603627576+0i
0.0182998092595702	0.0854138660326194+0i
0.0228106997271942	0.122271214058069+0i
0.00344074074590686	0.0206187118073789+0i
0.00637776748031574	0.0231732466802158+0i
0.00636077055751984	0.0363126172316568+0i
0.0112690939724182	0.0369804261048142+0i
0.0187701064904084	0.0874024343592031+0i
0.0166973446035523	0.0852013073019268+0i
0.00904947035936622	0.0482629720187759+0i
0.0047310718372067	0.0146877355119187+0i
0.00358410374991631	0.0224069802953777+0i
0.00664350557928156	0.0228037930775438+0i
0.00662580045726531	0.0368638928457734+0i
0.00880539304550065	0+0.0114582405541044i
0.00902574141647385	0.0249508623481213+0i
0.0117386356448814	0.0400278413745541+0i
0.0119693103566633	0.0255650858989622+0i
0.0112885994190833	0.0398682564497161+0i
0.0149541859858664	0.0497047816527637+0i
0.01501865905821	0.0513776008815164+0i
0.0195521877487055	0.0902399189866849+0i
0.0190622949630862	0.0883781009266669+0i
0.0173930615023584	0.0884507135268241+0i
0.0237611376351787	0.12797759694239+0i
0.0159249294353876	0.0632518000753021+0i
0.00941144628024938	0.0502944859716149+0i
0.00915760595186875	0+0.0144804490350045i
0.0093867681872263	0.0220586404164262+0i
0.0124480789438414	0.028808834342441+0i
0.0117401397864099	0.041080719710283+0i
0.0155523486438232	0.0516790175125625+0i
0.0198247806665977	0.0915588800206634+0i
0.0247115755431577	0.13379839868011+0i
0.00372746675392571	0.0218837499217638+0i
0.0049203131979748	0.0177952181002092+0i
0.00690924367824737	0.0244004098326245+0i
0.00689083035701229	0.0360334921037565+0i
0.0122081773173472	0.0416167775087498+0i
0.0156194006184492	0.0536173915894002+0i
0.0203342690070072	0.0937165168575681+0i
0.0180887784011685	0.0922838820900866+0i
0.0165619164291562	0.0647903049616317+0i
0.0038708297579351	0.022596572890219+0i
0.00510955455874236	0.0168079261950632+0i
0.00717498177721318	0.0246022443190032+0i
0.00715586025675776	0.0380343293981373+0i
0.00977342220113253	0.0515734757821821+0i
0.00950981885823885	0+0.00882250507195497i
0.0097477949579808	0.021957768944528+0i
0.0126777189898104	0.0437009177565646+0i
0.0129268475310222	0.0302352408165376+0i
0.0121916801537391	0.0429964422080849+0i
0.0161505113017834	0.055012342909027+0i
0.0162201421786851	0.0560760103446225+0i
0.0211163502653043	0.0974447928807608+0i
0.0205872663701137	0.0957463081894799+0i
0.0187844952999746	0.0959774585681011+0i
0.0256620134511421	0.138498647354943+0i
0.0171989034229285	0.0676155842542423+0i
0.0101353981220136	0.0508234344506718+0i
0.00986203176460695	0.00117046999105132+0i
0.0101088217287333	0.024195889399437+0i
0.0134056161182003	0.0347820784129334+0i
0.0167486739597402	0.0574554424953842+0i
0.0213497520736253	0.0987042078044187+0i
0.0266124513591212	0.144041009970048+0i
0.0040141927619445	0.023919083452162+0i
0.00529879591950993	0.0150569274365572+0i
0.00744071987617974	0.0244594366769399+0i
0.00742089015650474	0.0374826002186206+0i
0.0131472606622762	0.0434443787221459+0i
0.0168208837389243	0.058276297141382+0i
0.021898431523606	0.100658703949787+0i
0.0194802121987847	0.0997602338375321+0i
0.0178358904166972	0.0687636794901295+0i
0.0126433107569528	0.0432998353886106+0i
0.00548803728027749	0.0121254172992447+0i
0.00768592005625021	0.0403570764181611+0i
0.0104973740428968	0.0521377308551441+0i
0.0102142446709771	0+0.00607546513410716i
0.0104698484994878	0.021614150211417+0i
0.0136168023347394	0.0463955151904502+0i
0.0138843847053811	0.0352167694580848+0i
0.0173468366177004	0.060207045251136+0i
0.0174216252991601	0.0595222558054566+0i
0.0226805127819031	0.104111004589312+0i
0.0221122377771412	0.101895113991393+0i
0.0201759290975908	0.103749822865781+0i
0.0275628892671056	0.14893433080931+0i
0.00415755576595395	0.025876354934203+0i
0.00770645797514555	0.0239935674003635+0i
0.0130948511242794	0.0440305454902636+0i
0.0184728774104695	0.0720270472247396+0i
0.0108593499637779	0.054211063093267+0i
0.0105664575773452	0+0.00937156178087795i
0.0143631532925592	0.0371458253431734+0i
0.0228747234806528	0.104345237124836+0i
0.0285133271750846	0.153895918129823+0i
0.00567727864104505	0.00910838986635047+0i
0.00430091876996334	0.0272857768264214+0i
0.00797219607411136	0.0239944984829207+0i
0.00795094995599719	0.0407577352011056+0i
0.0140863440072052	0.0460815188874972+0i
0.0179449992756606	0.0635705756235253+0i
0.0180223668593994	0.062562356977965+0i
0.0234625940402048	0.10777270802826+0i
0.0208716459964009	0.10784089541266+0i
0.0108309474178761	0.0250082794800674+0i
0.0191098644042381	0.0738977960112424+0i
0.0135463914916086	0.0455083929598401+0i
0.00586652000181261	0.00900348632238887+0i
0.00821597985574266	0.0439831713465751+0i
0.011221325884661	0.0536860455738891+0i
0.0109186704837153	0+0.00485662521826009i
0.0145558856796684	0.0489845286039705+0i
0.01484192187974	0.0352210980050438+0i
0.0185431619336174	0.065198712622716+0i
0.0186231084196352	0.0645803046189845+0i
0.0242446752985019	0.110600033665494+0i
0.0236372091841687	0.107629944223794+0i
0.0215673628952071	0.1114714437242+0i
0.0294637650830691	0.15851751698626+0i
0.00444428177397274	0.0281322484749321+0i
0.00823793417307717	0.0257841820221865+0i
0.0111919741886306	0.0263747905104099+0i
0.0139979318589352	0.0490112709573116+0i
0.0197468513980104	0.0770331940057234+0i
0.0115833018055421	0.0552255472026288+0i
0.0112708833900834	0.0113574607590593+0i
0.0153206904669181	0.0377968252635066+0i
0.0243996948876803	0.110467555648995+0i
0.0304142029910481	0.163600844689074+0i
0.00605576136258017	0.00956087995594077+0i
0.00458764477798214	0.0275992329526469+0i
0.00850367227204298	0.0242607379165473+0i
0.00848100975548964	0.0439979931844096+0i
0.0150254273521342	0.0507606942929904+0i
0.0191413245915777	0.0675249551978232+0i
0.0192238499798744	0.0667065070671995+0i
0.0250267565568036	0.113144055230677+0i
0.0222630797940171	0.11567873156363+0i
0.011553000959383	0.0313106874555013+0i
0.0203838383917791	0.0791831891679574+0i
0.0144494722262644	0.0518957711555549+0i
0.00624500272334774	0.00546542322824219+0i
0.00874603965523511	0.0453935814189911+0i
0.0119452777264253	0.0562368925626799+0i
0.0116230962964535	0.0154035364825801+0i
0.0154949690245973	0.053742843165294+0i
0.015799459054099	0.0384040473266011+0i
0.0197394872495345	0.0700578666592915+0i
0.0198245915401103	0.0692453562464816+0i
0.0258088378151007	0.116683656716272+0i
0.0251621805911962	0.113570530152627+0i
0.0229587966928233	0.11892318994369+0i
0.0313646408990325	0.16813366073556+0i
0.00473100778199159	0.0278826873762044+0i
0.00876941037100879	0.0228228422344723+0i
0.0119140277301375	0.0341264887447058+0i
0.014901012593591	0.0549949939694706+0i
0.0210208253855514	0.0814507408897509+0i
0.0123072536473064	0.0562449373608277+0i
0.0119753092028216	0.0143844848449733+0i
0.0162782276412771	0.0395973510826916+0i
0.0259246662947078	0.116586142930471+0i
0.0323150788070116	0.173058851753421+0i
0.0064342440841153	0.0135653579447872+0i
0.00487437078600098	0.0263713254977947+0i
0.0090351484699746	0.0240754708754036+0i
0.00901106955498209	0.0449307315575638+0i
0.0159645106970632	0.0556198131696007+0i
0.0204253331003495	0.0716731276982+0i
0.0265909190734024	0.119925471537135+0i
0.0236545135916334	0.121750562932859+0i
0.02165781237932	0.0835365826347827+0i
0.012275054500892	0.0336460740335668+0i
0.0153525529609202	0.0569690136007136+0i
0.0203377694443965	0.0724877509828603+0i
0.00662348544488286	0.0104213875827028+0i
0.00927609945472756	0.045510800682073+0i
0.0126692295681895	0.0585829635390814+0i
0.0123275221091917	0.0162666739332614+0i
0.0167569962284579	0.0396303156042644+0i
0.0210260746605853	0.0751518519470002+0i
0.0273730003316995	0.122966633599214+0i
0.0266871519982237	0.119982555469623+0i
0.0243502304904395	0.125566205305781+0i
0.00501773379001038	0.0261606046192085+0i
0.00930088656894041	0.0252992262937798+0i
0.0126360812716445	0.0363372998680708+0i
0.016434146202794	0.0579509715741076+0i
0.0158040933282468	0.0584390262344781+0i
0.0209359321023533	0.0742146556037478+0i
0.0222947993730923	0.0862831632204058+0i
0.0332657066506286	0.177475879691694+0i
0.0130312054890706	0.0575165545087087+0i
0.0126797350155598	0.0149874628457662+0i
0.017235764815636	0.0419939838649669+0i
0.00516109679401978	0.0251589161894901+0i
0.00956662466790622	0.028652202767052+0i
0.00954112935447454	0.0462046718647337+0i
0.0216268162208246	0.0784670889134622+0i
0.0281550815900012	0.126524563253081+0i
0.0250459473892496	0.128734804928582+0i
0.022931786366861	0.0892293005974291+0i
0.0274497900769754	0.123384075147483+0i
0.00681276462366807	0.0103386179577619+0i
0.012997108042399	0.0378353853287989+0i
0.0169036878752598	0.0594748632760277+0i
0.016255633695576	0.0608342341330372+0i
0.0215340947603135	0.0772647851305918+0i
0.0342161445586131	0.182552511244579+0i
0.00980615925422001	0.0472365279679629+0i
0.0133931814099538	0.057518158094973+0i
0.0130319479219299	0.0183829476950089+0i
0.0177145334028168	0.0458596563997862+0i
0.0222275577810604	0.0807211538622374+0i
0.00530445979802922	0.0257947834079651+0i
0.0289371628483028	0.129721823489194+0i
0.00700200598443563	0.0065110544297552+0i
0.0133581348131514	0.0362425340807695+0i
0.017373229547723	0.0600584661950516+0i
0.0167071740629026	0.0621083353435659+0i
0.0221322574182703	0.0793668106849319+0i
0.0235687733606332	0.0918781616911475+0i
0.0282122757804913	0.126822461766481+0i
0.0257418033202094	0.132734296262327+0i
0.0351665824665921	0.187114761690662+0i
0.00983241587200758	0.0286465066007278+0i
0.0137551573308349	0.0579736697387593+0i
0.013384160828298	0.0187513403776219+0i
0.0181933019899949	0.0500682130442744+0i
0.00544782280203862	0.0266382144312472+0i
0.0228282993412996	0.0834414841466505+0i
0.0242057603544019	0.0943379574337178+0i
0.0289747614840029	0.12996045143108+0i
0.00719124734520319	0.0110752551481092+0i
0.0100981539709734	0.0302251938029447+0i
0.0100712421175759	0.0480271177831147+0i
0.013719161583906	0.0383936054072839+0i
0.0178427712201888	0.0618239280950864+0i
0.0171587144302318	0.0626038303498118+0i
0.0227304200762305	0.0822170842110699+0i
0.0297194003978183	0.133492811982757+0i
0.0264375202190195	0.135667974709222+0i
0.0361170203745765	0.192115710921774+0i
0.014117133251718	0.058413325498081+0i
0.0137363737346681	0.0162141060204538+0i
0.0186720705771757	0.0519067310028694+0i
0.0234290409015355	0.0855984266111114+0i
0.00559118580604802	0.0282465663512983+0i
0.00738048870597075	0.00907192301742096+0i
0.0103362720173214	0.0489256948547619+0i
0.0140801883546584	0.038436557288214+0i
0.018312312892652	0.0624305946546741+0i
0.0176102547975584	0.0649406439299962+0i
0.0233285827341873	0.0841090224623639+0i
0.0248427473481742	0.0964952936786433+0i
0.0297372471875188	0.132772958506762+0i
0.0271332371178256	0.138819262566744+0i
0.0370674582825556	0.196462748350321+0i
0.0103638920699392	0.0332218621943387+0i
0.0305014816561199	0.137375851109593+0i
0.0144791091725991	0.06031734516422+0i
0.0140885866410362	0.0197573040627951+0i
0.0191508391643538	0.0550738768827258+0i
0.00573454881005741	0.029475586724711+0i
0.0240297824617747	0.0871105020905521+0i
0.0254797343419428	0.098545822584908+0i
0.0304997328910304	0.136349665480322+0i
0.00756973006673832	0.0106139711220037+0i
0.010629630168905	0.0330267621979006+0i
0.0106013019170684	0.0499708659801742+0i
0.0144412151254129	0.0391002884029193+0i
0.0187818545651178	0.0638431688809849+0i
0.0180617951648876	0.0638871162052354+0i
0.0239267453921476	0.0854948561349268+0i
0.0312835629144171	0.140517208759094+0i
0.0278289540166357	0.142278575262488+0i
0.03801789619054	0.20101954176202+0i
0.0148410850934823	0.0604028479672376+0i
0.0144407995474063	0.0229159936716138+0i
0.0246305240220105	0.089293486932198+0i
0.00587791181406686	0.0302900657824704+0i
0.00775897142750588	0.00531247027525925+0i
0.0108663318168138	0.0495434281877603+0i
0.0148022418961654	0.0369261223341722+0i
0.019251396237581	0.0651239619919728+0i
0.0196297034287101	0.0567026097939665+0i
0.0185133355322142	0.0667778071810898+0i
0.0245249080501044	0.0872067084575488+0i
0.0261167213357151	0.100867351274788+0i
0.0312622185945464	0.139809994163811+0i
0.0285246709154418	0.14529057531924+0i
0.038968334098519	0.205170900740427+0i
0.0108953682678708	0.0333651493551197+0i
0.0320656441727187	0.143647745870295+0i
0.0152030610143634	0.061362114932067+0i
0.00602127481807626	0.0306180137493837+0i
0.0147930124537764	0.0241056054220992+0i
0.0252312655822498	0.091702031347138+0i
0.0201084720158882	0.0589138245525128+0i
0.0320247042980579	0.143391684230233+0i
0.00794821278827344	0.0118482694669585+0i
0.0111611063668366	0.0346773241255826+0i
0.0111313617165608	0.0493809507590971+0i
0.0151632686669199	0.0375611756324744+0i
0.0197209379100468	0.0669643204457865+0i
0.0189648758995434	0.0659199869603373+0i
0.0251230707080646	0.0892347418270268+0i
0.0267537083294874	0.101862030175573+0i
0.0328477254310159	0.147446785207698+0i
0.0292203878142519	0.148096119592303+0i
0.0399187720065035	0.210066075724313+0i
0.0155650369352465	0.0627998051901032+0i
0.0151452253601445	0.0288946177716572+0i
0.0258320071424856	0.0938285942897099+0i
0.00616463782208566	0.0318229610668748+0i
0.008137454149041	0.0102998244149451+0i
0.0113963916163063	0.0491341563390376+0i
0.0155242954376723	0.0386023838972819+0i
0.02019047958251	0.0686488923838681+0i
0.020587240603069	0.0610350666559979+0i
0.01941641626687	0.0684615406866617+0i
0.0257212333660214	0.0920489647681798+0i
0.0273906953232561	0.104192924577031+0i
0.0327871900015739	0.146851384565948+0i
0.029916104713058	0.151443610740244+0i
0.0408692099144825	0.213626582635473+0i
0.0114268444658024	0.0346218385145514+0i
0.0336298066893175	0.150183046469329+0i
0.0159270128561276	0.0627100792740148+0i
0.00630800082609505	0.0318154853237064+0i
0.0154974382665146	0.0294328265138736+0i
0.0264327487027248	0.0965452765573328+0i
0.0210660091902471	0.0632442445451373+0i
0.0335496757050854	0.150446123105405+0i
0.00832669550980857	0.0103651523374575+0i
0.0116925825647683	0.0355690278849577+0i
0.0116614215160533	0.0492551520147892+0i
0.0158853222084268	0.0423925450090037+0i
0.0206600212549758	0.0699581789965312+0i
0.0198679566341992	0.0689943691812846+0i
0.0263193960239816	0.0946690405256257+0i
0.0280276823170283	0.10658131048491+0i
0.0344118879476147	0.15289253561508+0i
0.0306118216118681	0.154534873155791+0i
0.0162889887770108	0.0639974667051824+0i
0.0158496511728827	0.0327140317347229+0i
0.0270334902629607	0.0993969133473405+0i
0.00851593687057613	0.00775037404725226+0i
0.0119264514157987	0.049481006457024+0i
0.0162463489791793	0.0446052639771148+0i
0.0211295629274389	0.0711680824348028+0i
0.0215447777774279	0.0637059117467871+0i
0.0203194970015258	0.0714087097613955+0i
0.0269175586819384	0.0972062755175817+0i
0.028664669310797	0.109014249507781+0i
0.0343121614086014	0.15380582190237+0i
0.00645139247978553	0.0325038852014877+0i
0.0119583206637341	0.0379146241363974+0i
0.0351939692059163	0.156495194678453+0i
0.0313075385106782	0.157978051936391+0i
0.0166509646978919	0.0644260536039482+0i
0.0162018640792528	0.0323002832475563+0i
0.0276342318231999	0.101904066275121+0i
0.022023546364606	0.064324522970009+0i
0.035074647112113	0.157429439108041+0i
0.00870517823134369	0.0142661927408512+0i
0.00659475548379493	0.0326269337895953+0i
0.0122240587626999	0.0404755402891945+0i
0.0121914813155457	0.0497357527979918+0i
0.0166073757499338	0.0472681913647388+0i
0.0215991045999048	0.072740218323168+0i
0.020771037368855	0.0717622048334157+0i
0.0275157213398986	0.100067694108814+0i
0.0293016563045693	0.110787413833115+0i
0.0359760504642135	0.159539498877637+0i
0.0320032554094844	0.161429898493618+0i
0.017012940618775	0.066522451816997+0i
0.0282349733834357	0.104077907603217+0i
0.00889441959211125	0.0122014735768595+0i
0.0124565112152912	0.0500976323388386+0i
0.016554147371893	0.0344903841054967+0i
0.0169684025206862	0.0497207970528872+0i
0.0220686462723679	0.0736110999955387+0i
0.0225023149517868	0.0655298729994129+0i
0.0212225777361816	0.0740504715746324+0i
0.0281138839978555	0.102079991579403+0i
0.029938643298338	0.113846618540875+0i
0.0358371328156289	0.160876560317451+0i
0.00673811848780438	0.0332667778818192+0i
0.0124897968616657	0.0425127790549943+0i
0.0367581317225151	0.161677521168107+0i
0.0326989723082944	0.164676060475155+0i
0.0173749165396561	0.0664484874873891+0i
0.0229810835389649	0.0667777418644169+0i
0.0365996185191405	0.16365869388794+0i
0.00908366095287881	0.0112075677320322+0i
0.00688148149181378	0.0332767345728181+0i
0.0127555349606315	0.0439300483602758+0i
0.0127215411150382	0.0515873788786996+0i
0.0169063602782631	0.0344988898988845+0i
0.0173294292914407	0.0524439133031957+0i
0.0225381879448338	0.0736806319999693+0i
0.0216741181035108	0.0753880415484488+0i
0.0287120466558157	0.104947227873336+0i
0.0288358349959449	0.106360588005384+0i
0.0305756302921102	0.115605208599436+0i
0.0375402129808123	0.16620274660403+0i
0.0333946892071006	0.167595327589367+0i
0.00927290231364638	0+0.00219951638785678i
0.0177369647978534	0.0686604953158751+0i
0.0172585731846312	0.035363345008819+0i
0.0176904560621932	0.0528801615860021+0i
0.0230077296172969	0.0755717497594318+0i
0.0234598521261458	0.067291522022988+0i
0.0221256584708374	0.0771473583061467+0i
0.0293102093137725	0.106923856383081+0i
0.0294365765561807	0.108869277459107+0i
0.0312126172858789	0.118081945041064+0i
0.0373621042226564	0.166944495171554+0i
0.00702484449582317	0.0335189784285502+0i
0.0130212730595973	0.0430162710432707+0i
0.0129865710147851	0.0520538060414824+0i
0.0383222942391139	0.169539980849305+0i
0.0340904061059107	0.171006347399925+0i
0.0180989407187345	0.069759942477529+0i
0.038124589926168	0.1701806543247+0i
0.00946214367441394	0.0110421147373274+0i
0.00716820749983257	0.032755116540389+0i
0.0132870111585631	0.0455362212618547+0i
0.0132516009145306	0.0517631409977938+0i
0.0176107860910013	0.0351770778847618+0i
0.0180514828329477	0.0551777803722524+0i
0.0234772712897628	0.0773796319893584+0i
0.0239386207133266	0.0689154029659368+0i
0.0225771988381666	0.0786541189355772+0i
0.0299083719717327	0.108733328876249+0i
0.03003731811642	0.110820964488732+0i
0.0391043754974111	0.172551489694365+0i
0.0347861230047168	0.173722918293545+0i
0.0318497315752132	0.119908258370856+0i
0.0096513850351815	0.00813098879124568+0i
0.0184609166396177	0.0713652755420415+0i
0.0179629989973694	0.0359201152677869+0i
0.0184125096037001	0.053592864323368+0i
0.0244173893005047	0.0694963874769071+0i
0.0230287392054932	0.0801422896836912+0i
0.0305065346296895	0.110389689813049+0i
0.0306380596766558	0.114072166407657+0i
0.0388870756296839	0.173295792511323+0i
0.00731157050384197	0.0330867171394176+0i
0.0135527492575289	0.0449990685482802+0i
0.0135166308142776	0.0516209836931346+0i
0.0239468129622286	0.0791962106873432+0i
0.0398864567557127	0.176057364321732+0i
0.0354818399035269	0.176375568820049+0i
0.0324867185689818	0.122901787463414+0i
0.0188228925604988	0.0725367698393264+0i
0.00984062639594906	0.0119041920025683+0i
0.00745493350785141	0.0323918757873217+0i
0.0138184873564947	0.0469927586091966+0i
0.0137816607140231	0.0516666277739502+0i
0.0183152119037395	0.0393307983916887+0i
0.0187735363744547	0.0539615367350527+0i
0.0244163546346918	0.0803371234502168+0i
0.0248961578876855	0.0711529039792537+0i
0.0311046972876497	0.11244373912355+0i
0.0312388012368951	0.116639283919233+0i
0.0406685380140099	0.178890710128315+0i
0.0396495613331998	0.176418585888246+0i
0.036177556802333	0.17935679642972+0i
0.0234803698087069	0.0807880139097954+0i
0.0331237055627541	0.125092649068855+0i
0.0191848684813819	0.0743315917488315+0i
0.0186674248101076	0.0384012438849947+0i
0.0191345631452071	0.053536885276474+0i
0.0253749264748636	0.0726498905418629+0i
0.0317028599456066	0.114254006866746+0i
0.0404120470367114	0.179826883655104+0i
0.00759829651186081	0.0324904142983218+0i
0.0100298677567172	0.00899333086236677+0i
0.0140842254554605	0.0482103612947494+0i
0.01404669061377	0.0518872816786547+0i
0.0248858963071576	0.0822062119100242+0i
0.0318395427971343	0.119102560845684+0i
0.0414506192723115	0.182009835483597+0i
0.0368732737011431	0.182624377319922+0i
0.0239319101760335	0.0820476081308893+0i
0.0337606925565228	0.128007231344935+0i
0.00774165951587021	0.0333486482548473+0i
0.0102191091174847	0.0116583455634399+0i
0.0143499635544264	0.0509591847524897+0i
0.0143117205135155	0.0520528536630616+0i
0.0195468444022651	0.0746945838134455+0i
0.0190196377164777	0.0392350066226691+0i
0.0194955899159616	0.0547414036776163+0i
0.0253554379796207	0.0833772929443229+0i
0.0258536950620444	0.0752445954799157+0i
0.0323010226035668	0.116590204325581+0i
0.0324402843573701	0.121626884101214+0i
0.0422327005306087	0.185701307870141+0i
0.0411745327402273	0.183034873435684+0i
0.0375689905999492	0.185417564409333+0i
0.0243834505433627	0.083652804508442+0i
0.0343976795502951	0.130076886428676+0i
0.0199088203231462	0.0759538297607117+0i
0.0193718506228458	0.0408175624487215+0i
0.0263324636492225	0.0774352371820922+0i
0.0328991852615236	0.119153178723859+0i
0.0419370184437389	0.186200656465237+0i
0.0078850225198796	0.0342492708417492+0i
0.0104083504782523	0.00685200700524766+0i
0.0146157016533929	0.0512874792899296+0i
0.0145767504132625	0.0545623828019024+0i
0.0258249796520866	0.084483747650192+0i
0.0330410259176094	0.123902599873123+0i
0.0430147817889103	0.189104377909875+0i
0.0382647074987593	0.188522141032756+0i
0.0198566888343499	0.0556768162913472+0i
0.0350346665440637	0.13221903892904+0i
0.0248349909106919	0.0854354415968629+0i
0.0105975918390199	0.0077547651788256+0i
0.014841780313008	0.0544396953107925+0i
0.0202707962440293	0.0770001948049485+0i
0.0197240635292159	0.0413112498201414+0i
0.0262945213245497	0.0850179530477276+0i
0.0268112322364033	0.0800252021473448+0i
0.0334973479194838	0.121482971401038+0i
0.0336417674778452	0.12584252317201+0i
0.0437968630472075	0.192599908861912+0i
0.0426995041472548	0.189229341883829+0i
0.0389604243975654	0.1919585067088+0i
0.00802838552388905	0.0350143496419834+0i
0.0148814397523587	0.049579761656925+0i
0.0202177156051044	0.055733986346237+0i
0.0252865312780185	0.0873751413111812+0i
0.035671653537836	0.134495035896687+0i
0.0206327721649104	0.0779506977300126+0i
0.020076276435584	0.0427079966601506+0i
0.0272900008235814	0.0810453931120142+0i
0.0434619898507664	0.192662343812703+0i
0.0107868331997874	0+0.00496164008574144i
0.00817174852789845	0.0361858265423521+0i
0.0151471778513245	0.0461233175902595+0i
0.0151068102127549	0.0553627822600573+0i
0.0267640629970156	0.0860166559823331+0i
0.034095510577444	0.123446990087657+0i
0.0342425090380844	0.127202120951138+0i
0.0445789443055091	0.195176806369714+0i
0.0396561412963755	0.194983208769698+0i
0.0205787423758569	0.0558389763211653+0i
0.0363086405316047	0.136624077345973+0i
0.0257380716453477	0.088677943478491+0i
0.010976074560555	0+0.0052836157832193i
0.0153718401125004	0.0572120356330434+0i
0.0209947480857936	0.0782644643690788+0i
0.0204284893419541	0.0454710826977116+0i
0.0272336046694787	0.0876602459693351+0i
0.0277687694107623	0.0825343126581752+0i
0.0348432505983203	0.128787438266778+0i
0.0453610255638063	0.199120628466393+0i
0.0442244755542823	0.195732456348162+0i
0.0403518581951817	0.198096833725112+0i
0.00831511153190785	0.0367332998674083+0i
0.0154129159502903	0.0438645642859931+0i
0.0209397691466114	0.0566072846977402+0i
0.0261896120126743	0.0898778296095265+0i
0.0346937927723026	0.126274318070838+0i
0.0369456275253769	0.137758409404661+0i
0.0213567240066747	0.080443109274737+0i
0.0207807022483222	0.0469325704624493+0i
0.0282475379979404	0.0828232879163622+0i
0.0449869612577939	0.19883828615876+0i
0.0111653159213225	0.00766335574514042+0i
0.00845847453591724	0.0370758595544612+0i
0.0156786540492562	0.0420258000797188+0i
0.0156368700122474	0.0565980621426027+0i
0.0277031463419446	0.0891541552831686+0i
0.0354439921585595	0.130958491068654+0i
0.0461431068221079	0.202063323232458+0i
0.0410475750939917	0.200980548439554+0i
0.0213007959173638	0.0561879558533557+0i
0.0375826145191456	0.139892632081316+0i
0.0266411523800035	0.0920903476356752+0i
0.0352919554302628	0.128295946106001+0i
0.0159018999119929	0.058634963427721+0i
0.0217186999275578	0.0814593502593831+0i
0.0211329151546923	0.0502814673358565+0i
0.0287263065851212	0.0834582390155368+0i
0.0360447337187953	0.132690937496187+0i
0.0469251880804051	0.204969863898045+0i
0.0417432919927979	0.203962855921721+0i
0.00860183753992669	0.0372785461089888+0i
0.015944392148222	0.0422489506353391+0i
0.0113545951001077	0.0128289400235422+0i
0.0216618226881183	0.0577238123363159+0i
0.0281727818476754	0.0904960960719044+0i
0.0270926927473301	0.0934620482767476+0i
0.0358901180882196	0.129995341978742+0i
0.0382196015129179	0.141839733502288+0i
0.04574959933655	0.20183631771546+0i
0.0220806758484389	0.0814592601478178+0i
0.0214851280610604	0.0522838244380839+0i
0.0292050751722993	0.0844223992158582+0i
0.00874520054393609	0.0375509582845113+0i
0.0161669298117398	0.058285254147716+0i
0.0366454752790346	0.134998101641499+0i
0.0477072693387067	0.20768906792648+0i
0.042439008891608	0.207407884706194+0i
0.0388565885066865	0.143771301844431+0i
0.0465120850400616	0.20497551696042+0i
0.0115438364608753	0.00853621820694499+0i
0.0162101833523233	0.0478260433815295+0i
0.0220228494588728	0.0598724051096749+0i
0.0286423235201412	0.0927622320889689+0i
0.0275442331146593	0.0950291276734821+0i
0.0364882807461798	0.132038065111156+0i
0.0224426517693221	0.0825053254245102+0i
0.0218373409674305	0.0539183780297744+0i
0.0296838437594801	0.0861615540961011+0i
0.0372462168392704	0.13705168150831+0i
0.00888856354794548	0.0381213794932461+0i
0.0117330778216429	0.0130509720841166+0i
0.0164320126750942	0.059057766527647+0i
0.0223838762296253	0.061370261007838+0i
0.0291118651926044	0.0939252384906846+0i
0.0279957734819859	0.096692533100787+0i
0.0370864434041367	0.134282765326864+0i
0.0394935755004588	0.1459615688271+0i
0.0472745707435775	0.208059638545032+0i
0.0431348648225678	0.210295022249645+0i
0.0164759214512891	0.0539442521537335+0i
0.0484895068882266	0.210831472982569+0i
0.0228046276902031	0.0832789199656093+0i
0.0221895538737986	0.0552198699976123+0i
0.0301626123466582	0.0873341455487109+0i
0.00903192655195488	0.0383978944458201+0i
0.0378469583995096	0.139497385013239+0i
0.0401305624942275	0.148049380778631+0i
0.0480370564470891	0.211091075937438+0i
0.0119223191824104	0.0123663751375473+0i
0.0167416595502549	0.0566535946541268+0i
0.0166970425748412	0.0606634945784373+0i
0.0227449030003798	0.0628426098839095+0i
0.0295814068650702	0.0960316946793026+0i
0.0284473138493151	0.0988289248296198+0i
0.0376846060620969	0.13648212259206+0i
0.0492715881465238	0.213979401474345+0i
0.0438305817213779	0.213616838327463+0i
0.0231666036110863	0.0844816585910688+0i
0.0225417667801687	0.056113005281326+0i
0.030641380933839	0.0889809841028684+0i
0.0384476999597455	0.14135251994081+0i
0.00917528955596433	0.0383826589834302+0i
0.012111560543178	0.0180022516322207+0i
0.0169620724745867	0.0603164103847548+0i
0.0231059297711323	0.0642521942666946+0i
0.0300509485375333	0.0969883607844758+0i
0.0288988542166417	0.100320288141362+0i
0.0382827687200537	0.138412624716285+0i
0.0407675494879998	0.150029919001993+0i
0.048799542150605	0.214379526749552+0i
0.044526298620184	0.21718405715165+0i
0.0170073976492208	0.05789856684369+0i
0.0500536694048254	0.216959280423083+0i
0.0235285795319674	0.0849599054373001+0i
0.0228939796865368	0.0577688607867228+0i
0.00931865255997372	0.0389318034407467+0i
0.0390484415199847	0.143326916151911+0i
0.0311202451981926	0.0894063101680879+0i
0.0414045364817684	0.152246408615015+0i
0.0495620278541166	0.217410465308209+0i
0.0123008019039456	0.0115059374126862+0i
0.0172731357481866	0.0576436060560836+0i
0.0172271023743337	0.0619608009233569+0i
0.0234669565418868	0.0626187416714085+0i
0.0305204902099992	0.0985518666770545+0i
0.0293503945839709	0.102243623325067+0i
0.0388809313780139	0.140379485680779+0i
0.0508357506631226	0.219548348768121+0i
0.0452220155189941	0.220634315727621+0i
0.0238905554528505	0.0859108902516428+0i
0.0232461925929069	0.058611396030813+0i
0.0396491830802205	0.144775651091391+0i
0.00946201556398312	0.0392589304110705+0i
0.0124900432647131	0.0162221873279193+0i
0.0174921322740791	0.0626993671283679+0i
0.0238279833126392	0.0630341548753615+0i
0.0309900318824623	0.0997626619703198+0i
0.0315990137853734	0.0912336514063546+0i
0.0298019349512975	0.103334338590397+0i
0.0394790940359707	0.142792633459197+0i
0.0420415234755407	0.154163459119402+0i
0.0503245135576325	0.219681701559324+0i
0.0459177324178002	0.223853707452938+0i
0.0175388738471524	0.0590249658682214+0i
0.0516178319214242	0.223006345201207+0i
0.0242525313737316	0.0866296175583033+0i
0.023598405499275	0.0611517157602753+0i
0.00960537856799252	0.0391859804500256+0i
0.0402499246404598	0.147179407093317+0i
0.0320777823725515	0.0928768218801288+0i
0.0510869992611441	0.222715119531847+0i
0.0126792846254807	0.0146267897613722+0i
0.0178046119461182	0.0588407714342593+0i
0.0177571621738261	0.0628724646288867+0i
0.0241890100833937	0.0625104263643696+0i
0.0314595735549282	0.101567977446404+0i
0.0302534753186267	0.105113748923563+0i
0.0400772566939309	0.144916232590021+0i
0.042678510469313	0.155142772954463+0i
0.0523999131797214	0.226037737387818+0i
0.0466134493166103	0.226916879992503+0i
0.0246145072946148	0.0878397125814005+0i
0.0239506184056451	0.0625164506009791+0i
0.0408506662006956	0.149741433882799+0i
0.00974874157200196	0.0388345207257667+0i
0.0128685259862482	0.0164533964675721+0i
0.0180221920735716	0.0643998265492576+0i
0.0245500368541462	0.0635257394641581+0i
0.0319291152273913	0.102806187205147+0i
0.0325565509597323	0.0950286720450112+0i
0.0307050156859533	0.106161147078091+0i
0.0406754193518878	0.146685279686122+0i
0.0433154974630817	0.15850911310133+0i
0.05184948496466	0.225242381031559+0i
0.0473091662154164	0.229787884149987+0i
0.018070350045084	0.0593346621095934+0i
0.053181994438023	0.228692655874787+0i
0.0249764832154959	0.0889801340486693+0i
0.00989210457601136	0.039386373061996+0i
0.0243028313120152	0.062883284319511+0i
0.0414514077609348	0.151708539851354+0i
0.0330353195469104	0.0966839400072174+0i
0.0526119706681716	0.228085389478627+0i
0.0130577673470158	0.0167772388872785+0i
0.0183360881440498	0.0594235822519954+0i
0.0182872219733186	0.0640011502556212+0i
0.0249110636249007	0.0649814425227723+0i
0.0323986568998572	0.104427056899857+0i
0.0311565560532825	0.107571011676898+0i
0.041273582009848	0.148277327860488+0i
0.0439524844568539	0.160672134114323+0i
0.0539640756963202	0.231653052663915+0i
0.0480048831142265	0.232921214878391+0i
0.025338459136379	0.088688090783422+0i
0.0246550442183833	0.0655699772372506+0i
0.0420521493211707	0.153897376693664+0i
0.0132470087077834	0.0189155570330968+0i
0.018552251873064	0.0643018926957466+0i
0.0252720903956531	0.0663980245156018+0i
0.0328681985723203	0.105893699207814+0i
0.0335140881340912	0.0988089506239405+0i
0.0316080964206091	0.10915321751381+0i
0.0418717446678048	0.15048909340561+0i
0.0445894714506226	0.162704301686323+0i
0.0533744563716875	0.2309077134434+0i
0.0487006000130327	0.235736821341449+0i
0.0100354962297018	0.0394599419826816+0i
0.0186018262430156	0.0582647826188093+0i
0.0547461569546218	0.234470393267783+0i
0.0257004350572601	0.0904641177249011+0i
0.0250072571247534	0.0671010685775968+0i
0.0426528908814099	0.156183399422983+0i
0.0339928567212693	0.100393259712715+0i
0.0541369420751991	0.234138241125722+0i
0.0134362500685509	0.0214209432217773+0i
0.0101788592337112	0.0400022898280756+0i
0.0188675643419814	0.0572729021366039+0i
0.018817281772811	0.0655150137088943+0i
0.0256331171664076	0.0679084364764848+0i
0.0333377402447862	0.10722208608622+0i
0.0320596367879383	0.11112721768603+0i
0.042469907325765	0.153033046771785+0i
0.0452264584443949	0.165273377655635+0i
0.055528238212919	0.237219832958664+0i
0.0493963169118427	0.238551166285496+0i
0.0260624109781433	0.0918882577639474+0i
0.0136254914293185	0.020687944891404+0i
0.0190823116725565	0.065420232409482+0i
0.0253595404173936	0.0680019524125216+0i
0.0259941439371601	0.0697002869434548+0i
0.0338072819172493	0.107548961635788+0i
0.0344716253084501	0.101924743827274+0i
0.0325111771552649	0.112416139902766+0i
0.0430680699837218	0.155158715582711+0i
0.0432537524939157	0.158353820772318+0i
0.0458634454381635	0.167404946036391+0i
0.054899427778715	0.236965489003617+0i
0.0103222222377206	0.0400320802208493+0i
0.0191333024409472	0.0581429218538433+0i
0.0563103194712206	0.240475685947488+0i
0.0500920338106528	0.241525229288741+0i
0.0264243868990244	0.09289790094507+0i
0.0349503938956282	0.104053971265734+0i
0.0556619134822266	0.240294533809497+0i
0.0138147327900861	0.0190914094527774+0i
0.01046558524173	0.0410693627073941+0i
0.019399040539913	0.0590175433708654+0i
0.0193473415723035	0.0659736343210826+0i
0.0257117533237637	0.0690524268912717+0i
0.0263551707079146	0.0709962075702759+0i
0.0342768235897151	0.109414157549836+0i
0.0329627175225941	0.114699625293865+0i
0.043666232641682	0.157155764985205+0i
0.0438544940541549	0.160455716035642+0i
0.0465004324319358	0.169717758822035+0i
0.0570924007295178	0.243460389543342+0i
0.050787750709459	0.244883158417633+0i
0.0140039741508536	0.0208038151165656+0i
0.0196123714720489	0.0663783930494687+0i
0.0267864351572217	0.0935281116006012+0i
0.0260639662301318	0.0702040854724371+0i
0.026716197478667	0.0724511956055992+0i
0.0347463652621783	0.110892921325033+0i
0.035429162482809	0.105519707748857+0i
0.0334142578899207	0.116072739482894+0i
0.0442643952996388	0.159156826846714+0i
0.0444552356143907	0.161938241445784+0i
0.0564243991857425	0.243465328039634+0i
0.0106089482457395	0.0419435867336725+0i
0.0196647786388789	0.0620187308699832+0i
0.0578744819878194	0.246505193074641+0i
0.0514834676082691	0.248496567038233+0i
0.0471375467212665	0.171520614727781+0i
0.0271484110781028	0.0948293742084486+0i
0.0359079310699872	0.106486199285625+0i
0.0571868848892541	0.24621273581315+0i
0.0141932155116212	0.0197190802944652+0i
0.0107523112497489	0.0425564506198732+0i
0.0199305167378447	0.0622465430980675+0i
0.0198774013717959	0.0683084151072771+0i
0.0264161791365019	0.072259524881985+0i
0.0270772242494215	0.0735782735624143+0i
0.0352159069346441	0.11296850154103+0i
0.0338657982572499	0.11751282139192+0i
0.0448625579575991	0.160987496541046+0i
0.04505597717463	0.163883923633564+0i
0.0586565632461166	0.249636286062642+0i
0.0521791845070752	0.251552304108167+0i
0.0477745337150388	0.173611945613124+0i
0.0143824568723887	0.0206824007824924+0i
0.0275103869989859	0.0964093841993723+0i
0.02676839204287	0.0730701863119261+0i
0.027438251020174	0.0749339893903788+0i
0.0356854486071073	0.114261441533339+0i
0.036386699657168	0.107690481414255+0i
0.0343173386245765	0.118488926675368+0i
0.0454607206155559	0.162788001413665+0i
0.0456567187348658	0.16632253912587+0i
0.05794937059277	0.249435445961731+0i
0.0108956742537583	0.0425545882217582+0i
0.0201962548368105	0.0606032019377398+0i
0.0201424312715429	0.0688985841191023+0i
0.0594386445044182	0.252307036020662+0i
0.0528749014058853	0.254901282101564+0i
0.0484115207088074	0.175717835953953+0i
0.027872362919867	0.0973115767970255+0i
0.0587118562962816	0.25224594507843+0i
0.0145716982331563	0.018058551342666+0i
0.0110390372577677	0.0432450144709855+0i
0.0204619929357763	0.0593925079450266+0i
0.0204074611712884	0.0696657383968836+0i
0.0271206049492401	0.0740603477333383+0i
0.0277992777909285	0.0763576634396144+0i
0.0361549902795731	0.116248550665868+0i
0.0368654682443488	0.108859145766542+0i
0.0460588832735161	0.164670593817126+0i
0.046257460295105	0.168151435673767+0i
0.0602207257627154	0.255440498963337+0i
0.0535706183046914	0.257855518674001+0i
0.0347689692277902	0.11938691168152+0i
0.0490485077025797	0.177712042959294+0i
0.0147609395939239	0.0204054644329253+0i
0.0282343388407502	0.098110523867815+0i
0.0274728178556082	0.0760603763536823+0i
0.028160304561681	0.0784068277530586+0i
0.0373442368315269	0.110363980016609+0i
0.0466570459314729	0.166674004661156+0i
0.0468582018553409	0.170179575992851+0i
0.0594743419997976	0.255737207204849+0i
0.0111824002617771	0.0428214402452889+0i
0.0207277310347421	0.0569540501614001+0i
0.0206724910710354	0.0697316772242764+0i
0.036624531952039	0.117852463663215+0i
0.061002807021017	0.258315186825476+0i
0.0542663352035015	0.261432711329687+0i
0.0352205095951168	0.119820499613628+0i
0.0496854946963484	0.179665670598168+0i
0.0285963147616313	0.0990419532856574+0i
0.0149501809546914	0.0202783082931988+0i
0.0113257632657865	0.0430704297040744+0i
0.0209934691337079	0.0580132376676301+0i
0.0209375209707808	0.0705300569698496+0i
0.0278250307619783	0.0776887968045338+0i
0.0370940736245021	0.119410747404682+0i
0.0378230054187077	0.111314747355071+0i
0.0472552085894331	0.168764622691903+0i
0.0474589434155801	0.172331369318136+0i
0.0617848882793142	0.261197451602048+0i
0.0602368277033135	0.258646230913883+0i
0.0549620521023076	0.264329020069806+0i
0.0285214034800713	0.0796921924150346+0i
0.035672049962446	0.121318887866611+0i
0.0503224816901206	0.181868068852355+0i
0.0289582906825144	0.100261362703007+0i
0.0281772436683465	0.0782134286777653+0i
0.0383017740058858	0.112883851058454+0i
0.0478533712473899	0.170890462614992+0i
0.0609993134068251	0.262076216378918+0i
0.0114691262697959	0.0422441737138503+0i
0.0151394223154595	0.0217301584723637+0i
0.0212592072326737	0.060441779618111+0i
0.0212025508705278	0.0705949172421467+0i
0.037563615296968	0.120760077769844+0i
0.0480596849758194	0.17468830113431+0i
0.0625669695376158	0.264282987433562+0i
0.0556577690011177	0.267315744057989+0i
0.0288824302508238	0.0822192152826947+0i
0.0361235903297726	0.122491725295864+0i
0.0509594686838893	0.18375908603965+0i
0.0116124892738053	0.0429662014621389+0i
0.0153286636762271	0.0207713335602779+0i
0.0215249453316395	0.0632384259025975+0i
0.0214675807702733	0.0704787352870325+0i
0.0293202666033976	0.100894973832599+0i
0.0285294565747166	0.0801066350480618+0i
0.0380331569694311	0.121883274296318+0i
0.0387805425930666	0.113441220134182+0i
0.0484515339053502	0.173190642098926+0i
0.0486604265360552	0.176309734105708+0i
0.063349050795913	0.266996842359207+0i
0.061761799110341	0.265050068333144+0i
0.0563534858999238	0.27039257826904+0i
0.0292434570215783	0.0830687820615627+0i
0.0365751306971018	0.123825468283971+0i
0.0515964556776616	0.186090182895855+0i
0.0296822425242787	0.101938196753949+0i
0.0288816694810847	0.0806260794089052+0i
0.0392593111802447	0.11416770419366+0i
0.0625242848138526	0.268061460482003+0i
0.0155179050369946	0.0241712419244482+0i
0.0117558522778148	0.0433191127784826+0i
0.0217906834306061	0.0649476040866463+0i
0.0217326106700203	0.0714355445228535+0i
0.0385026986418969	0.122517452512745+0i
0.0490496965633104	0.17516689913677+0i
0.0492611680962944	0.178231928748841+0i
0.0641311320542146	0.270176572287025+0i
0.0570492027987339	0.273742126671971+0i
0.0296044837923307	0.083981935747605+0i
0.0522334426714302	0.188146880151222+0i
0.037026671064431	0.124671035213784+0i
0.0157071463977622	0.0232303497377066+0i
0.0219976405697657	0.072263249539739+0i
0.0300442184451618	0.102906347632101+0i
0.0292338823874548	0.0825755231365603+0i
0.0389722403143601	0.124082295958017+0i
0.0397380797674255	0.115011087347116+0i
0.0498619096565302	0.179974766552827+0i
0.0649132133125118	0.272905818841312+0i
0.0632867705173685	0.271098657946559+0i
0.0577449196975401	0.276729608409026+0i
0.0118992152818242	0.0437556853448783+0i
0.0220564215295719	0.0653759715765242+0i
0.0299655105630852	0.0845282226568849+0i
0.0374782114317576	0.12629241988001+0i
0.049647978758169	0.177299642389626+0i
0.0528704296652025	0.189977803854679+0i
0.0304061943660429	0.104396658665043+0i
0.0295860952938229	0.0833990050453434+0i
0.0402168483546036	0.116189721045348+0i
0.0640492562208801	0.273587001604258+0i
0.0158963877585298	0.0238258441836549+0i
0.0120425782858336	0.0441053357123361+0i
0.0223221596285377	0.0649955595864632+0i
0.0222626704695127	0.0724701420542402+0i
0.0504626512167695	0.182020920004127+0i
0.0656952945708134	0.275863575981302+0i
0.0584406365963501	0.279128098023798+0i
0.0303265373338377	0.0851265041108091+0i
0.0535074166589712	0.191958233489099+0i
0.0394418758200936	0.125460796623334+0i
0.0379297517990868	0.127287489148058+0i
0.0502461414161292	0.179315352192485+0i
0.0225277003692582	0.0731498171199413+0i
0.0307681702869261	0.105692183531113+0i
0.029938308200193	0.0835933457089048+0i
0.0406956169417845	0.11655390863039+0i
0.0510633927770053	0.183966759254595+0i
0.0664773758291106	0.278460468946594+0i
0.0591363534951563	0.281587011230307+0i
0.0121859412898429	0.0444662028004344+0i
0.0225878977275035	0.0666427152010013+0i
0.016085666937315	0.022680298883542+0i
0.0306875641045922	0.0850034479901419+0i
0.0399114174925567	0.126554194933709+0i
0.0383812921664134	0.128275955857143+0i
0.050844304074086	0.181113616626855+0i
0.0541444036527435	0.194121653017412+0i
0.0648118942996361	0.276257107350566+0i
0.0311301462078072	0.106873276519636+0i
0.0302905211065611	0.0850164652388118+0i
0.0411743855289626	0.117818934287303+0i
0.0123293042938523	0.0450815077434809+0i
0.0227927302690052	0.0734121344830792+0i
0.0516641343372446	0.186012686023567+0i
0.0672594570874122	0.281165355300536+0i
0.0310485908753446	0.0869400551615271+0i
0.0547813906465121	0.195863916066797+0i
0.0162749082980825	0.0262608680642768+0i
0.0228536889316049	0.0667185434684635+0i
0.0403809591650226	0.127894960225428+0i
0.0388328325337426	0.129250833982247+0i
0.0514424667320462	0.183019858241225+0i
0.05983220942612	0.283817909110604+0i
0.0314921221286903	0.108314893575227+0i
0.0306427340129312	0.0862027817095719+0i
0.0416531541161434	0.118620167098825+0i
0.0522648758974804	0.188302467752555+0i
0.0124726672978618	0.0456773909341722+0i
0.0164641496588501	0.0287160196969222+0i
0.0230578131323596	0.0737857147565003+0i
0.0314096176460991	0.0876771932304287+0i
0.0408505008374857	0.129647899606359+0i
0.0392843729010692	0.130548492661425+0i
0.052040629390003	0.185160322136296+0i
0.0554183776402844	0.197936932250998+0i
0.0605279263249262	0.285851828899355+0i
0.0231194270305707	0.0661700034887578+0i
0.0680416946369321	0.283970529262037+0i
0.0318540980495714	0.109929021587723+0i
0.0309949469192993	0.0867836451402557+0i
0.0421319227033215	0.119567331694366+0i
0.0126160303018712	0.0452127476846021+0i
0.0528656174577196	0.190371685159948+0i
0.0560553646340531	0.199932158706664+0i
0.0166533910196177	0.0309029124841007+0i
0.0233851651295365	0.0656597613102516+0i
0.0233228430321065	0.0734233440181563+0i
0.0317706444168536	0.0891180056788198+0i
0.0413200425099516	0.130378649864253+0i
0.0397359132683984	0.131740970056734+0i
0.0526387920479632	0.187495466611862+0i
0.0688237758952293	0.286807643670954+0i
0.0612236432237363	0.288113433261158+0i
0.0322160739704546	0.110784660778602+0i
0.0313471598256694	0.0885744163629802+0i
0.0426106912905023	0.120706729174827+0i
0.0534663590179555	0.192130799307537+0i
0.0127593933058806	0.0457903130144078+0i
0.0168426323803852	0.0289556924914526+0i
0.023587872931852	0.0739304230125092+0i
0.0321316711876061	0.0903466103403996+0i
0.0417895841824147	0.132012791127514+0i
0.040187453635725	0.133334417992042+0i
0.05323695470592	0.189497425458287+0i
0.0566923516278254	0.201847449770175+0i
0.0619193601225424	0.29049413844015+0i
0.0236509032285023	0.0652389584690595+0i
0.069605857153531	0.289708570000811+0i
0.0325780498913357	0.111101739841214+0i
0.0316993727320375	0.0882905708080825+0i
0.01290275630989	0.0467033439961801+0i
0.0540671005781947	0.194738986250718+0i
0.0430895555548559	0.122557483690351+0i
0.057329338621594	0.204294106933263+0i
0.0170318737411528	0.029198502584747+0i
0.0239166413274681	0.0642715598399116+0i
0.023852902831599	0.0756278359763658+0i
0.0324926979583606	0.0912659056379481+0i
0.0422591258548806	0.132999323306549+0i
0.0406389940030542	0.134723569625979+0i
0.0538351173638803	0.191671808935027+0i
0.0703879384118281	0.292690064090022+0i
0.0626150770213525	0.2927651869346+0i
0.0329400258122188	0.112002252067024+0i
0.0320515856384076	0.089988592657684+0i
0.0546678421384305	0.196384619365683+0i
0.0130461193138994	0.0469381122647548+0i
0.0172211151019204	0.0283375099132773+0i
0.0241179327313445	0.0758867703548757+0i
0.0328537247291131	0.091919352950336+0i
0.0427286675273437	0.134942966675997+0i
0.0435683241420367	0.123853152581012+0i
0.0410905343703808	0.136043005559647+0i
0.0544332800218371	0.193651219156635+0i
0.0579663256153663	0.20587454659615+0i
0.0633107939201586	0.294669891032068+0i
0.0241823794264339	0.0654441356701814+0i
0.0711700196701298	0.295574236273962+0i
0.0333020017330999	0.113093915971582+0i
0.0324037985447757	0.0905741931682809+0i
0.0131894823179088	0.047071007926685+0i
0.0552685836986698	0.199063445996282+0i
0.0440470927292148	0.124975410347353+0i
0.058603312609135	0.207809698645332+0i
0.0174103564626879	0.028822940774557+0i
0.0244481175253997	0.068130742584434+0i
0.0243829626310914	0.0772962799468193+0i
0.0332147514998676	0.0933844330733204+0i
0.0431982091998096	0.136002926282661+0i
0.04154207473771	0.137669791491676+0i
0.0550314426797973	0.196094870114203+0i
0.0719521009284269	0.298215774730097+0i
0.0640065108189687	0.296511298625813+0i
0.0336639776539831	0.11437842100453+0i
0.0327560114511458	0.0912753095182895+0i
0.0558693252589056	0.200916635088584+0i
0.0133328453219182	0.0475387837186313+0i
0.0175995978234555	0.0273855413008472+0i
0.0246479925308369	0.0782322768998587+0i
0.03357577827062	0.0939798688266842+0i
0.0436677508722727	0.137862224625615+0i
0.0445258613163956	0.125923473045456+0i
0.0419936151050366	0.139016935291612+0i
0.0556296053377541	0.197698640208843+0i
0.0592402996029072	0.209772327445023+0i
0.0647022277177748	0.298221630421175+0i
0.0247138556243656	0.0702618249304217+0i
0.0727341821867286	0.300585137158927+0i
0.0340259535748642	0.114854090600464+0i
0.0331082243575139	0.09302366434225+0i
0.0564700668191448	0.202548836244077+0i
0.0450046299035737	0.127224882150851+0i
0.017788839184223	0.0292181814570918+0i
0.0134762369756087	0.0475027166076466+0i
0.0249795937233314	0.0727844295951367+0i
0.0249130224305839	0.0791581395930312+0i
0.0339368050413745	0.0939618030134152+0i
0.0441372925447385	0.139199794417799+0i
0.0424451554723658	0.139850190363406+0i
0.0562277679957143	0.199731586907306+0i
0.0598772865966795	0.211494630986629+0i
0.0735162634450257	0.303071712249688+0i
0.0653979446165849	0.300027005876669+0i
0.0343879294957473	0.115941145194173+0i
0.033460437263884	0.09469069805357+0i
0.0570708083793807	0.20464247286946+0i
0.0179780805449906	0.0289022895360477+0i
0.0251780523303294	0.0803982454556098+0i
0.034297831812127	0.0953465459772254+0i
0.0446068342172017	0.141135279905637+0i
0.0454833984907545	0.127945336565802+0i
0.0428966958396924	0.141360021734155+0i
0.0568259306536711	0.2017056497695+0i
0.0605142735904482	0.213366810316602+0i
0.066093661515391	0.301904011799157+0i
0.0136195999796181	0.0476923094741566+0i
0.0252453318222972	0.0736666629761562+0i
0.0742983447033274	0.30509246802003+0i
0.0347499054166284	0.116309314312073+0i
0.0576715499396199	0.207059239647508+0i
0.0459621670779326	0.129432393426395+0i
0.0181673219057582	0.0307363046824415+0i
0.0137629629836275	0.0474376006712693+0i
0.025511069921263	0.0744996487211486+0i
0.0254430822300763	0.0794071329664876+0i
0.0338127205565262	0.0956169730325891+0i
0.0346588585828815	0.0955422174703356+0i
0.0450763758896675	0.141701328842551+0i
0.0433482362070216	0.142799385391132+0i
0.0574240933116314	0.203508761377604+0i
0.0611512605842205	0.214490950064506+0i
0.0750804259616245	0.307347059354107+0i
0.0667893784142011	0.303410479278766+0i
0.0351118813375116	0.11678927832603+0i
0.0183565632665257	0.0280298852670696+0i
0.0257081121298218	0.0799824661636351+0i
0.0341649334628943	0.0969421839101872+0i
0.0350198853536339	0.0971625365593051+0i
0.0455459175621307	0.143395688234533+0i
0.0464409356651134	0.130269694063851+0i
0.0437997765743482	0.144364266663748+0i
0.0580222559695882	0.205479065558949+0i
0.0582724115521257	0.208983818980668+0i
0.0617882475779891	0.21737774945345+0i
0.0674850953130073	0.304851721193917+0i
0.0139063259876369	0.0476601533019561+0i
0.0257768080202288	0.0749037126597394+0i
0.0758625072199262	0.309222932732454+0i
0.0354739295957068	0.117432425113702+0i
0.0469197042522915	0.13171206991655+0i
0.0185458046272933	0.0282760330059426+0i
0.0140496889916463	0.0484281305625897+0i
0.0260425461191946	0.0754375322806611+0i
0.0259731420295688	0.0802219262222524+0i
0.0345171463692644	0.0978502883806184+0i
0.0353809121243884	0.0979498851454146+0i
0.0460154592345965	0.143834252275526+0i
0.0442513169416774	0.146100534462447+0i
0.0586204186275484	0.207425349299248+0i
0.0588731531123649	0.210905903189076+0i
0.0624252345717614	0.218976936996046+0i
0.0766445884782233	0.31128371815996+0i
0.0681808122118174	0.306159813294618+0i
0.0187350459880609	0.0294865205410368+0i
0.0262381719293143	0.0810624503149509+0i
0.03583590551659	0.117631811083241+0i
0.0348693592756325	0.098228919561898+0i
0.0357419388951409	0.0980096695186191+0i
0.0464850009070597	0.145147138112082+0i
0.0473984728394723	0.132269430861502+0i
0.044702857309004	0.147822915190166+0i
0.0592185812855052	0.209557040932189+0i
0.0594738946726007	0.21282142399354+0i
0.0141930519956557	0.0490375106098231+0i
0.0263082842181604	0.0754963575280293+0i
0.077426669736525	0.313248574736531+0i
0.0688765291106274	0.307377989978795+0i
0.0630623488610921	0.221196299649708+0i
0.0361978814374711	0.118307442078104+0i
0.0478772414266504	0.133634395655189+0i
0.0189242873488284	0.0319919604262519+0i
0.0143364149996651	0.0496581483960856+0i
0.0265740223171262	0.075954002037628+0i
0.0265032018290612	0.0813195783915981+0i
0.0352215721820026	0.0985522585209213+0i
0.0361029656658954	0.0992997503800077+0i
0.0469545425795255	0.145937872966401+0i
0.0451543976763332	0.149114564695255+0i
0.0598167439434654	0.211721537311871+0i
0.06007463623284	0.214428292333804+0i
0.0782087509948221	0.315123722747587+0i
0.0695722460094336	0.308918272948853+0i
0.0636993358548643	0.223091359493933+0i
0.019113528709596	0.0311220145111787+0i
0.0267682317288067	0.0811490761080587+0i
0.0365598573583542	0.119242581284914+0i
0.0355737850883707	0.0987757033610395+0i
0.0364639924366478	0.0990765221131753+0i
0.0474240842519887	0.14738318417894+0i
0.0483560100138313	0.134756761169342+0i
0.0456059380436598	0.150983293425521+0i
0.0604149066014222	0.213524316219538+0i
0.0606753777930758	0.215727436876436+0i
0.0144797780036746	0.0502134613637385+0i
0.026839760416092	0.0760996435253207+0i
0.0789908322531238	0.316505216252266+0i
0.0702679629082437	0.310217379515061+0i
0.064336322848633	0.225099918239633+0i
0.0369218332792353	0.120285589239623+0i
0.0488347786010094	0.136560264928884+0i
0.0193027700703635	0.0319800569504368+0i
0.014623141007684	0.0509829028496684+0i
0.0271054985150578	0.0759306696647983+0i
0.0270332616285537	0.0819038213848832+0i
0.0359259979947408	0.0992869567830237+0i
0.0368250192074023	0.100887810030578+0i
0.0478936259244545	0.148099412414252+0i
0.0610130692593824	0.215527110404118+0i
0.061276119353315	0.217562351542059+0i
0.0797729135114209	0.318063344754776+0i
0.0709636798070498	0.311295093289925+0i
0.0460575686468735	0.152097691171084+0i
0.0649733098424053	0.227131582446565+0i
0.0194920114311311	0.0317198575296626+0i
0.0372838092001185	0.121234843316773+0i
0.0362782109011089	0.100816748650761+0i
0.0371860459781548	0.101081520713665+0i
0.0483631675969177	0.150446772944327+0i
0.0493135471881902	0.138030065334224+0i
0.0616112319173393	0.217192962054385+0i
0.0618768609135509	0.219427331546886+0i
0.0147665040116934	0.0509317753929789+0i
0.0273712366140237	0.0756507414428376+0i
0.0272982915283007	0.0833541534275111+0i
0.0805549947697226	0.319542518064598+0i
0.0716593967058599	0.312485791336557+0i
0.0465091090142001	0.153535713497378+0i
0.0656102968361739	0.229132441957587+0i
0.0376457851209996	0.122153611002095+0i
0.0196812527918987	0.0331279402548952+0i
0.0149098670157028	0.050700690330606+0i
0.0276369747129895	0.0742864224013483+0i
0.0275633214280461	0.083121857483392+0i
0.036630423807479	0.101574005093027+0i
0.0488327092693835	0.15123396064067+0i
0.049792315775371	0.139716623540712+0i
0.0622093945752995	0.219547338955755+0i
0.0624776024737901	0.221420048487802+0i
0.0813370760280197	0.321022236917857+0i
0.072355113604666	0.313331075327612+0i
0.0375471448965452	0.102606149498427+0i
0.0469606493815293	0.15483415492686+0i
0.0662472838299462	0.230968721747192+0i
0.0198704941526662	0.0340176737543821+0i
0.0380077610418827	0.12312923326776+0i
0.0369826367138471	0.101998074658508+0i
0.0502710843625491	0.141697739437516+0i
0.0628075572332563	0.221506604291341+0i
0.0630783440340259	0.223702995538205+0i
0.0150532300197122	0.0509216607340618+0i
0.0279027128119553	0.0749784876949468+0i
0.0278283513277931	0.0844378192467624+0i
0.0493022509418493	0.153387629532557+0i
0.0821191572863214	0.322168950984919+0i
0.0730508305034761	0.314214150445879+0i
0.0379081716672976	0.103074129490443+0i
0.0474121897488559	0.156143136733371+0i
0.0668842708237149	0.233203659053079+0i
0.0383697369627638	0.123712126377191+0i
0.0200597355134338	0.0337890798172071+0i
0.0151965930237216	0.051212051856171+0i
0.0281684509109211	0.0753449146937791+0i
0.0280933812275386	0.0843265688426015+0i
0.0373348496202172	0.10361572110242+0i
0.0497717926143125	0.154837404079659+0i
0.0507498529497299	0.143842978071318+0i
0.0634057198912165	0.223557688304384+0i
0.0636790855942652	0.225732767538135+0i
0.0737465474022822	0.31499992941573+0i
0.0382691984380521	0.104598367628937+0i
0.0478637301161851	0.157787542317631+0i
0.0675212578174872	0.235221115078395+0i
0.038731712883647	0.124493199848468+0i
0.0376870625265853	0.104869170773509+0i
0.051228621536908	0.144999603080895+0i
0.015339956027731	0.0516976788647227+0i
0.0202489768742019	0.0335848591772755+0i
0.0284341890098869	0.0760786211477624+0i
0.0283584111272856	0.085660774557976+0i
0.0502413342867783	0.156703374076018+0i
0.0642798271545044	0.228257244763959+0i
0.0744422643010923	0.315614637095519+0i
0.0386302252088046	0.105320872433781+0i
0.0483152704835117	0.159448306837017+0i
0.0681582448112558	0.237240989784739+0i
0.0640040020860785	0.225471356863699+0i
0.0154833190317404	0.0515744101976362+0i
0.0204382182349695	0.0341633964876806+0i
0.0286999271088527	0.0763069361895649+0i
0.028623441027031	0.0853558059947963+0i
0.0390936888045301	0.125021302865603+0i
0.0380392754329554	0.105435932951944+0i
0.0507108759592415	0.157891047136807+0i
0.0517073901240888	0.146544128855876+0i
0.0648805687147402	0.230835223537336+0i
0.0751379811998985	0.316135400563369+0i
0.0389912519795591	0.106646160817074+0i
0.0487668108508409	0.160426039166194+0i
0.0646021647440353	0.227298655816901+0i
0.0687952318050281	0.239244541501573+0i
0.0394556647254112	0.126655801792336+0i
0.0383914883393235	0.105527893862138+0i
0.0521861587112669	0.147044906297652+0i
0.020627459595737	0.0328260891313532+0i
0.0156266820357499	0.0518787580028174+0i
0.0289656652078193	0.0761787232259801+0i
0.028888470926778	0.0865791041568099+0i
0.0654813102749795	0.232836691467683+0i
0.0393522787503115	0.107026597410137+0i
0.0694322187987968	0.241385926540706+0i
0.051180511464975	0.159563523000529+0i
0.0492183512181701	0.162089969106994+0i
0.0652003274019955	0.229170891360156+0i
0.0291535008265235	0.087222544909132+0i
0.0398176406462944	0.127101239594203+0i
0.0387437012456936	0.106785295624923+0i
0.0526649272984478	0.148911749532856+0i
0.0660820518352153	0.234967890065222+0i
0.0157700450397593	0.0523462185429347+0i
0.0208167387745222	0.0335531429862435+0i
0.039713305521066	0.108355122413255+0i
0.0516500531374381	0.160540260079467+0i
0.0496698915854967	0.163481209799312+0i
0.0657984900599523	0.230946297985466+0i
0.0700692057925691	0.243185551257523+0i
0.0292314564119206	0.07617029912036+0i
0.0401796165671755	0.12810960234411+0i
0.0390959141520617	0.107412811748225+0i
0.0531436958856259	0.149206165379431+0i
0.0159134080437687	0.0527888003918304+0i
0.0294185307262705	0.0884407579093171+0i
0.0666827933954545	0.236533552565723+0i
0.0400743322918185	0.109436801931623+0i
0.0707061927863377	0.244946516524418+0i
0.0210059801352898	0.0332309039709033+0i
0.0294971945108864	0.0761083633953813+0i
0.052119594809904	0.161682758064425+0i
0.0501214319528259	0.164333613064944+0i
0.0663966527179125	0.232611366144422+0i
0.0405415924880586	0.129068193257047+0i
0.0394481270584318	0.108245542387705+0i
0.0536224644728067	0.150504557787775+0i
0.0672835349556904	0.238638534189263+0i
0.0160567710477781	0.0529326287982126+0i
0.0211952214960573	0.0347191252708709+0i
0.0296836135896249	0.0882050850080459+0i
0.040435359062573	0.110791358446329+0i
0.0525891364823671	0.163001489354898+0i
0.0505729723201525	0.165504507234376+0i
0.0669948153758694	0.234536507161442+0i
0.07134317978011	0.246578351019487+0i
0.0297629326098522	0.0762487111854805+0i
0.0409035684089397	0.129796864204983+0i
0.0398003399647999	0.109665168348643+0i
0.0541012330599848	0.151670228778994+0i
0.0162001340517875	0.0532037912582865+0i
0.0678842765159296	0.240366086484585+0i
0.0407963858333254	0.11166308557823+0i
0.0719801667738787	0.248807378713188+0i
0.0213844628568249	0.0345744155809749+0i
0.0300286707088181	0.0762754345441156+0i
0.0299486434893718	0.0892398668185202+0i
0.0530586781548329	0.164239283791746+0i
0.0510245126874817	0.166403799440052+0i
0.0675929780338296	0.236418028617361+0i
0.0412655443298229	0.130372437042596+0i
0.04015255287117	0.111047237408997+0i
0.0684850180761654	0.24247353573517+0i
0.0163434970557969	0.0536317110069399+0i
0.0215737042175925	0.0370125625596775+0i
0.0302136733891173	0.0892383158809972+0i
0.04115741260408	0.112911954024815+0i
0.0535282198272961	0.165516131501537+0i
0.054580097324341	0.152973796949646+0i
0.0514760530548083	0.167490530694545+0i
0.0681911406917864	0.238150388745377+0i
0.072617153767651	0.250623859471061+0i
0.0302944088077839	0.0764424327969415+0i
0.041627520250704	0.130820195753642+0i
0.0405047657775381	0.111845792395583+0i
0.0164868600598063	0.0539428992822848+0i
0.0690857596364047	0.244005524876411+0i
0.0550588659115191	0.153750713542714+0i
0.0732541407614196	0.252512182137139+0i
0.02176294557836	0.0358608213882266+0i
0.0305601469067497	0.0758736744074329+0i
0.0304787032888643	0.0895548625383083+0i
0.0415184393748345	0.113463924344523+0i
0.0539977614997619	0.166841261032692+0i
0.0519275934221375	0.168471373917907+0i
0.0687893033497466	0.239913190860645+0i
0.0419894961715871	0.131706284281157+0i
0.0408569786839082	0.112421558468608+0i
0.0696865011966405	0.245773105015452+0i
0.0166302230638157	0.0544476949866723+0i
0.0219521869391276	0.0367842241855954+0i
0.0307437331886098	0.089831485263692+0i
0.0418794661455869	0.114328553236304+0i
0.0544673031722251	0.168010855778948+0i
0.0555376344987	0.155664768694673+0i
0.0523791337894641	0.169740822457388+0i
0.0693874660077034	0.241948834049417+0i
0.0738911277551919	0.254188475055546+0i
0.0308258850057155	0.0759990817413734+0i
0.0423514720924682	0.132335167645432+0i
0.0412091915902763	0.113311090328746+0i
0.0167735860678251	0.0548636433506027+0i
0.0702872427568798	0.247253288169517+0i
0.0560164030858781	0.156878766717515+0i
0.0745281147489606	0.256095164326641+0i
0.0221414282998952	0.0350892903586308+0i
0.0310916231046813	0.0760063239250246+0i
0.0310087630883567	0.0911014783727581+0i
0.0422404929163414	0.114763405094726+0i
0.0549368448446909	0.169196588416891+0i
0.0528306741567933	0.170825629025374+0i
0.0699856286656636	0.243880366556001+0i
0.0427134480133514	0.132982015261383+0i
0.0415614044966464	0.11377816134918+0i
0.0708879843171156	0.248812666007897+0i
0.0169169490718345	0.0552479709842121+0i
0.0223306696606627	0.0350540221384807+0i
0.0312737929881022	0.0910913511554151+0i
0.0426015196870939	0.116037463686188+0i
0.0554063865171541	0.170442101606381+0i
0.0564951716730589	0.158160759180907+0i
0.0532822145241199	0.172125544236535+0i
0.0705837913236205	0.245716273415654+0i
0.0751651017427328	0.257735317802107+0i
0.0313573612036471	0.0762700228332124+0i
0.0430754239342325	0.134273037169189+0i
0.0419136174030145	0.115266554171791+0i
0.0714887258773548	0.250415884293275+0i
0.056973940260237	0.158780924279+0i
0.0758020887365015	0.259415735919302+0i
0.0225199110214303	0.0349578986904399+0i
0.017060340725525	0.0550502227177747+0i
0.0316230993026129	0.0767158836780932+0i
0.0315388228878492	0.0930043478736574+0i
0.0429625464578484	0.115703418548588+0i
0.0558759281896199	0.172071829385537+0i
0.0537337548914491	0.173210211727855+0i
0.0711819539815807	0.247268360116885+0i
0.0434373998551156	0.135144538070219+0i
0.0422658303093846	0.11605279979572+0i
0.0720894674375906	0.252316539628722+0i
0.0227091523821978	0.0358042758649401+0i
0.0318038527875947	0.0935020627830256+0i
0.0433235732286008	0.116831855900655+0i
0.0563454698620831	0.172865047597399+0i
0.0574527088474178	0.159893151823335+0i
0.0541852952587757	0.17451151702529+0i
0.0717801166395375	0.249195839417472+0i
0.0764390757302738	0.261546066077949+0i
0.0172037037295344	0.0553930270594459+0i
0.0318888374015787	0.0774408380911221+0i
0.0437993757759967	0.136380578264134+0i
0.0726902089978299	0.254381634473573+0i
0.0579314774345959	0.160572836260312+0i
0.0228983937429654	0.0354527855041038+0i
0.0173470667335438	0.0554180936733029+0i
0.0321545755005445	0.078456434584167+0i
0.0320688826873416	0.0939113955426387+0i
0.0426181136020268	0.117217577289124+0i
0.0436845999993553	0.116641592340939+0i
0.0568150115345489	0.174786682753822+0i
0.0546368356261049	0.175626797863138+0i
0.0723782792974977	0.250768930258473+0i
0.0770760627240461	0.263113707722516+0i
0.0441613516968799	0.13737611750073+0i
0.023087635103733	0.0357738909904379+0i
0.0323339125870871	0.0946841063748297+0i
0.0429703265083949	0.118321192864385+0i
0.0440456267701078	0.118522658754762+0i
0.0572845532070121	0.175757088171582+0i
0.0584102460217767	0.161935047393911+0i
0.0550883759934315	0.177121671127445+0i
0.0729764419554545	0.252334988002482+0i
0.0732910706103356	0.256421145027124+0i
0.0777130497178147	0.265188023220459+0i
0.0174904297375532	0.0554814901086917+0i
0.0324203135995103	0.0796120486978724+0i
0.0445233999550751	0.138062780200153+0i
0.0588890146089548	0.163367424941189+0i
0.0232768764645005	0.0355156902695012+0i
0.0176337927415626	0.0554918069474934+0i
0.0326860516984762	0.0814353875193431+0i
0.0325989424868341	0.0949893521468411+0i
0.043322539414765	0.119496226237929+0i
0.0444066535408623	0.118851947951705+0i
0.0577540948794779	0.176970751279726+0i
0.0555399163607607	0.178341034764439+0i
0.0735746046134147	0.254435739912224+0i
0.0738918121705749	0.258539911318699+0i
0.078350164007149	0.267356120781158+0i
0.0234661178252681	0.0356752014710494+0i
0.0328639723865796	0.0958288878401542+0i
0.0448853758759582	0.139148286890931+0i
0.0436747523211331	0.120110996538043+0i
0.0447676803116147	0.119828483808796+0i
0.0582236365519411	0.17787740877692+0i
0.0593677831961356	0.164659475178192+0i
0.0559914567280873	0.179387321950565+0i
0.0741727672713716	0.256163966771949+0i
0.0744925537308107	0.260737616543626+0i
0.0177771557455721	0.0560416163753103+0i
0.032951789797442	0.0830819628631363+0i
0.0789871510009177	0.26942859512743+0i
0.0452473517968393	0.139661888068018+0i
0.0598465517833137	0.165890738202217+0i
0.0236553591860357	0.0337712612306136+0i
0.0179205187495814	0.0565680572972325+0i
0.0332175278964078	0.0841938656986165+0i
0.0331290022863265	0.0960519119395032+0i
0.0440269652275032	0.120512017587371+0i
0.0451287070823692	0.120621847109054+0i
0.0586931782244069	0.179522856957583+0i
0.0564429970954165	0.18033087143218+0i
0.0747709299293318	0.258325358101557+0i
0.07509329529105	0.26285212815687+0i
0.0796241379946899	0.271366696634928+0i
0.0238446005468032	0.032965620389423+0i
0.033394032186072	0.0975645874454675+0i
0.0456093277177225	0.140699290022253+0i
0.0443791781338713	0.121417938315065+0i
0.0454897338531217	0.121815523239559+0i
0.0591627198968701	0.180519173261163+0i
0.0603253203704946	0.16734781145865+0i
0.0753690925872886	0.260048388295946+0i
0.0756940368512858	0.264634071719598+0i
0.0180638817535908	0.0570419852837047+0i
0.0334832659953736	0.0850052288754653+0i
0.0568946276986276	0.181074180755209+0i
0.0802611249884586	0.27329575554699+0i
0.0459713036386036	0.141565819591439+0i
0.0608040889576726	0.168359619533194+0i
0.0240338419075708	0.032451518667541+0i
[truncated: 15,505 more rows]
