# Supplementary material for: Mechanics of Drosophila wing deployment
Source: Nat Commun. 2024 Dec 11;15:10577. doi: 10.1038/s41467-024-54527-0 (PMC11634967; doi:10.1038/s41467-024-54527-0)
Supplement: Supplementary file 18 — Source data [file 41467_2024_54527_MOESM18_ESM.zip › source_data/figS12e/figS12e_comsol_1.0_uN_s.txt]

t_T	epsilon
0	0
0.00667383496340059	0.0254654263901151
0.0133476699268012	0.0460229480023466
0.0200215048902018	0.0625273135924723
0.0266953398536043	0.0778635111573708
0.0333691748170049	0.092498647403632
0.0400430097804055	0.106812418822784
0.0467168447438061	0.120516420025133
0.0533906797072067	0.133643696504455
0.0600645146706073	0.145903185461126
0.0667383496340078	0.15895215057297
0.0734121845974084	0.171111210715311
0.080086019560809	0.182939102309367
0.0867598545242096	0.194392342866311
0.0934336894876102	0.205507897265502
0.100107524451011	0.216414794363202
0.106781359414411	0.227038160454574
0.113455194377812	0.237395443489508
0.120129029341213	0.247561295110262
0.126802864304613	0.257547967735836
0.133476699268014	0.267248674334236
0.140150534231416	0.276772169116796
0.146824369194817	0.286154557483241
0.153498204158217	0.29537218962083
0.160172039121618	0.304416390923427
0.166845874085019	0.313242625980203
0.173519709048419	0.321967742217775
0.18019354401182	0.330511245120697
0.18686737897522	0.339024384830039
0.193541213938621	0.347340594168374
0.200215048902022	0.355514592979866
0.206888883865422	0.363532361218705
0.213562718828823	0.371525371481844
0.220236553792223	0.379363231256582
0.226910388755624	0.387130306841087
0.233584223719025	0.394754193683633
0.240258058682425	0.402315455812789
0.246931893645826	0.409742058937974
0.253605728609228	0.417092723488925
0.260279563572629	0.424322073348593
0.26695339853603	0.431536150644886
0.27362723349943	0.438633153567811
0.280301068462831	0.445671114067562
0.286974903426231	0.452599746052736
0.293648738389632	0.459464401075071
0.300322573353032	0.466227993135918
0.306996408316433	0.472698456390267
