# Supplementary material for: Mechanics of Drosophila wing deployment
Source: Nat Commun. 2024 Dec 11;15:10577. doi: 10.1038/s41467-024-54527-0 (PMC11634967; doi:10.1038/s41467-024-54527-0)
Supplement: Supplementary file 18 — Source data [file 41467_2024_54527_MOESM18_ESM.zip › source_data/figS12e/figS12e_sample6.txt]

t_T	epsilon
0	0+0i
0	0+0i
0	0+0i
0	0+0i
0	0+0i
0	0+0i
0	0+0i
0	0+0i
0	0+0i
0	0+0i
0	0+0i
0	0+0i
0	0+0i
0	0+0i
0	0+0i
0	0+0i
0	0+0i
0.0003833143031482	0.00392262938302487+0i
0.000390139946355406	0.00313643651977953+0i
0.000507277409196998	0.00543618686761085+0i
0.000591570398222768	0.00870855534346769+0i
0.000568470820689446	0.0144196821755034+0i
0.000629763115143624	0.0109318001865731+0i
0.000757185881218251	0+0.00998600083947121i
0.000122537697417633	0+0.0122551161700094i
0.000157759677697691	0.0142685936923531+0i
0.000215731375437108	0+0.00456701867463516i
0.000216276205285083	0.00576751725781102+0i
0.000290324063614171	0+0.00867144985300763i
0.000297326807968425	0.00717018056688234+0i
0.000291391947648422	0+0.00322483712271632i
0.000374857794710762	0+0.0141722158510085i
0.000486874308983231	0.0081761458953525+0i
0.000492539169271922	0.0105748698498064+0i
0.000245075394835267	0+0.0131180564206486i
0.000315519355395383	0.0088740717225059+0i
0.000431462750874215	0+0.00528935100391084i
0.000432552410568937	0.00492624322789943+0i
0.000580648127226693	0+0.00401690576375813i
0.000594653615935162	0.0147458540873692+0i
0.000766628606298577	0.0110383181728507+0i
0.000780279892713027	0.0085232348269234+0i
0.000749715589419396	0+0.0189297581780868i
0.000973748617963696	0.00602581326726035+0i
0.000985078338541047	0.015175988873803+0i
0.00101455481839688	0.0133221859429251+0i
0.0011831407964489	0.0121183700891275+0i
0.00113694164138212	0.0173232103555115+0i
0.00125952623029083	0.0117884003570776+0i
0.0015143717624408	0+0.00722853388507224i
0.000582783895296844	0.0132449428325805+0i
0.00114994290944678	0.0125714468775772+0i
0.00117041983906843	0.00714034089417942+0i
0.00152183222759388	0.00757874968636189+0i
0.00177471119467166	0.00952672612382357+0i
0.00170541246207157	0.0253676624439919+0i
0.00188928934543445	0.0102558130895432+0i
0.00227155764365905	0.0125458732725233+0i
0.0003676130922529	0+0.0133138945179103i
0.000473279033093074	0.0152461505431036+0i
0.000647194126311323	0+0.00562301501619323i
0.00064882861585402	0.00718825874810832+0i
0.000870972190840865	0+0.0148703045512472i
0.000891980423903587	0.0132707324750945+0i
0.000874175842943611	0.0098971197185558+0i
0.00112457338413016	0+0.0211835996378572i
0.00146062292694693	0.0112190472535139+0i
0.00147761750781297	0.0222829006095349+0i
0.000631038710790765	0.013249086680687+0i
0.000862925501748431	0+0.00885904994666329i
0.000865104821137874	0+0.00799941487221984i
0.00116129625445339	0+0.0141228199221411i
0.00153325721259715	0.0183804359450991+0i
0.00156055978542605	0.0075485379731394+0i
0.00149943117883879	0+0.0174306406664395i
0.00194749723592739	0.0141977822661355+0i
0.00197015667708209	0.0256887797346486+0i
0.00202910963679375	0.0124843732108616+0i
0.00236628159289779	0.0141240702951441+0i
0.00227388328276424	0.0275237576294113+0i
0.00251905246058165	0.00837024873165618+0i
0.00302874352488161	0.012122758621527+0i
0.000490150789670577	0+0.0101647388010523i
0.00118930723187201	0.00981110963859062+0i
0.00116556779059203	0.01259457836751+0i
0.00191657151574535	0.0163471189471524+0i
0.00195069973178146	0.00531303094968916+0i
0.00295785199112056	0.0165049960199032+0i
0.00314881557572527	0+0.00524290807724146i
0.00378592940609986	0.0197025811031873+0i
0.000788798388488457	0.0164371206776072+0i
0.00107865687718554	0+0.00649181153618004i
0.000612688487088211	0+0.0109053568722275i
0.00108138102642296	0+0.00838377358797678i
0.00148663403983875	0.0134250955858572+0i
0.0014569597382388	0.00883374815030267+0i
0.00187428897354955	0+0.0153015852328526i
0.00243437154491062	0.0163918441058801+0i
0.00246269584635402	0.029961003022723+0i
0.00253638704599363	0.0177089891826813+0i
0.00284246770673491	0.0332865956025614+0i
0.00145167833646542	0+0.0151885875409592i
0.000946558066186148	0.0194588709737868+0i
0.00129438825262265	0+0.00776512936418867i
0.00129765723170681	0+0.0135726257670638i
0.00229988581889573	0.0234986282985816+0i
0.00234083967813908	0.00670441264661966+0i
0.00224914676825819	0+0.0196240245725872i
0.00292124585389109	0.0143641841826846+0i
0.00295523501562314	0.0326961966686601+0i
0.00304366445519063	0.022282723963511+0i
0.00354942238934669	0.0196063439581233+0i
0.00377857869087248	0.00767772406436095+0i
0.00454311528732241	0.0249415017719121+0i
0.000735226184505844	0+0.00543187989087903i
0.00178396084780717	0.0118538350020292+0i
0.00174835168588722	0.00894958693923913+0i
0.00341093852742759	0.0346398184359652+0i
0.00174200240007959	0+0.0118914415853895i
0.00268320012204393	0.0211934554330217+0i
0.00273097962449449	0.0120710573493757+0i
0.00414099278756946	0.023659782736723+0i
0.0044083418060161	0.0147814288314048+0i
0.00530030116854066	0.0292777491577594+0i
0.00110431774388384	0.0182465852241027+0i
0.000857763881923478	0.00377204160533002+0i
0.00151011962806037	0+0.0091685749142091i
0.00151393343699189	0+0.0120789424646307i
0.00208128765577391	0.0141361615663443+0i
0.00203974363353399	0+0.00769521818915661i
0.00262400456296895	0+0.0186146190547426i
0.00340812016287432	0.0161058202774192+0i
0.00344777418489506	0.0342346906303116+0i
0.00355094186439051	0.0264357108569193+0i
0.00397940934811704	0.0393079819732395+0i
0.00203232646369211	0+0.0149744889445001i
0.00126207742158153	0.0171175472989538+0i
0.00173020964227575	0+0.0139136394125375i
0.00306651442519431	0.024805292846316+0i
0.00312111957085211	0.01492081225329+0i
0.00299886235767758	0+0.0173159869558537i
0.00389499447185478	0.0172144236899969+0i
0.00394031335416419	0.0334993331149873+0i
0.00405821927358751	0.0291316271795394+0i
0.00473256318579559	0.0257667029075004+0i
0.0050381049211633	0.0185170249437081+0i
0.00605748704976321	0.0357695966227365+0i
0.000980301579341155	0.0117492869860622+0i
0.00172585100349747	0+0.00590301041121524i
0.00237861446374234	0+0.00472841118562941i
0.00233113558118241	0+0.00646229654192083i
0.00454788016880971	0.0404743575245026+0i
0.00232265052730628	0+0.0146804617586371i
0.00344982872834251	0.024896500651313+0i
0.00351125951720751	0.0173484011158555+0i
0.00532413358401835	0.0253543441239852+0i
0.00566786803630693	0.0246073548942916+0i
0.00141983709927922	0.0200370614059856+0i
0.00110283927675879	0.0122433655503705+0i
0.00194158237893458	0+0.00366606055596852i
0.00194648584756083	0+0.0126990450302715i
0.00262252752882918	0.00210404878190073+0i
0.00337372015238835	0+0.00867624538856221i
0.00438186878083801	0.0184316563945516+0i
0.00443285252343611	0.0352805533801342+0i
0.00456549668278739	0.0318061415185477+0i
0.00681467293098576	0.0406200060760342+0i
0.00511635098949916	0.0437501854099412+0i
0.0026129745909188	0+0.0173032957136261i
0.00267600068953625	0+0.0147715007376555i
0.00157759677697691	0.0215636218487075+0i
0.00216276205284469	0+0.013761556072332i
0.00383314303149288	0.0289194773502694+0i
0.00390139946356514	0.0213964502921959+0i
0.00374857794709698	0.00974559365788943+0i
0.00486874308981848	0.0227115726429254+0i
0.00492539169270524	0.0384356439181684+0i
0.00507277409198439	0.0338472413156653+0i
0.00591570398224448	0.0307760337814862+0i
0.00629763115145413	0.0288878167649749+0i
0.00757185881220402	0.0453199617847396+0i
0.00122537697417642	0.0152117256004926+0i
0.00215731375437169	0.00385762577185941+0i
0.0029139194764776	0.0158032584843574+0i
0.00568482181019183	0.0463204058704151+0i
0.00290329865453297	0+0.0202176297619553i
0.00297332749750468	0+0.0201365392450132i
0.00421645733464108	0.0275183149842877+0i
0.00429153940992054	0.0260308409555098+0i
0.00692739426659775	0.0324019699952711+0i
0.0017353564546746	0.0231989682455835+0i
0.00134791467159406	0.0151079660542997+0i
0.0023730451298088	0+0.00256357463195788i
0.00237903825812977	0+0.0107226048756426i
0.00320531142412437	0.0126145643619813+0i
0.00412343574180774	0.0140788962333346+0i
0.00535561739880171	0.028720298256022+0i
0.00541793086197716	0.0386406962185635+0i
0.00558005150118427	0.0344059556942402+0i
0.00650727438047061	0.0335404614337887+0i
0.00625329263088128	0.0494680490047907+0i
0.0031936227181455	0+0.0218380255907479i
0.00327065430547142	0+0.0144273233683338i
0.00832919600954953	0.0504609939943083+0i
0.0018931161323723	0.025635169492196+0i
0.00259531446341362	0+0.0144410172329869i
0.00459977163779146	0.0297725205302371+0i
0.00468167935627816	0.0248737706849034+0i
0.00449829353651638	0.00968750017158596+0i
0.00584249170778217	0.0297811664032895+0i
0.00591047003124628	0.0376758430421421+0i
0.00608732891038126	0.0368162458358651+0i
0.00709884477869338	0.0363094589399324+0i
0.00147045236901173	0.0147110466526696+0i
0.00258877650524591	0+0.0065045646819848i
0.00349670337177279	0.0206285332241228+0i
0.00682176345157395	0.052058806764102+0i
0.00755728323368611	0.0369239932374017+0i
0.00908638189076778	0.0549764978799943+0i
0.00348394678175967	0+0.0219060566772966i
0.00356798111343984	0.00908189688687613+0i
0.00507181930263357	0.0278890964738486+0i
0.00205087581006999	0.0286854103327364+0i
0.00159299006642937	0.0129858679323889+0i
0.00281159066869871	0+0.0177298702158911i
0.00378809531941956	0.0179853309021427+0i
0.00498308594094184	0.0313690015033815+0i
0.00487315133122714	0.0137641609864018+0i
0.0063293660167654	0.0325761432091496+0i
0.00659460631958114	0.0369696885615825+0i
0.00769041517691951	0.0393399693885164+0i
0.0073902342722634	0.0549672804029236+0i
0.00818704634882973	0.0394845943563988+0i
0.00280455099246856	0+0.00414382390984i
0.00377427084537219	0+0.0240344610746513i
0.00386530792140658	0.0169114150042758+0i
0.00640310762960854	0.0396723173756887+0i
0.00984356777199034	0.0587766779627813+0i
0.00220863548776768	0.0291199902092574+0i
0.00302786687398256	0+0.0212633787671612i
0.00536640024409004	0.0314963692605311+0i
0.00524800912593577	0.0113764594574634+0i
0.00681624032574587	0.0357928942193249+0i
0.00710188372877814	0.0406621916500725+0i
0.001715527763847	0.0125706260105801+0i
0.00407948726706798	0.0181914873709096+0i
0.00546203721460777	0.0281293970558107+0i
0.00689564679887766	0.0438050929711686+0i
0.00828210379464602	0.0410867504656892+0i
0.00795870509295608	0.058415053801553+0i
0.00881680946397694	0.0432906308963523+0i
0.0106007536532086	0.0636214168409595+0i
0.00302028236790567	0+0.00511996509296574i
0.00406459490898636	0+0.022884850512484i
0.004162634729375	0.0191091322715142+0i
0.00236639516546537	0.0300256415241404+0i
0.00183806546126463	0.0120836886717134+0i
0.00324414307926764	0+0.0188016748914401i
0.00437087921471474	0.0152581265406974+0i
0.00574971454724041	0.0330966058554185+0i
0.00562286692064653	0.0173762493810736+0i
0.0073031146347291	0.0381390345636436+0i
0.00585217716096318	0.0318145122780376+0i
0.00852717591364552	0.0608197039040699+0i
0.00944657257912056	0.0470394786662387+0i
0.00323601374334278	0.00222872924388358+0i
0.00435491897259888	0+0.0233942027734279i
0.00445996153734174	0.0192483378668998+0i
0.00738818596814959	0.0463301978631915+0i
0.0076092625123601	0.0423863838032322+0i
0.00887367419287215	0.0434321015702496+0i
0.0113579395344311	0.0678664818721447+0i
0.00252415484316306	0.0293120518384286+0i
0.0034604192845515	0+0.0212161520164002i
0.00613302885038861	0.0322849118306812+0i
0.00599772471535517	0.0158045105331214+0i
0.00196060315868231	0.0154452499067141+0i
0.00466227116236317	0.0186796965668563+0i
0.00778998894371233	0.0370357791354553+0i
0.0062423171073208	0.0332930412510585+0i
0.0081165399215571	0.0439513536692753+0i
0.00946524459109491	0.0451506791730453+0i
0.0090956467343382	0.0621977440242179+0i
0.0100763356942678	0.0514504285282901+0i
0.0121151254156494	0.0726624372508523+0i
0.00345174511877989	0.00832549276543068+0i
0.00464524303621305	0+0.0213909654820752i
0.00475728834531017	0.0142152674891209+0i
0.00788072513742151	0.0481417256097122+0i
0.00208314085609994	0.0167879832909949+0i
0.0026819145208612	0.0308228569512676+0i
0.00367669548983658	0+0.0241271719339815i
0.00495366311000993	0.0210890210420173+0i
0.00651634315353899	0.032739045593648+0i
0.00637258251006593	0.0172453323934847+0i
0.0082768632526928	0.0391516500562582+0i
0.0066324570536762	0.0373513792505035+0i
0.00966411755502764	0.0651933213522377+0i
0.00366747649421699	0.0123842985697149+0i
0.00493556709982558	0+0.0183612102692935i
0.0050546151532769	0+0.00223478305863052i
0.00837326430669063	0.0498005383205967+0i
0.00862381733075698	0.0454257191186531+0i
0.010056814989321	0.0468997051208803+0i
0.010706098809415	0.0548755981889558+0i
0.0128723112968719	0.0766261635224566+0i
0.00389297169512044	0+0.0233635240346817i
0.00689965745668719	0.0337527020194977+0i
0.00524505505765836	0.0244153814441601+0i
0.00876373756167603	0.0401926213192251+0i
0.00702259700003383	0.0387162674040533+0i
0.00913109473995397	0.0482214969277959+0i
0.0106483853875438	0.0498625813739778+0i
0.0102325883757203	0.0674194144650372+0i
0.0113358619245586	0.0575548526523154+0i
0.0136294971780902	0.0801132363489199+0i
0.00220570304146673	0.0175343856707631+0i
0.00283970572527298	0.0308556212334501+0i
0.0038832078696541	0.01451133819364+0i
0.00522589116343975	0+0.0182012566786158i
0.00535194196124533	0.00972438260360487+0i
0.00674751521640614	0.0113695468574935+0i
0.00886580347596255	0.0509548799158041+0i
0.00410924790040552	0+0.0206753064758993i
0.00553644700530512	0.0248731034773665+0i
0.00728297175983757	0.0335533902906992+0i
0.00925061187065649	0.0427841390376323+0i
0.00741273694638923	0.0409571597668864+0i
0.00232824073888436	0.0187264973267202+0i
0.00299746540297067	0.0314080894851371+0i
0.00409893924509121	0.0178376126634674+0i
0.00551621522705227	0+0.0202431338503978i
0.00564926876921206	0.0211723123090196+0i
0.00712237301111477	0.00919893610870301+0i
0.00935834264523168	0.0520680978000025+0i
0.00963837214915385	0.0492566142010713+0i
0.0112399557857699	0.0526400644279498+0i
0.010801059196413	0.0711013750353316+0i
0.0119656250397058	0.0606547940607598+0i
0.0143866830593127	0.0850410288963199+0i
0.00766628606298577	0.0348077546996933+0i
0.00582783895295355	0.0292584339541064+0i
0.00432556732635379	0+0.0225512607563778i
0.00780287689274685	0.0400720733657472+0i
0.0101456495583509	0.0513717055163599+0i
0.0118315261839927	0.0562540381529237+0i
0.0113695300171024	0.0736496840281529+0i
0.0125953881548494	0.0640493592905652+0i
0.015143868940531	0.088444323152322+0i
0.00245077843630199	0.0197964105923378+0i
0.00315522508066836	0.0318716942382585+0i
0.00431467062052832	0.0174265632407248+0i
0.00580653929066644	0+0.0194279410544974i
0.00594659557718049	0.0264331674308157+0i
0.00749723080582554	0+0.00771632698423542i
0.00973758347666365	0.0436158447687718+0i
0.0098508818145036	0.052699368158027+0i
0.00611923090060031	0.0312702496094661+0i
0.00804960036613615	0.0382153110676856+0i
0.00819301683910226	0.0432412652598952+0i
0.00257331613371963	0.0203283053892842+0i
0.00331298475836605	0.0335334225144396+0i
0.00453040199596542	0.0177254775166002+0i
0.00454184353163887	0+0.0216653562069604i
0.00609686335427896	0+0.0211335016884816i
0.00624392238514722	0.0271513958733684+0i
0.00787208860053417	0.00307058799553819+0i
0.0102244577856441	0.0466529559392794+0i
0.0103434209837727	0.0554996837253784+0i
0.0106529269675507	0.0535797794504367+0i
0.0124230965822188	0.058558984629611+0i
0.0119380008377951	0.076774767297707+0i
0.0132251512699966	0.0675526713332293+0i
0.0159010548217535	0.0924793352420342+0i
0.00843291466928434	0.0398738729581265+0i
0.00641062284824873	0.0295204581063462+0i
0.00475811973692273	0+0.0238484532706896i
0.00858315678545988	0.0427592791969977+0i
0.0111602043767477	0.0552755726896634+0i
0.0130146669804416	0.0618074360326991+0i
0.0125064716584846	0.0799249688038594+0i
0.0138549143851402	0.0704325239185127+0i
0.0166582407029718	0.0973915709140502+0i
0.0026958538311373	0.0203047840500496+0i
0.00347074443606375	0.0335589034385809+0i
0.00474613337140253	0.0170645520354395+0i
0.00638718741789313	0+0.0187326259930566i
0.00654124919311565	0.0248123596517824+0i
0.00824694639524493	0.00188933175174281+0i
0.0107113320946273	0.0486234336289849+0i
0.0108359601530446	0.0568703658387936+0i
0.00881622897243472	0.0399933930713771+0i
0.00281839152855494	0.0204061525974346+0i
0.00362850411376144	0.0359895818258562+0i
0.00496186474683964	0.0165282672116966+0i
0.00497439594220781	0+0.0224994420734611i
0.00667751148150566	0+0.0199156412389222i
0.00683857600108239	0.026850817175251+0i
0.00670207302769944	0.0301730399599637+0i
0.0089732967318175	0.0451493455573314+0i
0.00862180418995357	0.0114210052842177+0i
0.0111982064036078	0.0503841329295623+0i
0.0113284993223138	0.0583116042609819+0i
0.0116674817859476	0.0567978086182012+0i
0.0136062373786677	0.0649786282377486+0i
0.0130749424791772	0.0830581698237329+0i
0.0144846775002874	0.0731273022914528+0i
0.0174154265841944	0.101397994021033+0i
0.00519067214749166	0+0.0233772438904786i
0.0091996198771621	0.0422772913240914+0i
0.00936343667817291	0.0458873736863401+0i
0.0121747591951446	0.0596114886114081+0i
0.0141978077768905	0.067895341863846+0i
0.0136434132998667	0.0856268997304398+0i
0.0151144406154311	0.0764721629230379+0i
0.0181726124654126	0.106356539076144+0i
0.00294092922597257	0.0212629084698153+0i
0.00378626379145913	0.035985242246989+0i
0.00517759612227675	0.0178224816191185+0i
0.00696783554511983	0+0.0190407122609497i
0.00713590280905081	0.026854228241901+0i
0.00699346497534786	0.0319813842128543+0i
0.00899666198466433	0.0135691217044365+0i
0.011685080712591	0.0516493146336687+0i
0.0118210384915857	0.0584785085090817+0i
0.0030634669233902	0.019865376701421+0i
0.00394402346915682	0.037114282964918+0i
0.00539332749771386	0.0202933172104572+0i
0.00540694835277675	0+0.0243328295877132i
0.00725815960873235	0+0.0200506221052744i
0.00743322961701755	0.0305465706540592+0i
0.00728485692299463	0.0329168391233478+0i
0.00958293418031247	0.0435183526948871+0i
0.00975357662453053	0.0468686621247259+0i
0.00937151977937296	0.015868053011728+0i
0.0121719550215715	0.054171659780777+0i
0.0123135776608548	0.059907993286159+0i
0.0126820366043445	0.0606229329544521+0i
0.0147893781751166	0.0701214265976182+0i
0.0142118841205594	0.0879025778432541+0i
0.0157442037305783	0.0799776724161587+0i
0.0189297983466352	0.110456314653389+0i
0.00996624848346067	0.0447603571753854+0i
0.0101437165708859	0.0487582420746764+0i
0.0131893140135415	0.0630960986081902+0i
0.0153809485733394	0.0722760973996185+0i
0.0147803549412488	0.0906011072686082+0i
0.0163739668457219	0.0826828238614413+0i
0.0196869842278534	0.115337795285312+0i
0.00318600462080788	0.0194358136198058+0i
0.00410178314685451	0.037089948170888+0i
0.00560905887315096	0.0198408990873841+0i
0.00562322455806183	0+0.0213453168913352i
0.00754848367234652	0+0.0184774445594305i
0.00773055642498597	0.0273774872570629+0i
0.00757624887064305	0.0330279378837231+0i
0.00974637757408372	0.016572310924001+0i
0.0126588293305547	0.0556333265343412+0i
0.0128061168301267	0.0615615053111129+0i
0.00330854231822551	0.0195648240581287+0i
0.0042595428245522	0.0362239282619019+0i
0.00582479024858807	0.0197790400558748+0i
0.00583950076334568	0+0.0194720585411459i
0.00783880773595904	0+0.0171171992638489i
0.00802788323295271	0.0253358294776229+0i
0.00786764081828982	0.032446082935731+0i
0.010349562786611	0.0465955116092489+0i
0.0105338565172436	0.0492960250436723+0i
0.0101212353687924	0.0192899929960394+0i
0.0131457036395352	0.0579670871399395+0i
0.0132986559993959	0.0635275145616684+0i
0.0136965914227414	0.0653465084775981+0i
0.0159725189715655	0.0751209577805845+0i
0.0153488257619415	0.0932365602658783+0i
0.0170037299608691	0.0856664660427595+0i
0.020444170109076	0.119511013469159+0i
0.0107328770897592	0.0474313950252628+0i
0.010923996463599	0.0499802492905839+0i
0.0142038688319384	0.066667223756538+0i
0.0165640893697883	0.078105368001427+0i
0.0159172965826309	0.0956511313899118+0i
0.0176334930760127	0.0892256570294689+0i
0.0212013559902942	0.123647859631655+0i
0.00343108001564315	0.0201732021530144+0i
0.00441730250224989	0.0359605013810219+0i
0.00604052162402518	0.0196221759046756+0i
0.00605577696863077	0+0.0194589529796399i
0.00812913179957321	0+0.0139107948286916i
0.00832521004092114	0.0172449437548058+0i
0.00815903276593824	0.0340932544647764+0i
0.0104960931635031	0.0200291755282257+0i
0.0136325779485184	0.0596105159935834+0i
0.0137911951686678	0.0645846500437725+0i
0.00355361771306078	0.0201678277609599+0i
0.00457506217994758	0.0365070031171522+0i
0.00625625299946229	0.0197581924834422+0i
0.00627205317391462	0+0.0158936090461112i
0.00862253684888787	0.014907701850658+0i
0.0111161913929096	0.0478546602812965+0i
0.0113141364099566	0.0500580429059558+0i
0.0108709509582118	0.0192563777774126+0i
0.0141194522574989	0.061481580012643+0i
0.0142837343379369	0.0654984034237769+0i
0.0147111462411382	0.0693684703655132+0i
0.0171556597680144	0.0803369181978742+0i
0.0164857674033236	0.0986653833537396+0i
0.0182632561911599	0.0915733062935479+0i
0.0219585418715168	0.12766263636399+0i
0.00845042471358666	0.0350355503343972+0i
0.00841951388158524	0+0.0166312830072762i
0.0114995056960578	0.0488328521264987+0i
0.011704276356312	0.0497644878936698+0i
0.0152184236503352	0.0708428572654429+0i
0.0177472301662372	0.0831795302662809+0i
0.0188930193063035	0.0953524670825218+0i
0.022715727752735	0.131327115542053+0i
0.00473282185764528	0.0370577783490892+0i
0.00647198437489939	0.0181234008832353+0i
0.00367615541047846	0.0210769512107521+0i
0.0064883293791997	0+0.0179691816553157i
0.0089198636568563	0.0165626149132907+0i
0.00874181666123343	0.0351575390662018+0i
0.0112458087529225	0.0182417046142637+0i
0.0146063265664821	0.0629949862915482+0i
0.0147762735072088	0.0672159729623592+0i
0.0170543518272943	0.101861750280529+0i
0.00870983794519777	0+0.014708016340788i
0.00489058153534297	0.0368460281066228+0i
0.0066877157503365	0.0174528178545426+0i
0.00670460558448356	0+0.0170741997725322i
0.0118828199992082	0.0484193143280652+0i
0.0120944163026696	0.0513599334691687+0i
0.0116206665476311	0.0195794562330778+0i
0.0150932008754626	0.0637778024480803+0i
0.015268812676478	0.0694296046366386+0i
0.0157257010595351	0.0726377327066725+0i
0.0183388005644633	0.0857356352337587+0i
0.0195227824214507	0.0979019233505891+0i
0.0234729136339576	0.135511886108178+0i
0.00379869310789609	0.0219889720909601+0i
0.00921719046482472	0.0239202309104353+0i
0.00903320860888185	0.0346273781731879+0i
0.0176228226479869	0.105153558432722+0i
0.00900016200881194	0+0.0177595823700178i
0.0122661343023564	0.0495277098456324+0i
0.012484556249025	0.0519466338270103+0i
0.0189303709626861	0.088253543114939+0i
0.0201525455365944	0.100845455809604+0i
0.0242300995151758	0.139396241440218+0i
0.00504834121304066	0.0363871002393676+0i
0.00690344712577361	0.0186243092118076+0i
0.00392123080531372	0.0242621761490877+0i
0.00692088178976864	0+0.0149960845953709i
0.00951451727279146	0.0272031013563577+0i
0.00932460055652862	0.0356387369931664+0i
0.0119955243423419	0.0190292272402663+0i
0.0155800751844458	0.0648910822316245+0i
0.0157613518457499	0.071289396722839+0i
0.016232978468735	0.0750221981333923+0i
0.0181912934686764	0.1075132292701+0i
0.00929048607242446	0+0.01731253389274i
0.00520610089073835	0.0364315826277967+0i
0.00711917850121072	0.0202887297086704+0i
0.00713715799505249	0+0.0114154710250359i
0.0126494486055068	0.0486179723357788+0i
0.0128746961953826	0.0531665828497081+0i
0.0123703821370505	0.0253897491461053+0i
0.0160669494934263	0.0656823416147747+0i
0.016253891015019	0.073975709066658+0i
0.016740255877932	0.0757916994276266+0i
0.0195219413609122	0.0905959618187936+0i
0.0207823086517416	0.102632740203612+0i
0.0249872853963984	0.143452246483897+0i
0.00404376850273136	0.0264363909404716+0i
0.00981184408075989	0.0316237387268462+0i
0.00961599250417704	0.0363018023115086+0i
0.0187597642893691	0.110827301920889+0i
0.00958081013603863	0+0.0128390279343066i
0.013032762908655	0.0505660553874515+0i
0.013264836141738	0.0554135804078484+0i
0.020113511759135	0.0932594561972822+0i
0.0214120717668852	0.106133744408306+0i
0.0257444712776166	0.147847748743465+0i
0.00536386056843604	0.0351364210628573+0i
0.00416630620014904	0.0270606647085412+0i
0.00733490987664844	0.0206898885777975+0i
0.00735343420033758	0+0.0142952082434441i
0.00990738445182381	0.0381273677325459+0i
0.0127452399317613	0.0243634972858996+0i
0.0165538238024095	0.0671382631811306+0i
0.0167464301842909	0.0768639762897012+0i
0.0172475332871319	0.0789745515165107+0i
0.0193282351100585	0.11311040454804+0i
0.00987113419965115	0+0.0120620205780594i
0.0101092303065538	0.029652243286384+0i
0.00552162024613373	0.0335447240358049+0i
0.00756971040562143	0+0.0122279153944417i
0.0134160772118054	0.0518171272925377+0i
0.0136549760880957	0.057709158902869+0i
0.0131200977264699	0.0274773446330817+0i
0.01704069811139	0.0690292075092981+0i
0.0172389693535601	0.0788852223034981+0i
0.0177548106963289	0.0807835906025368+0i
0.0207050821573611	0.0961720621174097+0i
0.0220418348820324	0.108706567751633+0i
0.00428884389756667	0.0275752317171646+0i
0.00755064125208555	0.024136301784444+0i
0.0101987763994722	0.0383094566404315+0i
0.0198967059307512	0.115738331060179+0i
0.0265018084749621	0.151802789899516+0i
0.0101614582632653	0+0.0147548261127354i
0.0104065571145222	0.03123429988589+0i
0.0137993915149536	0.0541831468655644+0i
0.0140451160344511	0.0581967480995439+0i
0.0212966525555839	0.0997518996779597+0i
0.00567937992383142	0.0338240786699703+0i
0.0044113815949843	0.0278708228432073+0i
0.00776637262752265	0.0247460549187657+0i
0.00778598661090651	0+0.0118561591857689i
0.010490168347119	0.0409693216828025+0i
0.0134949555211807	0.0276159528364289+0i
0.0175275724203732	0.0704354344455397+0i
0.017731508522832	0.081022384613825+0i
0.0182620881055288	0.0817535242262023+0i
0.0204651767514406	0.118128914434747+0i
0.0226717238491172	0.111217790938665+0i
0.0104517823268778	0+0.00873708164919414i
0.010703883922489	0.0316113432374613+0i
0.0272589943561847	0.156221333710806+0i
0.00583713960152911	0.034610538304137+0i
0.00800226281619037	0+0.0120144859374188i
0.0141827058181039	0.0552622586766277+0i
0.0144352559808087	0.060125177931351+0i
0.0138698133158893	0.0303119279941657+0i
0.0180144467293537	0.0729533747925144+0i
0.0182240476921011	0.0826432450805674+0i
0.0187693655147257	0.0838130201127819+0i
0.02188822295381	0.102937730609231+0i
0.00453391929240194	0.0272884707944192+0i
0.00798210400295976	0.0279329211703032+0i
0.0107815602947674	0.040727195681573+0i
0.0210336475721333	0.120783756129212+0i
0.0233014869642644	0.11435052493623+0i
0.0280161802374029	0.159777221900676+0i
0.010742106390492	0+0.00928626301862405i
0.0110012107304574	0.0322959255713576+0i
0.0145660201212521	0.0578122658707163+0i
0.00599489927922681	0.0352835716096304+0i
0.00465645698981957	0.0270006264702735+0i
0.00821853902147545	0+0.0121454132836151i
0.0110729522424142	0.0431022682919926+0i
0.0142446711106001	0.0324900835935352+0i
0.0185013210383369	0.0753236322442573+0i
0.0192766429239256	0.0850745005174753+0i
0.0224797933520361	0.106133892755752+0i
0.0148254738927807	0.0613354362883386+0i
0.0216021183928228	0.123636695819613+0i
0.023931250079408	0.116440592103277+0i
0.00819787849018242	0.0255476151195736+0i
0.0110324304541045	0+0.00695268201732804i
0.0112985375384241	0.03326093165364+0i
0.0187166852904634	0.085047848860184+0i
0.0287733661186255	0.164126378395145+0i
0.0061526589569245	0.0359171831099433+0i
0.00843481522675931	0.00104931588656087+0i
0.0149493344244025	0.0591925599120039+0i
0.0146195289053087	0.0321799230391961+0i
0.0189881953473174	0.0777801032918129+0i
0.0197839203331226	0.087589480083379+0i
0.00477899468723725	0.0272892621700777+0i
0.0113643441900626	0.0421005028524069+0i
0.0152156138391383	0.0629332033596445+0i
0.0192092244597325	0.0876840241156072+0i
0.0230714819697626	0.109220601478082+0i
0.0221705892135154	0.126452172440388+0i
0.0245610131945552	0.118727775523889+0i
0.0295305519998437	0.168270538881051+0i
0.00841360986561953	0.0258991620664585+0i
0.0113227545177187	0+0.0105846235322366i
0.0115958643463926	0.0347877943867947+0i
0.00631041863462219	0.0360447623603905+0i
0.00490153238465488	0.0280191044247663+0i
0.00865109143204439	0+0.0062389988285786i
0.0116557361377094	0.0428832928832507+0i
0.0153326487275529	0.059461303347174+0i
0.0149943867000195	0.035534080135327+0i
0.0194750696563006	0.0800637870700604+0i
0.0156057537854937	0.0643915433194753+0i
0.0227390600342049	0.129197070317881+0i
0.0251907763096988	0.12160184769033+0i
0.00862934124105663	0.028062589619816+0i
0.0116130785813312	0.00176671350132095+0i
0.0118931911543593	0.0329856125954615+0i
0.0197017636290044	0.0896010555123998+0i
0.0202912991167046	0.0900357990267371+0i
0.0236630523679888	0.111537483442858+0i
0.0302877378810663	0.172599207981221+0i
0.00646817831231988	0.0376275730724048+0i
0.00886736763732824	0+0.00689619074623899i
0.0157159630307011	0.0598416136430515+0i
0.0153692444947281	0.0392775232135026+0i
0.0199619439652811	0.08219311846745+0i
0.00502407008207251	0.0280482487032461+0i
0.0119471280853578	0.0435122653287849+0i
0.0159958937318513	0.066407297407259+0i
0.0201943027982735	0.0916338945930918+0i
0.0207985765259016	0.0919712617001823+0i
0.0242546227662115	0.113998801785416+0i
0.0233075308548976	0.131754423398634+0i
0.025820539424846	0.123852052268276+0i
0.0310449237622845	0.176665087641813+0i
0.00884507261649374	0.0292265472444108+0i
0.0119034026449454	0+0.00428848036369488i
0.0121905179623277	0.0337529825317296+0i
0.00662593799001757	0.0375002666657185+0i
0.00514660777949015	0.0294475191311377+0i
0.00908364384261333	0+0.00634090066761834i
0.0122385200330046	0.0444166827006216+0i
0.0160992773338515	0.0607587398493839+0i
0.0204488182742643	0.0844529278431281+0i
0.0163860336782067	0.0680164795425471+0i
0.023876001675587	0.134324282115921+0i
0.0264503025399896	0.12640523319358+0i
0.00906080399193085	0.0291351619109016+0i
0.0121937267085579	0.016024622012337+0i
0.0124878447702944	0.0346390997868387+0i
0.0157441772010683	0.0417087724840671+0i
0.0206868419675455	0.0934142455763343+0i
0.0213058539351015	0.0945411032978035+0i
0.0248461931644377	0.115972579297591+0i
0.0318021096435071	0.180408176089666+0i
0.00929992004789718	0.00564075217558622+0i
0.0164825916369997	0.0613704811570417+0i
0.012529911980653	0.0438251336612401+0i
0.0209356925832475	0.0863402411048438+0i
0.0167761736245644	0.0700360545445718+0i
0.016119034995777	0.0437538934437767+0i
0.0218131313442985	0.0969582164887578+0i
0.0254377635626604	0.119111354122313+0i
0.0244444724962797	0.13669939531999+0i
0.0270800656551368	0.128701107634639+0i
0.0325592955247253	0.18392149400613+0i
0.00526916996485693	0.0305079829106514+0i
0.0067837291944298	0.0375600766998969+0i
0.00927653536736796	0.0293792552372909+0i
0.0124840507721721	0.0120532947733634+0i
0.0127851715782629	0.0359078163718679+0i
0.0211793811368174	0.0953395934809161+0i
0.0128213039282998	0.0442710870539247+0i
0.01686590594015	0.0624611249311086+0i
0.0171663135709198	0.0708311957958665+0i
0.0250129433169691	0.139450430451797+0i
0.00539170766227456	0.03222343537294+0i
0.00694148887212749	0.038378055010422+0i
0.00949226674280506	0.0323390647110111+0i
0.00951623947384668	0.00629314047366328+0i
0.0127743748357846	0.018706831156422+0i
0.0130824983862296	0.0383620906625283+0i
0.0164938927904877	0.0447525560900805+0i
0.0214226641892519	0.087977916716567+0i
0.0216719203060865	0.0966963518861239+0i
0.0223204087534983	0.0992259103087282+0i
0.0260293339608866	0.121929140565941+0i
0.0277098287702841	0.131438192739547+0i
0.0333164814059479	0.187052093096856+0i
0.0172492202432982	0.0633591199836802+0i
0.0131126958759482	0.0450059286874659+0i
0.00973251567913053	0.010459994711361+0i
0.0175564535172774	0.0720001152481345+0i
0.0228276861626953	0.101254291214554+0i
0.0266209043591093	0.124062275027933+0i
0.0255814141376618	0.141619674225228+0i
0.0283395918854277	0.13441560113985+0i
0.0340736672871662	0.18998097945108+0i
0.00551424535969224	0.0319432009214227+0i
0.00709924854982518	0.0389513471757849+0i
0.00970799811824217	0.0319844776182231+0i
0.0130646988993988	0.0171286434235729+0i
0.013379825194198	0.0399546498239341+0i
0.0168687505851985	0.0464038516376449+0i
0.0219095384982352	0.0886385908463916+0i
0.0221644594753584	0.0987310057143227+0i
0.0134040878235949	0.0465278960021082+0i
0.0176325345464486	0.0661383446897326+0i
0.0179465934636328	0.0732938402683107+0i
0.00563678305710987	0.0318706127560612+0i
0.00725700822752287	0.0380878938716029+0i
0.00992372949367928	0.0339319218310567+0i
0.00994879188441562	0.0120444301597178+0i
0.0133550229630113	0.0213243891933174+0i
0.0136771520021648	0.0385195750180926+0i
0.0172436083799071	0.0466545954499209+0i
0.0223964128072156	0.09180650211062+0i
0.0226569986446275	0.100546386034908+0i
0.0233349635718952	0.102337663872147+0i
0.0272124747573355	0.126715545906838+0i
0.0261498849583545	0.144817095205745+0i
0.0289693550005749	0.137540259483263+0i
0.0348308531683887	0.192057214436275+0i
0.0180158488495968	0.0666855083303455+0i
0.0101650680896995	0.0131546205780771+0i
0.0183367334099904	0.0746780365899918+0i
0.0238422409810922	0.104771923516975+0i
0.0278040451555582	0.129161142137633+0i
0.0267183557790439	0.147556411138538+0i
0.0295991181157185	0.14035243026343+0i
0.035588039049607	0.194398955867961+0i
0.00575932075452751	0.0312806445490539+0i
0.00741476790522056	0.0383726465076362+0i
0.0101394608691164	0.0327941451702403+0i
0.0136453470266255	0.0220193821777398+0i
0.0139744788101332	0.0393687450283393+0i
0.0136955380030473	0.0459411024423343+0i
0.0176184661746179	0.0464016507409967+0i
0.0228832871161989	0.0938928531483652+0i
0.0231495378138995	0.102713720105312+0i
0.0183991631527472	0.0687695875384807+0i
0.0187268733563458	0.0752261017398798+0i
0.00588185845194514	0.0318689804495471+0i
0.00757252758291826	0.0386584223296979+0i
0.0103551922445535	0.0331189185505418+0i
0.0103813442949846	0.00991206013753896+0i
0.013935671090238	0.0218802835564493+0i
0.0142718056180999	0.0413188999050281+0i
0.0139869299506941	0.0462960432112862+0i
0.0179933239693265	0.0465120597493563+0i
0.0233701614251793	0.0956547315064681+0i
0.0236420769831686	0.104521150257084+0i
0.0243495183902921	0.106117745723544+0i
0.0283956155537844	0.132469799850156+0i
0.0272868265997366	0.150280666499069+0i
0.0302288812308657	0.143571990986211+0i
0.0363452249308295	0.196549159569965+0i
0.0105976205002684	0.00879852502145584+0i
0.0187825540574746	0.0696160442500237+0i
0.0191170133027034	0.075821725399474+0i
0.0248567957994891	0.108170515509227+0i
0.0289871859520071	0.134752723889889+0i
0.027855297420426	0.152901731061823+0i
0.0308586443460093	0.145813764928257+0i
0.0371024108120478	0.198387593984121+0i
0.00600439614936282	0.0331518139165483+0i
0.00773028726061595	0.0406794710105985+0i
0.0105709236199906	0.0339982915715955+0i
0.0142259951538522	0.0209888217462971+0i
0.0145691324260684	0.0428931006702291+0i
0.0142783218983425	0.0479323881085351+0i
0.0183681817640373	0.0481141086045306+0i
0.0238570357341626	0.0979753583870138+0i
0.0241346161524405	0.106478675319861+0i
0.00612693384678045	0.0345671532687663+0i
0.00788804693831364	0.0404127613087222+0i
0.0107866549954277	0.0344264834968293+0i
0.0108138967055535	0.00767488304713682+0i
0.0145163192174647	0.0246958993925808+0i
0.0148664592340351	0.0459320543522854+0i
0.0145697138459893	0.0488581054491998+0i
0.0191658683606249	0.0716688632353466+0i
0.0195071532490611	0.0769770427230287+0i
0.0187430395587459	0.0492487282479715+0i
0.024343910043143	0.0997909154608309+0i
0.0246271553217096	0.107983166536822+0i
0.025364073208689	0.109704104929113+0i
0.0295787563502333	0.137332173013758+0i
0.0284237682411187	0.156088707048541+0i
0.0314884074611565	0.148637933648006+0i
0.0110301729108373	0.00251962509875623+0i
0.0195491826637731	0.0726105584022691+0i
0.0198972931954165	0.0784323085295634+0i
0.025871350617886	0.11152279511287+0i
0.030170326748456	0.139877185492405+0i
0.0289922390618082	0.158529067070941+0i
0.0321181705763001	0.150844668591744+0i
0.00624947154419808	0.0352461888689718+0i
0.00804580661601133	0.0411452305863025+0i
0.0110023863708648	0.036516740550404+0i
0.0148066432810789	0.025062891106939+0i
0.0151637860420035	0.04799213144726+0i
0.0148611057936377	0.049365984498761+0i
0.0191178973534567	0.0506740291869766+0i
0.0248307843521262	0.10201071595775+0i
0.0251196944909816	0.109939793001016+0i
0.00637200924161572	0.0366184147372922+0i
0.00820356629370902	0.040372280884659+0i
0.0112181177463019	0.0362717286308815+0i
0.0112464491161224	0.00607353869999977+0i
0.0150969673446914	0.0250875021864959+0i
0.0154611128499703	0.0494264637532257+0i
0.0151524977412844	0.0508048435452722+0i
0.0199324969669235	0.0739945225114812+0i
0.0202874331417741	0.0794777246994672+0i
0.0194927551481653	0.0520057402723647+0i
0.0253176586611067	0.103615228281922+0i
0.0256122336602507	0.111457453956894+0i
0.0263786280270858	0.113614904813342+0i
0.0307618971466821	0.142588494358431+0i
0.0295607098825008	0.160850483633424+0i
0.0327479336914474	0.154146156120769+0i
0.0203158112700717	0.0747454688016805+0i
0.0206775730881295	0.0805607765814372+0i
0.0268859054362828	0.1153609700213+0i
0.0313534675449049	0.14446422880511+0i
0.0301291807031903	0.16343980348037+0i
0.033377696806591	0.15690779444453+0i
0.00649454693903339	0.0360740373428421+0i
0.00836132597140671	0.0409985806708145+0i
0.011433849121739	0.0387567262521906+0i
0.0114627253214075	0.00724871228475958+0i
0.0153872914083056	0.0262942271797194+0i
0.0157584396579387	0.0508593826988751+0i
0.0154438896889329	0.0507889647085884+0i
0.0198676129428761	0.0533318135865036+0i
0.0258045329700899	0.105578063284039+0i
0.0261047728295226	0.112724910875613+0i
0.00661708463645103	0.0363214314555294+0i
0.0085190856491044	0.0402614011868926+0i
0.0116495804971761	0.0372070000277343+0i
0.0116790015266914	0.0155218308856436+0i
0.0160557664659054	0.0520959670918397+0i
0.0157352816365796	0.0530499583892996+0i
0.0206991255732221	0.0764274861440427+0i
0.0210677130344871	0.0819124013160505+0i
0.0202424707375847	0.0541435640858164+0i
0.0262914072790704	0.107436011633645+0i
0.0265973119987917	0.114093652274619+0i
0.0273931828454827	0.117125520049255+0i
0.031945037943131	0.147500840964065+0i
0.0340074599217382	0.15955824855159+0i
0.0156776734903159	0.0288970071335522+0i
0.0306977651271642	0.165538936732323+0i
0.0210824398763703	0.0770258605371555+0i
0.0214578529808425	0.0831697482338178+0i
0.0279004602546797	0.118957675290997+0i
0.0325366083413538	0.15048927437571+0i
0.0346372230368818	0.162096573526204+0i
0.00673962233386866	0.035479616563449+0i
0.00867684532680209	0.0404278079986348+0i
0.0118653118726132	0.0372491125126319+0i
0.0118952777319764	0.0145904369730255+0i
0.0163530932738738	0.0522450221592979+0i
0.0160266735842281	0.0534332791352817+0i
0.0206173285322955	0.0553800428758973+0i
0.0267782815880536	0.109130311525337+0i
0.0270898511680637	0.115550048104798+0i
0.0312662359478536	0.168440522996202+0i
0.0159679975539301	0.0268562722972143+0i
0.0068621600312863	0.0350265704615492+0i
0.00883460500449979	0.0390319345522821+0i
0.0120810432480504	0.0367117495250701+0i
0.0121115539372603	0.0177213418636055+0i
0.0166504200818406	0.0534851719359793+0i
0.0214657541795207	0.0781791981365667+0i
0.0218479929272001	0.0836417296340182+0i
0.0209921863270041	0.0561398273311026+0i
0.0272651558970341	0.111066117935181+0i
0.0275823903373328	0.116732823694364+0i
0.0284077376638796	0.120532985685653+0i
0.0331281787395799	0.153124792661605+0i
0.035266986152029	0.165472088666517+0i
0.0163180655318765	0.0537778784702964+0i
0.0318347067685463	0.170346468591815+0i
0.0162583216175443	0.0273424189189694+0i
0.0218490684826689	0.0790845131031731+0i
0.0222381328735555	0.0840315708148851+0i
0.0337197491378027	0.155796259480403+0i
0.0358967492671726	0.168014516216827+0i
0.00899236468219748	0.0405944603704244+0i
0.0122967746234875	0.0372229853490805+0i
0.00698469772870397	0.0339909625035081+0i
0.0123278301425454	0.0176144162427951+0i
0.016947746889809	0.0534410512382273+0i
0.0166094574795232	0.0540373629606842+0i
0.0213670441217149	0.055989944005931+0i
0.0277520302060173	0.112619137861937+0i
0.0280749295066047	0.11862644748349+0i
0.0289150150730795	0.122030293588074+0i
0.0324031775892357	0.173464613473929+0i
0.0165486456811568	0.0274751919049305+0i
0.00915012435989517	0.04136647321664+0i
0.0125125059989246	0.0370661283699879+0i
0.0125441063478292	0.0167653835359157+0i
0.0222323827858193	0.0803483016277759+0i
0.0226282728199132	0.0845315678160933+0i
0.0217419019164235	0.0560842735950188+0i
0.0282389045149978	0.114066424283994+0i
0.0285674686758738	0.12017578171428+0i
0.0294222924822765	0.124077829898578+0i
0.0343113195360288	0.158404205564201+0i
0.0365265123823198	0.170452285705202+0i
0.00710723542612161	0.0347642975332269+0i
0.0169008494271717	0.0554477096969596+0i
0.0329716484099284	0.175639104112999+0i
0.016838969744771	0.0313607017941445+0i
0.0172451331156046	0.0530843147086324+0i
0.0226156970889675	0.0810282299112672+0i
0.0230184127662686	0.08628501755994+0i
0.0349028899342516	0.161263591543308+0i
0.0371562754974634	0.173287856077193+0i
0.00930788403759286	0.0417110781753865+0i
0.0127282373743617	0.0364347274135834+0i
0.00722977312353924	0.0348873170882632+0i
0.0127603825531143	0.0179012658532554+0i
0.0171922413748184	0.0552574381245196+0i
0.0221167597111343	0.0588302173044185+0i
0.028725778823981	0.115792623694809+0i
0.0290600078451458	0.121741773281409+0i
0.0299295698914764	0.126230015481702+0i
0.0335401192306179	0.178285707831619+0i
0.0171292938083835	0.0307624633106024+0i
0.0175424599235714	0.054115383033395+0i
0.00946564371529055	0.041562759517667+0i
0.0129439687497988	0.0366877247718657+0i
0.0129766587583982	0.0171488167199257+0i
0.0229990113921178	0.0819319917773011+0i
0.0234085527126262	0.0863962186426275+0i
0.0224916175058429	0.0594119212193879+0i
0.0292126531329615	0.117049931153242+0i
0.0295525470144149	0.123250056320388+0i
0.0304368473006734	0.127695328893725+0i
0.0354944603324777	0.163910699610515+0i
0.0377860386126107	0.175908332631975+0i
0.00735231082095687	0.0363375282242313+0i
0.0174836333224669	0.0565367739485607+0i
0.0341085900513105	0.18065168259812+0i
0.0174196178719977	0.0316442021848378+0i
0.0178397867315398	0.0541467981018347+0i
0.023382325695266	0.0830775541286574+0i
0.0237986926589816	0.0866676312003063+0i
0.0360860307307005	0.165829118019058+0i
0.00962340339298824	0.0428406572649584+0i
0.00747484851837455	0.0373035849055893+0i
0.0131597001252365	0.037616386764168+0i
0.0131929349636833	0.0196676481303364+0i
0.0177750252701136	0.0577394919978539+0i
0.0228664753005537	0.0604739877260417+0i
0.0296995274419447	0.118080305346143+0i
0.0300450861836868	0.12475315883094+0i
0.0309441247098732	0.129643187084578+0i
0.034677060872	0.183270104119111+0i
0.0384159275796954	0.178706737660074+0i
0.0177099419356102	0.0341373633203862+0i
0.0181371135395065	0.0552059509589013+0i
0.00978116307068593	0.0436963872112919+0i
0.0134092111689671	0.0236060531364484+0i
0.0237656399984164	0.0846814355801488+0i
0.0241888326053392	0.0876681241957416+0i
0.0232413330952623	0.0619920962704119+0i
0.0301864017509252	0.119663763867675+0i
0.0314514021190702	0.13158134366239+0i
0.0366776011289266	0.169026557777299+0i
0.00759738621579218	0.0378476593615634+0i
0.018066417217762	0.058130606798902+0i
0.0305377237820463	0.126018232385703+0i
0.0352455316926927	0.185620713719407+0i
0.0390456906948426	0.181077353871505+0i
0.0133754746124592	0.0374082850079233+0i
0.0180002659992244	0.0344771833277131+0i
0.0184344403474749	0.054858382473963+0i
0.0241489543015646	0.0858374589657808+0i
0.00993892274838363	0.0446905363869489+0i
0.00771992391320982	0.0388541927965611+0i
0.0136254873742522	0.0251296552795313+0i
0.0183578091654088	0.0594004871389152+0i
0.0236161908899731	0.0630606175783406+0i
0.0306732760599084	0.121498541274844+0i
0.0319586795282701	0.133218404900582+0i
0.0245790505173112	0.088329136659308+0i
0.0358140025133821	0.188826385417365+0i
0.0396754538099863	0.183979045407177+0i
0.0135912059878963	0.0367952066721002+0i
0.0182905900628369	0.035128729831499+0i
0.0187317671554417	0.0571393853808574+0i
0.0310302629513182	0.128283229696155+0i
0.0372692897466565	0.17148793704862+0i
0.0100966824260813	0.043685914765931+0i
0.0138417635795361	0.026881738640579+0i
0.024532268604715	0.0873649511008336+0i
0.0239910486846817	0.0629352301297882+0i
0.0311601503688889	0.122982516487923+0i
0.00784246161062745	0.0394673444330341+0i
0.0186492011130572	0.0597680374269756+0i
0.0249691904636688	0.0895432345354122+0i
0.0315228021205873	0.129939765914663+0i
0.0324660583118492	0.134705022099116+0i
0.0378608601448793	0.17431536351523+0i
0.0363824733340748	0.191260310527246+0i
0.0403052169251335	0.18681061179936+0i
0.0138069373633334	0.0368176154647558+0i
0.0185809141264511	0.0349859789544934+0i
0.0190290939634101	0.0559487968801873+0i
0.0249155829078632	0.0886980810078103+0i
0.010254442103779	0.0455285601269581+0i
0.00796499930804513	0.0394011637153988+0i
0.0140580397848211	0.0262091992945138+0i
0.018940593060704	0.0608949444151086+0i
0.0243659064793925	0.0650377369997032+0i
0.0316470246778721	0.124953267008791+0i
0.0253593304100242	0.090402832520113+0i
0.0369509441547642	0.194155303049203+0i
0.0409349800402771	0.189170529844641+0i
0.0140226687387705	0.0376404236076279+0i
0.0188712381900636	0.0348423470641139+0i
0.0193264207713768	0.0576549291133363+0i
0.0320153412898592	0.131678532637051+0i
0.0329733357210491	0.136158214448127+0i
0.0384524305431054	0.176920286774413+0i
0.0104122017814767	0.0460662543217272+0i
0.014274315990105	0.0280461587615233+0i
0.0252988972110136	0.0900547126839887+0i
0.0247407642741011	0.0653557433703375+0i
0.0321338989868526	0.126332547481603+0i
0.00808753700546276	0.0399223768106656+0i
0.0192319850083524	0.0620872378704593+0i
0.0257494703563819	0.0903068103744119+0i
0.0325078804591283	0.133039562185024+0i
0.0334806131302461	0.137731752083225+0i
0.0390440009413282	0.179860335295935+0i
0.0375194149754569	0.196839219409833+0i
0.0415647431554243	0.19155550331709+0i
0.0142384001142076	0.0375319693515308+0i
0.0191615622536778	0.0358357601025521+0i
0.0196237475793453	0.0584714369258207+0i
0.00821007470288039	0.0391030498892132+0i
0.0144905921953901	0.0287921642709303+0i
0.0195233769559992	0.0616991913461268+0i
0.0256822115141639	0.0909869911206622+0i
0.0326207732958358	0.12771469866589+0i
0.0261396103027373	0.0921177819135963+0i
0.0380878857961464	0.199224819546673+0i
0.0421945062705679	0.193819322533214+0i
0.0105699929858889	0.045871988857059+0i
0.0144541314896447	0.0383524306422711+0i
0.0194518863172903	0.0347149670339783+0i
0.019921074387312	0.060137012003973+0i
0.0251156969804413	0.067403824312237+0i
0.0330004196284003	0.135229219900484+0i
0.0339878905394459	0.139378457690151+0i
0.0396355713395543	0.182419510084789+0i
0.0147068684006739	0.0282596810751305+0i
0.0260655258173121	0.0918752102327889+0i
0.0198147689036476	0.0632310252422932+0i
0.033107647604819	0.129078485113318+0i
0.0265297502490949	0.093238570687403+0i
0.0254905547751499	0.0693710022808293+0i
0.0334929587976694	0.136379267782354+0i
0.0344951679486429	0.141089917760331+0i
0.0402271417377771	0.185134754257656+0i
0.038656356616839	0.201564738557584+0i
0.0428242693857151	0.196336499029253+0i
0.00833263688824718	0.039884354101924+0i
0.0107277526635866	0.0453239286761233+0i
0.0146698628650818	0.0389426364820131+0i
0.0197422103809044	0.0359712947022094+0i
0.0202184011952804	0.0604028743856002+0i
0.0201061608512944	0.0640057361126262+0i
0.0264488401204625	0.092504591030403+0i
0.0269198901954503	0.0942625701307767+0i
0.0392248274375285	0.204083170363291+0i
0.0434540325008587	0.198410256255149+0i
0.00845517458566481	0.0399204314989684+0i
0.0108855123412843	0.0459742920762779+0i
0.0148855942405189	0.0401864352047814+0i
0.0149231878266234	0.030145635864949+0i
0.020032534444517	0.0353040170097008+0i
0.0205157280032472	0.0618843860278388+0i
0.0258654125698607	0.0706532813831942+0i
0.0335946192108234	0.129872387447358+0i
0.0339854979669413	0.138444537631501+0i
0.0350024453578428	0.143167523507373+0i
0.0408187121360032	0.187602496240708+0i
0.0268321544236107	0.0934009932062548+0i
0.0203975527989428	0.0649602251463452+0i
0.0151394640319073	0.0317539912049933+0i
0.0273100301418079	0.0952279985200136+0i
0.0262402703645693	0.0721205374002+0i
0.0355097227670398	0.14522199513965+0i
0.041410282534226	0.189986705581923+0i
0.0397932982582212	0.206120087389686+0i
0.0440837956160059	0.200816301682101+0i
0.00857771228308244	0.0401120743746605+0i
0.011043272018982	0.045322917034439+0i
0.015101325615956	0.0401167683940642+0i
0.0203228585081311	0.0377725330805222+0i
0.0208130548112156	0.0613219980660165+0i
0.0340814935198067	0.131269990574891+0i
0.0344780371362132	0.139878689843523+0i
0.0206889447465896	0.0652393498278261+0i
0.0272154687267611	0.0944310251487205+0i
0.0277001700881633	0.0966998195778204+0i
0.0403617690789106	0.208534471868434+0i
0.00870024998050008	0.0399117377285259+0i
0.0112010316966797	0.0453768100863981+0i
0.0153170569913931	0.0423321416038211+0i
0.0153557402371924	0.0325520107559471+0i
0.0206131825717437	0.0374130708755696+0i
0.0211103816191823	0.0629878931291649+0i
0.0266151281592801	0.074934961871201+0i
0.0345683678287871	0.132741022856298+0i
0.0349705763054824	0.142284244279585+0i
0.0360170001762397	0.146974875548691+0i
0.0420018529324521	0.192035600644499+0i
0.0447135587311531	0.202916704952885+0i
0.0275987830299093	0.0959427788242066+0i
0.0155720164424762	0.0345384552870714+0i
0.0280903100345209	0.0976956574744327+0i
0.0365242775854367	0.148196159539064+0i
0.0425934233306749	0.19544341946652+0i
0.0409302398996033	0.210639928727837+0i
0.0453433218462968	0.205953038439721+0i
0.00882278767791775	0.0412831890983201+0i
0.0113587913743774	0.0447644473291122+0i
0.0155327883668302	0.0410894716545623+0i
0.0209035066353578	0.0371705528611022+0i
0.0214077084271507	0.0625187171973322+0i
0.0209803949260419	0.0671524401102891+0i
0.0269899859539909	0.0757741099893683+0i
0.0350552421377704	0.134191076058049+0i
0.0354631154747543	0.143988971947692+0i
0.0284804499808763	0.0989423709335765+0i
0.00894532537533539	0.040817718826666+0i
0.0115165510520751	0.0457875041022645+0i
0.0157485197422674	0.0431224999275319+0i
0.0157882926477613	0.0336541135925774+0i
0.0211938306989704	0.0369541176123936+0i
0.0217050352351175	0.0644604694961151+0i
0.0212717868736887	0.0663642816004244+0i
0.0279821739346388	0.09730090091643+0i
0.0273648437486995	0.0771392827045353+0i
0.0355421164467508	0.136042272059952+0i
0.0359556546440234	0.145587758866997+0i
0.0370315549946366	0.150275079685449+0i
0.043184993728901	0.198045718448405+0i
0.0414987107202959	0.214001301944737+0i
0.045973084961444	0.208062989132639+0i
0.0160045688530452	0.0354884308388555+0i
0.028365488237787	0.0988841918825011+0i
0.028870589927234	0.0995882523192369+0i
0.0375388324038336	0.151798801609936+0i
0.0437765641271238	0.200854136234615+0i
0.0420671815409854	0.216641561993489+0i
0.0466028480765876	0.210363847917455+0i
0.00906786307275302	0.0414978492136846+0i
0.0116743107297728	0.0467646484048104+0i
0.0159642511177045	0.0427855985912144+0i
0.0214841547625845	0.0383866111410427+0i
0.0220023620430859	0.0655436512010582+0i
0.0215631788213371	0.0682284055152174+0i
0.0277397015434102	0.078004131096277+0i
0.0360289907557341	0.137691474418933+0i
0.0364481938132953	0.147652109091435+0i
0.0292607298735894	0.10183962882886+0i
0.00919040077017065	0.0424585054005798+0i
0.0118320704074705	0.047098606384948+0i
0.0161799824931416	0.0433632995133076+0i
0.0162208450583302	0.0363476476455037+0i
0.021774478826197	0.0384632015352392+0i
0.0222996888510526	0.0670396818024238+0i
0.0218545707689839	0.0679448837959309+0i
0.0287488025409374	0.0998924634560543+0i
0.0281145593381189	0.0799424686751187+0i
0.0365158650647145	0.139424951214898+0i
0.0369407329825645	0.149642766813416+0i
0.0380461098130335	0.153730228619779+0i
0.0443681345253499	0.203347020234617+0i
0.0426356523616781	0.219490800466356+0i
0.0472326111917348	0.212690878476803+0i
0.0164371212636141	0.0356345756074543+0i
0.0291321168440856	0.101041460839156+0i
0.029650869819947	0.102656637969247+0i
0.0385533872222305	0.15535045761391+0i
0.0449597049235726	0.206364316868483+0i
0.0432041231823675	0.222126034762134+0i
0.0478623743068784	0.215126566902449+0i
0.00931293846758833	0.0438942273139574+0i
0.0119898300851681	0.048119273353669+0i
0.0163957138685787	0.0446806088645918+0i
0.0220648028898112	0.0414855345206987+0i
0.0225970156590211	0.0675177848910622+0i
0.0221459627166323	0.0696567358628286+0i
0.0284894171328296	0.0805738170871903+0i
0.0370027393736978	0.141099298820581+0i
0.0374332721518364	0.151561252276066+0i
0.00943547616500597	0.0448052001161339+0i
0.0121475897628658	0.04877350606238+0i
0.0166114452440158	0.0450830722583912+0i
0.0166533974688992	0.0373223023850237+0i
0.0223551269534237	0.0405512205656218+0i
0.0228943424669878	0.0685494075583136+0i
0.0224373546642791	0.0691122891433813+0i
0.029515431147236	0.101860431212559+0i
0.0300410097663046	0.104368043531717+0i
0.0288642749275383	0.0827396737787945+0i
0.0374896136826782	0.142748130367456+0i
0.0379258113211055	0.153530629697527+0i
0.0390606646314303	0.157275954121032+0i
0.0455512753217988	0.208882625597716+0i
0.0437725940030602	0.224704171480752+0i
0.0484921374220256	0.217463827268382+0i
0.016869673674183	0.0383095455023383+0i
0.0298987454503842	0.102635468341612+0i
0.03043114971266	0.106332071181286+0i
0.0395679420406273	0.158880106007978+0i
0.0461428457200215	0.211184556273679+0i
0.0443410648237496	0.227065431567128+0i
0.0491219005371692	0.219955385708392+0i
0.0095580138624236	0.0457442264697869+0i
0.0123053494405635	0.048957591287571+0i
0.0168271766194529	0.0457808540303113+0i
0.0231916692749562	0.0689413920073777+0i
0.0227287466119275	0.0706415163327292+0i
0.029239132722249	0.0838012199677613+0i
0.0379764879916615	0.144036187828807+0i
0.0384183504903774	0.154996794750661+0i
0.0226455090354358	0.0438944212032227+0i
0.00968055155984123	0.046695746765176+0i
0.0124631091182612	0.0492282676967769+0i
0.01704290799489	0.0469826631673628+0i
0.0170859498794681	0.0392612905566054+0i
0.023488996082923	0.0709518776084907+0i
0.0230201385595743	0.0706096732569044+0i
0.0302820597535346	0.103666676358577+0i
0.0308212896590176	0.107792742423361+0i
0.0296139905169577	0.0853335408352973+0i
0.0384633623006419	0.146138518521794+0i
0.0389108896596466	0.157001055695055+0i
0.0400752194498272	0.160734312294967+0i
0.0467344161182477	0.214027630946358+0i
0.0497516636523164	0.222227882847526+0i
0.0229358330990483	0.044305006681201+0i
0.0449096492477235	0.229415404146222+0i
0.0306653740566828	0.104936747919067+0i
0.031211429605373	0.109093767008019+0i
0.0405824968590242	0.162002679909538+0i
0.0473259865164704	0.216601943469798+0i
0.0503814267674601	0.2248718382035+0i
0.00980308925725891	0.0476643204798779+0i
0.0126208687959589	0.0492478425923412+0i
0.0172586393703271	0.0467916750187874+0i
0.0173022260847532	0.0404201550735544+0i
0.0237863228908914	0.0720723115010639+0i
0.0233115305072227	0.0726842252194018+0i
0.0299888483116684	0.08611956310233+0i
0.0389502366096252	0.148147624046551+0i
0.0394034288289185	0.158532849136446+0i
0.045478120068413	0.231270469824329+0i
0.0232261571626625	0.044752629781281+0i
0.00992562695467654	0.0472299918236238+0i
0.0127786284736566	0.0499068174253972+0i
0.0174743707457642	0.0486408417830294+0i
0.017518502290037	0.0397326142897479+0i
0.0240836496988581	0.0740831849873664+0i
0.0236029224548695	0.0733940341943347+0i
0.0310486883598331	0.105896686906968+0i
0.0316015695517307	0.110087769626224+0i
0.0303637061063771	0.0873472867960894+0i
0.0394371109186056	0.149852691497137+0i
0.0398959679981876	0.160078276730014+0i
0.0410897742682241	0.163586460970234+0i
0.0479175569146966	0.218495593217161+0i
0.0510111898826073	0.227403709339308+0i
0.023516481226275	0.0460394788960656+0i
0.0460465908891057	0.233514612964767+0i
0.0314320026629813	0.106963228917351+0i
0.0319917094980861	0.110787031655238+0i
0.0415970516774211	0.165016166197082+0i
0.0485091273129193	0.221978320773937+0i
0.0516409529977509	0.229680194868634+0i
0.0100481646520942	0.046623224967638+0i
0.0129363881513543	0.0501634668285129+0i
0.0176901021212013	0.0479745056409063+0i
0.0177347784953221	0.0400020531387967+0i
0.0243809765068266	0.0748909618726637+0i
0.0238943144025179	0.0736420959633302+0i
0.0307385639010878	0.0877000000000004+0i
0.0399239852275888	0.151463618270443+0i
0.0403885071674595	0.161785070846899+0i
0.0466150617097951	0.235394629270427+0i
0.0238068052898892	0.0467696801220984+0i
0.0101707023495118	0.0451146695017853+0i
0.013094147829052	0.0515953651225347+0i
0.0179058334966384	0.0486176069148583+0i
0.017951054700606	0.0409966241474751+0i
0.0318153169661317	0.107598587153581+0i
0.0323818494444437	0.112166321224427+0i
0.0311134216957965	0.0893987421968733+0i
0.0404108595365693	0.153166634331177+0i
0.0408810463367286	0.16350323114772+0i
0.042104329086621	0.166402024077297+0i
0.0491006977111455	0.224304703472754+0i
0.0522707161128981	0.231529772452518+0i
0.0241857063501663	0.074351436907519+0i
0.0471835325304878	0.237610139747104+0i
0.0240971293535033	0.0476600394639169+0i
0.0246783627326222	0.0758045878025526+0i
0.0321986312692799	0.108801734576286+0i
0.0327719893907991	0.113019129429585+0i
0.0496922681093682	0.22708174505268+0i
0.0529004792280417	0.233836213819881+0i
0.0132519075067497	0.0508008816308152+0i
0.0181215648720755	0.0490481266044303+0i
0.0102932400469295	0.0448880972708328+0i
0.0181673309058911	0.0415655340038025+0i
0.0244770982978131	0.0746849724267404+0i
0.0314882794905072	0.0900054962860721+0i
0.0408977338455525	0.154854579690314+0i
0.0413735855060006	0.16508720519516+0i
0.0426116064958208	0.167785457615474+0i
0.0477520033511772	0.239415042009531+0i
0.0243874534171158	0.0481672838557721+0i
0.0249756895405889	0.0758214026933227+0i
0.0134096671844474	0.0524705408736604+0i
0.0183372962475126	0.0496200778683343+0i
0.0183836071111749	0.0420027608008522+0i
0.0325819455724303	0.109411164780946+0i
0.0331621293371567	0.113936725627905+0i
0.0318631372852159	0.0912845749128586+0i
0.041384608154533	0.155945736607185+0i
0.0418661246752697	0.167039905411851+0i
0.0431188839050178	0.169464074520801+0i
0.0502838385075944	0.229838089171579+0i
0.0104157777443471	0.044290225135499+0i
0.0247684902454615	0.0757788832653014+0i
0.0483204741718699	0.241496514665833+0i
0.0535303681951301	0.235827331352339+0i
0.02467777748073	0.0482598176540273+0i
0.0252730163485573	0.0753824391198612+0i
0.0329652598755785	0.110497895426189+0i
0.0335522692835121	0.114709565721805+0i
0.0508754089058171	0.232470272636254+0i
0.0135674268621451	0.0517599635798486+0i
0.0185530276229498	0.0500161229324251+0i
0.0105383154417648	0.0441581635063701+0i
0.01859988331646	0.0415798488427654+0i
0.0250598821931083	0.0759173346616414+0i
0.0322379950799266	0.0920797249381255+0i
0.0418714824635162	0.157275461017598+0i
0.0423586638445416	0.168604633211622+0i
0.0436261613142177	0.170988280051276+0i
0.0488889449925593	0.243019720765314+0i
0.0541601313102737	0.237963234242317+0i
0.0249681015443425	0.0503937622786364+0i
0.0255703431565241	0.0753606943659568+0i
0.0137251865398428	0.0522521240533351+0i
0.0188161595217439	0.0438056151068973+0i
0.0333485741787289	0.111140848916464+0i
0.0326128528746353	0.093815314269523+0i
0.0423583567724967	0.158981610739077+0i
0.0441334387234147	0.172690494878197+0i
0.0514669793040433	0.234499621194631+0i
0.0106608531391824	0.0444965932236462+0i
0.0253512741407567	0.0776421291102066+0i
0.0339424871954863	0.115941019488359+0i
0.0428513014429011	0.170405183594117+0i
0.049457415813252	0.244638004389116+0i
0.0547898944254209	0.239745084922884+0i
0.018768802110173	0.0519295328592385+0i
0.0252584256079567	0.0496868876919317+0i
0.0258676699644925	0.0762063910873176+0i
0.0337318884818771	0.112441742835634+0i
0.0138829462175404	0.0517442236471964+0i
0.0107833908366001	0.0452676719929308+0i
0.0190324357270289	0.0448517510747137+0i
0.0256426660884034	0.0790947290924798+0i
0.032987710669346	0.0944823624202457+0i
0.0428452310814799	0.160691834716892+0i
0.0446407161326146	0.174285516542815+0i
0.0343326271418417	0.116563574106625+0i
0.0500258866339415	0.246121778800658+0i
0.0554196575405645	0.241792782744304+0i
0.0189845334856101	0.0516223458954036+0i
0.0255487496715692	0.0509038413465013+0i
0.0261649967724592	0.0768223690273785+0i
0.043343840612173	0.171837692469352+0i
0.0520586679217731	0.237455864208085+0i
0.0140407058952381	0.050815502744231+0i
0.0192487119323128	0.0470735978763179+0i
0.0341152027850275	0.113376526708621+0i
0.0333625684640547	0.0960342060070488+0i
0.0433321053904604	0.16235512559975+0i
0.0109059285340177	0.0463492316721188+0i
0.0259340580360519	0.0798372480125211+0i
0.0347227670881994	0.117188500634026+0i
0.0438363797814421	0.173442666350118+0i
0.0451480949161937	0.175782130019074+0i
0.0526502383199959	0.240006494149726+0i
0.0505943574546341	0.247549429407543+0i
0.0560494206557117	0.243724382614565+0i
0.0192002648610472	0.052957413641288+0i
0.0258390737351834	0.0514638501507653+0i
0.0264623235804276	0.077411749341881+0i
0.0344985170881757	0.114763786081432+0i
0.0141984655729358	0.05130235364349+0i
0.0110284662314353	0.0480706439369251+0i
0.0194649881375979	0.0467882850403951+0i
0.0262254499836986	0.0809618336664772+0i
0.0337374262587654	0.0965523603951369+0i
0.0438189796994436	0.164101340640471+0i
0.0351129070345548	0.11805856101862+0i
0.0511628282753236	0.248995572463414+0i
0.0566791837708553	0.245566994368959+0i
0.0194159962364843	0.0538180721841372+0i
0.0261293977987959	0.0518723022882235+0i
0.0267596503883944	0.0785039367490981+0i
0.044328918950714	0.174722317686872+0i
0.0456553723253936	0.17728915916504+0i
0.053241808718222	0.242557525530521+0i
0.0143562252506335	0.0516233268236408+0i
0.0196812643428817	0.0476468591985807+0i
0.034881831391326	0.115964158989805+0i
0.0341122840534741	0.0982819024054049+0i
0.0443058540084241	0.166129293406249+0i
0.011151003928853	0.0489772613327815+0i
0.0265168419313471	0.0817733700085376+0i
0.0355030469809124	0.118821003408757+0i
0.0448214581199832	0.176669729733917+0i
0.0461626497345905	0.17872805325767+0i
0.0538333791164448	0.2450153160649+0i
0.0517312990960163	0.25037875564152+0i
0.0573089468860025	0.247221292892773+0i
0.0196317276119215	0.0537058220228397+0i
0.0264197218624101	0.0525778429993857+0i
0.0270569771963628	0.0793265322789562+0i
0.0352651456944742	0.117307560838111+0i
0.0198975405481668	0.0466923976681429+0i
0.0268082338789938	0.0818273168766644+0i
0.0447927283174073	0.167633799212145+0i
0.0358931869272678	0.119915432080545+0i
0.0522997699167057	0.251927736177101+0i
0.0579387100011462	0.248798257160209+0i
0.0112735661142197	0.0496674280012094+0i
0.0145140164550457	0.0516871583705813+0i
0.0198474589873586	0.0547204209421412+0i
0.0267100459260226	0.0533391297825288+0i
0.0273543040043295	0.0798927352700869+0i
0.0344872167598143	0.0987051918270619+0i
0.0453139972892551	0.178318861545768+0i
0.0466699271437904	0.179980299749368+0i
0.0544249495146709	0.24731498995273+0i
0.0356484599976246	0.118334489855501+0i
0.0270996258266422	0.0825678096566051+0i
0.0201138599741151	0.0485080646947035+0i
0.0362833268736254	0.121000870403059+0i
0.0348620745545229	0.100707865905892+0i
0.0458065364585242	0.180317022243154+0i
0.0471772045529874	0.181752351385182+0i
0.0550165199128937	0.24971630882587+0i
0.0528682407373984	0.253244609276603+0i
0.0585684731162934	0.250147602384519+0i
0.0113961038116374	0.0502505001562914+0i
0.0146717761327434	0.0528980894961287+0i
0.0200631903627957	0.0548008502807152+0i
0.0270003699896368	0.0539887320789194+0i
0.027651630812298	0.0811416203510349+0i
0.0452796999234145	0.169162568164725+0i
0.027391017774289	0.082756110528391+0i
0.036031774300775	0.119519743762009+0i
0.0366734668199808	0.121687494768274+0i
0.0534367115580878	0.254500637879065+0i
0.011518641509055	0.0507067371410285+0i
0.0148295358104411	0.0527162980975182+0i
0.0202789217382328	0.0553110431049868+0i
0.0203301361794002	0.0487537319902664+0i
0.0272906940532493	0.0570301320132331+0i
0.0279489576202647	0.0811453948562887+0i
0.0352369323492337	0.10167868037378+0i
0.045766574232395	0.170606269995279+0i
0.0462990756277961	0.181634019449211+0i
0.0476844819621873	0.183378722169942+0i
0.0556080903111198	0.25168001594392+0i
0.0364150886039232	0.120151353132515+0i
0.0276824097219374	0.0837396941896657+0i
0.020546412384684	0.0490922990884234+0i
0.0370636067663384	0.123242113381094+0i
0.0356117901439423	0.103162700458826+0i
0.0467916147970653	0.183308195891103+0i
0.0481917593713843	0.184813396976863+0i
0.0561996607093426	0.253533174211053+0i
0.0540051823787805	0.256036440225614+0i
0.0116411792064727	0.0506584285482556+0i
0.0149872954881388	0.0525178814532768+0i
0.0204946531136699	0.0575586971449256+0i
0.0275810181168635	0.0574069700712898+0i
0.0282462844282331	0.0815273103961215+0i
0.0462534485413782	0.172236175062035+0i
0.0279738016695842	0.0840675462971624+0i
0.0367984029070736	0.122157001349589+0i
0.0374537467126938	0.124142915239877+0i
0.0545736531994699	0.25675556759175+0i
0.0117637169038903	0.0511111908468902+0i
0.0151450551658365	0.0515878573045693+0i
0.020710384489107	0.0571505663492719+0i
0.0207626885899691	0.0488069558174877+0i
0.027871342180476	0.0587032131492182+0i
0.0285436112361999	0.0818551302022395+0i
0.0359866479386531	0.104315577874228+0i
0.0467403228503586	0.173568372082111+0i
0.0472841539663372	0.184865701109774+0i
0.0486990367805842	0.187252268116821+0i
0.0567912311075687	0.255595732991387+0i
0.0371817172102218	0.122228447606338+0i
0.020978964795253	0.0512874772156803+0i
0.0378438866590515	0.125585152937351+0i
0.0363615057333617	0.105734912408947+0i
0.0492063141897812	0.188718238697327+0i
0.0573828015057915	0.257169949189165+0i
0.0551421240201626	0.257617182177726+0i
0.011886254601308	0.0510293011363872+0i
0.0153028148435342	0.0521444780944703+0i
0.0209261158645441	0.0585971025352951+0i
0.0281616662440902	0.059656695153149+0i
0.0288409380441683	0.0828478122825222+0i
0.0282652518490366	0.0853538766273635+0i
0.0472271971593419	0.175255918648349+0i
0.0477766931356091	0.186328971833907+0i
0.0382340266054069	0.126202371256004+0i
0.0557105948408521	0.258608538882572+0i
0.0120087922987256	0.0505159865153302+0i
0.0154605745212319	0.05147658009107+0i
0.0211418472399812	0.0598029779376644+0i
0.021195241000538	0.0502361677797132+0i
0.0284519903077027	0.0611502335549896+0i
0.029138264852135	0.0826113008085251+0i
0.0285566437966833	0.0853615589400807+0i
0.0375651081149513	0.123967355002771+0i
0.0367363635280724	0.106560969462398+0i
0.0477140714683223	0.176760089242273+0i
0.0482692323048782	0.187586018850247+0i
0.0497135915989811	0.190190932061173+0i
0.0579743719040176	0.259080132186197+0i
0.0214115172058219	0.0516402861043215+0i
0.0379484224180995	0.124623612905488+0i
0.0386241665517645	0.127209921164008+0i
0.0502208690081781	0.191874719765545+0i
0.0585659423022404	0.260704402185979+0i
0.0562790656615447	0.259480015628638+0i
0.0121313299961433	0.0498609961409739+0i
0.0156183341989296	0.0516872242332297+0i
0.0213575786154183	0.0591212475755849+0i
0.0287423143713169	0.0623019756525644+0i
0.0294355916601035	0.0844834114398244+0i
0.0288480357443318	0.0866530020596947+0i
0.0371112213227832	0.107372224904074+0i
0.0482009457773056	0.178398077463164+0i
0.0487617714741502	0.189125353566628+0i
0.0390143064981199	0.128508185019559+0i
0.0122538676935609	0.0490089331848276+0i
0.0157760938766273	0.0516609507247713+0i
0.0215733099908554	0.0596229304025492+0i
0.021627793411107	0.0524969239220413+0i
0.0290326384349294	0.0629057383304069+0i
0.0297329184680702	0.0851240171624459+0i
0.0291394276919785	0.0873837038705025+0i
0.0383317367212499	0.125907553894354+0i
0.0374860791174918	0.108813505302284+0i
0.048687820086286	0.180148710437628+0i
0.0492543106434193	0.190552056326382+0i
0.0507281464173779	0.193543216351658+0i
0.0591575127004665	0.262506617545766+0i
0.0568475364822374	0.260328031202534+0i
0.0218440696163908	0.0524519597832757+0i
0.0387150510243981	0.126546935199991+0i
0.0394044464444775	0.12972542361432+0i
0.0512354238265749	0.195539660231382+0i
0.0597490830986893	0.264170242094962+0i
0.0574160073029269	0.261163975962278+0i
0.0123764053909785	0.0485476602850121+0i
0.015933853554325	0.052669289368219+0i
0.0217890413662925	0.0596893126326078+0i
0.0293229624985436	0.0638358449962319+0i
0.0300302452760386	0.0862335349686623+0i
0.0294308196396269	0.0875960992039297+0i
0.0378609369122026	0.110073228043494+0i
0.0491746943952693	0.181618291561691+0i
0.0497468498126912	0.192290681997279+0i
0.0397945863908329	0.130486536356104+0i
0.0124989430883962	0.0485567380340838+0i
0.0160916132320227	0.0528955775813025+0i
0.0220047727417296	0.0599157688901855+0i
0.0220603458216759	0.0517718686448415+0i
0.0296132865621561	0.064459546938288+0i
0.0303275720840054	0.0864344149347145+0i
0.0297222115872737	0.0882197051852857+0i
0.0390983653275485	0.127840720379831+0i
0.0382357947069112	0.111039283828704+0i
0.0496615687042497	0.183439197416845+0i
0.0502393889819603	0.193983761658635+0i
0.0517427012357748	0.197091113501539+0i
0.0603406534969154	0.265604923771972+0i
0.0579844781236195	0.261924010012974+0i
0.0222766220269598	0.0527065662670179+0i
0.0394816796306967	0.12875276654743+0i
0.0401847263371906	0.131733432484099+0i
0.0522499786449718	0.198960202371378+0i
0.0609322238951382	0.26669641398797+0i
0.058552948944309	0.262437371252242+0i
0.0126214807858138	0.0491599149108555+0i
0.0162493729097203	0.0531942766078249+0i
0.0222205041171667	0.0601650548889239+0i
0.0306248988919738	0.0873849030244684+0i
0.0300136035349221	0.0883555378220844+0i
0.038610652501622	0.112734147821795+0i
0.050148443013233	0.185357963629435+0i
0.0507319281512323	0.196069053727984+0i
0.0299036686441681	0.0661372316041071+0i
0.0127440184832315	0.0500742533750013+0i
0.016407132587418	0.0539765492815207+0i
0.0224362354926039	0.0617572719466934+0i
0.0224928982322449	0.0537032349752647+0i
0.0309222256999405	0.0885650464167921+0i
0.0303049954825689	0.0896899055018802+0i
0.039864993933847	0.130298091134105+0i
0.0405748662835482	0.132527333190377+0i
0.0389855102963306	0.11419251382103+0i
0.0506353173222134	0.186677806405195+0i
0.0512244673205014	0.197881982343442+0i
0.0527572560541717	0.200877423193688+0i
0.0615237942933643	0.26833545613891+0i
0.0301939927077806	0.0672932104317571+0i
0.0591215333682829	0.262917512749984+0i
0.0227091744375287	0.0542904501613624+0i
0.0402483082369952	0.131545375231062+0i
0.0409650062299036	0.133825390365143+0i
0.0532645334633687	0.202558320994856+0i
0.0621153646915871	0.269668958208535+0i
0.0128665561806491	0.0508845982633796+0i
0.0165648922651157	0.0534385827624535+0i
0.022651966868041	0.0617359114774979+0i
0.0312195525079089	0.0898823225940098+0i
0.0305963874302173	0.0899337297385183+0i
0.0393603680910414	0.115425413883654+0i
0.0511221916311967	0.188721361079395+0i
0.0517170064897733	0.199645389351624+0i
0.0304843167713948	0.0687814129395247+0i
0.0129890938780667	0.0525036533683255+0i
0.0167226519428134	0.05316389952558+0i
0.0228676982434781	0.0629567277935255+0i
0.0229254506428138	0.0543860960798669+0i
0.0315168793158757	0.0908763492393035+0i
0.0308877793778641	0.0907165541204547+0i
0.0406316225401456	0.13286249330665+0i
0.0413551461762612	0.134410588805267+0i
0.03973522588575	0.11641901851648+0i
0.0516090659401771	0.190272096320763+0i
0.0522095456590424	0.201317173274709+0i
0.0537718108725686	0.20439422171955+0i
0.0627069350898132	0.270786376900489+0i
0.0307746408350073	0.070027482447053+0i
0.0410149368432938	0.133990268779712+0i
0.0417452861226166	0.135520337643077+0i
0.0542790882817656	0.20607082133154+0i
0.063298505488036	0.271974262705992+0i
0.0131116315754844	0.0537246941913814+0i
0.0168804116205111	0.053739667982726+0i
0.0230834296189152	0.0628389075165406+0i
0.0231417268480989	0.0556561862134818+0i
0.0311791713255125	0.0920283374489457+0i
0.0401100836804608	0.118188190179359+0i
0.0520959402491604	0.192128841965212+0i
0.0527020848283143	0.203403651194242+0i
0.0310649648986215	0.0704469213195597+0i
0.0318142655416713	0.0921411290335348+0i
0.0132341692729021	0.0547812399943553+0i
0.0170381712982088	0.0528396047466977+0i
0.0232991609943523	0.0636931390139222+0i
0.0233580030533827	0.0548690530146404+0i
0.0314705632731593	0.0926860739155154+0i
0.0413982511464442	0.13506645330544+0i
0.0421354260689742	0.136212401409976+0i
0.0404849414751694	0.119296773689677+0i
0.0525828145581408	0.193686209814588+0i
0.0531946239975835	0.20539931943785+0i
0.0547863656909654	0.207710824454925+0i
0.0638900758862621	0.273122508168194+0i
0.031355288962234	0.0713290382812473+0i
0.0321115923496397	0.0929448314976561+0i
0.0417815654495924	0.135870705123063+0i
0.0425255660153296	0.137613493586281+0i
0.0552936431001624	0.209396473684466+0i
0.0644816462844849	0.274177815807281+0i
0.0133567069703197	0.0561786512036719+0i
0.0171959309759065	0.0536470359673778+0i
0.0235148923697894	0.0638277852522925+0i
0.0235742792586678	0.0557043735629667+0i
0.0317619552208077	0.0929513439409326+0i
0.0408597992698802	0.120829638290288+0i
0.0530696888671241	0.195373955123055+0i
0.0536871631668554	0.207221779640671+0i
0.0316456130258482	0.0714055707344663+0i
0.0324089191576065	0.0942221401907623+0i
0.0134792446677373	0.0573183476621876+0i
0.0173536906536042	0.0534688873541767+0i
0.0237306237452265	0.0646117125934248+0i
0.0237905554639517	0.0560780174627563+0i
0.0421648797527428	0.137122142321704+0i
0.0429157059616873	0.138501003145611+0i
0.0412346570645888	0.121714653220188+0i
0.0535565631761045	0.196870335338187+0i
0.0541797023361245	0.208745646916009+0i
0.0558009205093623	0.210890079263855+0i
0.065073216682711	0.274985333458025+0i
0.0320533471684561	0.0937002452368554+0i
0.0319359370894624	0.0735964239418008+0i
0.0327062459655749	0.0949215678471083+0i
0.042548194055891	0.137791338547542+0i
0.0433058459080427	0.139677883992405+0i
0.0656647870809337	0.275684440326794+0i
0.0175114503313019	0.0542778686139812+0i
0.013601782365155	0.0570022489291319+0i
0.0240068316692368	0.0566693245100517+0i
0.0323447391161029	0.0945189162650256+0i
0.0416095148592996	0.123077828689385+0i
0.0540434374850877	0.198703188251413+0i
0.0546722415053964	0.210713286598012+0i
0.0563081979185622	0.213006484268497+0i
0.0239463982324498	0.0652153323572615+0i
0.0322262611530749	0.0740253952973989+0i
0.0330035727735416	0.0961312046665302+0i
0.0176692100089996	0.054629013801607+0i
0.0242231078745206	0.0559216435091632+0i
0.0429315083590414	0.138663397738338+0i
0.0419843726540082	0.124646668286375+0i
0.0545303117940682	0.200633861506424+0i
0.0568154753277592	0.214449563578826+0i
0.0137243200625726	0.0570347038811329+0i
0.0326361310637513	0.0950737574817685+0i
0.0436960638200169	0.141295685136871+0i
0.0551648791037559	0.212308755494385+0i
0.0241621296078869	0.0661067045236616+0i
0.0325165852166891	0.0746179089791821+0i
0.03330089958151	0.0967560894779436+0i
0.0433148226621895	0.139756863341533+0i
0.0178269696866973	0.0545748149381373+0i
0.0138468577599903	0.0558232068725178+0i
0.0244393840798057	0.0570550480732272+0i
0.0329275230113981	0.0956170954179754+0i
0.042359230448719	0.125629806566246+0i
0.0550171861030514	0.202406288271671+0i
0.0440862037663723	0.142742259916107+0i
0.024377860983324	0.0664837846171625+0i
0.0328069092803016	0.0753708166334955+0i
0.0335982263894768	0.0976327748422847+0i
0.0556574182730278	0.213975778108227+0i
0.0573228541113412	0.216472329321099+0i
0.017984729364395	0.0541663670477258+0i
0.0246556602850895	0.0564274077060566+0i
0.0436981369653399	0.140791782279531+0i
0.0427340882434276	0.12672515157834+0i
0.0555040604120319	0.204377372586918+0i
0.0139693954574079	0.0556635734053727+0i
0.0332189149590465	0.0961606435175126+0i
0.0444763437127299	0.14351830634215+0i
0.0561499574422969	0.215259238564188+0i
0.0578301315205382	0.217985007292372+0i
0.0245935923587611	0.0672689410168756+0i
0.0330972333439158	0.0770460403942052+0i
0.0338955531974452	0.09825920453879+0i
0.0440814512684881	0.141653712465714+0i
0.0181424890420926	0.0546350873153641+0i
0.0140919331548256	0.0545837965981099+0i
0.0248719364903746	0.0580688292991189+0i
0.0335103069066933	0.0965084782958407+0i
0.0431089460381384	0.127829768783465+0i
0.0559909347210151	0.206172339602143+0i
0.0448664836590853	0.145082737949984+0i
0.0248093237341982	0.0678602428023321+0i
0.0333875574075283	0.0769641184703292+0i
0.0341928800054119	0.0988308473250065+0i
0.0566424966115689	0.216994689610481+0i
0.058337408929738	0.21974510330274+0i
0.0250882126956585	0.0582154746554701+0i
0.0444647655716385	0.142976997108373+0i
0.0564778090299956	0.207643329119092+0i
0.0142144708522432	0.0544731282572211+0i
0.0338016988543417	0.0976776461284337+0i
0.0183002802465044	0.0543432823854571+0i
0.0452566236054429	0.145628471468074+0i
0.0434838787444765	0.128767129412057+0i
0.057135035780838	0.218230402839302+0i
0.058844686338935	0.221407247762358+0i
0.0250250551096353	0.0680838266169618+0i
0.0336778814711425	0.0768405367309884+0i
0.0344902068133804	0.0996968810199516+0i
0.0448480798747867	0.143911116924538+0i
0.0253044889009436	0.059573325103017+0i
0.0340930908019884	0.0976993521178894+0i
0.0569646833389788	0.209657359781712+0i
0.0456467635517983	0.146317812065584+0i
0.0184580399242021	0.0550304577174835+0i
0.01433703303761	0.0534530655132702+0i
0.0252407864850724	0.0683107573846762+0i
0.033968205534755	0.0768103730251018+0i
0.0347875336213471	0.100684387853564+0i
0.0438587365391872	0.129968405325982+0i
0.0576275749501099	0.219672747900628+0i
0.0593519637481349	0.222741427707154+0i
0.0452313941779371	0.145134847055375+0i
0.0343844827496369	0.098535530906693+0i
0.0186157996018998	0.0563595203307738+0i
0.0255208083268918	0.059270246563175+0i
0.0460369034981559	0.146678230846487+0i
0.0442335943338959	0.130941130998759+0i
0.058120114119379	0.221234025027316+0i
0.0598592411573319	0.224362369792092+0i
0.0144595707350276	0.0543109291144664+0i
0.0254565178605095	0.0684165293577634+0i
0.0342585295983691	0.0776310436370025+0i
0.0350848604293155	0.10123963461521+0i
0.057451654944986	0.211167815689273+0i
0.0456147084810853	0.146087439569595+0i
0.0346758746972836	0.0991672260548023+0i
0.0464270434445113	0.147494351135972+0i
0.0145821084324453	0.0543289821170279+0i
0.0187735592795979	0.0559444329175664+0i
0.0256722492359466	0.0690492577802254+0i
0.0257370845321769	0.0597464607693885+0i
0.0345488536619817	0.0780208496411274+0i
0.0353821872372823	0.102317278755423+0i
0.0446084521286066	0.132142035929429+0i
0.0579385292539665	0.212647591298623+0i
0.058612653288651	0.222985347290765+0i
0.0603665185665318	0.225829351879274+0i
0.0459980227842357	0.147522589687427+0i
0.0349672666449321	0.0999248834896771+0i
0.0259533607374608	0.0606426084320816+0i
0.046817183390869	0.148125717881374+0i
0.0449833099233152	0.133604510052554+0i
0.0591051924579201	0.224442102186828+0i
0.0608737959757288	0.227597963009245+0i
0.0147046461298629	0.0559853856310316+0i
0.0189313189572956	0.0566706517163643+0i
0.0258879806113837	0.068971139508539+0i
0.0348391777255958	0.0789274107659232+0i
0.0356795140452507	0.102818701213101+0i
0.0584254035629497	0.213957195460591+0i
0.046381337087386	0.148615401824893+0i
0.0472073233372244	0.148889487790334+0i
0.0148271838272806	0.056589529893939+0i
0.0190890786349933	0.0565428306872557+0i
0.0261037119868208	0.0698041622242528+0i
0.0261696369427459	0.0610296039081974+0i
0.0351295017892084	0.0799604929045081+0i
0.0359768408532174	0.103776075421011+0i
0.0352587168243828	0.100870658703282+0i
0.045358167718026	0.134961370359676+0i
0.0589122778719302	0.215410034041958+0i
0.059597731627192	0.226152767986786+0i
0.0613810733849287	0.229481749146832+0i
0.0263859131480297	0.0610130296513295+0i
0.0467647279921134	0.149833970525393+0i
0.047597463283582	0.149811843692808+0i
0.0457330255127346	0.135904414939324+0i
0.0600902707964611	0.227542821782364+0i
0.0618883507941257	0.230923877113816+0i
0.0149497215246982	0.0583791277186589+0i
0.019246838312691	0.056384291233218+0i
0.026319443362258	0.0707596441062455+0i
0.0354198258528225	0.0810835620983266+0i
0.0362741676611858	0.103864240359866+0i
0.0355501087720312	0.102024839486963+0i
0.0593991521809134	0.216700986261735+0i
0.0479876032299374	0.150529148234105+0i
0.0150722592221158	0.0584635292752597+0i
0.0194045979903887	0.0564332989824496+0i
0.0265351747376951	0.0708242535690778+0i
0.0266021893533148	0.062486805415734+0i
0.035710149916435	0.0816638764901854+0i
0.0365714944691526	0.104018049783925+0i
0.035841500719678	0.102815999665587+0i
0.0471480422952638	0.151021942889246+0i
0.0461078833074454	0.137479270390972+0i
0.0598860264898939	0.217923784256517+0i
0.0605828099657331	0.229104951793212+0i
0.0623956282033255	0.232339516335607+0i
0.0268184655585986	0.0619536374354999+0i
0.047531356598412	0.152897543222264+0i
0.048377743176295	0.15190395271705+0i
0.046482741102154	0.138147731594409+0i
0.0629029056125225	0.234060381825771+0i
0.0151947969195335	0.0590382890543763+0i
0.0195623576680864	0.0567756840370272+0i
0.0267509061131322	0.0712128096294419+0i
0.0360004739800492	0.0824885407902342+0i
0.036868821277121	0.103802245496968+0i
0.0361328926673264	0.103262465632536+0i
0.0603729007988771	0.219305280277167+0i
0.061075349135005	0.230659294659387+0i
0.0487678831226504	0.152684631867489+0i
0.0153173346169511	0.0584849007609766+0i
0.0197201173457841	0.0578562911491216+0i
0.0269666374885693	0.0712373452741055+0i
0.0270347417638837	0.0631459656567497+0i
0.0362907980436617	0.0827262018231534+0i
0.0371661480850877	0.104447846091681+0i
0.0364242846149731	0.104462689053343+0i
0.0479146709015624	0.153673055127893+0i
0.0468575988968648	0.139356160877329+0i
0.0608597751078575	0.220396410269257+0i
0.0615678883042741	0.232004489134851+0i
0.0634101830217224	0.235958285620979+0i
[truncated: 15,330 more rows]
