# Supplementary material for: Mechanics of Drosophila wing deployment
Source: Nat Commun. 2024 Dec 11;15:10577. doi: 10.1038/s41467-024-54527-0 (PMC11634967; doi:10.1038/s41467-024-54527-0)
Supplement: Supplementary file 18 — Source data [file 41467_2024_54527_MOESM18_ESM.zip › source_data/figS12e/figS12e_sample3.txt]

t_T	epsilon
0	0+0i
0	0+0i
0	0+0i
0	0+0i
0	0+0i
0	0+0i
0	0+0i
0	0+0i
0	0+0i
0	0+0i
0	0+0i
0	0+0i
0	0+0i
0	0+0i
0	0+0i
0	0+0i
0	0+0i
0.000168795206565994	0.00755684838056146+0i
0.000175553488194753	0.0133409862788929+0i
0.000235369049508673	0.0112019660128557+0i
0.000311283323476105	0.00929240137985109+0i
0.000414752290346435	0.0108892490411798+0i
6.85155841992997e-05	0.000993810633102705+0i
0.000124375295729513	0.00317727971430935+0i
0.00012795388478688	0.00409304027874306+0i
0.000170359162402168	0.00714053457680551+0i
0.000239192740023063	0+0.000773909665416116i
0.000239050871430868	0+0.010547501468786i
0.000316937671514631	0.00165078962407936+0i
0.000308445438573995	0.00481524617695722+0i
0.000417341680793124	0.00794387225369091+0i
0.000425003937512198	0.00725943260194187+0i
0.000504719495514393	0.00131594153656825+0i
9.15421179036874e-05	0+0.00445423537388411i
0.000137031168398599	0.00766357785449557+0i
0.000248750591459025	0+0.00879290090828981i
0.000255907769573033	0.00673679954319199+0i
0.000337590413132948	0+0.00238037186438501i
0.000340718324803368	0.0125732238287081+0i
0.000351106976390503	0.0141479116570364+0i
0.000478385480044768	0.00625852609934521+0i
0.000470738099018683	0.00867093457379234+0i
0.000478101742860379	0+0.0128174000749307i
0.000633875343027462	0.0122765387734213+0i
0.000622566646953978	0.00211025863091281+0i
0.000616890877146237	0.00849232444434933+0i
0.000834683361583878	0.0121759441942409+0i
0.000850007875021981	0.00489050317212718+0i
0.000829504580695225	0.0137149630975058+0i
0.00100943899102592	0.0110320519493318+0i
0.000183065945673974	0+0.00384464258361537i
0.000506385619698942	0+0.0115417742653157i
0.000526660464585256	0.0154062849844233+0i
0.000706107148527355	0.0129041144683683+0i
0.000205546752597899	0.00589669940134201+0i
0.000373125887188538	0.00226936114357914+0i
0.000383861654359913	0.0111278833222705+0i
0.000511077487205535	0.0114961510672794+0i
0.000717578220067831	0+0.00860399461902765i
0.000717152614291247	0+0.0113015532730235i
0.000925336315720232	0.0123342112012672+0i
0.001252025042377	0.00916693874515475+0i
0.00127501181253418	0.00887770336411774+0i
0.00124425687104402	0.0203238357076694+0i
0.00151415848654031	0.0140905506287464+0i
0.00027458977344426	0+0.00723141785926778i
0.000950876351406745	0.00282680934338565+0i
0.000933912177330871	0.0102731523679175+0i
0.000497501182918051	0+0.00144340024086606i
0.000511815539146067	0.0101416247806515+0i
0.000675180826265895	0+0.0112025927849931i
0.000681436649606735	0.0194540320165804+0i
0.000702213952781006	0.0176132686927366+0i
0.000956770960089536	0.00222481173001827+0i
0.000941476198037365	0.0169361315887511+0i
0.000956203485720757	0+0.0125082270798399i
0.00123378175429247	0.0122349777625899+0i
0.00166936672316776	0.0181877033512063+0i
0.00170001575004396	0.0171916481454636+0i
0.00165900916139045	0.0248346403578169+0i
0.00201887798205184	0.0184122993120744+0i
0.000274062336797223	0.00739689411531565+0i
0.000366113601214546	0+0.00616505250102914i
0.00126781402291958	0.00864668181344633+0i
0.00124519550080698	0+0.00208816319570275i
0.00084397603283189	0+0.00734379170427235i
0.000877767440975759	0.0197028996677939+0i
0.00117684524754604	0.0148039241491147+0i
0.000621876478647563	0.0125613896778305+0i
0.000342577920996523	0.00612535713244541+0i
0.000639769423932947	0.0108135454850603+0i
0.000851795812008903	0.0190794642861587+0i
0.0011959637001126	0.0097314034324946+0i
0.00119525435715163	0+0.00846909274449634i
0.00154222719286647	0.0173143158084552+0i
0.00208670840396088	0.0181885163677405+0i
0.00212501968755616	0.0172644882111073+0i
0.00207376145173924	0.0252693658619245+0i
0.00252359747756623	0.0218791263585349+0i
0.000457637428984833	0+0.0109797492511004i
0.00158475169443421	0.0113948289877277+0i
0.00155647882428485	0.00855377234187325+0i
0.000746251774377076	0.0078681150247413+0i
0.0007677233087191	0.0098832869887585+0i
0.00101277123939884	0+0.0095885681046694i
0.00105332092917151	0.0185933584573474+0i
0.0014351564401343	0.0134120301666637+0i
0.00141221429705605	0.0121410592268103+0i
0.00143430522858114	0.00906941317391246+0i
0.00250405008475163	0.022617019575268+0i
0.00255002362506594	0.0211988207219168+0i
0.00248851374208568	0.0256251829261761+0i
0.00302831697307776	0.0268230172672492+0i
0.000549161256755119	0+0.0133104342368866i
0.00102218901900682	0.0217032843871955+0i
0.00190168936594704	0.0100729361436079+0i
0.00186776214776095	0.0130527978577347+0i
0.00185073427121445	0.0134988179151499+0i
0.000411107197358921	0.0070984265562495+0i
0.00118156644596484	0+0.00132375995766227i
0.00122887441736626	0.0203670677027529+0i
0.00164758334656472	0.0130805361331977+0i
0.000870627070106589	0.0114795655637264+0i
0.00089567719350598	0.00939390929884472+0i
0.00167434918015737	0.00713258927650093+0i
0.001673356100012	0.00710618549859241+0i
0.00292139176554476	0.0221676398229302+0i
0.00297502756257814	0.0257185709870707+0i
0.00290326603243447	0.0264222504557985+0i
0.00353303646859215	0.0308151316795098+0i
0.000640685084525405	0+0.0133631837842291i
0.000479622781558245	0.00758601737240748+0i
0.00119254818140899	0.0188154418248372+0i
0.00221862703746167	0.00692253489422249+0i
0.00217904547123883	0.0154119599869154+0i
0.00215917970978844	0.0149828270490918+0i
0.000995002365836101	0.00988275954226358+0i
0.00102363107829213	0.0109230772688508+0i
0.00135036165253179	0.00687794811064673+0i
0.00140442790556201	0.0209710286479509+0i
0.00191354192017907	0.0108637499892898+0i
0.00188295239607473	0.00474816873994065+0i
0.00191240697144151	0+0.00193923652448168i
0.00333873344633551	0.0255074373801466+0i
0.00340003150008792	0.0250674579247378+0i
0.0033180183227809	0.0269094343971487+0i
0.00403775596410368	0.0347183132740594+0i
0.000732208912295691	0+0.011261542542012i
0.00136290734381019	0.020048966652418+0i
0.0025355647089745	0.00411447884552065+0i
0.00249032879471493	0.0121547381532668+0i
0.00246762514836069	0.0165710912081796+0i
0.000548138365757545	0.00755284925805444+0i
0.00151915685909778	0.0090371337952932+0i
0.00157998139375677	0.0218127329591899+0i
0.00111937766156561	0.0137155215691891+0i
0.00115158496307901	0.0125051904117472+0i
0.00215273466020213	0.00609209463331625+0i
0.00215145784287238	0.00645804792323055+0i
0.00375607512712864	0.0272474515692981+0i
0.00382503543760012	0.0288012226395319+0i
0.00373277061312969	0.0270858131979779+0i
0.00454247545961807	0.0380674177988513+0i
0.00211836848176424	0.00644554934687258+0i
0.000823732740065978	0+0.0153896345331471i
0.000616653949956845	0.00854730267269876+0i
0.00153326650621235	0.0181880835433177+0i
0.00285250238048913	0+0.00212477783569441i
0.00280161211819281	0.0139040021790754+0i
0.00277607058693468	0.0159343934185474+0i
0.00127953884786517	0.0132838007250238+0i
0.00168795206566474	0.0064062137388706+0i
0.00175553488195252	0.0199872459333453+0i
0.00239050871430189	0+0.00777623220036863i
0.00417341680791939	0.0287504560555871+0i
0.00425003937510991	0.0320799168301569+0i
0.00414752290347613	0.0307361039350529+0i
0.0050471949551296	0.0428742073929592+0i
0.00124375295729548	0.0154475777898829+0i
0.0023919274002252	0.00672266727714101+0i
0.000915256567836264	0+0.0180828707003609i
0.00170362566861355	0.0195101555660832+0i
0.00235373753127425	0.00744601849912831+0i
0.00316944005200196	0.010888115715301+0i
0.00311289544166891	0.0113722693706367+0i
0.00308451602550692	0.0153563695288439+0i
0.000685169534156144	0.0103679744220856+0i
0.00185674727223073	0.00842569524879293+0i
0.00193108837014727	0.0218300495608646+0i
0.00136812825302499	0.0169990487844019+0i
0.0026311201402469	0.00432250419932832+0i
0.00262955958573276	0.00828297407785642+0i
0.00459075848871252	0.0318297398736704+0i
0.0046750433126221	0.0343896508430427+0i
0.00456227519382492	0.0311025380369579+0i
0.00555191445064399	0.0456802904562813+0i
0.00258910658078292	0.0139268377067676+0i
0.00100678039560655	0+0.0179312279604668i
0.000753685118355468	0.0117429653002363+0i
0.00140751830297268	0.0150061264084799+0i
0.00187398483101572	0.0149886410892421+0i
0.00348637772351659	0.0136811331495358+0i
0.00342417876514678	0.0144876910337486+0i
0.00339296146408092	0.0169678607335261+0i
0.00202554247879769	0.00565662857261418+0i
0.00210664185834302	0.0195752231584245+0i
0.00286861045716227	0+0.00358139399936734i
0.00500810016950327	0.035614305038906+0i
0.00497702748417135	0.0345367272901601+0i
0.00605663394615552	0.0508392188198517+0i
0.00149250354875451	0.0183038944815432+0i
0.00287031288026997	0.00862095418523052+0i
0.0051000472501343	0.0369539304908611+0i
0.00109830422337684	0+0.0176142592140456i
0.00204434399341692	0.0186078741054265+0i
0.00282447563029293	0.0134123474391984+0i
0.00380331539502943	0.0164880162800457+0i
0.00373546208862289	0.0114527428657481+0i
0.00370140690265316	0.0193765321974808+0i
0.000822200702554768	0.0109963727094873+0i
0.00153547218775956	0.0190860314299417+0i
0.00219433768536368	0.0113444615787016+0i
0.00228219534653777	0.0194813931958437+0i
0.00161687884448402	0.0207833556563999+0i
0.00310950562029167	0.00953860019169618+0i
0.00310766132859314	0.00771184499270277+0i
0.00542544185029639	0.0366393144272943+0i
0.00552505118764408	0.0399355304928412+0i
0.00539177977452014	0.0367994883174413+0i
0.00656135344166991	0.0540995280586641+0i
0.00118982805114712	0+0.0184427002222933i
0.000890716286754068	0.0110626936814395+0i
0.00166342607254572	0.0177155118950076+0i
0.00221470315581909	0.0175080528584304+0i
0.00305984467980294	0.0150804720847146+0i
0.00412025306654406	0.0189969986431225+0i
0.00404674541210076	0.012692324703654+0i
0.00400985234122716	0.0219687495649348+0i
0.00236313289193063	0.0102865952847955+0i
0.00245774883473352	0.0177362412962601+0i
0.00334671220002265	0.0114424740666498+0i
0.00584278353108715	0.0397701213625441+0i
0.00580653206486658	0.0406125701115285+0i
0.00706607293718144	0.0572204862138831+0i
0.00174125414021353	0.020036668513163+0i
0.00334869836031473	0.0118775758684435+0i
0.00595005512515628	0.0425868649213555+0i
0.00128135187891741	0+0.0173555803767199i
0.00238506231822029	0.0232061574734127+0i
0.00329521372931162	0.0123253673718485+0i
0.00443719073805689	0.0208386098282605+0i
0.00435802873557687	0.01398110426954+0i
0.0043182977797994	0.0244851800596441+0i
0.000959231870953368	0.0119868988767258+0i
0.0017913799573326	0.0186972179065987+0i
0.00253192809849663	0.0113797599346479+0i
0.00263330232292828	0.0145099452320912+0i
0.00186562943594304	0.022394879733945+0i
0.00358789110033644	0.0103366421149608+0i
0.00358576307145352	0.0175009969320897+0i
0.00626012521188027	0.0429868683560898+0i
0.00637505906266607	0.0441389440627967+0i
0.00622128435521537	0.0420117232878755+0i
0.00757079243269583	0.0611477492148528+0i
0.0013728757066877	0+0.0163806190618994i
0.00102774745515269	0.0109138795099381+0i
0.00191933384211875	0.0170896011681112+0i
0.00255542148062246	0.0199826520506841+0i
0.00353058277882163	0.0121880653169477+0i
0.00475412840957152	0.0247034712006569+0i
0.00466931205905474	0.0158272119559283+0i
0.00462674321837339	0.0266458571287856+0i
0.00270072330506358	0.0156229373106585+0i
0.00280885581112403	0.0115972300434562+0i
0.00382481394288303	0.0150229399054998+0i
0.00667746689267103	0.0459692033819865+0i
0.0066360366455618	0.0452957938021866+0i
0.00199000473167256	0.0246542474006735+0i
0.0038270838403595	0.018063964363081+0i
0.00680006300017826	0.0462869817643258+0i
0.00807551192821022	0.0643456126891369+0i
0.00146439953445798	0+0.0134618215074294i
0.00272578064302366	0.0241222771586589+0i
0.0037659518283303	0.0112869534928123+0i
0.00507106608108435	0.0241919408068059+0i
0.00498059538253085	0.0211314024667734+0i
0.00493518865694564	0.0287279165880396+0i
0.00109626303935199	0.010073084000275+0i
0.00204728772690563	0.0122196562963124+0i
0.00286951851162958	0.0155580860825879+0i
0.00298440929931878	0+0.00279977202719271i
0.00211438002740207	0.0252447213778801+0i
0.00406627658038121	0.0158676976838866+0i
0.00709480857346415	0.0481245480774579+0i
0.00722506693768805	0.0483639416411012+0i
0.00705078893591059	0.0470672018433397+0i
0.00858023142372175	0.0681015980691675+0i
0.00155592336222827	0+0.0148998857628068i
0.00116477862355129	0.0078902579306868+0i
0.00217524161169178	0.0156939614352769+0i
0.00289613980542582	0.0240032799177219+0i
0.00400132087784031	0.0119404105563966+0i
0.0040639125862705	0.0186532810416025+0i
0.00538800375259898	0.0265800437058377+0i
0.00529187870600872	0.025401637574955+0i
0.00524363409551963	0.031387949984912+0i
0.00303831371819653	0.0160740507148319+0i
0.00315996278751453	0.00709677781244246+0i
0.0075121502542549	0.0510315317626517+0i
0.00746554122625703	0.0499405859763336+0i
0.00223875532313158	0.0263604636255351+0i
0.00430546932040427	0.0188838555385275+0i
0.00765007087520024	0.0512761277457234+0i
0.00164744718999855	0+0.014997552991895i
0.00423668992734898	0.0131076394810786+0i
0.00570494142411181	0.0267842443365657+0i
0.00560316202948482	0.024288080431846+0i
0.00123329420775059	0.0122886905280269+0i
0.00230319549647866	0.0150938835012386+0i
0.00306649896782799	0.0248228832313028+0i
0.00430296345770137	0.0183263558611346+0i
0.00555207953409362	0.033327581063955+0i
0.00908505178244442	0.0723599424861278+0i
0.00320710892476252	0.01733785061159+0i
0.00333551627570928	0.00914487416011047+0i
0.00236313061886109	0.0265507863408815+0i
0.00454466206042597	0.0211898359818141+0i
0.00792949193504803	0.0530016860430328+0i
0.00807507481271003	0.0534103464357138+0i
0.00788029351660582	0.0523575981602131+0i
0.00173897101776884	0+0.0163273494611205i
0.00130180979194991	0.0138904528670257+0i
0.00243114938126482	0.0170456957816589+0i
0.00323685813022919	0.0222129730160727+0i
0.00447205897685899	0.0142635900109329+0i
0.00454201432913088	0.0186642336306978+0i
0.00602187909562645	0.0298211049069668+0i
0.0059144453529627	0.0286343121060598+0i
0.00586052497266587	0.0322800939912686+0i
0.00958977127795595	0.0759781995608649+0i
0.00351106976390503	0.00665051589744091+0i
0.00834683361583878	0.0558303680804629+0i
0.00829504580695225	0.0545905104371376+0i
0.00248750591459061	0.0262956431954764+0i
0.00478385480044904	0.0213453517786237+0i
0.00850007875022223	0.0561284696600841+0i
0.00183049484553913	0+0.0136316668249169i
0.00337593786338506	0.0195370188714397+0i
0.00470742802636766	0.014228238329372+0i
0.00633881676713928	0.0314124043800563+0i
0.0062257286764388	0.029934119151258+0i
0.00137032537614921	0.0142470452330418+0i
0.0025591032660517	0.0169338701260761+0i
0.00340721729263136	0.0213992692259395+0i
0.00478106520056175	0.0183207242261382+0i
0.00616897041123986	0.0344414242174694+0i
0.0100944907734703	0.0802468014872629+0i
0.00368662325209979	0.010469662353067+0i
0.00261188121032012	0.0277597902990424+0i
0.00502304754047074	0.0197851437925934+0i
0.00876417529663191	0.0583467240962675+0i
0.00892508268773201	0.059067721681819+0i
0.00870979809730104	0.0570465226344329+0i
0.00143884096034851	0.0142174076698625+0i
0.00192201867330967	0+0.0152446851568647i
0.00268705715083785	0.019610120053449+0i
0.00354473306995201	0.0214771823501623+0i
0.00357757645503256	0.0223470736815282+0i
0.00494279707587767	0.0143880786942043+0i
0.00502011607199126	0.0203721075482495+0i
0.00665575443865391	0.0332565367114879+0i
0.00653701199991668	0.0288334690276804+0i
0.0064774158498121	0.0347710046728226+0i
0.0105992102689819	0.0833028785485117+0i
0.00386217674029554	0.00806187507886724+0i
0.00912455038764748	0.0602120455185828+0i
0.00273625650604963	0.0283523986752145+0i
0.0052622402804938	0.0225909697643469+0i
0.00918151697742503	0.060774958098833+0i
0.00935008662524421	0.0618440488889492+0i
0.00371352827651801	0.0201152212928316+0i
0.00517816612538635	0.0195516772964975+0i
0.00684829532339278	0.0293383381449319+0i
0.00150735654454781	0.0147981885032839+0i
0.00201354250107996	0+0.0152056190621707i
0.00281501103562473	0.0234181508073129+0i
0.00374793561743473	0.023542907862842+0i
0.00525916694342212	0.0223474783193555+0i
0.00697269211016854	0.0360610003283443+0i
0.0067858612883861	0.0359878998577328+0i
0.0111039297644963	0.0861466439004977+0i
0.00286063180177914	0.0306798741987486+0i
0.00550143302051551	0.0245939406133623+0i
0.00959885865821578	0.0628991120594903+0i
0.00953930267799627	0.0629722262318537+0i
0.00157587212874714	0.0144757831522975+0i
0.00210506632885025	0+0.0161316063491598i
0.00294296492041088	0.0225153092125379+0i
0.00388232348308496	0.0220829962506051+0i
0.00391829477983593	0.0223311965739753+0i
0.00403776531112273	0.0103553049412133+0i
0.00541353517489636	0.0183139697870688+0i
0.00549821781485163	0.0253053396097731+0i
0.00728962978168137	0.0355144261967596+0i
0.00715957864687065	0.031485349514378+0i
0.00709430672695834	0.0387847195179377+0i
0.009775175495595	0.0638084333784551+0i
0.0116086492600078	0.0895992662393967+0i
0.0099540549683427	0.0657275016114646+0i
0.00298500709750866	0.0301813737120912+0i
0.0100162003390089	0.0659097577769237+0i
0.00405111868965096	0.0244357516243474+0i
0.00421331879931748	0.00368729849792322+0i
0.00564890422440503	0.0185376557539254+0i
0.00747086197034676	0.031737902704576+0i
0.00164438771294644	0.0137183678701687+0i
0.00219659015662053	0+0.0140582980719878i
0.00307091880519776	0.0266374636195925+0i
0.0040886539422381	0.0235229810674124+0i
0.00574067356084621	0.0260069180648928+0i
0.0057372686862825	0.0246208742088604+0i
0.007606567453196	0.0375612492711373+0i
0.00740275216553234	0.0404000500315678+0i
0.0102001794331072	0.0665805143688226+0i
0.0121133687555222	0.0926777383813898+0i
0.00171290329714574	0.0144619088819781+0i
0.00228811398439082	0+0.0141690252521387i
0.00310940724841311	0.0330220139339702+0i
0.00319887268998392	0.0252080238829847+0i
0.00421991389621791	0.0254370687793446+0i
0.0042590131046393	0.0226037842811728+0i
0.00438887228751323	0.00681531441962096+0i
0.00597986630086792	0.0261208891706199+0i
0.00588427327391504	0.0184824586188028+0i
0.00597631955771201	0.0280863410431388+0i
0.00792350512470883	0.0392525131327161+0i
0.00778214529382463	0.0335667642106666+0i
0.00771119760410458	0.0427069105973024+0i
0.0104336254214143	0.0677109108401926+0i
0.010625183370617	0.0684167143942958+0i
0.010368890142842	0.067852932328175+0i
0.0126180882510337	0.0960449495831275+0i
0.0043887091027839	0.0277493454015181+0i
0.00456442577570799	0.00637990528843287+0i
0.00611964232342371	0.0226183459710928+0i
0.00809342861730074	0.036496534373507+0i
0.0107836424331885	0.0706134427561236+0i
0.00178141888134504	0.0168327757789835+0i
0.00323378254414263	0.0313040443311936+0i
0.0033268265747708	0.0267317923717108+0i
0.00442937226704146	0.0243009149639493+0i
0.00621905904089098	0.0288024636948577+0i
0.00621537042914288	0.0268140483979824+0i
0.00824044279622346	0.0399725916736255+0i
0.00801964304267857	0.0445521091030709+0i
0.0108509671022074	0.0704845991930454+0i
0.0110501873081292	0.0703936484683161+0i
0.0131228077465481	0.0995015823674027+0i
0.00237965610229451	0+0.0133239985053366i
0.00184993446554436	0.0175360783116748+0i
0.00335815783987214	0.0308320294913126+0i
0.00345478045955695	0.0249691383980395+0i
0.00455750430935086	0.0265949963298967+0i
0.00459973142944266	0.0224028446142112+0i
0.00473997926390374	0.00893210799260181+0i
0.00645825178091268	0.026796300157441+0i
0.00635501137293372	0.0223755090278482+0i
0.00645442130057239	0.0304475237437735+0i
0.00855738046773629	0.04168366433437+0i
0.00840471194077861	0.0393695800052178+0i
0.00832808848125081	0.046280189686807+0i
0.0112683087829982	0.0727355235285945+0i
0.011475191245639	0.0725099215514971+0i
0.0111983947235373	0.0723727599513707+0i
0.0136275272420596	0.102215831309112+0i
0.00247117993006479	0+0.0100411599736796i
0.00472629951591685	0.0253927950913874+0i
0.00491553275209849	0.00724683349779002+0i
0.00659038042244239	0.023286545288843+0i
0.0116131470138837	0.0748017706583008+0i
0.00191845004974366	0.0188208745585569+0i
0.00348253313560165	0.0307219514007875+0i
0.00358273434434383	0.0251964747618704+0i
0.00477009059184483	0.0246182037818931+0i
0.00669744452093575	0.0281726478185207+0i
0.00669347217200326	0.0298463191358235+0i
0.00863653391982481	0.047484268391551+0i
0.0116856504637913	0.0755482049859277+0i
0.0119001951831512	0.0740915276403793+0i
0.014132246737574	0.106027126195902+0i
0.00256270375783508	0+0.00992251898354103i
0.00887438147611558	0.0435559068471382+0i
0.0087160574711555	0.0404640896745681+0i
0.00198696563394296	0.0176255918868474+0i
0.00360690843133116	0.0310838399555617+0i
0.00371068822912998	0.0236475269724961+0i
0.0048950947224838	0.0262269432681642+0i
0.00494044975424603	0.0266129427798627+0i
0.00509108624029424	0.00976668240019987+0i
0.00693663726095745	0.0310340958686243+0i
0.0068257494719524	0.0231964092965986+0i
0.00693252304343277	0.0317951990220389+0i
0.00894497935839705	0.0497409117113104+0i
0.0121029921445821	0.0776675512079421+0i
0.0123251991206609	0.0763687039052662+0i
0.0120278993042325	0.076562246960068+0i
0.0146369662330855	0.109561451716047+0i
0.00265422758560536	0+0.0110179737102995i
0.00919131914762841	0.0451987878767997+0i
0.00902734079463161	0.0428425792377707+0i
0.0050638899290498	0.0250849577712022+0i
0.00526663972848899	0.0153627069866426+0i
0.00706111852146108	0.024548263361031+0i
0.00205548121814226	0.0162306644375733+0i
0.00373128372706068	0.03042315397641+0i
0.00383864211391686	0.0238883618062702+0i
0.0051108089166482	0.0281078053822109+0i
0.00717583000098051	0.0314503086613413+0i
0.00717157391486364	0.0335652777783893+0i
0.00925342479697105	0.0505394495166579+0i
0.0125203338253752	0.0803719624024791+0i
0.0127502030581731	0.0788042214551284+0i
0.0124426515945813	0.0792841711013871+0i
0.0151416857285999	0.113296471372819+0i
0.00274575141337565	0+0.0102359608057594i
0.00950825681914304	0.0471321072297316+0i
0.00933862411810948	0.0439418765033801+0i
0.00385565902279019	0.0311191703931424+0i
0.00396659599870302	0.0241205880101935+0i
0.00523268513561675	0.0266199413334391+0i
0.00544219321668474	0.0175147840287706+0i
0.00741502274100222	0.0320167708712365+0i
0.00729648757097109	0.0265465027548008+0i
0.00741062478629315	0.0349873563788835+0i
0.012937675506166	0.0829832923455718+0i
0.0131752069956829	0.0804669312281548+0i
0.0128574038849277	0.0804894495531042+0i
0.0156464052241115	0.11582771413484+0i
0.00283727524114594	0+0.0114729839929352i
0.00528120212364611	0.026966717074706+0i
0.00982519449065587	0.0478993470394798+0i
0.00964990744158559	0.0448653896839132+0i
0.00956193187531903	0.0510116423924428+0i
0.00212401049450468	0.0157058465872196+0i
0.00540148034218275	0.0281191953820907+0i
0.0056177467048795	0.0156970318376009+0i
0.00753185662047976	0.0247135288989308+0i
0.0039800343185197	0.0311063105043251+0i
0.0040945498834899	0.0237369224913785+0i
0.00765421548102528	0.0351565102472638+0i
0.00764967565772402	0.0364955637059186+0i
0.0133550171869591	0.0844380372087105+0i
0.0136002109331951	0.083157608625672+0i
0.0132721561752765	0.0832102591874495+0i
0.0161511247196259	0.119849188033713+0i
0.00292879906891622	0+0.00382461234303203i
0.00219252607870398	0.0147764188216052+0i
0.00545156128604828	0.0282277138604461+0i
0.0101421321621705	0.048791288025979+0i
0.00996119076506346	0.0464636462789125+0i
0.00987037731389302	0.0522420878667849+0i
0.00410440961424921	0.0318517677120593+0i
0.00422250376827605	0.0250753969443141+0i
0.0055702755487497	0.0298008174955699+0i
0.00579330019307525	0.0164755008318279+0i
0.00789340822104699	0.0361478995004951+0i
0.00776722566998977	0.0263084930870361+0i
0.00788872652915353	0.0372989589724103+0i
0.0137723588677498	0.0865250818389329+0i
0.0140252148707049	0.0856822308349348+0i
0.0136869084656229	0.0848807285849172+0i
0.0166558442151374	0.122308889570976+0i
0.00302032289668651	0.00585729223621514+0i
0.00562192044844948	0.0291838085391719+0i
0.0104590698336833	0.0499009103229972+0i
0.0102724740885396	0.0469029804433373+0i
0.0101788227524653	0.0535870359838268+0i
0.00226104166290328	0.0133592744101601+0i
0.00573907075531569	0.0291915318528314+0i
0.00596885368127	0.0179157306369384+0i
0.00422878490997873	0.0298940362657054+0i
0.00435045765306293	0.0277891299734428+0i
0.00813260096107005	0.0362661116066203+0i
0.0081277774005844	0.039666755468045+0i
0.014189700548543	0.0882932842437815+0i
0.0144502188082171	0.0880571393314251+0i
0.0141016607559717	0.0870439654134254+0i
0.0171605637106518	0.125385676503899+0i
0.00800264175567928	0.0295656032175401+0i
0.0031118467244568	0.00659172595484844+0i
0.00232955724710261	0.0157920394705148+0i
0.00579227961085165	0.0295292822574186+0i
0.010776007505198	0.0521937898808629+0i
0.0105837574120174	0.0484173830222514+0i
0.0104872681910393	0.0540623064502749+0i
0.00435316020570824	0.0298859712339376+0i
0.00447841153784908	0.02724577656125+0i
0.00590786596188265	0.0296080099857986+0i
0.00614440716946575	0.0214390328060658+0i
0.00836682827201391	0.041942630524553+0i
0.0146070422293337	0.0900255212041847+0i
0.0148752227457269	0.0902085149540372+0i
0.0145164130463182	0.0891717086133336+0i
0.0176652832061633	0.128180467028559+0i
0.00837179370109311	0.035889425337609+0i
0.00320337055222708	0.0093022303434017+0i
0.00596263877325285	0.0286905240491132+0i
0.00823801080518929	0.0289121781011596+0i
0.0110929451767108	0.0526872769170715+0i
0.0108950407354935	0.0512953877898458+0i
0.0107957136296115	0.055453359739361+0i
0.00239807283130191	0.0168916131776891+0i
0.00607666116844864	0.0303869337821515+0i
0.0063199606576605	0.0192681249294752+0i
0.00447753550143775	0.0292226813688094+0i
0.00861098644111482	0.0372983885340107+0i
0.00860587914344478	0.0428916869394366+0i
0.0150243839101268	0.0920006348266718+0i
0.0153002266832391	0.0926725475199089+0i
0.0149311653366669	0.092051679518234+0i
0.0181700027016777	0.131530017607826+0i
0.00847337985469796	0.0287854610169341+0i
0.00329489437999737	0.0109659919169853+0i
0.00246658841550121	0.018589490281774+0i
0.0046063909929566	0.0274137564473242+0i
0.00613299793565502	0.0293055401050904+0i
0.0114098828482254	0.0545738753648706+0i
0.0112063240589714	0.0523873360529374+0i
0.0111041590681855	0.0575401284581353+0i
0.00624545637501559	0.0319843246181094+0i
0.00649551414585625	0.0236571432242339+0i
0.00884493001487428	0.0434472877002769+0i
0.0154417255909176	0.0936083829670299+0i
0.0153459176270134	0.0945200451553542+0i
0.0186747221971892	0.134515385499839+0i
0.00460191079716762	0.0282538304689864+0i
0.00885017918113788	0.0379988381681287+0i
0.0157252306207513	0.0944444461271031+0i
0.00338641820776765	0.00950967033010228+0i
0.00630335709805622	0.0295788847918902+0i
0.00870874890420797	0.0324674206591053+0i
0.0117268205197383	0.0558515852457932+0i
0.0115176073824475	0.0539986524654561+0i
0.0114126045067577	0.0583282658386541+0i
0.00253510399970051	0.0179257095767444+0i
0.00473434487774348	0.0282089543652894+0i
0.00641425158158159	0.0314717874334349+0i
0.00667106763405101	0.0248150220461106+0i
0.00472628609289713	0.0277745406151567+0i
0.00908937192115959	0.0388340002377825+0i
0.00908398088630515	0.0456512123769934+0i
0.0158590672717107	0.0960581694333887+0i
0.0161502345582611	0.0968732479594483+0i
0.0157606699173622	0.0967139211964414+0i
0.0191794416927036	0.137577234788009+0i
0.00347794203553794	0.00845028011621778+0i
0.00260361958389983	0.0195501265164323+0i
0.00486229876252963	0.0297821808783771+0i
0.00647371626045838	0.0301636564463387+0i
0.00894411795371798	0.031021389326474+0i
0.0120437581912529	0.0574086471357532+0i
0.0118288907059254	0.0558505338171409+0i
0.0117210499453317	0.0593806329914737+0i
0.00658304678814854	0.0323234056558323+0i
0.00684662112224676	0.0254879153676253+0i
0.00932303175773466	0.0470802438577173+0i
0.0162764089525015	0.0981309611280502+0i
0.0161754222077086	0.0993175553893198+0i
0.0196841611882151	0.140448886742594+0i
0.00485066138862664	0.029228425394876+0i
0.00932856466118265	0.0391271386472791+0i
0.0165752384957733	0.0985773581098362+0i
0.00356946586330823	0.00531633372309504+0i
0.00664407542285959	0.0296595325711719+0i
0.00917948700322666	0.0314911233693528+0i
0.0123606958627657	0.0591245727797081+0i
0.0121401740294015	0.0573723207783104+0i
0.012029495383904	0.061066507169416+0i
0.00267213516809913	0.019754423151349+0i
0.00499025264731651	0.0303557839137996+0i
0.00675184199471454	0.0313559862281579+0i
0.00702217461044151	0.0274784635204884+0i
0.00497503668435616	0.0288038524314646+0i
0.00956775740120435	0.0406818010438355+0i
0.00956208262916553	0.047549765643649+0i
0.0166937506332946	0.100571139212764+0i
0.0170002424332831	0.100382445273807+0i
0.0165901744980574	0.101581777139448+0i
0.0201888806837295	0.143474250784933+0i
0.00366098969107851	0.0101737668498387+0i
0.00274065075229843	0.0190083744142507+0i
0.00511820653210267	0.030092191678241+0i
0.00681443458526175	0.0313863807027351+0i
0.00941485605273666	0.0311666932149925+0i
0.0126776335342804	0.0597602176788313+0i
0.0124514573528794	0.0581386073068016+0i
0.012337940822478	0.0629054711282916+0i
0.00692063720128149	0.0326525193710473+0i
0.00719772809863726	0.0267090589461189+0i
0.0171110923140853	0.102306265276833+0i
0.0170049267884038	0.102981505259594+0i
0.0206936001792411	0.146513312879969+0i
0.00509941198008567	0.0288011413780918+0i
0.00980695014122742	0.0402941920739652+0i
0.0174252463707953	0.102247318021321+0i
0.0037525135188488	0.00886355195119232+0i
0.00698479374766295	0.0332523683367063+0i
0.00965022510224534	0.0321180535167079+0i
0.0129945712057932	0.0611976949920535+0i
0.0127627406763555	0.0606411032572406+0i
0.0126463862610502	0.0640238502767157+0i
0.00280916633649773	0.0177688826741965+0i
0.00524616041688955	0.0300495406556749+0i
0.009801181272553	0.0496496448531362+0i
0.00708943240784748	0.0352359795566855+0i
0.00737328158683201	0.0259535140899458+0i
0.00522378727581518	0.0302011589181604+0i
0.0100461428812491	0.0430163254511486+0i
0.0175284339948785	0.104394493210925+0i
0.017850250308305	0.103884531848812+0i
0.0174196790787526	0.104961376888348+0i
0.00384403734661909	0.00956062403375831+0i
0.00287768192069705	0.0184948468958823+0i
0.0053741143016757	0.029225699125286+0i
0.00715515291006512	0.032848148365834+0i
0.00988559415175535	0.0335335367223075+0i
0.0100402321439825	0.0490352239873475+0i
0.0133115088773078	0.0627640193714488+0i
0.0130740239998334	0.0616026163439958+0i
0.0129548316996242	0.0654471331231748+0i
0.0211984205379637	0.149433490507002+0i
0.00725822761441444	0.0353815735190064+0i
0.00754883507502776	0.0270387507579991+0i
0.0179457756756692	0.106161585992418+0i
0.0178344313690991	0.106309329868179+0i
0.00534816257154469	0.0299270709303144+0i
0.0102853356212722	0.0417410813508755+0i
0.0182752542458172	0.106177677262861+0i
0.00393556117438937	0.0118481078478574+0i
0.00732551207246632	0.0326532882577321+0i
0.010120963201264	0.0339427208377924+0i
0.0136284465488206	0.0636220371964094+0i
0.0133853073233095	0.0631787433953957+0i
0.0132632771381964	0.0661151413436714+0i
0.00294619750489635	0.0185804804921495+0i
0.00550206818646258	0.0307610972883447+0i
0.0102792830154134	0.0503819961088769+0i
0.0217031400334781	0.152443551464071+0i
0.00742702282098043	0.0362390790592677+0i
0.00772438856322252	0.0254785558560651+0i
0.00547253786727421	0.0279738669840718+0i
0.0105245283612939	0.0439081512327822+0i
0.0183631173564623	0.107879816896475+0i
0.018700258183327	0.107836491672208+0i
0.0182491836594478	0.107964481945231+0i
0.00402708500215966	0.0160908854866561+0i
0.00301471308909565	0.0201839782680076+0i
0.00563002207124873	0.0318411950486739+0i
0.00749587123486849	0.0322370475391676+0i
0.010356332250774	0.0338572943836141+0i
0.0105183338868429	0.0516128694985307+0i
0.0139453842203353	0.065282080236463+0i
0.0136965906467873	0.0642691696711011+0i
0.0135717225767704	0.0680231374904344+0i
0.0222078595289897	0.155361141394234+0i
0.00789994205141827	0.0274676134244322+0i
0.0187804590372531	0.109237561734126+0i
0.0186639359497943	0.109697383548774+0i
0.00559691316300372	0.0277765782246906+0i
0.010763721101317	0.0449201229607454+0i
0.0191252621208392	0.110027920054363+0i
0.00411860882992995	0.013916055322708+0i
0.00759585175960297	0.036604874108657+0i
0.0105917013002827	0.0364826219195886+0i
0.0142623218918481	0.0667082820466621+0i
0.0140078739702634	0.0658114731638793+0i
0.00308322867329495	0.0197595761863414+0i
0.00575797595603561	0.0336541199147157+0i
0.00766623039727066	0.0315821151919879+0i
0.0107573847582738	0.0512969390650828+0i
0.0138801680153444	0.0688446740782188+0i
0.0227125790245041	0.158600366906823+0i
0.00807549553961302	0.0273940589925095+0i
0.00572128845873323	0.0265929041887397+0i
0.0110029138413387	0.0450399161028659+0i
0.0191978007180462	0.111381679420981+0i
0.019550266058349	0.1121+0i
0.0190786882401431	0.111779119201046+0i
0.00421013265770023	0.0123751208891573+0i
0.00315174425749428	0.021522630346249+0i
0.00588592984082177	0.0333788122374506+0i
0.00776464696616992	0.035710767790265+0i
0.00783658955967186	0.0344039396556524+0i
0.0108270703497927	0.0369244369293994+0i
0.0109964356297033	0.052077191070441+0i
0.0145792595633627	0.068727763908881+0i
0.0143191572937413	0.0666389238374449+0i
0.0141886134539167	0.0704940091011211+0i
0.0232172985200156	0.16135799434929+0i
0.019615142398837	0.112909062448409+0i
0.0194934405304895	0.113918841958613+0i
0.00584566375446274	0.0260956138810679+0i
0.0112421065813617	0.046221278603525+0i
0.0199752699958612	0.114309005434411+0i
0.00430165648547052	0.0100767163682394+0i
0.00793344217273592	0.0359831934764826+0i
0.00825108411044021	0.0311853757324562+0i
0.0110624393993014	0.0379105105282247+0i
0.0148961972348756	0.0698131244138633+0i
0.0146304406172174	0.0689113738566321+0i
0.00322025984169357	0.0216426784829164+0i
0.00601388372560865	0.0341532248251532+0i
0.00800694872207402	0.0346144417038331+0i
0.0112354865011341	0.0536790600640667+0i
0.0144970588924907	0.07198358559939+0i
0.02372201801553	0.164452559931687+0i
0.00597003905019226	0.024513526444055+0i
0.0114812993213834	0.047117108515842+0i
0.0200324840796301	0.115017224427012+0i
0.0199081928208383	0.11611998746711+0i
0.00328877542589287	0.0207702887225243+0i
0.00439318031324106	0.0123413161820922+0i
0.0061418376103948	0.0358165509108423+0i
0.00810223737930287	0.0350987603587851+0i
0.00817730788447522	0.0352365169626566+0i
0.00842663759863596	0.029456657665986+0i
0.0112978084488114	0.0387878874491243+0i
0.0114745373725636	0.0532278142775557+0i
0.0152131349063902	0.0724194122911511+0i
0.0149417239406953	0.0701126874122666+0i
0.0148055043310629	0.0733920440351649+0i
0.020400358866212	0.116215939874232+0i
0.0242267375110415	0.16732316928245+0i
0.00609441434592177	0.026919359481489+0i
0.0204498257604232	0.116560925535542+0i
0.00827103258586886	0.0363358155180489+0i
0.00860219108683072	0.0309194526664284+0i
0.0115331774983201	0.038661077793696+0i
0.0152530072641714	0.0716685158923551+0i
0.0203230279953353	0.118146005055771+0i
0.00335729101009217	0.0192917080633105+0i
0.00448470414101135	0.0121713650696854+0i
0.00626979149518168	0.0347062720433782+0i
0.00834766704687739	0.0345988316122982+0i
0.0117205398617141	0.0487159046072443+0i
0.0117135882439945	0.0544670581685104+0i
0.0155300725779048	0.0734814493886405+0i
0.0151139497696369	0.0757413010242831+0i
0.0208253628037242	0.118003306841511+0i
0.0247314570065559	0.169653637142693+0i
0.0034258065942915	0.0195434050475106+0i
0.00457622796878164	0.0151181446570779+0i
0.00621881449682623	0.0277285205350706+0i
0.00639774537996783	0.0346577583344044+0i
0.00843982779243582	0.0366550278110625+0i
0.00851802620927859	0.0378229948069978+0i
0.00877774457502647	0.0314391069658236+0i
0.0119597326017358	0.0496473885666645+0i
0.0117685465478301	0.0385533562299798+0i
0.011952639115424	0.0552031913971062+0i
0.0158470102494177	0.0744709139280337+0i
0.0155642905876493	0.0727701818171572+0i
0.0154223952082092	0.0768277459853633+0i
0.0208672508428286	0.118731857740681+0i
0.021250366741234	0.120225108008871+0i
0.0207377802856841	0.120116252199913+0i
0.0252361765020674	0.171836785500264+0i
0.00860862299900181	0.0376288537999483+0i
0.00895329806322122	0.0322651712624582+0i
0.0120039155973388	0.0412136596856045+0i
0.0158755739111254	0.0745146893986027+0i
0.0211525325760305	0.122442005377448+0i
0.0034943221784908	0.0211033525621334+0i
0.00634318979255574	0.0295222635066008+0i
0.00652569926475471	0.0348658675986167+0i
0.00868838537168076	0.0367630133277478+0i
0.0121989253417589	0.0501566333832367+0i
0.0121916899868549	0.0566361079471768+0i
0.0161639479209323	0.0756623293661145+0i
0.0157308406467832	0.078573583888648+0i
0.0212845925236218	0.12079349179312+0i
0.0216753706787462	0.121848261060239+0i
0.0257408959975818	0.173949962235415+0i
0.00466777008668532	0.0144535352371337+0i
0.0035628377626901	0.0217419292925375+0i
0.00646756508828525	0.0289308530001992+0i
0.00665365314954087	0.0347290392929718+0i
0.00877741820556876	0.0391768765928893+0i
0.00885874453408196	0.0379704952645905+0i
0.00912885155141697	0.0315011651253618+0i
0.0124381180817806	0.0517247502384885+0i
0.0122392846468488	0.041137204261691+0i
0.0124307408582844	0.05584529733149+0i
0.0164808855924451	0.0769988767533436+0i
0.0160392860853554	0.0797084955027955+0i
0.0217019342044125	0.122739949105346+0i
0.022100374616256	0.12366126003742+0i
0.0215672848663793	0.12432816476242+0i
0.0262456154930933	0.175895708945761+0i
0.00475929391445561	0.0173651521916244+0i
0.0161869194415023	0.0755630144246257+0i
0.00894621341213476	0.0393577724892957+0i
0.00930440503961173	0.0327038907178507+0i
0.0124746536963574	0.0431466721677224+0i
0.0219820371567257	0.126197388447875+0i
0.0036313533468894	0.0211643166171823+0i
0.00659194038401476	0.0315372694078309+0i
0.00678160703432775	0.0352001208895413+0i
0.00902910369648413	0.0392594859115928+0i
0.0126773108218037	0.0509395260985899+0i
0.0126697917297153	0.056197151059765+0i
0.0163477315239294	0.0809684913762428+0i
0.0221192758852056	0.124534459898165+0i
0.0225253785537682	0.125567342278192+0i
0.0267503349886077	0.177314551610312+0i
0.0164982027649784	0.0768043950980866+0i
0.0048508177422259	0.0200647409598832+0i
0.0167978866008244	0.0777773130516343+0i
0.00369986893108872	0.0218484188044654+0i
0.00671631567974428	0.0307312579105693+0i
0.0069095609191139	0.0376163415145096+0i
0.00911500861870171	0.0407907817078863+0i
0.00919946285888533	0.0396138595991402+0i
0.00947995852780747	0.0314313131575583+0i
0.0129165035618254	0.051998246697119+0i
0.0127100227458674	0.044726085967335+0i
0.0129088426011448	0.0556117429815573+0i
0.0166561769625016	0.0817722030490153+0i
0.0225366175659964	0.126449462615484+0i
0.0229503824912779	0.127053279994838+0i
0.0223967894470745	0.127995393035444+0i
0.0272550544841193	0.178888247535669+0i
0.00494234156999618	0.0222238945588233+0i
0.0171148242723372	0.0799330823850454+0i
0.0168094860884562	0.0781335980800587+0i
0.00928380382526771	0.0413629009435762+0i
0.00965551201600223	0.0319560835615964+0i
0.0129453917953761	0.0463059598204553+0i
0.0228115417374209	0.129827560756239+0i
0.00684069097547379	0.030996420520866+0i
0.00703751480390078	0.0375544937390987+0i
0.0131556963018484	0.0533232315344501+0i
0.0131478934725757	0.0571104845611427+0i
0.0229539592467895	0.128549596356442+0i
0.0233753864287901	0.129166382886899+0i
0.0277597739796337	0.180334598584987+0i
0.00503386539776647	0.0204261149074601+0i
0.00376839820745112	0.0222638720801212+0i
0.00936985606588421	0.0386615400734512+0i
0.0174317619438519	0.0808801253760841+0i
0.0171207694119341	0.079731820445098+0i
0.0169646840408514	0.0834658128510926+0i
0.0069650662712033	0.0296938492090712+0i
0.00716546868868693	0.0371043353548839+0i
0.00945259903183466	0.0415471995113275+0i
0.00983106550419798	0.0313937790286888+0i
0.0133948890418701	0.0535150982871268+0i
0.0131807608448861	0.0472673203647941+0i
0.0133869443440052	0.0580546312774953+0i
0.0233713009275803	0.130511957551137+0i
0.0238003903662999	0.130880140879339+0i
0.0232262940277697	0.131831816616249+0i
0.0282644934751452	0.18144072767594+0i
0.00512538922553676	0.0233336712234905+0i
0.00954021522828541	0.0397223636030479+0i
0.0177486996153647	0.0823639677983605+0i
0.0174320527354102	0.0804782592553167+0i
0.0172731294794236	0.0845198919051579+0i
0.00383691379165044	0.0221203333821209+0i
0.00962139423840065	0.0427190500133438+0i
0.0100066189923927	0.0303746745013647+0i
0.0134161298943948	0.0475665043956936+0i
0.00708944156693281	0.0306297484377802+0i
0.00729342257347381	0.0368985959486097+0i
0.0136340817818932	0.0550179003752609+0i
0.013625995215436	0.0582491019015779+0i
0.0237886426083734	0.132378286932049+0i
0.0242253943038121	0.132582356581092+0i
0.0236410463181185	0.133851969680069+0i
0.0287692129706596	0.182258861968239+0i
0.00521691305330704	0.0239515690420161+0i
0.00390542937584974	0.0221077150295951+0i
0.00971057439068758	0.0393754702775023+0i
0.0180656372868793	0.0832162627313841+0i
0.0177433360588881	0.0822990188923193+0i
0.0175815749179976	0.085873174668575+0i
0.00721381686266233	0.0300441448255373+0i
0.00742137645825997	0.0361523902273274+0i
0.00979018944496761	0.042855278480218+0i
0.0101821724805885	0.0298935202542538+0i
0.0138732745219149	0.0555732007202919+0i
0.0138650460868655	0.0598336648284936+0i
0.0242059842891641	0.134069677819551+0i
0.0246503982413219	0.133809241006454+0i
0.024055798608465	0.135576589801218+0i
0.0292739324661711	0.182920637947811+0i
0.00530843688107733	0.0247602933678011+0i
0.00988093355308878	0.0421141559058183+0i
0.0136515459800856	0.049815660188338+0i
0.0183825749583922	0.0846232489054818+0i
0.0180546193823642	0.0831188241986748+0i
0.0178900203565698	0.0873427389228962+0i
0.00397394496004904	0.0218912058511408+0i
0.0099589846515336	0.0435600734618296+0i
0.0103577259687832	0.0294965378422764+0i
0.00733819215839184	0.0315157576257243+0i
0.00754933034304685	0.0365074868450942+0i
0.014112467261938	0.0565858432788138+0i
0.0141040969582964	0.0606163660226119+0i
0.0246233259699573	0.136408033082226+0i
0.0250754021788341	0.135763987171731+0i
0.0244705508988138	0.137035734584784+0i
0.0138869150295943	0.0488699250507719+0i
0.00539996070884761	0.0266467953444246+0i
0.00404246054424834	0.0223088332853422+0i
0.0100512927154909	0.0405753147888313+0i
0.0186995126299068	0.0858123286287051+0i
0.0183659027058421	0.0847644307678892+0i
0.0181984657951438	0.0884391123640706+0i
0.00746256745412135	0.0305283161197333+0i
0.0101277798581006	0.0451876866112505+0i
0.010533279456979	0.0300074068870525+0i
0.0143516600019597	0.0573331251027061+0i
0.0143431478297259	0.0615413042408071+0i
0.025040667650748	0.138298491553442+0i
0.0255004061163439	0.137404825862168+0i
0.0248853031891602	0.138955233109483+0i
0.0054914845366179	0.0278719373854244+0i
0.00767730979815364	0.0364921297256668+0i
0.0102216518778921	0.0415121310134346+0i
0.0141222840791043	0.0504617508403377+0i
0.0190164503014196	0.0873450141070553+0i
0.0186771860293182	0.0856751385274756+0i
0.0185069112337161	0.0896030085931056+0i
0.00411097612844767	0.0221978962008718+0i
0.0102965750646665	0.0457136461771375+0i
0.0107088329451737	0.0311963991375437+0i
0.00758694274985086	0.0323788018387129+0i
0.0145908527419827	0.0580131514803397+0i
0.0145821987011568	0.0619085650417769+0i
0.0254580093315412	0.140021937490964+0i
0.0259254100538561	0.139500340120076+0i
0.025300055479509	0.140284583857547+0i
0.014357653128613	0.0515691747775163+0i
0.00558300836438819	0.028554576337029+0i
0.00417949171264697	0.0218411577122818+0i
0.00780526368294052	0.0372920446710112+0i
0.0103920110402943	0.0405705112486733+0i
0.0193333879729343	0.0884284564769374+0i
0.0189884693527961	0.087389221059847+0i
0.0188153566722901	0.0909131839794241+0i
0.00771131804558038	0.0343732577895058+0i
0.0104653702712335	0.0461503970615225+0i
0.0108843864333695	0.0328111974918789+0i
0.0148212495725863	0.062041449768374+0i
0.0258753510123319	0.142069469072539+0i
0.0263504139913659	0.14145418700511+0i
0.0257148077698554	0.142411033818281+0i
0.0148300454820058	0.0595410443093402+0i
0.00567453219215847	0.0298968972986345+0i
0.00793321756772667	0.0383783349787962+0i
0.0105623702026955	0.0418726234638416+0i
0.014593022178123	0.0530646594741396+0i
0.0196503256444471	0.0899817014494874+0i
0.0192997526762722	0.0887938516177015+0i
0.0191238021108623	0.0922274178091564+0i
0.00424800729684627	0.022826654818715+0i
0.0106341654777995	0.0472779198159953+0i
0.0110599399215642	0.0337507635847427+0i
0.00783569334131024	0.0344534067117103+0i
0.0150692382220275	0.0597021525681995+0i
0.0150603004440172	0.0628649718114233+0i
0.026292692693125	0.143961951238011+0i
0.0267754179288781	0.143124693440162+0i
0.0261295600602042	0.144297301695478+0i
0.0148283912276317	0.0534295081432118+0i
0.00576605601992876	0.029301786308194+0i
0.00431652288104557	0.0227402866802042+0i
0.00806117145251355	0.0401974223795193+0i
0.0107327293650977	0.0425027183110652+0i
0.0199672633159617	0.0908096665114177+0i
0.01961103599975	0.0905877956647819+0i
0.0194322475494363	0.0932077809280531+0i
0.0108029606843664	0.0489328871701693+0i
0.01123549340976	0.0350384044618767+0i
0.0152993513154467	0.0635685657632095+0i
0.0267100343739158	0.145960456609374+0i
0.0265443123505506	0.146374512372682+0i
0.00796006863703975	0.0359094813533112+0i
0.0153084309620506	0.0613830543529902+0i
0.0272004218663903	0.145039971746603+0i
0.00585757984769905	0.0295253623394629+0i
0.0109030885274989	0.043661870507002+0i
0.0150637602771417	0.0548176687620936+0i
0.0202842009874746	0.0923766353898943+0i
0.0199223193232261	0.0911667235857565+0i
0.0197406929880086	0.0941933513938671+0i
0.00438503846524489	0.0232368745838491+0i
0.00818912533730043	0.0400112271477937+0i
0.0109717558909324	0.049034677264851+0i
0.0114110468979547	0.0357790352259833+0i
0.00808444393276927	0.0367678166393587+0i
0.0155476237020723	0.0621436633424281+0i
0.0155384021868775	0.0636856709225166+0i
0.0271273760547089	0.148094151334799+0i
0.0276254258039	0.147244275978765+0i
0.0269590646408994	0.148237908982738+0i
0.00594910367546933	0.0307593023466245+0i
0.00445355404944419	0.0229003762860472+0i
0.00831707922208658	0.0417443893541778+0i
0.011073447689901	0.0429724156947021+0i
0.0152991293266517	0.0566921060961488+0i
0.0206011386589892	0.0934823398955142+0i
0.020233602646704	0.0928577589879021+0i
0.0200491384265825	0.094947367278885+0i
0.0111405510974994	0.0509091786231631+0i
0.0115866003861505	0.0364516818045889+0i
0.0275447177354997	0.149903439842439+0i
0.0273738169312459	0.149954375330802+0i
0.00820881922849878	0.038633292334407+0i
0.0157868164420953	0.063313917329917+0i
0.0280504297414122	0.148684739304771+0i
0.00604062750323962	0.0311700108191846+0i
0.0112438068523022	0.0442412246377379+0i
0.0155344983761604	0.0567425166122315+0i
0.020918076330502	0.0945421824125038+0i
0.0205448859701801	0.0936831929339404+0i
0.0203575838651548	0.0962202250159896+0i
0.00452206963364349	0.0231516002847466+0i
0.00844503310687346	0.0411060408668205+0i
0.015777500830265	0.0641747746558384+0i
0.0113093463040654	0.0507492333030859+0i
0.0117621538743452	0.038093370730575+0i
0.00833319452422829	0.0384901286046178+0i
0.016026009182117	0.0641819902491377+0i
0.0279620594162928	0.151915616274579+0i
0.028475433678922	0.150063707747672+0i
0.0277885692215947	0.151496859036326+0i
0.0061321513310099	0.0308475593020517+0i
0.00459058521784279	0.0241353232791118+0i
0.00857298699165962	0.0411274692073837+0i
0.0114141660147044	0.0453424886458137+0i
0.0157698674256704	0.0580645184073055+0i
0.0160165517016945	0.0663815021657933+0i
0.0212350140020166	0.0955543679485275+0i
0.020856169293658	0.095018086744107+0i
0.0206660293037288	0.0970368596341595+0i
0.0114781415106323	0.0520835601129815+0i
0.011937707362541	0.0371054449178713+0i
0.0283794010970835	0.153921014560729+0i
0.0282033215119411	0.153347580435858+0i
0.00845756981995781	0.0382773528954245+0i
0.0162652019221401	0.0650597515872583+0i
0.0289004376164342	0.151732191986758+0i
0.00622367515878019	0.0316148833789375+0i
0.0115845251771056	0.0447925620725279+0i
0.0160052364751791	0.058286155795753+0i
0.0215519516735295	0.0970539672202611+0i
0.0211674526171341	0.0960994619950846+0i
0.020974474742301	0.098578246273191+0i
0.00465910080204209	0.0240968171289214+0i
0.0087009408764465	0.0406439522077251+0i
0.0162556025731254	0.0672262075289347+0i
0.0121132608507357	0.0392528193864753+0i
0.00858194511568732	0.0385488223182976+0i
0.0165043946621618	0.0645481413612468+0i
0.0287967427778767	0.155453467074658+0i
0.029325441553944	0.153237639118309+0i
0.0286180738022899	0.155035765262852+0i
0.00631519898655048	0.0330322505207876+0i
0.00472761638624141	0.0230470194685339+0i
0.00882889476123265	0.0407097902386714+0i
0.0116469704492549	0.0521277399912538+0i
0.0117548843395078	0.0445681429016525+0i
0.0162406055246891	0.058879104410395+0i
0.0164946534445549	0.0681611716386166+0i
0.0218688893450441	0.0981913882344284+0i
0.021478735940612	0.0974777454143449+0i
0.021282920180875	0.0995871776758776+0i
0.0122888143389315	0.0391817396679148+0i
0.0292140844586674	0.157149743604288+0i
0.0290328260926363	0.156579051477847+0i
0.00870632041141683	0.0388247754853697+0i
0.0167435874021849	0.0663589112808747+0i
0.0297504454914562	0.154750081978461+0i
0.00640672281432076	0.0333512320739586+0i
0.0118157656558209	0.0533384556494076+0i
0.011925243501909	0.0457451311209902+0i
0.0164759745741977	0.0595280373777141+0i
0.0221858270165569	0.0996122247475124+0i
0.0217900192640881	0.0986792676925627+0i
0.0215913656194473	0.100486178789223+0i
0.00479613197044071	0.0241821984816157+0i
0.00895684864601953	0.0403550835206357+0i
0.0167337043159858	0.0691389135125951+0i
0.0124643678271263	0.0399048549277966+0i
0.00883069570714634	0.0375348773979158+0i
0.0169827801422066	0.0660436444990992+0i
0.0296314261394605	0.15868851799888+0i
0.030175449428966	0.156914662401561+0i
0.0294475783829851	0.158513065439079+0i
0.00649824664209105	0.0319129767509454+0i
0.00486464755464001	0.0250805892563713+0i
0.00908480253080568	0.0413041160176567+0i
0.0119845608623878	0.0533954277267978+0i
0.0120956026643111	0.0453908604541261+0i
0.0167113436237077	0.0611073767180503+0i
0.0169727551874153	0.0702486435092779+0i
0.0225027646880716	0.101018526845116+0i
0.0221013025875659	0.100513225550861+0i
0.0218998110580213	0.101460115840575+0i
0.0300487678202513	0.160705874457365+0i
0.0298623306733315	0.160292797916281+0i
0.00895507100287586	0.0369618377087572+0i
0.0172219728822296	0.0673206522009847+0i
0.00658977046986134	0.0321904703752322+0i
0.0121533560689538	0.0529002996411896+0i
0.0126399563979534	0.0405562650930517+0i
0.0169467126732164	0.0624960134898832+0i
0.0228197023595844	0.102632807578714+0i
0.022412585911042	0.10173770091384+0i
0.00493316313883931	0.0257616488833982+0i
0.00921275641559256	0.0409917116687254+0i
0.0122659618267133	0.0474224361121242+0i
0.0172118060588461	0.0706862155149771+0i
0.0222082564965953	0.102686509089248+0i
0.0306005382993192	0.158796728756703+0i
0.00907944629860537	0.0392404182639775+0i
0.0304661095010444	0.162433428589697+0i
0.0302770829636803	0.161997295091681+0i
0.00668129429763162	0.0312498340421125+0i
0.00500167872303864	0.0255365861861478+0i
0.00934071030037872	0.0430705507327865+0i
0.0123221512755208	0.054603475846031+0i
0.0124363209891145	0.0471779902704368+0i
0.0128155098861492	0.0429332733139091+0i
0.017461213422559	0.0673141428660221+0i
0.0171820817227264	0.0634825608487471+0i
0.0174508569302757	0.0724139739071214+0i
0.023136640031099	0.103582023208252+0i
0.0227238692345199	0.103219744936135+0i
0.0225167019351675	0.10424998290729+0i
0.031025542236829	0.16071803047309+0i
0.0124909464820868	0.0555634408352004+0i
0.012991063374344	0.0419178629469888+0i
0.0174174507722351	0.0636732650399762+0i
0.0234535777026119	0.104876681382814+0i
0.023035152557996	0.104365684830852+0i
0.0306919181381773	0.163945063450496+0i
0.00507019430723794	0.0256818339638095+0i
0.00677281812540217	0.0310215059239108+0i
0.00920384644950983	0.0394944838593839+0i
0.0094686641851656	0.0442254475699905+0i
0.0126066801515167	0.0490888772772449+0i
0.017700406162582	0.0688698850284345+0i
0.0176899078017065	0.0729290678410894+0i
0.0228251473737415	0.105549039726726+0i
0.0308835345834522	0.164367931204693+0i
0.0314505461743412	0.162941885606821+0i
0.00513870989143723	0.0254702997668415+0i
0.00932822174523934	0.0399718517981114+0i
0.00959661806995175	0.0453068521425162+0i
0.0126597416886537	0.0570175113078842+0i
0.0127770393139179	0.0495434904584698+0i
0.0131666168625397	0.0441327928444972+0i
0.0179395989026037	0.0700640360594234+0i
0.0176528198217451	0.06508667216579+0i
0.017928958673136	0.0738208757881377+0i
0.0237705153741265	0.105951274429294+0i
0.0233464358814739	0.105592060267282+0i
0.0231335928123137	0.106793800122858+0i
0.031300876264243	0.166171817002636+0i
0.031875550111851	0.164646967911812+0i
0.0311066704285261	0.165311262182149+0i
0.00686436024330586	0.0304370504903673+0i
0.0128285368952197	0.0571031820851982+0i
0.0133421703507345	0.0436030376650184+0i
0.0178881888712538	0.0655491938051921+0i
0.02365771920495	0.106206110334295+0i
0.0315214227188725	0.167467994401725+0i
0.00520722547563653	0.0262306869176202+0i
0.00945259704096885	0.0386249395785524+0i
0.00972457195473863	0.04474014571163+0i
0.0129473984763201	0.0505082508532549+0i
0.0181787916426268	0.070550923211234+0i
0.0181680095445669	0.0744617722856157+0i
0.0240874530456411	0.107282226720985+0i
0.0234420382508877	0.108062912133273+0i
0.0317182179450361	0.168126084905145+0i
0.0323005540493632	0.166296902518459+0i
0.00695588407107614	0.0297245868571758+0i
0.00527574105983586	0.0252468873160423+0i
0.00957697233669836	0.0392843507362148+0i
0.00985252583952478	0.0451168412203485+0i
0.0129973321017867	0.0580740209981506+0i
0.0131177576387213	0.0498077922639899+0i
0.0135177238389302	0.0440215807811135+0i
0.0184179843826485	0.0713626608367577+0i
0.0181235579207638	0.0661228675801439+0i
0.0184070604159964	0.0753332256950212+0i
0.02375048368946	0.108845805439172+0i
0.0321355596258268	0.169530597250925+0i
0.0327255579868729	0.167863231435848+0i
0.0319361750092213	0.168791382002453+0i
0.00704740789884643	0.0300667307479935+0i
0.0244044540540186	0.108027198111933+0i
0.0239690647353269	0.107687208588657+0i
0.0131661273083527	0.0576449717317777+0i
0.013693277327125	0.0450832468765969+0i
0.0183589269702725	0.0671283163133399+0i
0.0323509272995678	0.170622911958231+0i
0.00534425664403516	0.0259181690974054+0i
0.00970134763242788	0.0388406866078625+0i
0.00998047972431166	0.0466266543257937+0i
0.0132881168011234	0.0511089553713332+0i
0.0186571771226716	0.0718830462656217+0i
0.0186461112874273	0.0756243276741698+0i
0.024058929128034	0.10991292975651+0i
0.03255290130662	0.171402298328641+0i
0.0331505619243851	0.169269547725614+0i
0.024280348058803	0.108088986192721+0i
0.00713893172661671	0.0303754239966903+0i
0.0247213917255332	0.109153878304604+0i
0.00541277222823446	0.0259628703786363+0i
0.00982572292815739	0.0385480909922778+0i
0.0101084336090978	0.0456350485874014+0i
0.0133349225149196	0.0590644725270077+0i
0.0134584759635246	0.0515463352805131+0i
0.0138688308153207	0.0464985838265245+0i
0.0188963698626933	0.0722524445585119+0i
0.0185942960197825	0.0674576951748122+0i
0.0188851621588568	0.077593674341871+0i
0.0243673745666062	0.110834809993896+0i
0.0329702429874107	0.172920261416962+0i
0.0335755658618949	0.171500824388565+0i
0.0327656795899165	0.172104150184237+0i
0.007230455554387	0.0305402455089127+0i
0.0250383293970461	0.110446663742799+0i
0.0245916313822809	0.109345198067522+0i
0.0135037177214856	0.0582048382137548+0i
0.0140443843035155	0.046236570218085+0i
0.0188296650692912	0.0686748165307482+0i
0.033180431880263	0.173816984944853+0i
0.0099500982238869	0.0378776810721597+0i
0.0102363874938847	0.0453862946789102+0i
0.0191355626027163	0.072831916665061+0i
0.0191242130302877	0.0784364222821614+0i
0.0333875846682038	0.174609041100518+0i
0.0340005697994071	0.172968993039768+0i
0.024902914705757	0.110632317043747+0i
0.00732197938215729	0.0317116462934092+0i
0.00548130150459688	0.0263679044100725+0i
0.0136288691705235	0.0520888908807962+0i
0.0253552670685607	0.112045459049517+0i
0.0246758816449559	0.112280175776227+0i
0.0100744735196164	0.038268833494389+0i
0.0103643413786709	0.0457991010782361+0i
0.0136725129280526	0.0590736107696297+0i
0.0142199377917112	0.0484834167744771+0i
0.0193747553427381	0.0736016593244957+0i
0.0190650341188012	0.0694228241332653+0i
0.0193632639017172	0.0795448408265906+0i
0.0338049263489946	0.176340454078696+0i
0.0344255737369169	0.174578812903782+0i
0.0335951841706118	0.17567995441421+0i
0.00741350320992757	0.0329402618548157+0i
0.0137992283329247	0.051289864620273+0i
0.0256722047400735	0.113144826227838+0i
0.0252141980292349	0.111808231531931+0i
0.0249843270835282	0.113502725621036+0i
0.00554981708879618	0.0261763251813542+0i
0.0138413081346186	0.0586425050987362+0i
0.014395491279906	0.0480328854547212+0i
0.0193004031683098	0.0703344487491802+0i
0.0340099364609582	0.177711660437123+0i
0.0101988488153459	0.0383650439299196+0i
0.0104922952634577	0.045910910491164+0i
0.0196139480827611	0.0744424152717344+0i
0.019602314773148	0.0801239319310098+0i
0.0342222680297877	0.178127327159117+0i
0.0348505776744291	0.176347642034318+0i
0.00750502703769786	0.0322016650818331+0i
0.00561833267299548	0.0263073689215487+0i
0.0139695874953269	0.0525881711479003+0i
0.0259891424115882	0.114519271814928+0i
0.0255254813527127	0.112988364115655+0i
0.0252927725221022	0.115311481962294+0i
0.0103232241110754	0.0397014550352362+0i
0.0106202491482439	0.0461357432855555+0i
0.0140101033411855	0.0598372526818421+0i
0.0145710447681017	0.0500736266422396+0i
0.0198531408227828	0.0756572028324172+0i
0.0198413656445776	0.0815991838715966+0i
0.0346396097105785	0.179779932257616+0i
0.0352755816119389	0.178227040835857+0i
0.034424688751307	0.179421684450525+0i
0.00759655086546815	0.0308089825254796+0i
0.0141399466577281	0.0534001952343229+0i
0.0195358192540007	0.0718362455186292+0i
0.026306080083101	0.115664656511648+0i
0.0258367646761888	0.114151681472411+0i
0.0256012179606744	0.116508867345849+0i
0.0056868482571948	0.0270966787632728+0i
0.0141788985477515	0.0605060468228395+0i
0.0147465982562965	0.0489224005604361+0i
0.010447599406805	0.0388501156930284+0i
0.0107482030330308	0.0462395957245085+0i
0.0200923335628059	0.0769077424650068+0i
0.0200804165160084	0.0823466143421636+0i
0.0350569513913716	0.181725281324147+0i
0.0357005855494511	0.179682883779742+0i
0.0348394410416558	0.181375567216146+0i
0.0197711883035094	0.0713482707897034+0i
0.00768807469323843	0.0319636761925889+0i
0.0057553638413941	0.0272774047246185+0i
0.0143103058201302	0.0539660433030549+0i
0.0266230177546156	0.116601813788309+0i
0.0261480479996667	0.114603019714402+0i
0.0259096633992484	0.117812793258284+0i
0.0105719747025345	0.0401113662460863+0i
0.0143476937543185	0.0610944925609225+0i
0.0149221517444922	0.0492953430971307+0i
0.0203315263028276	0.0776897840979848+0i
0.0203194673874379	0.0831116181037874+0i
0.0354742930721623	0.18306819796563+0i
0.0361255894869609	0.181692441206258+0i
0.0352541933320022	0.182797399185372+0i
0.00777959852100872	0.0323217896334096+0i
0.0108761824881376	0.0467849698541675+0i
0.0144806649825314	0.053864611601484+0i
0.0200065573530194	0.072332275542156+0i
0.0269399554261285	0.117826254163547+0i
0.0264593313231428	0.116282089142392+0i
0.0262181088378207	0.118900348048092+0i
0.0058238794255934	0.0269711390272182+0i
0.0145164889608845	0.062101747328691+0i
0.015097705232687	0.048713467489942+0i
0.010696349998264	0.0417235965688279+0i
0.0205707190428506	0.0793049232460623+0i
0.0205585182588688	0.0839346782490168+0i
0.0358916347529555	0.184638834922944+0i
0.0365505934244731	0.183230904784333+0i
0.035668945622351	0.18490096026355+0i
0.020241926402528	0.0723771593217731+0i
0.00787112234877901	0.032198110159951+0i
0.0058923950097927	0.0274162477063852+0i
0.0110041363729244	0.0474191742347589+0i
0.0146510241449336	0.055354428602935+0i
0.0272568930976431	0.118690689555812+0i
0.0267706146466207	0.117178949347623+0i
0.0265265542763947	0.119851128399875+0i
0.0108207252939935	0.0418268645220351+0i
0.0146852841674514	0.0623379243198764+0i
0.0152732587208827	0.0498526146905996+0i
0.0208099117828724	0.0795753690641904+0i
0.0207975691302983	0.0843310220298304+0i
0.0363089764337462	0.186470745523715+0i
0.0369755973619828	0.184643063947254+0i
0.0360836979126974	0.186600218352931+0i
0.00796264617654929	0.0318361162498242+0i
0.0111320902577106	0.0479743326763876+0i
0.0148213833073348	0.0549884359216226+0i
0.020477295452038	0.0741825996114072+0i
0.0275738307691559	0.119479505943177+0i
0.0270818979700968	0.118270576006614+0i
0.0268349997149669	0.121058453438561+0i
0.00596091059399203	0.0281579549245309+0i
0.0148540793740174	0.0633074430096931+0i
0.0154488122090775	0.0502276117163+0i
0.010945100589723	0.0425893029222627+0i
0.0210491045228954	0.080271274107295+0i
0.0210366200017292	0.0848176065624275+0i
0.0367263181145393	0.188103748534594+0i
0.037400601299495	0.186310061285402+0i
0.0364984502030462	0.188210491601654+0i
0.0207126645015467	0.0751109349774816+0i
0.00805417000431958	0.03270588144128+0i
0.00602942617819133	0.028811297281862+0i
0.0112600441424975	0.0478474726427415+0i
0.014991742469737	0.0549244703825947+0i
0.0278907684406706	0.120822485402028+0i
0.0273931812935747	0.119462365657602+0i
0.0271434451535409	0.122002982174923+0i
0.0110694758854525	0.0434333899402534+0i
0.0150228745805844	0.0629647858355697+0i
0.0156243656972732	0.0498450044446293+0i
0.0212756708731587	0.0865779614235362+0i
0.0371436597953301	0.189828005579071+0i
0.0378256052370048	0.188071056060361+0i
0.0369132024933927	0.189875524175316+0i
0.0212882972629185	0.080291194769083+0i
0.00814569383208986	0.0318051782215117+0i
0.0113879980272836	0.0481141484035184+0i
0.0151621016321382	0.0550817149256349+0i
0.0209480335510567	0.0756793698525338+0i
0.0282077061121834	0.121785787697524+0i
0.0277044646170508	0.120350964602911+0i
0.0274518905921131	0.123279729485944+0i
0.00609794176239063	0.0284183750864329+0i
0.0151916697871504	0.0631435429895774+0i
0.015799919185468	0.0494192743861246+0i
0.0111938511811824	0.042969702339543+0i
0.0215274900029402	0.081072583712296+0i
0.0375610014761232	0.191556766765408+0i
0.038250609174517	0.189736115742421+0i
0.0373279547837415	0.191386676652269+0i
0.0211834026005654	0.0769052235173612+0i
0.00823721765986015	0.0324599622448357+0i
0.00616645734658993	0.0279727450938428+0i
0.0115159519120705	0.049258970454251+0i
0.0153324607945403	0.0561156196255325+0i
0.0215147695165462	0.0870164572353254+0i
0.028524643783698	0.12321436000174+0i
0.0280157479405286	0.121591832032506+0i
0.0277603360306871	0.124058741234126+0i
0.0153604649937173	0.0626665729213121+0i
0.0159754726736637	0.0494658274479097+0i
0.037978343156914	0.193186195599512+0i
0.0377427070740879	0.193044779283229+0i
0.0113182264769119	0.0432267303038981+0i
0.0217666827429632	0.0817523166436019+0i
0.0386756131120292	0.191333446264824+0i
0.00832874148763044	0.0315447908502691+0i
0.0155028199569415	0.0567102790037295+0i
0.0214187716500754	0.0787619305383486+0i
0.0217538203879757	0.0882965867632637+0i
0.0288415814552108	0.12468234019879+0i
0.0283270312640047	0.122661977149799+0i
0.0280687814692594	0.126022573965684+0i
0.00623497293078925	0.0286784669758533+0i
0.0116439057968574	0.0494976917579168+0i
0.0155292602002833	0.0632307560498712+0i
0.0161510261618585	0.0488482844490678+0i
0.0114426017726414	0.0442718632128853+0i
0.022005875482985	0.0827244181708286+0i
0.0383956848377071	0.195273750019834+0i
0.039100617049539	0.192994494464523+0i
0.0381574593644367	0.194785759014599+0i
0.00842026531540072	0.0325645022764147+0i
0.00630348851498855	0.0282979361701408+0i
0.0117718596816435	0.0490868791239335+0i
0.0156731791193437	0.0572411732487517+0i
0.0216541406995854	0.0790701398840079+0i
0.0219928712594065	0.0893418762454865+0i
0.0291585191267255	0.126006333005317+0i
0.0286383145874826	0.12344689356932+0i
0.0283772269078334	0.127319881117049+0i
0.0156980554068503	0.0647312890898524+0i
0.0163265796500542	0.0486758426693822+0i
0.0388130265184979	0.197115554186187+0i
0.0385722116547831	0.196273724951617+0i
0.0115669770683709	0.0456123186981462+0i
0.022245068223008	0.0829592504428683+0i
0.0395256209870512	0.194712823452954+0i
0.00851178914317101	0.033931975129223+0i
0.0158435382817449	0.0582486398343617+0i
0.0218895097490941	0.0799904688471256+0i
0.0294754567982383	0.127086330182081+0i
0.0289495979109587	0.12466451319868+0i
0.0286856723464056	0.128537750063899+0i
0.00637200409918785	0.0282010713543283+0i
0.0118998135664304	0.0497187451271782+0i
0.0222319221308374	0.0902561814939693+0i
0.016502133138249	0.0488775978794793+0i
0.0116913523641004	0.0448097016470999+0i
0.0224842609630297	0.0845227314256915+0i
0.039230368199291	0.198864039944327+0i
0.039950624924561	0.196628794345989+0i
0.0389869639451319	0.197796473948306+0i
0.0158668843454718	0.0643637783030706+0i
0.00860331297094129	0.0353025946849429+0i
0.00644051968338715	0.0277983544591815+0i
0.0120277674512166	0.0489621890589752+0i
0.0160138974441471	0.0585252373276291+0i
0.0221248787986041	0.0809743550157255+0i
0.0224709730022669	0.0909381049734939+0i
0.0297923944697529	0.128117957616525+0i
0.0292608812344366	0.125491784083025+0i
0.0289941177849796	0.129993347620299+0i
0.0166776866264447	0.0486082954132186+0i
0.0396477098800817	0.200628385700868+0i
0.0394017162354783	0.198859142921326+0i
0.0118157276598299	0.0458921144665697+0i
0.0227234537030528	0.0852196161615587+0i
0.0403756288620732	0.198182450862298+0i
0.00869483679871158	0.0348080970037328+0i
0.0160356795520388	0.0664520367745742+0i
0.0161842566065483	0.0592628296550493+0i
0.0223602478481128	0.0819408725590879+0i
0.0301093321412658	0.129019530106632+0i
0.0295721645579127	0.126941661923558+0i
0.0293025632235518	0.130973451914436+0i
0.00650903526758647	0.0278139028453283+0i
0.0121557213360034	0.0496535465082916+0i
0.0227100238736978	0.0916901222086562+0i
0.0119401029555595	0.046664980719292+0i
0.0229626464430745	0.0860101527901137+0i
0.0400650515608749	0.202676535605645+0i
0.040800632799583	0.199921848560669+0i
0.0398164685258271	0.200671647755147+0i
0.0168532751972709	0.048988231326622+0i
0.00878636062648187	0.0369464707668762+0i
0.00657755085178577	0.0290303876008454+0i
0.0122836752207896	0.0492770392347663+0i
0.0162044747586057	0.0667752406656646+0i
0.0163546157689504	0.0595145574896722+0i
0.0225956168976228	0.0830623285583296+0i
0.0229490747451273	0.0920983008598778+0i
0.0304262698127804	0.129846109405171+0i
0.0298834478813906	0.12768480640716+0i
0.0296110086621258	0.132134702385362+0i
0.0404823932416656	0.204106503800386+0i
0.0402312208161736	0.201748830574796+0i
0.012064478251289	0.0474621596194764+0i
0.0232018391830976	0.0855863878618208+0i
0.00887788445425215	0.0355445300576794+0i
0.0163732699651717	0.0674732665737154+0i
0.0165249749313516	0.0591861002946224+0i
0.0170288286854667	0.0484974906128625+0i
0.0228309859471315	0.0838849693634466+0i
0.0307432074842932	0.131299786099549+0i
0.0301947312048667	0.129211538579678+0i
0.00664606643598507	0.0290089898025026+0i
0.0124116291055765	0.0499568835373665+0i
0.0231881256165582	0.093014174165794+0i
0.0299194541006998	0.133157358518632+0i
0.0412257216699362	0.20158272046852+0i
0.0121888535470185	0.0486181255054078+0i
0.0408997349224587	0.205723222967377+0i
0.0172043821736614	0.0496131803009489+0i
0.00896940828202244	0.036866986327215+0i
0.00671458202018437	0.0294034735247241+0i
0.0125395829903626	0.0511974089271234+0i
0.0165420651717387	0.0683062861192456+0i
0.0166953340937538	0.0600850726674005+0i
0.0234410797234269	0.0874758641484074+0i
0.0230663549966415	0.0848419657300334+0i
0.0234271764879877	0.0930605659566404+0i
0.0310601451558079	0.132032006919019+0i
0.0305060145283446	0.130441606728672+0i
0.0302278995392721	0.134052760334099+0i
0.041650725607446	0.202886992966266+0i
0.0406460559906729	0.203396756705454+0i
0.00906093210979273	0.036578443832283+0i
0.0167108603783047	0.068092051274789+0i
0.0173799356618572	0.0518584530133339+0i
0.0233017240461501	0.0855904013807077+0i
0.0313770828273207	0.133209503047371+0i
0.0308172978518207	0.131455776076328+0i
0.0410608082810193	0.204587540437163+0i
0.0067830976043837	0.0295328198248747+0i
0.0123132536979229	0.0483690753147972+0i
0.0126675368751495	0.0512228776182028+0i
0.016865693256156	0.0612536182170559+0i
0.02368027246345	0.0878486331164322+0i
0.0236662273594185	0.0940130604326596+0i
0.0305363449778461	0.134740530792697+0i
0.0413171600048665	0.207288127155355+0i
0.0420757295449582	0.204254929365763+0i
0.006851613188583	0.0299940809763697+0i
0.0124376289936525	0.0486252801775005+0i
0.0127954907599357	0.0508980374156604+0i
0.0168796555848716	0.0687836370323951+0i
0.0170360524185572	0.061312821886287+0i
0.0175554891500529	0.0511323688961913+0i
0.0239194652034717	0.0880283150771338+0i
0.0235370930956602	0.0862687784059771+0i
0.0239052782308481	0.0952751603001157+0i
0.0316940204988353	0.134448709669951+0i
0.0311285811752985	0.132470483263896+0i
0.0308447904164183	0.135967086912253+0i
0.0417345016856573	0.209048485162979+0i
0.0425007334824679	0.205313397703598+0i
0.0414755605713681	0.205896781101806+0i
0.00915247422769667	0.0372155281020555+0i
0.0170484507914376	0.0695375973614887+0i
0.0177310426382477	0.0530328561345439+0i
0.0237724621451688	0.0871034198219613+0i
0.0418903128617146	0.20672557922614+0i
0.0069201287727823	0.029269376197294+0i
0.012562004289382	0.0501820345915218+0i
0.0129234446447225	0.0515314281298937+0i
0.0172064115809593	0.061676796561126+0i
0.0241586579434947	0.0893115429389038+0i
0.0241443291022789	0.0961113782092246+0i
0.03201095817035	0.135640961459037+0i
0.0311532358549923	0.136778637749763+0i
0.0421518433664504	0.210630316461724+0i
0.0429257374199801	0.206253933037935+0i
0.0314399267056737	0.133381695129972+0i
0.00924399805546696	0.0374744026111666+0i
0.0069886443569816	0.0292604918444431+0i
0.0126863795851115	0.0500768728205879+0i
0.0130513985295087	0.0523272192299616+0i
0.0172172459980046	0.0691523249251477+0i
0.0173767707433605	0.0628350830314917+0i
0.0179065961264434	0.052193033691839+0i
0.0243978506835164	0.0904037821652791+0i
0.0240078311946788	0.0870962441479587+0i
0.0243833799737084	0.0967683326960115+0i
0.0314616812935645	0.137989731347832+0i
0.0425691850472412	0.2120723958082+0i
0.0423050651520634	0.207677160464803+0i
0.00933552188323725	0.0381034817195086+0i
0.0323279591787274	0.137116989961748+0i
0.0317512100291515	0.134031475344334+0i
0.0173860412045706	0.06980611903923+0i
0.0180821496146382	0.0529223316898392+0i
0.0242432002441875	0.0885980368160579+0i
0.0427198174424098	0.208531577791399+0i
0.00705715994118089	0.0285291825210459+0i
0.012810754880841	0.0516487605667849+0i
0.0131793524142956	0.0523553793289751+0i
0.0175471299057627	0.0628639023030383+0i
0.0246370434235395	0.0908159630733285+0i
0.0246224308451393	0.0982832283694599+0i
0.0317701267321385	0.138921078926896+0i
0.0429865267280343	0.21341353972082+0i
0.0320624933526276	0.135414506278457+0i
0.00942704571100753	0.0390833179845422+0i
0.0326448968502421	0.138167650245881+0i
0.0129351301765705	0.0509031182424858+0i
0.0133073062990817	0.0526577811429007+0i
0.0175548364111375	0.0706458638924202+0i
0.0182577031028339	0.0546749933115408+0i
0.0248762361635612	0.0916894167771623+0i
0.0244785692936975	0.0891404271062286+0i
0.0248614817165688	0.0988338289488009+0i
0.043403868408825	0.214961887270101+0i
0.0431345697327586	0.209279125937566+0i
0.00712568921754332	0.0295865013786657+0i
0.00951856953877782	0.038950986658904+0i
0.0177175231127606	0.0642751962351248+0i
0.0329618345217549	0.139419432999393+0i
0.0323737766761055	0.136309223708761+0i
0.0320786338104865	0.140238203888196+0i
0.0177236316177035	0.0712163067030687+0i
0.0184332565910287	0.0547899975341051+0i
0.0247139383432062	0.0900958319578114+0i
0.043549322023105	0.209625977458739+0i
0.0130595054723	0.0516379334425068+0i
0.0134352601838686	0.052934218510919+0i
0.0251154289035843	0.0924619427173356+0i
0.0251005325879997	0.0995353684600006+0i
0.0438212100896182	0.216054646850124+0i
0.0326850599995816	0.137546777343007+0i
0.00719420480174262	0.0290753789240049+0i
0.00961009336654811	0.0388454000672277+0i
0.0178878822751628	0.0639123951618084+0i
0.0332787721932695	0.14057911227672+0i
0.0323870792490605	0.141062924694635+0i
0.0131838807680295	0.0520522977603068+0i
0.0135632140686548	0.0544772156160409+0i
0.0178924268242705	0.0719509200331519+0i
0.0186088100792244	0.0562981840907405+0i
0.025354621643606	0.0938266679415895+0i
0.0249493073927162	0.0906347239830815+0i
0.0253395834594292	0.100248007355375+0i
0.0442385517704089	0.21742626042731+0i
0.00970161719431839	0.0397118182741396+0i
0.018058241437564	0.0656985734486789+0i
0.0335957098647824	0.141673119419167+0i
0.0329963433230595	0.138633312443831+0i
0.0326955246876328	0.142469692932411+0i
0.00726272038594194	0.0301401125243209+0i
0.0180612220308365	0.0721917305336756+0i
0.0187843635674192	0.0576386247565795+0i
0.013308256063759	0.0524667229896874+0i
0.0136911679534416	0.0547241029785644+0i
0.025593814383629	0.0943519531532326+0i
0.0255786343308601	0.100704064022453+0i
0.044655893451202	0.21856991140185+0i
0.0251847234784057	0.0919087938283312+0i
0.0333076266465356	0.139934320459826+0i
0.00979314102208868	0.0391678819790323+0i
0.00733123597014124	0.0306109249027901+0i
0.0182286005999662	0.0650872376940234+0i
0.033912647536297	0.142711440743722+0i
0.0330039701262068	0.143424272404965+0i
0.0134326313594886	0.0513591194330291+0i
0.0138191218382278	0.0558379056029834+0i
0.0182300172374034	0.0734078565567428+0i
0.0189599170556149	0.0586590944500692+0i
0.0258330071236507	0.0953447217073227+0i
0.0258176852022896	0.101287698524255+0i
0.0450732351319928	0.219708571966923+0i
0.00988466484985896	0.0391417717773777+0i
0.0183989597623674	0.0671560282302308+0i
0.0254200925279157	0.0923138033983668+0i
0.0342295852078098	0.143678857326168+0i
0.0336189099700135	0.140742394072865+0i
0.033312415564779	0.144220926123482+0i
0.00739975155434054	0.0309769131602258+0i
0.0183988124439694	0.073540181519169+0i
0.0191354705438097	0.0602748827403399+0i
0.0135570066552181	0.0525210231463592+0i
0.0260721998636738	0.0958484763860746+0i
0.0260567360737204	0.102181430215334+0i
0.0454905768127859	0.220416299547885+0i
0.0256554615774244	0.0931715884463552+0i
0.00997618867762925	0.0384818525895439+0i
0.00746826713853984	0.0301904662984716+0i
0.0139471012933353	0.055768316330897+0i
0.0185693189247695	0.0667294537666838+0i
0.0345465228793245	0.144423291131578+0i
0.0339301932934913	0.141845538556948+0i
0.033620861003353	0.14533102420249+0i
0.0136813819509476	0.0520880637284467+0i
0.0185676076505364	0.0739105785190543+0i
0.0193110240320055	0.0610213966659549+0i
0.0263113926036955	0.096645060192306+0i
0.0262957869451499	0.103007365983256+0i
0.0459079184935767	0.221293203979832+0i
0.0100677125053995	0.039557948336532+0i
0.0140750551781215	0.055676290840017+0i
0.0187396780871707	0.067897789266176+0i
0.0258908306269344	0.0928662501963544+0i
0.0348634605508373	0.145995757734928+0i
0.0342414766169674	0.142593728040878+0i
0.0339293064419252	0.146342514292196+0i
0.00753678272273917	0.0300104946182838+0i
0.0187364028571024	0.0742362430840492+0i
0.0194865775202002	0.0615997944870848+0i
0.0138057572466771	0.0541083546465164+0i
0.0265505853437186	0.0969232356920736+0i
0.0265348378165808	0.103991152446898+0i
0.0463252601743698	0.221927252792249+0i
0.0261261996764431	0.0942180833706701+0i
0.0101592363331698	0.0397581893076291+0i
0.00760529830693847	0.0297619277000925+0i
0.0142030090629084	0.0559651525314849+0i
0.0189100372495729	0.0678923506486242+0i
0.0351803982223519	0.146676611284391+0i
0.0345527599404453	0.143601546100845+0i
0.0342377518804992	0.147277602260695+0i
0.0139301325424066	0.0537365975373731+0i
0.0189051980636693	0.0743811489501804+0i
0.019662131008396	0.0614783009635244+0i
0.0267897780837403	0.0976456555231884+0i
0.0267738886880103	0.104848696457973+0i
0.0467426018551605	0.222600771824855+0i
0.0102507601609401	0.0410788292526206+0i
0.0143309629476945	0.056065417717429+0i
0.0190803964119741	0.0695172992399518+0i
0.0263615687259531	0.0944829400338856+0i
0.0354973358938648	0.147759709332848+0i
0.0348640432639214	0.14411389556048+0i
0.0345461973190715	0.147884147439236+0i
0.00767381389113776	0.0303703312671527+0i
0.0190739932702353	0.0751523686295936+0i
0.0198376844965907	0.0627929678269044+0i
0.0140545078381361	0.0536673084847749+0i
0.0270289708237633	0.0976526845944885+0i
0.0270129395594412	0.105464055588985+0i
0.0471599435359537	0.223180007493236+0i
0.0265969377754618	0.0953924402642813+0i
0.0103422839887104	0.0418173129167149+0i
0.00774232947533706	0.0305464870703724+0i
0.0144589168324814	0.0563511615164704+0i
0.0192507555743763	0.0687614717701708+0i
0.0358142735653794	0.148681066630786+0i
0.0351753265873993	0.145136282983608+0i
0.0348546427576455	0.149272602978578+0i
0.0141788831338656	0.0535931481806667+0i
0.0192427884768023	0.075058555864809+0i
0.0200132379847865	0.0635142805185356+0i
0.027268163563785	0.0984051136017775+0i
0.0272519904308707	0.105977781693928+0i
0.0104338078164807	0.0421193112832903+0i
0.0145868707172675	0.0573328152293926+0i
0.0194211147367775	0.0706609886652382+0i
0.0268323068249718	0.0962971818592971+0i
0.0361312112368922	0.149932718953422+0i
0.0354866099108754	0.146200191372812+0i
0.0351630881962177	0.150332091957574+0i
0.00781084505953639	0.0312626553098306+0i
0.0194115836833683	0.0759956759688172+0i
0.0201887914729812	0.065422117087842+0i
0.0143032584295951	0.0541489612088728+0i
0.0275073563038081	0.0985789002498408+0i
0.0270676758744804	0.096958406304928+0i
0.010525331644251	0.0429288723950021+0i
0.00787936064373569	0.0317497327849368+0i
0.0147148246020544	0.0575050617568542+0i
0.0195914738991796	0.0704638280526241+0i
0.0274910890742582	0.106705999950949+0i
0.0364481489084068	0.151088240386136+0i
0.0357978932343533	0.147438466068376+0i
0.0354715336347917	0.151287574548494+0i
0.0144276337253247	0.0545492750112713+0i
0.0195803788899352	0.075998811580854+0i
0.020364344961177	0.0660117188177721+0i
0.0277465490438312	0.099971910948643+0i
0.0106168554720213	0.0427045515537191+0i
0.0148427784868406	0.0586435536353207+0i
0.0197618330615808	0.0726728109185855+0i
0.0273030449239905	0.0975924122878936+0i
0.0277301399456877	0.107149084844336+0i
0.0367650865799197	0.152235304290235+0i
0.0361091765578294	0.148335679557506+0i
0.0357799790733639	0.152611836912991+0i
0.00794787622793499	0.0324376685417669+0i
0.0197491740965012	0.0767646846441165+0i
0.0205398984493717	0.067282337791752+0i
0.0145520090210545	0.0551347633318543+0i
0.0279857417838529	0.100684192382641+0i
0.0275384139734991	0.0981794741732515+0i
0.0107083792997915	0.0429919141333699+0i
0.00801639181213429	0.0327908686043811+0i
0.0149707323716275	0.0594849846957647+0i
0.019932192223983	0.0727690166707923+0i
0.0279691908171186	0.10723428516521+0i
0.0370820242514343	0.153444351268368+0i
0.0364204598813073	0.149364635223065+0i
0.0360884245119379	0.153812955628416+0i
0.0207154519375675	0.0680715737216069+0i
0.014676384316784	0.0546917960318682+0i
0.0282249345238759	0.101823167534744+0i
0.0107999031275618	0.0433713946321814+0i
0.0199180030351237	0.0772909796283816+0i
0.0201025513863842	0.0734009971524824+0i
0.0277737830230091	0.0988901410657301+0i
0.0282082416885481	0.107974559651405+0i
0.0373989619229471	0.154348344627863+0i
0.0367317432047834	0.150110827851617+0i
0.0363968699505102	0.155121538485562+0i
0.00808490739633361	0.0319261015071807+0i
0.0150986862564143	0.0605173194833251+0i
0.0208910054257622	0.069367062513142+0i
0.0148007596125135	0.0553690884650161+0i
0.0284641272638976	0.102610383738995+0i
0.0200867982416897	0.077504170100574+0i
0.0108914269553321	0.0435511780137227+0i
0.00815342298053291	0.0321976277704205+0i
0.0152266401412005	0.0593935056267797+0i
0.0202729105487864	0.0740304810713775+0i
0.0280091520725191	0.0991941080096483+0i
0.0284472925599789	0.108461276548998+0i
0.0377158995944618	0.15515830762654+0i
0.0370430265282612	0.151309830086651+0i
0.0367053153890842	0.156142056842139+0i
0.021066558913958	0.0685653019996113+0i
0.0149251349082431	0.0552220353798132+0i
0.0287033200039207	0.103498756288139+0i
0.0109829507831024	0.0438294203145145+0i
0.0202555934482567	0.0784543179181362+0i
0.0204432697111876	0.0750986301827078+0i
0.0282445211220278	0.0992896900649381+0i
0.0380328372659746	0.156137902768197+0i
0.0373543098517373	0.151993318722141+0i
0.0370137608276564	0.157189983980627+0i
0.00822193856473221	0.0322380969292082+0i
0.0153545940259874	0.0593449257541536+0i
0.0286863434314098	0.109534040176773+0i
0.0150495102039726	0.0566043942358587+0i
0.0289425127439424	0.103974635818631+0i
0.0204243886548227	0.0787740344951197+0i
0.0212421474847842	0.069516217302764+0i
0.0110744746108727	0.0442650983978371+0i
0.00829045414893151	0.0317507078158663+0i
0.0154825479107735	0.0592659710048603+0i
0.0206136288735897	0.0743807513420828+0i
0.0284798901715378	0.0998271953736567+0i
0.0289253943028393	0.11023585546358+0i
0.0383497749374892	0.157301843600131+0i
0.0376655931752152	0.15293243188874+0i
0.0373222062662304	0.158097166459596+0i
0.0151738854997021	0.0558591218097966+0i
0.011165998438643	0.045200586044026+0i
0.0205931838613896	0.0794512763846432+0i
0.0207839880359909	0.0754389890164879+0i
0.0214177009729799	0.0695664002414468+0i
0.0287152592210465	0.100163606589951+0i
0.0386667126090021	0.158510842638737+0i
0.0379768764986913	0.153776900431707+0i
0.0376306517048027	0.159232444170765+0i
0.00835896973313083	0.0320272888962296+0i
0.0156105017955604	0.0591131946965654+0i
0.0291817532842731	0.104971216926254+0i
0.0291644451742702	0.110626099225216+0i
0.0215932544611747	0.0694506100336243+0i
0.0112575222664133	0.0443890991985595+0i
0.00842748531733013	0.032084138057514+0i
0.0152982856506065	0.0562172079356944+0i
0.0157384556803466	0.0592962899345314+0i
0.0207619790679566	0.0789695174155893+0i
0.0209543471983931	0.0757295341358015+0i
0.0294209460242948	0.105700324080101+0i
0.0289506282705565	0.100584021191981+0i
0.0294034960456997	0.110868091067815+0i
0.0389836502805167	0.159530680034721+0i
0.0382881598221692	0.154954056334347+0i
0.0379390971433766	0.16012779205133+0i
0.0209307742745226	0.0784469342253838+0i
0.0211247063607943	0.0760106179592904+0i
0.0217688079493704	0.0691801102888285+0i
0.0291859973200652	0.101637836395872+0i
0.0393005879520295	0.160700231698916+0i
0.0385994431456453	0.155987747745804+0i
[truncated: 15,875 more rows]
