# Supplementary material for: Mechanics of Drosophila wing deployment
Source: Nat Commun. 2024 Dec 11;15:10577. doi: 10.1038/s41467-024-54527-0 (PMC11634967; doi:10.1038/s41467-024-54527-0)
Supplement: Supplementary file 18 — Source data [file 41467_2024_54527_MOESM18_ESM.zip › source_data/figS12e/figS12e_sample2.txt]

t_T	epsilon
0	0+0i
0	0+0i
0	0+0i
0	0+0i
0	0+0i
0	0+0i
0	0+0i
0	0+0i
0	0+0i
0	0+0i
0	0+0i
0	0+0i
0	0+0i
0.000231369401669225	0+0.00466947990178466i
0.000237435251219025	0+0.00463644214292453i
0.000511969208756895	0+0.00515114116669144i
0.000555967460153481	0.0129422037651192+0i
0.000122623954375971	0.00653302575625518+0i
0.00017662221579418	0.00403740489644798+0i
0.000168821106036741	0+0.00546590982479186i
0.000235941552256642	0+0.00254529185719771i
0.000308152189485613	0.0124885479455062+0i
0.000313175472274843	0+0.00353246342830742i
0.00042781245900094	0.00831444526110942+0i
0.000425944021625596	0.00687585971414062+0i
0.000511391089066549	0.0071208862704444+0i
0.000245247908751941	0.00461120282457322+0i
0.000337642212072524	0+0.0132466214078682i
0.000462738803339763	0.00945363827294868+0i
0.000474870502439398	0.00761072870948562+0i
0.000471883104511943	0.0064533184602141+0i
0.000616304378969475	0.0119937572414127+0i
0.000626350944547907	0+0.00478966085060492i
0.00085562491799945	0.0116267940734111+0i
0.000851888043248774	0+0.00619172405784307i
0.0010239384175167	0+0.00885479795413398i
0.00102278217813019	0.0118548042151158+0i
0.00111193492031012	0.0187244009647668+0i
0.000353244431588862	0.0084082026819288+0i
0.000694108205008988	0.0153022943628057+0i
0.000712305753658423	0.0125848270683568+0i
0.00153590762627359	0+0.0100837556326793i
0.0016679023804636	0.0236368941690194+0i
0.000367871863127912	0.00746378490488349+0i
0.000529866647383042	0.00405439084282268+0i
0.000506463318109265	0+0.0118586713044242i
0.000707824656768585	0+0.00482288427872129i
0.000924456568455088	0.0104613676336297+0i
0.00093952641682275	0.00631699834455441+0i
0.00128343737700039	0.013995880852989+0i
0.00127783206487437	0+0.0110444170935443i
0.00153417326719674	0.00847711562748254+0i
0.000490495817503882	0.00728135187354556+0i
0.000675284424145048	0+0.0129836886212173i
0.000925477606679527	0.0143437435393774+0i
0.000949741004878796	0.011672052454931+0i
0.000943766209023887	0+0.00557175628371541i
0.00123260875793895	0.0180050938418905+0i
0.00125270188909581	0+0.00321700931551973i
0.0017112498359989	0.0110217676305623+0i
0.0020478768350334	0.0121795258965115+0i
0.00204556435626039	0.0090328831899575+0i
0.00222386984062024	0.025616417607929+0i
0.000706488863177222	0.0111952117424124+0i
0.00170386120720509	0+0.0145080975188685i
0.00115684700834875	0.0148896222606155+0i
0.00118717625609782	0.011249595737417+0i
0.00255984604379029	0.0136824783122775+0i
0.00277983730077372	0.0293333337362991+0i
0.000613119771879853	0.00486721555245153+0i
0.000883111078971402	0.0160892457805593+0i
0.000844105530181789	0+0.0175234796894195i
0.00117970776128053	0+0.00993351301660463i
0.00154076094742456	0.0176926418170967+0i
0.00156587736137066	0.000522880727633312+0i
0.00213906229499984	0.018696745649239+0i
0.00255695544532694	0.00496689037527507+0i
0.00212980522883069	0+0.0132299306056289i
0.000735743726255824	0.00671216742113518+0i
0.00101292663621757	0+0.0137262134680389i
0.00142461150731819	0.0114542382753319+0i
0.00141564931353583	0+0.0104249598193003i
0.00184891313690843	0.0215106851231672+0i
0.00187905283364372	0.00348995519083489+0i
0.00256687475399835	0.018153582379009+0i
0.00307181525255009	0.0201235439541991+0i
0.00306834653439058	0.00743824218538977+0i
0.00333580476093036	0.0295124423814621+0i
0.00105973329476558	0.0161975241081486+0i
0.00138826264690999	0.0194055705974538+0i
0.00255574925045386	0+0.0140557249637039i
0.00166204675853722	0.0109264270697541+0i
0.00358378446130699	0.0198253169328857+0i
0.00389177222108384	0.034785081786501+0i
0.000858367680631794	0.0108311607204949+0i
0.00123635551055976	0.0191600259849684+0i
0.00165159086579247	0+0.0133489660130301i
0.00215706532639404	0.0209213522202413+0i
0.00219222830591857	0.00909812933777234+0i
0.00357973762345713	0.0127148681605606+0i
0.00118178147948565	0+0.0123994938125914i
0.00161963204858053	0.0174566210081245+0i
0.0029947727070956	0.0225739022729742+0i
0.00298169327207946	0+0.0114815670959448i
0.000980991635007765	0.012334176701086+0i
0.00188753241804777	0+0.0173390163896837i
0.0024652175158779	0.0230849034210118+0i
0.00250540377819163	0.0137736952504072+0i
0.00409575367006679	0.025122296615438+0i
0.00409112871252077	0.016395315885299+0i
0.00444773968124048	0.0370910639005757+0i
0.00141297772635394	0.0189219505539452+0i
0.00185100145024976	0.0186350333534747+0i
0.00189952945884844	0.0124979998399746+0i
0.00342258516609411	0.0265315107717177+0i
0.00340763729370264	0.0170915868316997+0i
0.00135060258552239	0+0.0141847535770811i
0.00460772287882369	0.028980011453237+0i
0.00500370714139396	0.0424977195883823+0i
0.00110361558938374	0.0107001292495668+0i
0.00158959994214812	0.0187082073239688+0i
0.00212347397030441	0+0.0155131515927758i
0.00277336970536351	0.0250845124719906+0i
0.00281857925046647	0.0128242705404104+0i
0.00460251980158732	0.0171112815839974+0i
0.00213696471006747	0.0089537107486347+0i
0.00151942369155817	0+0.0132285152992028i
0.0020823708519203	0.0165487609615252+0i
0.00385039762509505	0.0295844338023271+0i
0.00383358131532823	0.0267049640775459+0i
0.00122623954375971	0.0111229396849047+0i
0.00235941552255972	0+0.0121147790875616i
0.00308152189484738	0.0267058205465368+0i
0.00313175472273954	0.0125709645189292+0i
0.00511969208758349	0.0323945392035869+0i
0.00511391089065097	0.022061982318681+0i
0.0055596746015506	0.0440901470152892+0i
0.0017662221579423	0.0218659504077468+0i
0.00231374025358952	0.0220139559216228+0i
0.00237439996128784	0.0125628716733412+0i
0.00427821008409356	0.0310289569630169+0i
0.00425952533695141	0.0323149296897126+0i
0.00168824479759492	0+0.0150272518403177i
0.00134886349813568	0.0129552010421507+0i
0.00194284437373648	0.0214189566068856+0i
0.00259535707481636	0+0.012195761384377i
0.00338967408433299	0.0261432388232635+0i
0.00344493019501438	0.0123625119667355+0i
0.00562530197971752	0.0254073117303214+0i
0.00611564206170724	0.0504186389040419+0i
0.00261183521250687	0.0128369314289139+0i
0.00563176360833228	0.0355505094675765+0i
0.0018570659036307	0+0.0146085736994379i
0.00254510965526006	0.0215666951669825+0i
0.0047060225430945	0.0340099390979579+0i
0.00468546935857701	0.0379290575186798+0i
0.00147148745251165	0.0156908497525611+0i
0.00283129862707166	0.0073227567184392+0i
0.00369782627381685	0.028681475228387+0i
0.00375810566728744	0.0162208035585517+0i
0.00613669306878116	0.0288733588462416+0i
0.00667160952186072	0.0549645959551291+0i
0.00211946658953066	0.0224328596369111+0i
0.00277647905692928	0.0231025466036644+0i
0.00284927046372724	0.0161453965509444+0i
0.00513383500209301	0.0349884205769289+0i
0.00511141338020019	0.0413787436437107+0i
0.00614373281709209	0.0397593880255995+0i
0.00202588700966744	0+0.0138779865484262i
0.00159411140688762	0.0161989755389231+0i
0.00229608880532484	0.0227669600097399+0i
0.0030672401793283	0+0.000869458134018429i
0.00664808415784771	0.0333637974266033+0i
0.00308670571494626	0.0189934871256308+0i
0.00665570202584898	0.0412326327076017+0i
0.00219470811570322	0+0.0152203111775163i
0.00300784845859982	0.0221170339668172+0i
0.00400604004447527	0.0274830586114112+0i
0.00407134372458856	0.0155210152662003+0i
0.00556164746109395	0.0354220000156174+0i
0.00553735740182578	0.045567086385923+0i
0.00722768808662543	0.0591984904925435+0i
0.00171673536126359	0.0154699021438539+0i
0.0033031817315836	0.00652086666997969+0i
0.00715947524691135	0.0357028069699276+0i
0.00247271102111902	0.0250275847815965+0i
0.00323921786026905	0.0234697768530493+0i
0.00332414096616664	0.018861623765303+0i
0.00431419223395913	0.0284920742992214+0i
0.00438451919686163	0.0171976618895743+0i
0.00598945992009246	0.0371381434932828+0i
0.00596330142344896	0.0466246464820324+0i
0.00716767123460879	0.0425169653247444+0i
0.00778365554677891	0.0629694758880602+0i
0.00236352922173996	0+0.0152900746557603i
0.00183935931563956	0.0162412333144517+0i
0.00353912328384025	0.0042958911591289+0i
0.0076708663359779	0.0372848123777309+0i
0.00356157621738566	0.0216108227417303+0i
0.00767964044336568	0.0445650922450354+0i
0.00264936853311931	0.0248333595125755+0i
0.00253235032777574	0+0.0145449706157411i
0.00347058726193959	0.0245699609019516+0i
0.00462234442344474	0.0266687800580986+0i
0.00469769466913647	0.0206268777352851+0i
0.0064172723790934	0.0367539026730784+0i
0.00638924544507456	0.0498231040996814+0i
0.00833962300693555	0.0673143103877523+0i
0.00196198327001553	0.0193925188470718+0i
0.00377506483609555	0+0.00609954654749833i
0.00818225742504155	0.0406619064764295+0i
0.00370195666360881	0.0259793903585947+0i
0.00379901146860604	0.0210842030207758+0i
0.00493049661292861	0.0292033370287883+0i
0.00501087014140953	0.022552642907821+0i
0.00684508483809191	0.0376309712869596+0i
0.00681518946669773	0.0513593555669786+0i
0.00819160965212548	0.0471168736997056+0i
0.00889559046708903	0.0697323195009222+0i
0.00282599074891349	0.0255179077712355+0i
0.00270117143381249	0+0.014760564193795i
0.0020846072243915	0.0166613197096773+0i
0.00401100638835219	0+0.00439954059497407i
0.0086936485141081	0.0424495244691812+0i
0.00403644671982506	0.0216102763182981+0i
0.00870357886088238	0.0493678614554128+0i
0.00300261296470767	0.0284373780100261+0i
0.00286999253984827	0+0.0151630219297647i
0.00393332606527935	0.0249762482915955+0i
0.00523864880241422	0.0307533080732267+0i
0.00532404561368438	0.0250936925193433+0i
0.00727289729709285	0.0412421855912175+0i
0.00724113348832333	0.0543291270181403+0i
0.00945155792724566	0.0733545166052029+0i
0.00424694794060749	0+0.00625805013477388i
0.00920503960317174	0.0448622786152598+0i
0.00416469546694857	0.02905999663206+0i
0.00427388197104543	0.0216513966922089+0i
0.00554680099189808	0.0321597078424328+0i
0.00563722108595744	0.0293000508314131+0i
0.00770070975609136	0.0450417347838691+0i
0.00921554806964218	0.0530426183526237+0i
0.0100075253873991	0.0764561840867459+0i
0.00220725568395448	0.0155945298647351+0i
0.00317923518050185	0.027005724373476+0i
0.00303881364588501	0+0.0165878448191643i
0.00766707750994893	0.0573162280684975+0i
0.00971643069223829	0.0478528551361448+0i
0.00451131722226446	0.0248468286430486+0i
0.00972751727839908	0.0573845130712592+0i
0.00232987963833045	0.0155381890562873+0i
0.00335585739629603	0.0270480777623533+0i
0.00320763475192079	0+0.0155403455696944i
0.00439606486861911	0.0294353348234773+0i
0.00448293664345399	0+0.00434716831286909i
0.00585495318138369	0.0345702768654398+0i
0.00595039655823229	0.0273498376050257+0i
0.0081285222150923	0.0475726588739835+0i
0.0080930215315721	0.0605730928256771+0i
0.0105634928475558	0.0806279173973246+0i
0.0102278217813019	0.0508887543485684+0i
0.00462743427028834	0.03236535447377+0i
0.00474875247348483	0.0243915925522311+0i
0.00616310537086756	0.0356057549735155+0i
0.00855633467409081	0.0498552159075805+0i
0.0102394864871589	0.0602715062702527+0i
0.0111194603077093	0.0839724346868308+0i
0.00245250359270642	0.0135735506259685+0i
0.00353247961209021	0.0289303749672328+0i
0.00337645585795753	0+0.0147178426957563i
0.00471887819571063	0.00493659801887732+0i
0.00626357203050713	0.0299998368789896+0i
0.0085189655531977	0.0627128325121911+0i
0.0107392128703685	0.0535859996799738+0i
0.00498618772470386	0.0240289630202756+0i
0.0107514556959158	0.0642751614776558+0i
0.00257512754708239	0.0145894307415233+0i
0.00370910182788439	0.0291942066535063+0i
0.00354527696399332	0+0.0147411856101011i
0.00485880367195888	0.0324461780196853+0i
0.00495481974796593	0.00856865887368627+0i
0.00647125756035317	0.0383563859145455+0i
0.00657674750278019	0.0284043823409389+0i
0.00898414713309175	0.0531202690008568+0i
0.00894490957482088	0.0668578374278732+0i
0.0116754277678659	0.088141559256035+0i
0.0112506039594321	0.0565064165062958+0i
0.0050901730736281	0.0350363701607707+0i
0.00522362297592423	0.0261736955821208+0i
0.00677940974983703	0.0401512936650704+0i
0.00941195959209026	0.0536265038473851+0i
0.0112634249046756	0.067749567008116+0i
0.0122313952280194	0.0924863382665645+0i
0.00269775150145837	0.0139015841742293+0i
0.00388572404367857	0.0303171252777432+0i
0.00371409807003006	0+0.0154197717785359i
0.00519076130022258	0.0138590165749786+0i
0.00688992297505504	0.0290574193111035+0i
0.00937085359644647	0.0694980896721998+0i
0.00546105822714326	0.0263891499302757+0i
0.0117753941134325	0.0706190875890853+0i
0.00282037545583434	0.0158105203327239+0i
0.00406234625947275	0.0317036208416024+0i
0.00388291917606584	0+0.0113173844809373i
0.00532154247529864	0.0358535733700879+0i
0.00542670285247788	0.012527170470622+0i
0.00708756193932265	0.0403286920722123+0i
0.0072030984473281	0.0291667254305387+0i
0.0098397720510912	0.0552541016095714+0i
0.00979679761806965	0.0716813916919423+0i
0.0117620972449591	0.0579523869131908+0i
0.012787362688176	0.0964677523011837+0i
0.00555291187696787	0.0363598211731673+0i
0.00569849347836363	0.0280764154831594+0i
0.00739571412880651	0.0403598705267516+0i
0.0102675845100897	0.0561783955596773+0i
0.0122873633221923	0.0736181912648388+0i
0.0122734883340227	0.0608009063482277+0i
0.0133433301483295	0.100282813911245+0i
0.00294299941021031	0.0211298467938578+0i
0.00423896847526693	0.0314501970362188+0i
0.00405174028210258	0+0.0125033612502078i
0.00566264440473452	0.0170649447823757+0i
0.00751627391960294	0.0297783406936668+0i
0.0102227416396952	0.0733497204450141+0i
0.00306562336458628	0.0186283072174372+0i
0.00441559069106111	0.0326262914474966+0i
0.00422056138813836	0+0.00843309084953856i
0.0057842812786384	0.0352250817313277+0i
0.005935928729584	0.0274809760116559+0i
0.00589858595698982	0.0202466703330322+0i
0.00770386631829212	0.0407549448768478+0i
0.00782944939187601	0.0334146865404383+0i
0.0106953969690907	0.0581017943839799+0i
0.0106486856613184	0.0748934164649155+0i
0.0127993325309521	0.0755494173907719+0i
0.0127848794230893	0.0618406411158314+0i
0.0138992976084861	0.104795694852291+0i
0.00601565068030763	0.0367948741804813+0i
0.00617336398080303	0.0287347961648993+0i
0.0111232094280892	0.0588664951846052+0i
0.013311301739709	0.0787515606059481+0i
0.0132962705121529	0.065151440603919+0i
0.0144552650686396	0.108274593786236+0i
0.00318824731896225	0.0209938998232157+0i
0.00459221290685529	0.0348199135980938+0i
0.00438938249417511	0+0.00888665027957611i
0.00613452750924646	0.0223670873326119+0i
0.00801201850777773	0.0421345817437815+0i
0.00814262486415085	0.0343036069066874+0i
0.011074629682944	0.0751208628980872+0i
0.00331087127333822	0.0218637220167453+0i
0.00476883512264947	0.0336107378991837+0i
0.00455820360021089	0+0.0033234498866297i
0.00624702008197817	0.0388039178763333+0i
0.0064107992320234	0.0303510103585904+0i
0.00637046906150176	0.0223162282331312+0i
0.0083201706972616	0.0417941078001254+0i
0.00845580033642391	0.0386264433731554+0i
0.0115510218870901	0.0609267732784829+0i
0.0115005737045672	0.0771364003264293+0i
0.0138232709484688	0.0804433049989177+0i
0.0138076616012194	0.0673309451159924+0i
0.0150112325287963	0.112030535351144+0i
0.00647838948364739	0.0383609897150071+0i
0.00664823448324242	0.0308395401075073+0i
0.0143352401572257	0.0824358202972779+0i
0.0155671999889497	0.11529557667144+0i
0.00343349522771419	0.0218044159103489+0i
0.00494545733844415	0.0362378431559568+0i
0.00472702470624763	0+0.0045035210810694i
0.00660641061375841	0.0239164592127807+0i
0.00862832288674721	0.0424698190708989+0i
0.00876897580869876	0.0403394638093463+0i
0.011978834346091	0.0621700721596849+0i
0.014319052690286	0.069764869535294+0i
0.0119266028469003	0.0782379580836975+0i
0.00355611918209016	0.0230473518116921+0i
0.00489584581228341	0.013504963626504+0i
0.00670975888531793	0.0382548703616024+0i
0.0068856697344628	0.0306186600037551+0i
0.00684235216601371	0.0268044613625454+0i
0.00893647507623107	0.0432272569645682+0i
0.00908215128097182	0.0421086866259412+0i
0.0124066468050896	0.0642971558882596+0i
0.0148472093659855	0.0851635010723114+0i
0.0148304437793496	0.0719920326561034+0i
0.0161231674491064	0.119163662710737+0i
0.00512207955423833	0.0358475079996816+0i
0.0123525468685235	0.0799116932833005+0i
0.00712310498568182	0.0304123050404326+0i
0.0153591785747424	0.0888687808668824+0i
0.0166791349092599	0.122289480419522+0i
0.00367874313646613	0.0230263724843325+0i
0.00529870177003251	0.0379155640865327+0i
0.00506466691832015	0.00963865224091394+0i
0.00707829371827035	0.0253587116257739+0i
0.00924462726571668	0.0459080324867938+0i
0.00939532675324667	0.0436270192485193+0i
0.0128344592640905	0.066221755119174+0i
0.0153418348684162	0.076582487859879+0i
0.00694117452387917	0.0404145828957608+0i
0.0127784908901491	0.0817250931542071+0i
0.0038013670908421	0.0238149872353792+0i
0.0073605402369022	0.0305107863731236+0i
0.00731423527052565	0.0247649288738669+0i
0.00955277945520055	0.0473369609537875+0i
0.00970850222551973	0.0443048217922447+0i
0.013262271723089	0.0683871581823322+0i
0.0158711477835022	0.0919145729653589+0i
0.0158532259574798	0.0792482699992393+0i
0.0172351023694165	0.125187638741279+0i
0.00547532398582669	0.037253384824081+0i
0.00523352176158727	0.0175969291324835+0i
0.0071725439255484	0.0396812646718504+0i
0.0132044349117723	0.0845066735373037+0i
0.00759797548812122	0.0331138461751367+0i
0.0163831169922591	0.0951016466286958+0i
0.01779106982957	0.129667701321329+0i
0.00392399104521807	0.0236444136715702+0i
0.00565194620162087	0.0387665242735958+0i
0.00755017682278229	0.0257599928967879+0i
0.00986093164468616	0.0487244466579933+0i
0.0100216776977946	0.0440871911730828+0i
0.0163646170465464	0.0818654474693797+0i
0.00540234286762401	0.0166714113813686+0i
0.00740391332721894	0.0402981494744343+0i
0.0136901696761863	0.0696201441257135+0i
0.0136303789333979	0.086327909000163+0i
0.00404661499959404	0.0227560092601229+0i
0.00778611837503759	0.0282903411830844+0i
0.01016908383417	0.0497377548278886+0i
0.0103348531700676	0.0451181805125822+0i
0.0168950862010189	0.0983730232438123+0i
0.01687600813561	0.0835725675239982+0i
0.0183470372897266	0.132663376594152+0i
0.00582856841741505	0.0388613574953705+0i
0.0055711639736598	0.0199343657077483+0i
0.00763528272888816	0.0423570763260832+0i
0.00783545818843245	0.0335218918625211+0i
0.0141179821351848	0.0717312374459824+0i
0.0140563229550211	0.0874046568699473+0i
0.0174070554097758	0.101446786176458+0i
0.0189030047498801	0.137290480989079+0i
0.00416923895397001	0.0234890286747896+0i
0.00600519063320923	0.039157738834594+0i
0.00802205992729424	0.0306495531188133+0i
0.0104772360236556	0.0517769767285509+0i
0.0106480286423425	0.0462825158844651+0i
0.0173873992246766	0.0865222207346247+0i
0.00807289343965147	0.0350491296519854+0i
0.00573998507969654	0.0193928425050466+0i
0.0078666521305587	0.0431325714907453+0i
0.0145457945941857	0.073162099245152+0i
0.0144822669766467	0.088564744918919+0i
0.00429186290834598	0.0233824038223326+0i
0.00825800147954954	0.0316326487680863+0i
0.0107853882131395	0.0527021054123421+0i
0.0109612041146155	0.0472136362379399+0i
0.0179190246185356	0.104009517772337+0i
0.0178987903137402	0.0877491104398146+0i
0.0194589722100367	0.141140781536613+0i
0.00618181284900341	0.0382512327711231+0i
0.00809802153222793	0.0448975784780368+0i
0.00831032869087184	0.0363743684598242+0i
0.0149736070531842	0.0751524648878757+0i
0.0149082109982698	0.0895328989813243+0i
0.00590880618573328	0.0201097467635381+0i
0.0200149396701902	0.144100522685721+0i
0.00441448686272195	0.0241522167609533+0i
0.00635843506479759	0.0384869251078247+0i
0.00849394303180618	0.0335793629633037+0i
0.0110935404026251	0.0543260213502208+0i
0.0112743795868904	0.0492647493844728+0i
0.0184101814028068	0.0898867360579355+0i
0.00854776394209087	0.036136281644129+0i
0.0184310961392844	0.106766714272734+0i
0.00607762729176906	0.0181859368159122+0i
0.00832939093389846	0.0456008445237211+0i
0.0154014195121852	0.0766309628550047+0i
0.0153341550198954	0.0900284848539971+0i
0.00453711081709792	0.0247246840222479+0i
0.00872988458406148	0.035661195311765+0i
0.0115875550591635	0.0512439638375803+0i
0.0189215724918704	0.0918228127219495+0i
0.00653505728059177	0.0390280177592044+0i
0.00856076033556769	0.0455136290085938+0i
0.00878519919331124	0.0361958649336891+0i
0.0114017541732818	0.0542280389905993+0i
0.0158292319711837	0.0784091437894028+0i
0.0157600990415186	0.0912652447189894+0i
0.0189430653480442	0.109229892253458+0i
0.0205710182349549	0.148422963039574+0i
0.0062464483978058	0.0184725788728261+0i
0.0046597347714739	0.025176821491712+0i
0.00671167949638595	0.0401249325577743+0i
0.00896582613631812	0.0370471838307208+0i
0.019432963580937	0.0943724389535557+0i
0.00902263444453027	0.037086514725276+0i
0.0194550345568011	0.111318808985915+0i
0.00641526950384159	0.01725241272057+0i
0.00879212973723823	0.0467859703466391+0i
0.0117099063627674	0.0565824910893141+0i
0.0119007931164646	0.0523390907977194+0i
0.0162570444301846	0.0801416126934464+0i
0.0161860430631442	0.091979554851273+0i
0.0211269856951116	0.151498739549563+0i
0.00478235872584987	0.0263839127322659+0i
0.00920176768857343	0.0352214846183892+0i
0.0199443546700006	0.0967209805838754+0i
0.00902349913890745	0.0470187490896713+0i
0.00926006969575064	0.0374115211518272+0i
0.0120180585522513	0.0574737275779299+0i
0.0122139685887376	0.0542452939423657+0i
0.0166848568891831	0.0814223465065843+0i
0.0166119870847674	0.0936403066060584+0i
0.0199670037655609	0.113375986237471+0i
0.0216829531552651	0.155049834816409+0i
0.00688833700838624	0.0409513281420238+0i
0.00658409060987833	0.0189775343106173+0i
0.00490498268022584	0.0265282867897643+0i
0.00943770924083007	0.0369006688516907+0i
0.0204557457590672	0.0994345438499032+0i
0.00949750494696966	0.0374488161333205+0i
0.0204789729743178	0.115006768533468+0i
0.00706495922418042	0.0411974152256742+0i
0.00675291171591411	0.0196875271023125+0i
0.00925486854057799	0.0469298049830245+0i
0.0123262107417369	0.0583442133723864+0i
0.0125271440610125	0.0554401882039116+0i
0.0171126693481841	0.0824467178036563+0i
0.017037931106393	0.0938182046935183+0i
0.0222389206154217	0.158348441533759+0i
0.00502760663460181	0.0283735192696405+0i
0.00967365079308537	0.0379607383960651+0i
0.0209671368481308	0.101783481082524+0i
0.00948623794224722	0.0466238729827851+0i
0.00973494019819004	0.0376567306294919+0i
0.0126343629312207	0.0586653908629812+0i
0.0128403195332855	0.0560337398359241+0i
0.0175404818071826	0.0842850672016786+0i
0.0174638751280162	0.0966268067734521+0i
0.0209909421830776	0.1175519821638+0i
0.0227948880755752	0.161855218334559+0i
0.0072415814399746	0.0422544898785157+0i
0.00692173282195085	0.0245087305330252+0i
0.00515023058897778	0.0274859732118813+0i
0.00990959234534201	0.0388193442675389+0i
0.0214785279371974	0.104322713301746+0i
0.00997237544940906	0.0388094307468378+0i
0.0215029113918345	0.120548637663614+0i
0.00741820365576878	0.0432306087386576+0i
0.00709055392798663	0.0248018616322552+0i
0.00971760734391776	0.0477194103867552+0i
0.0129425151207063	0.0611125383241894+0i
0.0131534950055604	0.0576977211099071+0i
0.0179682942661835	0.085331965026707+0i
0.0178898191496418	0.0980088413293589+0i
0.0233508555357318	0.165147411262812+0i
0.021989919026261	0.106515115299351+0i
0.00994897674558698	0.0492459480998721+0i
0.0102098107006294	0.0404593649575223+0i
0.0101455810481872	0.0388876970097664+0i
0.0132506673101902	0.0616174229298062+0i
0.0134666704778334	0.0579604065151743+0i
0.018396106725182	0.0871674849099819+0i
0.0183157631712649	0.0994600818034073+0i
0.0220148806005943	0.123903897213449+0i
0.0239068229958853	0.16864274463833+0i
0.00527287904854076	0.0276277727981684+0i
0.00759482587156296	0.0425940736063477+0i
0.00725937503402337	0.0287643692121041+0i
0.0225013101153275	0.108956450406143+0i
0.0104472459518485	0.0410235090877458+0i
0.0225268498093512	0.126843429202757+0i
0.00539550300291673	0.0293956792309142+0i
0.00777144808735714	0.043161224224942+0i
0.00742819614005916	0.027063145230872+0i
0.0101803461472575	0.0497168685787489+0i
0.0103815226004438	0.0412450461241984+0i
0.0135588194996758	0.0620543447481934+0i
0.0137798459501083	0.0585482706832576+0i
0.018823919184183	0.0886614706790876+0i
0.0187417071928905	0.100321530961544+0i
0.0244627904560419	0.171850935530049+0i
0.0230127012043912	0.111750401969861+0i
0.0104117155489267	0.0513241036650545+0i
0.0106846812030688	0.0424752719050068+0i
0.0106174641526991	0.0429686006090248+0i
0.0138669716891597	0.0640715474410394+0i
0.0140930214223814	0.0605786020082717+0i
0.0192517316431815	0.0906036681423609+0i
0.023038819018111	0.129858814495311+0i
0.0250187579161954	0.175062653222186+0i
0.0055181269572927	0.0287960768604541+0i
0.00794807030315132	0.0442033478081333+0i
0.0075970172460959	0.0286142428454262+0i
0.0191676512145161	0.102264831416675+0i
0.0235240922934577	0.113703528267269+0i
0.0109221164542879	0.0421046770535918+0i
0.0235507882268679	0.13215575755645+0i
0.00564075091166867	0.0286673919584973+0i
0.0081246925189455	0.0444640758652779+0i
0.00776583835213168	0.0278589952622363+0i
0.0106430849505973	0.0505925883900006+0i
0.0108534057049558	0.0450405231253395+0i
0.0141751238786453	0.065802394381838+0i
0.0144061968946562	0.0611681219994222+0i
0.0196795441021824	0.0921681245957047+0i
0.0195935952361393	0.102743616046438+0i
0.0255747253763521	0.177642654092961+0i
0.0108744543522665	0.0507070896046125+0i
0.0111595517055082	0.0421399694028913+0i
0.0144832760681292	0.0659726619719073+0i
0.0201073565611809	0.0940354754244262+0i
0.0240627574356277	0.134574071986634+0i
0.0240355855789818	0.11555826199322+0i
0.0261306928365055	0.180079024615259+0i
0.00576337486604464	0.0292743043233656+0i
0.00830131473473968	0.0457215299161381+0i
0.00793465945816842	0.0278897754467136+0i
0.0110893472572124	0.0454851904820845+0i
0.014719372366931	0.0629435934583243+0i
0.0200195392577649	0.103898170278567+0i
0.0113969869567273	0.04366514262946+0i
0.0245747266443846	0.136022491100209+0i
0.00588599882042061	0.029977030213574+0i
0.00847793695053386	0.0461416597659578+0i
0.0081034805642042	0.028073482604264+0i
0.011105823753937	0.0510622898703977+0i
0.0113252888094677	0.0457145165267729+0i
0.0147914282576148	0.0672383929712906+0i
0.0150325478392041	0.0646068717114551+0i
0.0205351690201819	0.0952084219857742+0i
0.0204454832793881	0.105168399913784+0i
0.0245469766680483	0.117957385922277+0i
0.0266866602966622	0.181998616431496+0i
0.0113371931556063	0.0501701509122027+0i
0.0116344222079476	0.0436246636273079+0i
0.0150995804470986	0.0672403105413865+0i
0.0209629814791804	0.0969086705384608+0i
0.0250866958531444	0.138297053090863+0i
0.025058367757112	0.119778517236979+0i
0.0272426277568157	0.183862918409225+0i
0.00600862277479658	0.0324132557595834+0i
0.00865455916632804	0.0473126810404361+0i
0.00827230167024095	0.0288734988557025+0i
0.0115612303617243	0.0474593420617708+0i
0.0153457233114789	0.0658689269072671+0i
0.0208714273010137	0.106153374586822+0i
0.0118718574591667	0.044490895554417+0i
0.0255986650619012	0.140348561529516+0i
0.00613124672917255	0.0316796431045874+0i
0.00883118138212222	0.0475878515697153+0i
0.00844112277627673	0.0284272232424592+0i
0.0115685625572768	0.0502559576229101+0i
0.0117971719139796	0.0466524200644763+0i
0.0154077326365842	0.0686129399742852+0i
0.015658898783752	0.0675126229331905+0i
0.0213907939381813	0.0984908452382488+0i
0.0212973713226368	0.107861167661776+0i
0.0255697588461785	0.122737998069924+0i
0.0277985952169723	0.185437136219695+0i
0.011799931958946	0.0519083172936219+0i
0.012109292710387	0.043728451228102+0i
0.0157158848260681	0.069725196154069+0i
0.0218186063971798	0.100275205352623+0i
0.026110634270661	0.141997505222316+0i
0.0260811499352422	0.125007637213501+0i
0.0283545626771258	0.187062066727893+0i
0.00625387068354853	0.0340663526515347+0i
0.0090078035979164	0.0478743212828951+0i
0.00860994388231347	0.029626479673973+0i
0.0120331134662363	0.0459846412842654+0i
0.0159720742560269	0.0685642407263654+0i
0.0217233153442624	0.109441068373845+0i
0.0063764946379245	0.0335646850887413+0i
0.00918442581371058	0.0485447632866121+0i
0.00877876498834925	0.032574987140965+0i
0.0120313013606166	0.0526213026193925+0i
0.0123467279616074	0.0453044899376502+0i
0.0122690550184916	0.0471235813037763+0i
0.0160240370155537	0.070304958815453+0i
0.0162852497282999	0.0699942809213877+0i
0.0222464188561808	0.101681727055658+0i
0.0221492593658856	0.110744274142365+0i
0.0266226034794209	0.144086060276341+0i
0.0265925410243087	0.126076160704046+0i
0.0289105301372824	0.188438538430857+0i
0.0122626707622858	0.0535518360930433+0i
0.0125841632128264	0.0454351021858464+0i
0.0226742313151793	0.103173862763041+0i
0.0271345726881778	0.14621840411565+0i
0.0271039321133724	0.129879342533835+0i
0.0294664975974359	0.189625480826611+0i
0.00649911859230047	0.0342104034195396+0i
0.00936104802950476	0.0482009181514031+0i
0.00894758609438599	0.0332185381465798+0i
0.0125049965707482	0.048885511058895+0i
0.0163321892050393	0.0716130797514628+0i
0.0165984252005748	0.0705291474377644+0i
0.0225752885082188	0.112961648547431+0i
0.00662174254667644	0.0328054614031313+0i
0.00953767024529894	0.0485532543774182+0i
0.00911640720042178	0.0344405500734485+0i
0.0124940401639563	0.0555741884828911+0i
0.0128215984640468	0.0465023952711842+0i
0.0127409381230035	0.0489072374229051+0i
0.0166403413945232	0.0731181599819696+0i
0.0169116006728478	0.072033666774198+0i
0.0231020437741802	0.10473414265796+0i
0.0276465418969376	0.148341133590429+0i
0.0276153232024389	0.131963235531397+0i
0.0300224650575925	0.190962748957386+0i
0.0230012325298419	0.114630429289735+0i
0.0130590337152658	0.0457927152062145+0i
0.0281585111056944	0.151015110558584+0i
0.030578432517746	0.192070546658297+0i
0.00674436650105241	0.0327161714193519+0i
0.00971429246109362	0.0495546828841099+0i
0.00928522830645852	0.0340009855927241+0i
0.0129768796752602	0.051163430257799+0i
0.0169484935840088	0.0741035761620178+0i
0.0172247761451227	0.0727580163017811+0i
0.0235298562331811	0.106547793691026+0i
0.0281267142915054	0.134348456903458+0i
0.0127254558025163	0.0563922885930865+0i
0.0234271765514675	0.116692967754721+0i
0.00686699045542838	0.0335227233190173+0i
0.0132964689664862	0.0484143156251002+0i
0.0132128212275155	0.0514958230076387+0i
0.0172566457734927	0.075124990883987+0i
0.0175379516173957	0.0735053652695111+0i
0.0286704803144542	0.1529964371717+0i
0.0286381053805691	0.136706252872603+0i
0.0311343999779027	0.19266955616376+0i
0.0098909146768878	0.0494306025462478+0i
0.00945408314972564	0.0343711222184149+0i
0.0129568252041868	0.0573474516675847+0i
0.023957754186276	0.107488813866295+0i
0.0238531205730907	0.117972624844775+0i
0.0291824495232111	0.155052238966455+0i
0.0316903674380561	0.19352839035227+0i
0.00698961440980435	0.0341039961469543+0i
0.010067536892682	0.0495887534435491+0i
0.0134487627797721	0.0531131449851423+0i
0.0175647979629783	0.0760960129802433+0i
0.0178511270896706	0.0739214606215646+0i
0.0291494964696356	0.138227706832495+0i
0.0135339516667961	0.0480904444881083+0i
0.00962290425576238	0.0361841566364257+0i
0.0131881946058573	0.0561342918669529+0i
0.0243855666452769	0.109549906046941+0i
0.0242790645947163	0.119767881887904+0i
0.00711223836418032	0.0338198638597105+0i
0.0136847043320274	0.0544619699442902+0i
0.0178729501524621	0.0771211398565006+0i
0.0181643025619436	0.0750786112840431+0i
0.0296944187319709	0.157381249390054+0i
0.0296608875586993	0.140730394122191+0i
0.0322463348982128	0.194147079035128+0i
0.0102441591084762	0.0499500452580035+0i
0.00979172536179816	0.0353672766172227+0i
0.0134195640075266	0.0577791153464015+0i
0.0137713869180164	0.0506345962798709+0i
0.0248133791042754	0.110692686529255+0i
0.0247050086163395	0.120914667466402+0i
0.0302063879407278	0.159077104949609+0i
0.0328023023583663	0.194952481935383+0i
0.00723486231855629	0.0347093555356781+0i
0.0104207813242703	0.0501706407322984+0i
0.0139206458842841	0.0534613222687524+0i
0.0181811023419478	0.0774014033079668+0i
0.0184774780342185	0.0766861953234837+0i
0.0301722786477658	0.142629037507884+0i
0.0140088221692355	0.0506610744860893+0i
0.0099605464678349	0.0358580979904032+0i
0.0136509334091971	0.0581565678404315+0i
0.0252411915632764	0.112196208264523+0i
0.0251309526379651	0.121948956011687+0i
0.00735748627293226	0.0351508300195576+0i
0.0141565874365394	0.0544544998433693+0i
0.0184892545314316	0.0775185893971741+0i
0.0187906535064916	0.077717098805916+0i
0.0306836697368295	0.145022196393547+0i
0.0333582698185229	0.195254415592863+0i
0.0105974035400645	0.0509176494083984+0i
0.0101293675738707	0.0359792197708506+0i
0.0138823028108663	0.0584506138147337+0i
0.0142462574204558	0.0519664130482985+0i
0.0256690040222749	0.113729553224286+0i
0.0255568966595883	0.122716737487494+0i
0.0307184594614795	0.160965134985347+0i
0.0339142372786764	0.195518431954746+0i
0.00748011022730823	0.0366451384253459+0i
0.0107740257558587	0.0511511506494814+0i
0.014392528988796	0.055786567055428+0i
0.0187974067209172	0.077495847520875+0i
0.0191038289787664	0.0789690836353873+0i
0.031195060825896	0.147166513015671+0i
0.0144836926716749	0.0529557060996322+0i
0.0312304286702364	0.162503196040583+0i
0.0102981886799074	0.0361590634881552+0i
0.0141136722125369	0.059386347739799+0i
0.0260968164812758	0.115687591971526+0i
0.0259828406812139	0.123967266612963+0i
0.0076027341816842	0.0355358793813275+0i
0.0146284705410513	0.0551465205013357+0i
0.0317064519149597	0.14933231683418+0i
0.0109506479716529	0.0515099742458535+0i
0.0143450416142061	0.0600409452489132+0i
0.0147211279228952	0.0529727448989351+0i
0.0191056204915739	0.0792472175496508+0i
0.0194170670360657	0.0798640187403673+0i
0.0265246289402743	0.116729309524762+0i
0.026408784702837	0.125651635950438+0i
0.0317423978789962	0.164804379202299+0i
0.0344703158434411	0.195822646094379+0i
0.0104670097859442	0.0385422923276804+0i
0.00772535813606017	0.0379987121842251+0i
0.0111272701874471	0.0528911024975303+0i
0.0148644120933079	0.0563914792869474+0i
0.0322178430040262	0.151680011726815+0i
0.0149585631741143	0.0543149836307488+0i
0.0322543670877531	0.166510111506907+0i
0.0106358308919799	0.0384459249977967+0i
0.0145764110158766	0.0613297054122835+0i
0.0194137726810595	0.0799024671416292+0i
0.0197302425083406	0.0811088053041859+0i
0.0269524413992753	0.119279251285519+0i
0.0268347287244626	0.127512988908682+0i
0.0350262833035977	0.195757847047956+0i
0.00784798209043614	0.0371839847703853+0i
0.0151003536455632	0.0570228229783965+0i
0.0327292340930899	0.154255648539634+0i
0.0148077804175459	0.0611467210025336+0i
0.0151959984253346	0.0555688857529982+0i
0.0197219248705434	0.0814638113102468+0i
0.0200434179806136	0.081565783397676+0i
0.0273802538582738	0.120627537345158+0i
0.0272606727460858	0.129615416406432+0i
0.0327663362965129	0.168538234818526+0i
0.0113039276994473	0.0530386531069959+0i
0.0108046519980167	0.0400623848622508+0i
0.00797060604481211	0.0382698731574766+0i
0.0153362951978199	0.0569458888359743+0i
0.0332406251821564	0.156485069643326+0i
0.0154334336765537	0.0565486967699787+0i
0.0332783055052698	0.170683199761579+0i
0.0114805499152415	0.0552277104359759+0i
0.0109734731040525	0.0407209131277461+0i
0.0150391498192164	0.0625759912494486+0i
0.020030077060029	0.0831598243322983+0i
0.0203565934528885	0.0824766582066476+0i
0.0278080663172747	0.122146280458257+0i
0.0276866167677114	0.131555067347027+0i
0.00809322999918809	0.0382406517571093+0i
0.0155722367500752	0.0583879578082784+0i
0.0337520162712201	0.158847711761658+0i
0.0152705192208856	0.0626935606995765+0i
0.015670868927774	0.0570703969914875+0i
0.0203382292495129	0.0844933171221123+0i
0.0206697689251615	0.0833323568737119+0i
0.0282358787762732	0.12350817958958+0i
0.0281125607893346	0.133682816891009+0i
0.0337902747140296	0.172919321982518+0i
0.0116571721310357	0.0557198902566467+0i
0.0111422942100892	0.0420025455155667+0i
0.0158081783023318	0.0582719632595954+0i
0.0342634073602866	0.160845265275986+0i
0.0159083041789931	0.0578745065692859+0i
0.0343022439227865	0.175086655141135+0i
0.00821587845875072	0.0385386846268258+0i
0.0118337943468299	0.0561305147032436+0i
0.011311115316125	0.0421554166025695+0i
0.0155018886225562	0.0639208320186577+0i
0.0206463814389985	0.0861157990792853+0i
0.0209829443974364	0.0839333575560891+0i
0.0286636912352742	0.124941228736946+0i
0.0285385048109602	0.135917955540458+0i
0.0347747984493503	0.162855122927803+0i
0.00833850241312669	0.0393666723716522+0i
0.0157332580242254	0.0638866499556298+0i
0.0161457394302134	0.0597104039546335+0i
0.016044167005177	0.0599144514233562+0i
0.0209545336284823	0.0873138993590171+0i
0.0212961198697095	0.0845160100658261+0i
0.0290915036942727	0.126151470926903+0i
0.0289644488325834	0.137212642088607+0i
0.0348142131315463	0.177411074518199+0i
0.0120104165626241	0.056234376553697+0i
0.0114799364221617	0.0438307237041045+0i
0.0352861895384168	0.164472384023528+0i
0.0163831746814325	0.0603001834794852+0i
0.0353261823403032	0.1792749570151+0i
0.00846112636750266	0.0405113170424097+0i
0.0121870387784182	0.0559056785453588+0i
0.0116487575281975	0.0441405829575214+0i
0.0159646274258959	0.0645683869687379+0i
0.0162801085574336	0.0604058578250029+0i
0.0212626858179679	0.0881057826488716+0i
0.0216092953419843	0.0860295397065896+0i
0.0295193161532736	0.12803150293846+0i
0.029390392854209	0.138861681524259+0i
0.0357975806274804	0.166985702662285+0i
0.0161959968275651	0.0651050672930613+0i
0.0166206099326528	0.0607023554522131+0i
0.0165160501096889	0.0614989032941483+0i
0.0215708380074518	0.0890074907199124+0i
0.0219224708142574	0.0870786560554626+0i
0.0299471286122721	0.129759594406061+0i
0.035838151549063	0.18173599334363+0i
0.00858375032187898	0.0400005691448871+0i
0.0123636609942124	0.056685517306808+0i
0.0118175786342343	0.0444106250465054+0i
0.0298163368758345	0.139978451229147+0i
0.036308971716547	0.168514700413107+0i
0.0168580451838719	0.061919676864295+0i
0.0363501207578199	0.183380932441131+0i
0.00870637427625495	0.0411955378703267+0i
0.0125402832100066	0.0564935187395375+0i
0.01198639974027	0.0450817366427185+0i
0.0164273662292357	0.0652375153133175+0i
0.0167519916619456	0.06105384090589+0i
0.0218789901969374	0.0893502920020469+0i
0.0222356462865322	0.0880648842035648+0i
0.0303749410712731	0.131549241650127+0i
0.0302422808974577	0.140951514222807+0i
0.0166587356309049	0.0664246013128756+0i
0.0170954804350922	0.061261908959497+0i
0.0169879332142009	0.063450907476367+0i
0.0221871423864213	0.0895310964639802+0i
0.0225488217588053	0.0888569134273176+0i
0.0308027535302716	0.13270213646086+0i
0.0368620899665797	0.185177508859024+0i
0.036820465002071	0.170973711429565+0i
0.00882899823063092	0.041390146838579+0i
0.0127169054258008	0.0560850721596121+0i
0.0121552208463068	0.0447235670179439+0i
0.0306682249190833	0.142302903635094+0i
0.0173329156863113	0.0617370694532939+0i
0.0373740591753366	0.18707223601957+0i
0.00895162218500689	0.0428847441008542+0i
0.012893527641595	0.0558726686885723+0i
0.0123240419523426	0.0449874261392929+0i
0.0168901050325754	0.066412391499485+0i
0.0172238747664575	0.0632735129956329+0i
0.0224952945759069	0.0905486797488252+0i
0.0228619972310801	0.0899379703497824+0i
0.0312305659892725	0.134983988806238+0i
0.0310941689407065	0.144027753678891+0i
0.0373318560911376	0.172476415902445+0i
0.0171214744342447	0.0674272405334628+0i
0.0175703509375316	0.063172576867539+0i
0.0228034467653908	0.0914670037005554+0i
0.031658378448271	0.136070756781403+0i
0.0378860283840964	0.189210446272724+0i
0.0378432471802012	0.175382956060718+0i
0.00907424613938286	0.0419602826390497+0i
0.0130701498573892	0.0576549973844785+0i
0.0124928630583793	0.0451735730502655+0i
0.0174598163187142	0.0638751924675453+0i
0.023175172703355	0.0905572958396354+0i
0.0315201129623321	0.146196490483825+0i
0.0178077861887507	0.063742787660436+0i
0.0383979975928533	0.190826189714229+0i
0.00919687009375883	0.0434746979483712+0i
0.0132467720731833	0.0573530073039634+0i
0.0126616841644151	0.04533771855094+0i
0.0173528438359152	0.0676215469877853+0i
0.0176957578709695	0.0636996726669166+0i
0.0231115989548764	0.0925957239029232+0i
0.023488348175628	0.0913971413492157+0i
0.032086190907272	0.13734343349212+0i
0.0319460569839553	0.14820806607963+0i
0.0383546382692678	0.177387186205169+0i
0.0175842132375844	0.0687666652915434+0i
0.018045221439971	0.0655096744520113+0i
0.0234197511443602	0.0939107203904607+0i
0.0325140033662705	0.13851902396422+0i
0.0389099668016131	0.193476799972657+0i
0.0388660293583314	0.179875441536873+0i
0.0093194940481348	0.0432121362976219+0i
0.0134233942889775	0.0588408039779023+0i
0.0128305052704518	0.0466905840432294+0i
0.0179316994232261	0.0647387072219237+0i
0.0238015236479029	0.0914160957008748+0i
0.0323720010055809	0.14958143516052+0i
0.0182826566911901	0.0667788888796453+0i
0.03942193601037	0.195617165739397+0i
0.00944211800251077	0.0433285002760332+0i
0.0136000165047717	0.0587767521707746+0i
0.0129993263764876	0.0471236535447357+0i
0.017815582639255	0.0684955597256322+0i
0.0181676409754814	0.0653948368057531+0i
0.0237279033338458	0.0946698237661552+0i
0.0241146991201759	0.0920795123561408+0i
0.0329418158252714	0.139317743367531+0i
0.039377420447398	0.181953453248176+0i
0.0327980301479116	0.151592187386408+0i
0.0180469520409242	0.0703407466430223+0i
0.0185200919424104	0.0681946572437734+0i
0.0240360555233297	0.0970119448666426+0i
0.0333696282842699	0.141190969212744+0i
0.0399339052191298	0.198140914824929+0i
0.0398888115364616	0.183945519223908+0i
0.00956474195688675	0.0433180788753011+0i
0.0137766387205659	0.0602227867385194+0i
0.0131681474825244	0.0464904931942736+0i
0.018403582527738	0.0656853735459604+0i
0.0244278745924508	0.0925162550409848+0i
0.0332239741695372	0.152718933185088+0i
0.00968736591126271	0.0429734727675356+0i
0.0139532609363601	0.0606549904982302+0i
0.0133369685885601	0.0469754825142525+0i
0.0187575271936308	0.0688993422443359+0i
0.0186395240799934	0.0669733846786852+0i
0.0243442077128153	0.0982140465318998+0i
0.0247410500647238	0.0939413975317206+0i
0.0337974407432709	0.142382509982568+0i
0.0404458744278896	0.200448195673935+0i
0.0404002026255282	0.186006597343533+0i
0.0182783676794854	0.070572977168198+0i
0.0336499181911604	0.15449369538882+0i
0.0189949624448498	0.070170200379339+0i
0.0409578436366465	0.2026893399038+0i
0.0409115937145918	0.187814757084536+0i
0.00980998986563869	0.0431922693043509+0i
0.0141298831521542	0.0610396592388915+0i
0.01887546563225	0.0674650453229339+0i
0.0246523599023009	0.099265184271781+0i
0.0250542255369987	0.0948316122442883+0i
0.0342252532022718	0.143652238912872+0i
0.0185097370811547	0.0709014479340792+0i
0.0135058234318282	0.0461606122972776+0i
0.034075862212786	0.155576401836881+0i
0.00993261382001466	0.0443903645860799+0i
0.0143065053679484	0.060933402780971+0i
0.0192323976960702	0.0706166787603959+0i
0.0191114071845053	0.0683135729948241+0i
0.0249605120917848	0.100139907448678+0i
0.0253674010092717	0.0960132947354555+0i
0.0414698128454063	0.205028118984856+0i
0.0414229848036583	0.189901008926992+0i
0.013674644537864	0.0473296047877195+0i
0.0187411064828252	0.0717469074135203+0i
0.0346531511553666	0.145663040187261+0i
0.0345018062344091	0.15662793017415+0i
0.0419817820541632	0.207063632937091+0i
0.0100552377743906	0.044778908408958+0i
0.0144831275837431	0.0623077246671026+0i
0.0193473487367619	0.0695783532001338+0i
0.0252686642812704	0.100786405702694+0i
0.0256805764815466	0.0968911595993704+0i
0.0419343758927249	0.192147092370358+0i
0.0189724758844944	0.0720230503882894+0i
0.0194698803963801	0.0710094779409538+0i
0.0138434656439007	0.0481559457012628+0i
0.0350809636143676	0.147103817732543+0i
0.0349277502560347	0.15763626121887+0i
0.0101778617287666	0.0452217044481019+0i
0.0195832902890172	0.0685886194889813+0i
0.0255768164707543	0.101579140093464+0i
0.0259937519538197	0.0976272873434603+0i
0.042493751262923	0.208866047371709+0i
0.0424457669817885	0.194212467005662+0i
0.0146597497995373	0.0616082251347604+0i
0.0140122867499365	0.0482421441074619+0i
0.019203845286165	0.0722461027440383+0i
0.0197073156476004	0.0713286669117281+0i
0.0355087760733661	0.14862369159097+0i
0.0353536942776579	0.158831333663076+0i
0.0430057204716799	0.210541013844425+0i
0.0103004856831426	0.0465767954279855+0i
0.0148363720153315	0.0619273166962003+0i
0.0198192318412739	0.0691553200981121+0i
0.0258849686602399	0.101809585512012+0i
0.0263069274260945	0.0982736463883787+0i
0.0429571580708551	0.196392996148463+0i
0.0199447508988195	0.0731491670376215+0i
0.0141811078559733	0.0484067913294046+0i
0.0194352146878355	0.0732299467867005+0i
0.035936588532367	0.149993950941859+0i
0.0357796382992835	0.16018877494076+0i
0.0104231096375185	0.0476231349107069+0i
0.0200551733935292	0.0700743753814928+0i
0.0261931208497237	0.103024399093179+0i
0.0266201028983676	0.0996513752827562+0i
0.0434685491599187	0.198090024666414+0i
0.0150129942311256	0.0625322248839443+0i
0.014349928962009	0.0502878564927788+0i
0.0196665840895047	0.0729481016333866+0i
0.0201821861500398	0.0738549642521128+0i
0.0363644009913655	0.151536499360048+0i
0.0362055823209067	0.161498720105593+0i
0.0435177919924316	0.212044202035852+0i
0.0105457335918945	0.0464138575235109+0i
0.0151896164469198	0.0632163559498208+0i
0.0202911149457858	0.0703855008038181+0i
0.0269332783706424	0.100266185089194+0i
0.0439799402489853	0.20017835504816+0i
0.0204196214012589	0.0752491704909393+0i
0.0440297612011885	0.214100241485747+0i
0.0145187500680458	0.0503093642144241+0i
0.0198979534911753	0.0746116741193605+0i
0.0265013346203822	0.103966602657224+0i
0.0367922134503665	0.15261911567063+0i
0.0366315263425323	0.162768351254821+0i
0.0106683575462705	0.0467633062187718+0i
0.0205270564980411	0.0704213942346886+0i
0.0444913313380489	0.202282449991264+0i
0.015366238662714	0.0627771590797772+0i
0.0146875711740816	0.0515276438924427+0i
0.0201293228928445	0.0739027091893923+0i
0.0206570566524792	0.0756435889761417+0i
0.026809486809866	0.104785801783062+0i
0.0272465164279417	0.101617991370686+0i
0.037220025909365	0.153891074354419+0i
0.0370574703641555	0.164514519827408+0i
0.0445417304099483	0.215871806916227+0i
0.0107909815006465	0.0473626210459304+0i
0.0207629980502978	0.0721013176023852+0i
0.0450027224271155	0.20452228666989+0i
0.0208944919036983	0.0757745999659518+0i
0.0450536996187052	0.217924886044359+0i
0.0155428961747143	0.0629437438798884+0i
0.0148563922801183	0.0510356529530134+0i
0.020360692294515	0.0754565395555755+0i
0.0271176389993516	0.105994271222151+0i
0.0275596919002166	0.102854776779608+0i
0.0376478383683659	0.155431787734356+0i
0.0374834143857811	0.165641209925344+0i
0.0109136054550224	0.0473195722179904+0i
0.0209989396025531	0.0725617125463532+0i
0.0455141135161791	0.206621660622254+0i
0.0205920616961843	0.0752549835771126+0i
0.0211319271549186	0.0765718950162721+0i
0.0274257911888355	0.107291836059909+0i
0.0278728673724896	0.104081509588869+0i
0.0380756508273644	0.157093541722961+0i
0.0379093584074042	0.166463997768861+0i
0.045565668827465	0.219763134093011+0i
0.0157195183905085	0.0634212394787523+0i
0.0150252133861551	0.0510724141720529+0i
0.0110362294093984	0.0473371115263655+0i
0.0212348811548097	0.074278266343957+0i
0.0460255046052457	0.20871531257224+0i
0.0213693624061377	0.076472513487847+0i
0.0460776380362219	0.221755037842459+0i
0.0158961406063026	0.0644847582189247+0i
0.0151940344921908	0.0504211919310195+0i
0.0208234310978548	0.077120447381063+0i
0.0277339433783211	0.10866639461742+0i
0.0281860428447645	0.105325485388582+0i
0.0385034632863654	0.158216267958793+0i
0.0383353024290298	0.167839968739222+0i
0.0111588533637744	0.0476005654355831+0i
0.021470822707065	0.0746896970877765+0i
0.0465368956943093	0.210949264344912+0i
0.021054800499524	0.0765944098287942+0i
0.021606797657358	0.0776571050029989+0i
0.028042095567805	0.109433504535374+0i
0.0284992183170376	0.105882676942906+0i
0.0389312757453639	0.159792940487955+0i
0.038761246450653	0.16873073664677+0i
0.0465896072449817	0.223668038120326+0i
0.0160727628220968	0.0642528565471456+0i
0.0153628555982276	0.0507256219617292+0i
0.0470482867833759	0.213060517823737+0i
0.0218442329085771	0.0778568244046916+0i
0.0471015764537386	0.225145235395459+0i
0.011281501823337	0.0475913164795355+0i
0.016249385037891	0.0653200760901693+0i
0.0155316767042634	0.0506700864374087+0i
0.0212861699011946	0.0775211378174407+0i
0.0217068114099115	0.0760377076109176+0i
0.0283502477572906	0.1103554122881+0i
0.0288123937893124	0.107349710877729+0i
0.0393590882043648	0.160986743870816+0i
0.0391871904722786	0.170084436477636+0i
0.0475596778724395	0.214716054459263+0i
0.011404125777713	0.0484687462361273+0i
0.0215175393028638	0.0770475840813063+0i
0.0220816681597974	0.0791878120323328+0i
0.0219427529621668	0.076857187263408+0i
0.0286583999467744	0.111215754470998+0i
0.0291255692615855	0.10833119528714+0i
0.0397869006633633	0.162576503104545+0i
0.0396131344939018	0.17103567252651+0i
0.0476135456624984	0.226514226221778+0i
0.0164260072536852	0.0654911688053384+0i
0.0157004978103001	0.0519359732665996+0i
0.0480710689615061	0.216600088898039+0i
0.0223191034110165	0.0804130811312517+0i
0.0481255148712553	0.227731265198559+0i
0.0115267497320889	0.0492524499876627+0i
0.0166026294694794	0.0670325437000088+0i
0.0158693189163359	0.0527925546813872+0i
0.0217489087045343	0.0776723587845055+0i
0.0221786945144235	0.0772203189554049+0i
0.0289665521362601	0.112009012745271+0i
0.0294387447338603	0.109234904989592+0i
0.0402147131223643	0.164125347790139+0i
0.0400390785155274	0.171544882781477+0i
0.0485824600505697	0.218117128401526+0i
0.0116493736864649	0.0492049642885582+0i
0.0219802781062035	0.0781841701886327+0i
0.0225565386622368	0.0810577637480198+0i
0.0224146360666788	0.0776697632779936+0i
0.0292747043257439	0.112416915892242+0i
0.0297519202061334	0.110432058635471+0i
0.0406425255813628	0.165807943243239+0i
0.0404650225371506	0.173022974738137+0i
0.0486374840800151	0.228770935793491+0i
0.0167792516852735	0.0666554909072395+0i
0.0160381400223726	0.0531415752615275+0i
0.0227939739134559	0.0823740896052751+0i
0.049149453288772	0.229517842443676+0i
0.0117719976408409	0.0499000511661357+0i
0.0169558739010677	0.0672624836155169+0i
0.0162069611284084	0.0539414162122086+0i
0.0222116475078741	0.0788068011969374+0i
0.0226505776189354	0.0779656389126892+0i
0.0295828565152295	0.113159841760379+0i
0.0300650956784082	0.111327154455456+0i
0.0410703380403637	0.166977210191703+0i
0.0408909665587762	0.174136829912328+0i
0.0490939533360966	0.220064199530259+0i
0.0224430169095433	0.0799224358029762+0i
0.0230314091646762	0.082970544632392+0i
0.0228865191711907	0.0790113888908939+0i
0.0298910087047134	0.113757661420736+0i
0.0303782711506813	0.112282435488143+0i
0.0414981504993622	0.168593610590422+0i
0.0496614224975318	0.230110178513075+0i
0.0496053444251603	0.221488762022202+0i
0.0118946215952172	0.0499488845103649+0i
0.0171324961168619	0.0669812533316027+0i
0.0163757822344451	0.0546480830288073+0i
0.0413169105804017	0.175263146834404+0i
0.0232688444158953	0.0835962065208754+0i
0.0501733917062887	0.231076576604638+0i
0.0120172455495932	0.049587077932384+0i
0.0173091183326561	0.0671227836513533+0i
0.0165446033404809	0.0550232968068017+0i
0.0226743863112139	0.0805794044749148+0i
0.0231224607234473	0.0798237140150026+0i
0.030199160894199	0.11477073353689+0i
0.0306914466229561	0.11308259267437+0i
0.0419259629583632	0.169752471231973+0i
0.0417428546020249	0.176551299277564+0i
0.0501167355142268	0.223115209720249+0i
0.0229057557128831	0.0803217386647453+0i
0.0235062796671156	0.0843357159139792+0i
0.0233584022757026	0.0796837352260451+0i
0.0305073130836829	0.116118879840098+0i
0.0310046220952292	0.114191709838082+0i
0.0423537754173617	0.171172236886859+0i
0.0506853609150485	0.232164710423349+0i
0.0506281266032905	0.224731425521713+0i
0.0121398695039691	0.0500423501497545+0i
0.0174857405484503	0.0677384001218202+0i
0.0167134244465177	0.0559159133136724+0i
0.0421687986236505	0.17807003642483+0i
0.0237437149183347	0.0844088908294845+0i
0.0511973301238054	0.233197933004233+0i
0.0122624934583451	0.0512410511128424+0i
0.0176623627642444	0.0683314279270759+0i
0.0168822455525535	0.0554428381116293+0i
0.0231371251145536	0.0818723097657748+0i
0.0235943438279593	0.0809643761957441+0i
0.0308154652731685	0.117579202821631+0i
0.031317797567504	0.115229730760181+0i
0.0427815878763626	0.172144032345999+0i
0.0425947426452737	0.179029331366013+0i
0.051139517692357	0.226347759178452+0i
0.0233684945162228	0.0819369217687373+0i
0.023981150169555	0.0851240983955751+0i
0.0311236174626523	0.118809760326903+0i
0.0432094003353611	0.173507059761942+0i
0.0517092993325652	0.234116852075052+0i
0.0516509087814207	0.22764181878463+0i
0.0123851174127211	0.0513900603022834+0i
0.0178389849800386	0.0681391754722829+0i
0.0170510666585902	0.057221527343207+0i
0.0238302853802159	0.0811290802337514+0i
0.0316309730397789	0.11615114511118+0i
0.0430206866668993	0.180787142971589+0i
0.0242185854207741	0.0863220688727286+0i
0.0522212685413221	0.235098855622254+0i
0.0125077413670971	0.0520869690078575+0i
0.0180156071958328	0.0688197398697835+0i
0.017219887764626	0.057056220874025+0i
0.0235998639178934	0.0829354350261621+0i
0.0240662269324712	0.0825770690956366+0i
0.031431769652138	0.120069042194968+0i
0.0319441485120519	0.116985709256356+0i
0.0436372127943621	0.174600308303206+0i
0.0521622998704872	0.229122659243305+0i
0.04344671580923	0.18143860282681+0i
0.0238312333195626	0.0831417182835966+0i
0.0244560206719944	0.0867093077042666+0i
0.0317399218416218	0.1210553601158+0i
0.0440650252533606	0.176235018376393+0i
0.0527332377500819	0.235686990857736+0i
0.0526736909595509	0.230098578781893+0i
0.012630365321473	0.0523811989171687+0i
0.018192229411627	0.0696059379345229+0i
0.0173887088706627	0.0586383162075755+0i
0.0243021684847279	0.0836462905028885+0i
0.0322573239843268	0.117756845579572+0i
0.0438726598308556	0.182779439227325+0i
0.0246934559232135	0.087190944776759+0i
0.0532452069588388	0.23638352986511+0i
0.012752989275849	0.0534311049738201+0i
0.0183688516274212	0.0694667776097996+0i
0.0175575299766985	0.0594015169231053+0i
0.0245381100369832	0.084122504389021+0i
0.0320480740311074	0.121611437382048+0i
0.0325704994565998	0.119085754011597+0i
0.0444928377123615	0.177447311328947+0i
0.0531850820486174	0.231174503029776+0i
0.0240626489581238	0.0839387758137226+0i
0.0442986038524788	0.184090075662559+0i
0.0249308911744338	0.0877980152928397+0i
0.0323562262205913	0.122627747545509+0i
0.0537571761675986	0.236638682293168+0i
0.0536964731376811	0.232011928343387+0i
0.012875613230225	0.0533309418790078+0i
0.0185454738432153	0.0704718292894703+0i
0.0247740515892398	0.0853743072617607+0i
0.0328836749288747	0.12010073962959+0i
0.0242940183597931	0.0845013030240716+0i
0.0177263848199666	0.0601730377169469+0i
0.0449207356654588	0.17902019320308+0i
0.0447245478741044	0.185389083660354+0i
0.0129982371846009	0.0536627688994655+0i
0.0187220960590095	0.0704913077484388+0i
0.0250099931414951	0.0863783894861022+0i
0.0326643784100769	0.123585265595622+0i
0.0331968504011477	0.121350074735444+0i
0.0542691453763584	0.237080887534281+0i
0.0542078642267476	0.232542157239536+0i
0.0178952059260024	0.0598395034255198+0i
0.0245253877614636	0.0857990427958312+0i
0.0251683738747451	0.0879512981772516+0i
0.0453485481244573	0.180506315089622+0i
0.0451504918957276	0.186608959101704+0i
0.0547811145851153	0.23715130819526+0i
0.0547192553158112	0.233543280420969+0i
0.0131208611389769	0.053713295235969+0i
0.0188987182748037	0.0715839961907568+0i
0.0252459346937518	0.0868972051064886+0i
0.0329725305995625	0.124560576564347+0i
0.0335100258734226	0.12199136261716+0i
0.0247567571631328	0.085716920298923+0i
0.0254058091259641	0.08868697042635+0i
0.0180640270320391	0.0611424252889333+0i
0.0457763605834582	0.182163142335468+0i
0.0455764359173532	0.188479982006104+0i
0.0132434850933529	0.0536341785280895+0i
0.0190753404905979	0.071681912612211+0i
0.0254818762460071	0.087623183806716+0i
0.0332806827890464	0.125588739500648+0i
0.0338232013456957	0.122875648090323+0i
0.0552930837938751	0.237377847646303+0i
0.0552306464048778	0.23444676753692+0i
0.0182328481380749	0.0609603673133517+0i
0.0249881265648034	0.087420547514069+0i
0.0256432443771844	0.0889735294127991+0i
0.0462041730424567	0.183568933657782+0i
0.0460023799389763	0.1895008858678+0i
0.055805053002632	0.237205475161954+0i
0.0133661090477288	0.053755583579359+0i
0.0192519627063926	0.0726242076164337+0i
0.0257178177982637	0.0887624381454899+0i
0.033588834978532	0.126513694490427+0i
0.0341363768179705	0.123615429733044+0i
0.0557420374939443	0.235288252367448+0i
0.0252194959664726	0.0874051035561402+0i
0.0258806796284035	0.0897855032605192+0i
0.0184016692441116	0.0615236124883531+0i
0.0466319855014577	0.184895615749547+0i
0.0464283239606019	0.190901476204406+0i
0.0134887330021048	0.0546290722227174+0i
0.025953759350519	0.0892493208747033+0i
0.0338969871680159	0.127608053504271+0i
0.0344495522902436	0.124111008992722+0i
0.056253428583008	0.236039535545267+0i
0.0194285849221867	0.0728067187687532+0i
0.0185704903501474	0.062161010903908+0i
0.0254508653681431	0.0878907590814579+0i
0.0261181148796238	0.0905167799184687+0i
0.0470597979604562	0.185874965981768+0i
0.0468542679822251	0.192444197493549+0i
0.0136113569564808	0.055389134044619+0i
0.0196052071379809	0.0736162317323299+0i
0.0261897009027756	0.0893457520213207+0i
0.0567648196720745	0.236990824851575+0i
0.0263555501308429	0.0915556463740972+0i
0.0187393114561842	0.0623610335918057+0i
0.0256822347698137	0.0880244550159277+0i
0.0342052009386743	0.128580777657388+0i
0.0347627903475447	0.124918800860842+0i
0.0474876104194571	0.187108641782755+0i
0.0472802120038507	0.193997009189493+0i
0.0137339809108568	0.0555755418422874+0i
0.0264256424550309	0.0901996155108097+0i
0.0572762107611382	0.237772551338906+0i
0.0197818293537751	0.0742837357989978+0i
0.0189081325622199	0.0636788200868985+0i
0.0259136041714829	0.0888682768950647+0i
0.0265929853820632	0.0926570225605553+0i
0.0345133531281581	0.12986518787295+0i
0.0350759658198177	0.125713199428852+0i
0.0479154228784556	0.187976041932012+0i
0.0477061560254739	0.195420188312262+0i
0.0138566048652327	0.0563640276862935+0i
0.0266615840072876	0.0906101457378714+0i
0.0577876018502047	0.238243232584559+0i
0.0268304206332823	0.0922152292771551+0i
0.0199584868657754	0.0738308330908814+0i
0.0190769536682567	0.0635164445116718+0i
0.0261449735731534	0.0892798588231934+0i
0.0348215053176438	0.130512080634282+0i
0.0353891412920926	0.126335846734855+0i
0.0483432353374566	0.189485851939152+0i
0.0481321000470995	0.196928910923325+0i
0.0139792288196087	0.0565404712893077+0i
0.0268975255595429	0.0912488227845952+0i
0.0582989929392684	0.238803097470913+0i
0.0192457747742925	0.0644506920221005+0i
0.0263763429748227	0.0900450431019613+0i
0.0270678558845026	0.0937111655737538+0i
0.0351296575071276	0.131613377222187+0i
0.0357023167643657	0.12765238619833+0i
0.0487710477964551	0.190288742525444+0i
0.0485580440687227	0.198245503826024+0i
0.0201351090815696	0.0745174404832197+0i
0.0141018527739847	0.0570289083095469+0i
0.0271334671117995	0.0925150683528928+0i
0.0588103840283349	0.239033706338578+0i
0.0273052911357217	0.0939503648946068+0i
0.0203117312973637	0.0747981596087167+0i
0.0194145958803292	0.064379774146458+0i
0.0266077123764932	0.0909634612171049+0i
0.0354378096966132	0.132318099146346+0i
0.0360154922366405	0.128506837304645+0i
0.049198860255456	0.191551258625077+0i
0.0489839880903483	0.199434599209119+0i
0.0273694086640548	0.0932021630193708+0i
0.0593217751173986	0.239339769614557+0i
0.0142245012335473	0.0569225789999012+0i
0.0268390817781624	0.0919852115773844+0i
0.027542726386942	0.0945805521820624+0i
0.0357459618860971	0.132930502559188+0i
0.0363286677089136	0.129271721085241+0i
0.0496266727144545	0.192891067814332+0i
0.0494099321119714	0.200507838760123+0i
0.0204883535131579	0.0746271726224235+0i
0.0195834169863659	0.0641125191080726+0i
0.0598331662064651	0.239334089915634+0i
0.0277801616381611	0.0947024938448061+0i
0.0143471251879233	0.0582409412187212+0i
0.0206649757289521	0.0747396758685515+0i
0.0197522380924017	0.0646439511905943+0i
0.027070451179833	0.0922458371314669+0i
0.0276053973669013	0.094018743038573+0i
0.0360541140755827	0.134222639749323+0i
0.0366418431811884	0.12994758517809+0i
0.0500544851734555	0.194303304797729+0i
0.049835876133597	0.20195302908708+0i
0.0144697491422992	0.0581450552223359+0i
0.0273018205815022	0.0931960744767308+0i
0.0280175968893814	0.0955202362429809+0i
0.0278413389191566	0.0945501555519272+0i
0.0363622662650666	0.135053930126276+0i
0.0369550186534615	0.130542467207728+0i
0.050482297632454	0.195667541530297+0i
0.0502618201552202	0.203354713676541+0i
0.0208415979447463	0.0754118197180751+0i
0.0199210591984385	0.0658151748006687+0i
0.0282550321406005	0.0952736942104725+0i
0.0145923730966752	0.0590344382002319+0i
0.0210182201605405	0.0756132418325358+0i
0.0200898803044742	0.0657293612944034+0i
0.0275331899831727	0.0931921453634738+0i
0.0280772804714133	0.0952276834860938+0i
0.0366704184545522	0.136132489438969+0i
0.0372681941257363	0.131141987368897+0i
0.0509101100914549	0.197180414201515+0i
0.0506877641768458	0.204932252946852+0i
0.0147149970510512	0.0597253144946876+0i
0.027764559384842	0.0945041674190852+0i
0.0284924673918208	0.0964102967485785+0i
0.0283132220236686	0.0961343983867976+0i
0.036978570644036	0.136872688943863+0i
0.0375813695980094	0.13201445923386+0i
0.0513379225504534	0.198242710686738+0i
0.051113708198469	0.206204877978499+0i
0.0211948423763346	0.0755656921478736+0i
0.020258701410511	0.0663506497587195+0i
0.0287299026430399	0.0963604613450885+0i
0.0148376210054272	0.0596050779644565+0i
0.0213714645921288	0.0758011901326878+0i
0.0204275225165468	0.0673949284663076+0i
0.0279959287865125	0.0950692558309747+0i
0.0285491635759252	0.0964384016828821+0i
0.0372867228335217	0.137586954323439+0i
0.0378945450702842	0.132446008268966+0i
0.0517657350094544	0.19966259997753+0i
0.0515396522200946	0.20748199357914+0i
0.0149602449598031	0.0603873031603393+0i
0.0282272981881817	0.0957542543913457+0i
0.0289673378942602	0.0976244911720198+0i
0.0287851051281805	0.0973705545512453+0i
0.0375948750230055	0.138722248901989+0i
0.0382077205425573	0.133850955535896+0i
0.0521935474684529	0.20078843263707+0i
0.0519655962417178	0.208047021076302+0i
0.021548086807923	0.0767040138759428+0i
0.0205963436225835	0.067026004797757+0i
0.0292047731454793	0.0975636224498247+0i
0.0150828689141791	0.0602811427414309+0i
0.0217247090237172	0.0769456813105221+0i
0.0207651647286193	0.0683345696134491+0i
0.0284586675898523	0.0960529441771901+0i
0.0290210466804372	0.0983199239564826+0i
0.0379030272124911	0.139754693142374+0i
0.0385208960148321	0.134853261464674+0i
0.0526213599274538	0.201869113378373+0i
0.0523915402633433	0.209965975967131+0i
0.0286900369915215	0.0974601467922451+0i
0.0294422083966996	0.0985810520829802+0i
0.0292569882326925	0.0992106999205399+0i
0.038211179401975	0.140754306838608+0i
0.0388340714871052	0.135808236988934+0i
0.0530491723864523	0.20269513477036+0i
0.0152054928685554	0.0605313440873509+0i
0.0219013312395114	0.0781573862234183+0i
0.020933985834656	0.0677388053089283+0i
0.0528174842849689	0.21089095296516+0i
0.0296796436479187	0.0995319065703653+0i
0.0153281168229314	0.06124171850223+0i
0.0220779534553056	0.0782215674671716+0i
0.0211028069406918	0.0687751161085511+0i
0.028921406393192	0.0973793590781337+0i
0.0294929297849491	0.100075380099841+0i
0.0385193315914606	0.141714166171265+0i
0.03914724695938	0.136783665193728+0i
0.0534769848454533	0.204300309307105+0i
0.0532434283065921	0.212234616764541+0i
0.0291527757948612	0.0983040019964123+0i
0.029917078899139	0.100139031011464+0i
0.0297288713372044	0.101232042274068+0i
0.0388274837809445	0.142672396650359+0i
0.0394604224316531	0.137920579983477+0i
0.0539047973044518	0.205509470714105+0i
0.0154507407773074	0.0615659359393253+0i
0.0222545756710997	0.0795047195173462+0i
0.0212716280467286	0.069095231845836+0i
0.0536694574489253	0.213101739262249+0i
0.0301545141503581	0.100375236413701+0i
0.0155733647316833	0.0626691515276176+0i
0.0224311978868939	0.0800300010235522+0i
0.0214404491527643	0.0697563113898909+0i
0.0293841451965318	0.0982153679962474+0i
0.0299648128894611	0.101679238032199+0i
0.0391356359704301	0.143696179193789+0i
0.0397735979039279	0.13869342971752+0i
0.0543326097634527	0.206936249305422+0i
0.0540954014705484	0.214245141457859+0i
0.0303919494015784	0.100820783698263+0i
0.0394437881599139	0.14451104500231+0i
0.0547604222224512	0.208041097106092+0i
0.0156959886860593	0.0629984109897545+0i
0.0226078201026881	0.0800823206775775+0i
0.0216092702588011	0.0705690291299265+0i
0.0302007544417177	0.1023691370129+0i
0.0400867733762028	0.140073296922141+0i
0.0296155608350917	0.0990906913205422+0i
0.054521345492174	0.215188668826891+0i
0.0306293846527975	0.101811214530892+0i
0.0158186126404353	0.0633319841215002+0i
0.0227844423184823	0.0798311929116814+0i
0.030436695993973	0.103150260155817+0i
0.0397519403493996	0.144987289978533+0i
0.0403999488484759	0.140578928386807+0i
0.0551882346814522	0.209598446376409+0i
0.0217781251020682	0.0713666737886779+0i
0.0298469302367622	0.099411702509034+0i
0.0549472895137972	0.216343014186347+0i
0.0308668199040178	0.102018670589928+0i
0.0400600925388834	0.146290934987697+0i
0.0159412365948112	0.064242708005772+0i
0.0229610645342765	0.0800209666673865+0i
0.0306726375462296	0.103452996830404+0i
0.0407131243207507	0.141443156765341+0i
0.0300782996384315	0.0997325423319791+0i
0.0219469462081049	0.0719799839198814+0i
0.0556161326345494	0.210899233778861+0i
0.0553732335354228	0.217245077803358+0i
0.0160638605491872	0.0645676373056506+0i
0.0231376867500706	0.0800231083646493+0i
0.0309085790984849	0.103770232069846+0i
0.040368244728369	0.147051129478325+0i
0.0410262997930238	0.142500228443266+0i
0.0221157673141407	0.0732063492770134+0i
0.030309669040102	0.100244242154382+0i
0.0311043026043291	0.102171439153627+0i
0.0560439450935479	0.212432176410421+0i
0.055799177557046	0.217915488205864+0i
0.0406763969178529	0.148021423837543+0i
0.0161864845035632	0.0637913136886807+0i
0.0233143089658648	0.0806852882790961+0i
0.0311445206507416	0.104776590084748+0i
0.0413394752652986	0.143400431021044+0i
0.0305410384417712	0.101489743743427+0i
0.0313417378555481	0.102824339986294+0i
0.0222845884201775	0.0736993056926215+0i
0.0564717575525489	0.21354479623723+0i
0.0562251215786716	0.219610420537165+0i
0.0163091084579392	0.0645703838310189+0i
0.023490931181659	0.0809553528121284+0i
0.0313804622029969	0.105370522544384+0i
0.0409845491073385	0.149080328910575+0i
0.0416526507375717	0.144318869764881+0i
0.0224534095262133	0.073218210733251+0i
0.0307724078434418	0.101618034293215+0i
0.0315791731067685	0.103017269777161+0i
0.0568995700115474	0.214972858257116+0i
0.0566510656002948	0.220698346647106+0i
0.0164317324123151	0.0644915448853734+0i
0.0236675533974532	0.0814933844071262+0i
0.0316164037552535	0.10621719518605+0i
0.0412927012968241	0.150404645695565+0i
0.0419658262098465	0.145340640228835+0i
0.031003777245111	0.102402959772717+0i
0.0318166083579875	0.103765277265362+0i
0.02262223063225	0.0742917623794645+0i
0.0573273824705483	0.2160899807655+0i
0.0570770096219204	0.221726519301824+0i
0.0165543563666911	0.0651695072932967+0i
0.0238441756132474	0.0826963491951897+0i
0.0318523453075088	0.107413985380485+0i
0.0422790016821196	0.145945989718435+0i
0.0227910517382858	0.0744466008826377+0i
0.0312351466467815	0.102934670461311+0i
0.0320540436092078	0.104249989030052+0i
0.0416009150674808	0.151335731461612+0i
0.0577551949295468	0.217324473071361+0i
0.0575029536435435	0.223131178381591+0i
0.0166769803210671	0.0654311510819953+0i
0.024020797829042	0.0828324558653238+0i
0.0320882868597655	0.107819410678917+0i
0.0314665160484508	0.103390925154267+0i
0.0322914788604269	0.105269172711693+0i
0.0229598728443225	0.0744865288406125+0i
0.0419090672569664	0.152103318749027+0i
0.0425922397394207	0.146906018589683+0i
0.0581830073885478	0.21835903335289+0i
0.0579288976651691	0.224194028333552+0i
0.016799604275443	0.0661703909486551+0i
0.0323242284120208	0.108078828599728+0i
0.0231286939503583	0.0756918051158918+0i
0.0316978854501213	0.104034991044851+0i
0.0325289141116472	0.105762202153015+0i
0.0422172194464503	0.153252947630533+0i
0.0429054152116938	0.147797391506651+0i
0.0586108198475463	0.219978533768977+0i
0.0583548416867923	0.225531908861903+0i
0.0241974553410423	0.0827917921720736+0i
0.016922228229819	0.0661811312056507+0i
0.0325601699642774	0.109191219154406+0i
0.0327663493628663	0.106454168542148+0i
0.0243740775568365	0.0836250662309312+0i
0.023297515056395	0.0754772940353165+0i
0.0319292548517918	0.104860248436324+0i
0.0425253716359359	0.154047415331166+0i
0.0432185906839686	0.148438528003159+0i
0.0590386323065472	0.221369216468776+0i
0.0587807857084179	0.226650056441878+0i
0.017044852184195	0.0670605283910372+0i
0.0327961115165327	0.109827875971565+0i
0.0234663361624308	0.0764995828107106+0i
0.0321606242534611	0.105254605195657+0i
0.0330037846140866	0.10667435233836+0i
0.0428335238254197	0.154749099608971+0i
0.0435317661562417	0.149490403876181+0i
0.0594664447655457	0.222880784372617+0i
0.0592067297300411	0.227654555870316+0i
0.0245506997726307	0.0835836935639195+0i
0.0171674761385709	0.066530706396498+0i
0.0330320530687894	0.110373192860077+0i
0.0332412198653057	0.107590418184457+0i
0.0247273219884249	0.083744685445857+0i
0.0236351572684676	0.076602595645151+0i
0.0323919936551316	0.10633385401949+0i
0.0431416760149054	0.155496178375424+0i
0.0438449416285165	0.150482397358939+0i
0.0598942572245467	0.224184958308792+0i
0.0596326737516667	0.228463969876904+0i
0.0332679946210447	0.111323031013544+0i
0.0172901245981336	0.066687162629508+0i
0.0238039783745033	0.0774659403537686+0i
0.0326233630568008	0.106932117062997+0i
0.033478655116526	0.107974034506726+0i
0.0434498282043892	0.156313562390581+0i
0.0441581171007896	0.151202105130004+0i
0.0603220696835452	0.225615966784457+0i
0.0600586177732899	0.229431958114504+0i
0.024903944204219	0.0843312667590821+0i
0.0337160903677451	0.108950981560419+0i
0.0174127485525096	0.0676823447232292+0i
0.0250805664200132	0.0844380220899806+0i
0.0239727994805401	0.0772553626865464+0i
0.0328547324584714	0.107511288867926+0i
0.0335039833238912	0.112000021846502+0i
0.0437579803938748	0.15717970268508+0i
0.0444712925730644	0.152132879348034+0i
0.0607498821425461	0.226670941553347+0i
0.0604845617949155	0.230370086156481+0i
0.0175353725068855	0.0674625317601507+0i
0.0330861018601406	0.108237889106809+0i
0.0339535256189654	0.109182072217086+0i
0.0337399248761465	0.112818103458998+0i
0.0440661325833587	0.157945711788388+0i
0.0447844680453375	0.153006939072237+0i
0.0611776946015446	0.227901026016941+0i
0.0609105058165386	0.231763549260787+0i
0.0252571886358074	0.0847366433333552+0i
0.0241416205865768	0.0778179066522912+0i
0.0341909608701845	0.109845134698908+0i
0.0176579964612615	0.0681681010444034+0i
0.0254338108516016	0.0858699412397065+0i
0.0243104416926126	0.0785316699904528+0i
0.0333174712618111	0.109065853618499+0i
0.0339758664284031	0.113524702532561+0i
0.0443742847728443	0.15893825443676+0i
0.0450976435176123	0.153395968628544+0i
0.0616055070605456	0.228610068931841+0i
0.0613364498381642	0.233213729477965+0i
0.0177806204156375	0.0688485402122782+0i
0.0335488406634804	0.109413166775438+0i
0.0344283961214048	0.110805201890333+0i
0.0342118079806584	0.113782442649642+0i
0.0446824369623282	0.160098445113185+0i
0.0454108189898854	0.154240643014242+0i
0.0620333195195441	0.229595510186659+0i
0.0617623938597874	0.234674841139458+0i
0.0256104330673958	0.0863461489981373+0i
0.0244792627986494	0.0784637021379409+0i
0.0346658313726239	0.111496523178308+0i
0.0179032443700134	0.069329826868506+0i
0.0257870552831899	0.0865718002339369+0i
0.0246480839046851	0.078985003963182+0i
0.0337802100651509	0.10960310894022+0i
0.034447749532915	0.114841679178753+0i
0.0449905891518138	0.161027770830759+0i
0.0457239944621602	0.154829590607415+0i
0.062461131978545	0.230294419791783+0i
0.062188337881413	0.236108444251383+0i
0.0180258683243894	0.069652633558984+0i
0.0340115794668201	0.110001288193618+0i
0.0349032666238442	0.111709747379423+0i
0.0346836910851703	0.115093811874987+0i
0.0452987413412976	0.16169773482275+0i
0.0460371699344333	0.156034282239649+0i
0.0628889444375435	0.231263473673036+0i
0.0626142819030362	0.237386141128753+0i
0.0259636774989841	0.0874781443829305+0i
0.0248169050107219	0.0794816678984211+0i
0.0351407018750633	0.112722688346602+0i
0.0181484922787654	0.070229955117063+0i
0.0261402997147783	0.0879361446273084+0i
0.0249857261167577	0.079156514765288+0i
0.0342429488684907	0.110966145882043+0i
0.034919632637427	0.115540795042915+0i
0.0456068935307833	0.162566838627306+0i
0.0463503454067081	0.156893450089069+0i
0.0633167568965445	0.232260246550415+0i
0.0630402259246618	0.238472748788816+0i
0.0182711162331413	0.0699379649129871+0i
0.0344743182701599	0.111382462617431+0i
0.0353781371262836	0.113155866895031+0i
0.0351555741896823	0.116224066427833+0i
0.0459150457202671	0.1633753119452+0i
0.0466635208789812	0.157694282064204+0i
0.063744569355543	0.233791312198667+0i
0.0634661699462849	0.239618907984804+0i
0.0263169219305725	0.0876526158413415+0i
0.0251545472227944	0.0801992584992517+0i
0.0356155723775027	0.114091677396136+0i
0.0183937401875177	0.0702023716032684+0i
0.0264935441463667	0.0886925780674759+0i
0.0253233683288302	0.0799506230598584+0i
0.0347056876718304	0.112281219891955+0i
0.0353915157419389	0.117227576452177+0i
0.0462231979097527	0.164076441707529+0i
0.046976696351256	0.158020631564363+0i
0.0641723818145439	0.23506037974882+0i
0.0638921139679105	0.240073024794629+0i
0.0349370570734997	0.113144122928199+0i
0.035853007628723	0.114416513277753+0i
0.0356274572941942	0.117633592683636+0i
0.0465313500992366	0.164939949743161+0i
0.0472898718235291	0.159404557584541+0i
0.0646001942735424	0.236671498702046+0i
0.0185163641418936	0.0708259163409264+0i
0.0266701663621608	0.0883374477832082+0i
0.0254921894348669	0.0804937066391568+0i
0.0643181431102437	0.241668187767284+0i
0.0360904428799421	0.115003839898889+0i
0.0186389880962696	0.07081641533466+0i
0.026846788577955	0.0889090151712603+0i
0.0256610105409027	0.080890230322964+0i
0.0351684264751702	0.113893535579543+0i
0.0358633988464509	0.118166795206444+0i
0.0468395022887222	0.165766679787162+0i
0.0476030472958039	0.159591157836437+0i
0.0650280067325434	0.237742092514539+0i
0.0647440871318669	0.242586423292726+0i
0.0363278781311624	0.114975738421338+0i
0.0360993403987062	0.11867511345346+0i
0.0471476544782061	0.166249135016147+0i
0.047916222768077	0.160261151236801+0i
0.0654558191915419	0.238934532562926+0i
0.0187616120506456	0.0716119225185898+0i
0.0270234107937492	0.0891114220059072+0i
0.0258298316469395	0.0814718499877444+0i
0.0353998421137301	0.11445246992678+0i
0.0651700311534925	0.243378505231071+0i
0.0365653133823815	0.116186504507999+0i
0.0188842360050215	0.0711209727573903+0i
0.0272000330095434	0.0895706900198849+0i
0.0363352819509628	0.118897977900956+0i
0.0474558066676917	0.167156348012425+0i
0.0482293982403519	0.160725529886969+0i
0.0259986864902066	0.0811555047883189+0i
0.0356312115154007	0.114964408923584+0i
0.0658837171446391	0.240017486508353+0i
0.0655959751751156	0.244759402053562+0i
0.0477639588571755	0.1680368861482+0i
0.0190068599593975	0.0718225650548893+0i
0.0273766552253376	0.0904339608587156+0i
0.0365712235032195	0.119651854908224+0i
0.0485425737126267	0.161400190487377+0i
0.0358625809170699	0.115828745559435+0i
0.0368027960826927	0.116965623245792+0i
0.0261675075962433	0.0826440624838214+0i
0.0663115296036401	0.240992529680283+0i
0.0660219191967412	0.245970899074442+0i
0.0191294839137735	0.0714749844648834+0i
0.0275532774411317	0.0913062033268136+0i
0.0368071650554748	0.120111595273516+0i
0.0480721110466612	0.168753376010359+0i
0.0488557491848998	0.16195574388926+0i
0.0263363287022791	0.0824749555796932+0i
0.0360939503187404	0.116697753811635+0i
0.0370402313339131	0.117583647003115+0i
0.0667393420626386	0.24173706702628+0i
0.0664478632183644	0.247189541798329+0i
0.048380263236145	0.169639516422073+0i
0.0192521078681495	0.0717128182257002+0i
0.0277298996569259	0.0916294724025296+0i
0.0370431066077314	0.120911483360807+0i
0.0491689246571746	0.162779653310587+0i
0.0363253197204096	0.116853896774944+0i
0.0372776665851321	0.118172390302419+0i
0.0265051498083158	0.0834337691213051+0i
0.0671671545216395	0.242742116904234+0i
0.06687380723999	0.248496982301126+0i
0.0193747318225254	0.0715897279568526+0i
0.0279065218727201	0.0923911101461745+0i
0.0372790481599867	0.121968394057379+0i
0.0486884154256306	0.170448658895132+0i
0.0494821001294477	0.163474093204202+0i
0.0266739709143516	0.0829269224563719+0i
0.0365566891220802	0.118016042905101+0i
0.0375151018363525	0.118871654370443+0i
0.067594966980638	0.243662517743685+0i
0.0672997512616132	0.249389856726968+0i
0.0489965676151145	0.171526893865507+0i
0.0194973557769014	0.0719538741139071+0i
0.0280831440885143	0.0929327244655816+0i
0.0375149897122433	0.122619373013802+0i
0.0497952756017225	0.164260676974132+0i
0.0367880585237494	0.118486728765786+0i
0.0377525370875715	0.11932960699836+0i
0.0268427920203884	0.083711836017147+0i
0.068022779439639	0.244628226829412+0i
0.0677256952832388	0.250491835769619+0i
0.0196199797312774	0.0728356441849029+0i
0.0282597663043085	0.093365591183376+0i
0.0377509312644986	0.123223070511909+0i
0.0501084510739956	0.164699997416321+0i
0.0270116131264241	0.0842349765631579+0i
0.0370194279254199	0.119267300364225+0i
0.0379899723387919	0.119675702754516+0i
0.0493047813857729	0.172596238340706+0i
0.0684505918986375	0.245934012945351+0i
0.068151639304862	0.251372789197511+0i
0.0197426036856533	0.0729027171661849+0i
0.0284363885201026	0.0931604175830878+0i
0.0379868728167553	0.123883154453892+0i
0.0372507973270892	0.119799392603156+0i
0.0382274075900109	0.120176573990817+0i
0.0271804342324609	0.0843152165666486+0i
0.0496129335752585	0.173073211664153+0i
0.0504216891312967	0.165279054805643+0i
0.0688784043576384	0.247401366118797+0i
0.0685775833264876	0.252382411212354+0i
0.0198652276400293	0.0736191984673748+0i
0.0382228143690106	0.124062276742926+0i
0.0273492553384967	0.0848030132945158+0i
0.0374821667287597	0.120708954523381+0i
0.0384648428412313	0.120828985003687+0i
0.0499210857647424	0.174252155272241+0i
0.0507348646035698	0.165862041493859+0i
0.0693062168166369	0.248905580235439+0i
0.0690035273481107	0.253347043535316+0i
0.0286130460321034	0.0932821663191389+0i
0.0199878515944053	0.0742113628966529+0i
0.0384587559212672	0.124901051900925+0i
0.0387022780924503	0.121272655703075+0i
0.0287896682478976	0.0934160745199851+0i
0.0275180764445334	0.0850738902866834+0i
0.0377135361304302	0.121184310128319+0i
0.050229237954228	0.174871337505181+0i
0.0510480400758446	0.166595648841037+0i
0.0697340292756379	0.250516906891128+0i
0.0694294713697363	0.254646596578348+0i
0.0201104755487813	0.0743266997644341+0i
0.0386946974735225	0.125079635909084+0i
0.0276868975505692	0.0858451438545259+0i
0.0379449055320995	0.121963746793524+0i
0.0389397133436706	0.121991772481555+0i
0.0505373901437119	0.175596145695111+0i
0.0513612155481177	0.166972076911336+0i
0.0701618417346364	0.252093959180539+0i
0.0698554153913595	0.255592619678352+0i
0.0289662904636918	0.0933291578346641+0i
0.0389306390257792	0.125300413475061+0i
0.0391771485948897	0.122689409798058+0i
0.0202331240083439	0.0747457918832579+0i
0.029142912679486	0.0936209810091006+0i
0.0278557186566059	0.0857995176795452+0i
0.03817627493377	0.122385310619041+0i
0.0508455423331975	0.176180980450049+0i
0.0516743910203925	0.167769397838414+0i
0.0705896541936373	0.253573363424272+0i
0.0702813594129851	0.256794200653678+0i
0.0203557479627199	0.0748095240836152+0i
0.0280245397626417	0.085959798867125+0i
0.0384076443354392	0.123250764962453+0i
0.03941458384611	0.123422871083049+0i
0.0391666277286243	0.126349266010043+0i
0.0511536945226813	0.176845459641306+0i
0.0519875664926656	0.1689657229497+0i
0.0710174666526358	0.254797865233717+0i
0.0707073034346083	0.257945892396555+0i
0.0293195348952801	0.0935890689652761+0i
0.0396520190973291	0.123750090479228+0i
0.0204783719170958	0.0752185765307955+0i
0.0294961571110743	0.0945543927667527+0i
0.0281933608686785	0.0868897920209667+0i
0.0386390137371098	0.123716086262054+0i
0.039402569280881	0.126785712162336+0i
0.0514618467121669	0.177448374272392+0i
0.0523007419649404	0.170137468824102+0i
0.0714452791116368	0.255926654220356+0i
0.0711332474562339	0.259098465633467+0i
0.0206009958714718	0.075510140223653+0i
0.0283621819747142	0.0864105083739636+0i
0.038870383138779	0.124583889535987+0i
0.0398894543485494	0.124244164210741+0i
0.0396385108331363	0.127469206126963+0i
0.0517699989016508	0.17827579339506+0i
0.0526139174372135	0.170790149947674+0i
0.0718730915706353	0.25700909868818+0i
0.0715591914778571	0.260382679098415+0i
0.0296727793268685	0.0948659053611991+0i
0.0401268895997685	0.124518815121045+0i
0.0207236198258478	0.0756447717252269+0i
0.0298494015426627	0.0957987162886496+0i
0.028531003080751	0.0869012780553865+0i
0.0391017525404495	0.124728329461325+0i
0.0398744523853929	0.127990254781952+0i
0.0520781510911364	0.179006151088893+0i
0.0529270929094883	0.171561599879435+0i
0.0723009040296362	0.257943264832289+0i
0.0719851354994827	0.261423489885339+0i
0.0208462437802237	0.0765759628415234+0i
0.0393331219421188	0.125505148661023+0i
0.0403643248509888	0.12550967496826+0i
0.0401103939376482	0.128577036267442+0i
0.0523863032806203	0.179798900074737+0i
0.0532402683817614	0.172317347023178+0i
0.0727287164886347	0.258889608035812+0i
[truncated: 9,526 more rows]
