# Supplementary material for: Mechanics of Drosophila wing deployment
Source: Nat Commun. 2024 Dec 11;15:10577. doi: 10.1038/s41467-024-54527-0 (PMC11634967; doi:10.1038/s41467-024-54527-0)
Supplement: Supplementary file 18 — Source data [file 41467_2024_54527_MOESM18_ESM.zip › source_data/figS12e/figS12e_sample1.txt]

t_T	epsilon
0	0+0i
0	0+0i
0	0+0i
0	0+0i
0	0+0i
0	0+0i
0	0+0i
0	0+0i
0	0+0i
0	0+0i
0	0+0i
0	0+0i
0	0+0i
0	0+0i
0	0+0i
0	0+0i
0	0+0i
0	0+0i
0	0+0i
0	0+0i
0	0+0i
0.000314069865694137	0.00530671994698332+0i
0.000313410678771272	0.00865233949422672+0i
0.000434261667772283	0.0064905495948012+0i
0.000572811007574293	0.00518204757034349+0i
0.000693786542226384	0.0132049797183351+0i
0.000701004608643562	0.00970293879588282+0i
0.00068528355784235	0.0169790672124313+0i
0.000697777131257098	0.00765051799108139+0i
8.49388418840547e-05	0.00278288844280655+0i
0.000114249684919414	0.008936668425828+0i
0.000163297470078584	0.00413251250143053+0i
0.000162051569614984	0+0.00443729359723711i
0.000228264961874156	0.00798349360948894+0i
0.000220355960269075	0+0.00536220024703787i
0.000312464124196775	0.0101545399133154+0i
0.000426523580686711	0.0101262141378657+0i
0.000430263303335977	0.00996874904121965+0i
0.000685306737850715	0.0114095611268079+0i
0.000546597535244486	0.00936276009496111+0i
0.000229261996019383	0.00240407455543772+0i
0.000556304315093416	0.0108849105001247+0i
0.000169877683768109	0.00516594824563658+0i
0.000228499369838828	0.00717590531022267+0i
0.000324103139229047	0+0.00270665059562412i
0.000456529923747015	0.00661933017116056+0i
0.000440711920536898	0+0.00969183688098778i
0.000628139731390059	0.00916881857397599+0i
0.000624928248391775	0.00992203651024561+0i
0.000626821357544324	0.00378575156258552+0i
0.000868523335547032	0.0107732331818949+0i
0.000853047161370999	0.0140295963758084+0i
0.000860526606669511	0.0148630557265957+0i
0.00114562201515184	0.00601750991124247+0i
0.00138757308445671	0.0117554876275593+0i
0.00140200921729111	0.0155664464576576+0i
0.00137056711568859	0.0262892907570856+0i
0.00139555426251816	0.0120931754976527+0i
0.000326594940156704	0+0.0109408467524031i
0.00137061347570143	0.0120890314273356+0i
0.0010930858601956	0.0143841224523223+0i
0.00111249748047065	0.0131021031282378+0i
0.000458478185446271	0.013162939592788+0i
0.000942209597084196	0.0140604848437936+0i
0.000940232036315596	0.0101815853800406+0i
0.00130278500331931	0.0142200861834167+0i
0.00171843302272613	0.0142737148693058+0i
0.00208135962668309	0.0192516592266406+0i
0.00210301382593467	0.0202083298603496+0i
0.00205585067353094	0.0311857919094771+0i
0.00209333139377526	0.015294721659392+0i
0.000342749054758242	0.00729918386577445+0i
0.000254816525652194	0.00804638150469817+0i
0.000489892410234824	0+0.0131489988292932i
0.00068479488562117	0.0141249967049516+0i
0.000661067880805972	0+0.0161852704247837i
0.00093739237258855	0.012491605692062+0i
0.00127957074205771	0.016680406393333+0i
0.00129078991000549	0.018391238663408+0i
0.00205592021354825	0.0182478503543065+0i
0.00163957418514361	0.0145333365866364+0i
0.000486187093250347	0+0.00838371014197463i
0.000687694374871857	0.0130349040427735+0i
0.00166869064585104	0.0165227695890734+0i
0.000456998739677656	0+0.00354046516958048i
0.000913059847494029	0.0153294321278287+0i
0.000881423841073795	0+0.0121935804526537i
0.00125627946278012	0.0208730560312832+0i
0.00124985649678355	0.0196935943792519+0i
0.00125364271508865	0.00891316263091148+0i
0.00173704667109406	0.0147509682336363+0i
0.001706094322742	0.0179922028029388+0i
0.00277514616891342	0.0204311401875089+0i
0.00280401843458221	0.0244481039598995+0i
0.00274113423137718	0.0358169251564051+0i
0.00279110852503632	0.0174842238920221+0i
0.000339755367536249	0.0086563222498713+0i
0.000653189880312944	0+0.0153230253665185i
0.00274122695139897	0.0227046344505246+0i
0.00172113919721237	0.0181473285062813+0i
0.00218606251009472	0.0148578011603056+0i
0.00222488381122827	0.0149335977053571+0i
0.00229135850092841	0.0134436966167593+0i
0.000648238662865331	0+0.00686749977731868i
0.000916910564298744	0.0152260904301564+0i
0.00157034932847425	0.0228485578482463+0i
0.00156705339385992	0.0112982958609542+0i
0.00217130833886635	0.0145226455593499+0i
0.0034689327111398	0.0255255358165768+0i
0.00350502304322577	0.0302993609931913+0i
0.00348888565629342	0.0200470191979597+0i
0.00057124842459707	0+0.00286824136198847i
0.000424694209420303	0.0106180596857129+0i
0.000816487350391065	0+0.0125746621290421i
0.00114132480936818	0.0140482224210569+0i
0.00110177980134287	0+0.0138033760902695i
0.00156232062098033	0.0194913892608803+0i
0.00213261790342871	0.0171322391128895+0i
0.00342641778922343	0.0398536871942701+0i
0.00342653368924579	0.0302400713440562+0i
0.00273255083504273	0.0219173156067146+0i
0.0028641695085027	0.0147666314457748+0i
0.000810290232479395	0+0.0118654603339341i
0.00114612675372433	0.0184428963433604+0i
0.00215140250054835	0.021393874645337+0i
0.00278107697660866	0.0176615341132652+0i
0.000685498109516484	0+0.00748918368985685i
0.00136958977124104	0.0117770151187105+0i
0.00132213576161069	0+0.0124995574389752i
0.00188441919417018	0.0273251773854971+0i
0.00187478474517533	0.0232704497117527+0i
0.0026055700066411	0.0150703386286775+0i
0.002559141484113	0.0206312662950239+0i
0.00416271925337012	0.0295389141101772+0i
0.00420602765187332	0.033287484070514+0i
0.00411170134706577	0.0432543786985287+0i
0.00418666278755448	0.0247536199802695+0i
0.000509633051304358	0.0085649458767899+0i
0.000979784820469185	0+0.0134456985133029i
0.00411184042709651	0.0346644492607801+0i
0.00188052670466294	0.0152772393629597+0i
0.00258166580388188	0.0205565799374166+0i
0.00327903915999385	0.0215569656018062+0i
0.0033372701419859	0.0208086264844692+0i
0.00343698051608025	0.0196349016219107+0i
0.000972341802094379	0+0.0151826048279502i
0.00137534294315122	0.0192847917149597+0i
0.00219848905986431	0.0290876408645292+0i
0.00303983167441338	0.0123297943935508+0i
0.00485650579559651	0.033794192501204+0i
0.00490703226051688	0.0379229117294887+0i
0.00488443991881158	0.0280729369185702+0i
0.000799747794435898	0.00336230670566781+0i
0.000594571893188443	0.0093771564895648+0i
0.0011430822905473	0+0.0115212661833698i
0.0015978547331152	0.0134741991432938+0i
0.00154249172187977	0+0.0149422861334419i
0.0021872488693721	0.023892627724352+0i
0.00298566506479971	0.0227373579557617+0i
0.00479698490491202	0.0452801163444857+0i
0.00479714716494333	0.0394153199506042+0i
0.00382552748494185	0.0276647790520734+0i
0.00113439337170844	0+0.0155741670997539i
0.0016045591325768	0.0184477929257083+0i
0.002193937383436	0.0151265090683789+0i
0.00301192910721786	0.0216960041423455+0i
0.00389346330736629	0.0217784785432664+0i
0.00400979152365779	0.0202912778662861+0i
0.000913997479355313	0.00841250335904609+0i
0.00182611969498806	0.0130548352499852+0i
0.00176284768214759	0+0.0133206207126478i
0.00251255892556023	0.0313502858923472+0i
0.0024997129935671	0.0246237819657732+0i
0.00347409334218813	0.0150414604315828+0i
0.00341218864548399	0.0214105164058685+0i
0.00555029233782683	0.0377640406465918+0i
0.00560803686916442	0.0398477100973196+0i
0.00548226846275437	0.0484400880228301+0i
0.00558221705007264	0.0331635149434472+0i
0.000679510735072498	0.00775490236162247+0i
0.00130637976062542	0+0.00153290157350703i
0.00548245390279404	0.0428739791144517+0i
0.00250734806220727	0.0133977054243715+0i
0.00344219241055139	0.0251552287191923+0i
0.00437201580989297	0.0292186329358227+0i
0.00444965647274352	0.0267832910757994+0i
0.00458260253123209	0.0256045333419606+0i
0.00129644494132343	0+0.0138631149979653i
0.00183377532200369	0.0181061644610171+0i
0.00282662879125437	0.0297432345248459+0i
0.00390835500996041	0.012165297698169+0i
0.00624407888005321	0.0423573274828492+0i
0.00630904147780798	0.045358083564905+0i
0.00627999418132974	0.0363821852594831+0i
0.00102824716427473	0.01091641356428+0i
0.000764449576956552	0.0102788462801554+0i
0.00146967723070355	0.00580713061308466+0i
0.00205438465686221	0.0156836952875375+0i
0.00198320364241667	0+0.0159659611327847i
0.00281217711776388	0.0263854650509978+0i
0.00383871222617071	0.0210853786185907+0i
0.00616755202060061	0.0515975465357662+0i
0.00616776064064087	0.0478402683583163+0i
0.00491850413484098	0.0318405001029909+0i
0.00145849651093749	0+0.0132552839724958i
0.00206299151142928	0.0170471249213809+0i
0.00282075874098032	0.0094963374798864+0i
0.00387245571388737	0.0268593024417904+0i
0.00500584963812391	0.0301398407427774+0i
0.00515541353880963	0.0264836320386282+0i
0.00114249684919414	0.00815689239950039+0i
0.00220355960268449	0+0.0188641222001719i
0.00314069865695029	0.0310588391502589+0i
0.00312464124195888	0.0249384646936532+0i
0.00434261667773516	0.0148222015765035+0i
0.00426523580685499	0.0232039660953291+0i
0.00693786542228354	0.0456004899189804+0i
0.00701004608645552	0.0475723234396515+0i
0.00685283557844296	0.0558669525120056+0i
0.0069777713125908	0.0408524719947903+0i
0.00163297470078167	0+0.00633880316242084i
0.00228264961873637	0.0154632302369737+0i
0.00685306737849158	0.0506401152901111+0i
0.00313416941975159	0.0104603405013525+0i
0.00430271901722091	0.0260170606873363+0i
0.00546499245979209	0.0342696131139342+0i
0.00556204280350115	0.0325061369001332+0i
0.00572822454638392	0.0327685013519246+0i
0.00084940539302965	0.0100497380086524+0i
0.00162054808055247	0+0.00922813689962966i
0.00229220770085616	0.0183979184761583+0i
0.00477687834550744	0.0143014580420204+0i
0.00763165196450992	0.050248908107116+0i
0.00771105069509909	0.0531486894616352+0i
0.00767554844384789	0.0457554414854883+0i
0.00125674653411355	0.009751061044285+0i
0.00179627217085979	0.00460425335273298+0i
0.00251091458060923	0.0174746016300126+0i
0.00242391556295356	0+0.0224501101736396i
0.00345476852264621	0.0308054499184934+0i
0.00343710536615565	0.0237827489776975+0i
0.0046917593875417	0.0263806223209863+0i
0.0075381191362892	0.0591394151605501+0i
0.0075383741163384	0.0543203793895193+0i
0.0060114807847401	0.0369897829481772+0i
0.000934344234913705	0.0102954234823465+0i
0.00178259965016654	0.0056451824688291+0i
0.00252142389028175	0.0187905080157359+0i
0.00344758009852465	0.011920954195706+0i
0.00473298232055688	0.0307937234555247+0i
0.00611823596888154	0.0354638413394991+0i
0.00630103555396147	0.035051160177478+0i
0.00137099621903297	0.00935449601767446+0i
0.00264427152322139	0+0.0197622194894439i
0.00376883838834035	0.0333969962976035+0i
0.00521114001328219	0.0192003989320262+0i
0.00511828296822599	0.0270388176437957+0i
0.00832543850674025	0.052907641325599+0i
0.00841205530374663	0.0574215616705155+0i
0.00822340269413155	0.0644236212791809+0i
0.00837332557510896	0.0493704580458756+0i
0.00195956964093791	0.00121978372690336+0i
0.00273917954248338	0.0207744677582422+0i
0.00822368085418912	0.057407600134403+0i
0.00374963193322104	0.0221448759742488+0i
0.00376099077729592	0.0136618275466682+0i
0.00516324562389042	0.0314191803460402+0i
0.00655796910969121	0.0390727090914453+0i
0.00667442913425877	0.0360922547240231+0i
0.00687384656153576	0.0367331869196859+0i
0.00101928307679776	0.0127643452882746+0i
0.00194465121978152	0.00347673116223786+0i
0.00275064007970864	0.0199168644460344+0i
0.00564540168105447	0.0190014333165964+0i
0.00901922504896663	0.0569692582273867+0i
0.00911305991239019	0.0613019835852757+0i
0.00907110270636605	0.0526326126550223+0i
0.00148524590395238	0.011940766930714+0i
0.00212286711101603	0.00621095463248778+0i
0.00296744450435624	0.020335416123997+0i
0.00286462748349046	0+0.0207885913884258i
0.00408290825403627	0.0352219074718767+0i
0.0055448065489127	0.0294503296228339+0i
0.00890868625197779	0.0693460762975979+0i
0.00890898759203594	0.0613390767816535+0i
0.00710445743463922	0.042055872158104+0i
0.00110422191868181	0.0141219611681254+0i
0.00210670278939558	0+0.00602214000275291i
0.00297985626913422	0.0243939519884952+0i
0.00406209605741781	0.0229808523442482+0i
0.00407440145606897	0.0171961772100144+0i
0.00559350892722639	0.0351180986254076+0i
0.00723062229963916	0.0403972639688648+0i
0.00744665756911331	0.0393471456695457+0i
0.0015994955888718	0.0155135013264018+0i
0.00308498344375828	0+0.0194892496280349i
0.00439697811973041	0.0371622549300946+0i
0.00607966334882922	0.020291387964649+0i
0.00597133012959699	0.032260271331515+0i
0.00971301159119695	0.0627615294146665+0i
0.00981406452103773	0.0645148704612996+0i
0.00959396980982014	0.0739945311377658+0i
0.00976887983762711	0.0567765590677567+0i
0.00228616458109415	0+0.00633153203200907i
0.0031957094662304	0.0243457585104023+0i
0.00959429432988666	0.0645168706288879+0i
0.00437456018161281	0.0262498996958574+0i
0.00438781213484024	0.0145699559718351+0i
0.00602377223055993	0.0363034580147639+0i
0.00765094575959034	0.0447200559509415+0i
0.0080194685766876	0.0425111850112867+0i
0.0011891607605659	0.0140324396204697+0i
0.00226875435901057	0+0.00918637983473904i
0.00320907245856111	0.024622360534643+0i
0.00778681546501955	0.0415933121669964+0i
0.00651392501660151	0.018485744939207+0i
0.0104067981334233	0.0659308244830991+0i
0.0105150691296813	0.0690863705498027+0i
0.0104666569688842	0.0605566676758222+0i
0.00171374527379121	0.0161157053040449+0i
0.00244946205117227	0.00624037983022981+0i
0.00342397442810326	0.0236841090454458+0i
0.00330533940402736	0+0.0202406216791253i
0.00471104798542633	0.0394966467739091+0i
0.0063978537102837	0.0358475050320271+0i
0.0102792533676664	0.07762190412506+0i
0.0102796010677335	0.069131436640033+0i
0.00819743408453835	0.0470891119908318+0i
0.00127409960244995	0.0133920109560442+0i
0.00243080592862463	0+0.00790008079678381i
0.0034382886479867	0.0227087807555639+0i
0.00468702430580959	0.0294491736690057+0i
0.00470122281361329	0.0144832111168503+0i
0.0064540355338959	0.0367502236206834+0i
0.00834300863039679	0.0445555784887603+0i
0.00859227958426515	0.0449850235125601+0i
0.00182799495871063	0.0138256237595429+0i
0.00352569536429518	0+0.0191371700257851i
0.00502511785112047	0.0415324405377443+0i
0.00694818668437626	0.0223574824449568+0i
0.00682437729096799	0.0383161734641666+0i
0.0111005846756537	0.0683694096084847+0i
0.0109645369255087	0.0814979362746153+0i
0.0111644341001453	0.065163914436449+0i
0.00365223938997741	0.022727155937803+0i
0.0109649078055842	0.0730966352516062+0i
0.00501463349238457	0.0167669253959694+0i
0.00874392240948946	0.0513919357859753+0i
0.00916509059183944	0.0474440207653506+0i
0.0112162138271791	0.0719544137602026+0i
0.00135903844433401	0.0129573112524789+0i
0.00261279215463761	0+0.00167820826439986i
0.00259285749823962	0+0.00781266021112329i
0.00366750483741358	0.0245324405287759+0i
0.00499948843000636	0.0309200410117809+0i
0.00688429883723188	0.0386576490463042+0i
0.00889920179577718	0.0459999190563572+0i
0.00738244835214854	0.0254327314653222+0i
0.0118622112314024	0.0684223414427675+0i
0.00194224464363004	0.014972762504671+0i
0.00388050435185027	0.0238478733607364+0i
0.00374605132456426	0+0.0200361534933351i
0.00533918771681639	0.0429429532524554+0i
0.0072509008716547	0.0392468348093593+0i
0.011794371217884	0.0726756961336497+0i
0.011650214543431	0.0766117901042569+0i
0.00929041073443747	0.0551451720461546+0i
0.0119172184358227	0.0760266162799496+0i
0.00144397728621806	0.0141136044222315+0i
0.00277608962471573	0.0111876451613069+0i
0.00275490906785368	0+0.00339028650016459i
0.00389672102683917	0.0234435265301574+0i
0.00531195255420136	0.0315827652973864+0i
0.00532804417115762	0.0205071705155339+0i
0.00731456214056542	0.0401630162256328+0i
0.00945539496115441	0.048602436240487+0i
0.00973790159941699	0.0496172842225066+0i
0.0116499574305085	0.0837999009799849+0i
0.00205649432854945	0.0125213179919419+0i
0.00565325758251053	0.0451367944449533+0i
0.00781671001992329	0.0265536109657269+0i
0.00767742445233899	0.0422775328896337+0i
0.0124881577601104	0.0755607969952221+0i
0.0125599883626634	0.0711776276708563+0i
0.0123355212812817	0.0802281984702839+0i
0.00564145484992889	0.0216812645858709+0i
0.00983689905938858	0.0573894774994473+0i
0.0103107126069913	0.052716978168651+0i
0.0126182230444702	0.0796155148998355+0i
0.0123352409883508	0.0872470727424571+0i
0.00152891612810215	0.0135124922500814+0i
0.00293938709479385	0.0122696910779743+0i
0.00291696063746866	0.00307121155662048+0i
0.00412593721626606	0.024554962231957+0i
0.00410881493022349	0.0214694191222481+0i
0.0039664513207965	0+0.0207346046450668i
0.00562441667839814	0.0325521512836174+0i
0.00774482544390139	0.042338762984573+0i
0.0100115881265348	0.0507555090815532+0i
0.0132577654939205	0.074103851796407+0i
0.00217074401346887	0.0128773262719753+0i
0.00596732744820645	0.0457197057007333+0i
0.00825097168769804	0.029178985443113+0i
0.0081039480330257	0.0454583466108892+0i
0.0130208280191286	0.0843152645123483+0i
0.0103833873843366	0.0600271676082079+0i
0.0133192276531138	0.0837825909911568+0i
0.0016138549699862	0.0137138926298783+0i
0.00310268456487197	0.0133826022339904+0i
0.00307901220708273	0+0.00284690948521337i
0.00435515340569164	0.0228517981973203+0i
0.00433707989209635	0.0222630263087818+0i
0.00418680728106433	0+0.020456762914405i
0.00593688080259314	0.0346979335947363+0i
0.00595486552870194	0.0234229701770482+0i
0.00817508874723493	0.0433388406211208+0i
0.010567781291912	0.0534725600738452+0i
0.0108835236145688	0.0547129472405269+0i
0.0131820829487317	0.079299982560165+0i
0.0130205245461971	0.0896664575915723+0i
0.00228499369838828	0.0121971569760288+0i
0.00628139731390059	0.0480663636980056+0i
0.00868523335547032	0.0324172596529117+0i
0.0139555426251816	0.0771551766027122+0i
0.0137061347569793	0.087586415686258+0i
0.00626827620747321	0.0271626581909789+0i
0.0109298757092877	0.0617138247900161+0i
0.0114563346221431	0.0569606769921516+0i
0.0138758694909581	0.0820902474317395+0i
0.0140202322617613	0.087551630967712+0i
0.0137058081040394	0.0925173347759356+0i
0.00169879381187026	0.0136064596674099+0i
0.00326598203495009	0.0110793367187603+0i
0.00324106377669771	0.00526764511963138+0i
0.00458436959511853	0.0250599069465593+0i
0.0045653448539705	0.0208300468329729+0i
0.0044071632413334	0+0.0196695520181765i
0.00624934492678991	0.0329864188687904+0i
0.00853055685023911	0.0470049408901348+0i
0.0086053520505709	0.0450356100237663+0i
0.0111239744572924	0.0554641057015849+0i
0.0146533197564387	0.0801387944941694+0i
0.0023992433833077	0.0140270104183534+0i
0.00659546717959651	0.0475509827179917+0i
0.00911949502324507	0.0341099505042777+0i
0.0143914414948261	0.0920638943250714+0i
0.0114763640342357	0.064877714758925+0i
0.00178373265375431	0.0151301586947282+0i
0.00342927950502821	0.0126825562897443+0i
0.00340311534631177	0+0.00833167501230243i
0.00481358578454412	0.0255594717422855+0i
0.00479360981584336	0.0195243873688174+0i
0.00462751920160122	0+0.0175004680788469i
0.00656180905098491	0.0336099972462608+0i
0.00658168688624627	0.0277848803212835+0i
0.0089570804309234	0.0491715018658642+0i
0.00903561535390444	0.0483750397217932+0i
0.0116801676226697	0.058333033231244+0i
0.0120291456297207	0.0590682367753156+0i
0.0145696560331884	0.0865046881031873+0i
0.0147212368704089	0.0913965279381493+0i
0.0143910916618857	0.095280286411846+0i
0.00690953704529064	0.0501945873152141+0i
0.00955375669101735	0.038115052591366+0i
0.0153510968876998	0.0833152217197599+0i
0.00251349306822743	0.0123806729958345+0i
0.0150767482326768	0.0951944583135856+0i
0.00689509756501754	0.0309058315780668+0i
0.0120228523591868	0.0669892909828358+0i
0.012601956637295	0.0613026308831155+0i
0.0152634425754148	0.0901670518207318+0i
0.0154222414790525	0.0943482943051855+0i
0.015076375219728	0.0984455968132394+0i
0.0018686714956384	0.0165474945072686+0i
0.00359257697510633	0.0111790838128002+0i
0.00356516691592676	0+0.00930769528343876i
0.005042801973971	0.0281923371209358+0i
0.00502187477771752	0.0226959598991675+0i
0.0048478751618703	0+0.0115355509695149i
0.00687427317518169	0.0328033567301575+0i
0.00938360401161011	0.0516320595605878+0i
0.00946587865724041	0.0483889054454921+0i
0.0122363607880501	0.0603721455428479+0i
0.00262774275314685	0.0144419601427907+0i
0.00722360691098657	0.0493156463885792+0i
0.0099880183587921	0.0404373484409663+0i
0.00195361033752245	0.0163894231591402+0i
0.00375587444518445	0.0134338331216533+0i
0.00372721848554082	0+0.0101749379212909i
0.00527201816339659	0.0266978443627389+0i
0.00525013973959038	0.02427509449551+0i
0.00506823112213812	0+0.0151371039136821i
0.00718673729937669	0.0340208040231708+0i
0.00720850824379059	0.0298506566448318+0i
0.0098101275922944	0.0529962463544311+0i
0.00989614196057395	0.0500543768145993+0i
0.0125693406841379	0.0693901949048727+0i
0.0127925539534273	0.0631755322283904+0i
0.0131747676448725	0.0637874295626719+0i
0.0159572291176451	0.0939461287461222+0i
0.0161232460877	0.098383865006499+0i
0.0157616587775742	0.101882857222129+0i
0.0160490134628316	0.0870734099677063+0i
0.0157621919223094	0.0987108133937262+0i
0.0075376767766807	0.0526139270454976+0i
0.0104222800265644	0.0431754880222263+0i
0.00274199243806626	0.0119927105519551+0i
0.00752191892256186	0.0310907149031909+0i
0.0131158290090859	0.0717094625644105+0i
0.0137475786524468	0.0660345331964126+0i
0.0166510156598715	0.0978477497322219+0i
0.0168242506963436	0.101471366886784+0i
0.0164469423354166	0.107063653764696+0i
0.0167467905940887	0.0908388097770008+0i
0.00203854917940651	0.0159739149067099+0i
0.00391917191526257	0.0131853158169043+0i
0.00388927005515581	0+0.0106391089052542i
0.00550123435282348	0.027848071861136+0i
0.00547840470146453	0.0234119218584534+0i
0.0052885870824072	0+0.0124315573047518i
0.00749920142357346	0.0369706064959838+0i
0.0102366511729811	0.0545463613077436+0i
0.0103264052639099	0.0505447747578238+0i
0.0133487471188077	0.0654337735684274+0i
0.0164474986601601	0.102067300492309+0i
0.00212348802129056	0.0165516985051159+0i
0.00285626495465726	0.015371139023951+0i
0.00408246938534069	0.0145670934906713+0i
0.00405132162476987	0+0.0121516131491932i
0.00570666966333739	0.0252701657413581+0i
0.00550894304267502	0+0.0159616295227417i
0.0078518094061386	0.0534836622498831+0i
0.00781166554776846	0.03700085967949+0i
0.00783532960133491	0.0309372288296734+0i
0.0108566284772461	0.0456990059950555+0i
0.0106631747536654	0.0547246434044539+0i
0.0107566685672435	0.050994111049239+0i
0.0136623173340371	0.0748797404637256+0i
0.0143203896600243	0.0682547106939505+0i
0.0173448022021018	0.100797238015183+0i
0.0175252553049911	0.105200077865839+0i
0.0171322258932628	0.110094343488142+0i
0.0174445677253498	0.0945992555411309+0i
0.017132805398007	0.105645743839917+0i
0.0139050514338979	0.0676757632847255+0i
0.00573049634884286	0.0300344199707392+0i
0.00816587927183273	0.0538427774251202+0i
0.00814874028010619	0.0310959428153325+0i
0.0112908901450184	0.047549349504466+0i
0.0148932006675986	0.070391918056405+0i
0.0180385887443282	0.104139575938236+0i
0.0182262599136347	0.108084903585+0i
0.0178175094511052	0.113345423844031+0i
0.0181423448566069	0.0981738124288169+0i
0.00220842686317465	0.0162637895665134+0i
0.00297051463957668	0.0132679104160575+0i
0.00424576685541881	0.0134387816063739+0i
0.00421337319438485	0+0.0158336767413293i
0.00593493462521155	0.0286191945706428+0i
0.00572929900294409	0+0.0144959348667004i
0.00812412967196524	0.037183518426222+0i
0.0110896983343521	0.0573983578977802+0i
0.0111869318705794	0.0510520260293563+0i
0.0178181121358577	0.108651225135312+0i
0.0142089148692815	0.0769602121574463+0i
0.00595971253826845	0.0314738831279044+0i
0.0144612445992783	0.0694605842615608+0i
0.0022933657050587	0.0158581611984412+0i
0.00308476432449609	0.0140921133821179+0i
0.00440906432549693	0.0166841560718484+0i
0.00437542476399892	0+0.0142091969018571i
0.00616319958708441	0.0285671102359699+0i
0.00594965496321192	0+0.0175428593705133i
0.00847994913752865	0.0557078855337218+0i
0.00843659379616024	0.0393303412733842+0i
0.00846215095887924	0.0322283111961073+0i
0.0117251518127932	0.0494026724231919+0i
0.0115162219150364	0.0582362028222045+0i
0.011617195173913	0.0525438277039961+0i
0.0154660116751762	0.0726821058489525+0i
0.0187323752865585	0.107348319512359+0i
0.0189272645222822	0.112345700331516+0i
0.0185027930089514	0.117416969305339+0i
0.0188401219878679	0.101574055365552+0i
0.0185034188737045	0.111564200580042+0i
0.0147554031942327	0.0790364782465482+0i
0.0150174377646556	0.0717465367241854+0i
0.00618892872769533	0.0291830175039931+0i
0.00879401900322279	0.0552199354997422+0i
0.00877556163765051	0.0333480836158691+0i
0.0121594134805655	0.0514299523624126+0i
0.0160388226827505	0.0742346165738892+0i
0.0194261618287849	0.11022417678956+0i
0.0196282691309258	0.115340045821964+0i
0.0191880765667938	0.120671392192255+0i
0.019537899119125	0.10462739460642+0i
0.00237830454694275	0.0167060442622907+0i
0.00319901400941551	0.011063261032845+0i
0.00457236179557552	0.0178526593763656+0i
0.00639146454895856	0.0284866224669482+0i
0.00617001092348099	0+0.0143706334718747i
0.00874905792035701	0.0397546411046781+0i
0.0119427454957231	0.0583851919436584+0i
0.0120474584772489	0.0540079860131024+0i
0.0191887256115552	0.115151548617186+0i
0.0153018915191807	0.0812264997111114+0i
0.00453750871802022	0+0.00685684934782093i
0.00641814491712092	0.0296627497613474+0i
0.0155736309300359	0.0736250853411345+0i
0.00246324338882681	0.0185441910386136+0i
0.00331326369433492	0.0129994271559556+0i
0.00661972951083142	0.0308521353445619+0i
0.00639036688374881	0+0.0175088974342097i
0.00910808886891871	0.0569199325667576+0i
0.00906152204455202	0.0409481561167499+0i
0.00908897231642356	0.0348451132139588+0i
0.0125936751483402	0.0523792166839625+0i
0.0123692690764074	0.0601475101622954+0i
0.0201199483710152	0.1131450029923+0i
0.0203292737395733	0.118521864398201+0i
0.01987336012464	0.123584943653636+0i
0.0202356762503861	0.1088987192938+0i
0.00473565926565364	0.0195699128603504+0i
0.0198740323494059	0.118418615557852+0i
0.0124778077644558	0.0569801999951681+0i
0.0158483798441318	0.0834701692159311+0i
0.0161298240954132	0.0763828333727054+0i
0.0166117481609528	0.076693941340225+0i
0.0046995602876352	0.00416009410695404+0i
0.00664736110654781	0.0296759305003878+0i
0.00942215873461285	0.0582566789157936+0i
0.0130279368161125	0.0534653059111252+0i
0.0208137349132416	0.116536691327375+0i
0.0210302783482169	0.121666497425317+0i
0.0205586436824824	0.126399176875855+0i
0.0209334533816432	0.112045087809005+0i
0.00342751337925434	0.00991865854004719+0i
0.00254818223071089	0.0184849277302209+0i
0.00489895673573176	0.0177433235870531+0i
0.00684799447270558	0.0302238246168162+0i
0.00661072284401789	0+0.0151613590588266i
0.00937398616874879	0.0428568895129294+0i
0.0127957926570941	0.0614583512321163+0i
0.0205593390872528	0.12174265673167+0i
0.0163948681690798	0.0860432226861174+0i
0.017184559168527	0.0785795355309215+0i
0.00486161185724926	0+0.00559237703048345i
0.00687657729597339	0.0307620759889338+0i
0.00940244562722659	0.0376291365153869+0i
0.0129080710677918	0.0579409751017765+0i
0.0166860172607936	0.0787118283035882+0i
0.00354176306417375	0.0125869402091928+0i
0.00707625943457843	0.0308312669424486+0i
0.00683107880428571	0+0.0171988680973425i
0.00973622860030877	0.0601995829490044+0i
0.00968645029294379	0.0431655349121877+0i
0.0134621984838872	0.055422545147605+0i
0.0132223162377784	0.0630172924595794+0i
0.0215075214554719	0.119717515027064+0i
0.0217312829568644	0.125027681190326+0i
0.0212439272403286	0.129055112752884+0i
0.0216312305129043	0.115189401847012+0i
0.00263312107259495	0.0181963054468453+0i
0.00506225420580988	0.0204939534414313+0i
0.0212446458251035	0.125154035305265+0i
0.00971585630599786	0.0401004324272322+0i
0.0133383343711253	0.0599856046560958+0i
0.0169413564940309	0.0888086324153763+0i
0.0172422104261708	0.0811253167715023+0i
0.0177573701761046	0.0805654167926829+0i
0.00502366342686425	0+0.00555128890534877i
0.00710579348540028	0.0299599768485558+0i
0.0100502984660029	0.0608040697126189+0i
0.0138964601516595	0.0578828236750396+0i
0.0222013079976983	0.122882350757379+0i
0.022432287565508	0.128143448542075+0i
0.0223290076441614	0.117758213337799+0i
0.00365601274909316	0.0112237495157143+0i
0.002718059914479	0.018495019456082+0i
0.005225551675888	0.0219832237776806+0i
0.00730452439645259	0.0299590571677905+0i
0.00705143476455479	0+0.0141619958925135i
0.00999891441714056	0.0443430965626662+0i
0.0136488398184651	0.0645005079973393+0i
0.0219292107981749	0.132260173964127+0i
0.0219299525629503	0.128569499377624+0i
0.0174878448189789	0.0910010392739345+0i
0.0183301811836789	0.0826666710992906+0i
0.00518571499647831	0.00797133161144143+0i
0.00733500967482587	0.0314430386707631+0i
0.0100292669847709	0.0399073074948597+0i
0.0137685976744613	0.0609313810075676+0i
0.0177984035915512	0.0832105366179984+0i
0.00377026243401258	0.010441080892933+0i
0.00753278935832545	0.030630123540154+0i
0.00727179072482261	0+0.0160117642920676i
0.0103643683316988	0.0616467027297226+0i
0.0103113785413356	0.0445999570651456+0i
0.0143307218194343	0.0591060226617699+0i
0.0140753633991494	0.0653898960898259+0i
0.0228950945399286	0.126294492897237+0i
0.0231332921741555	0.131246176844014+0i
0.0226144943560172	0.135146222623356+0i
0.0230267847754224	0.121878715437092+0i
0.00280299875636306	0.0188218184845097+0i
0.00538884914596612	0.0246474978230283+0i
0.022615259300801	0.131904164114096+0i
0.0103426776635422	0.0421577357177897+0i
0.0141988609777949	0.0626194348187622+0i
0.01803433314393	0.0929676802682962+0i
0.0183545967569284	0.084991249862509+0i
0.0189029921912564	0.0847578879778639+0i
0.00534776656609329	0.00733326724663952+0i
0.00756422586425276	0.0323842094434399+0i
0.010678438197393	0.0635821733346493+0i
0.0147649834872066	0.0616666001533088+0i
0.023588881082155	0.130253816050604+0i
0.0238342967827991	0.134005931116753+0i
0.0237245619066795	0.124274841260058+0i
0.00388451211893199	0.014050690904494+0i
0.00555214661604424	0.0246452317255995+0i
0.0077610543201996	0.0312201789627809+0i
0.00749214668509168	0+0.0148037660533304i
0.0106238426655323	0.0449051695834584+0i
0.0145018869798361	0.0666179580925854+0i
0.0232997779138634	0.137825417629263+0i
0.0233005660386478	0.134935219287832+0i
0.018580821468878	0.0959984385954582+0i
0.00288795457243616	0.0192972327417524+0i
0.00550981813570736	0.00670046044781717+0i
0.00779344205367834	0.0338215152472068+0i
0.0106560883423152	0.0419634313952997+0i
0.0146291242811308	0.0634906526878043+0i
0.0189107899223088	0.0886788384169455+0i
0.019475803198834	0.0873748953671794+0i
0.00399876180385141	0.0162614018918839+0i
0.00798931928207246	0.0326248795546808+0i
0.00771250264535951	0+0.0163946864770524i
0.0109925080630889	0.0629266357702497+0i
0.0109363067897273	0.0473387026222463+0i
0.0151992451549813	0.06295521711266+0i
0.0149284105605204	0.0676125932497594+0i
0.0242826676243853	0.133031881477192+0i
0.0245353013914466	0.1371373344886+0i
0.0239850614717058	0.141576803455212+0i
0.0244223390379406	0.127595770456147+0i
0.00571544408612236	0.0262486716989158+0i
0.0239858727764985	0.138020077170416+0i
0.0109694990210865	0.0429399382611603+0i
0.0150593875844644	0.0659891415954978+0i
0.0191273097938292	0.0982439116190557+0i
0.0194669830876861	0.0912863579563567+0i
0.0200486142064083	0.0897006819395793+0i
0.00297289341432021	0.0182414305150129+0i
0.00567186970532234	0.0017345058772738+0i
0.00802265824310523	0.0326839800696224+0i
0.011306577928783	0.0646307515239701+0i
0.0156335068227536	0.0647112588447835+0i
0.0249764541666117	0.136346094358469+0i
0.0252363060000902	0.139969974743826+0i
0.0251201161691977	0.130505184538735+0i
0.00411301148877082	0.0132532773947477+0i
0.00587874155620048	0.0251224744681776+0i
0.00821758424394662	0.0353202069823568+0i
0.00793285860562858	0+0.014152279720124i
0.0153549341412071	0.0693677035649324+0i
0.024670345029552	0.144853215506433+0i
0.0246711795143454	0.141187307307282+0i
0.0196737981187772	0.0997345092755038+0i
0.0030578322562043	0.0191982379510603+0i
0.00583392127493641	0.0099872045798197+0i
0.00825187443253081	0.0331808968367884+0i
0.0112488333567945	0.046483195316249+0i
0.0112829096998596	0.0444260992871572+0i
0.0154896508878003	0.0666058667788485+0i
0.0200231762530664	0.0931033102686403+0i
0.0206214252139858	0.09191500583622+0i
0.00422726117369023	0.015323358611902+0i
0.00815321456589641	0+0.0145813565022883i
0.0116206477944789	0.0641711093607998+0i
0.0160677684905283	0.0655385155559429+0i
0.0157814577218914	0.0709289020705677+0i
0.025670240708842	0.139438749612929+0i
0.0259373106087377	0.143945866745772+0i
0.0253556285873944	0.147686991461024+0i
0.0258178933004587	0.133714808454411+0i
0.0060420390262786	0.0264800928840697+0i
0.00844584920582078	0.0353323491098032+0i
0.0253564862521961	0.143548584702925+0i
0.0115612974809895	0.048140755503269+0i
0.0115963203786308	0.0445721528368397+0i
0.0159199141911339	0.0688818044096072+0i
0.0202202864437283	0.102048477216114+0i
0.0205793694184437	0.0949921463718993+0i
0.0211942362215601	0.0936064520871315+0i
0.00314277109808835	0.0203739769355473+0i
0.00599597284455139	0.0115238143803326+0i
0.0084810906219577	0.0324464567124281+0i
0.0165020301583006	0.0663952590591521+0i
0.0263640272510684	0.142447051753244+0i
0.0266383152173813	0.146793586444628+0i
0.0265156704317158	0.137064194464693+0i
0.00434151085860965	0.0118409135645256+0i
0.00620533649635672	0.0260521326770241+0i
0.00867411416769363	0.0378158302999756+0i
0.00837357052616548	0+0.0046527045440775i
0.0119347176601749	0.06537580885143+0i
0.0162079813025781	0.0727955355773962+0i
0.0260409121452406	0.150850161672422+0i
0.0260417929900429	0.147514631802221+0i
0.0207667747686763	0.103982540473891+0i
0.0032277099399724	0.0203287031119244+0i
0.00615802441416545	0.0136199009588049+0i
0.00871030681138329	0.0334743026241057+0i
0.0118737616051863	0.0494746679216489+0i
0.0119097310574039	0.046726326353225+0i
0.0163501774944699	0.0696414357582328+0i
0.0211355625838241	0.0968697985563118+0i
0.0217670472291377	0.0957800205701877+0i
0.00445576054352906	0.0126504394003243+0i
0.0085939264864333	0+0.00613857700608167i
0.012248787525869	0.0661966782608158+0i
0.0169362918260754	0.0673312089756868+0i
0.0166345048832624	0.0739799757266157+0i
0.0270578137932988	0.145269481793065+0i
0.0273393198260288	0.150114520822278+0i
0.026726195703083	0.154052785233821+0i
0.0272134475629769	0.14011404701247+0i
0.00636863396643484	0.0265319077274813+0i
0.00890237912956779	0.0375636877622242+0i
0.0267270997278936	0.150708169454829+0i
0.0121862257293813	0.0507071294664118+0i
0.0122231417361752	0.0469316433649635+0i
0.0167804407978034	0.0714238264077426+0i
0.0213132630936274	0.105905787116101+0i
0.022339858236712	0.0974674970373374+0i
0.00331264878185646	0.0201422600096879+0i
0.00632007598378044	0.0126688762537151+0i
0.00893952300081017	0.0360145921962734+0i
0.0216917557492045	0.0992212721701542+0i
0.0173705534938477	0.0688184429139922+0i
0.0277516003355251	0.148874680984705+0i
0.0280403244346724	0.15299421349091+0i
0.027911224694234	0.143468499025974+0i
0.00457001022844848	0.011387553862825+0i
0.00653193143651296	0.027301511921348+0i
0.00913064409144065	0.0389175478661603+0i
0.00881428244670238	0+0.00411610743610936i
0.0125628573915649	0.0668449348802802+0i
0.0170610284639491	0.0756886989512709+0i
0.0274114792609292	0.156806912027418+0i
0.0274124064657404	0.153883121577329+0i
0.0218597514185754	0.107685025332453+0i
0.00339758762374051	0.0206532775205396+0i
0.0064821275533945	0.012965412253131+0i
0.00916873919023576	0.0370251438430125+0i
0.0124986898535781	0.0527874441067114+0i
0.0125365524149482	0.0484251187676353+0i
0.0172107041011394	0.072798573752688+0i
0.0222479489145817	0.101096150777998+0i
0.0229126692442895	0.0999622322296797+0i
0.00468425991336789	0.0140563380116541+0i
0.0090346384069702	0+0.00995415020898423i
0.0128769272572591	0.0679113972197624+0i
0.0178048151616224	0.0700970785805794+0i
0.0174875520446334	0.0769020280284829+0i
0.0284453868777555	0.15234686626109+0i
0.0280967628187716	0.159883844805494+0i
0.028609001825495	0.1468325033586+0i
0.0093589090533148	0.0395199061072192+0i
0.0280977132035912	0.156922754408224+0i
0.0128111539777731	0.0543079654045609+0i
0.0128499630937195	0.0488795392951092+0i
0.0176409674044729	0.075013793057918+0i
0.0224062397435265	0.11013027102366+0i
0.0234854802518638	0.101923737656506+0i
0.0287414691321702	0.156176603527422+0i
0.0034825264656246	0.0205905266380936+0i
0.0066952615399783	0.0316112725652017+0i
0.00664417912300948	0.0136361612493045+0i
0.00939795537966265	0.037190807603664+0i
0.0228041420799621	0.102743035173172+0i
0.0182390768293947	0.0722307767255966+0i
0.0291391734199818	0.15546812904559+0i
0.0293067789567521	0.150343680746567+0i
0.0047985095982873	0.0104579705935797+0i
0.013190997122955	0.0683822267564474+0i
0.0179140756253201	0.0783989850129692+0i
0.028783019941438	0.160074435478052+0i
0.0229527280684745	0.111818466103333+0i
0.0294424737408138	0.158797857587778+0i
0.00356746530750865	0.0208643542098898+0i
0.00685855901005642	0.0290851866954019+0i
0.00680623069262355	0.0164094290486334+0i
0.00962717156908823	0.0397518579787913+0i
0.00958721963168672	0.0391363002850292+0i
0.00925503840320245	0+0.00924099331494438i
0.0131236181019698	0.0547265076384189+0i
0.0131633737724925	0.0502598397267806+0i
0.0180712307078089	0.0760205725235508+0i
0.0233603352453393	0.106057459336206+0i
0.0240582912594413	0.104271078791487+0i
0.0287821833237713	0.162727290470375+0i
0.00491275928320672	0.0139656493476721+0i
0.0135050669886491	0.0694049618068062+0i
0.0186733384971694	0.0734490661557306+0i
0.0183405992060044	0.0793350047502578+0i
0.0300045560880132	0.153212481437007+0i
0.0294683266792887	0.162897225137345+0i
0.0134767844512638	0.0512471462620113+0i
0.0234992163934256	0.114079253899264+0i
0.0246311022670156	0.1065924152026+0i
0.0298330986086031	0.158587960021654+0i
0.0301434783494613	0.161779956284205+0i
0.0294674668816137	0.164867384488519+0i
0.00365240414939271	0.0199066010649093+0i
0.00702185648013454	0.0330400047653389+0i
0.00696828226223853	0.0128496626332077+0i
0.00985638775851512	0.0385123605468902+0i
0.00981548459356088	0.0400978882024706+0i
0.00947539436347152	0+0.0127224546005798i
0.0134360822261666	0.0555443813348605+0i
0.0185014940111449	0.0773430201502207+0i
0.0239165284107197	0.107767086318676+0i
0.0191076001649417	0.0742604573909622+0i
0.0307023332192703	0.156299160776936+0i
0.00502700896812613	0.01302852843538+0i
0.013819136854345	0.0694820105295897+0i
0.0301536334171355	0.165490286402607+0i
0.0240457047183737	0.115567793496359+0i
0.0308444829581049	0.164669496199883+0i
0.00373734299127676	0.0200704026823028+0i
0.00718515395021266	0.0312732738864108+0i
0.00713033383185259	0.0170443663869303+0i
0.0100856039479407	0.0417047856838543+0i
0.0100437495554337	0.0390173692909063+0i
0.00969575032373934	0+0.0077033841692871i
0.0137485463503616	0.0550304306531606+0i
0.0137901951300369	0.051175511514037+0i
0.0187672080232178	0.0809120930918898+0i
0.0189317573144784	0.0783778314836859+0i
0.0244727215760969	0.109629161169478+0i
0.0252039132745932	0.108622001219533+0i
0.0305268851508335	0.161944905262331+0i
0.0301527504394599	0.167453729398188+0i
0.00514125865304555	0.0163993383364189+0i
0.0141332067200392	0.0706337692729341+0i
0.0195418618327165	0.0766605282772342+0i
0.0314001103505314	0.158862785701532+0i
0.0308389401549862	0.167510372495607+0i
0.0141036058088081	0.0538915952867714+0i
0.0191937316039021	0.0815023051494913+0i
0.0245921930433248	0.11739861266352+0i
0.0257767242821675	0.110475501279599+0i
0.0312206716930599	0.164899096806682+0i
0.0315454875667524	0.167005006932204+0i
0.0308380339973023	0.169395065742401+0i
0.00382228183316085	0.0207530566833449+0i
0.00734845142029078	0.0321966860988005+0i
0.00729238540146758	0.0175106532923072+0i
0.0103148201373676	0.0413020812416711+0i
0.0102720145173079	0.0402278034475252+0i
0.00991610628400842	0+0.00891815027095344i
0.0140610104745584	0.0566068242634358+0i
0.0193620206178144	0.0800067696603815+0i
0.0250289147414773	0.111495787536112+0i
0.0320978874817885	0.161379704885516+0i
0.00525550833796496	0.0186711861296859+0i
0.0144472765857351	0.0707202399630085+0i
0.0199761235004912	0.078416999079797+0i
0.0315242468928331	0.169557141563896+0i
0.0251386813682728	0.118987621383711+0i
0.032246492175396	0.168747454511928+0i
0.0039072206750449	0.0214180228342314+0i
0.0075117488903689	0.0316339334367518+0i
0.00745443697108164	0.0184292436436383+0i
0.0105440363267932	0.0440172814225256+0i
0.0105002794791808	0.0426398350362059+0i
0.0101364622442762	0.00399185340625018+0i
0.0143734745987534	0.0564739668889144+0i
0.0144170164875812	0.0543840226067694+0i
0.0196202551845888	0.0830517961940851+0i
0.0197922839211479	0.0809638952893545+0i
0.0255851079068546	0.112898919204068+0i
0.026349535289745	0.11248323846765+0i
0.0319144582352902	0.167486547570309+0i
0.0315233175551485	0.171440919046196+0i
0.00536975802288437	0.0181324324452894+0i
0.0147613464514292	0.072207409592091+0i
0.0204103851682635	0.0798519427813593+0i
0.0147304271663525	0.0567773160427758+0i
0.0256851696932239	0.12063452718412+0i
0.0269223462973193	0.114591044356915+0i
0.0326082447775166	0.170612107025937+0i
0.0329474967840436	0.171040903407044+0i
0.0322086011129908	0.173034887024726+0i
0.0327958040569203	0.164110005918448+0i
0.00399215951692896	0.0220935294272597+0i
0.00767504636044702	0.0333916189000467+0i
0.00761648854069663	0.0177405473781563+0i
0.0107732525162201	0.0436621653248103+0i
0.0107285444410549	0.0423142599574262+0i
0.0103568182045453	0+0.00396283264259139i
0.0146859387229502	0.0573704627835613+0i
0.0200467787652755	0.0844759149862607+0i
0.0202225472244839	0.0826104521747136+0i
0.026141301072235	0.115190692960329+0i
0.0322096905824696	0.171150565789929+0i
0.00548400770780411	0.0174274728090631+0i
0.0150754163171252	0.0724429048843642+0i
0.0208446468360382	0.0814912265216326+0i
0.0262316580181719	0.122928454369267+0i
0.00407709835881301	0.0229104872390771+0i
0.00783834383052514	0.0351913946202641+0i
0.00777854011031069	0.0181374597672473+0i
0.0110024687056457	0.046431223445418+0i
0.0109568094029278	0.0432765623757683+0i
0.0105771741648131	0.0107620293902088+0i
0.0149984028471452	0.0578527808780109+0i
0.0150438378451255	0.0579469052649682+0i
0.0204733023459598	0.0859645486059299+0i
0.0206528105278174	0.083333601559852+0i
0.0266974942376122	0.117568034626583+0i
0.0274951573048969	0.116559735393032+0i
0.0333020313197469	0.173495799201092+0i
0.0336485013926911	0.172407499096416+0i
0.0328938846708371	0.174690787612271+0i
0.0334935811881814	0.166756037882329+0i
0.0328949973203164	0.172735561640674+0i
0.0212789085038105	0.0818618127271731+0i
0.0153895489465813	0.0739483905712972+0i
0.0153572485238968	0.0589284907432434+0i
0.026778146343123	0.125007909536991+0i
0.0280679683124712	0.118311605337121+0i
0.0339958178619733	0.175607659286262+0i
0.0343495060013347	0.173888630291577+0i
0.0335791682286794	0.175705065984922+0i
0.0341913583194385	0.168793478874743+0i
0.0041620372006971	0.0237658211581075+0i
0.00559828022439512	0.0196672262211537+0i
0.00800164130060326	0.0352583263140508+0i
0.00794059167992567	0.0178960235687847+0i
0.0112316848950725	0.0455039161279417+0i
0.0111850743648019	0.0449311435373552+0i
0.0107975301250822	0.014732429130497+0i
0.0153108669713419	0.0589079231025449+0i
0.0208998259266465	0.0871799056976251+0i
0.0210830738311534	0.0844155539262806+0i
0.0272536874029926	0.11950672196887+0i
0.0335803040581671	0.174322650229334+0i
0.00424697604258115	0.0231468117376243+0i
0.00571252990931453	0.0170086210931212+0i
0.00816493877068138	0.035836404288662+0i
0.00810264324953974	0.0178499240119965+0i
0.0114133393266748	0.0443846676613018+0i
0.01101788608535	0.0152694661250704+0i
0.0157036188122772	0.074503738304038+0i
0.0156233310955369	0.0608562886835902+0i
0.0156706592026698	0.0594358101813614+0i
0.0217132569544923	0.0837925147725913+0i
0.0213263495073308	0.0883990986283112+0i
0.0215133371344869	0.0854543887298452+0i
0.0273246346680741	0.127100454491378+0i
0.0286407793200487	0.120010406463666+0i
0.0346896044042036	0.178403395397514+0i
0.0350505106099822	0.174975789814696+0i
0.0342644517865257	0.177219755394616+0i
0.0348891354506995	0.170887682411577+0i
0.0342656107960139	0.175529553188496+0i
0.0114609468910906	0.0477580047874347+0i
0.0278099917180828	0.121617691882075+0i
0.0160176886779713	0.0761640698224227+0i
0.0159840698814411	0.0610508560241095+0i
0.0221475186222646	0.0847315987680349+0i
0.029213590327623	0.122104633365658+0i
0.03538339094643	0.180298140795927+0i
0.0357515152186258	0.175878973741193+0i
0.034949735344368	0.177567082918457+0i
0.0355869125819566	0.172895950139001+0i
0.00433191488446521	0.0218824908146975+0i
0.00582677959423394	0.0194364375949657+0i
0.0083282362407595	0.0375507883023464+0i
0.00826469481915472	0.0183008138407576+0i
0.0116416042885489	0.0453176918155517+0i
0.0112382420456191	0.01562462595297+0i
0.0159357952197337	0.0621064768609936+0i
0.0217528730880175	0.0892136033420723+0i
0.0219436004378229	0.0872330505392479+0i
0.0349509175338646	0.176462347861423+0i
0.0278712322033186	0.128998357238427+0i
0.0116901630805175	0.0478707546309454+0i
0.0283661848834632	0.123742547594214+0i
0.00441685372634926	0.0217137567924704+0i
0.00594102927915336	0.0217690830933094+0i
0.00849153371083762	0.036244042797374+0i
0.0118698692504218	0.0474322652551409+0i
0.0114585980058869	0.013164717514402+0i
0.0163317585436672	0.0770868465751036+0i
0.0162482593439287	0.0630240632869024+0i
0.0162974805602142	0.0626330855399548+0i
0.0225817802900393	0.0849613541683963+0i
0.0221793966687018	0.0908836490221123+0i
0.0223738637411564	0.088399073356075+0i
0.0297864013352005	0.124362218043085+0i
0.0360771774886603	0.182658006213915+0i
0.0364525198272733	0.176805919560091+0i
0.0362846897132177	0.174526852777518+0i
0.0356362242717115	0.177334144268396+0i
0.0084267787731751	0.0211886260135113+0i
0.0284177205282697	0.131280575769868+0i
0.0289223780488405	0.125176257010461+0i
0.0119193792699444	0.0481569331744249+0i
0.0166458284093614	0.0774534053479895+0i
0.0166108912389854	0.0631676930622643+0i
0.0230160419578116	0.0859098191202649+0i
0.0367709640308867	0.184178108755305+0i
0.0369824668444748	0.17591335028505+0i
0.00450179256823335	0.0222236552138443+0i
0.00605527896407277	0.022155211672546+0i
0.00865483118091574	0.0374213075041364+0i
0.012098134212296	0.0474828726120202+0i
0.011678953966156	0.0147549631029771+0i
0.0165607234681255	0.0639817577059976+0i
0.0226059202493885	0.0927519593186408+0i
0.0363215310095622	0.177767098408552+0i
0.0289642088532177	0.132995894193544+0i
0.0303593268133996	0.126681043603653+0i
0.00858883034279008	0.0226779112700986+0i
0.01214859545937	0.0498306216202836+0i
0.0228042130283658	0.09052927703235+0i
0.0294785712142209	0.127253251431938+0i
0.0045867314101174	0.0225789678070996+0i
0.00616952864899219	0.0207949001522111+0i
0.0123263991741688	0.049514751724086+0i
0.0118993099264238	0.0157544590108129+0i
0.0169598982750573	0.0777846372186308+0i
0.0168731875923205	0.0639154428114778+0i
0.0169243019177585	0.0641075193916684+0i
0.0234503036255863	0.0872949317336521+0i
0.0230324438300728	0.094021691702704+0i
0.037464750573117	0.185809370397888+0i
0.0376802439757359	0.177039177056283+0i
0.037006837747409	0.178233774290599+0i
0.00881812865099433	0.0364958347958616+0i
0.00875088191240415	0.023218655375512+0i
0.0232344763316993	0.0918861900118488+0i
0.0295106971781689	0.134766367576585+0i
0.0300347643795981	0.128781615411848+0i
0.0309321378209771	0.128766503176974+0i
0.0123778116487969	0.0501190412704826+0i
0.0172739681407514	0.0779315561682715+0i
0.0238845652933586	0.0887756939132962+0i
0.0381585371153434	0.187157587484963+0i
0.038378021106993	0.177296449065016+0i
0.00467167025200145	0.0227796895351791+0i
0.0062837783339116	0.0219975772360351+0i
0.00898142612107245	0.0383409674791083+0i
0.012554664136043	0.049440701640686+0i
0.0121196658866929	0.0122738781608067+0i
0.0171856517165173	0.0643053437440663+0i
0.0234589674107595	0.0957989450481601+0i
0.0376921444852597	0.178347419142789+0i
0.0300571855031169	0.136996580171636+0i
0.0315049488285514	0.131190134067298+0i
0.00891293348201913	0.0230354029101738+0i
0.0126070278382225	0.0498848887706445+0i
0.0172377752285615	0.0661934784986004+0i
0.0236647396350353	0.0936739649108953+0i
0.0305909575449785	0.130871373428182+0i
0.00475660909388551	0.0233805884206026+0i
0.00639802801883101	0.0200528079426045+0i
0.0127829290979158	0.0510443174156096+0i
0.0123400218469607	0.0164484623869096+0i
0.0175880380064474	0.0793803528937221+0i
0.0174981158407123	0.0648649037976693+0i
0.0243188269611334	0.0897641697461342+0i
0.0238854909914438	0.0975072686870497+0i
0.0388523236575737	0.188202112385549+0i
0.039075798238254	0.178316394038739+0i
0.00914472359115057	0.0394154791928244+0i
0.0175511859073328	0.0671686857131022+0i
0.0240950029383688	0.0945501217974618+0i
0.030603673828068	0.138083032374681+0i
0.0311471507103557	0.132565182682235+0i
0.0320777598361289	0.132594884532758+0i
0.00907498505163412	0.0256237091008526+0i
0.0128362440276493	0.0521278828479811+0i
0.0179021078721415	0.0787961914513257+0i
0.0247530886289057	0.0916310176973678+0i
0.0395461101998001	0.189029187209333+0i
0.0397735753695111	0.178183611969418+0i
0.00651227770375043	0.02213608299164+0i
0.00484154793576959	0.0242253998935002+0i
0.00930802106122869	0.0398794486613332+0i
0.01301119405979	0.0507266412022274+0i
0.0125603778072298	0.020472368508319+0i
0.017810579964909	0.0666371055027693+0i
0.0243120145721305	0.0989647110972045+0i
0.031150162153016	0.140417727861807+0i
0.0326505708437032	0.133812162726775+0i
0.00923703662124818	0.026720455945913+0i
0.0130654602170749	0.0518917449262345+0i
0.0178645965861058	0.0686084713459315+0i
0.0245252662417048	0.0956616788923894+0i
0.0317033438757361	0.134733715314887+0i
0.00662652738866984	0.0221633154828311+0i
0.0132394590216628	0.0509500276658306+0i
0.0127807337674976	0.0226972254373333+0i
0.0182161777378374	0.0803211294105556+0i
0.018123044089104	0.066005629998428+0i
0.0251873502966804	0.0937675611921036+0i
0.0247385381528148	0.100808947171306+0i
0.0402398967420304	0.190071974609396+0i
0.00492648677765365	0.0248761656414584+0i
0.00947131853130681	0.040842606560286+0i
0.0181780072648771	0.069183553266316+0i
0.0249555295450383	0.0970511194537913+0i
0.0316966504779671	0.142017748366406+0i
0.0322595370411133	0.136293028341394+0i
0.0332233818512808	0.135374526187261+0i
0.00939908819086316	0.0269270092989776+0i
0.0132946764065018	0.0533763374938307+0i
0.0185302476035316	0.0804338938296273+0i
0.0256216119644527	0.0952254826881518+0i
0.0409336832842568	0.190417966924499+0i
0.00674077707358926	0.0250217479873097+0i
0.00963461600138493	0.0414710768218763+0i
0.013467723983537	0.050991334265861+0i
0.0130010897277667	0.0258462763275484+0i
0.0184355082133008	0.0684756440625951+0i
0.0251650617335015	0.102189229977548+0i
0.0322431388029151	0.143748127832397+0i
0.0337961928588551	0.137103652356025+0i
0.00501144259372675	0.0251297611134094+0i
0.00956113976047723	0.0253684718046264+0i
0.0135238925959274	0.0536203795807435+0i
0.0184914179436502	0.0700930521339085+0i
0.0253857928483743	0.0983685536156015+0i
0.0328157302064937	0.138409511879507+0i
0.00685502675850867	0.024262241919879+0i
0.0136959889454099	0.0506127916721757+0i
0.0132214456880345	0.0255764186603478+0i
0.0188443174692275	0.081352668030893+0i
0.0187479723374958	0.0686070525498255+0i
0.0260558736322274	0.0967360160876527+0i
0.0255915853141858	0.103158419794353+0i
0.00979791347146305	0.0406001807982557+0i
0.0188048286224214	0.0717258625720324+0i
0.0258160561517078	0.0986919859213825+0i
0.0327896271278662	0.145510043522629+0i
0.033371923371871	0.140123182129913+0i
0.0343690038664326	0.138732832942207+0i
0.0050963814356108	0.024913416021741+0i
0.00972319133009221	0.0249186719703514+0i
0.0137531087853543	0.0534170743282267+0i
0.0191583873349216	0.0816136370019178+0i
0.0264901352999997	0.0979432944931413+0i
0.00696927644342808	0.0256256686472181+0i
0.00996121094154117	0.040824828177773+0i
0.013924253907284	0.0519911264933023+0i
0.0134418016483036	0.0278108351760863+0i
0.0260181088948725	0.104839159485863+0i
0.0333361154528142	0.146784120684448+0i
0.00518132027749486	0.0248616940248897+0i
0.00988524289970627	0.0261164291651909+0i
0.0139823249747799	0.0529986451051228+0i
0.019060498904563	0.0700473760651821+0i
0.0191182393011945	0.0724074567101621+0i
0.0262463194550438	0.100253445847289+0i
0.0339281165372514	0.141786096008306+0i
0.0349418148740102	0.140643486208093+0i
0.0070835261283475	0.0243657502908087+0i
0.0141525188691569	0.0534671941573875+0i
0.0136621576085714	0.0276878881270525+0i
0.0194724572006175	0.0818704243483488+0i
0.0269243969677745	0.0995465164441742+0i
0.0264446324755568	0.105792680638103+0i
0.0101245084116193	0.0401818684631698+0i
0.019372963028758	0.0714461171763344+0i
0.0194316499799657	0.0726758483691123+0i
0.0266765827583773	0.101040501674939+0i
0.0338826037777653	0.149262268821083+0i
0.0344843097026286	0.143776593839784+0i
0.0355146258815845	0.142653914638548+0i
0.00526625911937891	0.0249090772141317+0i
0.0100472944693213	0.0255214344624535+0i
0.0142115411642068	0.0536276425228003+0i
0.0197865270663117	0.0829547531117401+0i
0.0273586586355468	0.099842339545693+0i
0.00719777581326691	0.0269750515153415+0i
0.0102878058816974	0.0410287315001408+0i
0.014380783831031	0.0536791016825613+0i
0.0138825135688405	0.0263534203844095+0i
0.0268711560562435	0.10723171073537+0i
0.0344290921027133	0.150987466014955+0i
0.00535119796126299	0.0244520546932851+0i
0.0102093460389353	0.0263198856946367+0i
0.0144407573536324	0.0547540516328502+0i
0.0196854271529547	0.0721010697238204+0i
0.0197450606587388	0.0741757731280831+0i
0.0271068460617133	0.102758063306332+0i
0.035040502868009	0.145551263178187+0i
0.036087436889162	0.144945625901871+0i
0.00731202549818633	0.0265717375051494+0i
0.0141028695291083	0.027122299845997+0i
0.0201005969320076	0.0829715357498031+0i
0.0277929203033215	0.10091321002449+0i
0.0272976796369278	0.108494028662038+0i
0.0104511033517755	0.0412593819118111+0i
0.0146090487929052	0.0550811567578899+0i
0.0199978912771497	0.0729964921920254+0i
0.0200584713375101	0.0740150257890462+0i
0.0275371093650468	0.103391625859507+0i
0.0349755804276645	0.152210839214782+0i
0.0355966960333862	0.146895999539984+0i
0.0366602478967363	0.147057672143177+0i
0.00543613680314705	0.0249103755192618+0i
0.0103713976085503	0.0270694339674687+0i
0.0146699735430592	0.0558542384913345+0i
0.0282271819710938	0.101250113737787+0i
0.00742627518310574	0.0283306390041414+0i
0.014837313754778	0.0545083167575796+0i
0.0143232254893774	0.0262527040147305+0i
0.0204146667977035	0.0843071398505916+0i
0.0277242032176145	0.109397860650442+0i
0.0355220687526125	0.154350382006434+0i
0.0055210756450311	0.0258364207718072+0i
0.0106144334552409	0.0418710507823367+0i
0.0105334491781644	0.0297638256806639+0i
0.0148991897324848	0.0562350329969695+0i
0.0203103554013465	0.0742449382184662+0i
0.0203718820162831	0.0759424572193352+0i
0.0279673726683828	0.105247937261841+0i
0.0361528891987666	0.149371093646064+0i
0.0372330589043138	0.148539207518462+0i
0.00754052486802516	0.0277863160872782+0i
0.0145435814496452	0.0261188730981042+0i
0.0207287366633977	0.0843755195413475+0i
0.0286614436388685	0.10305121325434+0i
0.0281507267982988	0.110201024245153+0i
0.0150655787166522	0.0547488929257547+0i
0.0206228195255415	0.0737578917523048+0i
0.0206852926950544	0.0757667276664144+0i
0.0283976359717164	0.106884283222558+0i
0.0360685570775636	0.155803571095009+0i
0.0378058699118881	0.150599671526301+0i
0.00560601448691516	0.0267956252383648+0i
0.010777730925319	0.0423012549484379+0i
0.0106955007477794	0.0287170051185487+0i
0.0151284059219117	0.057868997322088+0i
0.036709082364147	0.151215030070257+0i
0.0290957053066408	0.104096350621748+0i
0.00765477455294457	0.0315360516423901+0i
0.0210428065290936	0.0854770517915695+0i
0.0285772503789855	0.111709727380785+0i
0.0366150454025116	0.157699926469579+0i
0.00569095332879924	0.0263577716747751+0i
0.0109410283953971	0.0439524888555327+0i
0.0108575523173934	0.0297622922933233+0i
0.0153576221113373	0.0586026486221563+0i
0.0152938892950241	0.0552023665850994+0i
0.0147639814458775	0.0274328890978575+0i
0.0209352836497383	0.075352055980083+0i
0.0209987033738274	0.0765311089577161+0i
0.0288278992750523	0.107710859998898+0i
0.0372652755295242	0.153508846512006+0i
0.0383786809194657	0.152352829579404+0i
0.00776902423786398	0.0299742762054826+0i
0.0213568763947877	0.0854794513069933+0i
0.0295299669744156	0.106167029180939+0i
0.0290037739596698	0.112409631789936+0i
0.0212477477739333	0.0750838495822177+0i
0.0213121140525987	0.0777909829046824+0i
0.0292581625783859	0.10897409705883+0i
0.0371615337274627	0.15955443011779+0i
0.03895149192704	0.153946120721201+0i
0.0057758921706833	0.0262517314525217+0i
0.0111043258654752	0.0435970670495061+0i
0.0110196038870084	0.0301505019188318+0i
0.0155868383007642	0.0590345607394702+0i
0.0155221542568983	0.0556709405077843+0i
0.0149843374061465	0.0284891020597388+0i
0.0378214686949046	0.15535711297907+0i
0.0299642286421879	0.108454367303645+0i
0.0078832739227834	0.0321550796754753+0i
0.0216709462604836	0.0858260301237828+0i
0.0377080220524107	0.161481251134877+0i
0.00586083101256735	0.0264087791656729+0i
0.0112676233355534	0.0459885022633434+0i
0.0111816554566225	0.031662770943646+0i
0.0158160544901898	0.0585473294628716+0i
0.0157504192187711	0.0572017556641738+0i
0.0152046933664144	0.0273157970038851+0i
0.0215602118981301	0.0769916629916045+0i
0.0216255247313718	0.0781471212085988+0i
0.0294303827768832	0.113462052893505+0i
0.0296884258817218	0.110438632232393+0i
0.0383776618602819	0.157498558588473+0i
0.0395243029346175	0.15526655117859+0i
0.00799752360770281	0.0317032919963252+0i
0.0219850161261778	0.0868352340489756+0i
0.0303984903099626	0.110891335540124+0i
0.021938935410143	0.0780198133591444+0i
0.0298569063575675	0.115067822738536+0i
0.0382545103773618	0.163312099719811+0i
0.0400971139421918	0.156949818515075+0i
0.00594576985445141	0.0268927895105654+0i
0.0114309208056315	0.0445085408968434+0i
0.0113437070262374	0.0334015383771087+0i
0.0160452706796167	0.0588870230981472+0i
0.0159786841806453	0.0562244457320149+0i
0.0154250493266834	0.0296929463649159+0i
0.0218726760223268	0.0768805608609741+0i
0.0301186891850578	0.111519906628674+0i
0.0389338550256622	0.159315811746168+0i
0.0308327519777349	0.112100632032686+0i
0.00811177329262223	0.0319353202716219+0i
0.0222990859918737	0.0867012073831855+0i
0.0388009987023098	0.165468480639385+0i
0.00603070869633549	0.0260906154156232+0i
0.0115942182757096	0.0453874244463414+0i
0.0115057585958515	0.0334200315774581+0i
0.0162744868690422	0.0602515118553145+0i
0.0162069491425181	0.0573188098048689+0i
0.0156454052869513	0.032029414672381+0i
0.0221851401465218	0.078553052949326+0i
0.0222523460889161	0.0797250207661944+0i
0.0302834299382542	0.116447006484276+0i
0.0305489524883914	0.112660492612737+0i
0.0394900481910395	0.161068577307135+0i
0.0406699249497694	0.158279367212238+0i
0.00822602297754164	0.0307248530630282+0i
0.0226131558575678	0.0882879753745924+0i
0.0312670136455096	0.114439643108905+0i
0.0225657567676874	0.0804816154505605+0i
0.0307099535189385	0.117905554522398+0i
0.039347487027261	0.166988965108731+0i
0.0412427359573437	0.160275776962244+0i
0.00611564753821955	0.0262817143778388+0i
0.0117575157457877	0.0446443844601959+0i
0.0116678101654665	0.0343594701863893+0i
0.0165037030584691	0.0607133410976044+0i
0.0164352141043923	0.0588806347531695+0i
0.0158657612472203	0.0330017053073245+0i
0.0224976042707186	0.0794560898406535+0i
0.0309792157917273	0.113805167590109+0i
0.0400462413564199	0.162316359081677+0i
0.00834027266246105	0.0311018026432485+0i
0.0229272257232638	0.0886973745683555+0i
0.0317012753132844	0.114753045664861+0i
0.039893975352209	0.168689782636523+0i
0.0062005863801036	0.0273571376193381+0i
0.0119208132158658	0.0455621249948084+0i
0.0118298617350806	0.0349034260343623+0i
0.0167329192478947	0.0608594858775245+0i
0.0166634790662652	0.0589295486333266+0i
0.0160861172074882	0.0337769057449339+0i
0.0228100683949136	0.080017292014143+0i
0.0228791674464604	0.0818664896502808+0i
0.0311364770996252	0.119704301456689+0i
0.0314094790950609	0.11520888614516+0i
0.0406024345217971	0.164482662217672+0i
0.0418155469649212	0.161961369179144+0i
0.0232413583527199	0.0903546275705027+0i
0.0231925781252317	0.083019882263611+0i
0.0321356237639637	0.116153384468143+0i
0.0404404636771601	0.170310809117119+0i
0.0423883579724955	0.163572315974286+0i
0.00628552522198766	0.0272986049055118+0i
0.00845454517905238	0.0299345136319763+0i
0.012084110685944	0.04621204595654+0i
0.0119919133046955	0.0346433684667557+0i
0.0168917440281393	0.0588077592940889+0i
0.0163064731677572	0.0354636763523681+0i
0.0231225325191104	0.0817616398115942+0i
0.0315630006803119	0.121014908524142+0i
0.0318397423983968	0.116433208869547+0i
0.0169621812439141	0.0628441859055214+0i
0.0411587388368905	0.166241522580212+0i
0.00637046406387171	0.027149989224558+0i
0.00856879486397179	0.0312574688946838+0i
0.0122474081560221	0.0474418344878703+0i
0.0121539648743096	0.0344843936332846+0i
0.0171200089900122	0.0602942306968012+0i
0.0165268291280251	0.0344550431722263+0i
0.0235554282184158	0.0916570144499173+0i
0.0234349966433054	0.0827857822616958+0i
0.0235059888040047	0.083906562774289+0i
0.0325698854317384	0.116753233132143+0i
0.0319895242609962	0.122200343001921+0i
0.0322700057017304	0.118361248330621+0i
0.042961168980073	0.165154379744941+0i
0.0171913974333397	0.0635196803143254+0i
0.0409870612124077	0.172141360144332+0i
0.0417149320022678	0.168135768974096+0i
0.0238694980841099	0.0934402801657121+0i
0.023819399482776	0.0848224854773379+0i
0.0330041470995107	0.11754885991827+0i
0.0435339799876473	0.167097494792584+0i
0.0064554029057558	0.0269165969522405+0i
0.00868304454889121	0.0309290884223624+0i
0.0124107056261002	0.0473746318685522+0i
0.0123160164439246	0.0343386978526091+0i
0.0173482739518863	0.0599774851373765+0i
0.0167471850882941	0.0365130026388149+0i
0.0237474607675022	0.083612999091178+0i
0.0324160478416829	0.12310293219454+0i
0.0327002690050664	0.119395338303096+0i
0.0415335495373557	0.173615859899119+0i
0.0174206136227666	0.0644209147351942+0i
0.0422711251676481	0.170316537596099+0i
0.00654034174763985	0.0267800974049998+0i
0.00879729423381062	0.0318549271381796+0i
0.0125740030961783	0.0496232658199587+0i
0.0175765389137592	0.0609568420749028+0i
0.016967541048562	0.0366905054678912+0i
0.0241835679498058	0.0945441470672872+0i
0.0240599248916972	0.0843206809391538+0i
0.0241328101615491	0.0858356544477178+0i
0.0334384087672855	0.117327947369936+0i
0.0328425714223672	0.124610261351313+0i
0.0331305323083999	0.120796039634954+0i
0.0441067909952249	0.168568622304188+0i
0.012478100397945	0.0345560198900031+0i
0.0176498298121922	0.0640807369734761+0i
0.0420800378623068	0.175564928887632+0i
0.0428273183330254	0.1721755400623+0i
0.0244976378155	0.0955651587895299+0i
0.0244462208403203	0.0862803754714209+0i
0.0338726704350577	0.119034085052372+0i
0.00662528058952391	0.0269391749861827+0i
0.00891154391873004	0.0322857751431763+0i
0.0127373005662564	0.0482817087959337+0i
0.0178048038756333	0.0618685342635077+0i
0.017187897008831	0.0367721304042621+0i
0.0243723890158939	0.0847638998831713+0i
0.0332690950030539	0.125628907264314+0i
0.0426265261872548	0.177074047499548+0i
0.0446797164734239	0.170735397494037+0i
0.01264015196756	0.0351326483306257+0i
0.017879046001619	0.066052132859728+0i
0.0335608815956092	0.121514961866623+0i
0.0433835114984058	0.173740366333265+0i
0.00671021943140796	0.027423080044899+0i
0.00902579360364945	0.0331138493877803+0i
0.0129005980363346	0.0497502443060398+0i
0.0180330688375062	0.0621741702542822+0i
0.0174082529690988	0.035470290235093+0i
0.0248117076811959	0.0962655546978075+0i
0.0246848531400889	0.0852283852925449+0i
0.0343069321028325	0.119899569676086+0i
0.0336956185837382	0.126790994042214+0i
0.012802203537174	0.0356103648550023+0i
0.0247596941511234	0.0867531592410204+0i
0.0339911448989427	0.122805649083454+0i
0.0431730145122059	0.178896205494766+0i
0.043939704663783	0.176012768516523+0i
0.0452525274810015	0.172513125618425+0i
0.0181082621910459	0.0655283826762893+0i
0.02512577754689	0.0972066322927715+0i
0.0347411937706048	0.12162261390369+0i
0.00679515827329205	0.0273484333831143+0i
0.00914004328856887	0.0346237834873474+0i
0.0130638955064127	0.0491480373409568+0i
0.0182613337993804	0.063294994928341+0i
0.0176286089293679	0.0369274475556966+0i
0.0249973172642857	0.0858956293936788+0i
0.0341221421644249	0.127821026805518+0i
0.0250731048298946	0.0878864717399303+0i
0.0437195028371539	0.179978507582126+0i
0.0458253384885757	0.174350947132378+0i
0.012964255106789	0.0365104998013544+0i
0.0183374783804715	0.0666861719692692+0i
0.0344214082022787	0.123651402586878+0i
0.0444958978291634	0.177363866285751+0i
0.0068800971151761	0.028044709744992+0i
0.00925429297348828	0.0345863919864202+0i
0.0184895987612532	0.0636218265103309+0i
0.0178489648896357	0.0363784335222386+0i
0.025439847412586	0.0976935144518684+0i
0.0253097813884807	0.0863408485460942+0i
0.0351754554383795	0.122940964902118+0i
0.0345486657451092	0.129256324591134+0i
0.0132271929764913	0.0502164209812907+0i
0.0131263066764031	0.0379722603118577+0i
0.0253865155086677	0.0887182787182177+0i
0.0348516715056123	0.125200182686292+0i
0.044265991162105	0.181576139003227+0i
0.0450520909945406	0.179011484238754+0i
0.0463981494961533	0.175670306528294+0i
0.0185666945698984	0.0669619326597728+0i
0.0257539172782801	0.0991832143056475+0i
0.0356097171061518	0.125022524779048+0i
0.00696503595706015	0.0286121161658721+0i
0.00936854265840769	0.0349712617578517+0i
0.0133904904465694	0.0497215972595669+0i
0.0187178637231274	0.0637026469940031+0i
0.0180693208499048	0.0375246330442605+0i
0.0256222455126775	0.0875642341734514+0i
0.0349751893257959	0.130527478153803+0i
0.044812479487053	0.182887918822059+0i
0.0469709605037276	0.177208879634393+0i
0.013288358246018	0.037637984435148+0i
0.018795910759324	0.0671088128784696+0i
0.0256999261874407	0.0895076057626481+0i
0.0352819348089482	0.126478761146987+0i
0.045608284159921	0.18043061199442+0i
0.00948279234332711	0.0362647240823083+0i
0.0189461286850002	0.0655152978724748+0i
0.0182896768101726	0.0368169422147269+0i
0.026067987143976	0.0999617980221934+0i
0.0259347096368725	0.0886447824003677+0i
0.0360439787739266	0.12663878015165+0i
0.0354017129064802	0.131526679600789+0i
0.0135537879166475	0.0501235537277425+0i
0.026013336866212	0.0907342143823071+0i
0.0357121981122818	0.127432284062072+0i
0.0453589678120042	0.184731643777578+0i
0.0461644773252982	0.182346651982869+0i
0.0475437715113051	0.178704879143764+0i
0.00704999177313325	0.0288001736105878+0i
0.013450409815633	0.0380575404220865+0i
0.0190251269487509	0.0683214305495752+0i
0.0263820570096702	0.101424942376963+0i
0.0364782404416988	0.12778760802972+0i
0.00959704202824652	0.036034525406568+0i
0.0137170853867256	0.0501418265119796+0i
0.0191743936468744	0.0649463854169224+0i
0.0185100327704417	0.0401692297819683+0i
0.0262471737610693	0.0896760422475897+0i
0.0358282364871669	0.132756600989868+0i
0.0459054561369522	0.18643010669109+0i
0.0481165825188794	0.180366966947824+0i
0.00713493061501731	0.0292094527107163+0i
0.0136124613852471	0.0387477906027651+0i
0.0192543431381765	0.0681899240700624+0i
0.0263267475449851	0.091839528179157+0i
0.0361424614156177	0.128802370468473+0i
0.0467206704906786	0.183749888406393+0i
0.00971129171316593	0.0377628659208116+0i
0.0194026586087472	0.0656652584721383+0i
0.0187303887307095	0.039482190975873+0i
0.0266961268753661	0.102876296300098+0i
0.0369125021094736	0.128861745970121+0i
0.0362547600678512	0.133153502043254+0i
0.0138803828568037	0.0506200279933008+0i
0.0265597003281347	0.0908847142075922+0i
0.0266401582237563	0.0927183185554218+0i
0.0365727247189513	0.129955480101882+0i
0.0464519444619033	0.188107256638334+0i
0.0472768636560559	0.185593415143644+0i
0.048689393526457	0.181913599435486+0i
0.00721986945690136	0.0293513673609501+0i
0.0137745129548621	0.0395807201078418+0i
0.0194835593276034	0.0688900202759228+0i
0.0270101967410602	0.104693288614176+0i
0.0373467637772459	0.130059819297678+0i
0.00982554139808535	0.0380373416750187+0i
0.0140436803268819	0.0516456399675671+0i
0.0196309235706214	0.066486981608464+0i
0.0189507446909786	0.0402748905462275+0i
0.0366812836485379	0.134421527372949+0i
0.0469984327868513	0.18948479251841+0i
0.0492622045340313	0.183611151911813+0i
0.00730480829878545	0.0291834148469239+0i
0.0139365645244761	0.0394434095026218+0i
0.0197127755170289	0.0699545277837456+0i
0.0268721644523314	0.0913841983174756+0i
0.0269535689025294	0.0925787048718257+0i
0.0370029880222873	0.130979576936513+0i
0.0478330568214363	0.187329768396962+0i
0.00993979108300476	0.0389586796927752+0i
0.0198591885324943	0.0666709385156167+0i
0.0191711006512464	0.0412790142963295+0i
0.0273242666067561	0.106335946965367+0i
0.0377810254450206	0.130678684224468+0i
0.0371078072292222	0.134977901264567+0i
0.01420697779696	0.0524249737466834+0i
0.0271846285765264	0.0924677045404433+0i
0.0272669795813007	0.0946568618186851+0i
0.0374332513256208	0.132379579964167+0i
0.0475449211118024	0.191313974976416+0i
0.0483892499868135	0.189389773702222+0i
0.0498350155416088	0.18558956832845+0i
0.0073897471406695	0.0288605819672674+0i
0.0140986160940911	0.0398464793287139+0i
0.0199419917064558	0.0699653303201557+0i
0.0276383364724503	0.10755995062626+0i
0.0382152871127929	0.131675081246516+0i
0.0100540407679242	0.0396149713801082+0i
0.0143702752670381	0.0521719477081274+0i
0.0200874534943684	0.0670703679378541+0i
0.0193914566115155	0.0422340565410774+0i
0.0375343308099089	0.136068792832812+0i
0.0480914094367504	0.19281718880295+0i
0.00747468598255356	0.0295766188564333+0i
0.0142606676637052	0.0400190061228894+0i
0.0201712078958814	0.071037850264579+0i
0.0274970927007232	0.0918857326919717+0i
0.0275803902600737	0.0950287291386248+0i
0.0378635146289568	0.133434011900695+0i
0.0489454431521939	0.191129093613536+0i
0.0504078265491864	0.187466768686352+0i
0.0101682904528436	0.0392045183023485+0i
0.0203157184562413	0.06835066498766+0i
0.0196118125717833	0.0422692912020466+0i
0.0279524063381462	0.108091615003397+0i
0.0386495487805677	0.132175255192136+0i
0.0379608543905932	0.136932771981557+0i
0.0145335727371162	0.0530623920192873+0i
0.0278095568249182	0.0928073387597101+0i
0.027893800938845	0.0957949894305543+0i
0.0382937779322903	0.13482387881185+0i
0.0486378977617015	0.19422703155646+0i
0.0495016363175711	0.192782716405493+0i
0.0509806375567606	0.189202159697089+0i
0.00755962482443761	0.029701110373971+0i
0.0144227192333202	0.0423382328096818+0i
0.0204004240853083	0.0706743912210646+0i
0.0282664762038403	0.110161200066085+0i
0.0390838104483399	0.133568688202307+0i
0.010282540137763	0.038364835960784+0i
0.0205439834181154	0.067888536618897+0i
0.0198321685320524	0.0427517972746492+0i
0.0383873779712799	0.138090818096473+0i
0.0491843860866495	0.195813983048828+0i
0.00764456366632169	0.0298403482382281+0i
0.0146969028405816	0.0530468018969039+0i
0.0145847708029342	0.0425291614597336+0i
0.0206296402747339	0.0712932168299163+0i
0.028122020949115	0.0932352549519626+0i
0.028207211617618	0.0977673236540106+0i
0.0387240412356263	0.135962846927684+0i
0.0500578294829515	0.194277858157364+0i
0.0515534485643382	0.191045086023214+0i
0.0103967898226824	0.0392007273054541+0i
0.0285805460695363	0.110577546680089+0i
0.0395180721161147	0.134245239227762+0i
0.0388139015519642	0.139470767927845+0i
0.0200525685282834	0.0433059722676046+0i
0.02843448507331	0.0935188933010618+0i
0.0285206222963893	0.0989669265623192+0i
0.0391543045389598	0.137315562955505+0i
0.0497308744116007	0.197518953574781+0i
0.0506140226483287	0.196134437177178+0i
0.0521262595719125	0.192424472058022+0i
0.00772950250820575	0.0302205967526306+0i
0.0148602003106597	0.0536322564896369+0i
0.0147468223725492	0.0438853341469734+0i
0.0208588564641608	0.073004594725701+0i
0.0207722939964886	0.0681846429331036+0i
0.039952333783887	0.135637115989845+0i
0.0105110395076018	0.0391504816415582+0i
0.0288946159352322	0.11165927751566+0i
0.0392404251326509	0.140592534077375+0i
0.0502773627365487	0.19904586235124+0i
0.0078144413500898	0.0305538241503869+0i
0.0150234977807378	0.053183006004358+0i
0.0149088739421633	0.0438805438396061+0i
0.0210880726535864	0.0725358576036561+0i
0.0210005589583615	0.0690194129336237+0i
0.0202729244885525	0.0458665455424754+0i
0.0287469491975068	0.094590031412159+0i
0.0288340329751624	0.0991848939682316+0i
0.0395845678422958	0.138378985460298+0i
0.0511702158137091	0.197601201111863+0i
0.05269907057949	0.194266005392255+0i
0.0106252891925212	0.0395061589596443+0i
0.0292086858009263	0.112363851421989+0i
0.0403865954516617	0.137076272447441+0i
0.0204932804488203	0.0452290718031021+0i
0.0290594133217018	0.095176716936489+0i
0.0291474436539336	0.100311436313708+0i
0.0396670339498619	0.142097153609176+0i
0.0400148311456293	0.139420524146165+0i
0.0508238510614998	0.200818713101929+0i
0.0532718815870643	0.195702593509598+0i
0.00789938019197386	0.0302165024659803+0i
0.0151867952508159	0.0534010259683098+0i
0.0150709255117783	0.0438335560763426+0i
0.0213172888430132	0.0737547517401786+0i
0.0212288239202357	0.0696658162763256+0i
0.0517264089790895	0.19926955068396+0i
0.040820857119434	0.139221544707126+0i
0.0107395388774407	0.0389790669407885+0i
0.0295227556666222	0.112489615596379+0i
0.0513703393864478	0.202397602163914+0i
0.00798431903385794	0.0303381088906977+0i
0.015350092720894	0.0528407482994997+0i
0.0152329770813923	0.043948838727911+0i
0.0215465050324388	0.073717697577788+0i
0.0214570888821085	0.0691390073722895+0i
0.0207136364090894	0.0477736863386424+0i
0.0293718774458985	0.0962797784827161+0i
0.0294608543327067	0.100479442165412+0i
0.0400935575305486	0.143156324315377+0i
0.0404450944489653	0.1401323986412+0i
0.0522826021444668	0.200617219939292+0i
0.0538446925946419	0.197189688349795+0i
0.0108537885623601	0.0407724536755321+0i
0.0298368255323164	0.113335804937588+0i
0.0412551187872087	0.140205614966324+0i
0.0296843415700935	0.0975960487079487+0i
0.029774265011478	0.101338253893225+0i
0.0405200811112329	0.144112230939581+0i
0.0519168277113989	0.203588474154385+0i
0.0544175036022162	0.19878580046896+0i
0.008069257875742	0.0306043836381709+0i
0.0155133901909722	0.0533748426675643+0i
0.0153950286510073	0.0441380522856921+0i
0.0217757212218657	0.074200802886062+0i
0.0216853538439827	0.0697781164256737+0i
0.0209339923693585	0.0464770201740097+0i
0.0408753577523013	0.141186070074136+0i
0.0528387953098471	0.202448996991782+0i
0.041689380454981	0.141828699493438+0i
0.0109680382472795	0.0409902115975087+0i
0.0301508953980123	0.114592443403159+0i
0.0524633160363469	0.205820131141195+0i
0.00815419671762605	0.0304984861849645+0i
0.0156766876610503	0.0543718305508175+0i
0.0155570802206214	0.0451450758371324+0i
0.0220049374112913	0.0747434406145027+0i
0.0219136188058555	0.0708022598509397+0i
0.0211543483296263	0.0469079156773297+0i
0.0299968056942903	0.0982973376839105+0i
0.030087675690251	0.101351091902294+0i
0.0409466046919196	0.144923162326536+0i
0.0413056210556348	0.142522181177736+0i
0.0533949884752244	0.203853673010814+0i
0.0549903146097937	0.200365366799669+0i
0.0110822879321989	0.0415204461296901+0i
0.0304649652637064	0.115015677007297+0i
0.0421236421227558	0.143024402024508+0i
0.0304010863690223	0.10209056367505+0i
0.0413731282726039	0.145877432521788+0i
0.053009804361298	0.207353966043678+0i
0.055563125617368	0.202091320731232+0i
0.00823913555951011	0.0312721649054289+0i
0.0158399851311284	0.0548530105459803+0i
0.0157191317902364	0.0472069639651665+0i
0.0222341536007182	0.0750810696599124+0i
0.0221418837677297	0.0717847891788138+0i
0.0213747042898954	0.0466446206791082+0i
0.0303092698184871	0.0992034048403325+0i
0.0417358843589708	0.143719841239675+0i
0.0539511816406048	0.205261290668281+0i
0.0425579037905305	0.143943229796526+0i
0.053556292686246	0.208769287298561+0i
0.00832407440139419	0.032519362480993+0i
0.0111965604487902	0.0402706376323886+0i
0.0160032826012065	0.054811050679546+0i
0.0158811833598504	0.0474187434886518+0i
0.0224633697901438	0.0750608830897481+0i
0.0223701487296025	0.0733952937792072+0i
0.0215950602501632	0.0466691569750941+0i
0.0307790978931643	0.115844383880254+0i
0.0306217339426821	0.0993548112103201+0i
0.0307144970477953	0.102973550621796+0i
0.0417996518532906	0.146624040872232+0i
0.0421661476623043	0.144889960446878+0i
0.054507374805982	0.206728147112363+0i
0.0561359366249456	0.203605057831254+0i
0.0310931677588585	0.116183677031288+0i
0.0310279077265666	0.103867971636664+0i
0.0429922522412098	0.144613496618591+0i
0.0422261754339749	0.14772086745227+0i
0.0541027810111971	0.210520325495684+0i
0.0567087476325198	0.205127622962213+0i
0.00840901324327825	0.0324507712264515+0i
0.0113108101337096	0.0410510294788891+0i
0.0161665800712846	0.0554532561444435+0i
0.0160432349294654	0.0485606508246198+0i
0.0225984136914767	0.0737669302601103+0i
0.0218154162104322	0.0469527648563911+0i
0.0309341980668789	0.100082041877566+0i
0.0425964109656403	0.146082466508738+0i
0.0226926317861632	0.0757532219664475+0i
0.0550636791210754	0.208383935755257+0i
0.0084939520851623	0.0326235654286376+0i
0.0114250598186291	0.0400434444923078+0i
0.0163298775413628	0.0549239241752492+0i
0.0162052864990795	0.0482175963289824+0i
0.0228266786533496	0.0743809787512911+0i
0.0220357721707001	0.0469200247592036+0i
0.0314072376245544	0.11718130796407+0i
0.0312466621910739	0.0999116769526436+0i
0.0313413184053397	0.104836385189372+0i
0.0434265139089846	0.14559395153441+0i
0.0426526990146616	0.14883335390309+0i
0.0430266742689738	0.147093311678083+0i
0.0572815586400974	0.206490993054821+0i
0.0229218479755888	0.0761872930154451+0i
0.0546493785464447	0.212127527379971+0i
0.0556198722864527	0.209838697422973+0i
0.0317213074902485	0.117216580774695+0i
0.0316547290841109	0.105377758160314+0i
0.0438607755767569	0.146185764944267+0i
0.0578543696476717	0.207565304771007+0i
0.00857889092704636	0.0335091953083443+0i
0.0115393095035485	0.040713621015211+0i
0.0164931750114409	0.0560911606037201+0i
0.0230549436152237	0.075263585046439+0i
0.0222561281309691	0.0486786400796075+0i
0.0315591263152706	0.101170062218829+0i
0.0430792225953483	0.149803272412628+0i
0.0434569375723098	0.148401322612676+0i
0.0551958668713927	0.213853289340384+0i
0.0163673704531008	0.0496536557759336+0i
0.0231510641650156	0.0765407734478823+0i
0.056176065451833	0.211198522621364+0i
0.00866382976893044	0.0332528162301187+0i
0.0116535591884679	0.040626102603695+0i
0.016656472481519	0.0563066036715168+0i
0.0232832085770966	0.075131658907632+0i
0.022476484091237	0.0498129159530401+0i
0.0320353773559444	0.117822757257075+0i
0.0318715904394656	0.100782816840039+0i
0.031968139762884	0.106139649077915+0i
0.0442950372445316	0.147656737494974+0i
0.0435057461760326	0.1506221530145+0i
0.0165294220227148	0.0497042529966747+0i
0.0233802803544412	0.0769817192999936+0i
0.0438872868595167	0.149480147404547+0i
0.0557423551963439	0.215656911329675+0i
0.0567322586172103	0.212232024274518+0i
0.058427295125874	0.208498128467543+0i
0.0323494472216386	0.118085674811743+0i
0.0322815504416553	0.106254900262469+0i
0.0447292989123039	0.148845766240292+0i
0.00874876861081449	0.0329122366172361+0i
0.0117678088733873	0.0418640809835321+0i
0.0168197699515971	0.0567028649506973+0i
0.0235114735389707	0.0757603107230366+0i
0.022696840051506	0.0493510848357773+0i
0.0321840545636624	0.101649279178196+0i
0.0439322697567193	0.151956574843927+0i
0.0562888435212919	0.217402069418012+0i
0.0590001061334483	0.209713616782101+0i
0.0166914735923298	0.0494474769702501+0i
0.0236094965438681	0.0777254674985773+0i
0.0443175501628527	0.150310118428959+0i
0.0572884517825907	0.213252498426411+0i
0.00883370745269855	0.0330662713028297+0i
0.0118820585583067	0.0431110860995274+0i
0.0169830674216752	0.0558149087838829+0i
0.0237397385008436	0.0772551699020571+0i
0.0229171960117739	0.0506734266673639+0i
0.0326635170873345	0.118703994447838+0i
0.0324965186878574	0.102782634720073+0i
0.0451635605800786	0.150817512668986+0i
0.0443587933374036	0.152892577363213+0i
0.0168535251619439	0.0498817324683353+0i
0.0238387127332937	0.0777942362356579+0i
0.0325950237524583	0.106908236651016+0i
0.0447478134661862	0.151275862568173+0i
0.056835331846243	0.218749758905642+0i
0.0578446449479679	0.214320913188114+0i
0.0595729171410258	0.210525641537274+0i
0.0329775869530286	0.119205389532592+0i
0.0455978222478509	0.1525095664945+0i
0.00891864629458261	0.0330596977757099+0i
0.0119963082432261	0.0432060230237859+0i
0.0171463648917534	0.0557818719123207+0i
0.0239680034627177	0.0769287816542577+0i
0.0231375519720429	0.0524440390706378+0i
0.0328089828120542	0.103886491862462+0i
0.0447853169180903	0.153980248802489+0i
0.0329084344312296	0.107127461365998+0i
0.057381820171191	0.220066394236695+0i
0.0601457281486001	0.210995445145957+0i
0.0170155767315589	0.0500928648250726+0i
0.0240679289227206	0.0788077285874071+0i
0.0451780767695222	0.152472640726829+0i
0.0584008381133483	0.215047986233256+0i
0.00900358513646669	0.0331186744261403+0i
0.0121105579281455	0.0431088454170545+0i
0.0173096623618315	0.0556098414679014+0i
0.0241962684245906	0.0779547086181754+0i
0.0233579079323108	0.054570280665531+0i
0.0332916568187246	0.119456329597268+0i
0.0331214469362492	0.104496089716111+0i
0.0460320839156257	0.154158856309728+0i
0.0452118404987746	0.154694216563832+0i
0.0171776283011729	0.0502297953452483+0i
0.0332218451100026	0.108090467428613+0i
0.0456083400728557	0.153401744837368+0i
0.0579283084961421	0.221086064882223+0i
0.0242971451121475	0.0790208833157414+0i
0.0336057266844187	0.119562198715573+0i
0.0464663455833979	0.15483256708389+0i
0.00908852397835075	0.033284486195172+0i
0.012224807613065	0.0449967327419093+0i
0.0174729598319096	0.0563693782874233+0i
0.0244245333864648	0.0784500315284097+0i
0.0235782638925798	0.0539498466860357+0i
0.033433911060446	0.10493152883991+0i
0.0456383640794613	0.155920089325651+0i
0.0335352557887739	0.108690422173899+0i
[truncated: 15,917 more rows]
