# Supplementary material for: Mechanics of Drosophila wing deployment
Source: Nat Commun. 2024 Dec 11;15:10577. doi: 10.1038/s41467-024-54527-0 (PMC11634967; doi:10.1038/s41467-024-54527-0)
Supplement: Supplementary file 18 — Source data [file 41467_2024_54527_MOESM18_ESM.zip › source_data/figS12e/figS12e_comsol_0.5_uN_s.txt]

t_T	epsilon
0	0
0.00943822791828088	0.0317742253372471
0.0188764558365618	0.0551875023220957
0.0283146837548433	0.0765945139910408
0.0377529116731242	0.0965473087875107
0.0471911395914051	0.114325769106158
0.056629367509686	0.133070713497735
0.0660675954279675	0.150438551713716
0.0755058233462484	0.16689462384435
0.0849440512645293	0.182721214873408
0.0943822791828102	0.19797312630259
0.103820507101092	0.212553033976999
0.113258735019373	0.226617347264802
0.122696962937654	0.240333702706532
0.132135190855934	0.253707440516305
0.141573418774215	0.266645821989683
0.151011646692497	0.279201432641257
0.160449874610778	0.29143236549723
0.169888102529059	0.303401967329682
0.179326330447339	0.315117016121393
0.188764558365621	0.326410958871043
0.198202786283902	0.337574289784144
0.207641014202183	0.34849389981303
0.217079242120464	0.359182061682897
0.226517470038745	0.369660950007322
0.235955697957026	0.379942572649402
0.245393925875307	0.39000704032788
0.254832153793588	0.399894415225114
0.264270381711869	0.409625081830213
0.27370860963015	0.419199199413145
0.283146837548431	0.42859395079158
0.292585065466712	0.437766032836638
0.302023293384994	0.446760708634157
0.311461521303275	0.455703702700277
0.320899749221555	0.464760260676517
0.330337977139836	0.473357686335362
0.339776205058118	0.481986431609604
0.349214432976399	0.490398194776082
0.35865266089468	0.498723645203392
0.368090888812961	0.506931452192216
0.377529116731241	0.515032259739524
0.386967344649522	0.523014766097975
0.396405572567803	0.530890185194952
0.405843800486085	0.538668718491362
0.415282028404366	0.546352834708795
0.424720256322647	0.553944585811495
0.434158484240928	0.561446632645832
0.443596712159209	0.568859846257746
