# Supplementary material for: Mechanics of Drosophila wing deployment
Source: Nat Commun. 2024 Dec 11;15:10577. doi: 10.1038/s41467-024-54527-0 (PMC11634967; doi:10.1038/s41467-024-54527-0)
Supplement: Supplementary file 18 — Source data [file 41467_2024_54527_MOESM18_ESM.zip › source_data/figS12d/figS12d_creep2.txt]

t_s	F_N
0	1.49199e-07
0.100099	1.19650048780488e-07
0.200198	1.99637987654321e-07
0.300295999999999	2.87204262626263e-07
0.400395	3.81122060606061e-07
0.500494	4.83786828282828e-07
0.600593	5.90505373737374e-07
0.700692	7.25064464646465e-07
0.800789999999999	8.58332282828283e-07
0.900888999999999	9.92386656565657e-07
1.000988	1.12436819191919e-06
1.101087	1.26829484848485e-06
1.201186	1.40417684848485e-06
1.301284	1.54792582828283e-06
1.401383	1.69224150505051e-06
1.501482	1.85567607070707e-06
1.601581	2.00850713131313e-06
1.701679	2.16969893939394e-06
1.801778	2.34400390909091e-06
1.901877	2.53061385858586e-06
2.001976	2.72934566666667e-06
2.102075	2.93385994949495e-06
2.202173	3.1494134949495e-06
2.302272	3.35931195959596e-06
2.402371	3.55876517171717e-06
2.50247	3.76818519191919e-06
2.602569	3.98301754545455e-06
2.702667	4.17949188888889e-06
2.802766	4.37817101010101e-06
2.902865	4.54378713131313e-06
3.002964	4.67961621212121e-06
3.103062	4.81204545454546e-06
3.203161	4.91899864646465e-06
3.30326	4.9996401010101e-06
3.403359	5.09769988888889e-06
3.503458	5.16425867676768e-06
3.603556	5.21530854545454e-06
3.703655	5.27598294949495e-06
3.803754	5.33531673737374e-06
3.903853	5.38341352525253e-06
4.003952	5.43755540404041e-06
4.10405	5.47083804040404e-06
4.204149	5.49522478787879e-06
4.304248	5.51522882828283e-06
4.404347	5.52438595959596e-06
4.504445	5.53493513131313e-06
4.604544	5.56736223232323e-06
4.704643	5.58017929292929e-06
4.804742	5.60320728282828e-06
4.904841	5.62154752525252e-06
5.004939	5.62931463636364e-06
5.105038	5.62615515151515e-06
5.205137	5.62872382828283e-06
5.305236	5.6214718989899e-06
5.405335	5.62879575757576e-06
5.505433	5.62620904040404e-06
5.605532	5.63787062626263e-06
5.705631	5.64657472727273e-06
5.80573	5.65770006060606e-06
5.905828	5.66169732323232e-06
6.005927	5.67038090909091e-06
6.106026	5.67359327272727e-06
6.206125	5.68558245454546e-06
6.306224	5.68986422222222e-06
6.406322	5.69891551515151e-06
6.506421	5.70622424242424e-06
6.60652	5.70467070707071e-06
6.706619	5.7105338989899e-06
6.806718	5.69682944444444e-06
6.906816	5.69914744444444e-06
7.006915	5.70343831313131e-06
7.107014	5.69892146464647e-06
7.207113	5.69736551515151e-06
7.307211	5.71176967676768e-06
7.40731	5.70833385858586e-06
7.507409	5.7157118989899e-06
7.607508	5.71864565656566e-06
7.707607	5.71950297979798e-06
7.807705	5.72191671717172e-06
7.907804	5.72445570707071e-06
8.007903	5.71479233333333e-06
8.108002	5.72254746464647e-06
8.208101	5.73174614141414e-06
8.308199	5.73345024242424e-06
8.408298	5.73314432323232e-06
8.508397	5.74617542424243e-06
8.608496	5.74373883838384e-06
8.708594	5.73018975757576e-06
8.808693	5.73726784848485e-06
8.908792	5.73879422222222e-06
9.008891	5.73420776767677e-06
9.10899	5.75202768686869e-06
9.209088	5.76428127272727e-06
9.309187	5.76385948484849e-06
9.409286	5.76729547474747e-06
9.509385	5.77204292929293e-06
9.609484	5.75864027272727e-06
9.709582	5.75490861616162e-06
9.809681	5.75681717171717e-06
9.90978	5.7616583030303e-06
10.009879	5.75622343434343e-06
10.109977	5.75854216161616e-06
10.210076	5.75814995959596e-06
10.310175	5.75834883838384e-06
10.410274	5.75661086868687e-06
10.510373	5.76286537373737e-06
10.610471	5.78780518181818e-06
10.71057	5.79518771717172e-06
10.810669	5.79664968686869e-06
10.910768	5.80421680808081e-06
11.010866	5.80660298989899e-06
11.110965	5.79318114141414e-06
11.211064	5.79227972727273e-06
11.311163	5.7891368989899e-06
11.411262	5.77472288888889e-06
11.51136	5.76050435353536e-06
11.611459	5.75088596969697e-06
11.711558	5.74581770707071e-06
11.811657	5.74879452525253e-06
11.911756	5.75826976767677e-06
12.011854	5.76719037373738e-06
12.111953	5.77802153535354e-06
12.212052	5.78551697979798e-06
12.312151	5.77702461616162e-06
12.412249	5.77451436363636e-06
12.512348	5.78265193939394e-06
12.612447	5.78367946464646e-06
12.712546	5.78364107070707e-06
12.812645	5.78979432323232e-06
12.912743	5.78804558585859e-06
13.012842	5.79081919191919e-06
13.112941	5.79259811111111e-06
13.21304	5.78839929292929e-06
13.313139	5.79273336363636e-06
13.413237	5.80158501010101e-06
13.513336	5.8016998989899e-06
13.613435	5.79663872727273e-06
13.713534	5.80014476767677e-06
13.813632	5.79609808080808e-06
13.913731	5.79076911111111e-06
14.01383	5.78260585858586e-06
14.113929	5.78348027272727e-06
14.214028	5.77750902020202e-06
14.314126	5.76932874747475e-06
14.414225	5.76873041414141e-06
14.514324	5.76384922222222e-06
14.614423	5.75874175757576e-06
14.714522	5.76566691919192e-06
14.81462	5.77955761616162e-06
14.914719	5.78564480808081e-06
15.014818	5.80465123232323e-06
15.114917	5.81142994949495e-06
15.215015	5.81089864646465e-06
15.315114	5.80929927272727e-06
15.415213	5.80263572727273e-06
15.515312	5.79195455555555e-06
15.615411	5.78623888888889e-06
15.715509	5.78226555555555e-06
15.815608	5.77543611111111e-06
15.915707	5.78221238383838e-06
16.015806	5.78515085858586e-06
16.115905	5.78560509090909e-06
16.216003	5.80233478787879e-06
16.316102	5.80282542424243e-06
16.416201	5.80699506060606e-06
16.5163	5.80101598989899e-06
16.616398	5.80516237373738e-06
16.716497	5.79042798989899e-06
16.816596	5.80235823232323e-06
16.916695	5.7930958989899e-06
17.016794	5.79851891919192e-06
17.116892	5.79729928282828e-06
17.216991	5.79865191919192e-06
17.31709	5.79634773737374e-06
17.417189	5.79553652525253e-06
17.517288	5.7959996060606e-06
17.617386	5.80006080808081e-06
17.717485	5.80137555555555e-06
17.817584	5.7990793030303e-06
17.917683	5.80698622222222e-06
18.017781	5.79965450505051e-06
18.11788	5.7962151010101e-06
18.217979	5.7994636060606e-06
18.318078	5.79600526262626e-06
18.418177	5.78847422222223e-06
18.518275	5.80176845454546e-06
18.618374	5.79493180808081e-06
18.718473	5.79694871717171e-06
18.818572	5.78916692929293e-06
18.918671	5.79865560606061e-06
19.018769	5.79551692929293e-06
19.118868	5.80167971717172e-06
19.218967	5.8109037979798e-06
19.319066	5.81126378787879e-06
19.419164	5.81265185858586e-06
19.519263	5.79521752525252e-06
19.619362	5.80017435353535e-06
19.719461	5.79959649494949e-06
19.81956	5.80262141414142e-06
19.919658	5.79863593939394e-06
20.019757	5.80565786868687e-06
20.119856	5.79958450505051e-06
20.219955	5.79700886868687e-06
20.320054	5.80135566666667e-06
20.420152	5.79695722222222e-06
20.520251	5.81679644444444e-06
20.62035	5.8309207979798e-06
20.720449	5.81343247474747e-06
20.820547	5.80530962626263e-06
20.920646	5.79407108080808e-06
21.020745	5.77893239393939e-06
21.120844	5.77580155555556e-06
21.220943	5.77929175757576e-06
21.321041	5.78237164646465e-06
21.42114	5.81780980808081e-06
21.521239	5.83411593939394e-06
21.621338	5.8410354949495e-06
21.721437	5.85288272727273e-06
21.821535	5.83731393939394e-06
21.921634	5.81313698989899e-06
22.021733	5.79558818181818e-06
22.121832	5.7940214040404e-06
22.22193	5.8000092020202e-06
22.322029	5.81219792929293e-06
22.422128	5.7982066969697e-06
22.522227	5.80560215151515e-06
22.622326	5.81619472727272e-06
22.722424	5.83633247474747e-06
22.822523	5.82090465656565e-06
22.922622	5.80956554545455e-06
23.022721	5.79805191919192e-06
23.12282	5.78433734343434e-06
23.222918	5.79024587878788e-06
23.323017	5.80817134343434e-06
23.423116	5.84745893939394e-06
23.523215	5.84923226262626e-06
23.623313	5.83476078787879e-06
23.723412	5.8263417979798e-06
23.823511	5.82268557575757e-06
23.92361	5.79166516161616e-06
24.023709	5.79873802020202e-06
24.123807	5.79766076767677e-06
24.223906	5.80348563636364e-06
24.324005	5.8120105050505e-06
24.424104	5.81977343434343e-06
24.524202	5.81411138383838e-06
24.624301	5.82156457575758e-06
24.7244	5.81291788888889e-06
24.824499	5.81680519191919e-06
24.924598	5.81795538383839e-06
25.024696	5.82158693939394e-06
25.124795	5.81670963636364e-06
25.224894	5.82472919191919e-06
25.324993	5.8199764949495e-06
25.425092	5.83348597979798e-06
25.52519	5.83126156565657e-06
25.625289	5.83983796969697e-06
25.725388	5.839535e-06
25.825487	5.82697766666667e-06
25.925585	5.83079798989899e-06
26.025684	5.83843211111111e-06
26.125783	5.83157823232323e-06
26.225882	5.81807449494949e-06
26.325981	5.82536019191919e-06
26.426079	5.8055614949495e-06
26.526178	5.79287856565657e-06
26.626277	5.78776296969697e-06
26.726376	5.78536752525253e-06
26.826475	5.77951076767677e-06
26.926573	5.79378441414141e-06
27.026672	5.79077985858586e-06
27.126771	5.79224870707071e-06
27.22687	5.81682834343434e-06
27.326968	5.80691847474747e-06
27.427067	5.81465462626263e-06
27.527166	5.82315743434343e-06
27.627265	5.82509495959596e-06
27.727364	5.80809064646465e-06
27.827462	5.81947065656566e-06
27.927561	5.81085724242424e-06
28.02766	5.81104873737374e-06
28.127759	5.81973829292929e-06
28.227858	5.81829881818182e-06
28.327956	5.82721958585858e-06
28.428055	5.82554746464647e-06
28.528154	5.83069672727273e-06
28.628253	5.81604076767677e-06
28.728351	5.82779721212121e-06
28.82845	5.82578243434344e-06
28.928549	5.83299743434343e-06
29.028648	5.82556570707071e-06
29.128747	5.84240053535353e-06
29.228845	5.83454718181818e-06
29.328944	5.82069194949495e-06
29.429043	5.82335696969697e-06
29.529142	5.81817626262626e-06
29.629241	5.82173196969697e-06
29.729339	5.82638911111111e-06
29.829438	5.82711475757576e-06
29.929537	5.82885065656566e-06
30.029636	5.82324798989899e-06
30.129734	5.82211181818182e-06
30.229833	5.82167186868687e-06
30.329932	5.82430017171717e-06
30.430031	5.81981263636364e-06
30.53013	5.82436193939394e-06
30.630228	5.82570529292929e-06
30.730327	5.82824676767677e-06
30.830426	5.82982407070707e-06
30.930525	5.82835963636363e-06
31.030624	5.82597323232323e-06
31.130722	5.82837912121212e-06
31.230821	5.82146988888889e-06
31.33092	5.8140393030303e-06
31.431019	5.82375976767676e-06
31.531117	5.81688951515151e-06
31.631216	5.81268385858586e-06
31.731315	5.81853366666667e-06
31.831414	5.83014224242424e-06
31.931513	5.82799791919192e-06
32.031611	5.82844331313131e-06
32.13171	5.83252609090909e-06
32.231809	5.8258683939394e-06
32.331908	5.82250846464647e-06
32.432007	5.81892206060606e-06
32.532105	5.82582607070707e-06
32.632204	5.83476130434782e-06
32.732303	5.8291324137931e-06
