# Supplementary material for: Mechanics of Drosophila wing deployment
Source: Nat Commun. 2024 Dec 11;15:10577. doi: 10.1038/s41467-024-54527-0 (PMC11634967; doi:10.1038/s41467-024-54527-0)
Supplement: Supplementary file 18 — Source data [file 41467_2024_54527_MOESM18_ESM.zip › source_data/figS12d/figS12d_creep3.txt]

t_s	F_N
0	-3.13295e-07
0.100097999999999	-2.08072463414634e-07
0.200196999999999	-9.29285802469136e-08
0.300295000000002	2.3447696969697e-08
0.400393999999999	1.48514626262626e-07
0.500492000000001	2.84572848484849e-07
0.600591000000001	4.19425666666667e-07
0.700689000000001	5.58112949494949e-07
0.800788000000001	7.12581787878788e-07
0.900886	8.52581181818182e-07
1.000985	1.00265652525253e-06
1.101083	1.16988668686869e-06
1.201182	1.3325484040404e-06
1.30128	1.49683107070707e-06
1.401379	1.67399958585859e-06
1.501477	1.84840411111111e-06
1.601576	2.02038546464647e-06
1.701674	2.21227625252525e-06
1.801773	2.40014895959596e-06
1.901871	2.59469095959596e-06
2.00197	2.79624863636364e-06
2.102068	3.01324447474747e-06
2.202167	3.21375296969697e-06
2.302265	3.42769753535354e-06
2.402364	3.64688372727273e-06
2.502462	3.84149298989899e-06
2.60256	4.04639118181818e-06
2.702659	4.25695774747475e-06
2.802757	4.46277360606061e-06
2.902856	4.671686e-06
3.002954	4.89421383838384e-06
3.103053	5.10297391919192e-06
3.203151	5.32283048484848e-06
3.30325	5.53413634343434e-06
3.403348	5.71767728282829e-06
3.503447	5.94074041414142e-06
3.603545	6.14206233333333e-06
3.703644	6.3368686969697e-06
3.803742	6.55375858585859e-06
3.903841	6.77416563636364e-06
4.003939	6.95868713131313e-06
4.104038	7.15269374747475e-06
4.204136	7.32672837373737e-06
4.304235	7.4484563030303e-06
4.404333	7.5494578989899e-06
4.504432	7.63178162626263e-06
4.60453	7.69185294949495e-06
4.704629	7.72358847474748e-06
4.804727	7.7741916969697e-06
4.904826	7.79700027272728e-06
5.004924	7.80792776767677e-06
5.105022	7.82750818181818e-06
5.205121	7.8438927979798e-06
5.305219	7.84893402020202e-06
5.405318	7.8690857979798e-06
5.505416	7.87984362626263e-06
5.605515	7.88793771717172e-06
5.705613	7.89731402020202e-06
5.805712	7.90994158585858e-06
5.90581	7.92064605050505e-06
6.005909	7.92169637373737e-06
6.106007	7.92765625252525e-06
6.206106	7.93472197979798e-06
6.306204	7.92439713131313e-06
6.406303	7.940001e-06
6.506401	7.95112454545455e-06
6.6065	7.95585477777778e-06
6.706598	7.97574056565657e-06
6.806697	7.98699417171717e-06
6.906795	7.98240413131313e-06
7.006894	7.99481422222222e-06
7.106992	7.97571504040404e-06
7.207091	7.97299134343435e-06
7.307189	7.96528122222223e-06
7.407288	7.96488611111112e-06
7.507386	7.96807876767677e-06
7.607484	7.97921088888889e-06
7.707583	7.97989433333333e-06
7.807681	7.98020126262626e-06
7.90778	7.98147082828283e-06
8.007878	7.9798242020202e-06
8.107977	7.98027698989899e-06
8.208075	7.98090283838384e-06
8.308174	7.99080428282828e-06
8.408272	8.00032119191919e-06
8.508371	7.99960662626263e-06
8.608469	8.01571070707071e-06
8.708568	8.0156506969697e-06
8.808666	8.0127586969697e-06
8.908765	8.01032052525253e-06
9.008863	8.0143217979798e-06
9.108962	8.00726297979798e-06
9.20906	8.01482909090909e-06
9.309159	8.01606390909091e-06
9.409257	8.01491133333334e-06
9.509356	8.0215102020202e-06
9.609454	8.02036553535354e-06
9.709553	8.02179860606061e-06
9.809651	8.01738062626263e-06
9.90975	8.02179501010101e-06
10.009848	8.0201261010101e-06
10.109947	8.02560409090909e-06
10.210045	8.03649407070707e-06
10.310143	8.04993167676768e-06
10.410242	8.06760007070707e-06
10.51034	8.06583735353535e-06
10.610439	8.07784317171717e-06
10.710537	8.07198174747475e-06
10.810636	8.06237614141414e-06
10.910734	8.04541418181818e-06
11.010833	8.04969907070707e-06
11.110931	8.03226963636364e-06
11.21103	8.0316391010101e-06
11.311128	8.02321014141414e-06
11.411227	8.01268997979798e-06
11.511325	8.01639870707071e-06
11.611424	8.01994775757576e-06
11.711522	8.0063168989899e-06
11.811621	8.02583928282828e-06
11.911719	8.02395873737374e-06
12.011818	8.02248739393939e-06
12.111916	8.03274452525252e-06
12.212015	8.03535535353535e-06
12.312113	8.02962409090909e-06
12.412212	8.02748696969697e-06
12.51231	8.02215716161616e-06
12.612409	8.01879638383838e-06
12.712507	8.01396361616161e-06
12.812605	8.01447344444444e-06
12.912704	8.02858371717172e-06
13.012802	8.02265772727273e-06
13.112901	8.02468077777778e-06
13.212999	8.03027396969697e-06
13.313098	8.03479792929293e-06
13.413196	8.02822507070707e-06
13.513295	8.03168637373738e-06
13.613393	8.03145671717172e-06
13.713492	8.03092811111111e-06
13.81359	8.03633771717172e-06
13.913689	8.03573191919192e-06
14.013787	8.05315826262626e-06
14.113886	8.02796949494949e-06
14.213984	8.05110487878788e-06
14.314083	8.06841668686869e-06
14.414181	8.04700213131313e-06
14.51428	8.05053938383839e-06
14.614378	8.08284134343434e-06
14.714477	8.06938473737374e-06
14.814575	8.05977172727273e-06
14.914674	8.08166709090909e-06
15.014772	8.07409928282828e-06
15.114871	8.06398073737374e-06
15.214969	8.0515415050505e-06
15.315068	8.06307196969697e-06
15.415166	8.05192336363636e-06
15.515264	8.04624847474747e-06
15.615363	8.06345547474747e-06
15.715461	8.05752487878788e-06
15.81556	8.04564018181818e-06
15.915658	8.05768207070707e-06
16.015757	8.0495564040404e-06
16.115855	8.04967212121212e-06
16.215954	8.0573428989899e-06
16.316052	8.05887273737374e-06
16.416151	8.07116055555556e-06
16.516249	8.07723338383838e-06
16.616348	8.07382237373737e-06
16.716446	8.09265287878788e-06
16.816545	8.07934435353536e-06
16.916643	8.07936894949495e-06
17.016742	8.07686138383838e-06
17.11684	8.07025545454546e-06
17.216939	8.0672583030303e-06
17.317037	8.07941456565656e-06
17.417136	8.06162237373737e-06
17.517234	8.07594018181818e-06
17.617333	8.0683267979798e-06
17.717431	8.04986905050505e-06
17.81753	8.05707647474748e-06
17.917628	8.06110990909091e-06
18.017726	8.03746532323232e-06
18.117825	8.0532852020202e-06
18.217923	8.06883237373738e-06
18.318022	8.05073919191919e-06
18.41812	8.05993435353535e-06
18.518219	8.06863814141414e-06
18.618317	8.05758942424243e-06
18.718416	8.06387665656566e-06
18.818514	8.06177747474748e-06
18.918613	8.06215421212121e-06
19.018711	8.06489967676768e-06
19.11881	8.06452437373737e-06
19.218908	8.06616877777778e-06
19.319007	8.06633246464646e-06
19.419105	8.07358348484849e-06
19.519204	8.07256224242424e-06
19.619302	8.0681657979798e-06
19.719401	8.06615460606061e-06
19.819499	8.06967858585859e-06
19.919598	8.0667642929293e-06
20.019696	8.06377022222222e-06
20.119795	8.0588853030303e-06
20.219893	8.05458843434344e-06
20.319992	8.05110236363637e-06
20.42009	8.04951402020202e-06
20.520188	8.06103070707071e-06
20.620287	8.07390983838384e-06
20.720385	8.0741282020202e-06
20.820484	8.08112962626262e-06
20.920582	8.07935712121212e-06
21.020681	8.07437908080808e-06
21.120779	8.07624170707071e-06
21.220878	8.07324617171717e-06
21.320976	8.06949447474747e-06
21.421075	8.07511997979798e-06
21.521173	8.0715447979798e-06
21.621272	8.07823306060606e-06
21.72137	8.08818757575758e-06
21.821469	8.09129666666667e-06
21.921567	8.08880858585859e-06
22.021666	8.0886667070707e-06
22.121764	8.08434973737374e-06
22.221863	8.0729695959596e-06
22.321961	8.07094698989899e-06
22.42206	8.07190858585858e-06
22.522158	8.07066975757576e-06
22.622257	8.07632896969697e-06
22.722355	8.07941118181818e-06
22.822454	8.08269886868687e-06
22.922552	8.08522132323233e-06
23.022651	8.09279290909091e-06
23.122749	8.08708525252525e-06
23.222847	8.08359073737374e-06
23.322946	8.08983991919192e-06
23.423044	8.08618435353536e-06
23.523143	8.08585977777778e-06
23.623241	8.08848117171718e-06
23.72334	8.09745526262626e-06
23.823438	8.09489574747475e-06
23.923537	8.09345577777778e-06
24.023635	8.09531704040404e-06
24.123734	8.08656073737374e-06
24.223832	8.07774502020202e-06
24.323931	8.07919604040404e-06
24.424029	8.08973896969697e-06
24.524128	8.08827798989899e-06
24.624226	8.09475117171717e-06
24.724325	8.10729498989899e-06
24.824423	8.09741774747475e-06
24.924522	8.08884503030303e-06
25.02462	8.10446631313131e-06
25.124719	8.09618954545455e-06
25.224817	8.10127453535354e-06
25.324916	8.11061466666667e-06
25.425014	8.0992162020202e-06
25.525113	8.09391118181818e-06
25.625211	8.10096392929293e-06
25.725309	8.08843318181819e-06
25.825408	8.09604448484848e-06
25.925506	8.09541327272727e-06
26.025605	8.09826168686869e-06
26.125703	8.09650844444444e-06
26.225802	8.09216427272727e-06
26.3259	8.08678503030303e-06
26.425999	8.09181946464647e-06
26.526097	8.08656543434344e-06
26.626196	8.082064e-06
26.726294	8.07911520202021e-06
26.826393	8.08536771717172e-06
26.926491	8.09716290909091e-06
27.02659	8.08716412121212e-06
27.126688	8.11264642424242e-06
27.226787	8.11487782828283e-06
27.326885	8.10739977777778e-06
27.426984	8.10624554545455e-06
27.527082	8.10613121212121e-06
27.627181	8.10258543434343e-06
27.727279	8.0970248989899e-06
27.827378	8.10777015151515e-06
27.927476	8.104117e-06
28.027575	8.09428067676768e-06
28.127673	8.09976702020202e-06
28.227772	8.11203437373737e-06
28.32787	8.10155866666667e-06
28.427968	8.10052104040404e-06
28.528067	8.11280427272728e-06
28.628165	8.09603165656566e-06
28.728264	8.10394661616162e-06
28.828362	8.10607801010101e-06
28.928461	8.10657985858586e-06
29.028559	8.1139855959596e-06
29.128658	8.10287444444445e-06
29.228756	8.09832113131313e-06
29.328855	8.09437853535354e-06
29.428953	8.0842873939394e-06
29.529052	8.08762416161616e-06
29.62915	8.09157480808081e-06
29.729249	8.08674e-06
29.829347	8.09462358585859e-06
29.929446	8.10220754545455e-06
30.029544	8.099076e-06
30.129643	8.10333097979798e-06
30.229741	8.10492898989899e-06
30.32984	8.10517255555556e-06
30.429938	8.10035143434343e-06
30.530037	8.11072228282828e-06
30.630135	8.10355574747475e-06
30.730234	8.10158562626263e-06
30.830332	8.10875105050506e-06
30.93043	8.1099580909091e-06
31.030529	8.10571550505051e-06
31.130627	8.1136397979798e-06
31.230726	8.11183676767677e-06
31.330824	8.11227655555556e-06
31.430923	8.10466211111111e-06
31.531021	8.11016414141414e-06
31.63112	8.11494055555556e-06
31.731218	8.10895673737374e-06
31.831317	8.10963890909091e-06
31.931415	8.11312180808081e-06
32.031514	8.10347470707071e-06
32.131612	8.10188765656565e-06
32.231711	8.10386669696969e-06
32.331809	8.10178102020202e-06
32.431908	8.10459852525253e-06
32.532006	8.10864784848485e-06
32.632105	8.11209040404041e-06
32.732203	8.11367712121212e-06
32.832302	8.11291615151515e-06
32.9324	8.11453372727273e-06
33.032499	8.11200327272727e-06
33.132597	8.10948224242424e-06
33.232696	8.10643032323233e-06
33.332794	8.10650426262627e-06
33.432893	8.10488676767677e-06
33.532991	8.10513672727273e-06
33.633089	8.10880876767676e-06
33.733188	8.11024853535354e-06
33.833286	8.10609319191919e-06
33.933385	8.1040889368421e-06
34.033483	8.09241225454546e-06
34.133582	8.12833946666666e-06
