# Supplementary material for: Mechanics of Drosophila wing deployment
Source: Nat Commun. 2024 Dec 11;15:10577. doi: 10.1038/s41467-024-54527-0 (PMC11634967; doi:10.1038/s41467-024-54527-0)
Supplement: Supplementary file 18 — Source data [file 41467_2024_54527_MOESM18_ESM.zip › source_data/figS12d/figS12d_creep1.txt]

t_s	F_N
0	1.89757e-07
0.100099	-3.32747804878049e-08
0.200199	7.66203703703703e-09
0.300298	8.05058080808081e-08
0.400397	1.48611353535354e-07
0.500496	2.37190898989899e-07
0.600595	3.25876424242424e-07
0.700693999999999	4.1520595959596e-07
0.800794	5.09653141414141e-07
0.900893	6.2397004040404e-07
1.000992	7.23927e-07
1.101091	8.40531050505051e-07
1.20119	9.76439424242424e-07
1.301289	1.10619745454545e-06
1.401389	1.23323017171717e-06
1.501488	1.36818787878788e-06
1.601587	1.49702017171717e-06
1.701686	1.61942603030303e-06
1.801785	1.73829041414142e-06
1.901884	1.8579594949495e-06
2.001984	1.95403801010101e-06
2.102083	2.05981263636364e-06
2.202182	2.15145639393939e-06
2.302281	2.2431835050505e-06
2.40238	2.32113049494949e-06
2.50248	2.39929775757576e-06
2.602579	2.45436274747475e-06
2.702678	2.51321739393939e-06
2.802777	2.55852677777778e-06
2.902876	2.59388505050505e-06
3.002975	2.64053246464647e-06
3.103075	2.67774914141414e-06
3.203174	2.70789509090909e-06
3.303273	2.74702343434343e-06
3.403372	2.78849038383838e-06
3.503471	2.8131976969697e-06
3.60357	2.84877655555555e-06
3.70367	2.88304275757576e-06
3.803769	2.91144931313131e-06
3.903868	2.93382158585859e-06
4.003967	2.95543713131313e-06
4.104066	2.95245898989899e-06
4.204165	2.9658066969697e-06
4.304265	2.98146462626263e-06
4.404364	2.98831460606061e-06
4.504463	3.00503465656566e-06
4.604562	3.01825364646465e-06
4.704661	3.02097278787879e-06
4.804761	3.01999246464646e-06
4.90486	3.02881502020202e-06
5.004959	3.04094602020202e-06
5.105058	3.05593938383838e-06
5.205157	3.06929448484849e-06
5.305256	3.07923219191919e-06
5.405356	3.08075166666667e-06
5.505455	3.07920933333333e-06
5.605554	3.09442005050505e-06
5.705653	3.09854609090909e-06
5.805752	3.08279029292929e-06
5.905851	3.08201792929293e-06
6.005951	3.08293407070707e-06
6.10605	3.06542535353535e-06
6.206149	3.06943227272727e-06
6.306248	3.08303719191919e-06
6.406347	3.08381322222222e-06
6.506446	3.08421756565656e-06
6.606546	3.09313005050505e-06
6.706645	3.09354432323232e-06
6.806744	3.09392254545455e-06
6.906843	3.10053502020202e-06
7.006942	3.11800718181818e-06
7.107041	3.1237594040404e-06
7.207141	3.12640104040404e-06
7.30724	3.1284581010101e-06
7.407339	3.13349703030303e-06
7.507438	3.1307656969697e-06
7.607537	3.13157654545455e-06
7.707637	3.13154660606061e-06
7.807736	3.13380875757576e-06
7.907835	3.12945860606061e-06
8.007934	3.12405346464646e-06
8.108033	3.13134793939394e-06
8.208132	3.12837746464647e-06
8.308232	3.12943344444444e-06
8.408331	3.12221328282829e-06
8.50843	3.12479892929293e-06
8.608529	3.12489003030303e-06
8.708628	3.13486939393939e-06
8.808727	3.14410213131313e-06
8.908827	3.1592622020202e-06
9.008926	3.15367504040404e-06
9.109025	3.14995334343434e-06
9.209124	3.13955414141414e-06
9.309223	3.12605325252525e-06
9.409322	3.11731145454545e-06
9.509422	3.11860431313131e-06
9.609521	3.12886524242424e-06
9.70962	3.12480966666667e-06
9.809719	3.13064208080808e-06
9.909818	3.13888445454545e-06
10.009918	3.1464253030303e-06
10.110017	3.1331436969697e-06
10.210116	3.14111355555556e-06
10.310215	3.13744767676768e-06
10.410314	3.12670502020202e-06
10.510413	3.12139168686869e-06
10.610513	3.12212633333333e-06
10.710612	3.12352370707071e-06
10.810711	3.12993087878788e-06
10.91081	3.14039396969697e-06
11.010909	3.14310109090909e-06
11.111008	3.14931128282828e-06
11.211108	3.14975945454545e-06
11.311207	3.14040214141414e-06
11.411306	3.13975313131313e-06
11.511405	3.13560592929293e-06
11.611504	3.13453454545455e-06
11.711603	3.13273691919192e-06
11.811703	3.15318688888889e-06
11.911802	3.15698521212121e-06
12.011901	3.16955258585859e-06
12.112	3.17769182828283e-06
12.212099	3.17192698989899e-06
12.312199	3.15819882828283e-06
12.412298	3.15132964646465e-06
12.512397	3.15184418181818e-06
12.612496	3.15192622222222e-06
12.712595	3.16324272727273e-06
12.812694	3.15509645454546e-06
12.912794	3.16144564646465e-06
13.012893	3.15419592929293e-06
13.112992	3.15132136363637e-06
13.213091	3.15508318181818e-06
13.31319	3.17132781818182e-06
13.413289	3.17224911111111e-06
13.513389	3.17989382828283e-06
13.613488	3.1873944040404e-06
13.713587	3.19224494949495e-06
13.813686	3.19017242424243e-06
13.913785	3.19298717171717e-06
14.013884	3.19122587878788e-06
14.113984	3.18973573737374e-06
14.214083	3.17482568686869e-06
14.314182	3.16924758585859e-06
14.414281	3.15943278787879e-06
14.51438	3.15678801010101e-06
14.61448	3.14941157575758e-06
14.714579	3.15865678787879e-06
14.814678	3.15690451515151e-06
14.914777	3.16064063636363e-06
15.014876	3.16266638383838e-06
15.114975	3.16733577777778e-06
15.215075	3.16062362626262e-06
15.315174	3.16428281818182e-06
15.415273	3.16606657575758e-06
15.515372	3.15356075757576e-06
15.615471	3.14827729292929e-06
15.71557	3.14032680808081e-06
15.81567	3.13728635353535e-06
15.915769	3.13956057575758e-06
16.015868	3.14784651515152e-06
16.115967	3.15232297979798e-06
16.216066	3.16435901010101e-06
16.316165	3.16693812121212e-06
16.416265	3.16450516161616e-06
16.516364	3.17385217171717e-06
16.616463	3.17295374747475e-06
16.716562	3.16795004040404e-06
16.816661	3.16768223232323e-06
16.916761	3.17320246464646e-06
17.01686	3.16522039393939e-06
17.116959	3.16830055555556e-06
17.217058	3.17796229292929e-06
17.317157	3.18143105050505e-06
17.417256	3.182063e-06
17.517356	3.19082447474747e-06
17.617455	3.19360151515151e-06
17.717554	3.1951864040404e-06
17.817653	3.1878598989899e-06
17.917752	3.19311035353535e-06
18.017851	3.18333881818182e-06
18.117951	3.17901409090909e-06
18.21805	3.18304825252525e-06
18.318149	3.1749853030303e-06
18.418248	3.18824574747475e-06
18.518347	3.19086688888889e-06
18.618446	3.19428670707071e-06
18.718546	3.19357524242424e-06
18.818645	3.18348424242424e-06
18.918744	3.15340363636364e-06
19.018843	3.14790702020202e-06
19.118942	3.13970042424242e-06
19.219042	3.12690656565657e-06
19.319141	3.1543864040404e-06
19.41924	3.15987312121212e-06
19.519339	3.16624788888889e-06
19.619438	3.16270292929293e-06
19.719537	3.1654294949495e-06
19.819637	3.14979032323232e-06
19.919736	3.15880326262627e-06
20.019835	3.1658665959596e-06
20.119934	3.16123122222222e-06
20.220033	3.17138107070707e-06
20.320132	3.18615418181818e-06
20.420232	3.18503195959596e-06
20.520331	3.18075116161616e-06
20.62043	3.19314564646465e-06
20.720529	3.18304547474747e-06
20.820628	3.18487973737374e-06
20.920727	3.18267277777778e-06
21.020827	3.17161408080808e-06
21.120926	3.17973516161616e-06
21.221025	3.18442683838384e-06
21.321124	3.1682572020202e-06
21.421223	3.16879119191919e-06
21.521322	3.17675604040404e-06
21.621422	3.17357034343434e-06
21.721521	3.1676555959596e-06
21.82162	3.18246767676768e-06
21.921719	3.18208767676768e-06
22.021818	3.18609211111111e-06
22.121918	3.18293032323232e-06
22.222017	3.19032298989899e-06
22.322116	3.19892713131313e-06
22.422215	3.1982834040404e-06
22.522314	3.2015865959596e-06
22.622413	3.20363978787879e-06
22.722513	3.22079181818182e-06
22.822612	3.21284318181818e-06
22.922711	3.2167168989899e-06
23.02281	3.23283690909091e-06
23.122909	3.2367794040404e-06
23.223008	3.23616164646465e-06
23.323108	3.23958004040404e-06
23.423207	3.22512472727273e-06
23.523306	3.20595855555555e-06
23.623405	3.18479553535354e-06
23.723504	3.1696057979798e-06
23.823603	3.16140732323232e-06
23.923703	3.16393977777778e-06
24.023802	3.17125378787879e-06
24.123901	3.17679984848485e-06
24.224	3.19203336363636e-06
24.324099	3.19979548484848e-06
24.424199	3.20769457575758e-06
24.524298	3.20822512121212e-06
24.624397	3.21010936363636e-06
24.724496	3.19716109090909e-06
24.824595	3.19874916161616e-06
24.924694	3.19605841414141e-06
25.024794	3.19341854545455e-06
25.124893	3.18871580808081e-06
25.224992	3.19209254545455e-06
25.325091	3.19937893939394e-06
25.42519	3.20130906060606e-06
25.525289	3.2070165050505e-06
25.625389	3.21182636363636e-06
25.725488	3.21249480808081e-06
25.825587	3.19323966666667e-06
25.925686	3.20039214141414e-06
26.025785	3.20255727272727e-06
26.125884	3.20075704040404e-06
26.225984	3.19999709090909e-06
26.326083	3.20793281818182e-06
26.426182	3.19638845454545e-06
26.526281	3.19978372727273e-06
26.62638	3.19663838383838e-06
26.72648	3.2054601010101e-06
26.826579	3.20237172727273e-06
26.926678	3.21126224242424e-06
27.026777	3.21700943434344e-06
27.126876	3.22104838383839e-06
27.226975	3.2076827979798e-06
27.327075	3.2135554040404e-06
27.427174	3.20559124242424e-06
27.527273	3.19709985858586e-06
27.627372	3.19629096969697e-06
27.727471	3.1903977979798e-06
27.82757	3.17938574747475e-06
27.92767	3.18340953535354e-06
28.027769	3.17931373737374e-06
28.127868	3.19332463636364e-06
28.227967	3.19842866666667e-06
28.328066	3.20631815151515e-06
28.428165	3.21268018181818e-06
28.528265	3.22990808080808e-06
28.628364	3.23094045454546e-06
28.728463	3.24051388888889e-06
28.828562	3.23760074747475e-06
28.928661	3.23437348484849e-06
29.028761	3.21629519191919e-06
29.12886	3.21217828282828e-06
29.228959	3.2122238989899e-06
29.329058	3.21322275757576e-06
29.429157	3.21670741414141e-06
29.529256	3.22338921212121e-06
29.629356	3.21359646464646e-06
29.729455	3.21641695959596e-06
29.829554	3.21520295959596e-06
29.929653	3.21405636363636e-06
30.029752	3.21216512121212e-06
30.129851	3.20845874747475e-06
30.229951	3.21240644444444e-06
30.33005	3.2012884949495e-06
30.430149	3.2094706969697e-06
30.530248	3.20863265656566e-06
30.630347	3.20712551515152e-06
30.730446	3.21192644444445e-06
30.830546	3.22127106060606e-06
30.930645	3.20700037373737e-06
31.030744	3.21651881818182e-06
31.130843	3.21825168686869e-06
31.230942	3.21217801010101e-06
31.331042	3.21751188888889e-06
31.431141	3.21720450666667e-06
31.53124	3.218155e-06
