# Supplementary material for: Mechanics of Drosophila wing deployment
Source: Nat Commun. 2024 Dec 11;15:10577. doi: 10.1038/s41467-024-54527-0 (PMC11634967; doi:10.1038/s41467-024-54527-0)
Supplement: Supplementary file 18 — Source data [file 41467_2024_54527_MOESM18_ESM.zip › source_data/figS12c/figS12c_creep3.txt]

t_s	epsilon
0	0.543781425895494
0.100097999999999	0.544278580695819
0.200196999999999	0.545303281221229
0.300295000000002	0.547096490769924
0.400393999999999	0.549628489807898
0.500492000000001	0.552991617419442
0.600591000000001	0.556653162765668
0.700689000000001	0.560570398524688
0.800788000000001	0.565379205451922
0.900886	0.570570401608329
1.000985	0.576111490576666
1.101083	0.582110688457978
1.201182	0.588736519834836
1.30128	0.59520931451474
1.401379	0.602048775856773
1.501477	0.60935321640279
1.601576	0.616863399479189
1.701674	0.624579756588721
1.801773	0.632455442379734
1.901871	0.640274886777779
2.00197	0.64827206151791
2.102068	0.656258045219176
2.202167	0.664114659896438
2.302265	0.671817958340603
2.402364	0.67952112440353
2.502462	0.687512523522299
2.60256	0.695009293371204
2.702659	0.702907531372068
2.802757	0.71068192244746
2.902856	0.718338521216724
3.002954	0.726111452525962
3.103053	0.733438621632463
3.203151	0.741035603991454
3.30325	0.748343188281158
3.403348	0.755599595502409
3.503447	0.763271154796695
3.603545	0.770921317562526
3.703644	0.778356540984668
3.803742	0.785271713512306
3.903841	0.793260496641497
4.003939	0.800344662058233
4.104038	0.80781764637029
4.204136	0.814699691702148
4.304235	0.820453990437935
4.404333	0.824631472041209
4.504432	0.828949686125557
4.60453	0.832432669055365
4.704629	0.835645070232725
4.804727	0.838017838890004
4.904826	0.840862488315015
5.004924	0.843153489976514
5.105022	0.844794642930105
5.205121	0.847631611697521
5.305219	0.849387905018366
5.405318	0.850987830750303
5.505416	0.852964716663204
5.605515	0.854542565079069
5.705613	0.856437888346694
5.805712	0.857688304986513
5.90581	0.859440980113162
6.005909	0.860552491135782
6.106007	0.861594559214533
6.206106	0.863361247337553
6.306204	0.864315021003288
6.406303	0.865560966914988
6.506401	0.867292041417643
6.6065	0.867904156391045
6.706598	0.869234849640641
6.806697	0.870040652510718
6.906795	0.870612893433566
7.006894	0.871332030663153
7.106992	0.872156042182185
7.207091	0.872929596366606
7.307189	0.874400699445906
7.407288	0.87525394187399
7.507386	0.876303916482491
7.607484	0.877325166434643
7.707583	0.878255958910443
7.807681	0.878971262570928
7.90778	0.879924301749026
8.007878	0.881060370211626
8.107977	0.881984227918999
8.208075	0.882933588982315
8.308174	0.883809528796499
8.408272	0.884748918945069
8.508371	0.885357009851742
8.608469	0.88597217549124
8.708568	0.886545205553198
8.808666	0.887189217146645
8.908765	0.887862364621138
9.008863	0.888524132145129
9.108962	0.889087987412777
9.20906	0.890130547800523
9.309159	0.890831007925101
9.409257	0.891198644905192
9.509356	0.892029262352764
9.609454	0.892547854965915
9.709553	0.893022389464624
9.809651	0.893696171180664
9.90975	0.894634643363638
10.009848	0.895175173039072
10.109947	0.895660011602047
10.210045	0.896491511867828
10.310143	0.896844447244444
10.410242	0.89718184427803
10.51034	0.896830059923829
10.610439	0.897075342195107
10.710537	0.897662504816366
10.810636	0.897430311524273
10.910734	0.898145999480585
11.010833	0.898301914488925
11.110931	0.898618891244852
11.21103	0.899695854400548
11.311128	0.900198090729586
11.411227	0.900269483059189
11.511325	0.901421513794692
11.611424	0.902332276157594
11.711522	0.902832122421769
11.811621	0.903454967380835
11.911719	0.904163094047915
12.011818	0.904902327161406
12.111916	0.905697984042071
12.212015	0.906021286209011
12.312113	0.906598591768013
12.412212	0.907229027360295
12.51231	0.907570388689237
12.612409	0.908397825142379
12.712507	0.909505744545741
12.812605	0.910049743788884
12.912704	0.910595803785818
13.012802	0.911761194121785
13.112901	0.912202230284585
13.212999	0.912813410357045
13.313098	0.913511176025452
13.413196	0.914073782463557
13.513295	0.914829850939623
13.613393	0.915262161606217
13.713492	0.915925120162495
13.81359	0.916917934911136
13.913689	0.917590529593674
14.013787	0.917607097233678
14.113886	0.918540184436986
14.213984	0.91854266408517
14.314083	0.918705321565267
14.414181	0.920238351409164
14.51428	0.920039111448934
14.614378	0.920212661244613
14.714477	0.921435734705079
14.814575	0.921059798114177
14.914674	0.921447950181462
15.014772	0.921611395005647
15.114871	0.921796666322109
15.214969	0.922295951832142
15.315068	0.922491159157314
15.415166	0.923551921958474
15.515264	0.924199414099185
15.615363	0.924361454240227
15.715461	0.924990803749571
15.81556	0.925177969653361
15.915658	0.925606600755257
16.015757	0.926277517695012
16.115855	0.927074741071029
16.215954	0.927232888646231
16.316052	0.927704376633813
16.416151	0.92834032128722
16.516249	0.928551850773272
16.616348	0.928830361031802
16.716446	0.929079137206024
16.816545	0.929205967479762
16.916643	0.929343312191406
17.016742	0.929564918818407
17.11684	0.930054671351167
17.216939	0.930363735892489
17.317037	0.930745561021755
17.417136	0.93122166545499
17.517234	0.931353452914262
17.617333	0.931949812136054
17.717431	0.932345943694402
17.81753	0.932940602428458
17.917628	0.933669735107291
18.017726	0.934018639159772
18.117825	0.93413089462766
18.217923	0.934900143945297
18.318022	0.935918423545511
18.41812	0.935746866457541
18.518219	0.936275827811805
18.618317	0.937110072328526
18.718416	0.937432441821129
18.818514	0.937935950383221
18.918613	0.938288291223336
19.018711	0.938366974215244
19.11881	0.939106849788217
19.218908	0.939764924318163
19.319007	0.940271908839774
19.419105	0.94049283368496
19.519204	0.940852249688909
19.619302	0.941268563321793
19.719401	0.941669250897101
19.819499	0.942187171516474
19.919598	0.942800216873209
20.019696	0.943139037831035
20.119795	0.943362010114707
20.219893	0.943885356476205
20.319992	0.945018119267922
20.42009	0.945525861342822
20.520188	0.946256168365741
20.620287	0.946580547089184
20.720385	0.94681362575477
20.820484	0.947442442646338
20.920582	0.947767191428853
21.020681	0.948025476024505
21.120779	0.948427796800938
21.220878	0.948899957621702
21.320976	0.949334499710416
21.421075	0.949885963592361
21.521173	0.950303974436489
21.621272	0.950836641897265
21.72137	0.951144634279744
21.821469	0.951302588950898
21.921567	0.951681639732666
22.021666	0.951716367657973
22.121764	0.951973726058857
22.221863	0.952533812545546
22.321961	0.953370441498689
22.42206	0.953478858840257
22.522158	0.954055728891026
22.622257	0.954577855233468
22.722355	0.954894326558503
22.822454	0.955376318971254
22.922552	0.95559807317031
23.022651	0.956071753071534
23.122749	0.956750459806749
23.222847	0.956418313625528
23.322946	0.956909062243772
23.423044	0.957349922131012
23.523143	0.957785704166847
23.623241	0.958311537538145
23.72334	0.958509618371479
23.823438	0.95871859481422
23.923537	0.958753125990077
24.023635	0.959114622528995
24.123734	0.959579027934158
24.223832	0.959697727899869
24.323931	0.960121424169327
24.424029	0.960843688330342
24.524128	0.96131054483815
24.624226	0.961617563209169
24.724325	0.961499307486944
24.824423	0.961778705028765
24.924522	0.962083627651851
25.02462	0.962381713096279
25.124719	0.963047167820356
25.224817	0.962945808996451
25.324916	0.962917628986387
25.425014	0.963398734975914
25.525113	0.963534821329719
25.625211	0.964091852249809
25.725309	0.964213067960361
25.825408	0.964391717116314
25.925506	0.964682290881524
26.025605	0.964888177955066
26.125703	0.965702413635861
26.225802	0.9657470035644
26.3259	0.966246181903221
26.425999	0.966371884828628
26.526097	0.966822299344941
26.626196	0.967328067410431
26.726294	0.967754578304741
26.826393	0.968240617514188
26.926491	0.968990215680791
27.02659	0.968888490279323
27.126688	0.969167846495565
27.226787	0.969706017854808
27.326885	0.969654916572923
27.426984	0.969436869549819
27.527082	0.970163376458459
27.627181	0.970330445030553
27.727279	0.970556240272513
27.827378	0.971265584995034
27.927476	0.971172913696563
28.027575	0.971451045513765
28.127673	0.971814454315751
28.227772	0.972007682309191
28.32787	0.972375154487109
28.427968	0.972768500264263
28.528067	0.972275208500057
28.628165	0.973055949168785
28.728264	0.973887373889443
28.828362	0.97362840458399
28.928461	0.974104845595568
29.028559	0.974009438440004
29.128658	0.974428457795493
29.228756	0.974378802327684
29.328855	0.974636611495836
29.428953	0.975177389754993
29.529052	0.976054561498115
29.62915	0.976533740851424
29.729249	0.976678397927754
29.829347	0.977270062197797
29.929446	0.977897722429046
30.029544	0.977919396125851
30.129643	0.978230326835365
30.229741	0.978645541747868
30.32984	0.978945301429804
30.429938	0.979004269436282
30.530037	0.979353478989333
30.630135	0.979762690980983
30.730234	0.980082519539239
30.830332	0.980142364170916
30.93043	0.980822942357753
31.030529	0.981028018122024
31.130627	0.981006547899287
31.230726	0.98134976739053
31.330824	0.981563129737244
31.430923	0.981764540497732
31.531021	0.982061445189485
31.63112	0.982324192163991
31.731218	0.982723782646336
31.831317	0.982741022247729
31.931415	0.983097331061592
32.031514	0.983606179191998
32.131612	0.983699721092059
32.231711	0.98420938169745
32.331809	0.984855598336359
32.431908	0.984968117639326
32.532006	0.98518766977711
32.632105	0.985501510626345
32.732203	0.985693722661161
32.832302	0.985913372613371
32.9324	0.986157225499188
33.032499	0.986783468239861
33.132597	0.987051528974584
33.232696	0.987101157160747
33.332794	0.987429975217203
33.432893	0.98794716081033
33.532991	0.988297188484293
33.633089	0.988435500214914
33.733188	0.98899785017945
33.833286	0.989117313352905
33.933385	0.989321078186794
34.033483	0.990019211827343
34.133582	0.990498667338831
