# Supplementary material for: Mechanics of Drosophila wing deployment
Source: Nat Commun. 2024 Dec 11;15:10577. doi: 10.1038/s41467-024-54527-0 (PMC11634967; doi:10.1038/s41467-024-54527-0)
Supplement: Supplementary file 18 — Source data [file 41467_2024_54527_MOESM18_ESM.zip › source_data/figS9a/figS9a_cycle4.txt]

delta_m	F_N
5.8342298e-08	4.575946e-05
5.8189154e-08	4.5675244e-05
5.8234843e-08	4.5528115e-05
5.825295e-08	4.5515797e-05
5.8412306e-08	4.5279703e-05
5.8372385e-08	4.5159767e-05
5.8391906e-08	4.4982437e-05
5.8152389e-08	4.4973008e-05
5.8261414e-08	4.4834207e-05
5.827259e-08	4.4671665e-05
5.815506e-08	4.4606798e-05
5.8107412e-08	4.4501404e-05
5.804076e-08	4.4374533e-05
5.8125772e-08	4.4278845e-05
5.7975177e-08	4.4206713e-05
5.8074561e-08	4.4065737e-05
5.800508e-08	4.3869364e-05
5.7838144e-08	4.3800067e-05
5.7975497e-08	4.3621306e-05
5.7754405e-08	4.3581148e-05
5.766947e-08	4.3441989e-05
5.7727743e-08	4.3300615e-05
5.7691503e-08	4.3269053e-05
5.7416014e-08	4.314911e-05
5.7645723e-08	4.2899441e-05
5.7417044e-08	4.286435e-05
5.7432167e-08	4.2741565e-05
5.7353999e-08	4.2650789e-05
5.7078594e-08	4.2549535e-05
5.720681e-08	4.2381928e-05
5.7074223e-08	4.2253083e-05
5.7085329e-08	4.2177452e-05
5.6891173e-08	4.2030373e-05
5.6926272e-08	4.1895908e-05
5.6852239e-08	4.1819558e-05
5.6840851e-08	4.1679193e-05
5.660382e-08	4.1565068e-05
5.6452764e-08	4.1527298e-05
5.6485006e-08	4.129786e-05
5.6357923e-08	4.1215624e-05
5.6361556e-08	4.1051246e-05
5.6145017e-08	4.0994555e-05
5.6241089e-08	4.0806928e-05
5.6007461e-08	4.077178e-05
5.5983497e-08	4.0636511e-05
5.5934375e-08	4.0549142e-05
5.5803445e-08	4.046831e-05
5.5683501e-08	4.0255631e-05
5.5596801e-08	4.0176385e-05
5.5540282e-08	4.0036108e-05
5.5575884e-08	3.9866154e-05
5.5403689e-08	3.9824301e-05
5.5446509e-08	3.9633499e-05
5.5245741e-08	3.9612594e-05
5.5237742e-08	3.9392557e-05
5.5133688e-08	3.9297485e-05
5.515252e-08	3.9127493e-05
5.4980846e-08	3.9092586e-05
5.5132009e-08	3.8997059e-05
5.4817356e-08	3.9070918e-05
5.4672252e-08	3.864212e-05
5.4581903e-08	3.8570627e-05
5.459152e-08	3.8567432e-05
5.440914e-08	3.8323216e-05
5.4509884e-08	3.8205375e-05
5.4301401e-08	3.8148162e-05
5.4358476e-08	3.7982333e-05
5.4297351e-08	3.7884274e-05
5.4174438e-08	3.7933349e-05
5.4143435e-08	3.7783497e-05
5.3922188e-08	3.7407348e-05
5.3737084e-08	3.7392209e-05
5.3831253e-08	3.7325757e-05
5.3767271e-08	3.7345483e-05
5.390156e-08	3.7297863e-05
5.3844975e-08	3.7316154e-05
5.3808658e-08	3.7331353e-05
5.3856497e-08	3.7267263e-05
5.2891659e-08	3.6025441e-05
5.2957688e-08	3.6081063e-05
5.3053723e-08	3.6047443e-05
5.2882929e-08	3.6110265e-05
5.274356e-08	3.5937785e-05
5.2649087e-08	3.5938838e-05
5.2749022e-08	3.5851579e-05
5.2469642e-08	3.5686609e-05
5.2404109e-08	3.558093e-05
5.2302263e-08	3.5507921e-05
5.2124167e-08	3.5408417e-05
5.2153312e-08	3.5295177e-05
5.2246186e-08	3.5101889e-05
5.2066356e-08	3.5000091e-05
5.1935349e-08	3.4912879e-05
5.1888582e-08	3.4821844e-05
5.1816351e-08	3.4664781e-05
5.1691041e-08	3.463973e-05
5.1666237e-08	3.4652336e-05
5.1505964e-08	3.4410668e-05
5.1235267e-08	3.4199231e-05
5.116858e-08	3.4034569e-05
5.1142086e-08	3.3983405e-05
5.0963212e-08	3.3852218e-05
5.0872351e-08	3.3730557e-05
5.0764225e-08	3.3739614e-05
5.0678714e-08	3.3593817e-05
5.0517638e-08	3.3344218e-05
5.0494647e-08	3.3200396e-05
5.0464509e-08	3.3175416e-05
5.0307156e-08	3.2981679e-05
5.0089319e-08	3.2913606e-05
5.0187661e-08	3.2785507e-05
5.0058605e-08	3.2723747e-05
4.9967186e-08	3.256115e-05
4.9799936e-08	3.24204e-05
4.9732874e-08	3.2306729e-05
4.9557815e-08	3.2211125e-05
4.9506825e-08	3.2094373e-05
4.9312201e-08	3.2050323e-05
4.9167467e-08	3.1954431e-05
4.924579e-08	3.1789059e-05
4.9040535e-08	3.1544344e-05
4.9066372e-08	3.1430514e-05
4.8876185e-08	3.1413972e-05
4.8819289e-08	3.1221056e-05
4.8740015e-08	3.1136518e-05
4.8410764e-08	3.1061372e-05
4.8454038e-08	3.0957638e-05
4.8359252e-08	3.0832919e-05
4.8352974e-08	3.0667005e-05
4.810106e-08	3.0570913e-05
4.8090211e-08	3.0375222e-05
4.7933202e-08	3.0302408e-05
4.791323e-08	3.0224189e-05
4.7572545e-08	3.0102381e-05
4.7623038e-08	2.9923252e-05
4.7561127e-08	2.9809553e-05
4.7540388e-08	2.9706142e-05
4.7256496e-08	2.9661368e-05
4.7199252e-08	2.9491654e-05
4.7204541e-08	2.9347818e-05
4.7055085e-08	2.9204229e-05
4.6791528e-08	2.9210958e-05
4.6771749e-08	2.8988663e-05
4.6538267e-08	2.898442e-05
4.6386565e-08	2.8785931e-05
4.629819e-08	2.8640082e-05
4.6249097e-08	2.8602534e-05
4.6081447e-08	2.8429364e-05
4.6075865e-08	2.8297212e-05
4.6099718e-08	2.8197138e-05
4.5909134e-08	2.8114486e-05
4.5683309e-08	2.7911048e-05
4.5509088e-08	2.7834885e-05
4.5513667e-08	2.7793191e-05
4.5373378e-08	2.7604887e-05
4.5177701e-08	2.7460652e-05
4.5069479e-08	2.747254e-05
4.4919453e-08	2.7257405e-05
4.4709094e-08	2.7105355e-05
4.4801523e-08	2.6915305e-05
4.4539076e-08	2.6881379e-05
4.4395341e-08	2.6777557e-05
4.4417046e-08	2.6671458e-05
4.4257433e-08	2.6586681e-05
4.4316725e-08	2.640056e-05
4.4013923e-08	2.630468e-05
4.3865867e-08	2.6158099e-05
4.3782283e-08	2.6006554e-05
4.3612092e-08	2.591039e-05
4.3574396e-08	2.5859927e-05
4.3539765e-08	2.5757139e-05
4.3104542e-08	2.5605994e-05
4.310996e-08	2.5474037e-05
4.2937727e-08	2.5349264e-05
4.2885966e-08	2.5214477e-05
4.273061e-08	2.5223739e-05
4.2757685e-08	2.4972483e-05
4.2534114e-08	2.4834772e-05
4.2489748e-08	2.4728159e-05
4.2271076e-08	2.4690232e-05
4.220668e-08	2.4541412e-05
4.2063874e-08	2.4411386e-05
4.185745e-08	2.4298174e-05
4.186111e-08	2.4078075e-05
4.172502e-08	2.4042711e-05
4.1651026e-08	2.3942073e-05
4.1410351e-08	2.3854143e-05
4.1310637e-08	2.3712703e-05
4.1113792e-08	2.3590854e-05
4.1024982e-08	2.342865e-05
4.0805972e-08	2.3474433e-05
4.0756129e-08	2.3161242e-05
4.0469568e-08	2.3074658e-05
4.0445929e-08	2.2963341e-05
4.0233439e-08	2.2904098e-05
4.0101067e-08	2.2777612e-05
3.9917558e-08	2.2638433e-05
3.9763801e-08	2.251496e-05
3.9568937e-08	2.2439745e-05
3.9522555e-08	2.22766e-05
3.9490559e-08	2.2149928e-05
3.931137e-08	2.2029942e-05
3.9178029e-08	2.1904967e-05
3.9080439e-08	2.1819449e-05
3.9000202e-08	2.1669601e-05
3.879818e-08	2.1546992e-05
3.8533466e-08	2.1501636e-05
3.863447e-08	2.1266792e-05
3.8425685e-08	2.1222072e-05
3.836045e-08	2.1111508e-05
3.8236946e-08	2.09721e-05
3.8059881e-08	2.0827526e-05
3.799602e-08	2.0740405e-05
3.7688479e-08	2.0629853e-05
3.7727525e-08	2.0481892e-05
3.7435818e-08	2.0414586e-05
3.7312754e-08	2.025643e-05
3.7154551e-08	2.0176705e-05
3.7165608e-08	2.0090515e-05
3.7007012e-08	1.9855282e-05
3.6855851e-08	1.9758954e-05
3.6879006e-08	1.9736296e-05
3.6759425e-08	1.9631149e-05
3.635706e-08	1.9472625e-05
3.6247106e-08	1.934397e-05
3.602112e-08	1.9166144e-05
3.5879711e-08	1.9093335e-05
3.5842111e-08	1.9091318e-05
3.5551221e-08	1.8841729e-05
3.5502904e-08	1.8704105e-05
3.5285474e-08	1.8602291e-05
3.5067631e-08	1.8519236e-05
3.5105599e-08	1.8321207e-05
3.4836786e-08	1.8241729e-05
3.4637879e-08	1.8156988e-05
3.4491751e-08	1.8080308e-05
3.4306482e-08	1.7964683e-05
3.4172933e-08	1.7769855e-05
3.4127532e-08	1.7636202e-05
3.4189386e-08	1.7461397e-05
3.3787054e-08	1.7450449e-05
3.3655489e-08	1.7323601e-05
3.3631081e-08	1.7161248e-05
3.3503016e-08	1.7052921e-05
3.3183128e-08	1.700028e-05
3.3161177e-08	1.6846504e-05
3.3000501e-08	1.676385e-05
3.2762623e-08	1.6595782e-05
3.2663535e-08	1.6546201e-05
3.2395706e-08	1.6436268e-05
3.2293273e-08	1.6219791e-05
3.2165285e-08	1.6146905e-05
3.203047e-08	1.6009196e-05
3.1876386e-08	1.5895497e-05
3.168307e-08	1.5762346e-05
3.1543805e-08	1.5650535e-05
3.1246513e-08	1.5590299e-05
3.1173907e-08	1.5428636e-05
3.1023276e-08	1.5347962e-05
3.0866889e-08	1.5295167e-05
3.0656379e-08	1.5096299e-05
3.0557772e-08	1.4975377e-05
3.0374606e-08	1.495686e-05
3.0049454e-08	1.4726231e-05
3.0031189e-08	1.4596668e-05
2.9831847e-08	1.4439026e-05
2.9738188e-08	1.432052e-05
2.9479843e-08	1.4229044e-05
2.9339395e-08	1.4116641e-05
2.9265907e-08	1.397109e-05
2.8975998e-08	1.3937475e-05
2.8929132e-08	1.3830503e-05
2.881221e-08	1.3678136e-05
2.8473017e-08	1.353107e-05
2.8306126e-08	1.3427552e-05
2.824701e-08	1.3343114e-05
2.8042389e-08	1.3201602e-05
2.7928351e-08	1.3118548e-05
2.7711376e-08	1.2992801e-05
2.7541787e-08	1.2850455e-05
2.7453425e-08	1.2681056e-05
2.7131037e-08	1.2597337e-05
2.7060592e-08	1.2525025e-05
2.6809507e-08	1.2440184e-05
2.6576175e-08	1.2242293e-05
2.6483674e-08	1.2118578e-05
2.6241481e-08	1.202761e-05
2.5996751e-08	1.1925398e-05
2.5934624e-08	1.1758632e-05
2.5856079e-08	1.1776265e-05
2.5609737e-08	1.1510846e-05
2.5331596e-08	1.1421667e-05
2.5257807e-08	1.1260553e-05
2.508226e-08	1.1171725e-05
2.4891213e-08	1.1074291e-05
2.4632888e-08	1.0944391e-05
2.4427859e-08	1.0838295e-05
2.4315606e-08	1.0709396e-05
2.4137992e-08	1.06397e-05
2.397903e-08	1.0545368e-05
2.381347e-08	1.0442018e-05
2.3533856e-08	1.0339097e-05
2.3321157e-08	1.0217157e-05
2.3037538e-08	1.0028622e-05
2.2911608e-08	9.873701e-06
2.2726571e-08	9.750534e-06
2.2467827e-08	9.706473e-06
2.2328143e-08	9.651904e-06
2.2148663e-08	9.414216e-06
2.1917817e-08	9.489817e-06
2.1966366e-08	9.40568e-06
2.1220583e-08	9.078152e-06
2.106246e-08	9.000608e-06
2.09461e-08	8.827501e-06
2.07863e-08	8.687019e-06
2.0591235e-08	8.609263e-06
2.0345236e-08	8.544997e-06
2.0170995e-08	8.347863e-06
1.9819571e-08	8.268753e-06
1.9788902e-08	8.069134e-06
1.9525309e-08	8.066022e-06
1.9275275e-08	7.948115e-06
1.9189196e-08	7.783819e-06
1.8920266e-08	7.724459e-06
1.8620898e-08	7.673201e-06
1.8282961e-08	7.489216e-06
1.8046211e-08	7.351594e-06
1.7885903e-08	7.231738e-06
1.7633714e-08	7.094866e-06
1.7413733e-08	7.038387e-06
1.7142683e-08	6.860039e-06
1.7076697e-08	6.693242e-06
1.6847649e-08	6.614749e-06
1.6666997e-08	6.544641e-06
1.6299497e-08	6.395104e-06
1.611828e-08	6.298578e-06
1.5878236e-08	6.185512e-06
1.5671989e-08	6.093337e-06
1.5392481e-08	6.022607e-06
1.5150361e-08	5.892897e-06
1.5002325e-08	5.677663e-06
1.4746904e-08	5.549524e-06
1.4488002e-08	5.496987e-06
1.4436425e-08	5.451905e-06
1.4073667e-08	5.312353e-06
1.3707764e-08	5.11751e-06
1.3434286e-08	5.088411e-06
1.3112578e-08	4.936377e-06
1.2866812e-08	4.809554e-06
1.2668045e-08	4.658972e-06
1.2351307e-08	4.519219e-06
1.2350308e-08	4.474522e-06
1.1859131e-08	4.397907e-06
1.1607039e-08	4.49596e-06
1.1158728e-08	4.190628e-06
1.0785861e-08	3.962325e-06
1.0571762e-08	3.842827e-06
1.0360139e-08	3.717599e-06
1.011357e-08	3.583612e-06
1.0036904e-08	3.47332e-06
9.78210100000001e-09	3.453727e-06
9.248491e-09	3.252442e-06
9.03694900000002e-09	3.153761e-06
8.68382600000001e-09	3.190425e-06
8.505619e-09	3.259323e-06
8.42126500000001e-09	2.900606e-06
7.69400100000001e-09	2.621923e-06
7.59107700000001e-09	2.500892e-06
7.24359800000002e-09	2.46525e-06
7.11222600000002e-09	2.248066e-06
6.65580400000002e-09	2.267303e-06
6.28267e-09	2.172102e-06
6.07276900000002e-09	2.100406e-06
5.774124e-09	1.949037e-06
5.663197e-09	1.911489e-06
5.06362000000001e-09	1.611024e-06
4.66401100000002e-09	1.559727e-06
4.52440300000001e-09	1.486478e-06
4.38692900000001e-09	1.451402e-06
3.602677e-09	1.272447e-06
3.365983e-09	1.288948e-06
3.26326400000002e-09	1.16223e-06
2.44084000000001e-09	9.15033e-07
2.021399e-09	8.03626e-07
1.980604e-09	6.29181e-07
1.58682100000001e-09	5.19368e-07
1.478635e-09	4.57937e-07
1.07171e-09	4.07748e-07
6.57313000000016e-10	2.3976e-07
3.08454000000012e-10	8.6972e-08
1.60287000000011e-10	1.33854e-07
0	0
