# Supplementary material for: Mechanics of Drosophila wing deployment
Source: Nat Commun. 2024 Dec 11;15:10577. doi: 10.1038/s41467-024-54527-0 (PMC11634967; doi:10.1038/s41467-024-54527-0)
Supplement: Supplementary file 18 — Source data [file 41467_2024_54527_MOESM18_ESM.zip › source_data/figS9a/figS9a_cycle5.txt]

delta_m	F_N
6.6234497e-08	4.7946901e-05
6.6271111e-08	4.7848433e-05
6.6310154e-08	4.7681424e-05
6.6199063e-08	4.7620777e-05
6.6135997e-08	4.7476632e-05
6.610544e-08	4.7321831e-05
6.6117992e-08	4.7258212e-05
6.6028127e-08	4.7134214e-05
6.5918887e-08	4.7029589e-05
6.5760149e-08	4.6918623e-05
6.5867339e-08	4.673757e-05
6.579095e-08	4.6691869e-05
6.5847809e-08	4.6501425e-05
6.5809086e-08	4.6434634e-05
6.5599226e-08	4.6281432e-05
6.5535077e-08	4.6124032e-05
6.5643908e-08	4.6050203e-05
6.5468078e-08	4.5856764e-05
6.54768e-08	4.5733286e-05
6.5273726e-08	4.5671489e-05
6.52617e-08	4.5677479e-05
6.502724e-08	4.539688e-05
6.5075994e-08	4.5305222e-05
6.5020753e-08	4.5137341e-05
6.5037655e-08	4.495373e-05
6.4883965e-08	4.4911655e-05
6.4868653e-08	4.4902223e-05
6.4789015e-08	4.4603136e-05
6.4709258e-08	4.4544163e-05
6.4538637e-08	4.4503449e-05
6.453127e-08	4.422874e-05
6.4324984e-08	4.4188542e-05
6.4399306e-08	4.403815e-05
6.4260824e-08	4.391865e-05
6.4276769e-08	4.3739996e-05
6.4072191e-08	4.3645712e-05
6.4306457e-08	4.3453551e-05
6.3872184e-08	4.3473497e-05
6.4081211e-08	4.322249e-05
6.3962937e-08	4.3192819e-05
6.3881803e-08	4.3117326e-05
6.3777885e-08	4.2940059e-05
6.3700839e-08	4.2782231e-05
6.359637e-08	4.268526e-05
6.3669532e-08	4.2487583e-05
6.3462872e-08	4.2442119e-05
6.3447193e-08	4.2331774e-05
6.3162472e-08	4.217017e-05
6.331289e-08	4.2005076e-05
6.3388361e-08	4.1814807e-05
6.3172786e-08	4.1767493e-05
6.3117128e-08	4.1653366e-05
6.3045827e-08	4.1545619e-05
6.3073524e-08	4.1450253e-05
6.2867953e-08	4.129827e-05
6.2696099e-08	4.1221583e-05
6.2678713e-08	4.1028935e-05
6.2422561e-08	4.096253e-05
6.2372995e-08	4.082235e-05
6.2212068e-08	4.070408e-05
6.2162378e-08	4.0568893e-05
6.2112473e-08	4.0460574e-05
6.2082556e-08	4.0289682e-05
6.1895801e-08	4.0186169e-05
6.1775056e-08	4.0069695e-05
6.1592859e-08	3.9969697e-05
6.16282e-08	3.978036e-05
6.1416024e-08	3.9767195e-05
6.136242e-08	3.9686923e-05
6.1148543e-08	3.9500095e-05
6.1154372e-08	3.9298469e-05
6.0993801e-08	3.919431e-05
6.0908535e-08	3.9017859e-05
6.0748729e-08	3.8997756e-05
6.0972583e-08	3.8704627e-05
6.0840583e-08	3.8613718e-05
6.0794053e-08	3.8558846e-05
6.0541088e-08	3.8387019e-05
6.0630965e-08	3.8216862e-05
6.0467464e-08	3.8163138e-05
6.0236111e-08	3.8096482e-05
6.0209187e-08	3.7991588e-05
6.0074758e-08	3.7862336e-05
6.0004693e-08	3.7729649e-05
5.9936698e-08	3.7599366e-05
5.9885117e-08	3.7399889e-05
5.9745119e-08	3.730032e-05
5.9597515e-08	3.7163958e-05
5.954431e-08	3.703869e-05
5.9439745e-08	3.6917034e-05
5.9365612e-08	3.6906134e-05
5.9283753e-08	3.6934895e-05
5.9271904e-08	3.6453027e-05
5.8912513e-08	3.6439347e-05
5.8932744e-08	3.6267586e-05
5.8825149e-08	3.6208926e-05
5.865479e-08	3.6047148e-05
5.8492945e-08	3.5962175e-05
5.8673589e-08	3.5860736e-05
5.8251447e-08	3.5665496e-05
5.8344523e-08	3.5552564e-05
5.8165806e-08	3.5429768e-05
5.8170307e-08	3.5251176e-05
5.7966239e-08	3.5159489e-05
5.794886e-08	3.5087489e-05
5.7671555e-08	3.4966076e-05
5.7784668e-08	3.4827964e-05
5.7614948e-08	3.4678526e-05
5.7470959e-08	3.45734e-05
5.7113585e-08	3.4505953e-05
5.727456e-08	3.4313078e-05
5.7098067e-08	3.4181823e-05
5.7037064e-08	3.4052341e-05
5.687799e-08	3.3940855e-05
5.6852074e-08	3.3782563e-05
5.663136e-08	3.3685495e-05
5.6526673e-08	3.3566791e-05
5.6463276e-08	3.3518568e-05
5.6547017e-08	3.3492274e-05
5.6206271e-08	3.3385809e-05
5.6177699e-08	3.3024908e-05
5.601011e-08	3.2863952e-05
5.6032788e-08	3.2719449e-05
5.588881e-08	3.2618809e-05
5.5883718e-08	3.2528803e-05
5.5682439e-08	3.2427829e-05
5.5440068e-08	3.2394975e-05
5.5393275e-08	3.2194368e-05
5.5358911e-08	3.2016321e-05
5.5059515e-08	3.1995312e-05
5.5102568e-08	3.182255e-05
5.4994483e-08	3.1748663e-05
5.4743893e-08	3.1585382e-05
5.4809599e-08	3.1453919e-05
5.4735499e-08	3.1295308e-05
5.4654297e-08	3.1192874e-05
5.4621164e-08	3.1053028e-05
5.4533503e-08	3.0852171e-05
5.4513153e-08	3.0804519e-05
5.4131282e-08	3.0699798e-05
5.4204889e-08	3.0606879e-05
5.4033558e-08	3.047968e-05
5.3987497e-08	3.0348612e-05
5.3753923e-08	3.0284651e-05
5.3730156e-08	3.0187079e-05
5.356414e-08	3.0052058e-05
5.3219068e-08	2.9803496e-05
5.2959666e-08	2.9702291e-05
5.2979085e-08	2.9594107e-05
5.2833497e-08	2.9432224e-05
5.2782001e-08	2.9305079e-05
5.2469231e-08	2.9243542e-05
5.2471081e-08	2.9093813e-05
5.2356284e-08	2.9024116e-05
5.2134952e-08	2.8845646e-05
5.2170559e-08	2.8690364e-05
5.1776413e-08	2.8632814e-05
5.1642867e-08	2.8620113e-05
5.1606982e-08	2.8417901e-05
5.1280866e-08	2.8259003e-05
5.1287341e-08	2.8057219e-05
5.1070488e-08	2.7985312e-05
5.1137316e-08	2.7948404e-05
5.0849327e-08	2.7733806e-05
5.0785094e-08	2.7583017e-05
5.0658506e-08	2.7398417e-05
5.0604434e-08	2.7311969e-05
5.0314683e-08	2.7259733e-05
5.0309959e-08	2.7051711e-05
5.0050003e-08	2.7011068e-05
4.9945121e-08	2.6851612e-05
4.9689848e-08	2.6748274e-05
4.9672497e-08	2.659315e-05
4.9657272e-08	2.6462296e-05
4.9457748e-08	2.6319699e-05
4.939814e-08	2.6199849e-05
4.9296384e-08	2.6080519e-05
4.9161336e-08	2.5980447e-05
4.9022159e-08	2.5825122e-05
4.8736991e-08	2.583259e-05
4.8574949e-08	2.5684998e-05
4.8315642e-08	2.5635223e-05
4.8319644e-08	2.5351312e-05
4.8074194e-08	2.5237484e-05
4.8122432e-08	2.5102369e-05
4.7863756e-08	2.5190789e-05
4.8052236e-08	2.5124262e-05
4.7733638e-08	2.491114e-05
4.7365409e-08	2.4445801e-05
4.7196762e-08	2.4329489e-05
4.7179131e-08	2.4223755e-05
4.7035096e-08	2.4209816e-05
4.7000393e-08	2.4062345e-05
4.6630127e-08	2.3960119e-05
4.670261e-08	2.3774781e-05
4.6582065e-08	2.3715196e-05
4.6428412e-08	2.3654504e-05
4.6242573e-08	2.3521028e-05
4.6121077e-08	2.3346303e-05
4.5983441e-08	2.3176272e-05
4.5808022e-08	2.3101782e-05
4.5714539e-08	2.2953412e-05
4.5487295e-08	2.2871247e-05
4.5260684e-08	2.2761643e-05
4.5188269e-08	2.2647938e-05
4.5035795e-08	2.2540783e-05
4.4879194e-08	2.2350723e-05
4.4744115e-08	2.2284618e-05
4.4751012e-08	2.2073884e-05
4.4493334e-08	2.2020913e-05
4.4465282e-08	2.1858908e-05
4.4273161e-08	2.1729991e-05
4.4150494e-08	2.1584395e-05
4.3944986e-08	2.1467677e-05
4.3961947e-08	2.1327884e-05
4.3699998e-08	2.1290701e-05
4.3470912e-08	2.1128516e-05
4.3397819e-08	2.0971919e-05
4.3250707e-08	2.0954928e-05
4.3039205e-08	2.0775926e-05
4.2936738e-08	2.06022e-05
4.26113e-08	2.0540605e-05
4.2566847e-08	2.0419515e-05
4.2484118e-08	2.041497e-05
4.2471687e-08	2.0425177e-05
4.1771549e-08	1.9983483e-05
4.1817147e-08	1.9775157e-05
4.1696547e-08	1.9719163e-05
4.1614701e-08	1.9559853e-05
4.1289259e-08	1.9534442e-05
4.1233703e-08	1.9405017e-05
4.0955865e-08	1.9274926e-05
4.0869647e-08	1.9172139e-05
4.0639011e-08	1.9016216e-05
4.0592699e-08	1.8876054e-05
4.0287056e-08	1.8761121e-05
4.0302502e-08	1.8638534e-05
3.9933057e-08	1.856077e-05
3.9829711e-08	1.8423215e-05
3.9541565e-08	1.830672e-05
3.9601175e-08	1.8100659e-05
3.943794e-08	1.8026376e-05
3.9272607e-08	1.7979855e-05
3.9061997e-08	1.7792697e-05
3.879854e-08	1.7652674e-05
3.8626149e-08	1.7574323e-05
3.8562855e-08	1.7535866e-05
3.8306509e-08	1.7239428e-05
3.832413e-08	1.7151393e-05
3.7935922e-08	1.702577e-05
3.7830395e-08	1.6864288e-05
3.7781842e-08	1.6848396e-05
3.7566428e-08	1.6587131e-05
3.7417343e-08	1.6535704e-05
3.7276048e-08	1.6393684e-05
3.7029616e-08	1.6254367e-05
3.6856695e-08	1.6186558e-05
3.6582363e-08	1.6037254e-05
3.6321948e-08	1.5973154e-05
3.622963e-08	1.5886696e-05
3.6247766e-08	1.5627455e-05
3.5898781e-08	1.5538349e-05
3.5786392e-08	1.5493902e-05
3.5701105e-08	1.5305407e-05
3.5540178e-08	1.5106565e-05
3.5261508e-08	1.4999853e-05
3.5173808e-08	1.498396e-05
3.4963414e-08	1.495726e-05
3.47029e-08	1.4631418e-05
3.4520908e-08	1.4525021e-05
3.438684e-08	1.4400682e-05
3.4313381e-08	1.4412789e-05
3.4083342e-08	1.4111779e-05
3.3714785e-08	1.4058619e-05
3.3648126e-08	1.3865954e-05
3.3403156e-08	1.3839908e-05
3.3450802e-08	1.3600001e-05
3.3262002e-08	1.3606201e-05
3.3123857e-08	1.3352245e-05
3.2716569e-08	1.3353838e-05
3.2579818e-08	1.3163202e-05
3.2522034e-08	1.3023875e-05
3.235821e-08	1.2970797e-05
3.2177286e-08	1.2852862e-05
3.2237723e-08	1.2795632e-05
3.2167998e-08	1.2817777e-05
3.1719923e-08	1.2522388e-05
3.1276136e-08	1.2205164e-05
3.1145769e-08	1.2101512e-05
3.0838437e-08	1.2004121e-05
3.0734042e-08	1.1893356e-05
3.0497411e-08	1.1785253e-05
3.032825e-08	1.1701691e-05
3.0143859e-08	1.1578304e-05
3.0121393e-08	1.1378668e-05
2.9770149e-08	1.1314758e-05
2.9632615e-08	1.1210185e-05
2.9334528e-08	1.1179981e-05
2.9268568e-08	1.1015066e-05
2.8950353e-08	1.0788035e-05
2.8703907e-08	1.0730421e-05
2.8452507e-08	1.081737e-05
2.8241894e-08	1.0502392e-05
2.785051e-08	1.0461961e-05
2.7734459e-08	1.018112e-05
2.7577645e-08	1.0149732e-05
2.7325048e-08	9.940106e-06
2.7180611e-08	9.923693e-06
2.6838504e-08	9.741767e-06
2.6433539e-08	9.64544e-06
2.6378899e-08	9.485175e-06
2.6180173e-08	9.359099e-06
2.6009185e-08	9.192877e-06
2.5759372e-08	9.170063e-06
2.551406e-08	8.997069e-06
2.5215765e-08	8.897498e-06
2.5057168e-08	8.827859e-06
2.4791166e-08	8.747923e-06
2.4718604e-08	8.499015e-06
2.4292375e-08	8.380276e-06
2.4165391e-08	8.233987e-06
2.3944693e-08	8.185671e-06
2.375802e-08	7.972899e-06
2.3314731e-08	7.950316e-06
2.3232493e-08	7.931108e-06
2.2921169e-08	7.666933e-06
2.2646609e-08	7.464146e-06
2.2279547e-08	7.433929e-06
2.2209465e-08	7.28184e-06
2.1784313e-08	7.187374e-06
2.163512e-08	7.027667e-06
2.1364017e-08	6.901859e-06
2.1216104e-08	6.818105e-06
2.0836254e-08	6.732397e-06
2.0707688e-08	6.523089e-06
2.0396943e-08	6.501733e-06
2.0112745e-08	6.315658e-06
1.9795609e-08	6.16507e-06
1.9655503e-08	6.066403e-06
1.9059813e-08	6.0065e-06
1.8993701e-08	5.902655e-06
1.8538368e-08	5.761993e-06
1.8582884e-08	5.647274e-06
1.7880585e-08	5.521279e-06
1.7732182e-08	5.421838e-06
1.7431106e-08	5.292273e-06
1.722312e-08	5.20911e-06
1.6792167e-08	4.963925e-06
1.6508358e-08	4.859822e-06
1.6172511e-08	4.719035e-06
1.5919233e-08	4.580246e-06
1.5508159e-08	4.597938e-06
1.5329213e-08	4.451475e-06
1.4922319e-08	4.338001e-06
1.4893302e-08	4.332085e-06
1.4269184e-08	4.000727e-06
1.4177287e-08	4.040773e-06
1.3547601e-08	3.738853e-06
1.3280947e-08	3.617367e-06
1.3133437e-08	3.534111e-06
1.2625024e-08	3.421984e-06
1.2367027e-08	3.308799e-06
1.2000135e-08	3.182195e-06
1.1595248e-08	3.062907e-06
1.1319936e-08	2.910092e-06
1.0929243e-08	2.886633e-06
1.0754885e-08	2.654618e-06
1.0297645e-08	2.750128e-06
1.0282134e-08	2.76102e-06
9.982192e-09	2.460863e-06
9.056951e-09	2.254305e-06
8.58599600000002e-09	2.185303e-06
8.297326e-09	1.960281e-06
8.018304e-09	1.831424e-06
7.45247900000001e-09	1.751457e-06
7.02078700000001e-09	1.665437e-06
6.85547200000002e-09	1.718277e-06
6.784885e-09	1.740973e-06
6.54693700000001e-09	1.46963e-06
5.00718400000002e-09	1.221562e-06
4.74483500000002e-09	1.017775e-06
4.242287e-09	9.5549e-07
3.83063000000001e-09	9.28853e-07
3.456411e-09	7.42747e-07
3.11529400000001e-09	6.25849e-07
2.39096800000002e-09	5.24496e-07
2.185779e-09	4.4078e-07
1.42194800000001e-09	3.01828e-07
1.18999700000001e-09	2.47689e-07
7.47589000000005e-10	1.58569e-07
0	0
