# Supplementary material for: Mechanics of Drosophila wing deployment
Source: Nat Commun. 2024 Dec 11;15:10577. doi: 10.1038/s41467-024-54527-0 (PMC11634967; doi:10.1038/s41467-024-54527-0)
Supplement: Supplementary file 18 — Source data [file 41467_2024_54527_MOESM18_ESM.zip › source_data/figS9a/figS9a_cycle2.txt]

delta_m	F_N
6.2978021e-08	4.5542338e-05
6.3032811e-08	4.5428719e-05
6.3064942e-08	4.5394371e-05
6.2906157e-08	4.5215396e-05
6.2927987e-08	4.5126516e-05
6.2844901e-08	4.5107709e-05
6.3138449e-08	4.4774913e-05
6.2893085e-08	4.4840525e-05
6.2964646e-08	4.4698011e-05
6.2849785e-08	4.451202e-05
6.2837951e-08	4.4403923e-05
6.2968635e-08	4.4222726e-05
6.2959032e-08	4.4143911e-05
6.2894413e-08	4.4038804e-05
6.2859844e-08	4.392036e-05
6.2771899e-08	4.3857022e-05
6.2655487e-08	4.3842578e-05
6.2636037e-08	4.3582444e-05
6.2562677e-08	4.3529376e-05
6.2361235e-08	4.3431591e-05
6.263079e-08	4.3182507e-05
6.2504201e-08	4.3108742e-05
6.255161e-08	4.301657e-05
6.2314436e-08	4.2920816e-05
6.227575e-08	4.2776896e-05
6.2279849e-08	4.2648889e-05
6.2311274e-08	4.2547521e-05
6.2187189e-08	4.2439508e-05
6.2093574e-08	4.2366578e-05
6.2105832e-08	4.2164526e-05
6.2009941e-08	4.209672e-05
6.2102929e-08	4.1945117e-05
6.206553e-08	4.1756693e-05
6.1899749e-08	4.1691389e-05
6.1902855e-08	4.1585661e-05
6.1871953e-08	4.1475034e-05
6.187588e-08	4.1339216e-05
6.1738512e-08	4.1252345e-05
6.1792619e-08	4.1105381e-05
6.1496474e-08	4.1091044e-05
6.1537475e-08	4.0907222e-05
6.1453134e-08	4.0817027e-05
6.1387909e-08	4.0633205e-05
6.1213599e-08	4.0627413e-05
6.1273437e-08	4.0396682e-05
6.1145629e-08	4.0365831e-05
6.12358e-08	4.0173016e-05
6.0912302e-08	4.0105724e-05
6.1167997e-08	3.9899762e-05
6.0889431e-08	3.9855598e-05
6.0872849e-08	3.9722585e-05
6.0689752e-08	3.964571e-05
6.0734961e-08	3.9436365e-05
6.0621508e-08	3.9448122e-05
6.0551396e-08	3.9248982e-05
6.056271e-08	3.9185838e-05
6.0462917e-08	3.8989241e-05
6.0418208e-08	3.8788377e-05
6.0275288e-08	3.8723934e-05
6.0203837e-08	3.8647197e-05
6.0178368e-08	3.8536512e-05
6.0083202e-08	3.836373e-05
5.9987609e-08	3.8319068e-05
5.9846961e-08	3.8362729e-05
5.9669251e-08	3.8056838e-05
5.9559983e-08	3.80089e-05
5.9499375e-08	3.7815897e-05
5.9413998e-08	3.7754814e-05
5.9501325e-08	3.7574696e-05
5.9336497e-08	3.7512874e-05
5.926322e-08	3.7322157e-05
5.9212753e-08	3.7235137e-05
5.913688e-08	3.7098188e-05
5.910865e-08	3.6915588e-05
5.8940433e-08	3.6852795e-05
5.8939804e-08	3.6712451e-05
5.8712198e-08	3.6682304e-05
5.8755216e-08	3.6499544e-05
5.8618683e-08	3.6517303e-05
5.8496661e-08	3.6559151e-05
5.8357926e-08	3.611374e-05
5.8199373e-08	3.6034828e-05
5.8107791e-08	3.5928899e-05
5.7935401e-08	3.5822715e-05
5.8000726e-08	3.5643802e-05
5.8053371e-08	3.5598659e-05
5.7972836e-08	3.537363e-05
5.7709741e-08	3.5315424e-05
5.7821057e-08	3.519531e-05
5.7856234e-08	3.5173562e-05
5.7728425e-08	3.4903662e-05
5.761254e-08	3.4936308e-05
5.764397e-08	3.4718242e-05
5.7476241e-08	3.4539718e-05
5.7340486e-08	3.4535031e-05
5.7137926e-08	3.4412547e-05
5.6986692e-08	3.4328622e-05
5.6915748e-08	3.4177984e-05
5.6905716e-08	3.3988835e-05
5.6947138e-08	3.393135e-05
5.6741925e-08	3.3788989e-05
5.6519248e-08	3.369187e-05
5.6543843e-08	3.3614191e-05
5.632697e-08	3.3500486e-05
5.6411818e-08	3.343757e-05
5.619328e-08	3.3265944e-05
5.6007864e-08	3.306683e-05
5.6141513e-08	3.2845877e-05
5.5930395e-08	3.2868563e-05
5.5870105e-08	3.2792546e-05
5.5833424e-08	3.2810511e-05
5.5605763e-08	3.2539241e-05
5.5476912e-08	3.2282369e-05
5.5210004e-08	3.2239059e-05
5.5204606e-08	3.2196121e-05
5.504874e-08	3.2122839e-05
5.484621e-08	3.1913469e-05
5.4821562e-08	3.1775132e-05
5.4817223e-08	3.1684266e-05
5.4693381e-08	3.1549903e-05
5.4625733e-08	3.1477898e-05
5.455613e-08	3.1307985e-05
5.4459739e-08	3.1111212e-05
5.4262994e-08	3.1059563e-05
5.4172653e-08	3.094605e-05
5.4240028e-08	3.0756573e-05
5.4080069e-08	3.069226e-05
5.3970736e-08	3.063995e-05
5.3679697e-08	3.058217e-05
5.3570664e-08	3.0386323e-05
5.3692178e-08	3.028342e-05
5.3562086e-08	3.0329415e-05
5.3385101e-08	2.9997224e-05
5.3196136e-08	2.987796e-05
5.3092691e-08	2.9774925e-05
5.2904046e-08	2.9714052e-05
5.2826978e-08	2.9521376e-05
5.2731703e-08	2.9378327e-05
5.258715e-08	2.9297943e-05
5.2515078e-08	2.91986e-05
5.2462893e-08	2.9105907e-05
5.22322e-08	2.8982947e-05
5.2295303e-08	2.8864143e-05
5.1999795e-08	2.8759724e-05
5.1901126e-08	2.8628642e-05
5.1989007e-08	2.8576601e-05
5.1657387e-08	2.8319703e-05
5.144498e-08	2.8231483e-05
5.140923e-08	2.8134311e-05
5.1258396e-08	2.8028315e-05
5.1367076e-08	2.7988813e-05
5.1373523e-08	2.7949867e-05
5.0911238e-08	2.7593453e-05
5.0766284e-08	2.75086e-05
5.0622535e-08	2.740665e-05
5.0575745e-08	2.7254739e-05
5.0331554e-08	2.7178606e-05
5.0442989e-08	2.7034855e-05
5.0234458e-08	2.6938348e-05
5.0259405e-08	2.6882831e-05
4.9996008e-08	2.6676304e-05
4.9879915e-08	2.6697323e-05
4.9914694e-08	2.6422078e-05
4.9774066e-08	2.6400898e-05
4.9610509e-08	2.6216488e-05
4.9408034e-08	2.6086818e-05
4.9369819e-08	2.6104827e-05
4.9235228e-08	2.584276e-05
4.9036395e-08	2.5715263e-05
4.8996585e-08	2.5616816e-05
4.8996216e-08	2.5547866e-05
4.8736802e-08	2.5416871e-05
4.8598205e-08	2.5313613e-05
4.8384835e-08	2.518709e-05
4.8380798e-08	2.5003941e-05
4.8062109e-08	2.4999821e-05
4.7882666e-08	2.4877568e-05
4.7935408e-08	2.4665537e-05
4.7859421e-08	2.4623388e-05
4.7635688e-08	2.464644e-05
4.7451689e-08	2.4358182e-05
4.7352442e-08	2.4223963e-05
4.7165951e-08	2.407731e-05
4.70666e-08	2.3965736e-05
4.7010232e-08	2.3925652e-05
4.6925648e-08	2.3702356e-05
4.6804221e-08	2.3631726e-05
4.6654053e-08	2.3512144e-05
4.6516973e-08	2.3359928e-05
4.6327638e-08	2.3335185e-05
4.6274758e-08	2.315105e-05
4.6123732e-08	2.3027278e-05
4.5935787e-08	2.293744e-05
4.5759931e-08	2.2794845e-05
4.5717506e-08	2.2681183e-05
4.5638453e-08	2.2583934e-05
4.5421094e-08	2.2474835e-05
4.5206599e-08	2.2420512e-05
4.5149944e-08	2.2228555e-05
4.4889513e-08	2.2114238e-05
4.4731393e-08	2.2030686e-05
4.4695722e-08	2.1883828e-05
4.4510439e-08	2.1741508e-05
4.4395289e-08	2.1622795e-05
4.4164326e-08	2.1663925e-05
4.4056227e-08	2.1429654e-05
4.4016247e-08	2.1294359e-05
4.3933257e-08	2.1109823e-05
4.3890698e-08	2.1128165e-05
4.3860113e-08	2.113807e-05
4.3747048e-08	2.1018259e-05
4.3001944e-08	2.0649138e-05
4.3021633e-08	2.0513181e-05
4.2921779e-08	2.0382332e-05
4.2689932e-08	2.0335698e-05
4.2380499e-08	2.0243512e-05
4.2368785e-08	2.0085358e-05
4.2132222e-08	2.0002181e-05
4.2154919e-08	1.984671e-05
4.2012546e-08	1.9710237e-05
4.1783947e-08	1.9623016e-05
4.1641564e-08	1.9506764e-05
4.156635e-08	1.9396435e-05
4.1345743e-08	1.9301619e-05
4.1345009e-08	1.9128448e-05
4.1118794e-08	1.9033278e-05
4.1031771e-08	1.8900759e-05
4.0879498e-08	1.8769145e-05
4.0814725e-08	1.8703747e-05
4.0631422e-08	1.8635706e-05
4.053527e-08	1.8579334e-05
4.0151339e-08	1.8317314e-05
4.0057794e-08	1.8158379e-05
3.9900893e-08	1.8083175e-05
3.9741808e-08	1.8046765e-05
3.9657849e-08	1.7891375e-05
3.930024e-08	1.7782779e-05
3.9232125e-08	1.762445e-05
3.9112313e-08	1.7495917e-05
3.8937481e-08	1.7350794e-05
3.8716345e-08	1.7291093e-05
3.8688944e-08	1.714423e-05
3.8690219e-08	1.6987951e-05
3.8643355e-08	1.695764e-05
3.8340201e-08	1.6760264e-05
3.8294865e-08	1.6685575e-05
3.8094294e-08	1.6485123e-05
3.8096021e-08	1.6365543e-05
3.7873084e-08	1.6331759e-05
3.7774269e-08	1.6195236e-05
3.7471779e-08	1.6121176e-05
3.7363334e-08	1.5934502e-05
3.715226e-08	1.5841372e-05
3.6910399e-08	1.5758623e-05
3.6831467e-08	1.5661303e-05
3.650675e-08	1.5584108e-05
3.6568995e-08	1.5435299e-05
3.6165264e-08	1.5397965e-05
3.6071322e-08	1.5304868e-05
3.5783221e-08	1.5019123e-05
3.5824283e-08	1.4899551e-05
3.5378216e-08	1.4865672e-05
3.510496e-08	1.4744364e-05
3.4884817e-08	1.4633738e-05
3.489192e-08	1.4548357e-05
3.4748605e-08	1.430601e-05
3.4496507e-08	1.4202257e-05
3.43919e-08	1.421895e-05
3.4422877e-08	1.4206796e-05
3.403106e-08	1.3741499e-05
3.3844594e-08	1.3652164e-05
3.3577914e-08	1.3610015e-05
3.335962e-08	1.3487246e-05
3.3175393e-08	1.3386391e-05
3.3188404e-08	1.3238024e-05
3.3044002e-08	1.3151543e-05
3.2801963e-08	1.3075507e-05
3.2655026e-08	1.2894569e-05
3.2363322e-08	1.2846882e-05
3.2499952e-08	1.2716921e-05
3.1936656e-08	1.2634726e-05
3.1857228e-08	1.2480757e-05
3.1520155e-08	1.2343946e-05
3.1411833e-08	1.2314141e-05
3.118777e-08	1.2136704e-05
3.0888384e-08	1.2016445e-05
3.0783914e-08	1.1946719e-05
3.0387002e-08	1.182844e-05
3.0367431e-08	1.1701737e-05
3.0139652e-08	1.1533616e-05
2.9842846e-08	1.1415204e-05
2.956522e-08	1.137227e-05
2.9381061e-08	1.118976e-05
2.9273367e-08	1.1032706e-05
2.9021868e-08	1.0994369e-05
2.8722396e-08	1.085669e-05
2.8580446e-08	1.0733768e-05
2.8467768e-08	1.0621591e-05
2.8171435e-08	1.0499279e-05
2.7803571e-08	1.0433646e-05
2.7671155e-08	1.0366519e-05
2.738118e-08	1.0196075e-05
2.733871e-08	1.0090831e-05
2.6985149e-08	9.821414e-06
2.6691541e-08	9.763305e-06
2.6705105e-08	9.58387e-06
2.6663647e-08	9.444936e-06
2.6488659e-08	9.450504e-06
2.6017069e-08	9.334006e-06
2.5915317e-08	9.154217e-06
2.5786845e-08	9.133112e-06
2.5656818e-08	9.183052e-06
2.5637572e-08	9.187925e-06
2.4985163e-08	8.580178e-06
2.4621577e-08	8.510768e-06
2.4373297e-08	8.464368e-06
2.42715e-08	8.374536e-06
2.4313264e-08	8.358761e-06
2.3808275e-08	8.121561e-06
2.3517807e-08	7.997598e-06
2.3362638e-08	7.901682e-06
2.300895e-08	7.778234e-06
2.2764122e-08	7.657811e-06
2.2699346e-08	7.650379e-06
2.2570812e-08	7.699948e-06
2.2061036e-08	7.302935e-06
2.1757022e-08	7.184855e-06
2.1486504e-08	7.073497e-06
2.1376479e-08	7.032507e-06
2.1182414e-08	6.837708e-06
2.079546e-08	6.814394e-06
2.0544326e-08	6.68992e-06
2.0365745e-08	6.459527e-06
1.9988632e-08	6.440307e-06
1.9762575e-08	6.351776e-06
1.9671878e-08	6.385347e-06
1.9163444e-08	6.181358e-06
1.887513e-08	5.917133e-06
1.8609061e-08	5.808562e-06
1.8304676e-08	5.680285e-06
1.8071065e-08	5.637862e-06
1.8083107e-08	5.626579e-06
1.766055e-08	5.344715e-06
1.7604137e-08	5.3412e-06
1.7244702e-08	5.119915e-06
1.6705152e-08	4.989794e-06
1.6483977e-08	4.900817e-06
1.6264e-08	4.783531e-06
1.5770145e-08	4.762923e-06
1.5595195e-08	4.557208e-06
1.5321114e-08	4.499265e-06
1.4949887e-08	4.354836e-06
1.469069e-08	4.245567e-06
1.4375829e-08	4.117291e-06
1.4050694e-08	4.096454e-06
1.3704659e-08	4.023297e-06
1.3277506e-08	3.84356e-06
1.2905129e-08	3.767292e-06
1.2738068e-08	3.705589e-06
1.2539902e-08	3.618019e-06
1.188916e-08	3.307366e-06
1.1734135e-08	3.165311e-06
1.1194304e-08	3.195122e-06
1.0984672e-08	3.015638e-06
1.0683538e-08	2.86788e-06
1.0311111e-08	2.781974e-06
1.001196e-08	2.674311e-06
9.615843e-09	2.578295e-06
9.433232e-09	2.445829e-06
9.039902e-09	2.34388e-06
8.66406499999999e-09	2.220914e-06
8.474981e-09	2.229652e-06
7.926174e-09	2.002508e-06
7.460308e-09	1.923249e-06
7.437303e-09	1.725928e-06
6.842561e-09	1.63989e-06
6.57936699999999e-09	1.564021e-06
6.310367e-09	1.483643e-06
5.758646e-09	1.260055e-06
5.40271299999999e-09	1.216382e-06
4.91187599999999e-09	1.119365e-06
4.67327e-09	9.66701e-07
4.268168e-09	8.73663e-07
3.94935599999999e-09	9.28599e-07
3.74042799999999e-09	7.13956e-07
3.13545599999999e-09	4.97318e-07
2.62997e-09	4.07702e-07
2.296043e-09	3.27097e-07
1.864482e-09	2.88195e-07
1.57409e-09	9.13190000000001e-08
9.86211999999995e-10	3.4699e-08
8.00642999999994e-10	-1.93179999999999e-08
4.97675999999998e-10	-2.52479999999999e-08
3.59842e-10	-4.09569999999999e-08
0	0
