# Supplementary material for: Mechanics of Drosophila wing deployment
Source: Nat Commun. 2024 Dec 11;15:10577. doi: 10.1038/s41467-024-54527-0 (PMC11634967; doi:10.1038/s41467-024-54527-0)
Supplement: Supplementary file 18 — Source data [file 41467_2024_54527_MOESM18_ESM.zip › source_data/figS9a/figS9a_cycle3.txt]

delta_m	F_N
6.0642171e-08	4.595654e-05
6.0630178e-08	4.584495e-05
6.055803e-08	4.5869436e-05
6.058459e-08	4.5627459e-05
6.058349e-08	4.5594332e-05
6.055991e-08	4.5392027e-05
6.0463459e-08	4.5368674e-05
6.0548829e-08	4.5121796e-05
6.036627e-08	4.5018881e-05
6.0492399e-08	4.4966016e-05
6.0470312e-08	4.4788095e-05
6.0431078e-08	4.4665712e-05
6.0470059e-08	4.4568269e-05
6.0375567e-08	4.4444765e-05
6.0324519e-08	4.4362805e-05
6.03591e-08	4.424316e-05
6.0206055e-08	4.4176278e-05
6.0229547e-08	4.3963563e-05
6.0130434e-08	4.3859569e-05
6.0065017e-08	4.3764008e-05
6.0145464e-08	4.3653373e-05
6.0170029e-08	4.3636573e-05
6.0098195e-08	4.330179e-05
6.010903e-08	4.3229934e-05
6.0037939e-08	4.31325e-05
5.9932481e-08	4.3077034e-05
5.9842997e-08	4.3024651e-05
5.9802614e-08	4.2861096e-05
5.9681154e-08	4.2829058e-05
5.9646903e-08	4.2557582e-05
5.9674701e-08	4.2421166e-05
5.9684247e-08	4.2399142e-05
5.9564894e-08	4.2186159e-05
5.94714e-08	4.2086062e-05
5.9556882e-08	4.2046703e-05
5.9570786e-08	4.2049586e-05
5.9321103e-08	4.1768619e-05
5.9272757e-08	4.1634816e-05
5.9041591e-08	4.1515536e-05
5.9092867e-08	4.1437968e-05
5.9066587e-08	4.1443948e-05
5.9025118e-08	4.1219405e-05
5.8882166e-08	4.0948987e-05
5.8685178e-08	4.0924593e-05
5.8649765e-08	4.0854108e-05
5.8659991e-08	4.0681606e-05
5.8629368e-08	4.0550383e-05
5.8552815e-08	4.0403861e-05
5.859059e-08	4.0350356e-05
5.8535447e-08	4.0201209e-05
5.8420946e-08	4.0156756e-05
5.8437298e-08	4.0157447e-05
5.8189611e-08	3.9892475e-05
5.816739e-08	3.9741412e-05
5.8121286e-08	3.958695e-05
5.8037259e-08	3.9433993e-05
5.793419e-08	3.938658e-05
5.7921333e-08	3.9253971e-05
5.7639517e-08	3.9227626e-05
5.7765603e-08	3.9016965e-05
5.7582077e-08	3.899238e-05
5.7546099e-08	3.8759181e-05
5.7466566e-08	3.8680457e-05
5.7479824e-08	3.8577619e-05
5.7254639e-08	3.8546939e-05
5.7395074e-08	3.8336637e-05
5.7128229e-08	3.8167359e-05
5.7042561e-08	3.8094183e-05
5.696834e-08	3.7935891e-05
5.6989323e-08	3.7875265e-05
5.6855695e-08	3.78107e-05
5.6720526e-08	3.7628374e-05
5.6476327e-08	3.7569576e-05
5.6482182e-08	3.7370413e-05
5.6355211e-08	3.7279157e-05
5.6408612e-08	3.7228194e-05
5.6242904e-08	3.7123116e-05
5.6145865e-08	3.6878501e-05
5.5783508e-08	3.6851806e-05
5.6047477e-08	3.6668081e-05
5.5849647e-08	3.6580101e-05
5.5772644e-08	3.6445127e-05
5.5649815e-08	3.6353034e-05
5.542641e-08	3.6259184e-05
5.5354574e-08	3.6091886e-05
5.5373463e-08	3.5941915e-05
5.5034156e-08	3.5915628e-05
5.5130998e-08	3.5802056e-05
5.5015659e-08	3.5605079e-05
5.4793219e-08	3.5624541e-05
5.4786965e-08	3.5411044e-05
5.4668006e-08	3.5244506e-05
5.4611621e-08	3.5079334e-05
5.4661964e-08	3.4984104e-05
5.4501783e-08	3.4906215e-05
5.4459443e-08	3.481066e-05
5.4455786e-08	3.4700562e-05
5.4380894e-08	3.4513129e-05
5.4223375e-08	3.4383479e-05
5.4140197e-08	3.433365e-05
5.4022036e-08	3.4213105e-05
5.4108476e-08	3.4058512e-05
5.3942599e-08	3.3915435e-05
5.3841924e-08	3.3816046e-05
5.3686748e-08	3.3734145e-05
5.3680982e-08	3.3591906e-05
5.3536297e-08	3.3453417e-05
5.3432162e-08	3.3413684e-05
5.3281558e-08	3.3306985e-05
5.3378384e-08	3.3116348e-05
5.3119371e-08	3.309907e-05
5.2939101e-08	3.2883156e-05
5.2782793e-08	3.2832825e-05
5.2781682e-08	3.2635048e-05
5.2453764e-08	3.261148e-05
5.2469368e-08	3.2467552e-05
5.2324173e-08	3.2326277e-05
5.2188771e-08	3.2287903e-05
5.1971312e-08	3.2135589e-05
5.2133192e-08	3.188148e-05
5.1853036e-08	3.1976077e-05
5.1676739e-08	3.1694325e-05
5.1584429e-08	3.170169e-05
5.137489e-08	3.1470336e-05
5.131787e-08	3.1336771e-05
5.1139914e-08	3.1305911e-05
5.0942588e-08	3.117843e-05
5.0808583e-08	3.1035225e-05
5.070328e-08	3.0884433e-05
5.0527197e-08	3.0847332e-05
5.0424278e-08	3.0688844e-05
5.0561974e-08	3.0523677e-05
5.0168121e-08	3.0526024e-05
5.0162029e-08	3.0310506e-05
4.9946867e-08	3.0245125e-05
5.0002979e-08	3.0070458e-05
4.9639828e-08	2.9936849e-05
4.96511e-08	2.9824536e-05
4.9394778e-08	2.9750716e-05
4.9408266e-08	2.9644318e-05
4.9285202e-08	2.9403613e-05
4.9348316e-08	2.9265098e-05
4.9142287e-08	2.9248704e-05
4.9176079e-08	2.9039074e-05
4.906994e-08	2.8945247e-05
4.8937956e-08	2.8850039e-05
4.870586e-08	2.8869813e-05
4.8786683e-08	2.8600876e-05
4.8583884e-08	2.8526342e-05
4.8517193e-08	2.8367772e-05
4.8339598e-08	2.8315224e-05
4.8228693e-08	2.8126468e-05
4.8037144e-08	2.8064242e-05
4.8097081e-08	2.798518e-05
4.7803958e-08	2.7897718e-05
4.784795e-08	2.759565e-05
4.7574316e-08	2.7582273e-05
4.7467755e-08	2.7499249e-05
4.742715e-08	2.7350191e-05
4.74248e-08	2.7153936e-05
4.7166334e-08	2.7091725e-05
4.7264167e-08	2.6932251e-05
4.7035839e-08	2.6840648e-05
4.6973077e-08	2.6732495e-05
4.6783747e-08	2.6617215e-05
4.6818181e-08	2.6494311e-05
4.659778e-08	2.6390446e-05
4.6405037e-08	2.6322447e-05
4.6321958e-08	2.6128386e-05
4.6183378e-08	2.6097906e-05
4.604808e-08	2.5958868e-05
4.6004947e-08	2.5808902e-05
4.5748547e-08	2.5727561e-05
4.563968e-08	2.5549815e-05
4.5638265e-08	2.5395719e-05
4.552048e-08	2.5329555e-05
4.5297064e-08	2.5284808e-05
4.5099615e-08	2.5133335e-05
4.4982636e-08	2.4960944e-05
4.4989113e-08	2.4916823e-05
4.4778258e-08	2.4817298e-05
4.4637811e-08	2.4621111e-05
4.4431039e-08	2.4558871e-05
4.4506655e-08	2.4535058e-05
4.4148754e-08	2.4311361e-05
4.4124114e-08	2.404868e-05
4.3997287e-08	2.402136e-05
4.400326e-08	2.3882004e-05
4.3770751e-08	2.3787044e-05
4.3593238e-08	2.3651307e-05
4.3429813e-08	2.3526673e-05
4.341833e-08	2.3416046e-05
4.3199457e-08	2.3348674e-05
4.3039119e-08	2.318219e-05
4.2966692e-08	2.3065652e-05
4.2727812e-08	2.3019257e-05
4.2620344e-08	2.3055623e-05
4.2597566e-08	2.2807019e-05
4.2263084e-08	2.2545579e-05
4.227402e-08	2.2432676e-05
4.2159341e-08	2.242076e-05
4.2128521e-08	2.225399e-05
4.1855657e-08	2.2100422e-05
4.179996e-08	2.2009706e-05
4.1491332e-08	2.1922544e-05
4.1529763e-08	2.1767653e-05
4.1236758e-08	2.1687169e-05
4.1100046e-08	2.155101e-05
4.1117778e-08	2.134853e-05
4.107299e-08	2.1359498e-05
4.0854826e-08	2.1140099e-05
4.0782636e-08	2.1060223e-05
4.0512585e-08	2.0956064e-05
4.0558193e-08	2.0810372e-05
4.0237179e-08	2.0775836e-05
4.0146081e-08	2.0617832e-05
4.0042616e-08	2.0501674e-05
3.9916352e-08	2.0314892e-05
3.9666135e-08	2.0321756e-05
3.9760056e-08	2.0134605e-05
3.9536795e-08	2.0046999e-05
3.9220569e-08	1.9932247e-05
3.9126517e-08	1.9764568e-05
3.8994794e-08	1.9656882e-05
3.8598575e-08	1.9630831e-05
3.8605816e-08	1.9430102e-05
3.8397469e-08	1.9370949e-05
3.8282202e-08	1.9189143e-05
3.8046249e-08	1.9123976e-05
3.7913332e-08	1.8984334e-05
3.7748234e-08	1.8843988e-05
3.7514201e-08	1.8756833e-05
3.7515296e-08	1.8585312e-05
3.7367428e-08	1.849232e-05
3.7132214e-08	1.8400082e-05
3.7200186e-08	1.8281306e-05
3.6785608e-08	1.8180007e-05
3.6807264e-08	1.8008566e-05
3.6677993e-08	1.7919181e-05
3.6530089e-08	1.7736571e-05
3.6225355e-08	1.7632209e-05
3.612966e-08	1.7522814e-05
3.6067314e-08	1.7444204e-05
3.5979649e-08	1.730504e-05
3.5778234e-08	1.7179111e-05
3.5584619e-08	1.7025895e-05
3.5359409e-08	1.693834e-05
3.5369258e-08	1.6847937e-05
3.5190414e-08	1.684574e-05
3.5038721e-08	1.6602789e-05
3.4657382e-08	1.6536185e-05
3.4711879e-08	1.6254749e-05
3.4393359e-08	1.6210384e-05
3.4308058e-08	1.6103488e-05
3.4057748e-08	1.6026751e-05
3.4079808e-08	1.590865e-05
3.3743574e-08	1.5868441e-05
3.3703746e-08	1.5644385e-05
3.3553394e-08	1.556916e-05
3.3519319e-08	1.5322195e-05
3.3234519e-08	1.5266212e-05
3.3218793e-08	1.5167423e-05
3.2998936e-08	1.5185694e-05
3.2775593e-08	1.4886569e-05
3.2401922e-08	1.4843991e-05
3.23146e-08	1.471784e-05
3.2110856e-08	1.4623128e-05
3.195005e-08	1.4503928e-05
3.168241e-08	1.4446183e-05
3.1600163e-08	1.4230275e-05
3.1336622e-08	1.4150199e-05
3.1232515e-08	1.4000907e-05
3.1075888e-08	1.394272e-05
3.1130479e-08	1.3797393e-05
3.067223e-08	1.3678418e-05
3.0598691e-08	1.3554515e-05
3.0338151e-08	1.344479e-05
3.0120371e-08	1.3341804e-05
2.9891442e-08	1.321615e-05
2.9894254e-08	1.3212113e-05
2.9439073e-08	1.2983239e-05
2.9321443e-08	1.290207e-05
2.9155159e-08	1.2740219e-05
2.9129769e-08	1.2525224e-05
2.8860682e-08	1.2563795e-05
2.8909233e-08	1.2234659e-05
2.8365914e-08	1.2273265e-05
2.8369798e-08	1.2117437e-05
2.812218e-08	1.1982527e-05
2.8116946e-08	1.1800188e-05
2.7821573e-08	1.1801516e-05
2.7845199e-08	1.1644984e-05
2.7435528e-08	1.1626592e-05
2.7294345e-08	1.1422101e-05
2.7132418e-08	1.139539e-05
2.7137612e-08	1.1120095e-05
2.67193e-08	1.1089583e-05
2.6740128e-08	1.0934785e-05
2.6358794e-08	1.0857465e-05
2.637492e-08	1.0828126e-05
2.5844557e-08	1.0667285e-05
2.5746232e-08	1.046571e-05
2.5547363e-08	1.0437336e-05
2.5395502e-08	1.0343613e-05
2.4988282e-08	1.0237799e-05
2.4939986e-08	1.0084397e-05
2.4613936e-08	9.901692e-06
2.4465575e-08	9.80055e-06
2.4319396e-08	9.718378e-06
2.4053563e-08	9.462128e-06
2.3826174e-08	9.400462e-06
2.3656924e-08	9.30725e-06
2.3240353e-08	9.2646e-06
2.3078415e-08	9.123667e-06
2.2788347e-08	9.005527e-06
2.2725879e-08	8.90285e-06
2.2450088e-08	8.739438e-06
2.2363153e-08	8.538685e-06
2.1911896e-08	8.556035e-06
2.1796112e-08	8.414647e-06
2.1507853e-08	8.309143e-06
2.1468258e-08	8.129009e-06
2.1029912e-08	8.065559e-06
2.0990396e-08	7.942465e-06
2.0836501e-08	7.772657e-06
2.0728974e-08	7.631391e-06
2.0527993e-08	7.524984e-06
2.0381301e-08	7.527196e-06
2.0079341e-08	7.444086e-06
1.9786122e-08	7.145366e-06
1.9371767e-08	7.108827e-06
1.9198644e-08	7.042568e-06
1.902188e-08	6.859946e-06
1.8835714e-08	6.735951e-06
1.8635055e-08	6.631861e-06
1.8359513e-08	6.563016e-06
1.82379e-08	6.486347e-06
1.7914886e-08	6.284207e-06
1.7430198e-08	6.247001e-06
1.7280374e-08	6.166511e-06
1.695273e-08	5.972536e-06
1.6928456e-08	5.945809e-06
1.6474282e-08	5.745976e-06
1.641274e-08	5.754864e-06
1.6029223e-08	5.471849e-06
1.5831851e-08	5.276037e-06
1.5624234e-08	5.181458e-06
1.5332954e-08	5.120551e-06
1.5034996e-08	5.01948e-06
1.4786355e-08	5.049538e-06
1.4306094e-08	4.844292e-06
1.4069583e-08	4.712787e-06
1.396074e-08	4.541428e-06
1.3760448e-08	4.482529e-06
1.3300674e-08	4.400588e-06
1.3097556e-08	4.238131e-06
1.2796467e-08	4.108207e-06
1.2423954e-08	4.006185e-06
1.2234915e-08	3.89958e-06
1.2035958e-08	3.725236e-06
1.1512574e-08	3.701307e-06
1.1396177e-08	3.602742e-06
1.0830192e-08	3.518329e-06
1.0701142e-08	3.336054e-06
1.0132384e-08	3.260116e-06
1.0072341e-08	3.120523e-06
9.62097599999998e-09	3.139027e-06
9.38771399999999e-09	2.989853e-06
9.21739499999998e-09	2.8292e-06
8.95224999999999e-09	2.595277e-06
8.440112e-09	2.482759e-06
8.34694999999999e-09	2.444512e-06
7.74895100000001e-09	2.295335e-06
7.35645399999999e-09	2.194982e-06
7.13793899999999e-09	2.057796e-06
6.946787e-09	1.874037e-06
6.47690800000001e-09	1.884746e-06
6.332337e-09	1.679488e-06
6.05591799999999e-09	1.777308e-06
5.86608899999999e-09	1.582694e-06
5.05258699999999e-09	1.325607e-06
4.754707e-09	1.25841e-06
4.22065999999998e-09	1.203852e-06
4.032408e-09	1.02935e-06
3.52462199999999e-09	1.007934e-06
3.30469299999999e-09	8.47703e-07
2.95672099999999e-09	6.95849e-07
2.77351899999999e-09	6.40897e-07
2.33481399999999e-09	4.61266e-07
1.79029799999999e-09	4.19158e-07
1.440844e-09	3.0098e-07
1.149492e-09	1.41963e-07
5.61470999999997e-10	1.81645e-07
4.27610999999999e-10	7.1834e-08
1.98089999999993e-10	5.2271e-08
8.73979999999932e-11	1.16399999999994e-09
-3.3771999999999e-11	8.85099999999994e-09
0	0
