# Supplementary material for: Mechanics of Drosophila wing deployment
Source: Nat Commun. 2024 Dec 11;15:10577. doi: 10.1038/s41467-024-54527-0 (PMC11634967; doi:10.1038/s41467-024-54527-0)
Supplement: Supplementary file 18 — Source data [file 41467_2024_54527_MOESM18_ESM.zip › source_data/figS9a/figS9a_cycle1.txt]

delta_m	F_N
6.4344929e-08	4.3150328e-05
6.4368509e-08	4.2952011e-05
6.4220218e-08	4.292314e-05
6.4310077e-08	4.2818381e-05
6.4504094e-08	4.2677564e-05
6.4280947e-08	4.2577816e-05
6.4357207e-08	4.2452082e-05
6.4239882e-08	4.2298385e-05
6.4264473e-08	4.2176411e-05
6.4388506e-08	4.2036473e-05
6.4430778e-08	4.1920081e-05
6.4387773e-08	4.1807792e-05
6.4454392e-08	4.1678293e-05
6.4396558e-08	4.1614066e-05
6.448432e-08	4.1451829e-05
6.4375894e-08	4.1440019e-05
6.4309928e-08	4.1286827e-05
6.4410216e-08	4.1140202e-05
6.4229569e-08	4.1031595e-05
6.4310565e-08	4.0872658e-05
6.4125237e-08	4.0902415e-05
6.4434089e-08	4.0731019e-05
6.4052371e-08	4.0561581e-05
6.41046e-08	4.0433964e-05
6.4087452e-08	4.0302259e-05
6.4186634e-08	4.0161439e-05
6.4051915e-08	4.0101294e-05
6.4078481e-08	4.003583e-05
6.3924799e-08	3.989866e-05
6.3966088e-08	3.9757069e-05
6.384221e-08	3.9719209e-05
6.3487416e-08	3.9630091e-05
6.3678418e-08	3.9387536e-05
6.3814711e-08	3.9231167e-05
6.3682695e-08	3.917024e-05
6.3715534e-08	3.9011503e-05
6.3757961e-08	3.8853841e-05
6.3655093e-08	3.8726239e-05
6.3640503e-08	3.8644777e-05
6.3626639e-08	3.8534791e-05
6.3476703e-08	3.8462787e-05
6.3394025e-08	3.8408118e-05
6.3325104e-08	3.8219967e-05
6.3265988e-08	3.8083364e-05
6.3122782e-08	3.8025858e-05
6.3096351e-08	3.7902281e-05
6.3143651e-08	3.7760402e-05
6.2895142e-08	3.766023e-05
6.2799904e-08	3.7577381e-05
6.2814911e-08	3.7363814e-05
6.275031e-08	3.7250541e-05
6.2836897e-08	3.7097433e-05
6.2751406e-08	3.7021733e-05
6.2797507e-08	3.6884834e-05
6.2879546e-08	3.6765514e-05
6.2820007e-08	3.6693063e-05
6.2510971e-08	3.658808e-05
6.2418768e-08	3.6487079e-05
6.2489763e-08	3.645455e-05
6.2287844e-08	3.6206594e-05
6.211117e-08	3.6087899e-05
6.2091264e-08	3.5957561e-05
6.1993759e-08	3.5918304e-05
6.2039855e-08	3.5764938e-05
6.189683e-08	3.5587502e-05
6.1829022e-08	3.5459971e-05
6.1675039e-08	3.5438739e-05
6.1830131e-08	3.5285168e-05
6.1761986e-08	3.5265816e-05
6.1607483e-08	3.4967995e-05
6.1437798e-08	3.490995e-05
6.1504766e-08	3.4808632e-05
6.1393928e-08	3.4754904e-05
6.1407727e-08	3.4483513e-05
6.1288547e-08	3.4355594e-05
6.1322305e-08	3.4267689e-05
6.1233038e-08	3.4186115e-05
6.1052176e-08	3.4103863e-05
6.0883104e-08	3.3977295e-05
6.0950691e-08	3.382124e-05
6.0898979e-08	3.3748844e-05
6.0774143e-08	3.3719542e-05
6.0700893e-08	3.3474651e-05
6.0603859e-08	3.3352697e-05
6.0444223e-08	3.3289157e-05
6.0356702e-08	3.3238366e-05
6.0340227e-08	3.3240614e-05
6.0488149e-08	3.3091084e-05
5.990571e-08	3.2752092e-05
6.0097752e-08	3.2609984e-05
5.9864645e-08	3.2474073e-05
5.9685521e-08	3.2385601e-05
5.9593315e-08	3.2292003e-05
5.9617914e-08	3.2151022e-05
5.9584613e-08	3.2024349e-05
5.9404774e-08	3.1995213e-05
5.9202192e-08	3.1916379e-05
5.9218591e-08	3.1770304e-05
5.8907599e-08	3.1649664e-05
5.8878538e-08	3.1515657e-05
5.885005e-08	3.1338041e-05
5.8782212e-08	3.1269086e-05
5.8701728e-08	3.1130704e-05
5.8658074e-08	3.1025385e-05
5.8367032e-08	3.0972546e-05
5.8267341e-08	3.0840235e-05
5.825877e-08	3.0714867e-05
5.8262242e-08	3.0548339e-05
5.7959795e-08	3.0443375e-05
5.790034e-08	3.0311835e-05
5.7810956e-08	3.0249059e-05
5.755305e-08	3.0087141e-05
5.7433836e-08	2.997517e-05
5.7526793e-08	2.9805415e-05
5.7303548e-08	2.9767047e-05
5.7283008e-08	2.9668446e-05
5.7137648e-08	2.9482862e-05
5.7039669e-08	2.9341541e-05
5.6943753e-08	2.9242675e-05
5.6847428e-08	2.9130115e-05
5.6736804e-08	2.8996923e-05
5.6660103e-08	2.8903937e-05
5.6491014e-08	2.8837586e-05
5.6552522e-08	2.865401e-05
5.6298993e-08	2.8561893e-05
5.6116844e-08	2.8444951e-05
5.6150604e-08	2.8273262e-05
5.6124643e-08	2.8233021e-05
5.5768127e-08	2.8116166e-05
5.582053e-08	2.8044543e-05
5.5560983e-08	2.7856763e-05
5.5548374e-08	2.7710423e-05
5.525773e-08	2.7615575e-05
5.5295633e-08	2.7494858e-05
5.5175087e-08	2.7329698e-05
5.5041414e-08	2.722105e-05
5.4849838e-08	2.7158609e-05
5.4703862e-08	2.7073314e-05
5.4541918e-08	2.6945871e-05
5.4401139e-08	2.6821749e-05
5.4278409e-08	2.6720483e-05
5.417284e-08	2.661867e-05
5.3986667e-08	2.6507542e-05
5.4016939e-08	2.621023e-05
5.381058e-08	2.6156104e-05
5.36808e-08	2.6035176e-05
5.3555441e-08	2.6028039e-05
5.3529433e-08	2.5946649e-05
5.3140717e-08	2.5789125e-05
5.3219346e-08	2.5523125e-05
5.291667e-08	2.5499051e-05
5.2877015e-08	2.5384402e-05
5.2709635e-08	2.5263195e-05
5.2617968e-08	2.5140113e-05
5.2367066e-08	2.5010414e-05
5.228604e-08	2.4985819e-05
5.2161866e-08	2.4815531e-05
5.2125978e-08	2.4617861e-05
5.1857781e-08	2.4623646e-05
5.1557415e-08	2.444674e-05
5.1492658e-08	2.4294439e-05
5.1553166e-08	2.417612e-05
5.1354149e-08	2.4067223e-05
5.1422577e-08	2.387097e-05
5.1053692e-08	2.3829353e-05
5.1018454e-08	2.3675518e-05
5.0727908e-08	2.3625604e-05
5.0837142e-08	2.3500711e-05
5.0509991e-08	2.3367499e-05
5.0629548e-08	2.3171328e-05
5.0433952e-08	2.3107506e-05
5.0450932e-08	2.2983349e-05
5.005931e-08	2.2960046e-05
5.0064188e-08	2.2779316e-05
4.9659086e-08	2.2742253e-05
4.9754578e-08	2.2557022e-05
4.9607502e-08	2.2360141e-05
4.9382556e-08	2.2335472e-05
4.9114239e-08	2.2285478e-05
4.8981238e-08	2.2151535e-05
4.884457e-08	2.1928378e-05
4.9082284e-08	2.1780338e-05
4.8703433e-08	2.1715106e-05
4.8684138e-08	2.1519454e-05
4.8438596e-08	2.1455228e-05
4.8333561e-08	2.1333055e-05
4.8067118e-08	2.1302435e-05
4.8022981e-08	2.111552e-05
4.7822184e-08	2.1018248e-05
4.77476e-08	2.0858781e-05
4.7441144e-08	2.0837345e-05
4.75222e-08	2.0613267e-05
4.7238183e-08	2.0548862e-05
4.7142653e-08	2.0432477e-05
4.6947338e-08	2.0370153e-05
4.6882316e-08	2.0184232e-05
4.6682012e-08	2.0041671e-05
4.6630527e-08	1.9945749e-05
4.6436307e-08	1.9819931e-05
4.6269227e-08	1.9849677e-05
4.5819472e-08	1.963431e-05
4.5600702e-08	1.952299e-05
4.5473637e-08	1.940614e-05
4.5369051e-08	1.9272844e-05
4.5258897e-08	1.9113338e-05
4.5176038e-08	1.8990988e-05
4.4851942e-08	1.8934721e-05
4.490137e-08	1.8734125e-05
4.4538198e-08	1.8724227e-05
4.4469625e-08	1.8620425e-05
4.4243351e-08	1.8695435e-05
4.3869868e-08	1.8303597e-05
4.3785377e-08	1.8163423e-05
4.3703507e-08	1.8132087e-05
4.3307885e-08	1.8016153e-05
4.3285761e-08	1.7803614e-05
4.3173197e-08	1.7759418e-05
4.3248522e-08	1.7511538e-05
4.2972444e-08	1.7439598e-05
4.2852122e-08	1.7283288e-05
4.2678102e-08	1.720684e-05
4.2531602e-08	1.7094249e-05
4.2137642e-08	1.7069268e-05
4.2044338e-08	1.6910575e-05
4.1859799e-08	1.6841574e-05
4.1756788e-08	1.6679652e-05
4.1750455e-08	1.6677766e-05
4.1667164e-08	1.6584507e-05
4.1002584e-08	1.6273548e-05
4.1226885e-08	1.602817e-05
4.0923287e-08	1.6101085e-05
4.0976394e-08	1.6018577e-05
4.059718e-08	1.5709681e-05
4.0539779e-08	1.5640253e-05
4.0218854e-08	1.5589543e-05
4.0104757e-08	1.5489724e-05
3.9851531e-08	1.5436678e-05
3.9727655e-08	1.5234317e-05
3.9468569e-08	1.5120857e-05
3.930395e-08	1.5044162e-05
3.9142881e-08	1.4912513e-05
3.8899943e-08	1.475224e-05
3.8667021e-08	1.464939e-05
3.8617985e-08	1.4576663e-05
3.8296383e-08	1.4456525e-05
3.8208582e-08	1.4319497e-05
3.7879098e-08	1.4227227e-05
3.7820822e-08	1.4050423e-05
3.7639524e-08	1.3981268e-05
3.7505668e-08	1.3836138e-05
3.7263495e-08	1.3730496e-05
3.7235666e-08	1.3606747e-05
3.6805131e-08	1.3519889e-05
3.6786205e-08	1.3393849e-05
3.645272e-08	1.3370822e-05
3.6471543e-08	1.3216389e-05
3.5999613e-08	1.3000872e-05
3.6109188e-08	1.2838481e-05
3.5690441e-08	1.2789774e-05
3.5642867e-08	1.2619143e-05
3.5282924e-08	1.2633647e-05
3.5141763e-08	1.2438226e-05
3.4896681e-08	1.2368951e-05
3.4811232e-08	1.2182108e-05
3.4453338e-08	1.2132449e-05
3.431217e-08	1.1953197e-05
3.4045773e-08	1.1882595e-05
3.4003023e-08	1.1746024e-05
3.364628e-08	1.1627154e-05
3.3530739e-08	1.1511849e-05
3.3162617e-08	1.1424129e-05
3.292839e-08	1.1295712e-05
3.2752327e-08	1.1190524e-05
3.2661456e-08	1.1062114e-05
3.2330914e-08	1.0935253e-05
3.218961e-08	1.0811202e-05
3.1694259e-08	1.0826086e-05
3.1597621e-08	1.0638221e-05
3.1214238e-08	1.0544955e-05
3.1307472e-08	1.0333137e-05
3.0728747e-08	1.0285582e-05
3.0729985e-08	1.0096621e-05
3.0298618e-08	1.008691e-05
3.027212e-08	9.909646e-06
2.9868426e-08	9.798081e-06
2.9759968e-08	9.691259e-06
2.9378035e-08	9.575586e-06
2.9421756e-08	9.356648e-06
2.9076072e-08	9.390357e-06
2.8999296e-08	9.338662e-06
2.8444204e-08	9.120055e-06
2.8240453e-08	8.933333e-06
2.7951516e-08	8.865002e-06
2.7862871e-08	8.721921e-06
2.7612589e-08	8.617288e-06
2.7453856e-08	8.495482e-06
2.7099754e-08	8.514185e-06
2.7239861e-08	8.462556e-06
2.6575648e-08	8.198901e-06
2.6306914e-08	7.961488e-06
2.5956504e-08	7.871702e-06
2.5602032e-08	7.808759e-06
2.5404091e-08	7.702407e-06
2.5254993e-08	7.593337e-06
2.4778007e-08	7.564828e-06
2.4542802e-08	7.375766e-06
2.4219869e-08	7.278948e-06
2.4072305e-08	7.116406e-06
2.3659776e-08	7.059244e-06
2.3587286e-08	6.921286e-06
2.3307833e-08	6.752961e-06
2.310186e-08	6.626018e-06
2.2809483e-08	6.566356e-06
2.2541795e-08	6.402161e-06
2.2057649e-08	6.357218e-06
2.2049742e-08	6.194424e-06
2.1595139e-08	6.180481e-06
2.1335689e-08	6.041003e-06
2.091281e-08	5.946568e-06
2.064447e-08	5.756812e-06
2.0186779e-08	5.786115e-06
2.0119761e-08	5.583808e-06
1.9902874e-08	5.551876e-06
1.9588866e-08	5.250732e-06
1.9073913e-08	5.147506e-06
1.8723582e-08	5.034288e-06
1.8443027e-08	4.998369e-06
1.8255451e-08	4.803529e-06
1.7870282e-08	4.731031e-06
1.7595305e-08	4.581019e-06
1.7004684e-08	4.578432e-06
1.6993682e-08	4.472449e-06
1.6656474e-08	4.351565e-06
1.6199644e-08	4.150834e-06
1.5871791e-08	4.052297e-06
1.5530651e-08	3.925553e-06
1.5010539e-08	3.894107e-06
1.4836899e-08	3.743524e-06
1.4498384e-08	3.65381e-06
1.4238435e-08	3.518222e-06
1.3881355e-08	3.520567e-06
1.3940962e-08	3.497352e-06
1.2989858e-08	3.108446e-06
1.277049e-08	2.981205e-06
1.2297625e-08	2.887223e-06
1.2141958e-08	2.777348e-06
1.1728002e-08	2.65537e-06
1.1512648e-08	2.570822e-06
1.0968363e-08	2.524963e-06
1.0633762e-08	2.392906e-06
1.0123717e-08	2.262355e-06
9.85435800000001e-09	2.13365e-06
9.42054900000001e-09	2.099293e-06
9.1495e-09	1.959028e-06
8.82130500000001e-09	1.993876e-06
8.30650100000001e-09	1.686247e-06
7.99043500000001e-09	1.559329e-06
7.632259e-09	1.456657e-06
7.10145300000001e-09	1.373985e-06
6.892042e-09	1.210853e-06
6.42935200000001e-09	1.207242e-06
6.13895400000001e-09	1.020957e-06
5.49892300000001e-09	1.049694e-06
5.03267000000001e-09	8.5545e-07
4.54893700000001e-09	7.36579e-07
4.01306500000001e-09	7.02718e-07
3.57572200000001e-09	7.02596e-07
3.602434e-09	5.59495e-07
2.69376700000001e-09	2.8783e-07
2.44088600000001e-09	1.88921e-07
1.95367700000001e-09	5.77470000000002e-08
1.582363e-09	6.21000000000005e-09
1.180756e-09	-4.29579999999998e-08
9.47922000000006e-10	-5.2921e-08
6.00964000000005e-10	-7.92379999999999e-08
3.94337000000007e-10	-7.0603e-08
5.88010000000025e-11	-2.56319999999999e-08
0	0
