# Supplementary material for: Mechanics of Drosophila wing deployment
Source: Nat Commun. 2024 Dec 11;15:10577. doi: 10.1038/s41467-024-54527-0 (PMC11634967; doi:10.1038/s41467-024-54527-0)
Supplement: Supplementary file 18 — Source data [file 41467_2024_54527_MOESM18_ESM.zip › source_data/fig3e/fig3e_3Darea.txt]

boxplot_ID	area3D_um2
3DareaSpinningFolded_um2	229.09332150035
3DareaSpinningFolded_um2	212.232031464289
3DareaSpinningFolded_um2	191.953306622603
3DareaSpinningFolded_um2	229.509465607206
3DareaSpinningFolded_um2	201.704526837633
3DareaProfiloDeployed_um2	302.114381641309
3DareaProfiloDeployed_um2	227.083414103844
3DareaProfiloDeployed_um2	259.237547178414
3DareaProfiloDeployed_um2	235.174766658913
3DareaProfiloDeployed_um2	268.661003135751
3DareaProfiloDeployed_um2	224.957302893338
3DareaProfiloDeployed_um2	236.454252605391
3DareaProfiloDeployed_um2	261.611347323168
3DareaProfiloDeployed_um2	295.416653867
3DareaProfiloDeployed_um2	233.490294381118
3DareaProfiloDeployed_um2	263.411929902926
3DareaProfiloDeployed_um2	226.34629486814
3DareaProfiloDeployed_um2	274.645875950016
3DareaProfiloDeployed_um2	241.496100780997
3DareaProfiloDeployed_um2	285.233005226612
3DareaProfiloDeployed_um2	232.396434217785
3DareaProfiloDeployed_um2	277.477117415199
3DareaProfiloDeployed_um2	200.345337547582
3DareaProfiloDeployed_um2	252.181069789643
3DareaProfiloDeployed_um2	213.070352907303
3DareaProfiloDeployed_um2	236.428633749285
3DareaProfiloDeployed_um2	217.406882806918
3DareaProfiloDeployed_um2	241.002717098425
3DareaProfiloDeployed_um2	226.228415265535
3DareaProfiloDeployed_um2	226.8605378705
3DareaProfiloDeployed_um2	258.499582230906
3DareaProfiloDeployed_um2	206.894071494348
3DareaProfiloDeployed_um2	218.712370708115
3DareaProfiloDeployed_um2	228.566398554154
3DareaProfiloDeployed_um2	217.174651160422
3DareaProfiloDeployed_um2	271.736993510797
3DareaProfiloDeployed_um2	265.250423272189
3DareaProfiloDeployed_um2	187.880294430925
3DareaProfiloDeployed_um2	167.11289447603
3DareaProfiloDeployed_um2	219.43929297713
3DareaProfiloDeployed_um2	244.829784104469
3DareaProfiloDeployed_um2	202.939053996636
3DareaProfiloDeployed_um2	267.219537986277
3DareaProfiloDeployed_um2	218.628749585928
3DareaProfiloDeployed_um2	241.703228238668
3DareaProfiloDeployed_um2	216.851928486887
3DareaProfiloDeployed_um2	206.85509896876
3DareaProfiloDeployed_um2	224.640132619162
3DareaProfiloDeployed_um2	264.670169746331
3DareaProfiloDeployed_um2	244.584172927711
3DareaProfiloDeployed_um2	214.112860791859
3DareaProfiloDeployed_um2	250.178545732393
3DareaProfiloDeployed_um2	281.174130297026
3DareaProfiloDeployed_um2	257.052361460204
3DareaProfiloDeployed_um2	235.217434947498
3DareaProfiloDeployed_um2	276.894171436963
3DareaProfiloDeployed_um2	292.502095819562
3DareaProfiloDeployed_um2	267.974146081455
3DareaProfiloDeployed_um2	225.45896645855
3DareaProfiloDeployed_um2	231.201599707643
3DareaProfiloDeployed_um2	283.238110397853
3DareaProfiloDeployed_um2	254.176354541625
3DareaProfiloDeployed_um2	229.064514361306
3DareaProfiloDeployed_um2	193.739277205617
3DareaProfiloDeployed_um2	211.667035322463
3DareaProfiloDeployed_um2	226.120561673539
3DareaProfiloDeployed_um2	245.064443240948
3DareaProfiloDeployed_um2	230.224563497038
3DareaProfiloDeployed_um2	182.593073444312
3DareaProfiloDeployed_um2	216.850261019912
3DareaProfiloDeployed_um2	166.928775402958
3DareaProfiloDeployed_um2	176.383158386579
3DareaProfiloDeployed_um2	206.740804375477
3DareaProfiloDeployed_um2	222.492680267678
3DareaProfiloDeployed_um2	180.613995055038
3DareaProfiloDeployed_um2	209.712270261722
3DareaProfiloDeployed_um2	210.167846063264
3DareaProfiloDeployed_um2	201.763693655895
3DareaProfiloDeployed_um2	172.326965500076
3DareaProfiloDeployed_um2	191.421377893065
3DareaProfiloDeployed_um2	179.987448488472
3DareaProfiloDeployed_um2	229.056249885565
3DareaProfiloDeployed_um2	207.60747204833
3DareaProfiloDeployed_um2	197.644698341394
3DareaProfiloDeployed_um2	232.771768695757
3DareaProfiloDeployed_um2	197.077392976002
3DareaProfiloDeployed_um2	203.775510839882
3DareaProfiloDeployed_um2	188.487203099851
3DareaProfiloDeployed_um2	211.492903313354
3DareaProfiloDeployed_um2	212.036174834227
3DareaProfiloDeployed_um2	203.7660161859
3DareaProfiloDeployed_um2	222.472198589814
3DareaProfiloDeployed_um2	175.692131884226
3DareaProfiloDeployed_um2	160.040662703594
3DareaProfiloDeployed_um2	181.894847948377
3DareaProfiloDeployed_um2	152.208413778034
3DareaProfiloDeployed_um2	188.89051637511
3DareaProfiloDeployed_um2	215.687802259091
3DareaProfiloDeployed_um2	196.38716000274
3DareaProfiloDeployed_um2	190.402295482984
3DareaProfiloDeployed_um2	223.404576137694
3DareaProfiloDeployed_um2	179.314279089103
3DareaProfiloDeployed_um2	205.963090522136
3DareaProfiloDeployed_um2	206.91905234494
3DareaProfiloDeployed_um2	216.555442844864
3DareaProfiloDeployed_um2	180.197246630809
3DareaProfiloDeployed_um2	182.031666363083
