# Supplementary material for: Mechanics of Drosophila wing deployment
Source: Nat Commun. 2024 Dec 11;15:10577. doi: 10.1038/s41467-024-54527-0 (PMC11634967; doi:10.1038/s41467-024-54527-0)
Supplement: Supplementary file 18 — Source data [file 41467_2024_54527_MOESM18_ESM.zip › source_data/fig3e/fig3e_height.txt]

boxplot_ID	height_um
heightProfiloFolded_um	1.18303291253865
heightProfiloFolded_um	1.7847126879471
heightProfiloFolded_um	1.21361506683545
heightProfiloFolded_um	1.21880618699751
heightProfiloFolded_um	1.39803003491595
heightProfiloFolded_um	1.62643171505502
heightProfiloFolded_um	1.14099327844669
heightProfiloFolded_um	1.22410945762346
heightProfiloDeployed_um	0.478131580036518
heightProfiloDeployed_um	0.733877177058385
heightProfiloDeployed_um	0.611035934879803
