# Supplementary material for: Mechanics of Drosophila wing deployment
Source: Nat Commun. 2024 Dec 11;15:10577. doi: 10.1038/s41467-024-54527-0 (PMC11634967; doi:10.1038/s41467-024-54527-0)
Supplement: Supplementary file 18 — Source data [file 41467_2024_54527_MOESM18_ESM.zip › source_data/fig3e/fig3e_thickness.txt]

boxplot_ID	thickness_um
thicknessTEMFolded_um	11.76
thicknessTEMFolded_um	9.309
thicknessTEMFolded_um	12.56
thicknessTEMFolded_um	16.34
thicknessTEMFolded_um	10.65
thicknessTEMFolded_um	23.75
thicknessTEMFolded_um	16.82
thicknessTEMFolded_um	14.08
thicknessTEMFolded_um	17.89
thicknessTEMFolded_um	16.98
thicknessTEMFolded_um	14.44
thicknessTEMFolded_um	13.66
thicknessTEMFolded_um	11.23
thicknessTEMFolded_um	9.735
thicknessTEMFolded_um	18.16
thicknessTEMFolded_um	18.7
thicknessTEMFolded_um	14.79
thicknessTEMFolded_um	25.61
thicknessTEMFolded_um	24.1
thicknessTEMFolded_um	21.96
thicknessTEMFolded_um	10.43
thicknessTEMFolded_um	18.73
thicknessTEMFolded_um	14.77
thicknessTEMFolded_um	20.13
thicknessTEMFolded_um	17.74
thicknessTEMFolded_um	10.49
thicknessTEMFolded_um	19.73
thicknessTEMFolded_um	18
thicknessTEMFolded_um	20.45
thicknessTEMFolded_um	21.39
thicknessTEMFolded_um	18.44
thicknessTEMFolded_um	17.18
thicknessTEMFolded_um	17.39
thicknessTEMFolded_um	12.11
thicknessTEMFolded_um	19.44
thicknessTEMFolded_um	15.18
thicknessTEMFolded_um	12.81
thicknessTEMFolded_um	13.31
thicknessTEMFolded_um	14.57
thicknessTEMFolded_um	9.719
thicknessTEMFolded_um	18.99
thicknessTEMFolded_um	16.69
thicknessTEMFolded_um	15.07
thicknessTEMFolded_um	26.88
thicknessTEMFolded_um	21.43
thicknessTEMFolded_um	14.96
thicknessTEMFolded_um	17.39
thicknessTEMFolded_um	11.15
thicknessTEMDeployed_um	0.5412
thicknessTEMDeployed_um	0.6219
thicknessTEMDeployed_um	0.4798
thicknessTEMDeployed_um	0.3523
thicknessTEMDeployed_um	0.7486
thicknessTEMDeployed_um	0.6455
thicknessTEMDeployed_um	0.5568
thicknessTEMDeployed_um	0.5506
thicknessTEMDeployed_um	0.2724
thicknessTEMDeployed_um	0.5975
thicknessTEMDeployed_um	0.5008
thicknessTEMDeployed_um	0.4256
thicknessTEMDeployed_um	0.5214
thicknessTEMDeployed_um	0.5384
thicknessTEMDeployed_um	0.4506
thicknessTEMDeployed_um	0.4241
thicknessTEMDeployed_um	0.3797
thicknessTEMDeployed_um	0.4269
thicknessTEMDeployed_um	0.4346
thickness2photonDeploying_um	32.94
thickness2photonDeploying_um	31.65
thickness2photonDeploying_um	40.3
thickness2photonDeploying_um	34.01
thickness2photonDeploying_um	35.58
thickness2photonDeploying_um	37.31
thickness2photonDeploying_um	39.9
thickness2photonDeploying_um	38.92
thickness2photonDeploying_um	35.22
