# Supplementary material for: Mechanics of Drosophila wing deployment
Source: Nat Commun. 2024 Dec 11;15:10577. doi: 10.1038/s41467-024-54527-0 (PMC11634967; doi:10.1038/s41467-024-54527-0)
Supplement: Supplementary file 18 — Source data [file 41467_2024_54527_MOESM18_ESM.zip › source_data/fig3e/fig3e_area.txt]

boxplot_ID	area_um2
areaSpinningFolded_um2	51.8506787013056
areaSpinningFolded_um2	48.4329218657953
areaSpinningFolded_um2	50.0646251292002
areaSpinningFolded_um2	55.2684355368158
areaSpinningFolded_um2	59.0610431220272
areaSpinningFolded_um2	39.8885297770197
areaSpinningFolded_um2	41.0241070481731
areaSpinningFolded_um2	50.4835759671015
areaSpinningFolded_um2	48.6093222185958
areaSpinningFolded_um2	43.0857861715293
areaSpinningFolded_um2	56.5142630284695
areaSpinningFolded_um2	58.5318420636256
areaSpinningFolded_um2	49.1164732328974
areaSpinningFolded_um2	59.8438196875795
areaSpinningFolded_um2	53.9564579128619
areaSpinningFolded_um2	41.9391838783258
areaSpinningFolded_um2	51.2332774665037
areaSpinningFolded_um2	41.994308988576
areaSpinningFolded_um2	72.6989953979181
areaSpinningFolded_um2	76.4585279169794
areaSpinningFolded_um2	66.8226586452505
areaSpinningFolded_um2	64.8932797864947
areaSpinningFolded_um2	40.340555681071
areaSpinningFolded_um2	81.5961881922948
areaSpinningFolded_um2	56.315812631569
areaSpinningFolded_um2	41.8399586798755
areaSpinningFolded_um2	56.1835123669686
areaSpinningFolded_um2	48.5982971965458
areaSpinningFolded_um2	64.7940545880444
areaSpinningFolded_um2	34.8941947883547
areaSpinningFolded_um2	40.6161812323218
areaSpinningFolded_um2	59.1712933425275
areaSpinningFolded_um2	71.1113922227133
areaSpinningFolded_um2	81.9159138317458
areaSpinningFolded_um2	76.5026280051795
areaSpinningFolded_um2	84.661144322204
areaSpinningFolded_um2	83.2609665218498
areaSpinningFolded_um2	74.5511991023237
areaSpinningFolded_um2	84.0878431756023
areaSpinningFolded_um2	75.6426762852769
areaSpinningFolded_um2	84.6060192119538
areaSpinningFolded_um2	95.9728169455379
areaSpinningFolded_um2	84.4075688150532
areaSpinningFolded_um2	99.7984995968994
areaSpinningFolded_um2	82.8971407941987
areaSpinningFolded_um2	94.3962387923832
areaSpinningFolded_um2	73.5368970737206
areaSpinningFolded_um2	71.3649677298641
areaSpinningFolded_um2	88.5419520838156
areaSpinningFolded_um2	87.1086992173113
areaSpinningFolded_um2	97.7257954514932
areaSpinningFolded_um2	104.197483394863
areaSpinningFolded_um2	68.7740875481063
areaSpinningFolded_um2	94.2088134175326
areaSpinningFolded_um2	92.5991601982278
areaSpinningFolded_um2	95.5207910414866
areaSpinningFolded_um2	68.2448864897047
areaSpinningFolded_um2	111.385797771484
areaSpinningFolded_um2	137.746625493113
areaSpinningFolded_um2	43.1960363920296
areaSpinningFolded_um2	64.4302288603933
areaSpinningFolded_um2	91.5848581696248
areaSpinningFolded_um2	39.679054358069
areaSpinningFolded_um2	65.6981063961471
areaSpinningFolded_um2	82.3679397357971
areaSpinningFolded_um2	76.5467280933796
areaSpinningFolded_um2	51.9058038115557
areaSpinningFolded_um2	74.4519739038734
areaSpinningFolded_um2	72.6107952215178
areaSpinningFolded_um2	60.2517455034308
areaSpinningFolded_um2	67.660560321053
areaSpinningFolded_um2	73.8896977793217
areaSpinningFolded_um2	79.4022088043382
areaSpinningFolded_um2	81.4749129497444
areaSpinningFolded_um2	62.4016248031872
areaSpinningFolded_um2	95.0797901594852
areaSpinningFolded_um2	55.7976365952174
areaSpinningFolded_um2	72.4233698466673
areaSpinningFolded_um2	53.3941817883102
areaSpinningFolded_um2	71.6957183913651
areaSpinningFolded_um2	72.8643707286686
areaSpinningFolded_um2	86.1274722548584
areaSpinningFolded_um2	65.4114558228462
areaSpinningFolded_um2	78.9612079223369
areaSpinningFolded_um2	79.98653497299
areaSpinningFolded_um2	69.4686639372584
areaSpinningFolded_um2	96.3476676952391
areaSpinningFolded_um2	103.833657667212
areaSpinningFolded_um2	76.006502012928
areaSpinningFolded_um2	66.6572833145
areaSpinningFolded_um2	76.8113286225804
areaSpinningFolded_um2	78.663532326986
areaSpinningFolded_um2	95.9066668132377
areaSpinningFolded_um2	89.2144784288677
areaSpinningFolded_um2	93.9111378221817
areaSpinningFolded_um2	68.0133610266541
areaSpinningFolded_um2	92.3676347351771
areaSpinningFolded_um2	69.6009642018588
areaSpinningFolded_um2	64.4412538824433
areaSpinningFolded_um2	89.7326544652192
areaSpinningFolded_um2	88.0348010695141
areaSpinningFolded_um2	94.2970135939329
areaSpinningFolded_um2	83.5586421172007
areaSpinningFolded_um2	47.4737449474424
areaSpinningFolded_um2	72.9746209491689
areaSpinningFolded_um2	79.4904089807385
areaSpinningFolded_um2	73.6361222721709
areaSpinningFolded_um2	81.8056636112454
areaSpinningFolded_um2	73.5258720516706
areaSpinningFolded_um2	67.8920857841037
areaSpinningFolded_um2	85.675446350807
areaSpinningFolded_um2	84.1209182417524
areaSpinningFolded_um2	85.2013704026556
areaSpinningFolded_um2	59.2484684968777
areaSpinningFolded_um2	94.1757383513825
areaSpinningFolded_um2	55.7314864629172
areaSpinningFolded_um2	67.6495352990029
areaSpinningFolded_um2	64.2869035737429
areaSpinningFolded_um2	61.7621735242853
areaSpinningFolded_um2	59.6122942245288
areaSpinningFolded_um2	65.4004308007962
areaSpinningFolded_um2	58.7743925487263
areaSpinningFolded_um2	68.5976871953058
areaSpinningFolded_um2	63.4820769640905
areaSpinningFolded_um2	63.32772665539
areaSpinningFolded_um2	43.5047370094305
areaSpinningFolded_um2	44.1993133985826
areaSpinningFolded_um2	37.0220240440111
areaSpinningFolded_um2	42.5896601792778
areaSpinningFolded_um2	41.2556325112238
areaSpinningFolded_um2	39.6459792919189
areaSpinningFolded_um2	49.5684991369487
areaSpinningFolded_um2	42.4242848485273
areaSpinningFolded_um2	46.4373928747393
areaSpinningFolded_um2	47.8044956089434
areaSpinningFolded_um2	48.6313722626959
areaSpinningFolded_um2	41.2666575332738
areaSpinningFolded_um2	68.4984619968555
areaSpinningFolded_um2	45.9633169265879
areaSpinningFolded_um2	80.2621605242408
areaSpinningFolded_um2	74.9480998961249
areaSpinningFolded_um2	72.8312956625185
areaSpinningFolded_um2	71.7949435898154
areaSpinningFolded_um2	73.33844667682
areaSpinningFolded_um2	62.0488240975862
areaSpinningFolded_um2	65.4665809330964
areaSpinningFolded_um2	64.7720045439443
areaSpinningFolded_um2	83.8122176243514
areaSpinningFolded_um2	80.8354616708425
areaSpinningFolded_um2	58.3554417108251
areaSpinningFolded_um2	63.0410760820891
areaSpinningFolded_um2	66.4588329175994
areaSpinningFolded_um2	82.2356394711967
areaSpinningFolded_um2	72.3902947805172
areaSpinningFolded_um2	67.7597855195033
areaSpinningFolded_um2	73.4707469414204
areaSpinningFolded_um2	55.1361352722154
areaSpinningFolded_um2	52.7988305976084
areaSpinningFolded_um2	64.0664031327422
areaSpinningFolded_um2	77.340529680982
areaSpinningFolded_um2	79.1486332971875
areaSpinningFolded_um2	60.0753451506302
areaSpinningFolded_um2	71.320867641664
areaSpinningFolded_um2	70.1742653484605
areaSpinningFolded_um2	65.5988811976968
areaSpinningFolded_um2	66.1942323883986
areaSpinningFolded_um2	66.3044826088989
areaSpinningFolded_um2	59.8438196875795
areaSpinningFolded_um2	75.2016754032756
areaSpinningFolded_um2	52.7878055755584
areaSpinningFolded_um2	72.1367192733664
areaSpinningFolded_um2	66.4808829616995
areaSpinningFolded_um2	68.7189624378562
areaSpinningFolded_um2	63.9010278019917
areaSpinningFolded_um2	54.9487098973649
areaSpinningFolded_um2	48.664447328846
areaSpinningFolded_um2	76.987728975381
areaSpinningFolded_um2	61.8834487668357
areaSpinningFolded_um2	65.7863065725474
areaSpinningFolded_um2	43.2511615022798
areaSpinningFolded_um2	54.1438832877124
areaSpinningFolded_um2	46.7901935803404
areaSpinningFolded_um2	39.9546799093199
areaSpinningFolded_um2	70.7034664068621
areaSpinningFolded_um2	56.8780887561206
areaSpinningFolded_um2	57.0434640868711
areaSpinningFolded_um2	68.0464360928041
areaSpinningFolded_um2	71.0783171565632
areaSpinningFolded_um2	43.32833665663
areaSpinningFolded_um2	40.9469318938228
areaSpinningFolded_um2	52.3137296274069
areaSpinningFolded_um2	63.1513263025895
areaSpinningFolded_um2	39.2931785863179
areaSpinningFolded_um2	64.5184290367936
areaSpinningFolded_um2	60.0753451506302
areaSpinningFolded_um2	41.9061088121757
areaSpinningFolded_um2	62.5670001339377
areaSpinningFolded_um2	69.325338650608
areaSpinningFolded_um2	60.1966203931806
areaSpinningFolded_um2	46.4704679408894
areaSpinningFolded_um2	69.9537649074599
areaSpinningFolded_um2	50.8474016947525
areaSpinningFolded_um2	66.8998337996007
areaSpinningFolded_um2	64.4081788162932
areaSpinningFolded_um2	51.7183784367052
areaSpinningFolded_um2	50.3843507686512
areaSpinningFolded_um2	56.3599127197691
areaSpinningFolded_um2	60.4612209223814
areaSpinningFolded_um2	33.4719669439004
areaSpinningFolded_um2	94.9144148287347
areaSpinningFolded_um2	67.1093092185513
areaSpinningFolded_um2	94.7821145641344
areaSpinningFolded_um2	80.6370112739419
areaSpinningFolded_um2	54.1769583538625
areaSpinningFolded_um2	73.9227728454718
areaSpinningFolded_um2	79.1817083633375
areaSpinningFolded_um2	77.6161552322329
areaSpinningFolded_um2	53.9233828467118
areaSpinningFolded_um2	63.6915523830411
areaSpinningFolded_um2	67.0431590862511
areaSpinningFolded_um2	61.2329724658837
areaSpinningFolded_um2	75.2016754032756
areaSpinningFolded_um2	60.8250466500325
areaSpinningFolded_um2	66.2714075427488
areaSpinningFolded_um2	64.5625291249937
areaSpinningFolded_um2	60.4722459444314
areaSpinningFolded_um2	65.9627069253479
areaSpinningFolded_um2	43.4937119873805
areaSpinningFolded_um2	61.0345220689831
areaSpinningFolded_um2	53.8682577364616
areaSpinningFolded_um2	48.5321470642456
areaSpinningFolded_um2	53.5595571190607
areaSpinningFolded_um2	54.5848841697138
areaSpinningFolded_um2	57.1096142191713
areaSpinningFolded_um2	63.669502338941
areaSpinningFolded_um2	54.7723095445643
areaSpinningFolded_um2	57.3080646160719
areaSpinningFolded_um2	69.2922635844579
areaSpinningFolded_um2	56.8780887561206
areaSpinningFolded_um2	54.2320834641127
areaSpinningFolded_um2	73.5920221839708
areaSpinningFolded_um2	52.8208806417085
areaSpinningFolded_um2	64.5294540588436
areaSpinningFolded_um2	69.1048382096073
areaSpinningFolded_um2	55.3676607352661
areaSpinningFolded_um2	58.2010914021246
areaSpinningFolded_um2	59.5351190701786
areaSpinningFolded_um2	56.8229636458705
areaSpinningFolded_um2	43.5819121637807
areaSpinningFolded_um2	37.6284002567629
areaSpinningFolded_um2	38.2568265136148
areaSpinningFolded_um2	46.9665939331409
areaSpinningFolded_um2	38.1796513592645
areaSpinningFolded_um2	35.8423466846575
areaSpinningFolded_um2	59.0610431220272
areaSpinningFolded_um2	41.002057004073
areaSpinningFolded_um2	51.8617037233556
areaSpinningFolded_um2	43.5267870535306
areaSpinningFolded_um2	49.1385232769974
areaSpinningFolded_um2	50.1969253938006
areaSpinningFolded_um2	46.4043178085892
areaSpinningFolded_um2	46.4814929629394
areaSpinningFolded_um2	37.9701759403139
areaSpinningFolded_um2	51.8617037233556
areaSpinningFolded_um2	42.4132598264772
areaSpinningDeploying_um2	194.304988609783
areaSpinningDeploying_um2	188.153026305864
areaSpinningDeploying_um2	163.809777619391
areaSpinningDeploying_um2	153.876232752312
areaSpinningDeploying_um2	206.046637093068
areaSpinningDeploying_um2	145.530291060437
areaSpinningDeploying_um2	175.827051653927
areaSpinningDeploying_um2	164.250778501393
areaSpinningDeploying_um2	163.46800193584
areaSpinningDeploying_um2	164.460253920343
areaSpinningDeploying_um2	147.338394676642
areaSpinningDeploying_um2	169.300238600308
areaSpinningDeploying_um2	178.737657475136
areaSpinningDeploying_um2	167.745710491253
areaSpinningDeploying_um2	173.555897111621
areaSpinningDeploying_um2	155.166160332166
areaSpinningDeploying_um2	163.049051097939
areaSpinningDeploying_um2	133.30354160695
areaSpinningDeploying_um2	133.667367334601
areaSpinningDeploying_um2	134.284768569403
areaSpinningDeploying_um2	134.780894561654
areaSpinningDeploying_um2	139.190903381668
areaSpinningDeploying_um2	127.460279920432
areaSpinningDeploying_um2	135.078570157005
areaSpinningDeploying_um2	125.211175422226
areaSpinningDeploying_um2	129.819634639139
areaSpinningDeploying_um2	126.69955339898
areaSpinningDeploying_um2	107.119114238121
areaSpinningDeploying_um2	127.890255780384
areaSpinningDeploying_um2	136.52284804556
areaSpinningDeploying_um2	123.822022643921
areaSpinningDeploying_um2	130.315760631391
areaSpinningDeploying_um2	147.228144456142
areaSpinningDeploying_um2	148.055021109894
areaSpinningDeploying_um2	121.639068278015
areaSpinningDeploying_um2	130.734711469292
areaSpinningDeploying_um2	107.747540494973
areaSpinningDeploying_um2	111.727573455035
areaSpinningDeploying_um2	80.0967851934903
areaSpinningDeploying_um2	122.355694711267
areaSpinningDeploying_um2	134.163493326853
areaSpinningDeploying_um2	117.659035317953
areaSpinningDeploying_um2	115.553256106397
areaSpinningDeploying_um2	137.702525404913
areaSpinningDeploying_um2	113.30415160819
areaSpinningDeploying_um2	106.66708833407
areaSpinningDeploying_um2	124.009448018772
areaSpinningDeploying_um2	108.508267016426
areaSpinningDeploying_um2	113.679002357891
areaSpinningDeploying_um2	103.26035652061
areaSpinningDeploying_um2	92.8086356171784
areaSpinningDeploying_um2	146.081542162938
areaSpinningDeploying_um2	132.322314644497
areaSpinningDeploying_um2	129.114033227937
areaSpinningDeploying_um2	129.95193490374
areaSpinningDeploying_um2	149.89619979225
areaSpinningDeploying_um2	128.860457720787
areaSpinningDeploying_um2	132.972790945449
areaSpinningDeploying_um2	130.999311998493
areaSpinningDeploying_um2	132.344364688597
areaSpinningDeploying_um2	133.876842753552
areaSpinningDeploying_um2	110.911721823333
areaSpinningDeploying_um2	129.698359396589
areaSpinningDeploying_um2	130.800861601592
areaSpinningDeploying_um2	156.64351328687
areaSpinningDeploying_um2	139.720104440069
areaSpinningDeploying_um2	112.576500152888
areaProfiloFolded_um2	35.49
areaProfiloFolded_um2	50.7
areaProfiloFolded_um2	43.94
areaProfiloFolded_um2	55.77
areaProfiloFolded_um2	42.25
areaProfiloFolded_um2	74.36
areaProfiloFolded_um2	65.91
areaProfiloFolded_um2	25.35
areaProfiloFolded_um2	69.29
areaProfiloFolded_um2	47.32
areaProfiloFolded_um2	64.22
areaProfiloFolded_um2	40.56
areaProfiloFolded_um2	20.28
areaProfiloFolded_um2	50.7
areaProfiloFolded_um2	57.46
areaProfiloFolded_um2	52.39
areaProfiloFolded_um2	52.39
areaProfiloFolded_um2	37.18
areaProfiloFolded_um2	50.7
areaProfiloFolded_um2	57.46
areaProfiloFolded_um2	49.01
areaProfiloFolded_um2	57.46
areaProfiloFolded_um2	33.8
areaProfiloFolded_um2	59.15
areaProfiloFolded_um2	59.15
areaProfiloFolded_um2	65.91
areaProfiloFolded_um2	33.8
areaProfiloFolded_um2	55.77
areaProfiloFolded_um2	54.08
areaProfiloFolded_um2	72.67
areaProfiloFolded_um2	43.94
areaProfiloFolded_um2	37.18
areaProfiloFolded_um2	20.28
areaProfiloFolded_um2	50.7
areaProfiloFolded_um2	38.87
areaProfiloFolded_um2	52.39
areaProfiloFolded_um2	33.8
areaProfiloFolded_um2	45.63
areaProfiloFolded_um2	37.18
areaProfiloFolded_um2	25.35
areaProfiloFolded_um2	32.11
areaProfiloFolded_um2	59.15
areaProfiloFolded_um2	52.39
areaProfiloFolded_um2	45.63
areaProfiloFolded_um2	28.73
areaProfiloFolded_um2	30.42
areaProfiloFolded_um2	30.42
areaProfiloFolded_um2	35.49
areaProfiloFolded_um2	33.8
areaProfiloFolded_um2	42.25
areaProfiloFolded_um2	43.94
areaProfiloFolded_um2	28.73
areaProfiloFolded_um2	32.11
areaProfiloFolded_um2	35.49
areaProfiloFolded_um2	59.15
areaProfiloFolded_um2	20.28
areaProfiloFolded_um2	50.7
areaProfiloFolded_um2	30.42
areaProfiloFolded_um2	43.94
areaProfiloFolded_um2	21.97
areaProfiloFolded_um2	50.7
areaProfiloFolded_um2	42.25
areaProfiloFolded_um2	38.87
areaProfiloFolded_um2	23.66
areaProfiloFolded_um2	43.94
areaProfiloFolded_um2	57.46
areaProfiloFolded_um2	47.32
areaProfiloFolded_um2	59.15
areaProfiloFolded_um2	23.66
areaProfiloFolded_um2	16.9
areaProfiloFolded_um2	47.32
areaProfiloFolded_um2	59.15
areaProfiloFolded_um2	59.15
areaProfiloFolded_um2	38.87
areaProfiloFolded_um2	49.01
areaProfiloFolded_um2	18.59
areaProfiloFolded_um2	35.49
areaProfiloFolded_um2	18.59
areaProfiloFolded_um2	35.49
areaProfiloFolded_um2	55.77
areaProfiloFolded_um2	40.56
areaProfiloFolded_um2	45.63
areaProfiloFolded_um2	52.39
areaProfiloFolded_um2	43.94
areaProfiloFolded_um2	40.56
areaProfiloFolded_um2	25.35
areaProfiloFolded_um2	18.59
areaProfiloFolded_um2	40.56
areaProfiloFolded_um2	38.87
areaProfiloFolded_um2	45.63
areaProfiloFolded_um2	38.87
areaProfiloFolded_um2	54.08
areaProfiloFolded_um2	35.49
areaProfiloFolded_um2	16.9
areaProfiloFolded_um2	32.11
areaProfiloFolded_um2	35.49
areaProfiloFolded_um2	33.8
areaProfiloFolded_um2	40.56
areaProfiloFolded_um2	52.39
areaProfiloFolded_um2	37.18
areaProfiloFolded_um2	35.49
areaProfiloFolded_um2	49.01
areaProfiloFolded_um2	47.32
areaProfiloFolded_um2	15.21
areaProfiloFolded_um2	37.18
areaProfiloFolded_um2	50.7
areaProfiloFolded_um2	27.04
areaProfiloFolded_um2	37.18
areaProfiloFolded_um2	16.9
areaProfiloFolded_um2	10.14
areaProfiloFolded_um2	25.35
areaProfiloFolded_um2	33.8
areaProfiloFolded_um2	33.8
areaProfiloFolded_um2	40.56
areaProfiloFolded_um2	35.49
areaProfiloFolded_um2	59.15
areaProfiloFolded_um2	25.35
areaProfiloFolded_um2	54.08
areaProfiloFolded_um2	30.42
areaProfiloFolded_um2	32.11
areaProfiloFolded_um2	86.19
areaProfiloFolded_um2	43.94
areaProfiloFolded_um2	20.28
areaProfiloFolded_um2	42.25
areaProfiloFolded_um2	18.59
areaProfiloFolded_um2	30.42
areaProfiloFolded_um2	45.63
areaProfiloFolded_um2	49.01
areaProfiloFolded_um2	40.56
areaProfiloFolded_um2	21.97
areaProfiloFolded_um2	15.21
areaProfiloFolded_um2	15.21
areaProfiloFolded_um2	54.08
areaProfiloFolded_um2	50.7
areaProfiloFolded_um2	45.63
areaProfiloFolded_um2	50.7
areaProfiloFolded_um2	35.49
areaProfiloFolded_um2	40.56
areaProfiloFolded_um2	86.19
areaProfiloFolded_um2	52.39
areaProfiloFolded_um2	42.25
areaProfiloFolded_um2	16.9
areaProfiloFolded_um2	38.87
areaProfiloFolded_um2	18.59
areaProfiloFolded_um2	28.73
areaProfiloFolded_um2	49.01
areaProfiloFolded_um2	35.49
areaProfiloFolded_um2	30.42
areaProfiloFolded_um2	27.04
areaProfiloFolded_um2	47.32
areaProfiloFolded_um2	59.15
areaProfiloFolded_um2	59.15
areaProfiloFolded_um2	55.77
areaProfiloFolded_um2	55.77
areaProfiloFolded_um2	45.63
areaProfiloFolded_um2	54.08
areaProfiloFolded_um2	65.91
areaProfiloFolded_um2	37.18
areaProfiloFolded_um2	38.87
areaProfiloFolded_um2	64.22
areaProfiloFolded_um2	50.7
areaProfiloFolded_um2	52.39
areaProfiloFolded_um2	33.8
areaProfiloFolded_um2	38.87
areaProfiloFolded_um2	57.46
areaProfiloFolded_um2	52.39
areaProfiloFolded_um2	52.39
areaProfiloFolded_um2	76.05
areaProfiloFolded_um2	55.77
areaProfiloFolded_um2	62.53
areaProfiloFolded_um2	38.87
areaProfiloFolded_um2	35.49
areaProfiloFolded_um2	49.01
areaProfiloFolded_um2	74.36
areaProfiloFolded_um2	55.77
areaProfiloFolded_um2	54.08
areaProfiloFolded_um2	43.94
areaProfiloFolded_um2	45.63
areaProfiloFolded_um2	42.25
areaProfiloFolded_um2	43.94
areaProfiloFolded_um2	62.53
areaProfiloFolded_um2	23.66
areaProfiloFolded_um2	43.94
areaProfiloFolded_um2	49.01
areaProfiloFolded_um2	32.11
areaProfiloFolded_um2	38.87
areaProfiloFolded_um2	38.87
areaProfiloFolded_um2	42.25
areaProfiloFolded_um2	15.21
areaProfiloFolded_um2	52.39
areaProfiloFolded_um2	60.84
areaProfiloFolded_um2	45.63
areaProfiloFolded_um2	16.9
areaProfiloFolded_um2	49.01
areaProfiloFolded_um2	30.42
areaProfiloDeployed_um2	260.26
areaProfiloDeployed_um2	190.97
areaProfiloDeployed_um2	223.08
areaProfiloDeployed_um2	197.73
areaProfiloDeployed_um2	228.15
areaProfiloDeployed_um2	201.11
areaProfiloDeployed_um2	189.28
areaProfiloDeployed_um2	212.94
areaProfiloDeployed_um2	253.5
areaProfiloDeployed_um2	206.18
areaProfiloDeployed_um2	226.46
areaProfiloDeployed_um2	190.97
areaProfiloDeployed_um2	239.98
areaProfiloDeployed_um2	202.8
areaProfiloDeployed_um2	250.12
areaProfiloDeployed_um2	197.73
areaProfiloDeployed_um2	236.6
areaProfiloDeployed_um2	172.38
areaProfiloDeployed_um2	218.01
areaProfiloDeployed_um2	180.83
areaProfiloDeployed_um2	202.8
areaProfiloDeployed_um2	185.9
areaProfiloDeployed_um2	209.56
areaProfiloDeployed_um2	199.42
areaProfiloDeployed_um2	194.35
areaProfiloDeployed_um2	224.77
areaProfiloDeployed_um2	179.14
areaProfiloDeployed_um2	192.66
areaProfiloDeployed_um2	197.73
areaProfiloDeployed_um2	197.73
areaProfiloDeployed_um2	219.7
areaProfiloDeployed_um2	226.46
areaProfiloDeployed_um2	167.31
areaProfiloDeployed_um2	150.41
areaProfiloDeployed_um2	196.04
areaProfiloDeployed_um2	219.7
areaProfiloDeployed_um2	172.38
areaProfiloDeployed_um2	233.22
areaProfiloDeployed_um2	187.59
areaProfiloDeployed_um2	209.56
areaProfiloDeployed_um2	189.28
areaProfiloDeployed_um2	175.76
areaProfiloDeployed_um2	196.04
areaProfiloDeployed_um2	233.22
areaProfiloDeployed_um2	212.94
areaProfiloDeployed_um2	182.52
areaProfiloDeployed_um2	224.77
areaProfiloDeployed_um2	251.81
areaProfiloDeployed_um2	223.08
areaProfiloDeployed_um2	194.35
areaProfiloDeployed_um2	241.67
areaProfiloDeployed_um2	255.19
areaProfiloDeployed_um2	226.46
areaProfiloDeployed_um2	201.11
areaProfiloDeployed_um2	197.73
areaProfiloDeployed_um2	250.12
areaProfiloDeployed_um2	219.7
areaProfiloDeployed_um2	202.8
areaProfiloDeployed_um2	162.24
areaProfiloDeployed_um2	187.59
areaProfiloDeployed_um2	196.04
areaProfiloDeployed_um2	209.56
areaProfiloDeployed_um2	199.42
areaProfiloDeployed_um2	148.72
areaProfiloDeployed_um2	182.52
areaProfiloDeployed_um2	143.65
areaProfiloDeployed_um2	160.55
areaProfiloDeployed_um2	172.38
areaProfiloDeployed_um2	189.28
areaProfiloDeployed_um2	153.79
areaProfiloDeployed_um2	180.83
areaProfiloDeployed_um2	182.52
areaProfiloDeployed_um2	182.52
areaProfiloDeployed_um2	148.72
areaProfiloDeployed_um2	162.24
areaProfiloDeployed_um2	153.79
areaProfiloDeployed_um2	214.63
areaProfiloDeployed_um2	175.76
areaProfiloDeployed_um2	174.07
areaProfiloDeployed_um2	197.73
areaProfiloDeployed_um2	165.62
areaProfiloDeployed_um2	175.76
areaProfiloDeployed_um2	165.62
areaProfiloDeployed_um2	180.83
areaProfiloDeployed_um2	197.73
areaProfiloDeployed_um2	189.28
areaProfiloDeployed_um2	201.11
areaProfiloDeployed_um2	152.1
areaProfiloDeployed_um2	135.2
areaProfiloDeployed_um2	158.86
areaProfiloDeployed_um2	135.2
areaProfiloDeployed_um2	169
areaProfiloDeployed_um2	190.97
areaProfiloDeployed_um2	170.69
areaProfiloDeployed_um2	160.55
areaProfiloDeployed_um2	197.73
areaProfiloDeployed_um2	147.03
areaProfiloDeployed_um2	175.76
areaProfiloDeployed_um2	189.28
areaProfiloDeployed_um2	197.73
areaProfiloDeployed_um2	150.41
areaProfiloDeployed_um2	155.48
