# Supplementary material for: Mechanics of Drosophila wing deployment
Source: Nat Commun. 2024 Dec 11;15:10577. doi: 10.1038/s41467-024-54527-0 (PMC11634967; doi:10.1038/s41467-024-54527-0)
Supplement: Supplementary file 18 — Source data [file 41467_2024_54527_MOESM18_ESM.zip › source_data/fig4d/fig4d.txt]

P_E	lambda
0.0303686555878707	1
0.036074551199496	1
0.0383545516360422	1.00310343154034
0.0409636347179578	1.00620686308068
0.0417804468111213	1.00931029462102
0.0430477686670092	1.01241372616136
0.0443150905228971	1.0155171577017
0.0455843772188716	1.01862058924204
0.0474863424227467	1.02172402078238
0.0487556291187212	1.02482745232272
0.0487556291187212	1.02793088386306
0.0500249158146957	1.0310343154034
0.0525595595264714	1.03308443114188
0.0538268813823593	1.03513454688036
0.0576308117901095	1.03718466261884
0.0595327769939846	1.03923477835733
0.0595327769939846	1.04128489409581
0.0595327769939846	1.04333500983429
0.0614327773577731	1.04538512557277
0.0627000992136609	1.04743524131125
0.0627000992136609	1.04948535704973
0.0639674210695488	1.05153547278821
0.0633327777215615	1.05358558852669
0.0614308125176864	1.05563570426517
0.062063491025587	1.05768582000366
0.0639634913893755	1.05973593574214
0.0645981347373627	1.06178605148062
0.0639654562294621	1.06422479089403
0.0645981347373628	1.06666353030745
0.0664981351011512	1.06910226972086
0.0664981351011512	1.07154100913428
0.0671327784491385	1.07397974854769
0.0696674221609142	1.07641848796111
0.070934744016802	1.07885722737452
0.0715693873647893	1.08129596678794
0.074104031076565	1.08373470620135
0.0772713532962413	1.08617344561477
0.0772713532962413	1.08861218502818
0.0779059966442286	1.0910509244416
0.0798079618481037	1.09348966385501
0.0817079622118921	1.09592840326843
0.0817079622118922	1.09243737343916
0.0804406403560043	1.08894634360989
0.079805997008017	1.08545531378062
0.079805997008017	1.08196428395135
0.0772713532962413	1.07847325412208
0.079805997008017	1.07498222429281
0.0804386755159176	1.07149119446354
0.0817059973718055	1.06800016463427
0.0823406407197928	1.064509134805
0.0823406407197928	1.06101810497573
0.08297528406778	1.05752707514646
0.08297528406778	1.05403604531719
0.08297528406778	1.05054501548792
0.0855099277795557	1.04705398565865
0.08297528406778	1.04356295582938
0.0823426055598794	1.04007192600011
0.0798079618481037	1.03658089617083
0.0791733185001164	1.03308986634156
0.0766386747883407	1.02959883651229
0.0760040314403535	1.02610780668302
0.0760040314403535	1.02261677685375
0.0741020662364784	1.01912574702448
0.0715674225247026	1.01563471719521
0.0715674225247026	1.01214368736594
0.0709327791767154	1.01901214535539
0.0709327791767154	1.02703165754691
0.0709327791767154	1.03505116973844
0.0753693880923662	1.04307068192996
0.0760040314403535	1.05109019412149
0.0785386751521292	1.05910970631301
0.08297528406778	1.06712921850454
0.0867772496354436	1.07514873069606
0.0905792152031072	1.08316824288759
0.0937485022628701	1.09118775507911
0.0975504678305337	1.09115559838477
0.100085111542309	1.09022881181422
0.100085111542309	1.08930202524368
0.103252433761986	1.08837523867313
0.104519755617874	1.08744845210258
0.103885112269886	1.08652166553203
0.103885112269886	1.08559487896148
0.103252433761986	1.08466809239093
0.104519755617874	1.08374130582038
0.108954399693438	1.08281451924984
0.113391008609089	1.08188773267929
0.11846029603264	1.08096094610874
0.122262261600304	1.08003415953819
0.127331549023855	1.07910737296764
0.133035479795394	1.07818058639709
0.138739410566932	1.07725379982654
0.145076019846372	1.076327013256
0.149510663921936	1.07540022668545
0.150777985777824	1.07443937308052
0.152045307633712	1.07347473424955
0.153312629489599	1.07251009541858
0.154579951345487	1.07154545658762
0.155847273201375	1.07058081775665
0.155847273201375	1.06961617892568
0.155212629853388	1.06865154009471
0.155212629853388	1.06768690126374
0.154579951345487	1.06672226243277
0.152679950981699	1.06575762360181
0.152679950981699	1.06479298477084
0.153312629489599	1.07636521769821
0.153947272837587	1.08933043637652
0.152047272473798	1.10229565505482
0.151412629125811	1.11526087373312
0.152047272473798	1.12822609241143
0.152047272473798	1.14119131108973
0.152047272473798	1.15415652976803
0.153314594329686	1.16712174844634
0.153947272837587	1.18008696712464
0.152047272473798	1.19305218580294
0.152679950981699	1.20601740448124
0.153312629489599	1.21898262315955
0.153947272837587	1.23194784183785
0.153312629489599	1.24491306051615
0.153312629489599	1.25787827919446
0.155212629853388	1.27084349787276
0.1539453079975	1.28380871655106
0.152677986141612	1.29677393522937
0.154577986505401	1.30973915390767
0.1539453079975	1.32270437258597
0.1539453079975	1.33566959126428
0.1539453079975	1.34863480994258
0.154579951345487	1.36160002862088
0.154579951345487	1.37456524729919
0.154579951345487	1.38753046597749
0.155212629853388	1.40049568465579
0.156479951709276	1.41346090333409
0.156479951709276	1.4264261220124
0.157112630217176	1.4393913406907
0.158379952073064	1.452356559369
0.159012630580965	1.46532177804731
0.159012630580965	1.47828699672561
0.160912630944753	1.49125221540391
0.161547274292741	1.50421743408222
0.162181917640728	1.51718265276052
0.162816560988715	1.53014787143882
0.162183882480814	1.52701336715118
0.162183882480814	1.52209000475621
0.162818525828802	1.51716664236123
0.162185847320901	1.51224327996626
0.163453169176789	1.50731991757129
0.162185847320901	1.50239655517632
0.160918525465013	1.49747319278135
0.161551203972914	1.49254983038637
0.161550361898591	1.4876264679914
0.160410024850589	1.48270310559643
0.159647273928952	1.47777974320146
0.161545309452654	1.47285638080648
