# Supplementary material for: Mechanics of Drosophila wing deployment
Source: Nat Commun. 2024 Dec 11;15:10577. doi: 10.1038/s41467-024-54527-0 (PMC11634967; doi:10.1038/s41467-024-54527-0)
Supplement: Supplementary file 18 — Source data [file 41467_2024_54527_MOESM18_ESM.zip › source_data/fig4c/fig4c.txt]

lnlambda	sigma_Pa
0	729.237748206384
-0.000510758774529966	-265.182061249726
-0.00103825889494149	-430.372693241269
-0.00157052967165118	1059.09153605378
-0.00209605112123051	893.379421113579
-0.00262523486230899	1223.55604133997
-0.00316221543547791	1057.40713600665
-0.000957770101576114	2219.20116869463
0.00574758466220017	1233.84366335315
0.0125575736650247	2081.28392506094
0.0190169872079616	2432.65455108121
0.0255921325312048	918.461105381487
0.0323142950078621	2294.28067340879
0.0386218868898823	2825.38983309646
0.0450608013871204	3710.90630445942
0.0467330986925194	4585.29553368358
0.0483753113499683	5637.22112631395
0.0500195975188067	6169.01164253502
0.0516798886237357	7052.287382474
0.0533045036997653	7238.3175448554
0.0549426738500177	7950.67007129946
0.0566018384371087	8841.20494519458
0.0592821485830311	10271.9970145581
0.0626329434379876	9953.52764997474
0.0660364762573318	10695.7620470914
0.0692897531780716	11263.2952330831
0.072602937121204	11300.6744899797
0.0760100127522447	10981.5428477708
0.079200497332125	12811.4046715742
0.0821567836308396	11769.0618139849
0.0840982541122129	12333.1195110108
0.0860197759240685	14344.2598778573
0.0879447287816862	15276.603325979
0.0898872906696638	17301.428397112
0.0917852780345594	17152.3222227175
0.0936993663136711	17549.2680518428
0.0956473967244678	18677.8676776019
0.0981964492850417	20189.0036089948
0.100883751302884	21159.8174098976
0.103628549394099	22321.1257760577
0.106234120677911	23485.3881355933
0.108899140464956	25951.1344966187
0.111639294259776	24724.6961228774
0.114205321955587	25159.8481267851
0.117633603840837	24873.3486953935
0.121918526399666	24418.6923641915
0.126115098476144	23017.0675832936
0.130329441871267	23491.9410927753
0.134588883674747	23023.004426287
0.138701466455212	23308.5996822151
0.142864038723491	24935.5483973626
0.146813551463674	24266.3382122013
0.148712681512139	25658.5275487979
0.150649013283161	26093.6786283204
0.152634482188685	27497.486981655
0.154510464853707	27355.3649358968
0.156434267671876	27989.8260314871
0.158362051917816	31345.5695902072
0.160275019092133	32183.8850043041
0.163702005022718	35027.7515874373
0.167720620247534	35757.185387173
0.171640973329322	37668.5170937015
0.17557868222449	37817.1371677868
0.179581304575894	37770.7490328134
0.18343248627631	37119.9628842626
0.187323348097351	36664.6375511334
0.192185254083316	37044.5258271929
0.198245682582583	37875.7115539633
0.204407948319787	40550.0702846051
0.210734716593144	42853.872529786
0.216637329393911	43930.9915958753
0.222701520490696	43783.9920270229
0.228753160468807	46550.7815114553
0.234708752719983	48295.7857976012
0.238201586555732	49516.8091970762
0.241662497842987	50743.5115131786
0.245030172530045	52608.9583867277
0.248427228167709	53212.9869638869
0.251884073364333	55530.3198120852
0.255185567293354	55927.5696994359
0.258548356718163	55901.6254668669
0.262812711046797	58942.7718252144
0.267329499737273	60292.7397014061
0.271957949684034	62530.1893053341
0.276574720690013	64349.8802264631
0.28114650163896	63327.3119752465
0.285714770531249	66705.3607840074
0.290299866613977	64795.9974336213
0.294216240249798	65940.1049229697
0.296146222117019	66736.5093036636
0.298098424027925	68429.8586717265
0.299992170705191	70797.068111611
0.301907411361421	72054.0326756254
0.303861590260066	76238.0871910995
0.305728639251893	77056.0203089343
0.307632554456027	77202.8681861646
0.313036117835029	80567.7537314384
0.318687978611388	78973.0032980571
0.324486791813972	82412.8034702061
0.330297021105706	82431.7659748223
0.335994223118704	85918.4723195396
0.341696100843846	88043.0783011594
0.347444216372857	90192.6153964174
0.351624496031253	93397.7063292604
0.354240310076163	93169.8910545668
0.356902919559438	96971.4568903038
0.359447086193186	95556.6570854137
0.362036070272785	97946.6493359326
0.364695851063311	97014.3535170506
0.36720277530406	100129.526567429
0.369933903191405	98723.2784137762
0.37454193589689	100384.960935503
0.379101026837016	101328.008642097
0.38364804825374	101789.798355725
0.388225078215716	104211.873308138
0.392685477488382	106395.728170172
0.397177104805941	106628.488675882
0.401732874875055	110336.019280951
0.402987916399198	111962.724449393
0.403002345746783	113204.091657264
0.403017182192182	112462.063009196
0.403031221149273	112711.29171999
0.403045665759384	115937.798121806
0.403060144823698	117675.383257032
0.403074573129119	118421.601148093
0.404041669452263	118536.1816394
0.407062256358578	121883.206809863
0.410018975865545	119246.830485222
0.41298716114144	122106.464464006
0.41599982598948	120716.370519193
0.418908147966357	121571.971319801
0.421857164234286	121425.521975495
0.424866141402051	123819.517000535
0.426293161226254	128311.762897833
0.42770022505302	128747.056226064
0.429144317750254	133515.852969652
0.43050590503909	134462.996172698
0.431908037310801	133374.76120145
0.433313655554398	133051.046282809
0.434701813239117	137844.149575902
0.435380324066619	131020.202314107
0.435501494751368	128986.316489181
0.435619577793186	132077.350036928
0.43573929677259	134655.975761631
0.435861165130375	137748.137013137
0.435978369017037	137764.282576318
0.436097997247193	142652.252450509
0.438044661051235	143443.964421704
0.446574321719307	147003.982665277
0.455260858630986	149331.834138888
0.463876015775139	156159.803912204
0.472405693619514	157497.49365275
0.480851439090365	158565.618706996
0.489325006371319	163970.357898495
0.497560067536819	169142.98547377
0.505816593462135	173019.691220359
