# Supplementary material for: Mechanics of Drosophila wing deployment
Source: Nat Commun. 2024 Dec 11;15:10577. doi: 10.1038/s41467-024-54527-0 (PMC11634967; doi:10.1038/s41467-024-54527-0)
Supplement: Supplementary file 18 — Source data [file 41467_2024_54527_MOESM18_ESM.zip › source_data/figS4a/figS4a_inflated.txt]

x_um	y_um
0	0
-1.14573326069384	0
-2.29146652138769	-1.14573326069384
-2.29146652138769	-2.29146652138769
-3.43719978208153	-3.43719978208153
-4.58293304277538	-4.58293304277538
-4.58293304277538	-5.72866630346922
-4.58293304277538	-6.87439956416307
-4.58293304277538	-8.02013282485691
-5.72866630346922	-9.16586608555076
-5.72866630346922	-10.3115993462446
-6.87439956416307	-11.4573326069384
-6.87439956416307	-12.6030658676323
-8.02013282485691	-13.7487991283261
-9.16586608555076	-14.89453238902
-10.3115993462446	-16.0402656497138
-11.4573326069384	-16.0402656497138
-12.6030658676323	-17.1859989104077
-13.7487991283261	-18.3317321711015
-14.89453238902	-18.3317321711015
-16.0402656497138	-19.4774654317954
-17.1859989104077	-20.6231986924892
-18.3317321711015	-20.6231986924892
-19.4774654317954	-21.768931953183
-20.6231986924892	-22.9146652138769
-21.768931953183	-22.9146652138769
-22.9146652138769	-24.0603984745707
-24.0603984745707	-25.2061317352646
-25.2061317352646	-26.3518649959584
-26.3518649959584	-27.4975982566523
-27.4975982566523	-28.6433315173461
-28.6433315173461	-29.78906477804
-29.78906477804	-30.9347980387338
-30.9347980387338	-32.0805312994276
-32.0805312994276	-33.2262645601215
-33.2262645601215	-33.2262645601215
-34.3719978208153	-34.3719978208153
-35.5177310815092	-35.5177310815092
-36.663464342203	-36.663464342203
-37.8091976028969	-36.663464342203
-38.9549308635907	-37.8091976028969
-40.1006641242846	-38.9549308635907
-41.2463973849784	-40.1006641242846
-42.3921306456723	-41.2463973849784
-43.5378639063661	-41.2463973849784
-44.6835971670599	-41.2463973849784
-45.8293304277538	-42.3921306456723
-46.9750636884476	-43.5378639063661
-48.1207969491415	-43.5378639063661
-49.2665302098353	-44.6835971670599
-50.4122634705292	-44.6835971670599
-51.557996731223	-45.8293304277538
-52.7037299919169	-45.8293304277538
-53.8494632526107	-45.8293304277538
-54.9951965133045	-46.9750636884476
-56.1409297739984	-46.9750636884476
-57.2866630346922	-48.1207969491415
-58.4323962953861	-48.1207969491415
-59.5781295560799	-48.1207969491415
-60.7238628167738	-48.1207969491415
-61.8695960774676	-49.2665302098353
-63.0153293381615	-49.2665302098353
-64.1610625988553	-50.4122634705292
-65.3067958595491	-50.4122634705292
-66.452529120243	-50.4122634705292
-67.5982623809368	-50.4122634705292
-68.7439956416307	-51.557996731223
-69.8897289023245	-51.557996731223
-71.0354621630184	-51.557996731223
-72.1811954237122	-51.557996731223
-73.3269286844061	-51.557996731223
-74.4726619450999	-51.557996731223
-75.6183952057937	-51.557996731223
-76.7641284664876	-51.557996731223
-77.9098617271814	-51.557996731223
-79.0555949878753	-51.557996731223
-80.2013282485691	-50.4122634705292
-81.347061509263	-50.4122634705292
-82.4927947699568	-50.4122634705292
-83.6385280306507	-50.4122634705292
-84.7842612913445	-50.4122634705292
-85.9299945520384	-49.2665302098353
-87.0757278127322	-48.1207969491415
-88.221461073426	-48.1207969491415
-89.3671943341199	-48.1207969491415
-90.5129275948137	-46.9750636884476
-91.6586608555076	-45.8293304277538
-92.8043941162014	-45.8293304277538
-93.9501273768953	-44.6835971670599
-95.0958606375891	-43.5378639063661
-96.241593898283	-42.3921306456723
-97.3873271589768	-41.2463973849784
-98.5330604196706	-40.1006641242846
-98.5330604196706	-38.9549308635907
-99.6787936803645	-37.8091976028969
-100.824526941058	-36.663464342203
-101.970260201752	-35.5177310815092
-103.115993462446	-34.3719978208153
-104.26172672314	-34.3719978208153
-105.407459983834	-33.2262645601215
-106.553193244528	-32.0805312994276
-107.698926505221	-30.9347980387338
-108.844659765915	-30.9347980387338
-109.990393026609	-29.78906477804
-111.136126287303	-29.78906477804
-112.281859547997	-29.78906477804
-113.427592808691	-28.6433315173461
-114.573326069384	-28.6433315173461
-115.719059330078	-28.6433315173461
-116.864792590772	-27.4975982566523
-118.010525851466	-27.4975982566523
-119.15625911216	-27.4975982566523
-120.301992372854	-27.4975982566523
-121.447725633548	-27.4975982566523
-122.593458894241	-27.4975982566523
-123.739192154935	-27.4975982566523
-124.884925415629	-27.4975982566523
-126.030658676323	-28.6433315173461
-127.176391937017	-29.78906477804
-128.322125197711	-30.9347980387338
-129.467858458404	-32.0805312994276
-130.613591719098	-33.2262645601215
-131.759324979792	-33.2262645601215
-132.905058240486	-34.3719978208153
-134.05079150118	-35.5177310815092
-135.196524761874	-36.663464342203
-136.342258022568	-36.663464342203
-137.487991283261	-37.8091976028969
-138.633724543955	-38.9549308635907
-139.779457804649	-38.9549308635907
-140.925191065343	-40.1006641242846
-142.070924326037	-41.2463973849784
-143.216657586731	-42.3921306456723
-144.362390847424	-43.5378639063661
-145.508124108118	-44.6835971670599
-146.653857368812	-45.8293304277538
-147.799590629506	-46.9750636884476
-148.9453238902	-48.1207969491415
-150.091057150894	-48.1207969491415
-151.236790411587	-49.2665302098353
-152.382523672281	-50.4122634705292
-153.528256932975	-51.557996731223
-153.528256932975	-52.7037299919169
-154.673990193669	-53.8494632526107
-155.819723454363	-54.9951965133045
-156.965456715057	-56.1409297739984
-158.111189975751	-57.2866630346922
-159.256923236444	-58.4323962953861
-160.402656497138	-59.5781295560799
-161.548389757832	-60.7238628167738
-162.694123018526	-61.8695960774676
-163.83985627922	-63.0153293381615
-164.985589539914	-64.1610625988553
-166.131322800607	-65.3067958595491
-167.277056061301	-66.452529120243
-168.422789321995	-67.5982623809368
-169.568522582689	-68.7439956416307
-170.714255843383	-69.8897289023245
-171.859989104077	-71.0354621630184
-173.005722364771	-71.0354621630184
-174.151455625464	-72.1811954237122
-175.297188886158	-73.3269286844061
-176.442922146852	-74.4726619450999
-177.588655407546	-74.4726619450999
-178.73438866824	-75.6183952057937
-178.73438866824	-76.7641284664876
-179.880121928934	-77.9098617271814
-181.025855189627	-79.0555949878753
-182.171588450321	-80.2013282485691
-183.317321711015	-80.2013282485691
-184.463054971709	-81.347061509263
-185.608788232403	-82.4927947699568
-186.754521493097	-82.4927947699568
-187.900254753791	-83.6385280306507
-189.045988014484	-84.7842612913445
-190.191721275178	-85.9299945520384
-191.337454535872	-87.0757278127322
-192.483187796566	-87.0757278127322
-193.62892105726	-88.221461073426
-194.774654317954	-89.3671943341199
-195.920387578647	-90.5129275948137
-197.066120839341	-91.6586608555076
-198.211854100035	-91.6586608555076
-199.357587360729	-92.8043941162014
-200.503320621423	-93.9501273768953
-201.649053882117	-93.9501273768953
-202.79478714281	-93.9501273768953
-203.940520403504	-95.0958606375891
-205.086253664198	-96.241593898283
-206.231986924892	-96.241593898283
-207.377720185586	-97.3873271589768
-208.52345344628	-98.5330604196706
-209.669186706974	-98.5330604196706
-210.814919967667	-99.6787936803645
-211.960653228361	-99.6787936803645
-213.106386489055	-100.824526941058
-214.252119749749	-100.824526941058
-215.397853010443	-101.970260201752
-216.543586271137	-103.115993462446
-217.68931953183	-103.115993462446
-218.835052792524	-104.26172672314
-219.980786053218	-105.407459983834
-221.126519313912	-105.407459983834
-222.272252574606	-106.553193244528
-223.4179858353	-106.553193244528
-224.563719095994	-107.698926505221
-225.709452356687	-107.698926505221
-226.855185617381	-108.844659765915
-228.000918878075	-109.990393026609
-229.146652138769	-111.136126287303
-230.292385399463	-111.136126287303
-231.438118660157	-112.281859547997
-232.58385192085	-112.281859547997
-233.729585181544	-113.427592808691
-234.875318442238	-114.573326069384
-236.021051702932	-114.573326069384
-237.166784963626	-115.719059330078
-238.31251822432	-115.719059330078
-239.458251485014	-116.864792590772
-240.603984745707	-118.010525851466
-241.749718006401	-118.010525851466
-242.895451267095	-119.15625911216
-244.041184527789	-120.301992372854
-245.186917788483	-121.447725633548
-246.332651049177	-121.447725633548
-247.47838430987	-122.593458894241
-248.624117570564	-122.593458894241
-249.769850831258	-123.739192154935
-250.915584091952	-124.884925415629
-252.061317352646	-126.030658676323
-253.20705061334	-126.030658676323
-254.352783874034	-127.176391937017
-255.498517134727	-128.322125197711
-256.644250395421	-128.322125197711
-257.789983656115	-129.467858458404
-258.935716916809	-130.613591719098
-260.081450177503	-130.613591719098
-261.227183438197	-131.759324979792
-262.37291669889	-132.905058240486
-263.518649959584	-134.05079150118
-264.664383220278	-134.05079150118
-265.810116480972	-135.196524761874
-266.955849741666	-135.196524761874
-268.10158300236	-136.342258022568
-269.247316263054	-137.487991283261
-270.393049523747	-138.633724543955
-271.538782784441	-138.633724543955
-272.684516045135	-139.779457804649
-273.830249305829	-139.779457804649
-274.975982566523	-140.925191065343
-276.121715827217	-142.070924326037
-277.26744908791	-143.216657586731
-278.413182348604	-143.216657586731
-279.558915609298	-144.362390847424
-280.704648869992	-145.508124108118
-281.850382130686	-145.508124108118
-282.99611539138	-146.653857368812
-284.141848652073	-146.653857368812
-285.287581912767	-147.799590629506
-286.433315173461	-148.9453238902
-287.579048434155	-148.9453238902
-288.724781694849	-150.091057150894
-289.870514955543	-151.236790411587
-291.016248216237	-151.236790411587
-292.16198147693	-152.382523672281
-293.307714737624	-153.528256932975
-294.453447998318	-153.528256932975
-295.599181259012	-154.673990193669
-296.744914519706	-154.673990193669
-297.8906477804	-155.819723454363
-299.036381041093	-155.819723454363
-300.182114301787	-156.965456715057
-301.327847562481	-158.111189975751
-302.473580823175	-158.111189975751
-303.619314083869	-158.111189975751
-304.765047344563	-159.256923236444
-305.910780605257	-160.402656497138
-307.05651386595	-160.402656497138
-308.202247126644	-160.402656497138
-309.347980387338	-161.548389757832
-310.493713648032	-162.694123018526
-311.639446908726	-162.694123018526
-312.78518016942	-163.83985627922
-313.930913430113	-164.985589539914
-315.076646690807	-164.985589539914
-316.222379951501	-164.985589539914
-317.368113212195	-166.131322800607
-318.513846472889	-167.277056061301
-319.659579733583	-167.277056061301
-320.805312994277	-167.277056061301
-321.95104625497	-167.277056061301
-323.096779515664	-168.422789321995
-324.242512776358	-168.422789321995
-325.388246037052	-169.568522582689
-326.533979297746	-169.568522582689
-327.67971255844	-170.714255843383
-328.825445819133	-170.714255843383
-329.971179079827	-171.859989104077
-331.116912340521	-171.859989104077
-332.262645601215	-171.859989104077
-333.408378861909	-171.859989104077
-334.554112122603	-171.859989104077
-335.699845383296	-173.005722364771
-336.84557864399	-173.005722364771
-337.991311904684	-174.151455625464
-339.137045165378	-174.151455625464
-340.282778426072	-174.151455625464
-341.428511686766	-174.151455625464
-342.57424494746	-174.151455625464
-343.719978208153	-174.151455625464
-344.865711468847	-175.297188886158
-346.011444729541	-175.297188886158
-347.157177990235	-175.297188886158
-348.302911250929	-176.442922146852
-349.448644511623	-176.442922146852
-350.594377772316	-176.442922146852
-351.74011103301	-176.442922146852
-352.885844293704	-176.442922146852
-354.031577554398	-176.442922146852
-355.177310815092	-177.588655407546
-356.323044075786	-177.588655407546
-357.46877733648	-177.588655407546
-358.614510597173	-177.588655407546
-359.760243857867	-178.73438866824
-360.905977118561	-178.73438866824
-362.051710379255	-178.73438866824
-363.197443639949	-178.73438866824
-364.343176900643	-179.880121928934
-365.488910161336	-179.880121928934
-366.63464342203	-181.025855189627
-367.780376682724	-181.025855189627
-368.926109943418	-181.025855189627
-370.071843204112	-181.025855189627
-371.217576464806	-181.025855189627
-372.3633097255	-181.025855189627
-373.509042986193	-182.171588450321
-374.654776246887	-182.171588450321
-375.800509507581	-183.317321711015
-376.946242768275	-183.317321711015
-378.091976028969	-183.317321711015
-379.237709289663	-183.317321711015
-380.383442550356	-183.317321711015
-381.52917581105	-183.317321711015
-382.674909071744	-183.317321711015
-383.820642332438	-183.317321711015
-384.966375593132	-184.463054971709
-386.112108853826	-184.463054971709
-387.25784211452	-185.608788232403
-388.403575375213	-185.608788232403
-389.549308635907	-185.608788232403
-390.695041896601	-185.608788232403
-391.840775157295	-186.754521493097
-392.986508417989	-186.754521493097
-394.132241678683	-187.900254753791
-395.277974939376	-187.900254753791
-396.42370820007	-187.900254753791
-397.569441460764	-187.900254753791
-398.715174721458	-187.900254753791
-399.860907982152	-189.045988014484
-401.006641242846	-189.045988014484
-402.152374503539	-189.045988014484
-403.298107764233	-190.191721275178
-404.443841024927	-190.191721275178
-405.589574285621	-190.191721275178
-406.735307546315	-190.191721275178
-407.881040807009	-191.337454535872
-409.026774067703	-191.337454535872
-410.172507328396	-192.483187796566
-411.31824058909	-192.483187796566
-412.463973849784	-192.483187796566
-413.609707110478	-192.483187796566
-414.755440371172	-193.62892105726
-415.901173631866	-193.62892105726
-417.046906892559	-194.774654317954
-418.192640153253	-194.774654317954
-419.338373413947	-194.774654317954
-420.484106674641	-194.774654317954
-421.629839935335	-195.920387578647
-422.775573196029	-195.920387578647
-423.921306456723	-197.066120839341
-425.067039717416	-197.066120839341
-426.21277297811	-197.066120839341
-427.358506238804	-197.066120839341
-428.504239499498	-198.211854100035
-429.649972760192	-199.357587360729
-430.795706020886	-199.357587360729
-431.941439281579	-199.357587360729
-433.087172542273	-200.503320621423
-434.232905802967	-200.503320621423
-435.378639063661	-201.649053882117
-436.524372324355	-201.649053882117
-437.670105585049	-201.649053882117
-438.815838845743	-202.79478714281
-439.961572106436	-203.940520403504
-441.10730536713	-203.940520403504
-442.253038627824	-203.940520403504
-443.398771888518	-205.086253664198
-444.544505149212	-206.231986924892
-445.690238409906	-206.231986924892
-446.835971670599	-206.231986924892
-447.981704931293	-206.231986924892
-449.127438191987	-207.377720185586
-450.273171452681	-208.52345344628
-451.418904713375	-208.52345344628
-452.564637974069	-208.52345344628
-453.710371234762	-209.669186706974
-454.856104495456	-210.814919967667
-456.00183775615	-210.814919967667
-457.147571016844	-210.814919967667
-458.293304277538	-211.960653228361
-459.439037538232	-211.960653228361
-460.584770798926	-213.106386489055
-461.730504059619	-213.106386489055
-462.876237320313	-213.106386489055
-464.021970581007	-214.252119749749
-465.167703841701	-214.252119749749
-466.313437102395	-215.397853010443
-467.459170363089	-215.397853010443
-468.604903623782	-215.397853010443
-469.750636884476	-216.543586271137
-470.89637014517	-216.543586271137
-472.042103405864	-217.68931953183
-473.187836666558	-217.68931953183
-474.333569927252	-218.835052792524
-475.479303187946	-218.835052792524
-476.625036448639	-219.980786053218
-477.770769709333	-219.980786053218
-478.916502970027	-221.126519313912
-480.062236230721	-221.126519313912
-481.207969491415	-222.272252574606
-482.353702752109	-222.272252574606
-483.499436012802	-222.272252574606
-484.645169273496	-222.272252574606
-485.79090253419	-223.4179858353
-486.936635794884	-224.563719095994
-488.082369055578	-224.563719095994
-489.228102316272	-224.563719095994
-490.373835576966	-225.709452356687
-491.519568837659	-226.855185617381
-492.665302098353	-226.855185617381
-493.811035359047	-226.855185617381
-494.956768619741	-228.000918878075
-496.102501880435	-229.146652138769
-497.248235141129	-229.146652138769
-498.393968401822	-230.292385399463
-499.539701662516	-231.438118660157
-500.68543492321	-231.438118660157
-501.831168183904	-232.58385192085
-502.976901444598	-233.729585181544
-504.122634705292	-233.729585181544
-505.268367965985	-233.729585181544
-506.414101226679	-234.875318442238
-507.559834487373	-236.021051702932
-508.705567748067	-236.021051702932
-509.851301008761	-237.166784963626
-510.997034269455	-238.31251822432
-512.142767530149	-239.458251485014
-513.288500790842	-239.458251485014
-514.434234051536	-240.603984745707
-515.57996731223	-241.749718006401
-516.725700572924	-242.895451267095
-517.871433833618	-242.895451267095
-519.017167094312	-244.041184527789
-520.162900355005	-244.041184527789
-521.308633615699	-245.186917788483
-522.454366876393	-245.186917788483
-523.600100137087	-246.332651049177
-524.745833397781	-247.47838430987
-525.891566658475	-247.47838430987
-527.037299919169	-248.624117570564
-528.183033179862	-249.769850831258
-529.328766440556	-249.769850831258
-530.47449970125	-250.915584091952
-531.620232961944	-252.061317352646
-532.765966222638	-252.061317352646
-533.911699483332	-253.20705061334
-535.057432744026	-254.352783874034
-536.203166004719	-254.352783874034
-537.348899265413	-254.352783874034
-538.494632526107	-255.498517134727
-539.640365786801	-256.644250395421
-540.786099047495	-256.644250395421
-541.931832308189	-257.789983656115
-543.077565568882	-258.935716916809
-544.223298829576	-258.935716916809
-545.36903209027	-260.081450177503
-546.514765350964	-261.227183438197
-547.660498611658	-261.227183438197
-548.806231872352	-261.227183438197
-549.951965133045	-262.37291669889
-551.097698393739	-263.518649959584
-552.243431654433	-264.664383220278
-553.389164915127	-264.664383220278
-554.534898175821	-265.810116480972
-555.680631436515	-265.810116480972
-556.826364697209	-266.955849741666
-557.972097957902	-268.10158300236
-559.117831218596	-268.10158300236
-560.26356447929	-269.247316263054
-561.409297739984	-270.393049523747
-562.555031000678	-270.393049523747
-563.700764261372	-271.538782784441
-564.846497522065	-272.684516045135
-565.992230782759	-273.830249305829
-567.137964043453	-273.830249305829
-568.283697304147	-274.975982566523
-569.429430564841	-274.975982566523
-570.575163825535	-276.121715827217
-571.720897086228	-276.121715827217
-572.866630346922	-277.26744908791
-574.012363607616	-277.26744908791
-575.15809686831	-278.413182348604
-576.303830129004	-279.558915609298
-577.449563389698	-279.558915609298
-578.595296650392	-279.558915609298
-579.741029911085	-280.704648869992
-580.886763171779	-281.850382130686
-582.032496432473	-282.99611539138
-583.178229693167	-284.141848652073
-584.323962953861	-284.141848652073
-585.469696214555	-284.141848652073
-586.615429475248	-285.287581912767
-587.761162735942	-285.287581912767
-588.906895996636	-286.433315173461
-590.05262925733	-286.433315173461
-591.198362518024	-287.579048434155
-592.344095778718	-288.724781694849
-593.489829039412	-288.724781694849
-594.635562300105	-289.870514955543
-595.781295560799	-291.016248216237
-596.927028821493	-291.016248216237
-598.072762082187	-291.016248216237
-599.218495342881	-292.16198147693
-600.364228603575	-293.307714737624
-601.509961864268	-293.307714737624
-602.655695124962	-294.453447998318
-603.801428385656	-295.599181259012
-604.94716164635	-295.599181259012
-606.092894907044	-296.744914519706
-607.238628167738	-297.8906477804
-608.384361428431	-297.8906477804
-609.530094689125	-299.036381041093
-610.675827949819	-300.182114301787
-611.821561210513	-301.327847562481
-612.967294471207	-302.473580823175
-614.113027731901	-302.473580823175
-615.258760992595	-303.619314083869
-616.404494253288	-304.765047344563
-617.550227513982	-304.765047344563
-618.695960774676	-304.765047344563
-619.84169403537	-305.910780605257
-620.987427296064	-307.05651386595
-622.133160556758	-307.05651386595
-623.278893817451	-308.202247126644
-624.424627078145	-309.347980387338
-625.570360338839	-309.347980387338
-626.716093599533	-310.493713648032
-627.861826860227	-311.639446908726
-629.007560120921	-311.639446908726
-630.153293381615	-312.78518016942
-631.299026642308	-313.930913430113
-632.444759903002	-313.930913430113
-633.590493163696	-315.076646690807
-634.73622642439	-316.222379951501
-635.881959685084	-316.222379951501
-637.027692945778	-316.222379951501
-638.173426206472	-317.368113212195
-639.319159467165	-318.513846472889
-640.464892727859	-318.513846472889
-641.610625988553	-319.659579733583
-642.756359249247	-320.805312994277
-643.902092509941	-321.95104625497
-645.047825770635	-323.096779515664
-646.193559031328	-323.096779515664
-647.339292292022	-324.242512776358
-648.485025552716	-325.388246037052
-649.63075881341	-325.388246037052
-650.776492074104	-326.533979297746
-651.922225334798	-327.67971255844
-653.067958595491	-328.825445819133
-654.213691856185	-329.971179079827
-655.359425116879	-331.116912340521
-656.505158377573	-332.262645601215
-657.650891638267	-333.408378861909
-658.796624898961	-334.554112122603
-659.942358159655	-335.699845383296
-661.088091420348	-336.84557864399
-662.233824681042	-337.991311904684
-663.379557941736	-339.137045165378
-664.52529120243	-340.282778426072
-665.671024463124	-341.428511686766
-666.816757723818	-342.57424494746
-667.962490984511	-343.719978208153
-669.108224245205	-344.865711468847
-670.253957505899	-346.011444729541
-671.399690766593	-347.157177990235
-672.545424027287	-348.302911250929
-673.691157287981	-349.448644511623
-673.691157287981	-350.594377772316
-674.836890548675	-351.74011103301
-675.982623809368	-352.885844293704
-675.982623809368	-354.031577554398
-677.128357070062	-355.177310815092
-677.128357070062	-356.323044075786
-678.274090330756	-357.46877733648
-679.41982359145	-358.614510597173
-680.565556852144	-359.760243857867
-681.711290112838	-360.905977118561
-682.857023373531	-362.051710379255
-684.002756634225	-363.197443639949
-685.148489894919	-364.343176900643
-685.148489894919	-365.488910161336
-686.294223155613	-366.63464342203
-687.439956416307	-367.780376682724
-687.439956416307	-368.926109943418
-688.585689677001	-370.071843204112
-689.731422937694	-371.217576464806
-690.877156198388	-372.3633097255
-692.022889459082	-373.509042986193
-692.022889459082	-374.654776246887
-693.168622719776	-375.800509507581
-694.31435598047	-376.946242768275
-694.31435598047	-378.091976028969
-695.460089241164	-379.237709289663
-696.605822501858	-380.383442550356
-696.605822501858	-381.52917581105
-697.751555762551	-382.674909071744
-698.897289023245	-383.820642332438
-698.897289023245	-384.966375593132
-700.043022283939	-386.112108853826
-701.188755544633	-387.25784211452
-701.188755544633	-388.403575375213
-702.334488805327	-389.549308635907
-703.480222066021	-390.695041896601
-704.625955326714	-391.840775157295
-705.771688587408	-392.986508417989
-705.771688587408	-394.132241678683
-705.771688587408	-395.277974939376
-706.917421848102	-396.42370820007
-706.917421848102	-397.569441460764
-708.063155108796	-398.715174721458
-709.20888836949	-399.860907982152
-710.354621630184	-401.006641242846
-710.354621630184	-402.152374503539
-711.500354890878	-403.298107764233
-711.500354890878	-404.443841024927
-712.646088151571	-405.589574285621
-712.646088151571	-406.735307546315
-713.791821412265	-407.881040807009
-713.791821412265	-409.026774067703
-714.937554672959	-410.172507328396
-714.937554672959	-411.31824058909
-714.937554672959	-412.463973849784
-716.083287933653	-413.609707110478
-717.229021194347	-414.755440371172
-718.374754455041	-415.901173631866
-719.520487715734	-417.046906892559
-719.520487715734	-418.192640153253
-719.520487715734	-419.338373413947
-720.666220976428	-420.484106674641
-720.666220976428	-421.629839935335
-721.811954237122	-422.775573196029
-721.811954237122	-423.921306456723
-722.957687497816	-425.067039717416
-722.957687497816	-426.21277297811
-724.10342075851	-427.358506238804
-724.10342075851	-428.504239499498
-724.10342075851	-429.649972760192
-724.10342075851	-430.795706020886
-725.249154019204	-431.941439281579
-725.249154019204	-433.087172542273
-726.394887279897	-434.232905802967
-726.394887279897	-435.378639063661
-726.394887279897	-436.524372324355
-727.540620540591	-437.670105585049
-727.540620540591	-438.815838845743
-728.686353801285	-439.961572106436
-728.686353801285	-441.10730536713
-728.686353801285	-442.253038627824
-728.686353801285	-443.398771888518
-728.686353801285	-444.544505149212
-729.832087061979	-445.690238409906
-729.832087061979	-446.835971670599
-730.977820322673	-447.981704931293
-730.977820322673	-449.127438191987
-730.977820322673	-450.273171452681
-730.977820322673	-451.418904713375
-732.123553583367	-452.564637974069
-732.123553583367	-453.710371234762
-733.269286844061	-454.856104495456
-733.269286844061	-456.00183775615
-733.269286844061	-457.147571016844
-733.269286844061	-458.293304277538
-734.415020104754	-459.439037538232
-734.415020104754	-460.584770798926
-734.415020104754	-461.730504059619
-734.415020104754	-462.876237320313
-735.560753365448	-464.021970581007
-735.560753365448	-465.167703841701
-735.560753365448	-466.313437102395
-735.560753365448	-467.459170363089
-735.560753365448	-468.604903623782
-735.560753365448	-469.750636884476
-736.706486626142	-470.89637014517
-736.706486626142	-472.042103405864
-736.706486626142	-473.187836666558
-737.852219886836	-474.333569927252
-737.852219886836	-475.479303187946
-737.852219886836	-476.625036448639
-737.852219886836	-477.770769709333
-737.852219886836	-478.916502970027
-737.852219886836	-480.062236230721
-737.852219886836	-481.207969491415
-737.852219886836	-482.353702752109
-738.99795314753	-483.499436012802
-738.99795314753	-484.645169273496
-738.99795314753	-485.79090253419
-738.99795314753	-486.936635794884
-738.99795314753	-488.082369055578
-738.99795314753	-489.228102316272
-738.99795314753	-490.373835576966
-738.99795314753	-491.519568837659
-740.143686408224	-492.665302098353
-740.143686408224	-493.811035359047
-740.143686408224	-494.956768619741
-740.143686408224	-496.102501880435
-740.143686408224	-497.248235141129
-740.143686408224	-498.393968401822
-740.143686408224	-499.539701662516
-740.143686408224	-500.68543492321
-741.289419668918	-501.831168183904
-741.289419668918	-502.976901444598
-742.435152929611	-504.122634705292
-742.435152929611	-505.268367965985
-742.435152929611	-506.414101226679
-742.435152929611	-507.559834487373
-742.435152929611	-508.705567748067
-743.580886190305	-509.851301008761
-743.580886190305	-510.997034269455
-744.726619450999	-512.142767530149
-744.726619450999	-513.288500790842
-744.726619450999	-514.434234051536
-744.726619450999	-515.57996731223
-745.872352711693	-516.725700572924
-745.872352711693	-517.871433833618
-747.018085972387	-519.017167094312
-747.018085972387	-520.162900355005
-747.018085972387	-521.308633615699
-747.018085972387	-522.454366876393
-748.163819233081	-523.600100137087
-748.163819233081	-524.745833397781
-749.309552493774	-525.891566658475
-749.309552493774	-527.037299919169
-749.309552493774	-528.183033179862
-749.309552493774	-529.328766440556
-749.309552493774	-530.47449970125
-749.309552493774	-531.620232961944
-749.309552493774	-532.765966222638
-750.455285754468	-533.911699483332
-750.455285754468	-535.057432744026
-751.601019015162	-536.203166004719
-751.601019015162	-537.348899265413
-751.601019015162	-538.494632526107
-751.601019015162	-539.640365786801
-751.601019015162	-540.786099047495
-752.746752275856	-541.931832308189
-752.746752275856	-543.077565568882
-752.746752275856	-544.223298829576
-752.746752275856	-545.36903209027
-753.89248553655	-546.514765350964
-753.89248553655	-547.660498611658
-753.89248553655	-548.806231872352
-753.89248553655	-549.951965133045
-753.89248553655	-551.097698393739
-753.89248553655	-552.243431654433
-753.89248553655	-553.389164915127
-753.89248553655	-554.534898175821
-753.89248553655	-555.680631436515
-753.89248553655	-556.826364697209
-755.038218797244	-557.972097957902
-755.038218797244	-559.117831218596
-755.038218797244	-560.26356447929
-755.038218797244	-561.409297739984
-756.183952057938	-562.555031000678
-756.183952057938	-563.700764261372
-756.183952057938	-564.846497522065
-756.183952057938	-565.992230782759
-756.183952057938	-567.137964043453
-756.183952057938	-568.283697304147
-756.183952057938	-569.429430564841
-756.183952057938	-570.575163825535
-756.183952057938	-571.720897086228
-755.038218797244	-572.866630346922
-755.038218797244	-574.012363607616
-755.038218797244	-575.15809686831
-755.038218797244	-576.303830129004
-755.038218797244	-577.449563389698
-755.038218797244	-578.595296650392
-755.038218797244	-579.741029911085
-755.038218797244	-580.886763171779
-755.038218797244	-582.032496432473
-755.038218797244	-583.178229693167
-755.038218797244	-584.323962953861
-755.038218797244	-585.469696214555
-755.038218797244	-586.615429475248
-755.038218797244	-587.761162735942
-753.89248553655	-588.906895996636
-753.89248553655	-590.05262925733
-753.89248553655	-591.198362518024
-753.89248553655	-592.344095778718
-753.89248553655	-593.489829039412
-753.89248553655	-594.635562300105
-753.89248553655	-595.781295560799
-753.89248553655	-596.927028821493
-753.89248553655	-598.072762082187
-752.746752275856	-599.218495342881
-752.746752275856	-600.364228603575
-752.746752275856	-601.509961864268
-751.601019015162	-602.655695124962
-751.601019015162	-603.801428385656
-751.601019015162	-604.94716164635
-751.601019015162	-606.092894907044
-751.601019015162	-607.238628167738
-751.601019015162	-608.384361428431
-750.455285754468	-609.530094689125
-750.455285754468	-610.675827949819
-749.309552493774	-611.821561210513
-749.309552493774	-612.967294471207
-749.309552493774	-614.113027731901
-749.309552493774	-615.258760992595
-748.163819233081	-616.404494253288
-747.018085972387	-617.550227513982
-747.018085972387	-618.695960774676
-745.872352711693	-619.84169403537
-744.726619450999	-620.987427296064
-744.726619450999	-622.133160556758
-744.726619450999	-623.278893817451
-743.580886190305	-624.424627078145
-742.435152929611	-625.570360338839
-742.435152929611	-626.716093599533
-742.435152929611	-627.861826860227
-742.435152929611	-629.007560120921
-741.289419668918	-630.153293381615
-740.143686408224	-631.299026642308
-740.143686408224	-632.444759903002
-740.143686408224	-633.590493163696
-738.99795314753	-634.73622642439
-738.99795314753	-635.881959685084
-737.852219886836	-637.027692945778
-737.852219886836	-638.173426206472
-736.706486626142	-639.319159467165
-735.560753365448	-640.464892727859
-735.560753365448	-641.610625988553
-735.560753365448	-642.756359249247
-734.415020104754	-643.902092509941
-733.269286844061	-645.047825770635
-732.123553583367	-646.193559031328
-730.977820322673	-647.339292292022
-729.832087061979	-648.485025552716
-729.832087061979	-649.63075881341
-728.686353801285	-650.776492074104
-727.540620540591	-651.922225334798
-726.394887279897	-653.067958595491
-726.394887279897	-654.213691856185
-725.249154019204	-655.359425116879
-724.10342075851	-656.505158377573
-722.957687497816	-657.650891638267
-721.811954237122	-658.796624898961
-721.811954237122	-659.942358159655
-720.666220976428	-661.088091420348
-719.520487715734	-662.233824681042
-719.520487715734	-663.379557941736
-718.374754455041	-664.52529120243
-717.229021194347	-665.671024463124
-716.083287933653	-666.816757723818
-714.937554672959	-667.962490984511
-713.791821412265	-669.108224245205
-712.646088151571	-670.253957505899
-711.500354890878	-671.399690766593
-710.354621630184	-671.399690766593
-709.20888836949	-672.545424027287
-708.063155108796	-673.691157287981
-706.917421848102	-673.691157287981
-705.771688587408	-674.836890548675
