# Supplementary material for: Mechanics of Drosophila wing deployment
Source: Nat Commun. 2024 Dec 11;15:10577. doi: 10.1038/s41467-024-54527-0 (PMC11634967; doi:10.1038/s41467-024-54527-0)
Supplement: Supplementary file 18 — Source data [file 41467_2024_54527_MOESM18_ESM.zip › source_data/figS4a/figS4a_wildtype.txt]

x_um	y_um
0	0
1.84580070188417	0
3.69160140376835	0
5.53740210565252	1.84580070188417
7.3832028075367	1.84580070188417
9.22900350942087	3.69160140376835
11.074804211305	3.69160140376835
12.9206049131892	3.69160140376835
14.7664056150734	3.69160140376835
16.6122063169576	3.69160140376835
18.4580070188417	3.69160140376835
20.3038077207259	5.53740210565252
22.1496084226101	5.53740210565252
23.9954091244943	5.53740210565252
25.8412098263784	7.3832028075367
27.6870105282626	9.22900350942087
29.5328112301468	9.22900350942087
31.378611932031	11.074804211305
33.2244126339151	11.074804211305
35.0702133357993	12.9206049131892
36.9160140376835	12.9206049131892
38.7618147395677	12.9206049131892
40.6076154414518	14.7664056150734
42.453416143336	14.7664056150734
44.2992168452202	16.6122063169576
46.1450175471044	16.6122063169576
47.9908182489885	18.4580070188417
49.8366189508727	18.4580070188417
51.6824196527569	18.4580070188417
53.5282203546411	20.3038077207259
55.3740210565252	20.3038077207259
57.2198217584094	20.3038077207259
59.0656224602936	22.1496084226101
60.9114231621778	22.1496084226101
62.7572238640619	22.1496084226101
64.6030245659461	23.9954091244943
66.4488252678303	23.9954091244943
68.2946259697145	23.9954091244943
70.1404266715986	25.8412098263784
71.9862273734828	25.8412098263784
73.832028075367	25.8412098263784
75.6778287772512	27.6870105282626
77.5236294791353	27.6870105282626
79.3694301810195	29.5328112301468
81.2152308829037	29.5328112301468
83.0610315847879	31.378611932031
84.906832286672	31.378611932031
86.7526329885562	33.2244126339151
88.5984336904404	33.2244126339151
90.4442343923246	35.0702133357993
92.2900350942087	36.9160140376835
94.1358357960929	36.9160140376835
95.9816364979771	38.7618147395677
97.8274371998613	38.7618147395677
99.6732379017454	40.6076154414518
101.51903860363	42.453416143336
103.364839305514	42.453416143336
105.210640007398	44.2992168452202
107.056440709282	44.2992168452202
108.902241411166	46.1450175471044
110.74804211305	47.9908182489885
112.593842814935	47.9908182489885
114.439643516819	49.8366189508727
116.285444218703	51.6824196527569
118.131244920587	53.5282203546411
119.977045622471	53.5282203546411
121.822846324356	55.3740210565252
123.66864702624	55.3740210565252
125.514447728124	57.2198217584094
127.360248430008	59.0656224602936
129.206049131892	60.9114231621778
131.051849833776	60.9114231621778
132.897650535661	62.7572238640619
134.743451237545	64.6030245659461
136.589251939429	64.6030245659461
138.435052641313	66.4488252678303
140.280853343197	66.4488252678303
142.126654045081	68.2946259697145
143.972454746966	70.1404266715986
145.81825544885	70.1404266715986
147.664056150734	71.9862273734828
149.509856852618	71.9862273734828
151.355657554502	73.832028075367
153.201458256387	75.6778287772512
155.047258958271	77.5236294791353
156.893059660155	79.3694301810195
158.738860362039	81.2152308829037
160.584661063923	83.0610315847879
162.430461765807	84.906832286672
164.276262467692	84.906832286672
166.122063169576	86.7526329885562
167.96786387146	88.5984336904404
169.813664573344	90.4442343923246
171.659465275228	92.2900350942087
173.505265977112	92.2900350942087
175.351066678997	94.1358357960929
177.196867380881	95.9816364979771
179.042668082765	95.9816364979771
180.888468784649	97.8274371998613
182.734269486533	99.6732379017454
184.580070188417	101.51903860363
186.425870890302	103.364839305514
188.271671592186	103.364839305514
190.11747229407	105.210640007398
191.963272995954	107.056440709282
193.809073697838	108.902241411166
195.654874399723	110.74804211305
197.500675101607	112.593842814935
199.346475803491	114.439643516819
201.192276505375	116.285444218703
203.038077207259	118.131244920587
204.883877909143	119.977045622471
206.729678611028	121.822846324356
208.575479312912	123.66864702624
210.421280014796	123.66864702624
212.26708071668	125.514447728124
214.112881418564	127.360248430008
214.112881418564	129.206049131892
215.958682120448	131.051849833776
217.804482822333	132.897650535661
219.650283524217	134.743451237545
221.496084226101	136.589251939429
223.341884927985	136.589251939429
225.187685629869	138.435052641313
227.033486331753	140.280853343197
227.033486331753	142.126654045081
228.879287033638	143.972454746966
230.725087735522	145.81825544885
232.570888437406	147.664056150734
234.41668913929	149.509856852618
236.262489841174	151.355657554502
238.108290543059	153.201458256387
239.954091244943	155.047258958271
241.799891946827	156.893059660155
243.645692648711	158.738860362039
245.491493350595	160.584661063923
247.337294052479	162.430461765807
249.183094754364	164.276262467692
251.028895456248	166.122063169576
252.874696158132	167.96786387146
252.874696158132	169.813664573344
254.720496860016	171.659465275228
256.5662975619	173.505265977112
258.412098263784	175.351066678997
260.257898965669	177.196867380881
262.103699667553	179.042668082765
263.949500369437	180.888468784649
265.795301071321	182.734269486533
267.641101773205	184.580070188417
267.641101773205	186.425870890302
269.486902475089	188.271671592186
271.332703176974	190.11747229407
273.178503878858	191.963272995954
273.178503878858	193.809073697838
275.024304580742	195.654874399723
276.870105282626	195.654874399723
278.71590598451	197.500675101607
280.561706686395	199.346475803491
282.407507388279	201.192276505375
282.407507388279	203.038077207259
282.407507388279	204.883877909143
284.253308090163	206.729678611028
286.099108792047	208.575479312912
287.944909493931	210.421280014796
289.790710195815	210.421280014796
291.6365108977	212.26708071668
293.482311599584	214.112881418564
295.328112301468	215.958682120448
295.328112301468	217.804482822333
297.173913003352	219.650283524217
299.019713705236	221.496084226101
300.86551440712	223.341884927985
302.711315109005	225.187685629869
304.557115810889	227.033486331753
306.402916512773	228.879287033638
306.402916512773	230.725087735522
308.248717214657	232.570888437406
310.094517916541	234.41668913929
311.940318618426	236.262489841174
313.78611932031	238.108290543059
315.631920022194	239.954091244943
315.631920022194	241.799891946827
317.477720724078	243.645692648711
319.323521425962	245.491493350595
321.169322127846	247.337294052479
321.169322127846	249.183094754364
323.015122829731	251.028895456248
324.860923531615	252.874696158132
326.706724233499	254.720496860016
326.706724233499	256.5662975619
328.552524935383	258.412098263784
330.398325637267	260.257898965669
332.244126339151	262.103699667553
334.089927041036	263.949500369437
335.93572774292	265.795301071321
335.93572774292	267.641101773205
337.781528444804	269.486902475089
339.627329146688	271.332703176974
341.473129848572	273.178503878858
343.318930550457	275.024304580742
343.318930550457	276.870105282626
345.164731252341	278.71590598451
347.010531954225	280.561706686395
347.010531954225	282.407507388279
348.856332656109	284.253308090163
350.702133357993	286.099108792047
350.702133357993	287.944909493931
352.547934059877	289.790710195815
354.393734761762	291.6365108977
356.239535463646	293.482311599584
358.08533616553	295.328112301468
359.931136867414	297.173913003352
361.776937569298	299.019713705236
363.622738271182	300.86551440712
363.622738271182	302.711315109005
365.468538973067	304.557115810889
365.468538973067	306.402916512773
367.314339674951	308.248717214657
369.160140376835	310.094517916541
371.005941078719	311.940318618426
372.851741780603	313.78611932031
372.851741780603	315.631920022194
374.697542482488	317.477720724078
376.543343184372	319.323521425962
376.543343184372	321.169322127846
378.389143886256	323.015122829731
380.23494458814	324.860923531615
382.080745290024	326.706724233499
382.080745290024	328.552524935383
383.926545991908	330.398325637267
385.772346693793	332.244126339151
385.772346693793	334.089927041036
387.618147395677	335.93572774292
387.618147395677	337.781528444804
389.463948097561	339.627329146688
389.463948097561	341.473129848572
391.309748799445	343.318930550457
391.309748799445	345.164731252341
393.155549501329	347.010531954225
393.155549501329	348.856332656109
395.001350203213	350.702133357993
396.847150905098	352.547934059877
396.847150905098	354.393734761762
398.692951606982	356.239535463646
398.692951606982	358.08533616553
400.538752308866	359.931136867414
400.538752308866	361.776937569298
402.38455301075	363.622738271182
402.38455301075	365.468538973067
404.230353712634	367.314339674951
406.076154414518	369.160140376835
406.076154414518	371.005941078719
406.076154414518	372.851741780603
407.921955116403	374.697542482488
409.767755818287	376.543343184372
409.767755818287	378.389143886256
411.613556520171	380.23494458814
413.459357222055	382.080745290024
413.459357222055	383.926545991908
415.305157923939	385.772346693793
415.305157923939	387.618147395677
417.150958625823	389.463948097561
417.150958625823	391.309748799445
418.996759327708	393.155549501329
418.996759327708	395.001350203213
420.842560029592	396.847150905098
420.842560029592	398.692951606982
422.688360731476	400.538752308866
424.53416143336	402.38455301075
424.53416143336	404.230353712634
426.379962135244	406.076154414518
426.379962135244	407.921955116403
428.225762837129	409.767755818287
428.225762837129	411.613556520171
430.071563539013	413.459357222055
430.071563539013	415.305157923939
431.917364240897	417.150958625823
431.917364240897	418.996759327708
433.763164942781	420.842560029592
433.763164942781	422.688360731476
435.608965644665	424.53416143336
435.608965644665	426.379962135244
437.454766346549	428.225762837129
437.454766346549	430.071563539013
439.300567048434	431.917364240897
439.300567048434	433.763164942781
439.300567048434	435.608965644665
441.146367750318	437.454766346549
441.146367750318	439.300567048434
442.992168452202	441.146367750318
442.992168452202	442.992168452202
444.837969154086	444.837969154086
444.837969154086	446.68376985597
446.68376985597	448.529570557854
446.68376985597	450.375371259739
448.529570557854	452.221171961623
448.529570557854	454.066972663507
448.529570557854	455.912773365391
450.375371259739	457.758574067275
452.221171961623	459.60437476916
452.221171961623	461.450175471044
452.221171961623	463.295976172928
454.066972663507	465.141776874812
454.066972663507	466.987577576696
455.912773365391	468.83337827858
455.912773365391	470.679178980465
457.758574067275	472.524979682349
457.758574067275	474.370780384233
459.60437476916	476.216581086117
459.60437476916	478.062381788001
459.60437476916	479.908182489885
461.450175471044	481.75398319177
461.450175471044	483.599783893654
463.295976172928	485.445584595538
463.295976172928	487.291385297422
463.295976172928	489.137185999306
465.141776874812	490.98298670119
465.141776874812	492.828787403075
466.987577576696	494.674588104959
466.987577576696	496.520388806843
466.987577576696	498.366189508727
468.83337827858	500.211990210611
468.83337827858	502.057790912496
470.679178980465	503.90359161438
470.679178980465	505.749392316264
470.679178980465	507.595193018148
472.524979682349	509.440993720032
472.524979682349	511.286794421916
472.524979682349	513.132595123801
474.370780384233	514.978395825685
474.370780384233	516.824196527569
474.370780384233	518.669997229453
476.216581086117	520.515797931337
476.216581086117	522.361598633221
476.216581086117	524.207399335106
478.062381788001	526.05320003699
478.062381788001	527.899000738874
478.062381788001	529.744801440758
479.908182489885	531.590602142642
479.908182489885	533.436402844526
479.908182489885	535.282203546411
479.908182489885	537.128004248295
481.75398319177	538.973804950179
481.75398319177	540.819605652063
481.75398319177	542.665406353947
483.599783893654	544.511207055832
483.599783893654	546.357007757716
483.599783893654	548.2028084596
485.445584595538	550.048609161484
485.445584595538	551.894409863368
485.445584595538	553.740210565252
485.445584595538	555.586011267137
487.291385297422	557.431811969021
487.291385297422	559.277612670905
489.137185999306	561.123413372789
489.137185999306	562.969214074673
489.137185999306	564.815014776558
489.137185999306	566.660815478442
489.137185999306	568.506616180326
490.98298670119	570.35241688221
490.98298670119	572.198217584094
490.98298670119	574.044018285978
490.98298670119	575.889818987863
492.828787403075	577.735619689747
492.828787403075	579.581420391631
492.828787403075	581.427221093515
492.828787403075	583.273021795399
492.828787403075	585.118822497283
494.674588104959	586.964623199168
494.674588104959	588.810423901052
494.674588104959	590.656224602936
494.674588104959	592.50202530482
494.674588104959	594.347826006704
496.520388806843	596.193626708588
496.520388806843	598.039427410473
496.520388806843	599.885228112357
496.520388806843	601.731028814241
496.520388806843	603.576829516125
496.520388806843	605.422630218009
496.520388806843	607.268430919893
