# Supplementary material for: Mechanics of Drosophila wing deployment
Source: Nat Commun. 2024 Dec 11;15:10577. doi: 10.1038/s41467-024-54527-0 (PMC11634967; doi:10.1038/s41467-024-54527-0)
Supplement: Supplementary file 18 — Source data [file 41467_2024_54527_MOESM18_ESM.zip › source_data/figS4a/figS4a_curly.txt]

x_um	y_um
0	0
-1.84229647413932	-1.84229647413932
-3.68459294827863	-1.84229647413932
-5.52688942241795	-1.84229647413932
-7.36918589655726	-3.68459294827863
-9.21148237069658	-3.68459294827863
-11.0537788448359	-3.68459294827863
-12.8960753189752	-3.68459294827863
-14.7383717931145	-3.68459294827863
-16.5806682672538	-5.52688942241795
-18.4229647413932	-5.52688942241795
-20.2652612155325	-5.52688942241795
-22.1075576896718	-5.52688942241795
-23.9498541638111	-5.52688942241795
-25.7921506379504	-5.52688942241795
-27.6344471120897	-7.36918589655726
-29.4767435862291	-7.36918589655726
-31.3190400603684	-7.36918589655726
-33.1613365345077	-7.36918589655726
-35.003633008647	-7.36918589655726
-36.8459294827863	-7.36918589655726
-38.6882259569256	-7.36918589655726
-40.530522431065	-7.36918589655726
-42.3728189052043	-7.36918589655726
-44.2151153793436	-7.36918589655726
-46.0574118534829	-9.21148237069658
-47.8997083276222	-9.21148237069658
-49.7420048017615	-11.0537788448359
-51.5843012759008	-11.0537788448359
-53.4265977500402	-11.0537788448359
-55.2688942241795	-11.0537788448359
-57.1111906983188	-11.0537788448359
-58.9534871724581	-12.8960753189752
-60.7957836465974	-12.8960753189752
-62.6380801207367	-14.7383717931145
-64.4803765948761	-14.7383717931145
-66.3226730690154	-14.7383717931145
-68.1649695431547	-14.7383717931145
-70.007266017294	-16.5806682672538
-71.8495624914333	-16.5806682672538
-73.6918589655726	-16.5806682672538
-75.534155439712	-18.4229647413932
-77.3764519138513	-18.4229647413932
-79.2187483879906	-18.4229647413932
-81.0610448621299	-18.4229647413932
-82.9033413362692	-18.4229647413932
-84.7456378104085	-18.4229647413932
-86.5879342845479	-20.2652612155325
-88.4302307586872	-22.1075576896718
-90.2725272328265	-22.1075576896718
-92.1148237069658	-22.1075576896718
-93.9571201811051	-22.1075576896718
-95.7994166552444	-22.1075576896718
-97.6417131293837	-22.1075576896718
-99.4840096035231	-22.1075576896718
-101.326306077662	-22.1075576896718
-103.168602551802	-22.1075576896718
-105.010899025941	-22.1075576896718
-106.85319550008	-22.1075576896718
-108.69549197422	-20.2652612155325
-110.537788448359	-18.4229647413932
-112.380084922498	-18.4229647413932
-114.222381396638	-16.5806682672538
-116.064677870777	-14.7383717931145
-117.906974344916	-14.7383717931145
-119.749270819056	-14.7383717931145
-121.591567293195	-14.7383717931145
-123.433863767334	-12.8960753189752
-125.276160241473	-12.8960753189752
-127.118456715613	-12.8960753189752
-128.960753189752	-11.0537788448359
-130.803049663891	-11.0537788448359
-132.645346138031	-11.0537788448359
-134.48764261217	-11.0537788448359
-136.329939086309	-11.0537788448359
-138.172235560449	-11.0537788448359
-140.014532034588	-11.0537788448359
-141.856828508727	-11.0537788448359
-143.699124982867	-11.0537788448359
-145.541421457006	-12.8960753189752
-147.383717931145	-14.7383717931145
-149.226014405285	-14.7383717931145
-151.068310879424	-16.5806682672538
-152.910607353563	-16.5806682672538
-154.752903827703	-16.5806682672538
-156.595200301842	-18.4229647413932
-158.437496775981	-18.4229647413932
-160.27979325012	-18.4229647413932
-162.12208972426	-18.4229647413932
-163.964386198399	-18.4229647413932
-165.806682672538	-18.4229647413932
-167.648979146678	-18.4229647413932
-169.491275620817	-18.4229647413932
-171.333572094956	-18.4229647413932
-173.175868569096	-18.4229647413932
-175.018165043235	-18.4229647413932
-176.860461517374	-18.4229647413932
-178.702757991514	-20.2652612155325
-180.545054465653	-20.2652612155325
-182.387350939792	-22.1075576896718
-184.229647413932	-22.1075576896718
-186.071943888071	-22.1075576896718
-187.91424036221	-22.1075576896718
-189.75653683635	-22.1075576896718
-191.598833310489	-23.9498541638111
-193.441129784628	-23.9498541638111
-195.283426258767	-23.9498541638111
-197.125722732907	-23.9498541638111
-198.968019207046	-23.9498541638111
-200.810315681185	-23.9498541638111
-202.652612155325	-23.9498541638111
-204.494908629464	-23.9498541638111
-206.337205103603	-23.9498541638111
-208.179501577743	-23.9498541638111
-210.021798051882	-23.9498541638111
-211.864094526021	-25.7921506379504
-213.706391000161	-25.7921506379504
-215.5486874743	-25.7921506379504
-217.390983948439	-25.7921506379504
-219.233280422579	-25.7921506379504
-221.075576896718	-25.7921506379504
-222.917873370857	-25.7921506379504
-224.760169844997	-25.7921506379504
-226.602466319136	-25.7921506379504
-228.444762793275	-25.7921506379504
-230.287059267414	-25.7921506379504
-232.129355741554	-25.7921506379504
-233.971652215693	-25.7921506379504
-235.813948689832	-25.7921506379504
-237.656245163972	-25.7921506379504
-239.498541638111	-25.7921506379504
-241.34083811225	-25.7921506379504
-243.18313458639	-25.7921506379504
-245.025431060529	-25.7921506379504
-246.867727534668	-25.7921506379504
-248.710024008808	-25.7921506379504
-250.552320482947	-27.6344471120897
-252.394616957086	-29.4767435862291
-254.236913431226	-29.4767435862291
-256.079209905365	-29.4767435862291
-257.921506379504	-29.4767435862291
-259.763802853644	-31.3190400603684
-261.606099327783	-31.3190400603684
-263.448395801922	-31.3190400603684
-265.290692276062	-33.1613365345077
-267.132988750201	-35.003633008647
-268.97528522434	-35.003633008647
-270.817581698479	-36.8459294827863
-272.659878172619	-36.8459294827863
-274.502174646758	-38.6882259569256
-276.344471120897	-40.530522431065
-278.186767595037	-40.530522431065
-280.029064069176	-40.530522431065
-281.871360543315	-42.3728189052043
-283.713657017455	-44.2151153793436
-285.555953491594	-44.2151153793436
-287.398249965733	-46.0574118534829
-289.240546439873	-47.8997083276222
-291.082842914012	-47.8997083276222
-292.925139388151	-49.7420048017615
-294.767435862291	-51.5843012759008
-296.60973233643	-53.4265977500402
-298.452028810569	-55.2688942241795
-300.294325284709	-57.1111906983188
-302.136621758848	-58.9534871724581
-303.978918232987	-60.7957836465974
-305.821214707126	-62.6380801207367
-307.663511181266	-64.4803765948761
-309.505807655405	-66.3226730690154
-311.348104129544	-68.1649695431547
-313.190400603684	-70.007266017294
-313.190400603684	-71.8495624914333
-315.032697077823	-73.6918589655726
-316.874993551962	-75.534155439712
-318.717290026102	-77.3764519138513
-318.717290026102	-79.2187483879906
-318.717290026102	-81.0610448621299
-320.559586500241	-82.9033413362692
-322.40188297438	-84.7456378104085
-322.40188297438	-86.5879342845479
-324.24417944852	-88.4302307586872
-326.086475922659	-90.2725272328265
-326.086475922659	-92.1148237069658
-326.086475922659	-93.9571201811051
-327.928772396798	-95.7994166552444
-329.771068870938	-97.6417131293837
-329.771068870938	-99.4840096035231
-331.613365345077	-101.326306077662
-333.455661819216	-103.168602551802
-333.455661819216	-105.010899025941
-333.455661819216	-106.85319550008
-333.455661819216	-108.69549197422
-335.297958293356	-110.537788448359
-335.297958293356	-112.380084922498
-337.140254767495	-114.222381396638
-337.140254767495	-116.064677870777
-338.982551241634	-117.906974344916
-338.982551241634	-119.749270819056
-340.824847715773	-121.591567293195
-340.824847715773	-123.433863767334
-340.824847715773	-125.276160241473
-342.667144189913	-127.118456715613
-342.667144189913	-128.960753189752
-344.509440664052	-130.803049663891
-344.509440664052	-132.645346138031
-344.509440664052	-134.48764261217
-346.351737138191	-136.329939086309
-346.351737138191	-138.172235560449
-348.194033612331	-140.014532034588
-348.194033612331	-141.856828508727
-350.03633008647	-143.699124982867
-350.03633008647	-145.541421457006
-350.03633008647	-147.383717931145
-351.878626560609	-149.226014405285
-351.878626560609	-151.068310879424
-351.878626560609	-152.910607353563
-351.878626560609	-154.752903827703
-351.878626560609	-156.595200301842
-353.720923034749	-158.437496775981
-353.720923034749	-160.27979325012
-353.720923034749	-162.12208972426
-355.563219508888	-163.964386198399
-355.563219508888	-165.806682672538
-355.563219508888	-167.648979146678
-355.563219508888	-169.491275620817
-355.563219508888	-171.333572094956
-355.563219508888	-173.175868569096
-357.405515983027	-175.018165043235
-357.405515983027	-176.860461517374
-359.247812457167	-178.702757991514
-359.247812457167	-180.545054465653
-359.247812457167	-182.387350939792
-359.247812457167	-184.229647413932
-359.247812457167	-186.071943888071
-359.247812457167	-187.91424036221
-361.090108931306	-189.75653683635
-361.090108931306	-191.598833310489
-362.932405405445	-193.441129784628
-362.932405405445	-195.283426258767
-362.932405405445	-197.125722732907
-362.932405405445	-198.968019207046
-362.932405405445	-200.810315681185
-364.774701879585	-202.652612155325
-364.774701879585	-204.494908629464
-364.774701879585	-206.337205103603
-366.616998353724	-208.179501577743
-366.616998353724	-210.021798051882
-366.616998353724	-211.864094526021
-366.616998353724	-213.706391000161
-368.459294827863	-215.5486874743
-368.459294827863	-217.390983948439
-368.459294827863	-219.233280422579
-370.301591302003	-221.075576896718
-370.301591302003	-222.917873370857
-370.301591302003	-224.760169844997
-370.301591302003	-226.602466319136
-370.301591302003	-228.444762793275
-370.301591302003	-230.287059267414
-370.301591302003	-232.129355741554
-372.143887776142	-233.971652215693
-372.143887776142	-235.813948689832
-372.143887776142	-237.656245163972
-372.143887776142	-239.498541638111
-372.143887776142	-241.34083811225
-372.143887776142	-243.18313458639
-372.143887776142	-245.025431060529
-372.143887776142	-246.867727534668
-372.143887776142	-248.710024008808
-372.143887776142	-250.552320482947
-372.143887776142	-252.394616957086
-372.143887776142	-254.236913431226
-372.143887776142	-256.079209905365
-372.143887776142	-257.921506379504
-372.143887776142	-259.763802853644
-372.143887776142	-261.606099327783
-370.301591302003	-263.448395801922
-370.301591302003	-265.290692276062
-370.301591302003	-267.132988750201
-370.301591302003	-268.97528522434
-370.301591302003	-270.817581698479
-370.301591302003	-272.659878172619
-368.459294827863	-274.502174646758
-368.459294827863	-276.344471120897
-366.616998353724	-278.186767595037
-366.616998353724	-280.029064069176
-364.774701879585	-281.871360543315
-364.774701879585	-283.713657017455
-364.774701879585	-285.555953491594
-364.774701879585	-287.398249965733
-362.932405405445	-289.240546439873
-362.932405405445	-291.082842914012
-362.932405405445	-292.925139388151
-362.932405405445	-294.767435862291
-361.090108931306	-296.60973233643
-361.090108931306	-298.452028810569
-361.090108931306	-300.294325284709
-359.247812457167	-302.136621758848
-359.247812457167	-303.978918232987
-359.247812457167	-305.821214707126
-359.247812457167	-307.663511181266
-359.247812457167	-309.505807655405
-357.405515983027	-311.348104129544
-357.405515983027	-313.190400603684
-355.563219508888	-315.032697077823
-355.563219508888	-316.874993551962
-355.563219508888	-318.717290026102
-355.563219508888	-320.559586500241
-353.720923034749	-322.40188297438
-353.720923034749	-324.24417944852
-351.878626560609	-326.086475922659
-351.878626560609	-327.928772396798
-351.878626560609	-329.771068870938
-350.03633008647	-331.613365345077
-350.03633008647	-333.455661819216
-350.03633008647	-335.297958293356
-348.194033612331	-337.140254767495
-348.194033612331	-338.982551241634
-346.351737138191	-340.824847715773
-346.351737138191	-342.667144189913
-344.509440664052	-344.509440664052
-344.509440664052	-346.351737138191
-344.509440664052	-348.194033612331
-342.667144189913	-350.03633008647
-342.667144189913	-351.878626560609
-340.824847715773	-353.720923034749
-338.982551241634	-355.563219508888
-338.982551241634	-357.405515983027
-338.982551241634	-359.247812457167
-337.140254767495	-361.090108931306
-337.140254767495	-362.932405405445
-335.297958293356	-364.774701879585
-333.455661819216	-366.616998353724
-333.455661819216	-368.459294827863
-333.455661819216	-370.301591302003
-331.613365345077	-372.143887776142
-329.771068870938	-373.986184250281
-329.771068870938	-375.82848072442
-327.928772396798	-377.67077719856
-326.086475922659	-379.513073672699
-326.086475922659	-381.355370146838
-324.24417944852	-383.197666620978
-322.40188297438	-385.039963095117
-322.40188297438	-386.882259569256
-320.559586500241	-388.724556043396
-318.717290026102	-390.566852517535
-316.874993551962	-392.409148991674
-315.032697077823	-394.251445465814
-313.190400603684	-396.093741939953
-311.348104129544	-397.936038414092
-311.348104129544	-399.778334888232
-309.505807655405	-401.620631362371
-307.663511181266	-403.46292783651
-305.821214707126	-405.30522431065
-303.978918232987	-407.147520784789
-302.136621758848	-408.989817258928
-300.294325284709	-410.832113733068
-298.452028810569	-412.674410207207
-296.60973233643	-414.516706681346
-294.767435862291	-416.359003155485
-292.925139388151	-418.201299629625
-291.082842914012	-420.043596103764
-289.240546439873	-420.043596103764
-287.398249965733	-421.885892577903
-285.555953491594	-421.885892577903
-283.713657017455	-423.728189052043
-281.871360543315	-425.570485526182
-280.029064069176	-427.412782000321
-278.186767595037	-427.412782000321
-276.344471120897	-429.255078474461
-274.502174646758	-431.0973749486
-272.659878172619	-431.0973749486
-270.817581698479	-432.939671422739
-268.97528522434	-434.781967896879
-267.132988750201	-434.781967896879
-265.290692276062	-436.624264371018
-263.448395801922	-438.466560845157
-261.606099327783	-440.308857319297
-259.763802853644	-442.151153793436
-257.921506379504	-442.151153793436
-256.079209905365	-443.993450267575
-254.236913431226	-445.835746741715
-252.394616957086	-445.835746741715
-250.552320482947	-447.678043215854
-248.710024008808	-447.678043215854
-246.867727534668	-449.520339689993
-245.025431060529	-451.362636164132
-243.18313458639	-453.204932638272
-241.34083811225	-453.204932638272
-239.498541638111	-455.047229112411
-237.656245163972	-456.88952558655
-235.813948689832	-456.88952558655
-233.971652215693	-458.73182206069
-232.129355741554	-460.574118534829
-230.287059267414	-460.574118534829
-228.444762793275	-460.574118534829
-226.602466319136	-462.416415008968
-224.760169844997	-462.416415008968
-222.917873370857	-464.258711483108
-221.075576896718	-464.258711483108
-219.233280422579	-466.101007957247
-217.390983948439	-467.943304431386
-215.5486874743	-467.943304431386
-213.706391000161	-467.943304431386
-211.864094526021	-469.785600905526
-210.021798051882	-471.627897379665
-208.179501577743	-471.627897379665
-206.337205103603	-471.627897379665
-204.494908629464	-473.470193853804
-202.652612155325	-475.312490327944
-200.810315681185	-475.312490327944
-198.968019207046	-475.312490327944
-197.125722732907	-475.312490327944
-195.283426258767	-477.154786802083
-193.441129784628	-477.154786802083
-191.598833310489	-478.997083276222
-189.75653683635	-478.997083276222
-187.91424036221	-478.997083276222
-186.071943888071	-478.997083276222
-184.229647413932	-480.839379750362
-182.387350939792	-480.839379750362
-180.545054465653	-480.839379750362
-178.702757991514	-482.681676224501
-176.860461517374	-482.681676224501
-175.018165043235	-482.681676224501
-173.175868569096	-482.681676224501
-171.333572094956	-484.52397269864
-169.491275620817	-484.52397269864
-167.648979146678	-484.52397269864
-165.806682672538	-484.52397269864
-163.964386198399	-486.366269172779
-162.12208972426	-486.366269172779
-160.27979325012	-486.366269172779
-158.437496775981	-486.366269172779
-156.595200301842	-486.366269172779
-154.752903827703	-488.208565646919
-152.910607353563	-488.208565646919
-151.068310879424	-488.208565646919
-149.226014405285	-490.050862121058
-147.383717931145	-490.050862121058
-145.541421457006	-490.050862121058
-143.699124982867	-490.050862121058
-141.856828508727	-491.893158595197
-140.014532034588	-491.893158595197
-138.172235560449	-491.893158595197
-136.329939086309	-493.735455069337
-134.48764261217	-493.735455069337
-132.645346138031	-493.735455069337
-130.803049663891	-493.735455069337
-128.960753189752	-493.735455069337
-127.118456715613	-493.735455069337
-125.276160241473	-493.735455069337
-123.433863767334	-495.577751543476
-121.591567293195	-495.577751543476
-119.749270819056	-497.420048017615
-117.906974344916	-497.420048017615
-116.064677870777	-497.420048017615
-114.222381396638	-497.420048017615
-112.380084922498	-497.420048017615
-110.537788448359	-497.420048017615
-108.69549197422	-497.420048017615
-106.85319550008	-497.420048017615
-105.010899025941	-497.420048017615
-103.168602551802	-497.420048017615
-101.326306077662	-499.262344491755
-99.4840096035231	-499.262344491755
-97.6417131293837	-499.262344491755
-95.7994166552444	-499.262344491755
-93.9571201811051	-499.262344491755
-92.1148237069658	-499.262344491755
-90.2725272328265	-499.262344491755
-88.4302307586872	-499.262344491755
-86.5879342845479	-499.262344491755
-84.7456378104085	-499.262344491755
-82.9033413362692	-499.262344491755
-81.0610448621299	-499.262344491755
-79.2187483879906	-497.420048017615
-77.3764519138513	-497.420048017615
-75.534155439712	-497.420048017615
-73.6918589655726	-497.420048017615
-71.8495624914333	-497.420048017615
-70.007266017294	-497.420048017615
-68.1649695431547	-497.420048017615
-66.3226730690154	-497.420048017615
-64.4803765948761	-497.420048017615
-62.6380801207367	-495.577751543476
-60.7957836465974	-495.577751543476
-58.9534871724581	-495.577751543476
-57.1111906983188	-493.735455069337
-55.2688942241795	-493.735455069337
-53.4265977500402	-493.735455069337
-51.5843012759008	-493.735455069337
-49.7420048017615	-493.735455069337
-47.8997083276222	-493.735455069337
-46.0574118534829	-493.735455069337
-44.2151153793436	-493.735455069337
-42.3728189052043	-493.735455069337
-40.530522431065	-491.893158595197
-38.6882259569256	-491.893158595197
-36.8459294827863	-490.050862121058
-35.003633008647	-490.050862121058
-33.1613365345077	-490.050862121058
-31.3190400603684	-490.050862121058
-29.4767435862291	-490.050862121058
-27.6344471120897	-490.050862121058
-25.7921506379504	-488.208565646919
-23.9498541638111	-488.208565646919
-22.1075576896718	-488.208565646919
-20.2652612155325	-486.366269172779
-18.4229647413932	-486.366269172779
-16.5806682672538	-486.366269172779
-14.7383717931145	-486.366269172779
-12.8960753189752	-484.52397269864
-11.0537788448359	-484.52397269864
-9.21148237069658	-484.52397269864
-7.36918589655726	-482.681676224501
-5.52688942241795	-482.681676224501
-3.68459294827863	-482.681676224501
-1.84229647413932	-482.681676224501
0	-480.839379750362
1.84229647413932	-478.997083276222
3.68459294827863	-478.997083276222
5.52688942241795	-478.997083276222
7.36918589655726	-478.997083276222
9.21148237069658	-478.997083276222
11.0537788448359	-478.997083276222
12.8960753189752	-477.154786802083
14.7383717931145	-477.154786802083
16.5806682672538	-475.312490327944
18.4229647413932	-475.312490327944
20.2652612155325	-475.312490327944
22.1075576896718	-475.312490327944
23.9498541638111	-475.312490327944
25.7921506379504	-475.312490327944
27.6344471120897	-475.312490327944
29.4767435862291	-475.312490327944
31.3190400603684	-473.470193853804
33.1613365345077	-473.470193853804
35.003633008647	-473.470193853804
36.8459294827863	-471.627897379665
38.6882259569256	-471.627897379665
40.530522431065	-471.627897379665
42.3728189052043	-471.627897379665
44.2151153793436	-469.785600905526
46.0574118534829	-469.785600905526
47.8997083276222	-467.943304431386
49.7420048017615	-467.943304431386
51.5843012759008	-467.943304431386
53.4265977500402	-467.943304431386
55.2688942241795	-467.943304431386
57.1111906983188	-466.101007957247
58.9534871724581	-466.101007957247
60.7957836465974	-464.258711483108
62.6380801207367	-464.258711483108
64.4803765948761	-464.258711483108
66.3226730690154	-462.416415008968
68.1649695431547	-462.416415008968
70.007266017294	-460.574118534829
71.8495624914333	-460.574118534829
73.6918589655726	-458.73182206069
75.534155439712	-458.73182206069
77.3764519138513	-458.73182206069
79.2187483879906	-458.73182206069
81.0610448621299	-456.88952558655
82.9033413362692	-456.88952558655
84.7456378104085	-456.88952558655
86.5879342845479	-455.047229112411
88.4302307586872	-453.204932638272
90.2725272328265	-453.204932638272
92.1148237069658	-451.362636164132
93.9571201811051	-451.362636164132
95.7994166552444	-449.520339689993
97.6417131293837	-449.520339689993
99.4840096035231	-447.678043215854
101.326306077662	-445.835746741715
103.168602551802	-445.835746741715
105.010899025941	-443.993450267575
106.85319550008	-442.151153793436
108.69549197422	-442.151153793436
110.537788448359	-440.308857319297
112.380084922498	-438.466560845157
114.222381396638	-436.624264371018
116.064677870777	-436.624264371018
117.906974344916	-434.781967896879
119.749270819056	-432.939671422739
121.591567293195	-431.0973749486
123.433863767334	-429.255078474461
125.276160241473	-427.412782000321
127.118456715613	-425.570485526182
128.960753189752	-423.728189052043
130.803049663891	-421.885892577903
132.645346138031	-420.043596103764
134.48764261217	-418.201299629625
136.329939086309	-416.359003155485
138.172235560449	-416.359003155485
140.014532034588	-414.516706681346
141.856828508727	-412.674410207207
141.856828508727	-410.832113733068
143.699124982867	-408.989817258928
145.541421457006	-408.989817258928
147.383717931145	-407.147520784789
149.226014405285	-405.30522431065
151.068310879424	-403.46292783651
151.068310879424	-401.620631362371
152.910607353563	-399.778334888232
154.752903827703	-397.936038414092
156.595200301842	-396.093741939953
158.437496775981	-394.251445465814
160.27979325012	-392.409148991674
162.12208972426	-390.566852517535
163.964386198399	-390.566852517535
165.806682672538	-388.724556043396
167.648979146678	-386.882259569256
169.491275620817	-385.039963095117
171.333572094956	-383.197666620978
173.175868569096	-381.355370146838
175.018165043235	-379.513073672699
175.018165043235	-377.67077719856
176.860461517374	-375.82848072442
178.702757991514	-373.986184250281
178.702757991514	-372.143887776142
180.545054465653	-370.301591302003
182.387350939792	-368.459294827863
184.229647413932	-366.616998353724
186.071943888071	-366.616998353724
187.91424036221	-364.774701879585
189.75653683635	-362.932405405445
189.75653683635	-361.090108931306
191.598833310489	-359.247812457167
193.441129784628	-359.247812457167
195.283426258767	-357.405515983027
197.125722732907	-355.563219508888
197.125722732907	-353.720923034749
198.968019207046	-351.878626560609
200.810315681185	-350.03633008647
202.652612155325	-348.194033612331
204.494908629464	-346.351737138191
204.494908629464	-344.509440664052
206.337205103603	-342.667144189913
208.179501577743	-340.824847715773
210.021798051882	-338.982551241634
211.864094526021	-337.140254767495
211.864094526021	-335.297958293356
213.706391000161	-333.455661819216
215.5486874743	-331.613365345077
215.5486874743	-329.771068870938
217.390983948439	-327.928772396798
219.233280422579	-326.086475922659
219.233280422579	-324.24417944852
219.233280422579	-322.40188297438
221.075576896718	-320.559586500241
222.917873370857	-318.717290026102
222.917873370857	-316.874993551962
224.760169844997	-315.032697077823
226.602466319136	-313.190400603684
228.444762793275	-311.348104129544
228.444762793275	-309.505807655405
230.287059267414	-307.663511181266
230.287059267414	-305.821214707126
232.129355741554	-303.978918232987
233.971652215693	-302.136621758848
233.971652215693	-300.294325284709
233.971652215693	-298.452028810569
235.813948689832	-296.60973233643
237.656245163972	-294.767435862291
237.656245163972	-292.925139388151
237.656245163972	-291.082842914012
239.498541638111	-289.240546439873
241.34083811225	-287.398249965733
241.34083811225	-285.555953491594
241.34083811225	-283.713657017455
241.34083811225	-281.871360543315
243.18313458639	-280.029064069176
243.18313458639	-278.186767595037
245.025431060529	-276.344471120897
245.025431060529	-274.502174646758
246.867727534668	-272.659878172619
248.710024008808	-270.817581698479
248.710024008808	-268.97528522434
248.710024008808	-267.132988750201
248.710024008808	-265.290692276062
250.552320482947	-263.448395801922
252.394616957086	-261.606099327783
252.394616957086	-259.763802853644
252.394616957086	-257.921506379504
252.394616957086	-256.079209905365
254.236913431226	-254.236913431226
256.079209905365	-252.394616957086
256.079209905365	-250.552320482947
257.921506379504	-248.710024008808
257.921506379504	-246.867727534668
257.921506379504	-245.025431060529
259.763802853644	-243.18313458639
259.763802853644	-241.34083811225
259.763802853644	-239.498541638111
261.606099327783	-237.656245163972
261.606099327783	-235.813948689832
263.448395801922	-233.971652215693
263.448395801922	-232.129355741554
263.448395801922	-230.287059267414
263.448395801922	-228.444762793275
265.290692276062	-226.602466319136
265.290692276062	-224.760169844997
267.132988750201	-222.917873370857
267.132988750201	-221.075576896718
267.132988750201	-219.233280422579
267.132988750201	-217.390983948439
268.97528522434	-215.5486874743
270.817581698479	-213.706391000161
270.817581698479	-211.864094526021
270.817581698479	-210.021798051882
272.659878172619	-208.179501577743
272.659878172619	-206.337205103603
272.659878172619	-204.494908629464
274.502174646758	-202.652612155325
274.502174646758	-200.810315681185
274.502174646758	-198.968019207046
276.344471120897	-197.125722732907
276.344471120897	-195.283426258767
276.344471120897	-193.441129784628
278.186767595037	-191.598833310489
278.186767595037	-189.75653683635
278.186767595037	-187.91424036221
278.186767595037	-186.071943888071
278.186767595037	-184.229647413932
280.029064069176	-182.387350939792
280.029064069176	-180.545054465653
281.871360543315	-178.702757991514
281.871360543315	-176.860461517374
281.871360543315	-175.018165043235
281.871360543315	-173.175868569096
283.713657017455	-171.333572094956
285.555953491594	-169.491275620817
285.555953491594	-167.648979146678
285.555953491594	-165.806682672538
285.555953491594	-163.964386198399
287.398249965733	-162.12208972426
289.240546439873	-160.27979325012
289.240546439873	-158.437496775981
289.240546439873	-156.595200301842
289.240546439873	-154.752903827703
289.240546439873	-152.910607353563
289.240546439873	-151.068310879424
289.240546439873	-149.226014405285
289.240546439873	-147.383717931145
289.240546439873	-145.541421457006
289.240546439873	-143.699124982867
291.082842914012	-141.856828508727
291.082842914012	-140.014532034588
291.082842914012	-138.172235560449
291.082842914012	-136.329939086309
291.082842914012	-134.48764261217
291.082842914012	-132.645346138031
291.082842914012	-130.803049663891
292.925139388151	-128.960753189752
292.925139388151	-127.118456715613
292.925139388151	-125.276160241473
294.767435862291	-123.433863767334
296.60973233643	-121.591567293195
296.60973233643	-119.749270819056
296.60973233643	-117.906974344916
296.60973233643	-116.064677870777
296.60973233643	-114.222381396638
296.60973233643	-112.380084922498
296.60973233643	-110.537788448359
296.60973233643	-108.69549197422
296.60973233643	-106.85319550008
296.60973233643	-105.010899025941
296.60973233643	-103.168602551802
296.60973233643	-101.326306077662
296.60973233643	-99.4840096035231
294.767435862291	-97.6417131293837
294.767435862291	-95.7994166552444
