# Supplementary material for: Mechanics of Drosophila wing deployment
Source: Nat Commun. 2024 Dec 11;15:10577. doi: 10.1038/s41467-024-54527-0 (PMC11634967; doi:10.1038/s41467-024-54527-0)
Supplement: Supplementary file 18 — Source data [file 41467_2024_54527_MOESM18_ESM.zip › source_data/figS8c/figS8c_sample1.txt]

lnlambda	sigma_Pa
0	193.257254951779
0.00871477523774385	-808.311682220539
0.0169438234153786	112.394492450739
0.0253013683877761	1048.5061673656
0.0338397839567197	1228.69570020259
0.0418245269980692	28.94049017622
0.0499742819098737	1771.71121014041
0.0581121348250801	2137.54240813607
0.0667894508908874	2333.10476875046
0.0762243656878676	2892.16329291659
0.0856826592867731	4725.52923759565
0.0948229790896404	5680.434259446
0.103991876222726	7019.94696747404
0.113260167239967	8756.33853813315
0.122092907819511	10332.3000024632
0.131033125878876	9669.22147317667
0.136661296310777	12004.1904200312
0.140857105535492	11100.7995169787
0.145151435807733	11723.2350795401
0.149574495784979	15240.2529569561
0.153683042508706	15302.9970535766
0.157919379300441	17309.1225982085
0.162177839439452	17968.1252227998
0.166354978366208	17260.2961606174
0.172110510303234	18541.2665920646
0.177918695693213	20827.9873466022
0.183531649767702	21542.3695432059
0.189189441786129	21664.597233041
0.194942184899879	22797.0863159468
0.200413237479212	22314.2108350166
0.205976581631728	25494.1001492234
0.210785261155931	26435.6049358163
0.213248048128643	29168.1727939376
0.215783672852579	28419.5075530211
0.218318180587023	29728.8380593204
0.220826658959269	28769.587742187
0.223339901741994	29464.0240568386
0.225875878943443	29123.3071182786
0.228348266185164	30653.0390707387
0.232454092468101	30779.1538497261
0.238052261017023	33265.693540316
0.243400466129072	32809.4369905955
0.248831751688915	35114.0246201624
0.254375843361718	35095.7996337902
0.259605548172241	35709.6077372235
0.264948163288388	35252.4325358153
0.270444657810898	39357.6389714042
0.276993174640091	42677.4937153713
0.284044255413277	44741.1575399357
0.291091263135209	47053.8095976411
0.29798446062813	49835.2461887354
0.304877893015618	52203.9282269595
0.311836075686078	53247.335193643
0.318533308781428	56112.8028596299
0.325070241370476	60151.7211461532
0.328459923089763	60816.3842341491
0.331683616825632	61936.5711630307
0.334970855021818	63530.794915838
0.338357968458022	62584.2016238419
0.34152679486532	60450.4461907457
0.344783513463393	62519.6346223764
0.348050407930681	65541.3982091554
0.353088177608589	67052.5348695744
0.361790163492141	70494.7303390854
0.370554587623109	73275.8955455139
0.378998325639155	77288.0110115357
0.387486283328463	80632.7356444337
0.396078738446684	82806.4494689716
0.404249072800237	89197.9052550233
0.41252461189905	89939.1287894719
0.419507188527757	90065.0235996929
0.425173022200003	92098.2908715063
0.430974590045468	96715.1672582075
0.436760510772257	100868.774600588
0.442469145208042	101187.832443902
0.448174355403265	106697.455125266
0.453908218929912	106005.695597755
0.459465573190581	109220.792490292
0.463952556235824	112875.342517804
0.468321542547461	118136.235265885
0.472507234803557	118631.753510985
0.476755590841541	118869.390025613
0.48110076852227	121264.658022145
0.485205682565156	123109.431378698
0.489398033287004	126060.729576177
0.493388188233926	128465.585493971
0.495417763412709	130630.448328186
0.497511418663458	132539.898848636
0.499618441645146	134458.576796277
0.50168645788177	137474.447285971
0.503767251162445	136663.5120516
0.505877327121504	134752.973366183
0.507915686492684	126764.050141153
0.510582830461542	130969.37546008
0.514265010997085	132006.951661523
0.517765525182712	133861.231296094
0.521340470352329	139924.345698589
0.525008900169215	146883.892813767
0.528447998821192	151607.129094589
0.531981850237741	153555.133172275
0.535523294032601	158347.944502117
0.53896937170744	162588.086865801
0.542405850601714	164858.553148533
0.545877009403737	167721.649309876
0.5492422203401	168861.188857542
0.552640923378845	171740.573521685
0.556093699423757	172334.58015569
0.559403197099968	176095.602828644
0.56277330730174	171161.592672086
0.565222592158895	175081.845280919
0.567457310602792	178104.348167377
0.569756043702284	179686.373700947
0.572049504744684	180686.366126441
0.574328362768654	188164.578521836
0.576610462631508	191249.476703567
0.578910079720382	192872.70266283
0.581181246468482	189161.615115313
0.583606232227559	190512.712295332
0.586064913181051	197534.471515314
0.588433820006586	197107.750633264
0.590841783227343	200276.002480312
0.59329018422853	203167.064666194
0.595632738671997	200336.133878663
0.598017729464349	202623.113120777
0.599139663607696	203454.116968247
0.598772224544376	204283.893157974
0.598392907030734	201794.03558473
0.598012611857353	196291.509104197
