# Supplementary material for: Mechanics of Drosophila wing deployment
Source: Nat Commun. 2024 Dec 11;15:10577. doi: 10.1038/s41467-024-54527-0 (PMC11634967; doi:10.1038/s41467-024-54527-0)
Supplement: Supplementary file 18 — Source data [file 41467_2024_54527_MOESM18_ESM.zip › source_data/figS8c/figS8c_sample3.txt]

lnlambda	sigma_Pa
0	103.695880815148
0.0085530292850374	1442.05090587112
0.0172012502073942	2298.01333451943
0.0257684984487006	1637.44120159896
0.0344075440073354	1822.94426008874
0.0426867352028177	2011.35573849416
0.0510459510748212	283.296345635404
0.0593136038052761	989.747326838651
0.0668771849852893	2946.44890574569
0.0741717407339402	5824.36143870661
0.0815027379052421	6047.33037899038
0.0887920040998311	7178.47508077317
0.0961446134181951	7779.19508203017
0.1032137630066	6731.1206602208
0.110293159163257	8260.21694656845
0.115185781703004	11090.372902022
0.120141163144637	13949.5467734345
0.124914800080251	15143.1788085734
0.129743801919457	15782.9435145021
0.134552473077814	12634.9724900679
0.139417333017244	16317.4759936204
0.144090683128755	17350.8651334069
0.148528608913226	16851.4315266846
0.152950896588286	19050.5115178139
0.157418271398369	22434.4262043272
0.161738105493632	24480.1351402699
0.166101616844032	22042.6446159876
0.17044617065465	28036.1143700345
0.174995264609137	29150.9331955043
0.18285638114139	29380.9951655929
0.190786176925097	30417.3143077998
0.19861997513381	33892.0330016228
0.206513091818217	34771.6344682156
0.214132772730196	36475.296228432
0.221797943032081	37376.4002635885
0.229403258515511	37453.5664301232
0.2366472123349	40456.3962275377
0.243667708481233	40741.4195331874
0.250722239541925	41881.8185919467
0.257729447427961	43034.2860152961
0.264782891143186	46795.0396305975
0.271597569964947	48637.0856091038
0.278372952891481	51158.0623683017
0.282401484387336	52903.1670774336
0.28645945917255	54663.8208754067
0.290408192272607	56431.0661578451
0.294385053747599	58658.7648154718
0.298341023152228	61348.8101176683
0.302329837627563	63163.574266388
0.306370338291843	66797.3740154098
0.314328699455892	66649.798628571
0.32223918362251	68551.8216347874
0.330171942735305	72096.01752048
0.33787176369512	73582.838255233
0.345588896690294	76026.3892311107
0.353255327150574	82275.9839165373
0.360935588551809	82672.1391429929
0.368432929787989	86409.4558343386
0.37595303701072	89958.6120050905
0.38340661789662	92334.5078723565
0.390863283958476	96210.658998589
0.398146227495205	100123.030438726
0.405434627393175	104585.287029064
0.412803545987512	107362.575255149
0.423032255818369	110996.844449915
0.43304517907178	117736.848398235
0.443022330668869	121241.197750736
0.452908779694832	125052.982116204
0.462721788203955	131289.096657629
0.472364296242332	139473.056724561
0.481841544393058	144021.636816687
0.488838273717642	147735.423768824
0.495793300332858	154481.944577622
0.502661849495392	159382.932154107
0.509493087885205	162407.152343343
0.516292196748101	171571.181130724
0.523067584414973	176093.6074495
0.529906842275607	181526.333222118
0.540335060293675	187696.882018426
0.550634111488698	194527.659617031
0.560896198386064	200310.501380659
0.570940470567402	204972.599149749
0.580943571863074	210886.022998442
0.590869278081816	217479.418698079
0.600473539546293	225923.438784518
0.605687689981869	231358.036379917
0.610887224430176	235617.515764398
0.61605625668671	244512.100358085
0.621367344336024	247665.51662255
0.626307708485757	256954.291510663
0.631399873817588	265122.761722127
0.636470783962858	271796.354373566
