# Supplementary material for: Mechanics of Drosophila wing deployment
Source: Nat Commun. 2024 Dec 11;15:10577. doi: 10.1038/s41467-024-54527-0 (PMC11634967; doi:10.1038/s41467-024-54527-0)
Supplement: Supplementary file 18 — Source data [file 41467_2024_54527_MOESM18_ESM.zip › source_data/figS8c/figS8c_sample6.txt]

lnlambda	sigma_Pa
0	82.7511118277766
-0.00195345395401274	82.5896191268097
-0.00379565910344099	-247.824871344583
-0.00523151526803927	412.107942917142
-0.00305938870106346	413.004066422915
-0.000799386148244965	911.075583912119
0.00132921347658468	1078.739322248
0.00354634799976538	1081.13368577305
0.00570365306310317	2083.71263303532
0.00794265487074544	2422.54534687539
0.0100551339871696	2930.23098134442
0.0127217306679711	3441.43915939685
0.0173275671357813	3120.01353014135
0.0220837769800608	2795.96726851044
0.0265671931168433	3148.97487819042
0.0312046533603957	3163.61203738563
0.0357349955280355	3350.03286506767
0.0403942212623207	3710.86184803158
0.0448086688695853	3900.36628068466
0.0480292490582645	4434.96197969277
0.047308216644825	4431.7653809172
0.0465642683896373	4428.46960289083
0.0458538938206237	4945.66642464291
0.0451205863268821	5289.39809654373
0.0443968698888616	5112.01858722048
0.0436495849620631	6493.43802251681
0.0429390335418663	6488.82573973404
0.0434842052587708	6665.75877499245
0.0466879192574833	7729.23822394596
0.0499944501620697	7231.79660954346
0.0531363150294456	7080.01942734632
0.056366907392879	7979.51165003861
0.0595331873782927	8884.72505375791
0.0627902723643399	9089.9378833267
0.0658944713304844	9826.39764775193
0.0698308022686534	10043.1774444706
0.0748333303597539	10986.4649084711
0.0799683021294046	10863.7444534151
0.0848636580039148	10917.0567334691
0.0898676393839581	10971.8223909767
0.0947840090512224	11754.8536295033
0.0998192783098682	12730.2715148963
0.10461815644184	12791.5093554284
0.110718059593486	13240.1073648261
0.118172430375617	14085.3797894447
0.125732131577939	13816.3298230127
0.132965703427021	15052.6253922192
0.140303304920505	15353.9123926754
0.147557069415827	15273.8739926091
0.154900819866329	16353.8086953858
0.1619186155022	17053.96362001
0.170048027701879	17586.1366512318
0.178995429055948	17942.1361040011
0.188050975389603	18905.5657215264
0.196692162660716	20078.903825099
0.205716426329928	20668.1600322298
0.214075128777692	20430.9859804407
0.222801087101932	22474.5197907596
0.231165317964075	23707.3054204102
0.237725085790868	23653.4145505231
0.242492186754031	24399.8556609548
0.247479835482232	24734.4900514999
0.252274776145306	26772.9583379734
0.257287142290541	26907.4910899958
0.261968378909497	27464.5500838444
0.266858142718542	28897.919301369
0.271564141507924	29252.0491260565
0.276934382226437	30284.1607701982
0.282168545048413	31322.2768909719
0.287644521327759	31494.2674144755
0.292889177268109	33215.3852131654
0.298391222845891	34292.2088919682
0.303497678010459	34467.7683810099
0.308840563520334	37361.2793053913
0.313996384736574	36192.973209997
0.319163903968667	37064.3740685033
0.323915237736099	37928.7549279416
0.328867640430166	39038.2786867553
0.333671582256189	38068.8392982061
0.338627137495991	40118.4678440361
0.343316380717094	42177.0123476027
0.348158573199035	41677.0004783247
0.352867143320878	42345.5001057479
0.356845094984158	45119.8820396476
0.360386639794483	42427.8061765029
0.364036009500858	44014.214204496
0.367615948488005	45847.5210605975
0.37128822135144	46016.1951871973
0.374797301035481	47624.7294438102
0.378383154690555	47554.1909354911
0.38192496493722	49180.0425664427
0.385417838870148	52763.9775363387
0.388743760630091	51227.7687663784
0.392141760667138	55082.7385607673
0.395505360077388	53545.4853085639
0.398928816293308	53729.1100694014
0.402214524411185	53657.7224384606
0.40556313424162	58313.6399223014
0.408883958632743	58258.5076450213
0.40873301088583	58997.68560571
0.408361649212735	60721.6872093548
0.407981165477177	62692.7095836093
0.407603456924091	63167.3766172492
0.407217525162184	65883.2133389347
0.406844044178549	67103.135365361
0.406463665846847	67824.663190984
0.406099400203737	67550.7791828601
0.409445144430977	71022.7473514798
