# Supplementary material for: Mechanics of Drosophila wing deployment
Source: Nat Commun. 2024 Dec 11;15:10577. doi: 10.1038/s41467-024-54527-0 (PMC11634967; doi:10.1038/s41467-024-54527-0)
Supplement: Supplementary file 18 — Source data [file 41467_2024_54527_MOESM18_ESM.zip › source_data/figS8c/figS8c_sample5.txt]

lnlambda	sigma_Pa
0	-124.51215428741
0.00284809014792024	-124.867281604584
0.00568951054652811	-625.079103555872
0.00852429496574382	-292.497112793215
0.0113764606285917	-628.644024370622
0.014168743619683	-630.401829389741
0.0169807487931796	-463.840445432197
0.0197781536501166	380.473618726635
0.0225722191331292	1229.51760685207
0.0254492017642011	1742.89175756814
0.0281395354070627	2600.30060007531
0.0309117517400734	726.659606463329
0.0336760281954015	556.968898122474
0.0364340603645996	2793.60189051563
0.0367404170729614	2450.53278853121
0.0369609684783687	2451.07331658664
0.0371861814519745	2623.9313274629
0.0374118394137719	2796.33475176541
0.0376373563590443	3829.66651395076
0.037865772776169	2108.97973419762
0.0380875172059164	2109.44744055985
0.0383128818430272	2454.38919624708
0.0385379481325763	3144.0293461574
0.0387632112927731	3661.93700661273
0.0389890311184136	3145.44788421757
0.0392134280017882	4353.13935259978
0.0394385390697554	5215.98776527042
0.0396632847397066	5217.16016767643
0.0398886541896607	4528.31701743972
0.0401186917384631	3839.18100039737
0.0431329450491445	4889.16271652981
0.0463793253663259	5426.21402364321
0.0496161697914607	5966.10922331814
0.0528422488899836	6160.41223973842
0.0561089797362607	7583.17489407412
0.059265270600564	8838.57953711556
0.0624623333385846	8161.10977147847
0.0656399893830263	8363.81447918058
0.0688221553565713	8035.33423244802
0.0721031902036352	10021.6944414221
0.0751446192458762	9337.44082776534
0.0782873145160085	10262.8414932175
0.0814217286280688	10475.1590338082
0.0845457250541506	10688.037822338
0.0877389687414161	11265.3819931524
0.0907729607940646	11843.8607112264
0.0944442790293263	12616.1324914203
0.0981821773218561	12297.659447168
0.101912481674338	13995.7902459449
0.105685642928325	14417.1719638491
0.109334557518244	13914.8575418209
0.113024303432716	15080.4330746366
0.116703051701833	14390.323431329
0.120365028595819	15004.2906103961
0.124024563620022	15059.2999302733
0.127643556166204	15679.1711196564
0.131262868834154	16302.7582492547
0.134873809924302	16741.1201211175
0.138471759018136	17943.7262084103
0.142150104573659	18583.3838599608
0.145624422286138	19798.5241472412
0.149182547064065	20638.8047106773
0.152161709134597	20700.3827347652
0.155014936610312	21146.6358909986
0.157894371159549	21789.6462983331
0.160690861047592	22045.622568221
0.163515377352683	22888.799833425
0.166333625956599	23736.4218191538
0.169144795845026	23410.6283185313
0.171957315679242	24067.449489306
0.174740748776125	24331.6357346196
0.177526469561192	24399.5113754176
0.180306393351667	25658.4982620396
0.183077227501007	26127.8151445017
0.18591019386885	27200.3796079176
0.188598169811291	28474.5727565495
0.191341765787262	28753.2049563335
0.19408141170689	29436.1906917136
0.195561188089073	28270.4094528171
0.196699118099559	27899.0143679282
0.197798252231904	31565.9387918898
0.198915244902813	30589.7075497046
0.200028986673522	29611.7863090123
0.201143714281572	32887.860980875
0.202261423206104	31301.3035869666
0.203368227594539	32961.1018979571
0.204477134534258	31777.4695901762
0.205586474422525	29776.811586888
0.206693146874344	31032.6933644984
0.207828432112248	30863.5780561924
0.208904480127486	35391.371268739
0.210009252931939	34816.6890563445
0.211109612486519	34855.0210184091
0.21221129302952	35713.2260836134
0.213294823731945	36367.7666859569
0.214330524417857	35788.9909265693
0.215381117486884	35826.610350277
0.216430817798323	36481.9948022246
0.217480360638907	37962.1873843352
0.218534037834284	38002.2083563587
0.219575624541349	40107.0624092592
0.22062166472793	39115.3318075387
0.221665776920729	39362.7662176773
0.222709946921606	40439.7561798878
0.223780002139109	40483.0521123707
0.224794813649448	39486.1266579402
0.225835203543115	39319.793629887
0.226875238924965	42064.6889621152
0.227912534282431	40026.4500381193
0.22896885487692	40693.6586387504
0.232119425578563	42912.7408877848
0.236252993199183	42670.6243929096
0.24037365242242	45587.5452413728
0.244467992493587	44715.9262787713
0.248578638008196	44687.9086863917
0.252624170416145	45295.8578596587
0.256672800619695	48050.7840856501
0.260705910487641	48244.9694994449
0.264727229425269	48655.0304078264
0.268853017708855	50591.976102239
0.272717700104726	49698.8907634345
0.27669189224591	49459.6034621397
0.280644039853095	51192.0379318312
0.284581808465378	51834.6740476213
0.288587118804249	52263.573776512
0.292414640146399	52463.9970380321
0.29458037924199	53912.9965008319
0.295756705888561	54199.6026473088
0.296928486883897	54932.0001018435
0.29810954617994	55667.249455598
0.2992709769361	57296.7133494063
0.300440634477318	57811.4703918228
0.301607059581164	58775.3881131803
0.302772708149106	59068.6601650907
0.303971322150668	60712.3446630375
0.305099704548193	62130.2631721691
0.306263612970433	62427.4275544868
0.307423849391954	61823.993206501
0.308583436087437	63475.1376891532
0.309763195266138	65809.5349022193
0.310898467791336	66563.2500514749
0.312052649769409	67093.0498119085
0.314533919163886	67940.4622782069
0.317936773072259	66805.2407910172
0.321360581266831	67948.6907709282
0.324706589038545	69552.5195902086
0.3280750602518	70708.4033888403
0.33143557380645	70946.4196412833
0.334775481063829	72110.4481686271
0.338122577490117	72817.1055709693
0.341438271667755	73758.2385553909
0.344745322926082	74470.5460888576
0.348049053642506	74247.4534541839
0.351338949320565	74963.1994483799
0.354705470774698	75688.6558772257
0.3578929741402	75930.2986365245
0.361146141805406	77129.1549470298
0.364397514662787	76903.0694056239
0.366672269989943	78034.9166187526
0.368124687021016	79106.4411909156
0.369535302807288	80177.56417847
0.37096004396921	79811.4661681571
0.372386317720872	79685.2046342112
0.373809138304812	79075.6160193835
0.375240017805784	84014.3152709481
0.376651556132025	79783.855467805
0.378068325258504	76993.9382734021
0.379484786505513	79768.3353375514
0.380897408933119	79638.116608864
0.382349626207711	80239.7671419584
0.383717666793437	82782.5128893436
0.385126154144696	79732.3438498661
0.386531256615269	79844.4547083711
0.387934247356106	79956.5543580315
0.387011082126616	80126.4893821644
0.383809108086193	78410.4636509139
0.3805388604149	80579.6387714771
0.377251966466768	81765.5486753349
0.373960169411953	78605.7046389404
0.370624412180974	79784.6833978713
0.367339572363537	80720.0933548756
