# Supplementary material for: Mechanics of Drosophila wing deployment
Source: Nat Commun. 2024 Dec 11;15:10577. doi: 10.1038/s41467-024-54527-0 (PMC11634967; doi:10.1038/s41467-024-54527-0)
Supplement: Supplementary file 18 — Source data [file 41467_2024_54527_MOESM18_ESM.zip › source_data/figS8c/figS8c_sample4.txt]

lnlambda	sigma_Pa
0	555.947184614114
0.0109033635754534	394.205800747907
0.0217889783815348	737.341561985614
0.0323821029763678	745.193829617449
0.0429493360584488	407.043102317005
0.0534019084753637	2684.66312364222
0.0630099126526448	3769.82026637229
0.0712205333930307	4691.15236313789
0.0794345649863607	5088.77094798969
0.0875768125125032	5130.37412248027
0.0957055571665055	6266.69103202247
0.103664280389074	5764.88553953479
0.111613178247269	6552.22107261564
0.11949075352162	7911.91503039985
0.128707450994819	7608.11892132447
0.138392142128279	8252.95049797465
0.148031849581375	9101.71548472445
0.157573825058533	9577.07724875716
0.167041593768766	9864.379916716
0.176388896809394	10747.9554646953
0.185653327537212	10847.9918280365
0.194835458987559	12156.5533282605
0.199652300893531	13632.2832154733
0.20417711217177	14710.3224032382
0.208704098683876	15185.5241450923
0.213211582121674	14843.8245213268
0.217829382365174	15943.3526247677
0.222155813502015	17254.4466378595
0.226598771953991	18370.5365042484
0.232087986684071	19099.1595504679
0.241191289797772	20750.952943372
0.250419002542871	21581.7775881747
0.259152995197884	21986.2273536699
0.268014295380163	23698.5392285846
0.276796013119662	25875.4829701999
0.285508218502051	25439.9613678715
0.294258618875809	26331.3046620798
0.30169254448666	27424.3012691089
0.308165135579707	29181.1353515837
0.314594179183159	29823.4284050545
0.321069377877742	31388.9713145473
0.327328948956478	32965.7735620553
0.333635715946028	35488.3938272561
0.339905455831709	36177.3177887093
0.346216221463401	37812.3572975998
0.351408234192252	38951.4100973576
0.356350495583198	40328.3719636652
0.36127237737174	40764.8739511811
0.366216059951691	42162.6172481376
0.371037738820225	42606.2548207671
0.375885615442196	44744.4415219385
0.380719248819384	46174.4270832196
0.385664067952699	47378.3724678479
0.392218611296617	49652.8716023284
0.398788838977743	52203.4185925059
0.405329210713259	54285.8171434654
0.411882749388208	56644.6666776517
0.418281077573662	59023.0268101697
0.424694323304954	61684.3613008267
0.431073685782292	63354.9632094963
0.437182447109075	64256.4708381401
0.442625573719247	68736.015365356
0.448068548604439	70149.0061122339
0.453481517880179	72616.7007679553
0.458889511257383	75371.4327674072
0.464231024318832	77620.515815634
0.469553721199759	81215.9131609377
0.474849293967894	82447.0609192255
0.480392868560764	86925.5643115141
0.486013997376928	88493.5403913374
0.491641239177421	90889.6097474315
0.497221394281577	93578.4650081218
0.502791635423152	96841.7214509998
0.508303474411756	100133.520188734
0.513796605807586	103732.611623218
0.519264631855306	106809.269447494
0.520980287772929	109504.007284847
0.522036953795344	112414.444772194
0.523095359212702	114770.895347158
0.524151695012279	117971.448764835
0.525244582026718	120342.670096929
0.526263449097126	123551.977980856
0.527316971815492	126490.802591823
0.528637042716574	130595.111349046
0.531895706058859	134408.022450548
0.535218240267148	138818.559162198
0.538373280925653	141529.081932171
0.541597848806859	144835.176769784
0.544813014108745	150160.915137451
0.548013081388064	154656.463149253
0.551250088630996	158034.518752143
0.554537271222677	161440.953743725
0.558095645903133	165782.187495356
0.561636100567725	168986.610118891
0.565164769183271	173667.659544244
0.568698933135603	177502.04154907
0.572188118507157	183998.343911239
0.575681555873013	189063.446641369
0.579166305435327	192386.143816178
0.584642553926596	197606.607649378
0.591244837683348	204304.782054224
0.597466623711867	206182.422862439
0.603829229421687	212350.470768999
0.610140906838923	217356.334515848
0.616426133368441	223025.263164807
0.622773427185639	228462.724201322
0.628852735275295	232653.237399157
0.632602487043048	237271.774383842
0.636182802831311	242194.389824013
0.639753904365326	243375.605832174
0.643341021029106	242988.545330431
0.646851361692556	246375.179685286
0.65037195822883	244384.873461784
0.653891080749174	247158.947452468
