# Supplementary material for: Mechanics of Drosophila wing deployment
Source: Nat Commun. 2024 Dec 11;15:10577. doi: 10.1038/s41467-024-54527-0 (PMC11634967; doi:10.1038/s41467-024-54527-0)
Supplement: Supplementary file 18 — Source data [file 41467_2024_54527_MOESM18_ESM.zip › source_data/figS2c/figS2c_0022.txt]

x_um	y_um	z_um
0	0	1.53143480767172
1.73655218330628	0	1.31444603352735
3.47310436661256	-1.73655218330628	1.09646976353377
5.20965654991884	-3.47310436661256	0.877505997690984
6.94620873322512	-5.20965654991884	0.657554735998985
8.6827609165314	-6.94620873322512	0.436615978457775
10.4193130998377	-8.6827609165314	0.214689725067354
12.155865283144	-10.4193130998377	-0.0082240241722773
13.8924174664502	-10.4193130998377	-0.232125269261119
15.6289696497565	-12.155865283144	-0.457014010199172
17.3655218330628	-13.8924174664502	-0.682890246986435
19.1020740163691	-15.6289696497565	-0.909753979622908
20.8386261996754	-17.3655218330628	-1.13760520810859
22.5751783829816	-17.3655218330628	-1.36644393244349
24.3117305662879	-19.1020740163691	-1.59627015262759
26.0482827495942	-20.8386261996754	-1.82708386866091
27.7848349329005	-20.8386261996754	-2.05888508054344
29.5213871162068	-22.5751783829816	-2.29167378827517
31.2579392995131	-24.3117305662879	-2.52544999185612
32.9944914828193	-24.3117305662879	-2.76021369128628
34.7310436661256	-26.0482827495942	-2.99596488656565
36.4675958494319	-27.7848349329005	-3.23270357769423
38.2041480327382	-27.7848349329005	-3.47042976467202
39.9407002160445	-29.5213871162068	-3.70914344749902
41.6772523993507	-31.2579392995131	-3.94884462617523
43.413804582657	-31.2579392995131	-4.18953330070065
45.1503567659633	-31.2579392995131	-4.43120947107528
46.8869089492696	-32.9944914828193	-4.67387313729913
48.6234611325759	-34.7310436661256	-4.91752429937218
50.3600133158821	-34.7310436661256	-5.16216295729445
52.0965654991884	-34.7310436661256	-5.40778911106592
53.8331176824947	-34.7310436661256	-5.65440276068661
55.569669865801	-34.7310436661256	-5.90200390615651
57.3062220491073	-36.4675958494319	-6.15059254747561
59.0427742324135	-38.2041480327382	-6.40016868464393
60.7793264157198	-39.9407002160445	-6.65073231766146
62.5158785990261	-41.6772523993507	-6.90228344652819
64.2524307823324	-41.6772523993507	-7.15482207124414
65.9889829656387	-41.6772523993507	-7.4083481918093
67.7255351489449	-43.413804582657	-7.66286180822367
69.4620873322512	-45.1503567659633	-7.91836292048726
71.1986395155575	-46.8869089492696	-8.17485152860005
72.9351916988638	-46.8869089492696	-8.43232763256205
74.6717438821701	-48.6234611325759	-8.69079123237326
76.4082960654763	-48.6234611325759	-8.95024232803368
78.1448482487826	-50.3600133158821	-9.21068091954332
79.8814004320889	-50.3600133158821	-9.47210700690217
81.6179526153952	-52.0965654991884	-9.73452059011022
83.3545047987015	-52.0965654991884	-9.99792166916749
85.0910569820078	-53.8331176824947	-10.262310244074
86.827609165314	-53.8331176824947	-10.5276863148296
88.5641613486203	-55.569669865801	-10.7940498814345
90.3007135319266	-55.569669865801	-11.0614009438887
92.0372657152329	-55.569669865801	-11.329739502192
93.7738178985391	-55.569669865801	-11.5990655563445
95.5103700818454	-57.3062220491073	-11.8693791063462
97.2469222651517	-57.3062220491073	-12.1406801521972
98.983474448458	-59.0427742324135	-12.4129686938974
100.720026631764	-59.0427742324135	-12.6862447314467
102.456578815071	-59.0427742324135	-12.9605082648453
104.193130998377	-59.0427742324135	-13.2357592940931
105.929683181683	-60.7793264157198	-13.5119978191901
107.666235364989	-60.7793264157198	-13.7892238401363
109.402787548296	-62.5158785990261	-14.0674373569317
111.139339731602	-62.5158785990261	-14.3466383695764
112.875891914908	-64.2524307823324	-14.6268268780702
114.612444098215	-65.9889829656387	-14.9080028824133
116.348996281521	-67.7255351489449	-15.1901663826056
118.085548464827	-67.7255351489449	-15.473317378647
119.822100648133	-69.4620873322512	-15.7574558705377
121.55865283144	-69.4620873322512	-16.0425818582776
123.295205014746	-71.1986395155575	-16.3286953418667
125.031757198052	-71.1986395155575	-16.6157963213051
126.768309381358	-71.1986395155575	-16.9038847965926
128.504861564665	-72.9351916988638	-17.1929607677293
130.241413747971	-72.9351916988638	-17.4830242347153
131.977965931277	-72.9351916988638	-17.7740751975504
133.714518114584	-74.6717438821701	-18.0661136562348
135.45107029789	-74.6717438821701	-18.3591396107684
137.187622481196	-76.4082960654763	-18.6531530611512
138.924174664502	-76.4082960654763	-18.9481540073832
140.660726847809	-76.4082960654763	-19.2441424494644
142.397279031115	-76.4082960654763	-19.5411183873948
144.133831214421	-76.4082960654763	-19.8390818211745
145.870383397728	-78.1448482487826	-20.1380327508033
147.606935581034	-79.8814004320889	-20.4379711762814
149.34348776434	-79.8814004320889	-20.7388970976086
151.080039947646	-79.8814004320889	-21.0408105147851
152.816592130953	-79.8814004320889	-21.3437114278108
154.553144314259	-81.6179526153952	-21.6475998366857
156.289696497565	-81.6179526153952	-21.9524757414098
158.026248680872	-83.3545047987015	-22.2583391419832
159.762800864178	-83.3545047987015	-22.5651900384057
161.499353047484	-83.3545047987015	-22.8730284306774
163.23590523079	-83.3545047987015	-23.1818543187984
164.972457414097	-83.3545047987015	-23.4916677027685
166.709009597403	-85.0910569820078	-23.8024685825879
168.445561780709	-85.0910569820078	-24.1142569582565
170.182113964016	-86.827609165314	-24.4270328297743
171.918666147322	-86.827609165314	-24.7407961971413
173.655218330628	-86.827609165314	-25.0555470603575
175.391770513934	-86.827609165314	-25.371285419423
177.128322697241	-86.827609165314	-25.6880112743376
178.864874880547	-86.827609165314	-26.0057246251014
180.601427063853	-86.827609165314	-26.3244254717145
182.337979247159	-86.827609165314	-26.6441138141768
184.074531430466	-86.827609165314	-26.9647896524882
185.811083613772	-88.5641613486203	-27.2864529866489
187.547635797078	-88.5641613486203	-27.6091038166588
189.284187980385	-88.5641613486203	-27.932742142518
191.020740163691	-88.5641613486203	-28.2573679642263
192.757292346997	-90.3007135319266	-28.5829812817838
194.493844530303	-90.3007135319266	-28.9095820951906
196.23039671361	-90.3007135319266	-29.2371704044465
197.966948896916	-90.3007135319266	-29.5657462095517
199.703501080222	-90.3007135319266	-29.8953095105061
201.440053263529	-90.3007135319266	-30.2258603073096
203.176605446835	-92.0372657152329	-30.5573985999624
204.913157630141	-92.0372657152329	-30.8899243884644
206.649709813447	-92.0372657152329	-31.2234376728157
208.386261996754	-92.0372657152329	-31.5579384530161
210.12281418006	-92.0372657152329	-31.8934267290657
211.859366363366	-92.0372657152329	-32.2299025009646
213.595918546673	-92.0372657152329	-32.5673657687126
215.332470729979	-92.0372657152329	-32.9058165323099
217.069022913285	-92.0372657152329	-33.2452547917564
218.805575096591	-92.0372657152329	-33.5856805470521
220.542127279898	-92.0372657152329	-33.927093798197
222.278679463204	-92.0372657152329	-34.2694945451911
224.01523164651	-92.0372657152329	-34.6128827880344
225.751783829816	-92.0372657152329	-34.957258526727
227.488336013123	-92.0372657152329	-35.3026217612687
229.224888196429	-92.0372657152329	-35.6489724916597
230.961440379735	-92.0372657152329	-35.9963107178998
232.697992563042	-92.0372657152329	-36.3446364399892
234.434544746348	-90.3007135319266	-36.6939496579278
236.171096929654	-90.3007135319266	-37.0442503717156
237.90764911296	-90.3007135319266	-37.3955385813526
239.644201296267	-90.3007135319266	-37.7478142868388
241.380753479573	-90.3007135319266	-38.1010774881743
243.117305662879	-90.3007135319266	-38.4553281853589
244.853857846186	-90.3007135319266	-38.8105663783928
246.590410029492	-90.3007135319266	-39.1667920672758
248.326962212798	-90.3007135319266	-39.5240052520081
250.063514396104	-90.3007135319266	-39.8822059325896
251.800066579411	-90.3007135319266	-40.2413941090203
253.536618762717	-90.3007135319266	-40.6015697813002
255.273170946023	-90.3007135319266	-40.9627329494293
257.00972312933	-90.3007135319266	-41.3248836134076
258.746275312636	-90.3007135319266	-41.6880217732351
260.482827495942	-88.5641613486203	-42.0521474289119
262.219379679248	-88.5641613486203	-42.4172605804379
263.955931862555	-88.5641613486203	-42.783361227813
265.692484045861	-86.827609165314	-43.1504493710374
267.429036229167	-86.827609165314	-43.518525010111
269.165588412473	-86.827609165314	-43.8875881450338
270.90214059578	-86.827609165314	-44.2576387758058
272.638692779086	-86.827609165314	-44.628676902427
274.375244962392	-86.827609165314	-45.0007025248975
276.111797145699	-86.827609165314	-45.3737156432171
277.848349329005	-85.0910569820078	-45.747716257386
279.584901512311	-85.0910569820078	-46.122704367404
281.321453695617	-85.0910569820078	-46.4986799732713
283.058005878924	-83.3545047987015	-46.8756430749878
284.79455806223	-83.3545047987015	-47.2535936725535
286.531110245536	-83.3545047987015	-47.6325317659684
288.267662428843	-83.3545047987015	-48.0124573552325
290.004214612149	-81.6179526153952	-48.3933704403458
291.740766795455	-81.6179526153952	-48.7752710213084
293.477318978761	-79.8814004320889	-49.1581590981201
295.213871162068	-79.8814004320889	-49.5420346707811
296.950423345374	-79.8814004320889	-49.9268977392912
298.68697552868	-78.1448482487826	-50.3127483036506
300.423527711987	-78.1448482487826	-50.6995863638592
302.160079895293	-76.4082960654763	-51.087411919917
303.896632078599	-76.4082960654763	-51.476224971824
305.633184261905	-76.4082960654763	-51.8660255195802
307.369736445212	-74.6717438821701	-52.2568135631857
309.106288628518	-72.9351916988638	-52.6485891026403
310.842840811824	-72.9351916988638	-53.0413521379442
312.579392995131	-71.1986395155575	-53.4351026690973
314.315945178437	-71.1986395155575	-53.8298406960995
316.052497361743	-69.4620873322512	-54.225566218951
317.789049545049	-69.4620873322512	-54.6222792376517
319.525601728356	-69.4620873322512	-55.0199797522016
321.262153911662	-67.7255351489449	-55.4186677626007
322.998706094968	-65.9889829656387	-55.8183432688491
324.735258278275	-65.9889829656387	-56.2190062709466
326.471810461581	-65.9889829656387	-56.6206567688934
328.208362644887	-64.2524307823324	-57.0232947626893
329.944914828193	-64.2524307823324	-57.4269202523345
331.6814670115	-62.5158785990261	-57.8315332378289
333.418019194806	-62.5158785990261	-58.2371337191725
335.154571378112	-60.7793264157198	-58.6437216963653
336.891123561418	-60.7793264157198	-59.0512971694073
338.627675744725	-59.0427742324135	-59.4598601382985
340.364227928031	-59.0427742324135	-59.8694106030389
342.100780111337	-59.0427742324135	-60.2799485636286
343.837332294644	-59.0427742324135	-60.6914740200674
345.57388447795	-57.3062220491073	-61.1039869723555
347.310436661256	-57.3062220491073	-61.5174874204928
349.046988844562	-57.3062220491073	-61.9319753644793
350.783541027869	-57.3062220491073	-62.347450804315
352.520093211175	-55.569669865801	-62.7639137399999
354.256645394481	-55.569669865801	-63.181364171534
355.993197577788	-55.569669865801	-63.5998020989173
357.729749761094	-55.569669865801	-64.0192275221499
359.4663019444	-53.8331176824947	-64.4396404412316
361.202854127706	-53.8331176824947	-64.8610408561626
362.939406311013	-52.0965654991884	-65.2834287669428
364.675958494319	-52.0965654991884	-65.7068041735722
366.412510677625	-52.0965654991884	-66.1311670760507
368.149062860932	-52.0965654991884	-66.5565174743786
369.885615044238	-52.0965654991884	-66.9828553685556
371.622167227544	-52.0965654991884	-67.4101807585818
373.35871941085	-50.3600133158821	-67.8384936444572
375.095271594157	-50.3600133158821	-68.2677940261819
376.831823777463	-50.3600133158821	-68.6980819037557
378.568375960769	-50.3600133158821	-69.1293572771788
380.304928144075	-48.6234611325759	-69.5616201464511
382.041480327382	-48.6234611325759	-69.9948705115726
383.778032510688	-48.6234611325759	-70.4291083725433
385.514584693994	-48.6234611325759	-70.8643337293632
387.251136877301	-48.6234611325759	-71.3005465820323
388.987689060607	-48.6234611325759	-71.7377469305506
390.724241243913	-48.6234611325759	-72.1759347749182
392.460793427219	-48.6234611325759	-72.6151101151349
394.197345610526	-48.6234611325759	-73.0552729512009
395.933897793832	-48.6234611325759	-73.4964232831161
397.670449977138	-48.6234611325759	-73.9385611108804
399.407002160445	-48.6234611325759	-74.381686434494
401.143554343751	-48.6234611325759	-74.8257992539568
402.880106527057	-48.6234611325759	-75.2708995692689
404.616658710363	-46.8869089492696	-75.7169873804301
406.35321089367	-46.8869089492696	-76.1640626874405
408.089763076976	-46.8869089492696	-76.6121254903002
409.826315260282	-46.8869089492696	-77.061175789009
411.562867443589	-46.8869089492696	-77.5112135835671
413.299419626895	-46.8869089492696	-77.9622388739744
415.035971810201	-46.8869089492696	-78.4142516602309
416.772523993507	-45.1503567659633	-78.8672519423366
418.509076176814	-45.1503567659633	-79.3212397202915
420.24562836012	-45.1503567659633	-79.7762149940956
421.982180543426	-45.1503567659633	-80.2321777637489
423.718732726732	-45.1503567659633	-80.6891280292515
425.455284910039	-45.1503567659633	-81.1470657906032
427.191837093345	-45.1503567659633	-81.6059910478042
428.928389276651	-45.1503567659633	-82.0659038008544
430.664941459958	-45.1503567659633	-82.5268040497538
432.401493643264	-45.1503567659633	-82.9886917945024
434.13804582657	-45.1503567659633	-83.4515670351002
435.874598009876	-45.1503567659633	-83.9154297715472
437.611150193183	-45.1503567659633	-84.3802800038434
439.347702376489	-45.1503567659633	-84.8461177319889
441.084254559795	-45.1503567659633	-85.3129429559835
442.820806743102	-45.1503567659633	-85.7807556758274
444.557358926408	-45.1503567659633	-86.2495558915204
446.293911109714	-46.8869089492696	-86.7193436030627
448.03046329302	-46.8869089492696	-87.1901188104542
449.767015476327	-48.6234611325759	-87.6618815136949
451.503567659633	-48.6234611325759	-88.1346317127848
453.240119842939	-50.3600133158821	-88.608369407724
454.976672026246	-52.0965654991884	-89.0830945985123
456.713224209552	-53.8331176824947	-89.5588072851499
458.449776392858	-55.569669865801	-90.0355074676366
460.186328576164	-57.3062220491073	-90.5131951459726
460.186328576164	-59.0427742324135	-90.5131951459726
460.186328576164	-60.7793264157198	-90.5131951459726
460.186328576164	-62.5158785990261	-90.5131951459726
460.186328576164	-64.2524307823324	-90.5131951459726
460.186328576164	-65.9889829656387	-90.5131951459726
460.186328576164	-67.7255351489449	-90.5131951459726
458.449776392858	-69.4620873322512	-90.0355074676366
458.449776392858	-71.1986395155575	-90.0355074676366
456.713224209552	-72.9351916988638	-89.5588072851499
454.976672026246	-74.6717438821701	-89.0830945985123
453.240119842939	-74.6717438821701	-88.608369407724
451.503567659633	-76.4082960654763	-88.1346317127848
449.767015476327	-76.4082960654763	-87.6618815136949
448.03046329302	-78.1448482487826	-87.1901188104542
446.293911109714	-79.8814004320889	-86.7193436030627
444.557358926408	-79.8814004320889	-86.2495558915204
442.820806743102	-79.8814004320889	-85.7807556758274
441.084254559795	-81.6179526153952	-85.3129429559835
439.347702376489	-81.6179526153952	-84.8461177319889
437.611150193183	-81.6179526153952	-84.3802800038434
435.874598009876	-83.3545047987015	-83.9154297715472
434.13804582657	-83.3545047987015	-83.4515670351002
432.401493643264	-85.0910569820078	-82.9886917945024
430.664941459958	-86.827609165314	-82.5268040497538
428.928389276651	-86.827609165314	-82.0659038008544
427.191837093345	-86.827609165314	-81.6059910478042
425.455284910039	-86.827609165314	-81.1470657906032
423.718732726732	-88.5641613486203	-80.6891280292515
421.982180543426	-88.5641613486203	-80.2321777637489
420.24562836012	-90.3007135319266	-79.7762149940956
418.509076176814	-90.3007135319266	-79.3212397202915
416.772523993507	-90.3007135319266	-78.8672519423366
415.035971810201	-92.0372657152329	-78.4142516602309
413.299419626895	-92.0372657152329	-77.9622388739744
411.562867443589	-93.7738178985391	-77.5112135835671
409.826315260282	-93.7738178985391	-77.061175789009
408.089763076976	-93.7738178985391	-76.6121254903002
406.35321089367	-93.7738178985391	-76.1640626874405
404.616658710363	-93.7738178985391	-75.7169873804301
402.880106527057	-95.5103700818454	-75.2708995692689
401.143554343751	-97.2469222651517	-74.8257992539568
399.407002160445	-97.2469222651517	-74.381686434494
397.670449977138	-98.983474448458	-73.9385611108804
395.933897793832	-100.720026631764	-73.4964232831161
394.197345610526	-100.720026631764	-73.0552729512009
392.460793427219	-100.720026631764	-72.6151101151349
390.724241243913	-100.720026631764	-72.1759347749182
388.987689060607	-102.456578815071	-71.7377469305506
387.251136877301	-102.456578815071	-71.3005465820323
385.514584693994	-104.193130998377	-70.8643337293632
383.778032510688	-105.929683181683	-70.4291083725433
382.041480327382	-107.666235364989	-69.9948705115726
380.304928144075	-107.666235364989	-69.5616201464511
378.568375960769	-109.402787548296	-69.1293572771788
376.831823777463	-111.139339731602	-68.6980819037557
376.831823777463	-112.875891914908	-68.6980819037557
375.095271594157	-114.612444098215	-68.2677940261819
373.35871941085	-114.612444098215	-67.8384936444572
371.622167227544	-116.348996281521	-67.4101807585818
369.885615044238	-116.348996281521	-66.9828553685556
368.149062860932	-118.085548464827	-66.5565174743786
366.412510677625	-119.822100648133	-66.1311670760507
364.675958494319	-121.55865283144	-65.7068041735722
362.939406311013	-123.295205014746	-65.2834287669428
361.202854127706	-125.031757198052	-64.8610408561626
359.4663019444	-125.031757198052	-64.4396404412316
357.729749761094	-126.768309381358	-64.0192275221499
355.993197577788	-128.504861564665	-63.5998020989173
354.256645394481	-130.241413747971	-63.181364171534
352.520093211175	-131.977965931277	-62.7639137399999
352.520093211175	-133.714518114584	-62.7639137399999
352.520093211175	-135.45107029789	-62.7639137399999
352.520093211175	-137.187622481196	-62.7639137399999
352.520093211175	-138.924174664502	-62.7639137399999
352.520093211175	-140.660726847809	-62.7639137399999
352.520093211175	-142.397279031115	-62.7639137399999
352.520093211175	-144.133831214421	-62.7639137399999
352.520093211175	-145.870383397728	-62.7639137399999
352.520093211175	-147.606935581034	-62.7639137399999
352.520093211175	-149.34348776434	-62.7639137399999
352.520093211175	-151.080039947646	-62.7639137399999
352.520093211175	-152.816592130953	-62.7639137399999
354.256645394481	-154.553144314259	-63.181364171534
355.993197577788	-156.289696497565	-63.5998020989173
355.993197577788	-158.026248680872	-63.5998020989173
357.729749761094	-159.762800864178	-64.0192275221499
359.4663019444	-159.762800864178	-64.4396404412316
361.202854127706	-161.499353047484	-64.8610408561626
362.939406311013	-161.499353047484	-65.2834287669428
364.675958494319	-161.499353047484	-65.7068041735722
366.412510677625	-163.23590523079	-66.1311670760507
368.149062860932	-163.23590523079	-66.5565174743786
369.885615044238	-163.23590523079	-66.9828553685556
371.622167227544	-163.23590523079	-67.4101807585818
373.35871941085	-164.972457414097	-67.8384936444572
375.095271594157	-166.709009597403	-68.2677940261819
376.831823777463	-166.709009597403	-68.6980819037557
378.568375960769	-166.709009597403	-69.1293572771788
380.304928144075	-166.709009597403	-69.5616201464511
382.041480327382	-166.709009597403	-69.9948705115726
383.778032510688	-166.709009597403	-70.4291083725433
385.514584693994	-166.709009597403	-70.8643337293632
387.251136877301	-166.709009597403	-71.3005465820323
388.987689060607	-166.709009597403	-71.7377469305506
390.724241243913	-166.709009597403	-72.1759347749182
392.460793427219	-166.709009597403	-72.6151101151349
394.197345610526	-166.709009597403	-73.0552729512009
395.933897793832	-166.709009597403	-73.4964232831161
397.670449977138	-166.709009597403	-73.9385611108804
399.407002160445	-166.709009597403	-74.381686434494
401.143554343751	-166.709009597403	-74.8257992539568
402.880106527057	-166.709009597403	-75.2708995692689
404.616658710363	-166.709009597403	-75.7169873804301
406.35321089367	-166.709009597403	-76.1640626874405
408.089763076976	-166.709009597403	-76.6121254903002
409.826315260282	-164.972457414097	-77.061175789009
411.562867443589	-164.972457414097	-77.5112135835671
413.299419626895	-164.972457414097	-77.9622388739744
415.035971810201	-163.23590523079	-78.4142516602309
416.772523993507	-163.23590523079	-78.8672519423366
418.509076176814	-163.23590523079	-79.3212397202915
420.24562836012	-161.499353047484	-79.7762149940956
421.982180543426	-161.499353047484	-80.2321777637489
423.718732726732	-159.762800864178	-80.6891280292515
425.455284910039	-159.762800864178	-81.1470657906032
427.191837093345	-159.762800864178	-81.6059910478042
428.928389276651	-158.026248680872	-82.0659038008544
430.664941459958	-158.026248680872	-82.5268040497538
432.401493643264	-156.289696497565	-82.9886917945024
434.13804582657	-156.289696497565	-83.4515670351002
435.874598009876	-156.289696497565	-83.9154297715472
437.611150193183	-156.289696497565	-84.3802800038434
439.347702376489	-156.289696497565	-84.8461177319889
441.084254559795	-154.553144314259	-85.3129429559835
442.820806743102	-154.553144314259	-85.7807556758274
444.557358926408	-154.553144314259	-86.2495558915204
446.293911109714	-152.816592130953	-86.7193436030627
448.03046329302	-152.816592130953	-87.1901188104542
449.767015476327	-152.816592130953	-87.6618815136949
451.503567659633	-152.816592130953	-88.1346317127848
453.240119842939	-152.816592130953	-88.608369407724
454.976672026246	-151.080039947646	-89.0830945985123
456.713224209552	-151.080039947646	-89.5588072851499
458.449776392858	-151.080039947646	-90.0355074676366
460.186328576164	-149.34348776434	-90.5131951459726
461.922880759471	-149.34348776434	-90.9918703201577
463.659432942777	-149.34348776434	-91.4715329901921
465.395985126083	-149.34348776434	-91.9521831560757
467.132537309389	-149.34348776434	-92.4338208178085
468.869089492696	-149.34348776434	-92.9164459753906
470.605641676002	-147.606935581034	-93.4000586288218
472.342193859308	-147.606935581034	-93.8846587781022
474.078746042615	-145.870383397728	-94.3702464232319
475.815298225921	-145.870383397728	-94.8568215642107
477.551850409227	-144.133831214421	-95.3443842010388
479.288402592533	-144.133831214421	-95.8329343337161
481.02495477584	-142.397279031115	-96.3224719622426
482.761506959146	-142.397279031115	-96.8129970866183
484.498059142452	-140.660726847809	-97.3045097068432
486.234611325759	-138.924174664502	-97.7970098229173
487.971163509065	-138.924174664502	-98.2904974348407
489.707715692371	-138.924174664502	-98.7849725426132
491.444267875677	-138.924174664502	-99.280435146235
493.180820058984	-137.187622481196	-99.7768852457059
494.91737224229	-137.187622481196	-100.274322841026
496.653924425596	-135.45107029789	-100.772747932196
498.390476608903	-135.45107029789	-101.272160519214
500.127028792209	-135.45107029789	-101.772560602082
501.863580975515	-135.45107029789	-102.273948180799
503.600133158821	-135.45107029789	-102.776323255365
505.336685342128	-135.45107029789	-103.279685825781
507.073237525434	-133.714518114584	-103.784035892045
508.80978970874	-133.714518114584	-104.289373454159
510.546341892047	-133.714518114584	-104.795698512122
512.282894075353	-133.714518114584	-105.303011065934
514.019446258659	-133.714518114584	-105.811311115596
515.755998441965	-131.977965931277	-106.320598661107
517.492550625272	-131.977965931277	-106.830873702467
519.229102808578	-131.977965931277	-107.342136239676
520.965654991884	-131.977965931277	-107.854386272734
522.70220717519	-131.977965931277	-108.367623801642
524.438759358497	-131.977965931277	-108.881848826398
526.175311541803	-131.977965931277	-109.397061347004
527.911863725109	-131.977965931277	-109.91326136346
529.648415908416	-131.977965931277	-110.430448875764
531.384968091722	-131.977965931277	-110.948623883918
533.121520275028	-131.977965931277	-111.46778638792
534.858072458334	-130.241413747971	-111.987936387772
536.594624641641	-130.241413747971	-112.509073883474
538.331176824947	-130.241413747971	-113.031198875024
540.067729008253	-128.504861564665	-113.554311362424
541.80428119156	-128.504861564665	-114.078411345673
543.540833374866	-128.504861564665	-114.603498824771
545.277385558172	-128.504861564665	-115.129573799718
547.013937741478	-126.768309381358	-115.656636270514
548.750489924785	-126.768309381358	-116.18468623716
550.487042108091	-125.031757198052	-116.713723699655
552.223594291397	-125.031757198052	-117.243748657999
553.960146474703	-123.295205014746	-117.774761112192
555.69669865801	-123.295205014746	-118.306761062235
557.433250841316	-121.55865283144	-118.839748508127
559.169803024622	-121.55865283144	-119.373723449868
560.906355207929	-119.822100648133	-119.908685887458
562.642907391235	-118.085548464827	-120.444635820897
564.379459574541	-118.085548464827	-120.981573250186
566.116011757847	-118.085548464827	-121.519498175324
567.852563941154	-116.348996281521	-122.058410596311
569.58911612446	-114.612444098215	-122.598310513147
571.325668307766	-112.875891914908	-123.139197925832
573.062220491073	-112.875891914908	-123.681072834367
574.798772674379	-111.139339731602	-124.223935238751
576.535324857685	-111.139339731602	-124.767785138984
578.271877040992	-109.402787548296	-125.312622535066
580.008429224298	-107.666235364989	-125.858447426998
581.744981407604	-107.666235364989	-126.405259814779
583.48153359091	-105.929683181683	-126.953059698408
585.218085774217	-105.929683181683	-127.501847077888
586.954637957523	-104.193130998377	-128.051621953216
588.691190140829	-104.193130998377	-128.602384324393
590.427742324135	-102.456578815071	-129.15413419142
592.164294507442	-100.720026631764	-129.706871554296
593.900846690748	-100.720026631764	-130.260596413021
595.637398874054	-98.983474448458	-130.815308767596
597.373951057361	-97.2469222651517	-131.371008618019
599.110503240667	-97.2469222651517	-131.927695964292
600.847055423973	-97.2469222651517	-132.485370806414
602.583607607279	-95.5103700818454	-133.044033144385
604.320159790586	-93.7738178985391	-133.603682978206
606.056711973892	-93.7738178985391	-134.164320307876
607.793264157198	-92.0372657152329	-134.725945133394
609.529816340505	-90.3007135319266	-135.288557454763
611.266368523811	-90.3007135319266	-135.85215727198
613.002920707117	-90.3007135319266	-136.416744585046
614.739472890423	-88.5641613486203	-136.982319393962
616.47602507373	-86.827609165314	-137.548881698727
618.212577257036	-85.0910569820078	-138.116431499341
619.949129440342	-83.3545047987015	-138.684968795804
621.685681623649	-83.3545047987015	-139.254493588117
623.422233806955	-81.6179526153952	-139.825005876279
625.158785990261	-79.8814004320889	-140.39650566029
626.895338173567	-78.1448482487826	-140.96899294015
628.631890356874	-76.4082960654763	-141.542467715859
630.36844254018	-74.6717438821701	-142.116929987418
632.104994723486	-72.9351916988638	-142.692379754826
633.841546906792	-72.9351916988638	-143.268817018083
635.578099090099	-71.1986395155575	-143.846241777189
637.314651273405	-69.4620873322512	-144.424654032144
639.051203456711	-67.7255351489449	-145.004053782949
640.787755640018	-65.9889829656387	-145.584441029603
642.524307823324	-64.2524307823324	-146.165815772106
642.524307823324	-62.5158785990261	-146.165815772106
644.26086000663	-60.7793264157198	-146.748178010458
645.997412189936	-59.0427742324135	-147.33152774466
647.733964373243	-57.3062220491073	-147.915864974711
649.470516556549	-55.569669865801	-148.50118970061
651.207068739855	-53.8331176824947	-149.08750192236
652.943620923162	-52.0965654991884	-149.674801639958
654.680173106468	-50.3600133158821	-150.263088853405
654.680173106468	-48.6234611325759	-150.263088853405
656.416725289774	-46.8869089492696	-150.852363562702
656.416725289774	-45.1503567659633	-150.852363562702
658.15327747308	-43.413804582657	-151.442625767848
659.889829656387	-41.6772523993507	-152.033875468843
661.626381839693	-39.9407002160445	-152.626112665688
661.626381839693	-38.2041480327382	-152.626112665688
661.626381839693	-36.4675958494319	-152.626112665688
663.362934022999	-34.7310436661256	-153.219337358381
665.099486206306	-32.9944914828193	-153.813549546924
665.099486206306	-31.2579392995131	-153.813549546924
666.836038389612	-29.5213871162068	-154.408749231316
666.836038389612	-27.7848349329005	-154.408749231316
668.572590572918	-26.0482827495942	-155.004936411558
668.572590572918	-24.3117305662879	-155.004936411558
670.309142756224	-22.5751783829816	-155.602111087648
672.045694939531	-20.8386261996754	-156.200273259588
672.045694939531	-19.1020740163691	-156.200273259588
673.782247122837	-17.3655218330628	-156.799422927376
675.518799306143	-15.6289696497565	-157.399560091015
675.518799306143	-13.8924174664502	-157.399560091015
677.255351489449	-12.155865283144	-158.000684750502
677.255351489449	-10.4193130998377	-158.000684750502
678.991903672756	-8.6827609165314	-158.602796905838
678.991903672756	-6.94620873322512	-158.602796905838
680.728455856062	-5.20965654991884	-159.205896557024
682.465008039368	-3.47310436661256	-159.809983704059
682.465008039368	-1.73655218330628	-159.809983704059
682.465008039368	0	-159.809983704059
682.465008039368	1.73655218330628	-159.809983704059
682.465008039368	3.47310436661256	-159.809983704059
682.465008039368	5.20965654991884	-159.809983704059
682.465008039368	6.94620873322512	-159.809983704059
682.465008039368	8.6827609165314	-159.809983704059
682.465008039368	10.4193130998377	-159.809983704059
682.465008039368	12.155865283144	-159.809983704059
682.465008039368	13.8924174664502	-159.809983704059
682.465008039368	15.6289696497565	-159.809983704059
682.465008039368	17.3655218330628	-159.809983704059
682.465008039368	19.1020740163691	-159.809983704059
682.465008039368	20.8386261996754	-159.809983704059
682.465008039368	22.5751783829816	-159.809983704059
680.728455856062	24.3117305662879	-159.205896557024
680.728455856062	26.0482827495942	-159.205896557024
680.728455856062	27.7848349329005	-159.205896557024
680.728455856062	29.5213871162068	-159.205896557024
678.991903672756	31.2579392995131	-158.602796905838
678.991903672756	32.9944914828193	-158.602796905838
678.991903672756	34.7310436661256	-158.602796905838
678.991903672756	36.4675958494319	-158.602796905838
677.255351489449	38.2041480327382	-158.000684750502
675.518799306143	39.9407002160445	-157.399560091015
675.518799306143	41.6772523993507	-157.399560091015
675.518799306143	43.413804582657	-157.399560091015
673.782247122837	45.1503567659633	-156.799422927376
672.045694939531	46.8869089492696	-156.200273259588
672.045694939531	48.6234611325759	-156.200273259588
672.045694939531	50.3600133158821	-156.200273259588
670.309142756224	52.0965654991884	-155.602111087648
668.572590572918	53.8331176824947	-155.004936411558
666.836038389612	55.569669865801	-154.408749231316
666.836038389612	57.3062220491073	-154.408749231316
665.099486206306	59.0427742324135	-153.813549546924
665.099486206306	60.7793264157198	-153.813549546924
663.362934022999	62.5158785990261	-153.219337358381
661.626381839693	64.2524307823324	-152.626112665688
659.889829656387	65.9889829656387	-152.033875468843
658.15327747308	65.9889829656387	-151.442625767848
656.416725289774	67.7255351489449	-150.852363562702
654.680173106468	69.4620873322512	-150.263088853405
652.943620923162	69.4620873322512	-149.674801639958
651.207068739855	69.4620873322512	-149.08750192236
649.470516556549	71.1986395155575	-148.50118970061
647.733964373243	72.9351916988638	-147.915864974711
647.733964373243	74.6717438821701	-147.915864974711
645.997412189936	76.4082960654763	-147.33152774466
644.26086000663	78.1448482487826	-146.748178010458
642.524307823324	79.8814004320889	-146.165815772106
642.524307823324	81.6179526153952	-146.165815772106
640.787755640018	83.3545047987015	-145.584441029603
639.051203456711	83.3545047987015	-145.004053782949
637.314651273405	85.0910569820078	-144.424654032144
635.578099090099	86.827609165314	-143.846241777189
633.841546906792	88.5641613486203	-143.268817018083
632.104994723486	90.3007135319266	-142.692379754826
630.36844254018	92.0372657152329	-142.116929987418
628.631890356874	93.7738178985391	-141.542467715859
626.895338173567	93.7738178985391	-140.96899294015
625.158785990261	95.5103700818454	-140.39650566029
623.422233806955	97.2469222651517	-139.825005876279
621.685681623649	97.2469222651517	-139.254493588117
619.949129440342	98.983474448458	-138.684968795804
618.212577257036	100.720026631764	-138.116431499341
616.47602507373	102.456578815071	-137.548881698727
614.739472890423	104.193130998377	-136.982319393962
613.002920707117	105.929683181683	-136.416744585046
611.266368523811	107.666235364989	-135.85215727198
609.529816340505	107.666235364989	-135.288557454763
607.793264157198	109.402787548296	-134.725945133394
606.056711973892	111.139339731602	-134.164320307876
604.320159790586	111.139339731602	-133.603682978206
602.583607607279	112.875891914908	-133.044033144385
600.847055423973	114.612444098215	-132.485370806414
599.110503240667	114.612444098215	-131.927695964292
597.373951057361	114.612444098215	-131.371008618019
595.637398874054	116.348996281521	-130.815308767596
593.900846690748	118.085548464827	-130.260596413021
592.164294507442	118.085548464827	-129.706871554296
590.427742324135	119.822100648133	-129.15413419142
588.691190140829	119.822100648133	-128.602384324393
586.954637957523	121.55865283144	-128.051621953216
585.218085774217	121.55865283144	-127.501847077888
583.48153359091	123.295205014746	-126.953059698408
581.744981407604	123.295205014746	-126.405259814779
580.008429224298	125.031757198052	-125.858447426998
578.271877040992	125.031757198052	-125.312622535066
576.535324857685	125.031757198052	-124.767785138984
574.798772674379	126.768309381358	-124.223935238751
573.062220491073	126.768309381358	-123.681072834367
571.325668307766	126.768309381358	-123.139197925832
569.58911612446	128.504861564665	-122.598310513147
567.852563941154	128.504861564665	-122.058410596311
566.116011757847	128.504861564665	-121.519498175324
564.379459574541	128.504861564665	-120.981573250186
562.642907391235	130.241413747971	-120.444635820897
560.906355207929	130.241413747971	-119.908685887458
559.169803024622	131.977965931277	-119.373723449868
557.433250841316	131.977965931277	-118.839748508127
555.69669865801	131.977965931277	-118.306761062235
553.960146474703	133.714518114584	-117.774761112192
552.223594291397	133.714518114584	-117.243748657999
550.487042108091	133.714518114584	-116.713723699655
548.750489924785	135.45107029789	-116.18468623716
547.013937741478	135.45107029789	-115.656636270514
545.277385558172	135.45107029789	-115.129573799718
543.540833374866	135.45107029789	-114.603498824771
541.80428119156	137.187622481196	-114.078411345673
540.067729008253	137.187622481196	-113.554311362424
538.331176824947	137.187622481196	-113.031198875024
536.594624641641	138.924174664502	-112.509073883474
534.858072458334	138.924174664502	-111.987936387772
533.121520275028	138.924174664502	-111.46778638792
531.384968091722	140.660726847809	-110.948623883918
529.648415908416	140.660726847809	-110.430448875764
527.911863725109	142.397279031115	-109.91326136346
526.175311541803	142.397279031115	-109.397061347004
524.438759358497	142.397279031115	-108.881848826398
522.70220717519	142.397279031115	-108.367623801642
520.965654991884	144.133831214421	-107.854386272734
519.229102808578	144.133831214421	-107.342136239676
517.492550625272	144.133831214421	-106.830873702467
515.755998441965	144.133831214421	-106.320598661107
514.019446258659	145.870383397728	-105.811311115596
512.282894075353	145.870383397728	-105.303011065934
510.546341892047	145.870383397728	-104.795698512122
508.80978970874	145.870383397728	-104.289373454159
507.073237525434	145.870383397728	-103.784035892045
505.336685342128	145.870383397728	-103.279685825781
503.600133158821	145.870383397728	-102.776323255365
501.863580975515	145.870383397728	-102.273948180799
500.127028792209	147.606935581034	-101.772560602082
498.390476608903	147.606935581034	-101.272160519214
496.653924425596	147.606935581034	-100.772747932196
494.91737224229	147.606935581034	-100.274322841026
493.180820058984	149.34348776434	-99.7768852457059
491.444267875677	149.34348776434	-99.280435146235
489.707715692371	149.34348776434	-98.7849725426132
487.971163509065	149.34348776434	-98.2904974348407
486.234611325759	149.34348776434	-97.7970098229173
484.498059142452	149.34348776434	-97.3045097068432
482.761506959146	149.34348776434	-96.8129970866183
481.02495477584	151.080039947646	-96.3224719622426
479.288402592533	151.080039947646	-95.8329343337161
477.551850409227	151.080039947646	-95.3443842010388
475.815298225921	152.816592130953	-94.8568215642107
474.078746042615	152.816592130953	-94.3702464232319
472.342193859308	152.816592130953	-93.8846587781022
470.605641676002	152.816592130953	-93.4000586288218
468.869089492696	152.816592130953	-92.9164459753906
467.132537309389	152.816592130953	-92.4338208178085
465.395985126083	154.553144314259	-91.9521831560757
463.659432942777	154.553144314259	-91.4715329901921
461.922880759471	156.289696497565	-90.9918703201577
460.186328576164	156.289696497565	-90.5131951459726
458.449776392858	156.289696497565	-90.0355074676366
456.713224209552	156.289696497565	-89.5588072851499
454.976672026246	158.026248680872	-89.0830945985123
453.240119842939	158.026248680872	-88.608369407724
451.503567659633	159.762800864178	-88.1346317127848
449.767015476327	159.762800864178	-87.6618815136949
448.03046329302	159.762800864178	-87.1901188104542
446.293911109714	159.762800864178	-86.7193436030627
444.557358926408	161.499353047484	-86.2495558915204
442.820806743102	163.23590523079	-85.7807556758274
441.084254559795	163.23590523079	-85.3129429559835
439.347702376489	163.23590523079	-84.8461177319889
437.611150193183	164.972457414097	-84.3802800038434
435.874598009876	164.972457414097	-83.9154297715472
434.13804582657	164.972457414097	-83.4515670351002
432.401493643264	164.972457414097	-82.9886917945024
430.664941459958	164.972457414097	-82.5268040497538
428.928389276651	164.972457414097	-82.0659038008544
427.191837093345	166.709009597403	-81.6059910478042
425.455284910039	166.709009597403	-81.1470657906032
423.718732726732	166.709009597403	-80.6891280292515
421.982180543426	166.709009597403	-80.2321777637489
420.24562836012	166.709009597403	-79.7762149940956
418.509076176814	166.709009597403	-79.3212397202915
416.772523993507	166.709009597403	-78.8672519423366
415.035971810201	166.709009597403	-78.4142516602309
413.299419626895	166.709009597403	-77.9622388739744
411.562867443589	168.445561780709	-77.5112135835671
409.826315260282	168.445561780709	-77.061175789009
408.089763076976	168.445561780709	-76.6121254903002
406.35321089367	168.445561780709	-76.1640626874405
404.616658710363	170.182113964016	-75.7169873804301
402.880106527057	170.182113964016	-75.2708995692689
401.143554343751	170.182113964016	-74.8257992539568
399.407002160445	170.182113964016	-74.381686434494
397.670449977138	170.182113964016	-73.9385611108804
395.933897793832	171.918666147322	-73.4964232831161
394.197345610526	171.918666147322	-73.0552729512009
392.460793427219	173.655218330628	-72.6151101151349
390.724241243913	173.655218330628	-72.1759347749182
388.987689060607	173.655218330628	-71.7377469305506
387.251136877301	173.655218330628	-71.3005465820323
385.514584693994	173.655218330628	-70.8643337293632
383.778032510688	173.655218330628	-70.4291083725433
382.041480327382	173.655218330628	-69.9948705115726
380.304928144075	173.655218330628	-69.5616201464511
378.568375960769	173.655218330628	-69.1293572771788
376.831823777463	173.655218330628	-68.6980819037557
375.095271594157	173.655218330628	-68.2677940261819
373.35871941085	173.655218330628	-67.8384936444572
371.622167227544	175.391770513934	-67.4101807585818
369.885615044238	175.391770513934	-66.9828553685556
368.149062860932	175.391770513934	-66.5565174743786
366.412510677625	175.391770513934	-66.1311670760507
364.675958494319	175.391770513934	-65.7068041735722
362.939406311013	175.391770513934	-65.2834287669428
361.202854127706	177.128322697241	-64.8610408561626
359.4663019444	177.128322697241	-64.4396404412316
357.729749761094	177.128322697241	-64.0192275221499
355.993197577788	177.128322697241	-63.5998020989173
354.256645394481	178.864874880547	-63.181364171534
352.520093211175	178.864874880547	-62.7639137399999
350.783541027869	178.864874880547	-62.347450804315
349.046988844562	180.601427063853	-61.9319753644793
347.310436661256	180.601427063853	-61.5174874204928
345.57388447795	180.601427063853	-61.1039869723555
343.837332294644	180.601427063853	-60.6914740200674
342.100780111337	180.601427063853	-60.2799485636286
340.364227928031	180.601427063853	-59.8694106030389
338.627675744725	180.601427063853	-59.4598601382985
336.891123561418	180.601427063853	-59.0512971694073
335.154571378112	180.601427063853	-58.6437216963653
333.418019194806	180.601427063853	-58.2371337191725
331.6814670115	180.601427063853	-57.8315332378289
329.944914828193	180.601427063853	-57.4269202523345
328.208362644887	180.601427063853	-57.0232947626893
326.471810461581	180.601427063853	-56.6206567688934
324.735258278275	180.601427063853	-56.2190062709466
322.998706094968	180.601427063853	-55.8183432688491
321.262153911662	180.601427063853	-55.4186677626007
319.525601728356	180.601427063853	-55.0199797522016
317.789049545049	180.601427063853	-54.6222792376517
316.052497361743	180.601427063853	-54.225566218951
314.315945178437	180.601427063853	-53.8298406960995
312.579392995131	180.601427063853	-53.4351026690973
310.842840811824	180.601427063853	-53.0413521379442
309.106288628518	180.601427063853	-52.6485891026403
307.369736445212	178.864874880547	-52.2568135631857
305.633184261905	177.128322697241	-51.8660255195802
303.896632078599	177.128322697241	-51.476224971824
302.160079895293	175.391770513934	-51.087411919917
300.423527711987	173.655218330628	-50.6995863638592
298.68697552868	171.918666147322	-50.3127483036506
298.68697552868	170.182113964016	-50.3127483036506
298.68697552868	168.445561780709	-50.3127483036506
298.68697552868	166.709009597403	-50.3127483036506
298.68697552868	164.972457414097	-50.3127483036506
298.68697552868	163.23590523079	-50.3127483036506
298.68697552868	161.499353047484	-50.3127483036506
298.68697552868	159.762800864178	-50.3127483036506
298.68697552868	158.026248680872	-50.3127483036506
298.68697552868	156.289696497565	-50.3127483036506
298.68697552868	154.553144314259	-50.3127483036506
300.423527711987	152.816592130953	-50.6995863638592
300.423527711987	151.080039947646	-50.6995863638592
300.423527711987	149.34348776434	-50.6995863638592
300.423527711987	147.606935581034	-50.6995863638592
300.423527711987	145.870383397728	-50.6995863638592
302.160079895293	144.133831214421	-51.087411919917
303.896632078599	142.397279031115	-51.476224971824
303.896632078599	140.660726847809	-51.476224971824
303.896632078599	138.924174664502	-51.476224971824
303.896632078599	137.187622481196	-51.476224971824
303.896632078599	135.45107029789	-51.476224971824
305.633184261905	133.714518114584	-51.8660255195802
305.633184261905	131.977965931277	-51.8660255195802
305.633184261905	130.241413747971	-51.8660255195802
305.633184261905	128.504861564665	-51.8660255195802
305.633184261905	126.768309381358	-51.8660255195802
305.633184261905	125.031757198052	-51.8660255195802
305.633184261905	123.295205014746	-51.8660255195802
305.633184261905	121.55865283144	-51.8660255195802
305.633184261905	119.822100648133	-51.8660255195802
305.633184261905	118.085548464827	-51.8660255195802
305.633184261905	116.348996281521	-51.8660255195802
303.896632078599	114.612444098215	-51.476224971824
303.896632078599	112.875891914908	-51.476224971824
303.896632078599	111.139339731602	-51.476224971824
303.896632078599	109.402787548296	-51.476224971824
303.896632078599	107.666235364989	-51.476224971824
303.896632078599	105.929683181683	-51.476224971824
302.160079895293	104.193130998377	-51.087411919917
302.160079895293	102.456578815071	-51.087411919917
300.423527711987	100.720026631764	-50.6995863638592
300.423527711987	98.983474448458	-50.6995863638592
300.423527711987	97.2469222651517	-50.6995863638592
300.423527711987	95.5103700818454	-50.6995863638592
298.68697552868	93.7738178985391	-50.3127483036506
298.68697552868	92.0372657152329	-50.3127483036506
296.950423345374	90.3007135319266	-49.9268977392912
296.950423345374	88.5641613486203	-49.9268977392912
296.950423345374	86.827609165314	-49.9268977392912
295.213871162068	85.0910569820078	-49.5420346707811
295.213871162068	83.3545047987015	-49.5420346707811
293.477318978761	81.6179526153952	-49.1581590981201
293.477318978761	79.8814004320889	-49.1581590981201
293.477318978761	78.1448482487826	-49.1581590981201
291.740766795455	76.4082960654763	-48.7752710213084
290.004214612149	74.6717438821701	-48.3933704403458
288.267662428843	72.9351916988638	-48.0124573552325
288.267662428843	71.1986395155575	-48.0124573552325
286.531110245536	69.4620873322512	-47.6325317659684
284.79455806223	67.7255351489449	-47.2535936725535
283.058005878924	65.9889829656387	-46.8756430749878
281.321453695617	65.9889829656387	-46.4986799732713
279.584901512311	64.2524307823324	-46.122704367404
277.848349329005	62.5158785990261	-45.747716257386
276.111797145699	62.5158785990261	-45.3737156432171
274.375244962392	60.7793264157198	-45.0007025248975
272.638692779086	59.0427742324135	-44.628676902427
270.90214059578	59.0427742324135	-44.2576387758058
269.165588412473	59.0427742324135	-43.8875881450338
267.429036229167	57.3062220491073	-43.518525010111
265.692484045861	55.569669865801	-43.1504493710374
263.955931862555	53.8331176824947	-42.783361227813
262.219379679248	53.8331176824947	-42.4172605804379
260.482827495942	52.0965654991884	-42.0521474289119
258.746275312636	52.0965654991884	-41.6880217732351
257.00972312933	52.0965654991884	-41.3248836134076
255.273170946023	52.0965654991884	-40.9627329494293
253.536618762717	50.3600133158821	-40.6015697813002
251.800066579411	50.3600133158821	-40.2413941090203
250.063514396104	50.3600133158821	-39.8822059325896
248.326962212798	50.3600133158821	-39.5240052520081
246.590410029492	50.3600133158821	-39.1667920672758
244.853857846186	50.3600133158821	-38.8105663783928
243.117305662879	50.3600133158821	-38.4553281853589
241.380753479573	50.3600133158821	-38.1010774881743
239.644201296267	50.3600133158821	-37.7478142868388
237.90764911296	50.3600133158821	-37.3955385813526
236.171096929654	50.3600133158821	-37.0442503717156
234.434544746348	50.3600133158821	-36.6939496579278
232.697992563042	50.3600133158821	-36.3446364399892
230.961440379735	50.3600133158821	-35.9963107178998
229.224888196429	52.0965654991884	-35.6489724916597
227.488336013123	52.0965654991884	-35.3026217612687
225.751783829816	52.0965654991884	-34.957258526727
224.01523164651	52.0965654991884	-34.6128827880344
222.278679463204	52.0965654991884	-34.2694945451911
220.542127279898	52.0965654991884	-33.927093798197
218.805575096591	52.0965654991884	-33.5856805470521
217.069022913285	52.0965654991884	-33.2452547917564
215.332470729979	52.0965654991884	-32.9058165323099
213.595918546673	53.8331176824947	-32.5673657687126
211.859366363366	53.8331176824947	-32.2299025009646
210.12281418006	53.8331176824947	-31.8934267290657
208.386261996754	55.569669865801	-31.5579384530161
206.649709813447	57.3062220491073	-31.2234376728157
206.649709813447	59.0427742324135	-31.2234376728157
206.649709813447	60.7793264157198	-31.2234376728157
206.649709813447	62.5158785990261	-31.2234376728157
206.649709813447	64.2524307823324	-31.2234376728157
206.649709813447	65.9889829656387	-31.2234376728157
206.649709813447	67.7255351489449	-31.2234376728157
206.649709813447	69.4620873322512	-31.2234376728157
206.649709813447	71.1986395155575	-31.2234376728157
206.649709813447	72.9351916988638	-31.2234376728157
206.649709813447	74.6717438821701	-31.2234376728157
206.649709813447	76.4082960654763	-31.2234376728157
206.649709813447	78.1448482487826	-31.2234376728157
208.386261996754	79.8814004320889	-31.5579384530161
210.12281418006	81.6179526153952	-31.8934267290657
210.12281418006	83.3545047987015	-31.8934267290657
211.859366363366	85.0910569820078	-32.2299025009646
213.595918546673	86.827609165314	-32.5673657687126
215.332470729979	88.5641613486203	-32.9058165323099
217.069022913285	90.3007135319266	-33.2452547917564
217.069022913285	92.0372657152329	-33.2452547917564
218.805575096591	93.7738178985391	-33.5856805470521
220.542127279898	95.5103700818454	-33.927093798197
222.278679463204	97.2469222651517	-34.2694945451911
224.01523164651	97.2469222651517	-34.6128827880344
225.751783829816	97.2469222651517	-34.957258526727
227.488336013123	98.983474448458	-35.3026217612687
229.224888196429	100.720026631764	-35.6489724916597
230.961440379735	100.720026631764	-35.9963107178998
232.697992563042	102.456578815071	-36.3446364399892
234.434544746348	104.193130998377	-36.6939496579278
236.171096929654	104.193130998377	-37.0442503717156
237.90764911296	104.193130998377	-37.3955385813526
239.644201296267	105.929683181683	-37.7478142868388
241.380753479573	107.666235364989	-38.1010774881743
243.117305662879	107.666235364989	-38.4553281853589
244.853857846186	107.666235364989	-38.8105663783928
246.590410029492	107.666235364989	-39.1667920672758
248.326962212798	109.402787548296	-39.5240052520081
250.063514396104	111.139339731602	-39.8822059325896
251.800066579411	111.139339731602	-40.2413941090203
253.536618762717	111.139339731602	-40.6015697813002
255.273170946023	112.875891914908	-40.9627329494293
257.00972312933	114.612444098215	-41.3248836134076
258.746275312636	114.612444098215	-41.6880217732351
260.482827495942	116.348996281521	-42.0521474289119
262.219379679248	118.085548464827	-42.4172605804379
263.955931862555	118.085548464827	-42.783361227813
265.692484045861	119.822100648133	-43.1504493710374
265.692484045861	121.55865283144	-43.1504493710374
267.429036229167	123.295205014746	-43.518525010111
267.429036229167	125.031757198052	-43.518525010111
269.165588412473	126.768309381358	-43.8875881450338
269.165588412473	128.504861564665	-43.8875881450338
270.90214059578	130.241413747971	-44.2576387758058
270.90214059578	131.977965931277	-44.2576387758058
270.90214059578	133.714518114584	-44.2576387758058
270.90214059578	135.45107029789	-44.2576387758058
270.90214059578	137.187622481196	-44.2576387758058
270.90214059578	138.924174664502	-44.2576387758058
270.90214059578	140.660726847809	-44.2576387758058
270.90214059578	142.397279031115	-44.2576387758058
270.90214059578	144.133831214421	-44.2576387758058
270.90214059578	145.870383397728	-44.2576387758058
270.90214059578	147.606935581034	-44.2576387758058
270.90214059578	149.34348776434	-44.2576387758058
270.90214059578	151.080039947646	-44.2576387758058
270.90214059578	152.816592130953	-44.2576387758058
269.165588412473	154.553144314259	-43.8875881450338
269.165588412473	156.289696497565	-43.8875881450338
269.165588412473	158.026248680872	-43.8875881450338
269.165588412473	159.762800864178	-43.8875881450338
269.165588412473	161.499353047484	-43.8875881450338
269.165588412473	163.23590523079	-43.8875881450338
269.165588412473	164.972457414097	-43.8875881450338
267.429036229167	166.709009597403	-43.518525010111
267.429036229167	168.445561780709	-43.518525010111
265.692484045861	170.182113964016	-43.1504493710374
265.692484045861	171.918666147322	-43.1504493710374
263.955931862555	173.655218330628	-42.783361227813
262.219379679248	175.391770513934	-42.4172605804379
260.482827495942	177.128322697241	-42.0521474289119
258.746275312636	178.864874880547	-41.6880217732351
257.00972312933	180.601427063853	-41.3248836134076
255.273170946023	180.601427063853	-40.9627329494293
253.536618762717	182.337979247159	-40.6015697813002
251.800066579411	184.074531430466	-40.2413941090203
250.063514396104	184.074531430466	-39.8822059325896
248.326962212798	185.811083613772	-39.5240052520081
246.590410029492	187.547635797078	-39.1667920672758
244.853857846186	187.547635797078	-38.8105663783928
243.117305662879	187.547635797078	-38.4553281853589
241.380753479573	187.547635797078	-38.1010774881743
239.644201296267	189.284187980385	-37.7478142868388
237.90764911296	189.284187980385	-37.3955385813526
236.171096929654	189.284187980385	-37.0442503717156
234.434544746348	189.284187980385	-36.6939496579278
232.697992563042	191.020740163691	-36.3446364399892
230.961440379735	191.020740163691	-35.9963107178998
229.224888196429	191.020740163691	-35.6489724916597
227.488336013123	191.020740163691	-35.3026217612687
225.751783829816	192.757292346997	-34.957258526727
224.01523164651	192.757292346997	-34.6128827880344
222.278679463204	192.757292346997	-34.2694945451911
220.542127279898	194.493844530303	-33.927093798197
218.805575096591	194.493844530303	-33.5856805470521
217.069022913285	194.493844530303	-33.2452547917564
215.332470729979	194.493844530303	-32.9058165323099
213.595918546673	194.493844530303	-32.5673657687126
211.859366363366	194.493844530303	-32.2299025009646
210.12281418006	194.493844530303	-31.8934267290657
208.386261996754	194.493844530303	-31.5579384530161
206.649709813447	194.493844530303	-31.2234376728157
204.913157630141	196.23039671361	-30.8899243884644
203.176605446835	196.23039671361	-30.5573985999624
201.440053263529	196.23039671361	-30.2258603073096
199.703501080222	197.966948896916	-29.8953095105061
197.966948896916	197.966948896916	-29.5657462095517
196.23039671361	197.966948896916	-29.2371704044465
194.493844530303	197.966948896916	-28.9095820951906
192.757292346997	197.966948896916	-28.5829812817838
191.020740163691	197.966948896916	-28.2573679642263
