# Supplementary material for: Mechanics of Drosophila wing deployment
Source: Nat Commun. 2024 Dec 11;15:10577. doi: 10.1038/s41467-024-54527-0 (PMC11634967; doi:10.1038/s41467-024-54527-0)
Supplement: Supplementary file 18 — Source data [file 41467_2024_54527_MOESM18_ESM.zip › source_data/figS2c/figS2c_0084.txt]

x_um	y_um	z_um
0	0	16.0237665496899
1.73655218330628	-1.73655218330628	15.68387803516
3.47310436661256	-3.47310436661256	15.3437457275946
5.20965654991884	-5.20965654991884	15.0033696269939
6.94620873322512	-6.94620873322512	14.6627497333578
8.6827609165314	-8.6827609165314	14.3218860466863
10.4193130998377	-10.4193130998377	13.9807785669794
12.155865283144	-12.155865283144	13.6394272942372
13.8924174664502	-13.8924174664502	13.2978322284595
13.8924174664502	-15.6289696497565	13.2978322284595
15.6289696497565	-17.3655218330628	12.9559933696464
17.3655218330628	-17.3655218330628	12.613910717798
19.1020740163691	-19.1020740163691	12.2715842729142
19.1020740163691	-20.8386261996754	12.2715842729142
20.8386261996754	-22.5751783829816	11.9290140349949
20.8386261996754	-24.3117305662879	11.9290140349949
22.5751783829816	-26.0482827495942	11.5862000040403
22.5751783829816	-27.7848349329005	11.5862000040403
24.3117305662879	-29.5213871162068	11.2431421800503
24.3117305662879	-31.2579392995131	11.2431421800503
26.0482827495942	-32.9944914828193	10.8998405630249
27.7848349329005	-34.7310436661256	10.5562951529641
27.7848349329005	-36.4675958494319	10.5562951529641
29.5213871162068	-38.2041480327382	10.2125059498679
31.2579392995131	-39.9407002160445	9.86847295373635
32.9944914828193	-41.6772523993507	9.52419616456939
32.9944914828193	-43.413804582657	9.52419616456939
34.7310436661256	-45.1503567659633	9.17967558236703
36.4675958494319	-46.8869089492696	8.83491120712928
38.2041480327382	-48.6234611325759	8.48990303885614
39.9407002160445	-50.3600133158821	8.14465107754761
41.6772523993507	-52.0965654991884	7.7991553232037
43.413804582657	-53.8331176824947	7.45341577582438
45.1503567659633	-55.569669865801	7.10743243540968
45.1503567659633	-57.3062220491073	7.10743243540968
46.8869089492696	-59.0427742324135	6.76120530195959
48.6234611325759	-60.7793264157198	6.41473437547411
50.3600133158821	-62.5158785990261	6.06801965595323
50.3600133158821	-64.2524307823324	6.06801965595323
52.0965654991884	-65.9889829656387	5.72106114339697
53.8331176824947	-67.7255351489449	5.37385883780531
55.569669865801	-69.4620873322512	5.02641273917827
57.3062220491073	-71.1986395155575	4.67872284751583
59.0427742324135	-72.9351916988638	4.330789162818
59.0427742324135	-74.6717438821701	4.330789162818
60.7793264157198	-76.4082960654763	3.98261168508478
60.7793264157198	-78.1448482487826	3.98261168508478
62.5158785990261	-79.8814004320889	3.63419041431617
64.2524307823324	-81.6179526153952	3.28552535051217
65.9889829656387	-83.3545047987015	2.93661649367277
65.9889829656387	-85.0910569820078	2.93661649367277
67.7255351489449	-86.827609165314	2.58746384379799
69.4620873322512	-88.5641613486203	2.23806740088782
71.1986395155575	-90.3007135319266	1.88842716494226
72.9351916988638	-90.3007135319266	1.5385431359613
74.6717438821701	-92.0372657152329	1.18841531394495
76.4082960654763	-93.7738178985391	0.838043698893214
78.1448482487826	-95.5103700818454	0.487428290806085
79.8814004320889	-97.2469222651517	0.136569089683569
81.6179526153952	-98.983474448458	-0.214533904474344
83.3545047987015	-100.720026631764	-0.565880691667644
85.0910569820078	-102.456578815071	-0.917471271896336
86.827609165314	-102.456578815071	-1.26930564516041
88.5641613486203	-104.193130998377	-1.62138381145989
90.3007135319266	-105.929683181683	-1.97370577079475
92.0372657152329	-107.666235364989	-2.32627152316501
93.7738178985391	-109.402787548296	-2.67908106857066
95.5103700818454	-111.139339731602	-3.03213440701169
97.2469222651517	-111.139339731602	-3.38543153848812
98.983474448458	-112.875891914908	-3.73897246299994
100.720026631764	-114.612444098215	-4.09275718054715
102.456578815071	-116.348996281521	-4.44678569112975
104.193130998377	-118.085548464827	-4.80105799474774
105.929683181683	-118.085548464827	-5.15557409140112
107.666235364989	-119.822100648133	-5.5103339810899
109.402787548296	-121.55865283144	-5.86533766381406
111.139339731602	-121.55865283144	-6.22058513957362
112.875891914908	-123.295205014746	-6.57607640836856
114.612444098215	-125.031757198052	-6.9318114701989
116.348996281521	-126.768309381358	-7.28779032506463
118.085548464827	-128.504861564665	-7.64401297296575
119.822100648133	-130.241413747971	-8.00047941390226
119.822100648133	-131.977965931277	-8.00047941390226
121.55865283144	-133.714518114584	-8.35718964787415
123.295205014746	-133.714518114584	-8.71414367488144
125.031757198052	-135.45107029789	-9.07134149492413
126.768309381358	-137.187622481196	-9.4287831080022
128.504861564665	-138.924174664502	-9.78646851411566
130.241413747971	-138.924174664502	-10.1443977132645
131.977965931277	-140.660726847809	-10.5025707054488
133.714518114584	-142.397279031115	-10.8609874906684
135.45107029789	-142.397279031115	-11.2196480689234
137.187622481196	-144.133831214421	-11.5785524402138
138.924174664502	-145.870383397728	-11.9377006045397
140.660726847809	-147.606935581034	-12.2970925619009
142.397279031115	-149.34348776434	-12.6567283122974
144.133831214421	-151.080039947646	-13.0166078557294
145.870383397728	-151.080039947646	-13.3767311921968
147.606935581034	-152.816592130953	-13.7370983216996
149.34348776434	-154.553144314259	-14.0977092442377
151.080039947646	-156.289696497565	-14.4585639598113
152.816592130953	-158.026248680872	-14.8196624684202
154.553144314259	-158.026248680872	-15.1810047700645
156.289696497565	-159.762800864178	-15.5425908647442
158.026248680872	-161.499353047484	-15.9044207524594
159.762800864178	-161.499353047484	-16.2664944332099
161.499353047484	-163.23590523079	-16.6288119069957
163.23590523079	-164.972457414097	-16.991373173817
164.972457414097	-164.972457414097	-17.3541782336737
166.709009597403	-166.709009597403	-17.7172270865658
168.445561780709	-168.445561780709	-18.0805197324932
170.182113964016	-170.182113964016	-18.4440561714561
171.918666147322	-170.182113964016	-18.8078364034543
173.655218330628	-171.918666147322	-19.1718604284879
175.391770513934	-171.918666147322	-19.5361282465569
177.128322697241	-173.655218330628	-19.9006398576613
178.864874880547	-173.655218330628	-20.2653952618011
180.601427063853	-175.391770513934	-20.6303944589763
182.337979247159	-175.391770513934	-20.9956374491869
184.074531430466	-177.128322697241	-21.3611242324329
185.811083613772	-177.128322697241	-21.7268548087143
187.547635797078	-178.864874880547	-22.092829178031
189.284187980385	-178.864874880547	-22.4590473403831
191.020740163691	-178.864874880547	-22.8255092957707
192.757292346997	-180.601427063853	-23.1922150441936
194.493844530303	-182.337979247159	-23.5591645856519
196.23039671361	-182.337979247159	-23.9263579201456
197.966948896916	-184.074531430466	-24.2937950476747
199.703501080222	-184.074531430466	-24.6614759682392
201.440053263529	-184.074531430466	-25.0294006818391
203.176605446835	-185.811083613772	-25.3975691884744
204.913157630141	-185.811083613772	-25.765981488145
206.649709813447	-185.811083613772	-26.1346375808511
208.386261996754	-185.811083613772	-26.5035374665925
210.12281418006	-187.547635797078	-26.8726811453694
211.859366363366	-187.547635797078	-27.2420686171816
213.595918546673	-187.547635797078	-27.6116998820292
215.332470729979	-189.284187980385	-27.9815749399122
217.069022913285	-189.284187980385	-28.3516937908306
218.805575096591	-191.020740163691	-28.7220564347844
220.542127279898	-191.020740163691	-29.0926628717736
222.278679463204	-191.020740163691	-29.4635131017982
224.01523164651	-191.020740163691	-29.8346071248581
225.751783829816	-192.757292346997	-30.2059449409535
227.488336013123	-192.757292346997	-30.5775265500842
229.224888196429	-194.493844530303	-30.9493519522503
230.961440379735	-194.493844530303	-31.3214211474519
232.697992563042	-194.493844530303	-31.6937341356888
234.434544746348	-194.493844530303	-32.0662909169611
236.171096929654	-194.493844530303	-32.4390914912688
237.90764911296	-196.23039671361	-32.8121358586119
239.644201296267	-196.23039671361	-33.1854240189904
241.380753479573	-197.966948896916	-33.5589559724042
243.117305662879	-197.966948896916	-33.9327317188535
244.853857846186	-197.966948896916	-34.3067512583381
246.590410029492	-199.703501080222	-34.6810145908582
248.326962212798	-199.703501080222	-35.0555217164136
250.063514396104	-201.440053263529	-35.4302726350045
251.800066579411	-201.440053263529	-35.8052673466307
253.536618762717	-201.440053263529	-36.1805058512923
255.273170946023	-201.440053263529	-36.5559881489893
257.00972312933	-203.176605446835	-36.9317142397217
258.746275312636	-203.176605446835	-37.3076841234894
260.482827495942	-203.176605446835	-37.6838978002926
262.219379679248	-203.176605446835	-38.0603552701312
263.955931862555	-204.913157630141	-38.4370565330051
265.692484045861	-204.913157630141	-38.8140015889145
267.429036229167	-204.913157630141	-39.1911904378592
269.165588412473	-206.649709813447	-39.5686230798393
270.90214059578	-206.649709813447	-39.9462995148548
272.638692779086	-206.649709813447	-40.3242197429057
274.375244962392	-206.649709813447	-40.702383763992
276.111797145699	-208.386261996754	-41.0807915781137
277.848349329005	-208.386261996754	-41.4594431852708
279.584901512311	-208.386261996754	-41.8383385854633
281.321453695617	-208.386261996754	-42.2174777786912
283.058005878924	-210.12281418006	-42.5968607649544
284.79455806223	-210.12281418006	-42.976487544253
286.531110245536	-210.12281418006	-43.3563581165871
288.267662428843	-211.859366363366	-43.7364724819565
290.004214612149	-211.859366363366	-44.1168306403613
291.740766795455	-211.859366363366	-44.4974325918015
293.477318978761	-211.859366363366	-44.8782783362771
295.213871162068	-213.595918546673	-45.2593678737881
296.950423345374	-213.595918546673	-45.6407012043345
298.68697552868	-213.595918546673	-46.0222783279162
300.423527711987	-213.595918546673	-46.4040992445334
302.160079895293	-215.332470729979	-46.786163954186
303.896632078599	-215.332470729979	-47.1684724568739
305.633184261905	-215.332470729979	-47.5510247525972
307.369736445212	-215.332470729979	-47.933820841356
309.106288628518	-217.069022913285	-48.3168607231501
310.842840811824	-217.069022913285	-48.7001443979796
312.579392995131	-217.069022913285	-49.0836718658445
314.315945178437	-218.805575096591	-49.4674431267448
316.052497361743	-218.805575096591	-49.8514581806804
317.789049545049	-218.805575096591	-50.2357170276515
319.525601728356	-218.805575096591	-50.620219667658
321.262153911662	-220.542127279898	-51.0049661006998
322.998706094968	-220.542127279898	-51.3899563267771
324.735258278275	-220.542127279898	-51.7751903458897
326.471810461581	-220.542127279898	-52.1606681580377
328.208362644887	-220.542127279898	-52.5463897632211
329.944914828193	-222.278679463204	-52.93235516144
331.6814670115	-222.278679463204	-53.3185643526941
333.418019194806	-222.278679463204	-53.7050173369837
335.154571378112	-222.278679463204	-54.0917141143087
336.891123561418	-224.01523164651	-54.4786546846691
338.627675744725	-224.01523164651	-54.8658390480648
340.364227928031	-224.01523164651	-55.253267204496
342.100780111337	-224.01523164651	-55.6409391539625
343.837332294644	-224.01523164651	-56.0288548964645
345.57388447795	-224.01523164651	-56.4170144320018
347.310436661256	-225.751783829816	-56.8054177605745
349.046988844562	-225.751783829816	-57.1940648821826
350.783541027869	-225.751783829816	-57.5829557968261
352.520093211175	-225.751783829816	-57.972090504505
354.256645394481	-225.751783829816	-58.3614690052193
355.993197577788	-225.751783829816	-58.7510912989689
357.729749761094	-227.488336013123	-59.140957385754
359.4663019444	-227.488336013123	-59.5310672655744
361.202854127706	-227.488336013123	-59.9214209384303
362.939406311013	-227.488336013123	-60.3120184043215
364.675958494319	-227.488336013123	-60.7028596632481
366.412510677625	-227.488336013123	-61.0939447152102
368.149062860932	-227.488336013123	-61.4852735602076
369.885615044238	-227.488336013123	-61.8768461982404
371.622167227544	-227.488336013123	-62.2686626293085
373.35871941085	-229.224888196429	-62.6607228534121
375.095271594157	-229.224888196429	-63.0530268705511
376.831823777463	-229.224888196429	-63.4455746807254
378.568375960769	-229.224888196429	-63.8383662839352
380.304928144075	-229.224888196429	-64.2314016801803
382.041480327382	-229.224888196429	-64.6246808694609
383.778032510688	-229.224888196429	-65.0182038517768
385.514584693994	-229.224888196429	-65.4119706271281
387.251136877301	-229.224888196429	-65.8059811955148
388.987689060607	-229.224888196429	-66.2002355569369
390.724241243913	-229.224888196429	-66.5947337113944
392.460793427219	-229.224888196429	-66.9894756588873
394.197345610526	-229.224888196429	-67.3844613994155
395.933897793832	-229.224888196429	-67.7796909329792
397.670449977138	-230.961440379735	-68.1751642595783
399.407002160445	-230.961440379735	-68.5708813792127
401.143554343751	-230.961440379735	-68.9668422918825
402.880106527057	-230.961440379735	-69.3630469975878
404.616658710363	-230.961440379735	-69.7594954963284
406.35321089367	-230.961440379735	-70.1561877881043
408.089763076976	-230.961440379735	-70.5531238729158
409.826315260282	-230.961440379735	-70.9503037507625
411.562867443589	-230.961440379735	-71.3477274216447
413.299419626895	-230.961440379735	-71.7453948855623
415.035971810201	-230.961440379735	-72.1433061425153
416.772523993507	-230.961440379735	-72.5414611925036
418.509076176814	-230.961440379735	-72.9398600355273
420.24562836012	-230.961440379735	-73.3385026715865
421.982180543426	-230.961440379735	-73.737389100681
423.718732726732	-230.961440379735	-74.1365193228109
425.455284910039	-230.961440379735	-74.5358933379762
427.191837093345	-230.961440379735	-74.9355111461769
428.928389276651	-230.961440379735	-75.335372747413
430.664941459958	-230.961440379735	-75.7354781416845
432.401493643264	-230.961440379735	-76.1358273289913
434.13804582657	-230.961440379735	-76.5364203093336
435.874598009876	-230.961440379735	-76.9372570827112
437.611150193183	-230.961440379735	-77.3383376491243
439.347702376489	-230.961440379735	-77.7396620085727
441.084254559795	-230.961440379735	-78.1412301610565
442.820806743102	-230.961440379735	-78.5430421065757
444.557358926408	-230.961440379735	-78.9450978451303
446.293911109714	-230.961440379735	-79.3473973767204
448.03046329302	-230.961440379735	-79.7499407013457
449.767015476327	-230.961440379735	-80.1527278190065
451.503567659633	-230.961440379735	-80.5557587297027
453.240119842939	-230.961440379735	-80.9590334334342
454.976672026246	-230.961440379735	-81.3625519302012
456.713224209552	-230.961440379735	-81.7663142200035
458.449776392858	-230.961440379735	-82.1703203028412
460.186328576164	-230.961440379735	-82.5745701787144
461.922880759471	-230.961440379735	-82.9790638476229
463.659432942777	-230.961440379735	-83.3838013095668
465.395985126083	-230.961440379735	-83.7887825645461
467.132537309389	-230.961440379735	-84.1940076125607
468.869089492696	-229.224888196429	-84.5994764536108
470.605641676002	-229.224888196429	-85.0051890876963
472.342193859308	-229.224888196429	-85.4111455148172
474.078746042615	-229.224888196429	-85.8173457349734
475.815298225921	-229.224888196429	-86.223789748165
477.551850409227	-229.224888196429	-86.6304775543921
479.288402592533	-229.224888196429	-87.0374091536545
481.02495477584	-229.224888196429	-87.4445845459523
482.761506959146	-229.224888196429	-87.8520037312855
484.498059142452	-229.224888196429	-88.2596667096541
486.234611325759	-229.224888196429	-88.6675734810581
487.971163509065	-230.961440379735	-89.0757240454975
489.707715692371	-230.961440379735	-89.4841184029722
491.444267875677	-230.961440379735	-89.8927565534824
493.180820058984	-230.961440379735	-90.3016384970279
494.91737224229	-230.961440379735	-90.7107642336089
496.653924425596	-230.961440379735	-91.1201337632252
498.390476608903	-230.961440379735	-91.5297470858769
500.127028792209	-230.961440379735	-91.939604201564
501.863580975515	-230.961440379735	-92.3497051102865
503.600133158821	-230.961440379735	-92.7600498120444
505.336685342128	-230.961440379735	-93.1706383068377
507.073237525434	-230.961440379735	-93.5814705946664
508.80978970874	-230.961440379735	-93.9925466755305
510.546341892047	-230.961440379735	-94.4038665494299
512.282894075353	-230.961440379735	-94.8154302163648
514.019446258659	-230.961440379735	-95.227237676335
515.755998441965	-230.961440379735	-95.6392889293406
517.492550625272	-230.961440379735	-96.0515839753816
519.229102808578	-230.961440379735	-96.4641228144581
520.965654991884	-230.961440379735	-96.8769054465699
522.70220717519	-230.961440379735	-97.289931871717
524.438759358497	-230.961440379735	-97.7032020898997
526.175311541803	-230.961440379735	-98.1167161011176
527.911863725109	-230.961440379735	-98.530473905371
529.648415908416	-230.961440379735	-98.9444755026597
531.384968091722	-230.961440379735	-99.3587208929839
533.121520275028	-230.961440379735	-99.7732100763434
534.858072458334	-230.961440379735	-100.187943052738
536.594624641641	-230.961440379735	-100.602919822169
538.331176824947	-230.961440379735	-101.018140384634
540.067729008253	-230.961440379735	-101.433604740136
541.80428119156	-230.961440379735	-101.849312888672
543.540833374866	-230.961440379735	-102.265264830244
545.277385558172	-230.961440379735	-102.681460564851
547.013937741478	-230.961440379735	-103.097900092494
548.750489924785	-230.961440379735	-103.514583413172
550.487042108091	-230.961440379735	-103.931510526885
552.223594291397	-230.961440379735	-104.348681433634
553.960146474703	-230.961440379735	-104.766096133418
555.69669865801	-230.961440379735	-105.183754626238
557.433250841316	-230.961440379735	-105.601656912093
559.169803024622	-230.961440379735	-106.019802990983
560.906355207929	-230.961440379735	-106.438192862909
562.642907391235	-230.961440379735	-106.85682652787
564.379459574541	-230.961440379735	-107.275703985867
566.116011757847	-230.961440379735	-107.694825236899
567.852563941154	-230.961440379735	-108.114190280966
569.58911612446	-230.961440379735	-108.533799118069
571.325668307766	-230.961440379735	-108.953651748207
573.062220491073	-230.961440379735	-109.373748171381
574.798772674379	-230.961440379735	-109.79408838759
576.535324857685	-230.961440379735	-110.214672396834
578.271877040992	-230.961440379735	-110.635500199114
580.008429224298	-230.961440379735	-111.056571794429
581.744981407604	-230.961440379735	-111.477887182779
583.48153359091	-230.961440379735	-111.899446364165
585.218085774217	-230.961440379735	-112.321249338586
586.954637957523	-230.961440379735	-112.743296106043
588.691190140829	-230.961440379735	-113.165586666535
590.427742324135	-230.961440379735	-113.588121020062
592.164294507442	-230.961440379735	-114.010899166625
593.900846690748	-230.961440379735	-114.433921106224
595.637398874054	-230.961440379735	-114.857186838857
597.373951057361	-230.961440379735	-115.280696364526
599.110503240667	-230.961440379735	-115.704449683231
600.847055423973	-230.961440379735	-116.12844679497
602.583607607279	-230.961440379735	-116.552687699745
604.320159790586	-230.961440379735	-116.977172397556
606.056711973892	-230.961440379735	-117.401900888402
607.793264157198	-229.224888196429	-117.826873172283
609.529816340505	-229.224888196429	-118.2520892492
611.266368523811	-229.224888196429	-118.677549119152
613.002920707117	-229.224888196429	-119.10325278214
614.739472890423	-229.224888196429	-119.529200238163
616.47602507373	-229.224888196429	-119.955391487221
618.212577257036	-229.224888196429	-120.381826529315
619.949129440342	-229.224888196429	-120.808505364444
621.685681623649	-229.224888196429	-121.235427992608
623.422233806955	-229.224888196429	-121.662594413808
625.158785990261	-229.224888196429	-122.090004628043
626.895338173567	-229.224888196429	-122.517658635314
628.631890356874	-229.224888196429	-122.94555643562
630.36844254018	-229.224888196429	-123.373698028961
632.104994723486	-229.224888196429	-123.802083415338
633.841546906792	-229.224888196429	-124.23071259475
635.578099090099	-227.488336013123	-124.659585567198
637.314651273405	-227.488336013123	-125.088702332681
639.051203456711	-227.488336013123	-125.518062891199
640.787755640018	-227.488336013123	-125.947667242753
642.524307823324	-227.488336013123	-126.377515387342
644.26086000663	-227.488336013123	-126.807607324967
645.997412189936	-227.488336013123	-127.237943055627
647.733964373243	-227.488336013123	-127.668522579322
649.470516556549	-227.488336013123	-128.099345896053
651.207068739855	-225.751783829816	-128.530413005819
652.943620923162	-225.751783829816	-128.961723908621
654.680173106468	-225.751783829816	-129.393278604457
656.416725289774	-225.751783829816	-129.82507709333
658.15327747308	-225.751783829816	-130.257119375237
659.889829656387	-225.751783829816	-130.68940545018
661.626381839693	-224.01523164651	-131.121935318159
663.362934022999	-224.01523164651	-131.554708979173
665.099486206306	-224.01523164651	-131.987726433222
666.836038389612	-224.01523164651	-132.420987680307
668.572590572918	-224.01523164651	-132.854492720427
670.309142756224	-224.01523164651	-133.288241553582
672.045694939531	-224.01523164651	-133.722234179773
673.782247122837	-224.01523164651	-134.156470598999
675.518799306143	-222.278679463204	-134.590950811261
677.255351489449	-222.278679463204	-135.025674816558
678.991903672756	-222.278679463204	-135.46064261489
680.728455856062	-222.278679463204	-135.895854206258
682.465008039368	-222.278679463204	-136.331309590661
684.201560222675	-222.278679463204	-136.7670087681
685.938112405981	-222.278679463204	-137.202951738573
687.674664589287	-220.542127279898	-137.639138502083
689.411216772593	-220.542127279898	-138.075569058628
691.1477689559	-220.542127279898	-138.512243408208
692.884321139206	-220.542127279898	-138.949161550823
694.620873322512	-220.542127279898	-139.386323486474
696.357425505819	-218.805575096591	-139.82372921516
698.093977689125	-218.805575096591	-140.261378736882
699.830529872431	-218.805575096591	-140.699272051639
701.567082055737	-218.805575096591	-141.137409159431
703.303634239044	-218.805575096591	-141.575790060259
705.04018642235	-218.805575096591	-142.014414754123
706.776738605656	-218.805575096591	-142.453283241021
708.513290788963	-217.069022913285	-142.892395520955
710.249842972269	-217.069022913285	-143.331751593925
711.986395155575	-217.069022913285	-143.771351459929
713.722947338881	-217.069022913285	-144.21119511897
715.459499522188	-217.069022913285	-144.651282571045
717.196051705494	-217.069022913285	-145.091613816156
718.9326038888	-217.069022913285	-145.532188854302
720.669156072106	-217.069022913285	-145.973007685484
722.405708255413	-217.069022913285	-146.414070309701
724.142260438719	-217.069022913285	-146.855376726954
725.878812622025	-215.332470729979	-147.296926937242
727.615364805332	-215.332470729979	-147.738720940565
729.351916988638	-215.332470729979	-148.180758736924
731.088469171944	-215.332470729979	-148.623040326318
732.82502135525	-215.332470729979	-149.065565708747
734.561573538557	-213.595918546673	-149.508334884212
736.298125721863	-213.595918546673	-149.951347852713
738.034677905169	-213.595918546673	-150.394604614248
739.771230088476	-213.595918546673	-150.838105168819
741.507782271782	-213.595918546673	-151.281849516426
743.244334455088	-213.595918546673	-151.725837657068
744.980886638394	-213.595918546673	-152.170069590745
746.717438821701	-211.859366363366	-152.614545317457
748.453991005007	-211.859366363366	-153.059264837205
750.190543188313	-211.859366363366	-153.504228149989
751.92709537162	-211.859366363366	-153.949435255808
753.663647554926	-210.12281418006	-154.394886154662
755.400199738232	-210.12281418006	-154.840580846551
757.136751921538	-210.12281418006	-155.286519331476
758.873304104845	-210.12281418006	-155.732701609437
760.609856288151	-210.12281418006	-156.179127680432
762.346408471457	-208.386261996754	-156.625797544464
764.082960654763	-208.386261996754	-157.07271120153
765.81951283807	-208.386261996754	-157.519868651632
767.556065021376	-208.386261996754	-157.967269894769
769.292617204682	-208.386261996754	-158.414914930942
771.029169387989	-206.649709813447	-158.86280376015
772.765721571295	-206.649709813447	-159.310936382394
774.502273754601	-206.649709813447	-159.759312797672
776.238825937907	-206.649709813447	-160.207933005987
777.975378121214	-206.649709813447	-160.656797007336
779.71193030452	-204.913157630141	-161.105904801721
781.448482487826	-204.913157630141	-161.555256389142
783.185034671133	-204.913157630141	-162.004851769598
784.921586854439	-204.913157630141	-162.454690943089
786.658139037745	-203.176605446835	-162.904773909615
788.394691221051	-203.176605446835	-163.355100669178
790.131243404358	-203.176605446835	-163.805671221775
791.867795587664	-203.176605446835	-164.256485567408
793.60434777097	-201.440053263529	-164.707543706076
795.340899954277	-201.440053263529	-165.158845637779
797.077452137583	-201.440053263529	-165.610391362518
798.814004320889	-201.440053263529	-166.062180880293
800.550556504195	-199.703501080222	-166.514214191102
802.287108687502	-199.703501080222	-166.966491294948
804.023660870808	-199.703501080222	-167.419012191828
805.760213054114	-197.966948896916	-167.871776881744
807.496765237421	-197.966948896916	-168.324785364695
809.233317420727	-197.966948896916	-168.778037640682
810.969869604033	-197.966948896916	-169.231533709704
812.706421787339	-197.966948896916	-169.685273571761
814.442973970646	-196.23039671361	-170.139257226854
816.179526153952	-196.23039671361	-170.593484674983
817.916078337258	-196.23039671361	-171.047955916146
819.652630520564	-196.23039671361	-171.502670950345
821.389182703871	-196.23039671361	-171.95762977758
823.125734887177	-196.23039671361	-172.41283239785
824.862287070483	-196.23039671361	-172.868278811155
826.59883925379	-196.23039671361	-173.323969017495
828.335391437096	-196.23039671361	-173.779903016871
830.071943620402	-196.23039671361	-174.236080809283
831.808495803708	-196.23039671361	-174.692502394729
833.545047987015	-194.493844530303	-175.149167773212
835.281600170321	-194.493844530303	-175.606076944729
837.018152353627	-194.493844530303	-176.063229909282
838.754704536934	-194.493844530303	-176.52062666687
840.49125672024	-194.493844530303	-176.978267217494
842.227808903546	-194.493844530303	-177.436151561153
843.964361086852	-192.757292346997	-177.894279697848
845.700913270159	-192.757292346997	-178.352651627578
847.437465453465	-192.757292346997	-178.811267350343
849.174017636771	-192.757292346997	-179.270126866144
850.910569820078	-192.757292346997	-179.72923017498
852.647122003384	-191.020740163691	-180.188577276851
854.38367418669	-191.020740163691	-180.648168171758
856.120226369996	-191.020740163691	-181.1080028597
857.856778553303	-189.284187980385	-181.568081340678
859.593330736609	-189.284187980385	-182.028403614691
861.329882919915	-189.284187980385	-182.488969681739
863.066435103221	-189.284187980385	-182.949779541823
864.802987286528	-189.284187980385	-183.410833194942
866.539539469834	-187.547635797078	-183.872130641097
868.27609165314	-187.547635797078	-184.333671880287
870.012643836447	-187.547635797078	-184.795456912512
871.749196019753	-187.547635797078	-185.257485737773
873.485748203059	-187.547635797078	-185.719758356069
875.222300386365	-185.811083613772	-186.182274767401
876.958852569672	-185.811083613772	-186.645034971768
878.695404752978	-185.811083613772	-187.10803896917
880.431956936284	-185.811083613772	-187.571286759608
882.168509119591	-185.811083613772	-188.034778343081
883.905061302897	-184.074531430466	-188.498513719589
885.641613486203	-184.074531430466	-188.962492889133
887.378165669509	-184.074531430466	-189.426715851712
889.114717852816	-182.337979247159	-189.891182607327
890.851270036122	-182.337979247159	-190.355893155977
892.587822219428	-182.337979247159	-190.820847497663
894.324374402735	-182.337979247159	-191.286045632383
896.060926586041	-180.601427063853	-191.75148756014
897.797478769347	-180.601427063853	-192.217173280931
899.534030952653	-180.601427063853	-192.683102794758
901.27058313596	-178.864874880547	-193.149276101621
903.007135319266	-178.864874880547	-193.615693201519
904.743687502572	-178.864874880547	-194.082354094452
906.480239685878	-177.128322697241	-194.54925878042
908.216791869185	-177.128322697241	-195.016407259424
909.953344052491	-177.128322697241	-195.483799531464
911.689896235797	-175.391770513934	-195.951435596538
913.426448419104	-175.391770513934	-196.419315454649
915.16300060241	-175.391770513934	-196.887439105794
916.899552785716	-173.655218330628	-197.355806549975
918.636104969022	-173.655218330628	-197.824417787191
920.372657152329	-173.655218330628	-198.293272817443
922.109209335635	-171.918666147322	-198.76237164073
923.845761518941	-171.918666147322	-199.231714257053
925.582313702248	-171.918666147322	-199.70130066641
927.318865885554	-170.182113964016	-200.171130868804
929.05541806886	-170.182113964016	-200.641204864232
930.791970252166	-168.445561780709	-201.111522652696
932.528522435473	-168.445561780709	-201.582084234196
934.265074618779	-168.445561780709	-202.052889608731
936.001626802085	-166.709009597403	-202.523938776301
937.738178985392	-166.709009597403	-202.995231736907
939.474731168698	-164.972457414097	-203.466768490548
941.211283352004	-164.972457414097	-203.938549037224
942.94783553531	-163.23590523079	-204.410573376936
944.684387718617	-161.499353047484	-204.882841509683
946.420939901923	-161.499353047484	-205.355353435465
948.157492085229	-161.499353047484	-205.828109154283
949.894044268535	-159.762800864178	-206.301108666137
951.630596451842	-159.762800864178	-206.774351971026
953.367148635148	-158.026248680872	-207.24783906895
955.103700818454	-158.026248680872	-207.721569959909
956.840253001761	-156.289696497565	-208.195544643904
958.576805185067	-156.289696497565	-208.669763120934
960.313357368373	-154.553144314259	-209.144225391
962.04990955168	-154.553144314259	-209.618931454101
963.786461734986	-154.553144314259	-210.093881310238
965.523013918292	-152.816592130953	-210.569074959409
967.259566101598	-151.080039947646	-211.044512401617
968.996118284905	-151.080039947646	-211.520193636859
970.732670468211	-151.080039947646	-211.996118665137
972.469222651517	-149.34348776434	-212.472287486451
974.205774834824	-149.34348776434	-212.9487001008
975.94232701813	-147.606935581034	-213.425356508184
977.678879201436	-147.606935581034	-213.902256708604
979.415431384742	-145.870383397728	-214.379400702058
981.151983568049	-145.870383397728	-214.856788488549
982.888535751355	-145.870383397728	-215.334420068075
984.625087934661	-144.133831214421	-215.812295440636
986.361640117967	-144.133831214421	-216.290414606232
988.098192301274	-142.397279031115	-216.768777564864
989.83474448458	-142.397279031115	-217.247384316532
991.571296667886	-140.660726847809	-217.726234861234
993.307848851192	-140.660726847809	-218.205329198973
995.044401034499	-140.660726847809	-218.684667329746
996.780953217805	-138.924174664502	-219.164249253555
998.517505401111	-138.924174664502	-219.644074970399
1000.25405758442	-137.187622481196	-220.124144480279
1001.99060976772	-137.187622481196	-220.604457783194
1003.72716195103	-135.45107029789	-221.085014879144
1005.46371413434	-135.45107029789	-221.56581576813
1007.20026631764	-133.714518114584	-222.046860450152
1008.93681850095	-133.714518114584	-222.528148925208
1010.67337068426	-133.714518114584	-223.0096811933
1012.40992286756	-131.977965931277	-223.491457254428
1014.14647505087	-131.977965931277	-223.97347710859
1015.88302723417	-130.241413747971	-224.455740755789
1017.61957941748	-128.504861564665	-224.938248196022
1019.35613160079	-128.504861564665	-225.420999429291
1021.09268378409	-128.504861564665	-225.903994455596
1022.8292359674	-126.768309381358	-226.387233274935
1024.56578815071	-125.031757198052	-226.870715887311
1026.30234033401	-125.031757198052	-227.354442292721
1028.03889251732	-123.295205014746	-227.838412491167
1029.77544470062	-121.55865283144	-228.322626482648
1031.51199688393	-121.55865283144	-228.807084267165
1033.24854906724	-119.822100648133	-229.291785844717
1034.98510125054	-119.822100648133	-229.776731215305
1036.72165343385	-118.085548464827	-230.261920378928
1038.45820561716	-118.085548464827	-230.747353335586
1040.19475780046	-116.348996281521	-231.23303008528
1041.93130998377	-114.612444098215	-231.718950628009
1043.66786216707	-114.612444098215	-232.205114963773
1045.40441435038	-112.875891914908	-232.691523092573
1047.14096653369	-112.875891914908	-233.178175014408
1048.87751871699	-111.139339731602	-233.665070729279
1050.6140709003	-111.139339731602	-234.152210237185
1052.35062308361	-109.402787548296	-234.639593538126
1054.08717526691	-107.666235364989	-235.127220632103
1055.82372745022	-107.666235364989	-235.615091519115
1057.56027963352	-105.929683181683	-236.103206199163
1059.29683181683	-104.193130998377	-236.591564672246
1061.03338400014	-104.193130998377	-237.080166938364
1062.76993618344	-102.456578815071	-237.569012997518
1064.50648836675	-102.456578815071	-238.058102849707
1066.24304055006	-102.456578815071	-238.547436494932
1067.97959273336	-102.456578815071	-239.037013933191
1069.71614491667	-102.456578815071	-239.526835164487
1071.45269709998	-102.456578815071	-240.016900188818
1073.18924928328	-102.456578815071	-240.507209006184
1074.92580146659	-102.456578815071	-240.997761616585
1076.66235364989	-102.456578815071	-241.488558020022
1078.3989058332	-100.720026631764	-241.979598216494
1080.13545801651	-100.720026631764	-242.470882206002
1081.87201019981	-100.720026631764	-242.962409988545
1083.60856238312	-100.720026631764	-243.454181564123
1085.34511456643	-100.720026631764	-243.946196932737
1087.08166674973	-100.720026631764	-244.438456094387
1088.81821893304	-98.983474448458	-244.930959049071
1090.55477111634	-98.983474448458	-245.423705796791
1092.29132329965	-98.983474448458	-245.916696337547
1094.02787548296	-98.983474448458	-246.409930671337
1095.76442766626	-98.983474448458	-246.903408798163
1097.50097984957	-97.2469222651517	-247.397130718025
1099.23753203288	-97.2469222651517	-247.891096430922
1100.97408421618	-97.2469222651517	-248.385305936854
1102.71063639949	-97.2469222651517	-248.879759235822
1104.44718858279	-97.2469222651517	-249.374456327825
1106.1837407661	-97.2469222651517	-249.869397212864
1107.92029294941	-97.2469222651517	-250.364581890938
1109.65684513271	-97.2469222651517	-250.860010362047
1111.39339731602	-97.2469222651517	-251.355682626192
1113.12994949933	-97.2469222651517	-251.851598683372
1114.86650168263	-95.5103700818454	-252.347758533587
1116.60305386594	-95.5103700818454	-252.844162176838
1118.33960604924	-95.5103700818454	-253.340809613124
1120.07615823255	-95.5103700818454	-253.837700842446
1121.81271041586	-95.5103700818454	-254.334835864803
1123.54926259916	-95.5103700818454	-254.832214680196
1125.28581478247	-95.5103700818454	-255.329837288623
1127.02236696578	-95.5103700818454	-255.827703690087
1128.75891914908	-95.5103700818454	-256.325813884585
1130.49547133239	-93.7738178985391	-256.824167872119
1132.23202351569	-93.7738178985391	-257.322765652689
1133.968575699	-93.7738178985391	-257.821607226293
1135.70512788231	-93.7738178985391	-258.320692592934
1137.44168006561	-93.7738178985391	-258.820021752609
1139.17823224892	-93.7738178985391	-259.31959470532
1140.91478443223	-92.0372657152329	-259.819411451067
1142.65133661553	-92.0372657152329	-260.319471989848
1144.38788879884	-92.0372657152329	-260.819776321665
1146.12444098215	-92.0372657152329	-261.320324446518
1147.86099316545	-92.0372657152329	-261.821116364406
1149.59754534876	-90.3007135319266	-262.322152075329
1151.33409753206	-90.3007135319266	-262.823431579288
1153.07064971537	-90.3007135319266	-263.324954876282
1154.80720189868	-90.3007135319266	-263.826721966311
1156.54375408198	-90.3007135319266	-264.328732849376
1158.28030626529	-90.3007135319266	-264.830987525476
1160.0168584486	-88.5641613486203	-265.333485994612
1161.7534106319	-88.5641613486203	-265.836228256783
1163.48996281521	-88.5641613486203	-266.33921431199
1165.22651499851	-88.5641613486203	-266.842444160231
1166.96306718182	-88.5641613486203	-267.345917801509
1168.69961936513	-86.827609165314	-267.849635235821
1170.43617154843	-86.827609165314	-268.353596463169
1172.17272373174	-86.827609165314	-268.857801483553
1173.90927591505	-86.827609165314	-269.362250296971
1175.64582809835	-86.827609165314	-269.866942903425
1177.38238028166	-86.827609165314	-270.371879302915
1179.11893246496	-85.0910569820078	-270.87705949544
1180.85548464827	-85.0910569820078	-271.382483481
1182.59203683158	-85.0910569820078	-271.888151259596
1184.32858901488	-83.3545047987015	-272.394062831227
1186.06514119819	-83.3545047987015	-272.900218195894
1187.8016933815	-83.3545047987015	-273.406617353596
1189.5382455648	-83.3545047987015	-273.913260304333
1191.27479774811	-81.6179526153952	-274.420147048106
1193.01134993141	-81.6179526153952	-274.927277584914
1194.74790211472	-81.6179526153952	-275.434651914757
1196.48445429803	-79.8814004320889	-275.942270037636
1198.22100648133	-79.8814004320889	-276.45013195355
1199.95755866464	-79.8814004320889	-276.9582376625
1201.69411084795	-79.8814004320889	-277.466587164485
1203.43066303125	-78.1448482487826	-277.975180459505
1205.16721521456	-78.1448482487826	-278.484017547561
1206.90376739787	-76.4082960654763	-278.993098428652
1208.64031958117	-76.4082960654763	-279.502423102779
1210.37687176448	-76.4082960654763	-280.011991569941
1212.11342394778	-74.6717438821701	-280.521803830138
1213.84997613109	-74.6717438821701	-281.031859883371
1215.5865283144	-72.9351916988638	-281.542159729639
1217.3230804977	-72.9351916988638	-282.052703368943
1219.05963268101	-72.9351916988638	-282.563490801282
1220.79618486432	-71.1986395155575	-283.074522026656
1222.53273704762	-71.1986395155575	-283.585797045066
1224.26928923093	-71.1986395155575	-284.097315856511
1226.00584141423	-69.4620873322512	-284.609078460991
1227.74239359754	-69.4620873322512	-285.121084858507
1229.47894578085	-69.4620873322512	-285.633335049058
1231.21549796415	-67.7255351489449	-286.145829032645
1232.95205014746	-67.7255351489449	-286.658566809267
1234.68860233077	-67.7255351489449	-287.171548378925
1236.42515451407	-65.9889829656387	-287.684773741617
1238.16170669738	-65.9889829656387	-288.198242897346
1239.89825888068	-64.2524307823324	-288.711955846109
1241.63481106399	-64.2524307823324	-289.225912587908
1243.3713632473	-64.2524307823324	-289.740113122743
1245.1079154306	-62.5158785990261	-290.254557450612
1246.84446761391	-62.5158785990261	-290.769245571518
1248.58101979722	-62.5158785990261	-291.284177485458
1250.31757198052	-60.7793264157198	-291.799353192434
1252.05412416383	-60.7793264157198	-292.314772692446
1253.79067634713	-60.7793264157198	-292.830435985492
1255.52722853044	-59.0427742324135	-293.346343071574
1257.26378071375	-59.0427742324135	-293.862493950692
1259.00033289705	-59.0427742324135	-294.378888622845
1260.73688508036	-57.3062220491073	-294.895527088033
1262.47343726367	-57.3062220491073	-295.412409346257
1264.20998944697	-57.3062220491073	-295.929535397516
1265.94654163028	-55.569669865801	-296.446905241811
1267.68309381358	-55.569669865801	-296.96451887914
1269.41964599689	-55.569669865801	-297.482376309506
1271.1561981802	-53.8331176824947	-298.000477532906
1272.8927503635	-53.8331176824947	-298.518822549342
1274.62930254681	-53.8331176824947	-299.037411358814
1276.36585473012	-52.0965654991884	-299.556243961321
1278.10240691342	-52.0965654991884	-300.075320356863
1279.83895909673	-50.3600133158821	-300.594640545441
1281.57551128004	-50.3600133158821	-301.114204527054
1283.31206346334	-48.6234611325759	-301.634012301702
1285.04861564665	-48.6234611325759	-302.154063869386
1286.78516782995	-48.6234611325759	-302.674359230105
1288.52172001326	-46.8869089492696	-303.194898383859
1290.25827219657	-46.8869089492696	-303.715681330649
1291.99482437987	-46.8869089492696	-304.236708070475
1293.73137656318	-45.1503567659633	-304.757978603336
1295.46792874649	-45.1503567659633	-305.279492929232
1297.20448092979	-45.1503567659633	-305.801251048163
1298.9410331131	-45.1503567659633	-306.32325296013
1300.6775852964	-43.413804582657	-306.845498665132
1302.41413747971	-43.413804582657	-307.36798816317
1304.15068966302	-41.6772523993507	-307.890721454243
1305.88724184632	-41.6772523993507	-308.413698538352
1307.62379402963	-41.6772523993507	-308.936919415496
1309.36034621294	-39.9407002160445	-309.460384085675
1311.09689839624	-39.9407002160445	-309.984092548889
1312.83345057955	-39.9407002160445	-310.50804480514
1314.57000276285	-38.2041480327382	-311.032240854425
1316.30655494616	-38.2041480327382	-311.556680696746
1318.04310712947	-38.2041480327382	-312.081364332102
1319.77965931277	-36.4675958494319	-312.606291760494
1321.51621149608	-36.4675958494319	-313.131462981921
1323.25276367939	-36.4675958494319	-313.656877996383
1324.98931586269	-34.7310436661256	-314.182536803881
1326.725868046	-34.7310436661256	-314.708439404414
1328.4624202293	-32.9944914828193	-315.234585797983
1330.19897241261	-31.2579392995131	-315.760975984586
1331.93552459592	-31.2579392995131	-316.287609964226
1333.67207677922	-31.2579392995131	-316.814487736901
1335.40862896253	-29.5213871162068	-317.341609302611
1337.14518114584	-29.5213871162068	-317.868974661356
1338.88173332914	-29.5213871162068	-318.396583813137
1340.61828551245	-29.5213871162068	-318.924436757953
1342.35483769575	-27.7848349329005	-319.452533495805
1344.09138987906	-27.7848349329005	-319.980874026692
1345.82794206237	-26.0482827495942	-320.509458350615
1347.56449424567	-26.0482827495942	-321.038286467572
1349.30104642898	-24.3117305662879	-321.567358377566
1351.03759861229	-24.3117305662879	-322.096674080594
1352.77415079559	-24.3117305662879	-322.626233576658
1354.5107029789	-22.5751783829816	-323.156036865758
1356.24725516221	-22.5751783829816	-323.686083947893
1357.98380734551	-20.8386261996754	-324.216374823063
1359.72035952882	-20.8386261996754	-324.746909491268
1361.45691171212	-19.1020740163691	-325.277687952509
1363.19346389543	-19.1020740163691	-325.808710206786
1364.93001607874	-17.3655218330628	-326.339976254098
1366.66656826204	-17.3655218330628	-326.871486094445
1368.40312044535	-17.3655218330628	-327.403239727827
1370.13967262866	-15.6289696497565	-327.935237154245
1371.87622481196	-15.6289696497565	-328.467478373698
1373.61277699527	-15.6289696497565	-328.999963386187
1375.34932917857	-13.8924174664502	-329.532692191711
1377.08588136188	-13.8924174664502	-330.065664790271
1378.82243354519	-12.155865283144	-330.598881181866
1380.55898572849	-12.155865283144	-331.132341366496
1382.2955379118	-12.155865283144	-331.666045344162
1384.03209009511	-12.155865283144	-332.199993114863
1385.76864227841	-10.4193130998377	-332.734184678599
1387.50519446172	-10.4193130998377	-333.268620035371
1389.24174664502	-8.6827609165314	-333.803299185178
1390.97829882833	-8.6827609165314	-334.338222128021
1392.71485101164	-6.94620873322512	-334.873388863899
1394.45140319494	-6.94620873322512	-335.408799392812
1396.18795537825	-6.94620873322512	-335.944453714761
1397.92450756156	-5.20965654991884	-336.480351829745
1399.66105974486	-5.20965654991884	-337.016493737765
1401.39761192817	-3.47310436661256	-337.55287943882
1403.13416411147	-3.47310436661256	-338.08950893291
1404.87071629478	-3.47310436661256	-338.626382220036
1406.60726847809	-1.73655218330628	-339.163499300197
1408.34382066139	-1.73655218330628	-339.700860173394
1410.0803728447	0	-340.238464839626
1411.81692502801	0	-340.776313298893
1413.55347721131	1.73655218330628	-341.314405551196
1415.29002939462	1.73655218330628	-341.852741596534
1417.02658157793	3.47310436661256	-342.391321434907
1418.76313376123	3.47310436661256	-342.930145066316
1420.49968594454	5.20965654991884	-343.469212490761
1422.23623812784	5.20965654991884	-344.00852370824
1423.97279031115	5.20965654991884	-344.548078718755
1425.70934249446	5.20965654991884	-345.087877522306
1427.44589467776	6.94620873322512	-345.627920118892
1429.18244686107	8.6827609165314	-346.168206508513
1430.91899904438	8.6827609165314	-346.708736691169
1432.65555122768	10.4193130998377	-347.249510666861
1434.39210341099	10.4193130998377	-347.790528435589
1436.12865559429	12.155865283144	-348.331789997352
1437.8652077776	12.155865283144	-348.87329535215
1439.60175996091	13.8924174664502	-349.415044499983
1441.33831214421	13.8924174664502	-349.957037440852
1443.07486432752	15.6289696497565	-350.499274174757
1444.81141651083	15.6289696497565	-351.041754701696
1446.54796869413	17.3655218330628	-351.584479021672
1448.28452087744	17.3655218330628	-352.127447134682
1450.02107306074	19.1020740163691	-352.670659040728
1451.75762524405	19.1020740163691	-353.214114739809
1453.49417742736	20.8386261996754	-353.757814231926
1455.23072961066	22.5751783829816	-354.301757517078
1456.96728179397	22.5751783829816	-354.845944595266
1458.70383397728	24.3117305662879	-355.390375466488
1460.44038616058	24.3117305662879	-355.935050130747
1462.17693834389	26.0482827495942	-356.47996858804
1463.91349052719	26.0482827495942	-357.025130838369
1465.6500427105	27.7848349329005	-357.570536881734
1467.38659489381	27.7848349329005	-358.116186718134
1469.12314707711	29.5213871162068	-358.662080347569
1470.85969926042	29.5213871162068	-359.20821777004
1472.59625144373	31.2579392995131	-359.754598985546
1474.33280362703	31.2579392995131	-360.301223994087
1476.06935581034	32.9944914828193	-360.848092795664
1477.80590799364	34.7310436661256	-361.395205390276
1479.54246017695	34.7310436661256	-361.942561777924
1481.27901236026	36.4675958494319	-362.490161958606
1483.01556454356	38.2041480327382	-363.038005932325
1484.75211672687	38.2041480327382	-363.586093699079
1486.48866891018	39.9407002160445	-364.134425258868
1488.22522109348	39.9407002160445	-364.683000611692
1489.96177327679	41.6772523993507	-365.231819757552
1491.6983254601	41.6772523993507	-365.780882696447
1493.4348776434	43.413804582657	-366.330189428378
1495.17142982671	45.1503567659633	-366.879739953344
1496.90798201001	45.1503567659633	-367.429534271346
1498.64453419332	45.1503567659633	-367.979572382383
1500.38108637663	46.8869089492696	-368.529854286455
1502.11763855993	48.6234611325759	-369.080379983563
1503.85419074324	48.6234611325759	-369.631149473705
1505.59074292655	50.3600133158821	-370.182162756884
1507.32729510985	52.0965654991884	-370.733419833098
1509.06384729316	52.0965654991884	-371.284920702347
1510.80039947646	53.8331176824947	-371.836665364632
1512.53695165977	55.569669865801	-372.388653819952
1514.27350384308	55.569669865801	-372.940886068307
1516.01005602638	57.3062220491073	-373.493362109698
1517.74660820969	57.3062220491073	-374.046081944124
1519.483160393	59.0427742324135	-374.599045571585
1521.2197125763	60.7793264157198	-375.152252992082
1522.95626475961	62.5158785990261	-375.705704205615
1524.69281694291	64.2524307823324	-376.259399212182
1526.42936912622	65.9889829656387	-376.813338011786
1528.16592130953	65.9889829656387	-377.367520604424
1529.90247349283	67.7255351489449	-377.921946990098
1531.63902567614	69.4620873322512	-378.476617168807
1533.37557785945	69.4620873322512	-379.031531140552
1535.11213004275	69.4620873322512	-379.586688905332
1536.84868222606	71.1986395155575	-380.142090463147
1538.58523440936	72.9351916988638	-380.697735813998
1540.32178659267	74.6717438821701	-381.253624957885
1542.05833877598	74.6717438821701	-381.809757894806
1543.79489095928	76.4082960654763	-382.366134624763
1545.53144314259	78.1448482487826	-382.922755147756
1547.2679953259	79.8814004320889	-383.479619463783
1549.0045475092	81.6179526153952	-384.036727572847
1550.74109969251	81.6179526153952	-384.594079474945
1552.47765187581	83.3545047987015	-385.151675170079
1554.21420405912	83.3545047987015	-385.709514658249
1555.95075624243	85.0910569820078	-386.267597939453
1557.68730842573	86.827609165314	-386.825925013694
1559.42386060904	86.827609165314	-387.384495880969
1561.16041279235	88.5641613486203	-387.94331054128
1562.89696497565	88.5641613486203	-388.502368994626
1564.63351715896	90.3007135319266	-389.061671241008
1566.37006934227	92.0372657152329	-389.621217280425
1568.10662152557	93.7738178985391	-390.181007112878
1569.84317370888	95.5103700818454	-390.741040738366
1571.57972589218	95.5103700818454	-391.301318156889
1573.31627807549	97.2469222651517	-391.861839368448
1575.0528302588	98.983474448458	-392.422604373042
1576.7893824421	98.983474448458	-392.983613170671
1578.52593462541	100.720026631764	-393.544865761336
1580.26248680872	100.720026631764	-394.106362145036
1581.99903899202	102.456578815071	-394.668102321772
1583.73559117533	102.456578815071	-395.230086291543
1585.47214335863	104.193130998377	-395.792314054349
1587.20869554194	104.193130998377	-396.354785610191
1588.94524772525	105.929683181683	-396.917500959068
1590.68179990855	105.929683181683	-397.480460100981
1592.41835209186	107.666235364989	-398.043663035929
1594.15490427517	109.402787548296	-398.607109763912
1595.89145645847	109.402787548296	-399.170800284931
1597.62800864178	111.139339731602	-399.734734598985
1599.36456082508	112.875891914908	-400.298912706075
1601.10111300839	114.612444098215	-400.863334606199
1602.8376651917	114.612444098215	-401.42800029936
1604.574217375	116.348996281521	-401.992909785556
1606.31076955831	118.085548464827	-402.558063064787
1608.04732174162	119.822100648133	-403.123460137053
1609.78387392492	119.822100648133	-403.689101002355
1611.52042610823	121.55865283144	-404.254985660692
1613.25697829153	123.295205014746	-404.821114112065
1614.99353047484	123.295205014746	-405.387486356473
1616.73008265815	125.031757198052	-405.954102393916
1618.46663484145	126.768309381358	-406.520962224395
1620.20318702476	128.504861564665	-407.088065847909
1621.93973920807	128.504861564665	-407.655413264459
1623.67629139137	130.241413747971	-408.223004474044
1625.41284357468	131.977965931277	-408.790839476664
1627.14939575799	131.977965931277	-409.35891827232
1628.88594794129	133.714518114584	-409.927240861012
1630.6225001246	135.45107029789	-410.495807242738
1632.3590523079	137.187622481196	-411.0646174175
1634.09560449121	138.924174664502	-411.633671385297
1635.83215667452	138.924174664502	-412.20296914613
1637.56870885782	138.924174664502	-412.772510699998
1639.30526104113	140.660726847809	-413.342296046902
1641.04181322444	142.397279031115	-413.912325186841
1642.77836540774	144.133831214421	-414.482598119815
1644.51491759105	145.870383397728	-415.053114845825
1646.25146977435	147.606935581034	-415.62387536487
1647.98802195766	147.606935581034	-416.19487967695
1649.72457414097	149.34348776434	-416.766127782066
1651.46112632427	151.080039947646	-417.337619680217
1653.19767850758	152.816592130953	-417.909355371404
1654.93423069089	152.816592130953	-418.481334855626
1656.67078287419	154.553144314259	-419.053558132884
1658.4073350575	156.289696497565	-419.626025203176
1660.1438872408	158.026248680872	-420.198736066505
1661.88043942411	158.026248680872	-420.771690722868
1663.61699160742	159.762800864178	-421.344889172267
1665.35354379072	161.499353047484	-421.918331414702
1667.09009597403	163.23590523079	-422.492017450171
1668.82664815734	164.972457414097	-423.065947278677
1670.56320034064	166.709009597403	-423.640120900217
1672.29975252395	166.709009597403	-424.214538314793
1674.03630470725	168.445561780709	-424.789199522404
1675.77285689056	170.182113964016	-425.364104523051
1677.50940907387	171.918666147322	-425.939253316733
1679.24596125717	173.655218330628	-426.514645903451
1680.98251344048	175.391770513934	-427.090282283204
1682.71906562379	177.128322697241	-427.666162455992
1684.45561780709	178.864874880547	-428.242286421816
1686.1921699904	180.601427063853	-428.818654180675
1687.9287221737	182.337979247159	-429.395265732569
1689.66527435701	184.074531430466	-429.972121077499
1691.40182654032	185.811083613772	-430.549220215464
1693.13837872362	187.547635797078	-431.126563146465
1694.87493090693	187.547635797078	-431.704149870501
1696.61148309024	189.284187980385	-432.281980387573
1698.34803527354	191.020740163691	-432.860054697679
1700.08458745685	192.757292346997	-433.438372800822
1701.82113964016	194.493844530303	-434.016934696999
1703.55769182346	196.23039671361	-434.595740386212
1705.29424400677	196.23039671361	-435.17478986846
1707.03079619007	197.966948896916	-435.754083143744
1708.76734837338	199.703501080222	-436.333620212063
1710.50390055669	199.703501080222	-436.913401073418
1712.24045273999	201.440053263529	-437.493425727808
1713.9770049233	203.176605446835	-438.073694175233
1715.71355710661	204.913157630141	-438.654206415694
1717.45010928991	206.649709813447	-439.23496244919
1719.18666147322	208.386261996754	-439.815962275722
1720.92321365652	208.386261996754	-440.397205895288
1722.65976583983	210.12281418006	-440.978693307891
1724.39631802314	211.859366363366	-441.560424513528
1726.13287020644	213.595918546673	-442.142399512202
1727.86942238975	215.332470729979	-442.72461830391
1729.60597457306	217.069022913285	-443.307080888654
1729.60597457306	218.805575096591	-443.307080888654
1731.34252675636	220.542127279898	-443.889787266433
1733.07907893967	220.542127279898	-444.472737437248
1734.81563112297	222.278679463204	-445.055931401098
1736.55218330628	224.01523164651	-445.639369157983
1738.28873548959	225.751783829816	-446.223050707904
1740.02528767289	227.488336013123	-446.80697605086
1741.7618398562	229.224888196429	-447.391145186852
1743.49839203951	230.961440379735	-447.975558115879
1743.49839203951	232.697992563042	-447.975558115879
1745.23494422281	234.434544746348	-448.560214837941
1746.97149640612	236.171096929654	-449.145115353039
1746.97149640612	237.90764911296	-449.145115353039
1748.70804858942	239.644201296267	-449.730259661172
1748.70804858942	241.380753479573	-449.730259661172
1750.44460077273	243.117305662879	-450.315647762341
1752.18115295604	244.853857846186	-450.901279656544
1753.91770513934	246.590410029492	-451.487155343784
1755.65425732265	248.326962212798	-452.073274824059
1757.39080950596	250.063514396104	-452.659638097369
1757.39080950596	251.800066579411	-452.659638097369
1759.12736168926	253.536618762717	-453.246245163714
1760.86391387257	255.273170946023	-453.833096023095
1762.60046605587	257.00972312933	-454.420190675511
1762.60046605587	258.746275312636	-454.420190675511
1762.60046605587	260.482827495942	-454.420190675511
1764.33701823918	262.219379679248	-455.007529120963
1764.33701823918	263.955931862555	-455.007529120963
1764.33701823918	265.692484045861	-455.007529120963
1766.07357042249	267.429036229167	-455.59511135945
1766.07357042249	269.165588412473	-455.59511135945
1767.81012260579	270.90214059578	-456.182937390972
1767.81012260579	272.638692779086	-456.182937390972
1769.5466747891	274.375244962392	-456.77100721553
1769.5466747891	276.111797145699	-456.77100721553
1771.28322697241	277.848349329005	-457.359320833124
1771.28322697241	279.584901512311	-457.359320833124
1773.01977915571	281.321453695617	-457.947878243752
1773.01977915571	283.058005878924	-457.947878243752
1774.75633133902	284.79455806223	-458.536679447416
1774.75633133902	286.531110245536	-458.536679447416
1776.49288352233	288.267662428843	-459.125724444116
1776.49288352233	290.004214612149	-459.125724444116
1776.49288352233	291.740766795455	-459.125724444116
1778.22943570563	293.477318978761	-459.71501323385
1778.22943570563	295.213871162068	-459.71501323385
1779.96598788894	296.950423345374	-460.304545816621
1779.96598788894	298.68697552868	-460.304545816621
1779.96598788894	300.423527711987	-460.304545816621
1779.96598788894	302.160079895293	-460.304545816621
1779.96598788894	303.896632078599	-460.304545816621
1781.70254007224	305.633184261905	-460.894322192426
1781.70254007224	307.369736445212	-460.894322192426
1781.70254007224	309.106288628518	-460.894322192426
1781.70254007224	310.842840811824	-460.894322192426
1781.70254007224	312.579392995131	-460.894322192426
1783.43909225555	314.315945178437	-461.484342361267
1783.43909225555	316.052497361743	-461.484342361267
1783.43909225555	317.789049545049	-461.484342361267
1785.17564443886	319.525601728356	-462.074606323144
1785.17564443886	321.262153911662	-462.074606323144
1785.17564443886	322.998706094968	-462.074606323144
1785.17564443886	324.735258278275	-462.074606323144
1786.91219662216	326.471810461581	-462.665114078055
1786.91219662216	328.208362644887	-462.665114078055
1786.91219662216	329.944914828193	-462.665114078055
1786.91219662216	331.6814670115	-462.665114078055
1786.91219662216	333.418019194806	-462.665114078055
1786.91219662216	335.154571378112	-462.665114078055
1786.91219662216	336.891123561418	-462.665114078055
1786.91219662216	338.627675744725	-462.665114078055
1786.91219662216	340.364227928031	-462.665114078055
1786.91219662216	342.100780111337	-462.665114078055
1786.91219662216	343.837332294644	-462.665114078055
1786.91219662216	345.57388447795	-462.665114078055
1788.64874880547	347.310436661256	-463.255865626002
1788.64874880547	349.046988844562	-463.255865626002
1788.64874880547	350.783541027869	-463.255865626002
1788.64874880547	352.520093211175	-463.255865626002
1788.64874880547	354.256645394481	-463.255865626002
1788.64874880547	355.993197577788	-463.255865626002
1788.64874880547	357.729749761094	-463.255865626002
1788.64874880547	359.4663019444	-463.255865626002
1788.64874880547	361.202854127706	-463.255865626002
1790.38530098878	362.939406311013	-463.846860966985
1790.38530098878	364.675958494319	-463.846860966985
1790.38530098878	366.412510677625	-463.846860966985
1792.12185317208	368.149062860932	-464.438100101003
1792.12185317208	369.885615044238	-464.438100101003
1792.12185317208	371.622167227544	-464.438100101003
1792.12185317208	373.35871941085	-464.438100101003
1792.12185317208	375.095271594157	-464.438100101003
1792.12185317208	376.831823777463	-464.438100101003
1792.12185317208	378.568375960769	-464.438100101003
1792.12185317208	380.304928144075	-464.438100101003
1792.12185317208	382.041480327382	-464.438100101003
1792.12185317208	383.778032510688	-464.438100101003
1792.12185317208	385.514584693994	-464.438100101003
1792.12185317208	387.251136877301	-464.438100101003
1792.12185317208	388.987689060607	-464.438100101003
1790.38530098878	390.724241243913	-463.846860966985
1790.38530098878	392.460793427219	-463.846860966985
1790.38530098878	394.197345610526	-463.846860966985
1790.38530098878	395.933897793832	-463.846860966985
1788.64874880547	397.670449977138	-463.255865626002
1788.64874880547	399.407002160445	-463.255865626002
1788.64874880547	401.143554343751	-463.255865626002
1788.64874880547	402.880106527057	-463.255865626002
1788.64874880547	404.616658710363	-463.255865626002
1788.64874880547	406.35321089367	-463.255865626002
1788.64874880547	408.089763076976	-463.255865626002
1788.64874880547	409.826315260282	-463.255865626002
1788.64874880547	411.562867443589	-463.255865626002
1786.91219662216	413.299419626895	-462.665114078055
1786.91219662216	415.035971810201	-462.665114078055
1786.91219662216	416.772523993507	-462.665114078055
1786.91219662216	418.509076176814	-462.665114078055
1785.17564443886	420.24562836012	-462.074606323144
1785.17564443886	421.982180543426	-462.074606323144
1785.17564443886	423.718732726732	-462.074606323144
1785.17564443886	425.455284910039	-462.074606323144
1785.17564443886	427.191837093345	-462.074606323144
1785.17564443886	428.928389276651	-462.074606323144
1783.43909225555	430.664941459958	-461.484342361267
1783.43909225555	432.401493643264	-461.484342361267
1783.43909225555	434.13804582657	-461.484342361267
1783.43909225555	435.874598009876	-461.484342361267
1783.43909225555	437.611150193183	-461.484342361267
1781.70254007224	439.347702376489	-460.894322192426
1781.70254007224	441.084254559795	-460.894322192426
1781.70254007224	442.820806743102	-460.894322192426
1779.96598788894	444.557358926408	-460.304545816621
1779.96598788894	446.293911109714	-460.304545816621
1778.22943570563	448.03046329302	-459.71501323385
1778.22943570563	449.767015476327	-459.71501323385
1778.22943570563	451.503567659633	-459.71501323385
1776.49288352233	453.240119842939	-459.125724444116
1776.49288352233	454.976672026246	-459.125724444116
1776.49288352233	456.713224209552	-459.125724444116
1774.75633133902	458.449776392858	-458.536679447416
1774.75633133902	460.186328576164	-458.536679447416
1774.75633133902	461.922880759471	-458.536679447416
1773.01977915571	463.659432942777	-457.947878243752
1773.01977915571	465.395985126083	-457.947878243752
1771.28322697241	467.132537309389	-457.359320833124
1771.28322697241	468.869089492696	-457.359320833124
1771.28322697241	470.605641676002	-457.359320833124
1769.5466747891	472.342193859308	-456.77100721553
1767.81012260579	474.078746042615	-456.182937390972
1767.81012260579	475.815298225921	-456.182937390972
1766.07357042249	477.551850409227	-455.59511135945
1764.33701823918	479.288402592533	-455.007529120963
1762.60046605587	481.02495477584	-454.420190675511
1762.60046605587	482.761506959146	-454.420190675511
1762.60046605587	484.498059142452	-454.420190675511
1760.86391387257	486.234611325759	-453.833096023095
1759.12736168926	487.971163509065	-453.246245163714
1759.12736168926	489.707715692371	-453.246245163714
1757.39080950596	491.444267875677	-452.659638097369
1757.39080950596	493.180820058984	-452.659638097369
1755.65425732265	494.91737224229	-452.073274824059
1755.65425732265	496.653924425596	-452.073274824059
1753.91770513934	498.390476608903	-451.487155343784
1753.91770513934	500.127028792209	-451.487155343784
1752.18115295604	501.863580975515	-450.901279656544
1752.18115295604	503.600133158821	-450.901279656544
1750.44460077273	505.336685342128	-450.315647762341
1748.70804858942	507.073237525434	-449.730259661172
1748.70804858942	508.80978970874	-449.730259661172
1746.97149640612	510.546341892047	-449.145115353039
1746.97149640612	512.282894075353	-449.145115353039
1745.23494422281	514.019446258659	-448.560214837941
1743.49839203951	515.755998441965	-447.975558115879
1743.49839203951	517.492550625272	-447.975558115879
1741.7618398562	519.229102808578	-447.391145186852
1740.02528767289	520.965654991884	-446.80697605086
1740.02528767289	522.70220717519	-446.80697605086
1738.28873548959	524.438759358497	-446.223050707904
1736.55218330628	526.175311541803	-445.639369157983
1734.81563112297	527.911863725109	-445.055931401098
1733.07907893967	529.648415908416	-444.472737437248
1733.07907893967	531.384968091722	-444.472737437248
1731.34252675636	533.121520275028	-443.889787266433
1729.60597457306	534.858072458334	-443.307080888654
1727.86942238975	536.594624641641	-442.72461830391
1726.13287020644	538.331176824947	-442.142399512202
1726.13287020644	540.067729008253	-442.142399512202
1724.39631802314	541.80428119156	-441.560424513528
1722.65976583983	541.80428119156	-440.978693307891
1720.92321365652	543.540833374866	-440.397205895288
1719.18666147322	545.277385558172	-439.815962275722
1717.45010928991	547.013937741478	-439.23496244919
1715.71355710661	548.750489924785	-438.654206415694
1713.9770049233	550.487042108091	-438.073694175233
1712.24045273999	550.487042108091	-437.493425727808
1710.50390055669	552.223594291397	-436.913401073418
1708.76734837338	553.960146474703	-436.333620212063
1707.03079619007	553.960146474703	-435.754083143744
1705.29424400677	555.69669865801	-435.17478986846
1703.55769182346	557.433250841316	-434.595740386212
1701.82113964016	559.169803024622	-434.016934696999
1700.08458745685	560.906355207929	-433.438372800822
1698.34803527354	562.642907391235	-432.860054697679
1696.61148309024	564.379459574541	-432.281980387573
1694.87493090693	566.116011757847	-431.704149870501
1693.13837872362	567.852563941154	-431.126563146465
1691.40182654032	569.58911612446	-430.549220215464
1691.40182654032	571.325668307766	-430.549220215464
1689.66527435701	573.062220491073	-429.972121077499
1687.9287221737	574.798772674379	-429.395265732569
1686.1921699904	576.535324857685	-428.818654180675
1686.1921699904	578.271877040992	-428.818654180675
1684.45561780709	580.008429224298	-428.242286421816
1682.71906562379	581.744981407604	-427.666162455992
1682.71906562379	583.48153359091	-427.666162455992
1680.98251344048	585.218085774217	-427.090282283204
1679.24596125717	586.954637957523	-426.514645903451
1677.50940907387	588.691190140829	-425.939253316733
1675.77285689056	590.427742324135	-425.364104523051
1674.03630470725	592.164294507442	-424.789199522404
1672.29975252395	593.900846690748	-424.214538314793
1672.29975252395	595.637398874054	-424.214538314793
1670.56320034064	597.373951057361	-423.640120900217
1668.82664815734	599.110503240667	-423.065947278677
1667.09009597403	600.847055423973	-422.492017450171
1665.35354379072	602.583607607279	-421.918331414702
1663.61699160742	604.320159790586	-421.344889172267
1661.88043942411	604.320159790586	-420.771690722868
1660.1438872408	606.056711973892	-420.198736066505
1658.4073350575	607.793264157198	-419.626025203176
1656.67078287419	609.529816340505	-419.053558132884
1654.93423069089	611.266368523811	-418.481334855626
1653.19767850758	613.002920707117	-417.909355371404
1651.46112632427	614.739472890423	-417.337619680217
1649.72457414097	616.47602507373	-416.766127782066
1647.98802195766	618.212577257036	-416.19487967695
1646.25146977435	619.949129440342	-415.62387536487
1644.51491759105	621.685681623649	-415.053114845825
1642.77836540774	623.422233806955	-414.482598119815
1641.04181322444	625.158785990261	-413.912325186841
1639.30526104113	626.895338173567	-413.342296046902
1637.56870885782	628.631890356874	-412.772510699998
1635.83215667452	630.36844254018	-412.20296914613
1634.09560449121	630.36844254018	-411.633671385297
1632.3590523079	632.104994723486	-411.0646174175
1630.6225001246	633.841546906792	-410.495807242738
1628.88594794129	635.578099090099	-409.927240861012
1627.14939575799	635.578099090099	-409.35891827232
1625.41284357468	637.314651273405	-408.790839476664
1623.67629139137	639.051203456711	-408.223004474044
1621.93973920807	639.051203456711	-407.655413264459
1620.20318702476	640.787755640018	-407.088065847909
1618.46663484145	640.787755640018	-406.520962224395
1616.73008265815	640.787755640018	-405.954102393916
1614.99353047484	642.524307823324	-405.387486356473
1613.25697829153	644.26086000663	-404.821114112065
1611.52042610823	644.26086000663	-404.254985660692
1609.78387392492	645.997412189936	-403.689101002355
1608.04732174162	647.733964373243	-403.123460137053
1606.31076955831	649.470516556549	-402.558063064787
1604.574217375	651.207068739855	-401.992909785556
1602.8376651917	651.207068739855	-401.42800029936
1601.10111300839	652.943620923162	-400.863334606199
1599.36456082508	654.680173106468	-400.298912706075
1597.62800864178	654.680173106468	-399.734734598985
1595.89145645847	656.416725289774	-399.170800284931
1594.15490427517	656.416725289774	-398.607109763912
1592.41835209186	658.15327747308	-398.043663035929
1590.68179990855	658.15327747308	-397.480460100981
1588.94524772525	659.889829656387	-396.917500959068
1587.20869554194	659.889829656387	-396.354785610191
1585.47214335863	661.626381839693	-395.792314054349
1583.73559117533	661.626381839693	-395.230086291543
1581.99903899202	663.362934022999	-394.668102321772
1580.26248680872	663.362934022999	-394.106362145036
1578.52593462541	665.099486206306	-393.544865761336
1576.7893824421	665.099486206306	-392.983613170671
1575.0528302588	666.836038389612	-392.422604373042
1573.31627807549	666.836038389612	-391.861839368448
1571.57972589218	668.572590572918	-391.301318156889
1569.84317370888	670.309142756224	-390.741040738366
1568.10662152557	670.309142756224	-390.181007112878
1566.37006934227	672.045694939531	-389.621217280425
1564.63351715896	673.782247122837	-389.061671241008
1562.89696497565	673.782247122837	-388.502368994626
1561.16041279235	675.518799306143	-387.94331054128
1559.42386060904	675.518799306143	-387.384495880969
1557.68730842573	677.255351489449	-386.825925013694
1555.95075624243	678.991903672756	-386.267597939453
1554.21420405912	680.728455856062	-385.709514658249
1552.47765187581	682.465008039368	-385.151675170079
1550.74109969251	684.201560222675	-384.594079474945
1549.0045475092	684.201560222675	-384.036727572847
1547.2679953259	685.938112405981	-383.479619463783
1545.53144314259	687.674664589287	-382.922755147756
1543.79489095928	687.674664589287	-382.366134624763
1542.05833877598	689.411216772593	-381.809757894806
1540.32178659267	691.1477689559	-381.253624957885
1538.58523440936	691.1477689559	-380.697735813998
1536.84868222606	692.884321139206	-380.142090463147
1535.11213004275	692.884321139206	-379.586688905332
1533.37557785945	694.620873322512	-379.031531140552
1531.63902567614	696.357425505819	-378.476617168807
1529.90247349283	696.357425505819	-377.921946990098
1528.16592130953	696.357425505819	-377.367520604424
1526.42936912622	698.093977689125	-376.813338011786
1524.69281694291	698.093977689125	-376.259399212182
1522.95626475961	699.830529872431	-375.705704205615
1521.2197125763	699.830529872431	-375.152252992082
1519.483160393	701.567082055737	-374.599045571585
1517.74660820969	701.567082055737	-374.046081944124
1516.01005602638	701.567082055737	-373.493362109698
1514.27350384308	701.567082055737	-372.940886068307
1512.53695165977	701.567082055737	-372.388653819952
1510.80039947646	701.567082055737	-371.836665364632
1509.06384729316	701.567082055737	-371.284920702347
1507.32729510985	703.303634239044	-370.733419833098
1505.59074292655	703.303634239044	-370.182162756884
1503.85419074324	703.303634239044	-369.631149473705
1502.11763855993	705.04018642235	-369.080379983563
1500.38108637663	705.04018642235	-368.529854286455
1498.64453419332	706.776738605656	-367.979572382383
1496.90798201001	706.776738605656	-367.429534271346
1495.17142982671	708.513290788963	-366.879739953344
1493.4348776434	708.513290788963	-366.330189428378
1491.6983254601	710.249842972269	-365.780882696447
1489.96177327679	710.249842972269	-365.231819757552
1488.22522109348	710.249842972269	-364.683000611692
1486.48866891018	711.986395155575	-364.134425258868
1484.75211672687	711.986395155575	-363.586093699079
1483.01556454356	713.722947338881	-363.038005932325
1481.27901236026	713.722947338881	-362.490161958606
1479.54246017695	713.722947338881	-361.942561777924
1477.80590799364	715.459499522188	-361.395205390276
1476.06935581034	715.459499522188	-360.848092795664
1474.33280362703	717.196051705494	-360.301223994087
1472.59625144373	717.196051705494	-359.754598985546
1470.85969926042	717.196051705494	-359.20821777004
1469.12314707711	718.9326038888	-358.662080347569
1467.38659489381	718.9326038888	-358.116186718134
1465.6500427105	720.669156072106	-357.570536881734
1463.91349052719	720.669156072106	-357.025130838369
1462.17693834389	720.669156072106	-356.47996858804
1460.44038616058	722.405708255413	-355.935050130747
1458.70383397728	722.405708255413	-355.390375466488
1456.96728179397	722.405708255413	-354.845944595266
1455.23072961066	722.405708255413	-354.301757517078
1453.49417742736	722.405708255413	-353.757814231926
1451.75762524405	724.142260438719	-353.214114739809
1450.02107306074	724.142260438719	-352.670659040728
1448.28452087744	725.878812622025	-352.127447134682
1446.54796869413	725.878812622025	-351.584479021672
1444.81141651083	725.878812622025	-351.041754701696
1443.07486432752	727.615364805332	-350.499274174757
1441.33831214421	727.615364805332	-349.957037440852
1439.60175996091	727.615364805332	-349.415044499983
1437.8652077776	727.615364805332	-348.87329535215
1436.12865559429	727.615364805332	-348.331789997352
1434.39210341099	729.351916988638	-347.790528435589
1432.65555122768	729.351916988638	-347.249510666861
1430.91899904438	729.351916988638	-346.708736691169
1429.18244686107	729.351916988638	-346.168206508513
1427.44589467776	731.088469171944	-345.627920118892
1425.70934249446	731.088469171944	-345.087877522306
1423.97279031115	732.82502135525	-344.548078718755
1422.23623812784	732.82502135525	-344.00852370824
1420.49968594454	732.82502135525	-343.469212490761
1418.76313376123	734.561573538557	-342.930145066316
1417.02658157793	734.561573538557	-342.391321434907
1415.29002939462	734.561573538557	-341.852741596534
1413.55347721131	734.561573538557	-341.314405551196
1411.81692502801	734.561573538557	-340.776313298893
1410.0803728447	736.298125721863	-340.238464839626
1408.34382066139	736.298125721863	-339.700860173394
1406.60726847809	736.298125721863	-339.163499300197
1404.87071629478	736.298125721863	-338.626382220036
1403.13416411147	738.034677905169	-338.08950893291
1401.39761192817	738.034677905169	-337.55287943882
1399.66105974486	738.034677905169	-337.016493737765
1397.92450756156	738.034677905169	-336.480351829745
1396.18795537825	739.771230088476	-335.944453714761
1394.45140319494	739.771230088476	-335.408799392812
1392.71485101164	739.771230088476	-334.873388863899
1390.97829882833	739.771230088476	-334.338222128021
1389.24174664502	739.771230088476	-333.803299185178
1387.50519446172	739.771230088476	-333.268620035371
1385.76864227841	741.507782271782	-332.734184678599
1384.03209009511	741.507782271782	-332.199993114863
1382.2955379118	741.507782271782	-331.666045344162
1380.55898572849	741.507782271782	-331.132341366496
1378.82243354519	743.244334455088	-330.598881181866
1377.08588136188	743.244334455088	-330.065664790271
1375.34932917857	743.244334455088	-329.532692191711
1373.61277699527	743.244334455088	-328.999963386187
1371.87622481196	743.244334455088	-328.467478373698
1370.13967262866	743.244334455088	-327.935237154245
1368.40312044535	744.980886638394	-327.403239727827
1366.66656826204	744.980886638394	-326.871486094445
1364.93001607874	744.980886638394	-326.339976254098
1363.19346389543	744.980886638394	-325.808710206786
1361.45691171212	746.717438821701	-325.277687952509
1359.72035952882	746.717438821701	-324.746909491268
1357.98380734551	746.717438821701	-324.216374823063
1356.24725516221	746.717438821701	-323.686083947893
1354.5107029789	748.453991005007	-323.156036865758
1352.77415079559	748.453991005007	-322.626233576658
1351.03759861229	748.453991005007	-322.096674080594
1349.30104642898	748.453991005007	-321.567358377566
1347.56449424567	748.453991005007	-321.038286467572
1345.82794206237	750.190543188313	-320.509458350615
1344.09138987906	750.190543188313	-319.980874026692
1342.35483769575	750.190543188313	-319.452533495805
1340.61828551245	750.190543188313	-318.924436757953
1338.88173332914	750.190543188313	-318.396583813137
1337.14518114584	751.92709537162	-317.868974661356
1335.40862896253	751.92709537162	-317.341609302611
1333.67207677922	751.92709537162	-316.814487736901
1331.93552459592	751.92709537162	-316.287609964226
1330.19897241261	751.92709537162	-315.760975984586
1328.4624202293	751.92709537162	-315.234585797983
1326.725868046	753.663647554926	-314.708439404414
1324.98931586269	753.663647554926	-314.182536803881
1323.25276367939	753.663647554926	-313.656877996383
1321.51621149608	753.663647554926	-313.131462981921
1319.77965931277	753.663647554926	-312.606291760494
1318.04310712947	753.663647554926	-312.081364332102
1316.30655494616	755.400199738232	-311.556680696746
1314.57000276285	755.400199738232	-311.032240854425
1312.83345057955	755.400199738232	-310.50804480514
1311.09689839624	755.400199738232	-309.984092548889
1309.36034621294	755.400199738232	-309.460384085675
1307.62379402963	755.400199738232	-308.936919415496
1305.88724184632	755.400199738232	-308.413698538352
1304.15068966302	755.400199738232	-307.890721454243
1302.41413747971	755.400199738232	-307.36798816317
1300.6775852964	755.400199738232	-306.845498665132
1298.9410331131	757.136751921538	-306.32325296013
1297.20448092979	757.136751921538	-305.801251048163
1295.46792874649	757.136751921538	-305.279492929232
1293.73137656318	757.136751921538	-304.757978603336
1291.99482437987	757.136751921538	-304.236708070475
1290.25827219657	757.136751921538	-303.715681330649
1288.52172001326	757.136751921538	-303.194898383859
1286.78516782995	757.136751921538	-302.674359230105
1285.04861564665	757.136751921538	-302.154063869386
1283.31206346334	757.136751921538	-301.634012301702
1281.57551128004	757.136751921538	-301.114204527054
1279.83895909673	757.136751921538	-300.594640545441
1278.10240691342	757.136751921538	-300.075320356863
1276.36585473012	757.136751921538	-299.556243961321
1274.62930254681	757.136751921538	-299.037411358814
1272.8927503635	758.873304104845	-298.518822549342
1271.1561981802	758.873304104845	-298.000477532906
1269.41964599689	758.873304104845	-297.482376309506
1267.68309381358	758.873304104845	-296.96451887914
1265.94654163028	758.873304104845	-296.446905241811
1264.20998944697	758.873304104845	-295.929535397516
1262.47343726367	758.873304104845	-295.412409346257
1260.73688508036	758.873304104845	-294.895527088033
1259.00033289705	758.873304104845	-294.378888622845
1257.26378071375	758.873304104845	-293.862493950692
1255.52722853044	760.609856288151	-293.346343071574
1253.79067634713	760.609856288151	-292.830435985492
1252.05412416383	760.609856288151	-292.314772692446
1250.31757198052	760.609856288151	-291.799353192434
1248.58101979722	760.609856288151	-291.284177485458
1246.84446761391	760.609856288151	-290.769245571518
1245.1079154306	760.609856288151	-290.254557450612
1243.3713632473	760.609856288151	-289.740113122743
1241.63481106399	760.609856288151	-289.225912587908
1239.89825888068	760.609856288151	-288.711955846109
1238.16170669738	760.609856288151	-288.198242897346
1236.42515451407	762.346408471457	-287.684773741617
1234.68860233077	762.346408471457	-287.171548378925
1232.95205014746	762.346408471457	-286.658566809267
1231.21549796415	762.346408471457	-286.145829032645
1229.47894578085	762.346408471457	-285.633335049058
1227.74239359754	762.346408471457	-285.121084858507
1226.00584141423	764.082960654763	-284.609078460991
1224.26928923093	764.082960654763	-284.097315856511
1222.53273704762	764.082960654763	-283.585797045066
1220.79618486432	764.082960654763	-283.074522026656
1219.05963268101	764.082960654763	-282.563490801282
1217.3230804977	764.082960654763	-282.052703368943
1215.5865283144	764.082960654763	-281.542159729639
1213.84997613109	764.082960654763	-281.031859883371
1212.11342394778	764.082960654763	-280.521803830138
1210.37687176448	764.082960654763	-280.011991569941
1208.64031958117	764.082960654763	-279.502423102779
1206.90376739787	764.082960654763	-278.993098428652
1205.16721521456	764.082960654763	-278.484017547561
1203.43066303125	764.082960654763	-277.975180459505
1201.69411084795	764.082960654763	-277.466587164485
1199.95755866464	764.082960654763	-276.9582376625
1198.22100648133	764.082960654763	-276.45013195355
1196.48445429803	764.082960654763	-275.942270037636
1194.74790211472	764.082960654763	-275.434651914757
1193.01134993141	764.082960654763	-274.927277584914
1191.27479774811	764.082960654763	-274.420147048106
1189.5382455648	764.082960654763	-273.913260304333
1187.8016933815	764.082960654763	-273.406617353596
1186.06514119819	764.082960654763	-272.900218195894
1184.32858901488	764.082960654763	-272.394062831227
1182.59203683158	764.082960654763	-271.888151259596
1180.85548464827	764.082960654763	-271.382483481
1179.11893246496	764.082960654763	-270.87705949544
1177.38238028166	764.082960654763	-270.371879302915
1175.64582809835	764.082960654763	-269.866942903425
1173.90927591505	764.082960654763	-269.362250296971
1172.17272373174	764.082960654763	-268.857801483553
1170.43617154843	764.082960654763	-268.353596463169
1168.69961936513	764.082960654763	-267.849635235821
1166.96306718182	764.082960654763	-267.345917801509
1165.22651499851	765.81951283807	-266.842444160231
1163.48996281521	765.81951283807	-266.33921431199
1161.7534106319	765.81951283807	-265.836228256783
1160.0168584486	765.81951283807	-265.333485994612
1158.28030626529	765.81951283807	-264.830987525476
1156.54375408198	765.81951283807	-264.328732849376
1154.80720189868	765.81951283807	-263.826721966311
1153.07064971537	765.81951283807	-263.324954876282
1151.33409753206	765.81951283807	-262.823431579288
1149.59754534876	765.81951283807	-262.322152075329
1147.86099316545	765.81951283807	-261.821116364406
1146.12444098215	765.81951283807	-261.320324446518
1144.38788879884	765.81951283807	-260.819776321665
1142.65133661553	765.81951283807	-260.319471989848
1140.91478443223	765.81951283807	-259.819411451067
1139.17823224892	765.81951283807	-259.31959470532
1137.44168006561	765.81951283807	-258.820021752609
1135.70512788231	765.81951283807	-258.320692592934
1133.968575699	765.81951283807	-257.821607226293
1132.23202351569	765.81951283807	-257.322765652689
1130.49547133239	765.81951283807	-256.824167872119
1128.75891914908	765.81951283807	-256.325813884585
1127.02236696578	765.81951283807	-255.827703690087
1125.28581478247	765.81951283807	-255.329837288623
1123.54926259916	765.81951283807	-254.832214680196
1121.81271041586	767.556065021376	-254.334835864803
1120.07615823255	767.556065021376	-253.837700842446
1118.33960604924	767.556065021376	-253.340809613124
1116.60305386594	767.556065021376	-252.844162176838
1114.86650168263	767.556065021376	-252.347758533587
1113.12994949933	767.556065021376	-251.851598683372
1111.39339731602	767.556065021376	-251.355682626192
1109.65684513271	767.556065021376	-250.860010362047
1107.92029294941	767.556065021376	-250.364581890938
1106.1837407661	767.556065021376	-249.869397212864
1104.44718858279	767.556065021376	-249.374456327825
1102.71063639949	767.556065021376	-248.879759235822
1100.97408421618	767.556065021376	-248.385305936854
1099.23753203288	767.556065021376	-247.891096430922
1097.50097984957	767.556065021376	-247.397130718025
1095.76442766626	767.556065021376	-246.903408798163
1094.02787548296	767.556065021376	-246.409930671337
1092.29132329965	767.556065021376	-245.916696337547
1090.55477111634	767.556065021376	-245.423705796791
1088.81821893304	767.556065021376	-244.930959049071
1087.08166674973	767.556065021376	-244.438456094387
1085.34511456643	767.556065021376	-243.946196932737
1083.60856238312	767.556065021376	-243.454181564123
1081.87201019981	767.556065021376	-242.962409988545
1080.13545801651	767.556065021376	-242.470882206002
1078.3989058332	767.556065021376	-241.979598216494
1076.66235364989	767.556065021376	-241.488558020022
1074.92580146659	767.556065021376	-240.997761616585
1073.18924928328	767.556065021376	-240.507209006184
1071.45269709998	767.556065021376	-240.016900188818
1069.71614491667	767.556065021376	-239.526835164487
1067.97959273336	767.556065021376	-239.037013933191
1066.24304055006	767.556065021376	-238.547436494932
1064.50648836675	767.556065021376	-238.058102849707
1062.76993618344	767.556065021376	-237.569012997518
1061.03338400014	767.556065021376	-237.080166938364
1059.29683181683	767.556065021376	-236.591564672246
1057.56027963352	767.556065021376	-236.103206199163
1055.82372745022	767.556065021376	-235.615091519115
1054.08717526691	767.556065021376	-235.127220632103
1052.35062308361	767.556065021376	-234.639593538126
1050.6140709003	767.556065021376	-234.152210237185
1048.87751871699	767.556065021376	-233.665070729279
1047.14096653369	767.556065021376	-233.178175014408
1045.40441435038	767.556065021376	-232.691523092573
1043.66786216707	767.556065021376	-232.205114963773
1041.93130998377	767.556065021376	-231.718950628009
1040.19475780046	767.556065021376	-231.23303008528
1038.45820561716	767.556065021376	-230.747353335586
1036.72165343385	767.556065021376	-230.261920378928
1034.98510125054	767.556065021376	-229.776731215305
1033.24854906724	767.556065021376	-229.291785844717
1031.51199688393	767.556065021376	-228.807084267165
1029.77544470062	767.556065021376	-228.322626482648
1028.03889251732	767.556065021376	-227.838412491167
1026.30234033401	767.556065021376	-227.354442292721
1024.56578815071	767.556065021376	-226.870715887311
1022.8292359674	767.556065021376	-226.387233274935
1021.09268378409	767.556065021376	-225.903994455596
1019.35613160079	767.556065021376	-225.420999429291
1017.61957941748	767.556065021376	-224.938248196022
1015.88302723417	765.81951283807	-224.455740755789
1014.14647505087	765.81951283807	-223.97347710859
1012.40992286756	765.81951283807	-223.491457254428
1010.67337068426	765.81951283807	-223.0096811933
1008.93681850095	765.81951283807	-222.528148925208
1007.20026631764	765.81951283807	-222.046860450152
1005.46371413434	765.81951283807	-221.56581576813
1003.72716195103	765.81951283807	-221.085014879144
1001.99060976772	765.81951283807	-220.604457783194
1000.25405758442	765.81951283807	-220.124144480279
998.517505401111	765.81951283807	-219.644074970399
996.780953217805	765.81951283807	-219.164249253555
995.044401034499	765.81951283807	-218.684667329746
993.307848851192	765.81951283807	-218.205329198973
991.571296667886	765.81951283807	-217.726234861234
989.83474448458	765.81951283807	-217.247384316532
988.098192301274	765.81951283807	-216.768777564864
986.361640117967	765.81951283807	-216.290414606232
984.625087934661	765.81951283807	-215.812295440636
982.888535751355	765.81951283807	-215.334420068075
981.151983568049	765.81951283807	-214.856788488549
979.415431384742	765.81951283807	-214.379400702058
977.678879201436	765.81951283807	-213.902256708604
975.94232701813	765.81951283807	-213.425356508184
974.205774834824	765.81951283807	-212.9487001008
972.469222651517	765.81951283807	-212.472287486451
970.732670468211	765.81951283807	-211.996118665137
968.996118284905	765.81951283807	-211.520193636859
967.259566101598	767.556065021376	-211.044512401617
965.523013918292	767.556065021376	-210.569074959409
963.786461734986	767.556065021376	-210.093881310238
962.04990955168	767.556065021376	-209.618931454101
960.313357368373	767.556065021376	-209.144225391
958.576805185067	767.556065021376	-208.669763120934
956.840253001761	767.556065021376	-208.195544643904
955.103700818454	767.556065021376	-207.721569959909
953.367148635148	767.556065021376	-207.24783906895
951.630596451842	767.556065021376	-206.774351971026
949.894044268535	767.556065021376	-206.301108666137
948.157492085229	767.556065021376	-205.828109154283
946.420939901923	769.292617204682	-205.355353435465
944.684387718617	769.292617204682	-204.882841509683
942.94783553531	769.292617204682	-204.410573376936
941.211283352004	769.292617204682	-203.938549037224
939.474731168698	769.292617204682	-203.466768490548
937.738178985392	769.292617204682	-202.995231736907
936.001626802085	767.556065021376	-202.523938776301
934.265074618779	767.556065021376	-202.052889608731
932.528522435473	767.556065021376	-201.582084234196
930.791970252166	767.556065021376	-201.111522652696
929.05541806886	767.556065021376	-200.641204864232
927.318865885554	767.556065021376	-200.171130868804
925.582313702248	767.556065021376	-199.70130066641
923.845761518941	767.556065021376	-199.231714257053
922.109209335635	767.556065021376	-198.76237164073
920.372657152329	765.81951283807	-198.293272817443
918.636104969022	765.81951283807	-197.824417787191
916.899552785716	765.81951283807	-197.355806549975
915.16300060241	765.81951283807	-196.887439105794
913.426448419104	765.81951283807	-196.419315454649
911.689896235797	765.81951283807	-195.951435596538
909.953344052491	765.81951283807	-195.483799531464
908.216791869185	765.81951283807	-195.016407259424
906.480239685878	764.082960654763	-194.54925878042
904.743687502572	764.082960654763	-194.082354094452
903.007135319266	764.082960654763	-193.615693201519
901.27058313596	764.082960654763	-193.149276101621
899.534030952653	764.082960654763	-192.683102794758
897.797478769347	764.082960654763	-192.217173280931
896.060926586041	764.082960654763	-191.75148756014
894.324374402735	764.082960654763	-191.286045632383
892.587822219428	762.346408471457	-190.820847497663
890.851270036122	762.346408471457	-190.355893155977
889.114717852816	762.346408471457	-189.891182607327
887.378165669509	762.346408471457	-189.426715851712
885.641613486203	760.609856288151	-188.962492889133
883.905061302897	760.609856288151	-188.498513719589
882.168509119591	760.609856288151	-188.034778343081
880.431956936284	760.609856288151	-187.571286759608
878.695404752978	760.609856288151	-187.10803896917
876.958852569672	760.609856288151	-186.645034971768
875.222300386365	758.873304104845	-186.182274767401
873.485748203059	758.873304104845	-185.719758356069
871.749196019753	758.873304104845	-185.257485737773
870.012643836447	758.873304104845	-184.795456912512
868.27609165314	758.873304104845	-184.333671880287
866.539539469834	758.873304104845	-183.872130641097
864.802987286528	757.136751921538	-183.410833194942
863.066435103221	757.136751921538	-182.949779541823
861.329882919915	757.136751921538	-182.488969681739
859.593330736609	757.136751921538	-182.028403614691
857.856778553303	757.136751921538	-181.568081340678
856.120226369996	757.136751921538	-181.1080028597
854.38367418669	757.136751921538	-180.648168171758
852.647122003384	757.136751921538	-180.188577276851
850.910569820078	755.400199738232	-179.72923017498
849.174017636771	755.400199738232	-179.270126866144
847.437465453465	755.400199738232	-178.811267350343
845.700913270159	755.400199738232	-178.352651627578
843.964361086852	755.400199738232	-177.894279697848
842.227808903546	755.400199738232	-177.436151561153
840.49125672024	753.663647554926	-176.978267217494
838.754704536934	753.663647554926	-176.52062666687
837.018152353627	753.663647554926	-176.063229909282
835.281600170321	753.663647554926	-175.606076944729
833.545047987015	753.663647554926	-175.149167773212
831.808495803708	753.663647554926	-174.692502394729
830.071943620402	753.663647554926	-174.236080809283
828.335391437096	751.92709537162	-173.779903016871
826.59883925379	751.92709537162	-173.323969017495
824.862287070483	751.92709537162	-172.868278811155
823.125734887177	751.92709537162	-172.41283239785
821.389182703871	751.92709537162	-171.95762977758
819.652630520564	751.92709537162	-171.502670950345
817.916078337258	751.92709537162	-171.047955916146
816.179526153952	751.92709537162	-170.593484674983
814.442973970646	750.190543188313	-170.139257226854
812.706421787339	750.190543188313	-169.685273571761
810.969869604033	750.190543188313	-169.231533709704
809.233317420727	750.190543188313	-168.778037640682
807.496765237421	748.453991005007	-168.324785364695
805.760213054114	748.453991005007	-167.871776881744
804.023660870808	748.453991005007	-167.419012191828
802.287108687502	748.453991005007	-166.966491294948
800.550556504195	748.453991005007	-166.514214191102
798.814004320889	746.717438821701	-166.062180880293
797.077452137583	746.717438821701	-165.610391362518
795.340899954277	744.980886638394	-165.158845637779
793.60434777097	744.980886638394	-164.707543706076
791.867795587664	744.980886638394	-164.256485567408
790.131243404358	744.980886638394	-163.805671221775
788.394691221051	743.244334455088	-163.355100669178
786.658139037745	743.244334455088	-162.904773909615
784.921586854439	743.244334455088	-162.454690943089
783.185034671133	743.244334455088	-162.004851769598
781.448482487826	741.507782271782	-161.555256389142
779.71193030452	741.507782271782	-161.105904801721
777.975378121214	741.507782271782	-160.656797007336
776.238825937907	741.507782271782	-160.207933005987
774.502273754601	741.507782271782	-159.759312797672
772.765721571295	739.771230088476	-159.310936382394
771.029169387989	739.771230088476	-158.86280376015
769.292617204682	739.771230088476	-158.414914930942
767.556065021376	739.771230088476	-157.967269894769
765.81951283807	739.771230088476	-157.519868651632
764.082960654763	738.034677905169	-157.07271120153
762.346408471457	738.034677905169	-156.625797544464
760.609856288151	738.034677905169	-156.179127680432
758.873304104845	738.034677905169	-155.732701609437
757.136751921538	738.034677905169	-155.286519331476
755.400199738232	736.298125721863	-154.840580846551
753.663647554926	736.298125721863	-154.394886154662
751.92709537162	736.298125721863	-153.949435255808
750.190543188313	736.298125721863	-153.504228149989
748.453991005007	734.561573538557	-153.059264837205
746.717438821701	734.561573538557	-152.614545317457
744.980886638394	734.561573538557	-152.170069590745
743.244334455088	734.561573538557	-151.725837657068
741.507782271782	734.561573538557	-151.281849516426
739.771230088476	734.561573538557	-150.838105168819
738.034677905169	734.561573538557	-150.394604614248
736.298125721863	734.561573538557	-149.951347852713
734.561573538557	732.82502135525	-149.508334884212
732.82502135525	732.82502135525	-149.065565708747
731.088469171944	732.82502135525	-148.623040326318
729.351916988638	732.82502135525	-148.180758736924
727.615364805332	731.088469171944	-147.738720940565
725.878812622025	731.088469171944	-147.296926937242
724.142260438719	731.088469171944	-146.855376726954
722.405708255413	731.088469171944	-146.414070309701
720.669156072106	731.088469171944	-145.973007685484
718.9326038888	731.088469171944	-145.532188854302
717.196051705494	731.088469171944	-145.091613816156
715.459499522188	731.088469171944	-144.651282571045
713.722947338881	731.088469171944	-144.21119511897
711.986395155575	729.351916988638	-143.771351459929
710.249842972269	729.351916988638	-143.331751593925
708.513290788963	729.351916988638	-142.892395520955
706.776738605656	727.615364805332	-142.453283241021
705.04018642235	727.615364805332	-142.014414754123
703.303634239044	727.615364805332	-141.575790060259
701.567082055737	727.615364805332	-141.137409159431
699.830529872431	725.878812622025	-140.699272051639
698.093977689125	725.878812622025	-140.261378736882
696.357425505819	725.878812622025	-139.82372921516
694.620873322512	725.878812622025	-139.386323486474
692.884321139206	724.142260438719	-138.949161550823
691.1477689559	724.142260438719	-138.512243408208
689.411216772593	724.142260438719	-138.075569058628
687.674664589287	724.142260438719	-137.639138502083
685.938112405981	724.142260438719	-137.202951738573
684.201560222675	722.405708255413	-136.7670087681
682.465008039368	722.405708255413	-136.331309590661
680.728455856062	722.405708255413	-135.895854206258
678.991903672756	722.405708255413	-135.46064261489
677.255351489449	722.405708255413	-135.025674816558
675.518799306143	722.405708255413	-134.590950811261
673.782247122837	720.669156072106	-134.156470598999
672.045694939531	720.669156072106	-133.722234179773
670.309142756224	720.669156072106	-133.288241553582
668.572590572918	720.669156072106	-132.854492720427
666.836038389612	720.669156072106	-132.420987680307
665.099486206306	720.669156072106	-131.987726433222
663.362934022999	720.669156072106	-131.554708979173
661.626381839693	720.669156072106	-131.121935318159
659.889829656387	718.9326038888	-130.68940545018
658.15327747308	718.9326038888	-130.257119375237
656.416725289774	718.9326038888	-129.82507709333
654.680173106468	718.9326038888	-129.393278604457
652.943620923162	717.196051705494	-128.961723908621
651.207068739855	717.196051705494	-128.530413005819
649.470516556549	715.459499522188	-128.099345896053
647.733964373243	715.459499522188	-127.668522579322
645.997412189936	715.459499522188	-127.237943055627
644.26086000663	713.722947338881	-126.807607324967
642.524307823324	713.722947338881	-126.377515387342
640.787755640018	713.722947338881	-125.947667242753
639.051203456711	711.986395155575	-125.518062891199
637.314651273405	711.986395155575	-125.088702332681
635.578099090099	711.986395155575	-124.659585567198
633.841546906792	711.986395155575	-124.23071259475
632.104994723486	710.249842972269	-123.802083415338
630.36844254018	710.249842972269	-123.373698028961
628.631890356874	708.513290788963	-122.94555643562
626.895338173567	708.513290788963	-122.517658635314
625.158785990261	706.776738605656	-122.090004628043
623.422233806955	706.776738605656	-121.662594413808
621.685681623649	706.776738605656	-121.235427992608
619.949129440342	705.04018642235	-120.808505364444
618.212577257036	705.04018642235	-120.381826529315
616.47602507373	705.04018642235	-119.955391487221
614.739472890423	705.04018642235	-119.529200238163
613.002920707117	703.303634239044	-119.10325278214
611.266368523811	703.303634239044	-118.677549119152
609.529816340505	701.567082055737	-118.2520892492
607.793264157198	701.567082055737	-117.826873172283
606.056711973892	701.567082055737	-117.401900888402
604.320159790586	699.830529872431	-116.977172397556
602.583607607279	699.830529872431	-116.552687699745
600.847055423973	699.830529872431	-116.12844679497
599.110503240667	698.093977689125	-115.704449683231
597.373951057361	698.093977689125	-115.280696364526
595.637398874054	698.093977689125	-114.857186838857
593.900846690748	698.093977689125	-114.433921106224
592.164294507442	698.093977689125	-114.010899166625
590.427742324135	696.357425505819	-113.588121020062
588.691190140829	696.357425505819	-113.165586666535
586.954637957523	696.357425505819	-112.743296106043
585.218085774217	694.620873322512	-112.321249338586
583.48153359091	694.620873322512	-111.899446364165
581.744981407604	694.620873322512	-111.477887182779
580.008429224298	694.620873322512	-111.056571794429
578.271877040992	692.884321139206	-110.635500199114
576.535324857685	692.884321139206	-110.214672396834
574.798772674379	692.884321139206	-109.79408838759
573.062220491073	691.1477689559	-109.373748171381
571.325668307766	691.1477689559	-108.953651748207
569.58911612446	691.1477689559	-108.533799118069
567.852563941154	689.411216772593	-108.114190280966
566.116011757847	689.411216772593	-107.694825236899
564.379459574541	689.411216772593	-107.275703985867
562.642907391235	689.411216772593	-106.85682652787
560.906355207929	687.674664589287	-106.438192862909
559.169803024622	687.674664589287	-106.019802990983
557.433250841316	687.674664589287	-105.601656912093
555.69669865801	685.938112405981	-105.183754626238
553.960146474703	685.938112405981	-104.766096133418
552.223594291397	685.938112405981	-104.348681433634
550.487042108091	684.201560222675	-103.931510526885
548.750489924785	684.201560222675	-103.514583413172
547.013937741478	682.465008039368	-103.097900092494
545.277385558172	682.465008039368	-102.681460564851
543.540833374866	682.465008039368	-102.265264830244
541.80428119156	680.728455856062	-101.849312888672
540.067729008253	680.728455856062	-101.433604740136
538.331176824947	678.991903672756	-101.018140384634
536.594624641641	678.991903672756	-100.602919822169
534.858072458334	677.255351489449	-100.187943052738
533.121520275028	677.255351489449	-99.7732100763434
531.384968091722	677.255351489449	-99.3587208929839
529.648415908416	675.518799306143	-98.9444755026597
527.911863725109	675.518799306143	-98.530473905371
526.175311541803	673.782247122837	-98.1167161011176
524.438759358497	673.782247122837	-97.7032020898997
522.70220717519	673.782247122837	-97.289931871717
520.965654991884	672.045694939531	-96.8769054465699
519.229102808578	670.309142756224	-96.4641228144581
517.492550625272	670.309142756224	-96.0515839753816
515.755998441965	670.309142756224	-95.6392889293406
514.019446258659	670.309142756224	-95.227237676335
512.282894075353	668.572590572918	-94.8154302163648
510.546341892047	668.572590572918	-94.4038665494299
508.80978970874	668.572590572918	-93.9925466755305
507.073237525434	666.836038389612	-93.5814705946664
505.336685342128	666.836038389612	-93.1706383068377
503.600133158821	665.099486206306	-92.7600498120444
501.863580975515	665.099486206306	-92.3497051102865
500.127028792209	665.099486206306	-91.939604201564
498.390476608903	663.362934022999	-91.5297470858769
496.653924425596	663.362934022999	-91.1201337632252
494.91737224229	661.626381839693	-90.7107642336089
493.180820058984	661.626381839693	-90.3016384970279
491.444267875677	661.626381839693	-89.8927565534824
489.707715692371	659.889829656387	-89.4841184029722
487.971163509065	659.889829656387	-89.0757240454975
486.234611325759	659.889829656387	-88.6675734810581
484.498059142452	658.15327747308	-88.2596667096541
482.761506959146	658.15327747308	-87.8520037312855
481.02495477584	658.15327747308	-87.4445845459523
479.288402592533	658.15327747308	-87.0374091536545
477.551850409227	656.416725289774	-86.6304775543921
475.815298225921	656.416725289774	-86.223789748165
474.078746042615	656.416725289774	-85.8173457349734
472.342193859308	654.680173106468	-85.4111455148172
470.605641676002	652.943620923162	-85.0051890876963
468.869089492696	652.943620923162	-84.5994764536108
467.132537309389	651.207068739855	-84.1940076125607
465.395985126083	651.207068739855	-83.7887825645461
463.659432942777	651.207068739855	-83.3838013095668
461.922880759471	649.470516556549	-82.9790638476229
460.186328576164	649.470516556549	-82.5745701787144
458.449776392858	649.470516556549	-82.1703203028412
456.713224209552	647.733964373243	-81.7663142200035
454.976672026246	647.733964373243	-81.3625519302012
453.240119842939	647.733964373243	-80.9590334334342
451.503567659633	647.733964373243	-80.5557587297027
449.767015476327	645.997412189936	-80.1527278190065
448.03046329302	644.26086000663	-79.7499407013457
446.293911109714	644.26086000663	-79.3473973767204
444.557358926408	642.524307823324	-78.9450978451303
442.820806743102	642.524307823324	-78.5430421065757
441.084254559795	642.524307823324	-78.1412301610565
439.347702376489	640.787755640018	-77.7396620085727
437.611150193183	640.787755640018	-77.3383376491243
435.874598009876	639.051203456711	-76.9372570827112
434.13804582657	639.051203456711	-76.5364203093336
432.401493643264	639.051203456711	-76.1358273289913
430.664941459958	639.051203456711	-75.7354781416845
428.928389276651	639.051203456711	-75.335372747413
427.191837093345	637.314651273405	-74.9355111461769
425.455284910039	637.314651273405	-74.5358933379762
423.718732726732	637.314651273405	-74.1365193228109
421.982180543426	635.578099090099	-73.737389100681
420.24562836012	635.578099090099	-73.3385026715865
418.509076176814	633.841546906792	-72.9398600355273
416.772523993507	633.841546906792	-72.5414611925036
415.035971810201	633.841546906792	-72.1433061425153
413.299419626895	632.104994723486	-71.7453948855623
411.562867443589	632.104994723486	-71.3477274216447
409.826315260282	632.104994723486	-70.9503037507625
408.089763076976	630.36844254018	-70.5531238729158
406.35321089367	630.36844254018	-70.1561877881043
404.616658710363	628.631890356874	-69.7594954963284
402.880106527057	628.631890356874	-69.3630469975878
401.143554343751	626.895338173567	-68.9668422918825
399.407002160445	626.895338173567	-68.5708813792127
397.670449977138	626.895338173567	-68.1751642595783
395.933897793832	625.158785990261	-67.7796909329792
394.197345610526	625.158785990261	-67.3844613994155
392.460793427219	623.422233806955	-66.9894756588873
390.724241243913	623.422233806955	-66.5947337113944
388.987689060607	623.422233806955	-66.2002355569369
387.251136877301	621.685681623649	-65.8059811955148
385.514584693994	621.685681623649	-65.4119706271281
383.778032510688	619.949129440342	-65.0182038517768
382.041480327382	619.949129440342	-64.6246808694609
380.304928144075	619.949129440342	-64.2314016801803
378.568375960769	618.212577257036	-63.8383662839352
376.831823777463	618.212577257036	-63.4455746807254
375.095271594157	616.47602507373	-63.0530268705511
373.35871941085	616.47602507373	-62.6607228534121
371.622167227544	614.739472890423	-62.2686626293085
369.885615044238	614.739472890423	-61.8768461982404
368.149062860932	614.739472890423	-61.4852735602076
366.412510677625	613.002920707117	-61.0939447152102
364.675958494319	613.002920707117	-60.7028596632481
362.939406311013	613.002920707117	-60.3120184043215
361.202854127706	611.266368523811	-59.9214209384303
359.4663019444	609.529816340505	-59.5310672655744
357.729749761094	609.529816340505	-59.140957385754
355.993197577788	609.529816340505	-58.7510912989689
354.256645394481	607.793264157198	-58.3614690052193
352.520093211175	607.793264157198	-57.972090504505
350.783541027869	606.056711973892	-57.5829557968261
349.046988844562	606.056711973892	-57.1940648821826
347.310436661256	604.320159790586	-56.8054177605745
345.57388447795	602.583607607279	-56.4170144320018
343.837332294644	602.583607607279	-56.0288548964645
342.100780111337	600.847055423973	-55.6409391539625
340.364227928031	600.847055423973	-55.253267204496
[truncated: 109 more rows]
