# Supplementary material for: Mechanics of Drosophila wing deployment
Source: Nat Commun. 2024 Dec 11;15:10577. doi: 10.1038/s41467-024-54527-0 (PMC11634967; doi:10.1038/s41467-024-54527-0)
Supplement: Supplementary file 18 — Source data [file 41467_2024_54527_MOESM18_ESM.zip › source_data/figS2c/figS2c_0047.txt]

x_um	y_um	z_um
0	0	-1.40416208026653
0	-1.73655218330628	-1.40416208026653
1.73655218330628	-3.47310436661256	-1.88791102594339
3.47310436661256	-3.47310436661256	-2.37365323458844
5.20965654991884	-5.20965654991884	-2.86138870620169
5.20965654991884	-6.94620873322512	-2.86138870620169
6.94620873322512	-8.6827609165314	-3.35111744078312
6.94620873322512	-10.4193130998377	-3.35111744078312
8.6827609165314	-12.155865283144	-3.84283943833274
10.4193130998377	-13.8924174664502	-4.33655469885056
12.155865283144	-15.6289696497565	-4.83226322233656
12.155865283144	-17.3655218330628	-4.83226322233656
13.8924174664502	-19.1020740163691	-5.32996500879075
15.6289696497565	-20.8386261996754	-5.82966005821314
15.6289696497565	-22.5751783829816	-5.82966005821314
17.3655218330628	-24.3117305662879	-6.33134837060371
17.3655218330628	-26.0482827495942	-6.33134837060371
17.3655218330628	-27.7848349329005	-6.33134837060371
19.1020740163691	-29.5213871162068	-6.83502994596248
20.8386261996754	-31.2579392995131	-7.34070478428943
22.5751783829816	-32.9944914828193	-7.84837288558457
24.3117305662879	-34.7310436661256	-8.35803424984791
26.0482827495942	-36.4675958494319	-8.86968887707943
27.7848349329005	-38.2041480327382	-9.38333676727915
29.5213871162068	-39.9407002160445	-9.89897792044705
31.2579392995131	-41.6772523993507	-10.4166123365831
32.9944914828193	-43.413804582657	-10.9362400156874
34.7310436661256	-45.1503567659633	-11.4578609577599
36.4675958494319	-45.1503567659633	-11.9814751628006
38.2041480327382	-46.8869089492696	-12.5070826308094
39.9407002160445	-48.6234611325759	-13.0346833617865
41.6772523993507	-48.6234611325759	-13.5642773557317
43.413804582657	-48.6234611325759	-14.0958646126451
45.1503567659633	-50.3600133158821	-14.6294451325267
46.8869089492696	-52.0965654991884	-15.1650189153765
48.6234611325759	-52.0965654991884	-15.7025859611945
50.3600133158821	-53.8331176824947	-16.2421462699807
50.3600133158821	-55.569669865801	-16.2421462699807
52.0965654991884	-57.3062220491073	-16.7836998417351
53.8331176824947	-59.0427742324135	-17.3272466764577
55.569669865801	-59.0427742324135	-17.8727867741484
57.3062220491073	-60.7793264157198	-18.4203201348074
59.0427742324135	-60.7793264157198	-18.9698467584345
60.7793264157198	-62.5158785990261	-19.5213666450298
62.5158785990261	-62.5158785990261	-20.0748797945934
64.2524307823324	-64.2524307823324	-20.6303862071251
65.9889829656387	-64.2524307823324	-21.187885882625
67.7255351489449	-65.9889829656387	-21.747378821093
69.4620873322512	-65.9889829656387	-22.3088650225293
71.1986395155575	-65.9889829656387	-22.8723444869338
72.9351916988638	-65.9889829656387	-23.4378172143064
74.6717438821701	-65.9889829656387	-24.0052832046473
76.4082960654763	-67.7255351489449	-24.5747424579563
78.1448482487826	-67.7255351489449	-25.1461949742336
79.8814004320889	-67.7255351489449	-25.719640753479
81.6179526153952	-69.4620873322512	-26.2950797956926
83.3545047987015	-69.4620873322512	-26.8725121008744
85.0910569820078	-69.4620873322512	-27.4519376690244
86.827609165314	-69.4620873322512	-28.0333565001425
88.5641613486203	-69.4620873322512	-28.6167685942289
90.3007135319266	-69.4620873322512	-29.2021739512835
92.0372657152329	-71.1986395155575	-29.7895725713062
93.7738178985391	-71.1986395155575	-30.3789644542971
95.5103700818454	-72.9351916988638	-30.9703496002563
97.2469222651517	-72.9351916988638	-31.5637280091836
98.983474448458	-72.9351916988638	-32.1590996810791
100.720026631764	-72.9351916988638	-32.7564646159428
102.456578815071	-74.6717438821701	-33.3558228137747
104.193130998377	-74.6717438821701	-33.9571742745748
105.929683181683	-76.4082960654763	-34.560518998343
107.666235364989	-76.4082960654763	-35.1658569850795
109.402787548296	-76.4082960654763	-35.7731882347841
111.139339731602	-76.4082960654763	-36.382512747457
112.875891914908	-78.1448482487826	-36.993830523098
114.612444098215	-79.8814004320889	-37.6071415617072
116.348996281521	-81.6179526153952	-38.2224458632846
118.085548464827	-81.6179526153952	-38.8397434278302
119.822100648133	-81.6179526153952	-39.459034255344
121.55865283144	-81.6179526153952	-40.080318345826
123.295205014746	-83.3545047987015	-40.7035956992762
125.031757198052	-83.3545047987015	-41.3288663156945
126.768309381358	-83.3545047987015	-41.9561301950811
128.504861564665	-83.3545047987015	-42.5853873374358
130.241413747971	-85.0910569820078	-43.2166377427587
131.977965931277	-85.0910569820078	-43.8498814110499
133.714518114584	-85.0910569820078	-44.4851183423092
135.45107029789	-86.827609165314	-45.1223485365367
137.187622481196	-86.827609165314	-45.7615719937324
138.924174664502	-86.827609165314	-46.4027887138962
140.660726847809	-86.827609165314	-47.0459986970283
142.397279031115	-86.827609165314	-47.6912019431286
144.133831214421	-86.827609165314	-48.338398452197
145.870383397728	-86.827609165314	-48.9875882242337
147.606935581034	-86.827609165314	-49.6387712592385
149.34348776434	-88.5641613486203	-50.2919475572115
151.080039947646	-88.5641613486203	-50.9471171181527
152.816592130953	-88.5641613486203	-51.6042799420621
154.553144314259	-90.3007135319266	-52.2634360289397
156.289696497565	-90.3007135319266	-52.9245853787855
158.026248680872	-90.3007135319266	-53.5877279915995
159.762800864178	-90.3007135319266	-54.2528638673816
161.499353047484	-90.3007135319266	-54.919993006132
163.23590523079	-90.3007135319266	-55.5891154078505
164.972457414097	-90.3007135319266	-56.2602310725372
166.709009597403	-90.3007135319266	-56.9333400001922
168.445561780709	-90.3007135319266	-57.6084421908153
170.182113964016	-90.3007135319266	-58.2855376444066
171.918666147322	-90.3007135319266	-58.9646263609661
173.655218330628	-90.3007135319266	-59.6457083404937
175.391770513934	-92.0372657152329	-60.3287835829896
177.128322697241	-92.0372657152329	-61.0138520884537
178.864874880547	-92.0372657152329	-61.7009138568859
180.601427063853	-93.7738178985391	-62.3899688882864
182.337979247159	-93.7738178985391	-63.081017182655
184.074531430466	-93.7738178985391	-63.7740587399918
185.811083613772	-93.7738178985391	-64.4690935602968
187.547635797078	-93.7738178985391	-65.16612164357
189.284187980385	-95.5103700818454	-65.8651429898114
191.020740163691	-95.5103700818454	-66.566157599021
192.757292346997	-97.2469222651517	-67.2691654711988
194.493844530303	-97.2469222651517	-67.9741666063448
196.23039671361	-97.2469222651517	-68.6811610044589
197.966948896916	-97.2469222651517	-69.3901486655412
199.703501080222	-97.2469222651517	-70.1011295895918
201.440053263529	-97.2469222651517	-70.8141037766105
203.176605446835	-97.2469222651517	-71.5290712265974
204.913157630141	-97.2469222651517	-72.2460319395525
206.649709813447	-97.2469222651517	-72.9649859154758
208.386261996754	-97.2469222651517	-73.6859331543673
210.12281418006	-97.2469222651517	-74.408873656227
211.859366363366	-97.2469222651517	-75.1338074210548
213.595918546673	-98.983474448458	-75.8607344488509
215.332470729979	-98.983474448458	-76.5896547396151
217.069022913285	-98.983474448458	-77.3205682933476
218.805575096591	-98.983474448458	-78.0534751100482
220.542127279898	-98.983474448458	-78.788375189717
222.278679463204	-98.983474448458	-79.525268532354
224.01523164651	-98.983474448458	-80.2641551379592
225.751783829816	-100.720026631764	-81.0050350065326
227.488336013123	-100.720026631764	-81.7479081380742
229.224888196429	-100.720026631764	-82.4927745325839
230.961440379735	-100.720026631764	-83.2396341900619
232.697992563042	-100.720026631764	-83.988487110508
234.434544746348	-100.720026631764	-84.7393332939223
236.171096929654	-100.720026631764	-85.4921727403049
237.90764911296	-100.720026631764	-86.2470054496556
239.644201296267	-100.720026631764	-87.0038314219745
241.380753479573	-100.720026631764	-87.7626506572616
243.117305662879	-100.720026631764	-88.5234631555169
244.853857846186	-100.720026631764	-89.2862689167404
246.590410029492	-100.720026631764	-90.051067940932
248.326962212798	-100.720026631764	-90.8178602280919
250.063514396104	-100.720026631764	-91.5866457782199
251.800066579411	-100.720026631764	-92.3574245913162
253.536618762717	-100.720026631764	-93.1301966673806
255.273170946023	-100.720026631764	-93.9049620064132
257.00972312933	-100.720026631764	-94.681720608414
258.746275312636	-100.720026631764	-95.460472473383
260.482827495942	-100.720026631764	-96.2412176013202
262.219379679248	-100.720026631764	-97.0239559922256
263.955931862555	-100.720026631764	-97.8086876460991
265.692484045861	-100.720026631764	-98.5954125629409
267.429036229167	-100.720026631764	-99.3841307427508
269.165588412473	-100.720026631764	-100.174842185529
270.90214059578	-100.720026631764	-100.967546891275
272.638692779086	-98.983474448458	-101.76224485999
274.375244962392	-98.983474448458	-102.558936091673
276.111797145699	-98.983474448458	-103.357620586323
277.848349329005	-98.983474448458	-104.158298343943
279.584901512311	-98.983474448458	-104.96096936453
281.321453695617	-97.2469222651517	-105.765633648085
283.058005878924	-97.2469222651517	-106.572291194609
284.79455806223	-97.2469222651517	-107.380942004101
286.531110245536	-97.2469222651517	-108.191586076561
288.267662428843	-97.2469222651517	-109.004223411989
290.004214612149	-97.2469222651517	-109.818854010385
291.740766795455	-97.2469222651517	-110.63547787175
293.477318978761	-95.5103700818454	-111.454094996083
295.213871162068	-95.5103700818454	-112.274705383384
296.950423345374	-93.7738178985391	-113.097309033653
298.68697552868	-93.7738178985391	-113.92190594689
300.423527711987	-93.7738178985391	-114.748496123096
302.160079895293	-93.7738178985391	-115.57707956227
303.896632078599	-92.0372657152329	-116.407656264412
305.633184261905	-92.0372657152329	-117.240226229522
307.369736445212	-90.3007135319266	-118.0747894576
309.106288628518	-90.3007135319266	-118.911345948647
310.842840811824	-90.3007135319266	-119.749895702661
312.579392995131	-90.3007135319266	-120.590438719644
314.315945178437	-88.5641613486203	-121.432974999595
316.052497361743	-88.5641613486203	-122.277504542514
317.789049545049	-86.827609165314	-123.124027348402
319.525601728356	-85.0910569820078	-123.972543417258
321.262153911662	-83.3545047987015	-124.823052749081
322.998706094968	-83.3545047987015	-125.675555343873
324.735258278275	-83.3545047987015	-126.530051201634
326.471810461581	-83.3545047987015	-127.386540322362
328.208362644887	-81.6179526153952	-128.245022706059
329.944914828193	-79.8814004320889	-129.105498352723
331.6814670115	-79.8814004320889	-129.967967262356
333.418019194806	-79.8814004320889	-130.832429434958
335.154571378112	-79.8814004320889	-131.698884870527
336.891123561418	-79.8814004320889	-132.567333569065
338.627675744725	-78.1448482487826	-133.43777553057
340.364227928031	-78.1448482487826	-134.310210755044
342.100780111337	-76.4082960654763	-135.184639242486
343.837332294644	-76.4082960654763	-136.061060992897
345.57388447795	-76.4082960654763	-136.939476006275
347.310436661256	-76.4082960654763	-137.819884282622
349.046988844562	-76.4082960654763	-138.702285821937
350.783541027869	-76.4082960654763	-139.58668062422
352.520093211175	-74.6717438821701	-140.473068689471
354.256645394481	-74.6717438821701	-141.36145001769
355.993197577788	-74.6717438821701	-142.251824608878
357.729749761094	-74.6717438821701	-143.144192463034
359.4663019444	-74.6717438821701	-144.038553580158
361.202854127706	-72.9351916988638	-144.93490796025
362.939406311013	-72.9351916988638	-145.833255603311
364.675958494319	-72.9351916988638	-146.733596509339
366.412510677625	-72.9351916988638	-147.635930678336
368.149062860932	-72.9351916988638	-148.540258110301
369.885615044238	-72.9351916988638	-149.446578805234
371.622167227544	-72.9351916988638	-150.354892763135
373.35871941085	-72.9351916988638	-151.265199984005
375.095271594157	-72.9351916988638	-152.177500467843
376.831823777463	-72.9351916988638	-153.091794214649
378.568375960769	-71.1986395155575	-154.008081224423
380.304928144075	-71.1986395155575	-154.926361497165
382.041480327382	-71.1986395155575	-155.846635032876
383.778032510688	-69.4620873322512	-156.768901831554
385.514584693994	-69.4620873322512	-157.693161893201
387.251136877301	-69.4620873322512	-158.619415217816
388.987689060607	-69.4620873322512	-159.547661805399
390.724241243913	-67.7255351489449	-160.477901655951
392.460793427219	-67.7255351489449	-161.41013476947
394.197345610526	-67.7255351489449	-162.344361145958
395.933897793832	-67.7255351489449	-163.280580785414
397.670449977138	-67.7255351489449	-164.218793687839
399.407002160445	-65.9889829656387	-165.158999853231
401.143554343751	-65.9889829656387	-166.101199281591
402.880106527057	-65.9889829656387	-167.04539197292
404.616658710363	-65.9889829656387	-167.991577927217
406.35321089367	-65.9889829656387	-168.939757144482
408.089763076976	-65.9889829656387	-169.889929624716
409.826315260282	-65.9889829656387	-170.842095367917
411.562867443589	-65.9889829656387	-171.796254374087
413.299419626895	-65.9889829656387	-172.752406643225
415.035971810201	-65.9889829656387	-173.710552175331
416.772523993507	-64.2524307823324	-174.670690970405
418.509076176814	-62.5158785990261	-175.632823028448
420.24562836012	-62.5158785990261	-176.596948349458
421.982180543426	-62.5158785990261	-177.563066933437
423.718732726732	-62.5158785990261	-178.531178780384
425.455284910039	-62.5158785990261	-179.5012838903
427.191837093345	-62.5158785990261	-180.473382263183
428.928389276651	-62.5158785990261	-181.447473899035
430.664941459958	-62.5158785990261	-182.423558797854
432.401493643264	-62.5158785990261	-183.401636959642
434.13804582657	-62.5158785990261	-184.381708384399
435.874598009876	-62.5158785990261	-185.363773072123
437.611150193183	-62.5158785990261	-186.347831022816
439.347702376489	-62.5158785990261	-187.333882236476
441.084254559795	-62.5158785990261	-188.321926713105
442.820806743102	-62.5158785990261	-189.311964452702
444.557358926408	-62.5158785990261	-190.303995455268
446.293911109714	-62.5158785990261	-191.298019720801
448.03046329302	-62.5158785990261	-192.294037249303
449.767015476327	-62.5158785990261	-193.292048040773
451.503567659633	-62.5158785990261	-194.292052095211
453.240119842939	-62.5158785990261	-195.294049412617
454.976672026246	-62.5158785990261	-196.298039992992
456.713224209552	-64.2524307823324	-197.304023836334
458.449776392858	-65.9889829656387	-198.312000942645
460.186328576164	-67.7255351489449	-199.321971311924
460.186328576164	-69.4620873322512	-199.321971311924
460.186328576164	-71.1986395155575	-199.321971311924
458.449776392858	-72.9351916988638	-198.312000942645
456.713224209552	-74.6717438821701	-197.304023836334
454.976672026246	-76.4082960654763	-196.298039992992
453.240119842939	-76.4082960654763	-195.294049412617
451.503567659633	-78.1448482487826	-194.292052095211
449.767015476327	-79.8814004320889	-193.292048040773
448.03046329302	-79.8814004320889	-192.294037249303
446.293911109714	-81.6179526153952	-191.298019720801
444.557358926408	-83.3545047987015	-190.303995455268
442.820806743102	-83.3545047987015	-189.311964452702
441.084254559795	-85.0910569820078	-188.321926713105
439.347702376489	-86.827609165314	-187.333882236476
439.347702376489	-88.5641613486203	-187.333882236476
439.347702376489	-90.3007135319266	-187.333882236476
439.347702376489	-92.0372657152329	-187.333882236476
439.347702376489	-93.7738178985391	-187.333882236476
439.347702376489	-95.5103700818454	-187.333882236476
441.084254559795	-97.2469222651517	-188.321926713105
441.084254559795	-98.983474448458	-188.321926713105
441.084254559795	-100.720026631764	-188.321926713105
441.084254559795	-102.456578815071	-188.321926713105
441.084254559795	-104.193130998377	-188.321926713105
441.084254559795	-105.929683181683	-188.321926713105
441.084254559795	-107.666235364989	-188.321926713105
441.084254559795	-109.402787548296	-188.321926713105
439.347702376489	-111.139339731602	-187.333882236476
439.347702376489	-112.875891914908	-187.333882236476
437.611150193183	-114.612444098215	-186.347831022816
435.874598009876	-116.348996281521	-185.363773072123
434.13804582657	-118.085548464827	-184.381708384399
432.401493643264	-118.085548464827	-183.401636959642
430.664941459958	-118.085548464827	-182.423558797854
428.928389276651	-119.822100648133	-181.447473899035
427.191837093345	-121.55865283144	-180.473382263183
425.455284910039	-121.55865283144	-179.5012838903
423.718732726732	-121.55865283144	-178.531178780384
421.982180543426	-123.295205014746	-177.563066933437
420.24562836012	-125.031757198052	-176.596948349458
418.509076176814	-125.031757198052	-175.632823028448
416.772523993507	-125.031757198052	-174.670690970405
415.035971810201	-126.768309381358	-173.710552175331
413.299419626895	-128.504861564665	-172.752406643225
411.562867443589	-128.504861564665	-171.796254374087
409.826315260282	-130.241413747971	-170.842095367917
408.089763076976	-130.241413747971	-169.889929624716
406.35321089367	-131.977965931277	-168.939757144482
404.616658710363	-131.977965931277	-167.991577927217
402.880106527057	-133.714518114584	-167.04539197292
401.143554343751	-135.45107029789	-166.101199281591
399.407002160445	-135.45107029789	-165.158999853231
397.670449977138	-137.187622481196	-164.218793687839
395.933897793832	-138.924174664502	-163.280580785414
394.197345610526	-138.924174664502	-162.344361145958
392.460793427219	-140.660726847809	-161.41013476947
390.724241243913	-142.397279031115	-160.477901655951
388.987689060607	-144.133831214421	-159.547661805399
387.251136877301	-145.870383397728	-158.619415217816
385.514584693994	-145.870383397728	-157.693161893201
383.778032510688	-147.606935581034	-156.768901831554
382.041480327382	-149.34348776434	-155.846635032876
380.304928144075	-151.080039947646	-154.926361497165
378.568375960769	-152.816592130953	-154.008081224423
376.831823777463	-154.553144314259	-153.091794214649
376.831823777463	-156.289696497565	-153.091794214649
375.095271594157	-158.026248680872	-152.177500467843
373.35871941085	-159.762800864178	-151.265199984005
371.622167227544	-159.762800864178	-150.354892763135
369.885615044238	-161.499353047484	-149.446578805234
368.149062860932	-163.23590523079	-148.540258110301
366.412510677625	-164.972457414097	-147.635930678336
366.412510677625	-166.709009597403	-147.635930678336
364.675958494319	-168.445561780709	-146.733596509339
362.939406311013	-170.182113964016	-145.833255603311
362.939406311013	-171.918666147322	-145.833255603311
361.202854127706	-173.655218330628	-144.93490796025
359.4663019444	-175.391770513934	-144.038553580158
359.4663019444	-177.128322697241	-144.038553580158
359.4663019444	-178.864874880547	-144.038553580158
359.4663019444	-180.601427063853	-144.038553580158
359.4663019444	-182.337979247159	-144.038553580158
359.4663019444	-184.074531430466	-144.038553580158
359.4663019444	-185.811083613772	-144.038553580158
359.4663019444	-187.547635797078	-144.038553580158
359.4663019444	-189.284187980385	-144.038553580158
359.4663019444	-191.020740163691	-144.038553580158
361.202854127706	-192.757292346997	-144.93490796025
362.939406311013	-194.493844530303	-145.833255603311
362.939406311013	-196.23039671361	-145.833255603311
364.675958494319	-197.966948896916	-146.733596509339
366.412510677625	-197.966948896916	-147.635930678336
368.149062860932	-199.703501080222	-148.540258110301
369.885615044238	-201.440053263529	-149.446578805234
371.622167227544	-201.440053263529	-150.354892763135
373.35871941085	-201.440053263529	-151.265199984005
375.095271594157	-201.440053263529	-152.177500467843
376.831823777463	-201.440053263529	-153.091794214649
378.568375960769	-203.176605446835	-154.008081224423
380.304928144075	-204.913157630141	-154.926361497165
382.041480327382	-204.913157630141	-155.846635032876
383.778032510688	-204.913157630141	-156.768901831554
385.514584693994	-204.913157630141	-157.693161893201
387.251136877301	-206.649709813447	-158.619415217816
388.987689060607	-206.649709813447	-159.547661805399
390.724241243913	-206.649709813447	-160.477901655951
392.460793427219	-206.649709813447	-161.41013476947
394.197345610526	-206.649709813447	-162.344361145958
395.933897793832	-206.649709813447	-163.280580785414
397.670449977138	-206.649709813447	-164.218793687839
399.407002160445	-206.649709813447	-165.158999853231
401.143554343751	-204.913157630141	-166.101199281591
402.880106527057	-204.913157630141	-167.04539197292
404.616658710363	-204.913157630141	-167.991577927217
406.35321089367	-204.913157630141	-168.939757144482
408.089763076976	-204.913157630141	-169.889929624716
409.826315260282	-204.913157630141	-170.842095367917
411.562867443589	-203.176605446835	-171.796254374087
413.299419626895	-203.176605446835	-172.752406643225
415.035971810201	-203.176605446835	-173.710552175331
416.772523993507	-203.176605446835	-174.670690970405
418.509076176814	-203.176605446835	-175.632823028448
420.24562836012	-203.176605446835	-176.596948349458
421.982180543426	-201.440053263529	-177.563066933437
423.718732726732	-201.440053263529	-178.531178780384
425.455284910039	-201.440053263529	-179.5012838903
427.191837093345	-201.440053263529	-180.473382263183
428.928389276651	-201.440053263529	-181.447473899035
430.664941459958	-201.440053263529	-182.423558797854
432.401493643264	-199.703501080222	-183.401636959642
434.13804582657	-199.703501080222	-184.381708384399
435.874598009876	-197.966948896916	-185.363773072123
437.611150193183	-197.966948896916	-186.347831022816
439.347702376489	-197.966948896916	-187.333882236476
441.084254559795	-197.966948896916	-188.321926713105
442.820806743102	-196.23039671361	-189.311964452702
444.557358926408	-196.23039671361	-190.303995455268
446.293911109714	-194.493844530303	-191.298019720801
448.03046329302	-194.493844530303	-192.294037249303
449.767015476327	-194.493844530303	-193.292048040773
451.503567659633	-194.493844530303	-194.292052095211
453.240119842939	-194.493844530303	-195.294049412617
454.976672026246	-194.493844530303	-196.298039992992
456.713224209552	-192.757292346997	-197.304023836334
458.449776392858	-192.757292346997	-198.312000942645
460.186328576164	-191.020740163691	-199.321971311924
461.922880759471	-191.020740163691	-200.333934944172
463.659432942777	-191.020740163691	-201.347891839387
465.395985126083	-191.020740163691	-202.363841997571
467.132537309389	-191.020740163691	-203.381785418722
468.869089492696	-189.284187980385	-204.401722102842
470.605641676002	-189.284187980385	-205.423652049931
472.342193859308	-189.284187980385	-206.447575259987
474.078746042615	-189.284187980385	-207.473491733012
475.815298225921	-189.284187980385	-208.501401469004
477.551850409227	-187.547635797078	-209.531304467965
479.288402592533	-187.547635797078	-210.563200729894
481.02495477584	-187.547635797078	-211.597090254792
482.761506959146	-187.547635797078	-212.632973042657
484.498059142452	-187.547635797078	-213.670849093491
486.234611325759	-185.811083613772	-214.710718407293
487.971163509065	-184.074531430466	-215.752580984063
489.707715692371	-184.074531430466	-216.796436823801
491.444267875677	-184.074531430466	-217.842285926508
493.180820058984	-184.074531430466	-218.890128292182
494.91737224229	-184.074531430466	-219.939963920825
496.653924425596	-184.074531430466	-220.991792812436
498.390476608903	-184.074531430466	-222.045614967015
500.127028792209	-184.074531430466	-223.101430384563
501.863580975515	-184.074531430466	-224.159239065078
503.600133158821	-184.074531430466	-225.219041008562
505.336685342128	-182.337979247159	-226.280836215014
507.073237525434	-182.337979247159	-227.344624684434
508.80978970874	-182.337979247159	-228.410406416823
510.546341892047	-180.601427063853	-229.478181412179
512.282894075353	-180.601427063853	-230.547949670504
514.019446258659	-180.601427063853	-231.619711191797
515.755998441965	-180.601427063853	-232.693465976058
517.492550625272	-178.864874880547	-233.769214023288
519.229102808578	-178.864874880547	-234.846955333485
520.965654991884	-177.128322697241	-235.926689906651
522.70220717519	-177.128322697241	-237.008417742785
524.438759358497	-177.128322697241	-238.092138841887
526.175311541803	-177.128322697241	-239.177853203957
527.911863725109	-177.128322697241	-240.265560828995
529.648415908416	-175.391770513934	-241.355261717002
531.384968091722	-175.391770513934	-242.446955867977
533.121520275028	-173.655218330628	-243.54064328192
534.858072458334	-173.655218330628	-244.636323958831
536.594624641641	-173.655218330628	-245.733997898711
538.331176824947	-173.655218330628	-246.833665101558
540.067729008253	-171.918666147322	-247.935325567374
541.80428119156	-171.918666147322	-249.038979296158
543.540833374866	-170.182113964016	-250.14462628791
545.277385558172	-170.182113964016	-251.25226654263
547.013937741478	-168.445561780709	-252.361900060319
548.750489924785	-166.709009597403	-253.473526840976
550.487042108091	-166.709009597403	-254.587146884601
552.223594291397	-166.709009597403	-255.702760191194
553.960146474703	-164.972457414097	-256.820366760755
555.69669865801	-163.23590523079	-257.939966593285
557.433250841316	-163.23590523079	-259.061559688782
559.169803024622	-163.23590523079	-260.185146047248
560.906355207929	-161.499353047484	-261.310725668682
562.642907391235	-159.762800864178	-262.438298553085
564.379459574541	-159.762800864178	-263.567864700455
566.116011757847	-159.762800864178	-264.699424110794
567.852563941154	-158.026248680872	-265.8329767841
569.58911612446	-156.289696497565	-266.968522720375
571.325668307766	-156.289696497565	-268.106061919619
573.062220491073	-156.289696497565	-269.24559438183
574.798772674379	-154.553144314259	-270.38712010701
576.535324857685	-154.553144314259	-271.530639095157
578.271877040992	-152.816592130953	-272.676151346273
580.008429224298	-152.816592130953	-273.823656860358
581.744981407604	-152.816592130953	-274.97315563741
583.48153359091	-151.080039947646	-276.12464767743
585.218085774217	-151.080039947646	-277.278132980419
586.954637957523	-149.34348776434	-278.433611546376
588.691190140829	-149.34348776434	-279.591083375301
590.427742324135	-149.34348776434	-280.750548467195
592.164294507442	-149.34348776434	-281.912006822056
593.900846690748	-147.606935581034	-283.075458439886
595.637398874054	-145.870383397728	-284.240903320684
597.373951057361	-145.870383397728	-285.40834146445
599.110503240667	-144.133831214421	-286.577772871184
600.847055423973	-142.397279031115	-287.749197540886
602.583607607279	-142.397279031115	-288.922615473557
604.320159790586	-140.660726847809	-290.098026669196
606.056711973892	-138.924174664502	-291.275431127803
607.793264157198	-138.924174664502	-292.454828849378
609.529816340505	-137.187622481196	-293.636219833921
611.266368523811	-135.45107029789	-294.819604081433
613.002920707117	-133.714518114584	-296.004981591913
614.739472890423	-131.977965931277	-297.192352365361
616.47602507373	-131.977965931277	-298.381716401777
618.212577257036	-130.241413747971	-299.573073701161
619.949129440342	-128.504861564665	-300.766424263514
621.685681623649	-128.504861564665	-301.961768088835
623.422233806955	-126.768309381358	-303.159105177123
625.158785990261	-125.031757198052	-304.358435528381
626.895338173567	-123.295205014746	-305.559759142606
628.631890356874	-121.55865283144	-306.763076019799
630.36844254018	-119.822100648133	-307.968386159961
632.104994723486	-118.085548464827	-309.175689563091
633.841546906792	-118.085548464827	-310.384986229189
635.578099090099	-116.348996281521	-311.596276158255
637.314651273405	-114.612444098215	-312.80955935029
639.051203456711	-114.612444098215	-314.024835805292
640.787755640018	-112.875891914908	-315.242105523263
642.524307823324	-112.875891914908	-316.461368504202
644.26086000663	-111.139339731602	-317.682624748109
645.997412189936	-111.139339731602	-318.905874254985
647.733964373243	-109.402787548296	-320.131117024828
649.470516556549	-107.666235364989	-321.35835305764
651.207068739855	-107.666235364989	-322.58758235342
652.943620923162	-105.929683181683	-323.818804912168
654.680173106468	-104.193130998377	-325.052020733884
656.416725289774	-102.456578815071	-326.287229818569
658.15327747308	-100.720026631764	-327.524432166222
659.889829656387	-98.983474448458	-328.763627776842
661.626381839693	-97.2469222651517	-330.004816650432
663.362934022999	-95.5103700818454	-331.247998786989
665.099486206306	-93.7738178985391	-332.493174186514
666.836038389612	-92.0372657152329	-333.740342849008
668.572590572918	-90.3007135319266	-334.98950477447
670.309142756224	-88.5641613486203	-336.2406599629
672.045694939531	-86.827609165314	-337.493808414298
672.045694939531	-85.0910569820078	-337.493808414298
673.782247122837	-83.3545047987015	-338.748950128664
675.518799306143	-81.6179526153952	-340.006085105999
675.518799306143	-79.8814004320889	-340.006085105999
677.255351489449	-78.1448482487826	-341.265213346302
678.991903672756	-76.4082960654763	-342.526334849573
680.728455856062	-76.4082960654763	-343.789449615812
682.465008039368	-74.6717438821701	-345.054557645019
682.465008039368	-72.9351916988638	-345.054557645019
684.201560222675	-71.1986395155575	-346.321658937195
684.201560222675	-69.4620873322512	-346.321658937195
685.938112405981	-67.7255351489449	-347.590753492339
685.938112405981	-65.9889829656387	-347.590753492339
687.674664589287	-64.2524307823324	-348.861841310451
689.411216772593	-62.5158785990261	-350.134922391531
689.411216772593	-60.7793264157198	-350.134922391531
689.411216772593	-59.0427742324135	-350.134922391531
691.1477689559	-57.3062220491073	-351.409996735579
692.884321139206	-55.569669865801	-352.687064342596
692.884321139206	-53.8331176824947	-352.687064342596
692.884321139206	-52.0965654991884	-352.687064342596
692.884321139206	-50.3600133158821	-352.687064342596
694.620873322512	-48.6234611325759	-353.96612521258
694.620873322512	-46.8869089492696	-353.96612521258
694.620873322512	-45.1503567659633	-353.96612521258
696.357425505819	-43.413804582657	-355.247179345533
696.357425505819	-41.6772523993507	-355.247179345533
696.357425505819	-39.9407002160445	-355.247179345533
696.357425505819	-38.2041480327382	-355.247179345533
698.093977689125	-36.4675958494319	-356.530226741454
698.093977689125	-34.7310436661256	-356.530226741454
699.830529872431	-32.9944914828193	-357.815267400344
699.830529872431	-31.2579392995131	-357.815267400344
699.830529872431	-29.5213871162068	-357.815267400344
699.830529872431	-27.7848349329005	-357.815267400344
699.830529872431	-26.0482827495942	-357.815267400344
701.567082055737	-24.3117305662879	-359.102301322201
701.567082055737	-22.5751783829816	-359.102301322201
701.567082055737	-20.8386261996754	-359.102301322201
701.567082055737	-19.1020740163691	-359.102301322201
703.303634239044	-17.3655218330628	-360.391328507027
703.303634239044	-15.6289696497565	-360.391328507027
703.303634239044	-13.8924174664502	-360.391328507027
703.303634239044	-12.155865283144	-360.391328507027
703.303634239044	-10.4193130998377	-360.391328507027
703.303634239044	-8.6827609165314	-360.391328507027
703.303634239044	-6.94620873322512	-360.391328507027
703.303634239044	-5.20965654991884	-360.391328507027
701.567082055737	-3.47310436661256	-359.102301322201
701.567082055737	-1.73655218330628	-359.102301322201
699.830529872431	0	-357.815267400344
699.830529872431	1.73655218330628	-357.815267400344
699.830529872431	3.47310436661256	-357.815267400344
699.830529872431	5.20965654991884	-357.815267400344
699.830529872431	6.94620873322512	-357.815267400344
699.830529872431	8.6827609165314	-357.815267400344
698.093977689125	10.4193130998377	-356.530226741454
698.093977689125	12.155865283144	-356.530226741454
696.357425505819	13.8924174664502	-355.247179345533
696.357425505819	15.6289696497565	-355.247179345533
696.357425505819	17.3655218330628	-355.247179345533
696.357425505819	19.1020740163691	-355.247179345533
696.357425505819	20.8386261996754	-355.247179345533
696.357425505819	22.5751783829816	-355.247179345533
694.620873322512	24.3117305662879	-353.96612521258
694.620873322512	26.0482827495942	-353.96612521258
692.884321139206	27.7848349329005	-352.687064342596
692.884321139206	29.5213871162068	-352.687064342596
691.1477689559	31.2579392995131	-351.409996735579
691.1477689559	32.9944914828193	-351.409996735579
689.411216772593	34.7310436661256	-350.134922391531
689.411216772593	36.4675958494319	-350.134922391531
687.674664589287	38.2041480327382	-348.861841310451
687.674664589287	39.9407002160445	-348.861841310451
685.938112405981	41.6772523993507	-347.590753492339
685.938112405981	43.413804582657	-347.590753492339
685.938112405981	45.1503567659633	-347.590753492339
684.201560222675	46.8869089492696	-346.321658937195
682.465008039368	48.6234611325759	-345.054557645019
682.465008039368	50.3600133158821	-345.054557645019
680.728455856062	52.0965654991884	-343.789449615812
678.991903672756	53.8331176824947	-342.526334849573
677.255351489449	55.569669865801	-341.265213346302
675.518799306143	57.3062220491073	-340.006085105999
673.782247122837	59.0427742324135	-338.748950128664
672.045694939531	60.7793264157198	-337.493808414298
670.309142756224	62.5158785990261	-336.2406599629
668.572590572918	64.2524307823324	-334.98950477447
668.572590572918	65.9889829656387	-334.98950477447
668.572590572918	67.7255351489449	-334.98950477447
666.836038389612	69.4620873322512	-333.740342849008
665.099486206306	71.1986395155575	-332.493174186514
663.362934022999	72.9351916988638	-331.247998786989
661.626381839693	74.6717438821701	-330.004816650432
659.889829656387	76.4082960654763	-328.763627776842
658.15327747308	78.1448482487826	-327.524432166222
656.416725289774	79.8814004320889	-326.287229818569
654.680173106468	81.6179526153952	-325.052020733884
652.943620923162	83.3545047987015	-323.818804912168
651.207068739855	85.0910569820078	-322.58758235342
649.470516556549	86.827609165314	-321.35835305764
647.733964373243	88.5641613486203	-320.131117024828
647.733964373243	90.3007135319266	-320.131117024828
645.997412189936	92.0372657152329	-318.905874254985
644.26086000663	93.7738178985391	-317.682624748109
644.26086000663	95.5103700818454	-317.682624748109
642.524307823324	97.2469222651517	-316.461368504202
640.787755640018	98.983474448458	-315.242105523263
639.051203456711	100.720026631764	-314.024835805292
637.314651273405	102.456578815071	-312.80955935029
635.578099090099	104.193130998377	-311.596276158255
633.841546906792	104.193130998377	-310.384986229189
632.104994723486	104.193130998377	-309.175689563091
630.36844254018	105.929683181683	-307.968386159961
628.631890356874	107.666235364989	-306.763076019799
626.895338173567	107.666235364989	-305.559759142606
625.158785990261	107.666235364989	-304.358435528381
623.422233806955	109.402787548296	-303.159105177123
621.685681623649	111.139339731602	-301.961768088835
619.949129440342	112.875891914908	-300.766424263514
618.212577257036	114.612444098215	-299.573073701161
616.47602507373	116.348996281521	-298.381716401777
614.739472890423	118.085548464827	-297.192352365361
613.002920707117	118.085548464827	-296.004981591913
611.266368523811	118.085548464827	-294.819604081433
609.529816340505	118.085548464827	-293.636219833921
607.793264157198	118.085548464827	-292.454828849378
606.056711973892	119.822100648133	-291.275431127803
604.320159790586	121.55865283144	-290.098026669196
602.583607607279	121.55865283144	-288.922615473557
600.847055423973	121.55865283144	-287.749197540886
599.110503240667	121.55865283144	-286.577772871184
597.373951057361	123.295205014746	-285.40834146445
595.637398874054	123.295205014746	-284.240903320684
593.900846690748	123.295205014746	-283.075458439886
592.164294507442	125.031757198052	-281.912006822056
590.427742324135	125.031757198052	-280.750548467195
588.691190140829	125.031757198052	-279.591083375301
586.954637957523	125.031757198052	-278.433611546376
585.218085774217	125.031757198052	-277.278132980419
583.48153359091	126.768309381358	-276.12464767743
581.744981407604	126.768309381358	-274.97315563741
580.008429224298	128.504861564665	-273.823656860358
578.271877040992	128.504861564665	-272.676151346273
576.535324857685	128.504861564665	-271.530639095157
574.798772674379	128.504861564665	-270.38712010701
573.062220491073	128.504861564665	-269.24559438183
571.325668307766	128.504861564665	-268.106061919619
569.58911612446	130.241413747971	-266.968522720375
567.852563941154	130.241413747971	-265.8329767841
566.116011757847	131.977965931277	-264.699424110794
564.379459574541	131.977965931277	-263.567864700455
562.642907391235	131.977965931277	-262.438298553085
560.906355207929	131.977965931277	-261.310725668682
559.169803024622	131.977965931277	-260.185146047248
557.433250841316	133.714518114584	-259.061559688782
555.69669865801	135.45107029789	-257.939966593285
553.960146474703	135.45107029789	-256.820366760755
552.223594291397	135.45107029789	-255.702760191194
550.487042108091	135.45107029789	-254.587146884601
548.750489924785	137.187622481196	-253.473526840976
547.013937741478	138.924174664502	-252.361900060319
545.277385558172	138.924174664502	-251.25226654263
543.540833374866	140.660726847809	-250.14462628791
541.80428119156	142.397279031115	-249.038979296158
540.067729008253	142.397279031115	-247.935325567374
538.331176824947	142.397279031115	-246.833665101558
536.594624641641	144.133831214421	-245.733997898711
534.858072458334	145.870383397728	-244.636323958831
533.121520275028	145.870383397728	-243.54064328192
531.384968091722	147.606935581034	-242.446955867977
529.648415908416	149.34348776434	-241.355261717002
527.911863725109	149.34348776434	-240.265560828995
526.175311541803	151.080039947646	-239.177853203957
524.438759358497	151.080039947646	-238.092138841887
522.70220717519	152.816592130953	-237.008417742785
520.965654991884	152.816592130953	-235.926689906651
519.229102808578	154.553144314259	-234.846955333485
517.492550625272	156.289696497565	-233.769214023288
515.755998441965	156.289696497565	-232.693465976058
514.019446258659	158.026248680872	-231.619711191797
512.282894075353	158.026248680872	-230.547949670504
510.546341892047	159.762800864178	-229.478181412179
508.80978970874	159.762800864178	-228.410406416823
507.073237525434	161.499353047484	-227.344624684434
505.336685342128	163.23590523079	-226.280836215014
503.600133158821	163.23590523079	-225.219041008562
501.863580975515	164.972457414097	-224.159239065078
500.127028792209	166.709009597403	-223.101430384563
498.390476608903	166.709009597403	-222.045614967015
496.653924425596	166.709009597403	-220.991792812436
494.91737224229	168.445561780709	-219.939963920825
493.180820058984	170.182113964016	-218.890128292182
491.444267875677	170.182113964016	-217.842285926508
489.707715692371	170.182113964016	-216.796436823801
487.971163509065	171.918666147322	-215.752580984063
486.234611325759	171.918666147322	-214.710718407293
484.498059142452	173.655218330628	-213.670849093491
482.761506959146	173.655218330628	-212.632973042657
481.02495477584	173.655218330628	-211.597090254792
479.288402592533	175.391770513934	-210.563200729894
477.551850409227	175.391770513934	-209.531304467965
475.815298225921	177.128322697241	-208.501401469004
474.078746042615	177.128322697241	-207.473491733012
472.342193859308	177.128322697241	-206.447575259987
470.605641676002	177.128322697241	-205.423652049931
468.869089492696	177.128322697241	-204.401722102842
467.132537309389	177.128322697241	-203.381785418722
465.395985126083	177.128322697241	-202.363841997571
463.659432942777	178.864874880547	-201.347891839387
461.922880759471	178.864874880547	-200.333934944172
460.186328576164	180.601427063853	-199.321971311924
458.449776392858	180.601427063853	-198.312000942645
456.713224209552	180.601427063853	-197.304023836334
454.976672026246	182.337979247159	-196.298039992992
453.240119842939	182.337979247159	-195.294049412617
451.503567659633	184.074531430466	-194.292052095211
449.767015476327	185.811083613772	-193.292048040773
448.03046329302	185.811083613772	-192.294037249303
446.293911109714	185.811083613772	-191.298019720801
444.557358926408	187.547635797078	-190.303995455268
442.820806743102	187.547635797078	-189.311964452702
441.084254559795	187.547635797078	-188.321926713105
439.347702376489	189.284187980385	-187.333882236476
437.611150193183	191.020740163691	-186.347831022816
435.874598009876	191.020740163691	-185.363773072123
434.13804582657	191.020740163691	-184.381708384399
432.401493643264	191.020740163691	-183.401636959642
430.664941459958	191.020740163691	-182.423558797854
428.928389276651	192.757292346997	-181.447473899035
427.191837093345	192.757292346997	-180.473382263183
425.455284910039	192.757292346997	-179.5012838903
423.718732726732	194.493844530303	-178.531178780384
421.982180543426	194.493844530303	-177.563066933437
420.24562836012	194.493844530303	-176.596948349458
418.509076176814	194.493844530303	-175.632823028448
416.772523993507	194.493844530303	-174.670690970405
415.035971810201	196.23039671361	-173.710552175331
413.299419626895	197.966948896916	-172.752406643225
411.562867443589	197.966948896916	-171.796254374087
409.826315260282	197.966948896916	-170.842095367917
408.089763076976	197.966948896916	-169.889929624716
406.35321089367	197.966948896916	-168.939757144482
404.616658710363	197.966948896916	-167.991577927217
402.880106527057	199.703501080222	-167.04539197292
401.143554343751	201.440053263529	-166.101199281591
399.407002160445	201.440053263529	-165.158999853231
397.670449977138	201.440053263529	-164.218793687839
395.933897793832	201.440053263529	-163.280580785414
394.197345610526	203.176605446835	-162.344361145958
392.460793427219	203.176605446835	-161.41013476947
390.724241243913	203.176605446835	-160.477901655951
388.987689060607	204.913157630141	-159.547661805399
387.251136877301	204.913157630141	-158.619415217816
385.514584693994	204.913157630141	-157.693161893201
383.778032510688	204.913157630141	-156.768901831554
382.041480327382	204.913157630141	-155.846635032876
380.304928144075	206.649709813447	-154.926361497165
378.568375960769	206.649709813447	-154.008081224423
376.831823777463	206.649709813447	-153.091794214649
375.095271594157	206.649709813447	-152.177500467843
373.35871941085	206.649709813447	-151.265199984005
371.622167227544	206.649709813447	-150.354892763135
369.885615044238	206.649709813447	-149.446578805234
368.149062860932	206.649709813447	-148.540258110301
366.412510677625	206.649709813447	-147.635930678336
364.675958494319	206.649709813447	-146.733596509339
362.939406311013	206.649709813447	-145.833255603311
361.202854127706	206.649709813447	-144.93490796025
359.4663019444	206.649709813447	-144.038553580158
357.729749761094	206.649709813447	-143.144192463034
355.993197577788	206.649709813447	-142.251824608878
354.256645394481	206.649709813447	-141.36145001769
352.520093211175	206.649709813447	-140.473068689471
350.783541027869	206.649709813447	-139.58668062422
349.046988844562	206.649709813447	-138.702285821937
347.310436661256	204.913157630141	-137.819884282622
345.57388447795	204.913157630141	-136.939476006275
343.837332294644	203.176605446835	-136.061060992897
342.100780111337	201.440053263529	-135.184639242486
340.364227928031	199.703501080222	-134.310210755044
338.627675744725	197.966948896916	-133.43777553057
338.627675744725	196.23039671361	-133.43777553057
336.891123561418	194.493844530303	-132.567333569065
336.891123561418	192.757292346997	-132.567333569065
336.891123561418	191.020740163691	-132.567333569065
335.154571378112	189.284187980385	-131.698884870527
335.154571378112	187.547635797078	-131.698884870527
335.154571378112	185.811083613772	-131.698884870527
335.154571378112	184.074531430466	-131.698884870527
335.154571378112	182.337979247159	-131.698884870527
335.154571378112	180.601427063853	-131.698884870527
335.154571378112	178.864874880547	-131.698884870527
335.154571378112	177.128322697241	-131.698884870527
336.891123561418	175.391770513934	-132.567333569065
336.891123561418	173.655218330628	-132.567333569065
336.891123561418	171.918666147322	-132.567333569065
338.627675744725	170.182113964016	-133.43777553057
338.627675744725	168.445561780709	-133.43777553057
338.627675744725	166.709009597403	-133.43777553057
338.627675744725	164.972457414097	-133.43777553057
338.627675744725	163.23590523079	-133.43777553057
340.364227928031	161.499353047484	-134.310210755044
340.364227928031	159.762800864178	-134.310210755044
342.100780111337	158.026248680872	-135.184639242486
342.100780111337	156.289696497565	-135.184639242486
342.100780111337	154.553144314259	-135.184639242486
342.100780111337	152.816592130953	-135.184639242486
342.100780111337	151.080039947646	-135.184639242486
343.837332294644	149.34348776434	-136.061060992897
343.837332294644	147.606935581034	-136.061060992897
345.57388447795	145.870383397728	-136.939476006275
345.57388447795	144.133831214421	-136.939476006275
345.57388447795	142.397279031115	-136.939476006275
345.57388447795	140.660726847809	-136.939476006275
345.57388447795	138.924174664502	-136.939476006275
345.57388447795	137.187622481196	-136.939476006275
345.57388447795	135.45107029789	-136.939476006275
345.57388447795	133.714518114584	-136.939476006275
345.57388447795	131.977965931277	-136.939476006275
345.57388447795	130.241413747971	-136.939476006275
345.57388447795	128.504861564665	-136.939476006275
345.57388447795	126.768309381358	-136.939476006275
345.57388447795	125.031757198052	-136.939476006275
345.57388447795	123.295205014746	-136.939476006275
345.57388447795	121.55865283144	-136.939476006275
345.57388447795	119.822100648133	-136.939476006275
343.837332294644	118.085548464827	-136.061060992897
343.837332294644	116.348996281521	-136.061060992897
342.100780111337	114.612444098215	-135.184639242486
342.100780111337	112.875891914908	-135.184639242486
342.100780111337	111.139339731602	-135.184639242486
340.364227928031	109.402787548296	-134.310210755044
338.627675744725	107.666235364989	-133.43777553057
338.627675744725	105.929683181683	-133.43777553057
338.627675744725	104.193130998377	-133.43777553057
338.627675744725	102.456578815071	-133.43777553057
336.891123561418	100.720026631764	-132.567333569065
336.891123561418	98.983474448458	-132.567333569065
335.154571378112	97.2469222651517	-131.698884870527
335.154571378112	95.5103700818454	-131.698884870527
335.154571378112	93.7738178985391	-131.698884870527
333.418019194806	92.0372657152329	-130.832429434958
331.6814670115	90.3007135319266	-129.967967262356
331.6814670115	88.5641613486203	-129.967967262356
329.944914828193	86.827609165314	-129.105498352723
328.208362644887	85.0910569820078	-128.245022706059
326.471810461581	83.3545047987015	-127.386540322362
324.735258278275	81.6179526153952	-126.530051201634
322.998706094968	79.8814004320889	-125.675555343873
321.262153911662	78.1448482487826	-124.823052749081
319.525601728356	76.4082960654763	-123.972543417258
317.789049545049	74.6717438821701	-123.124027348402
316.052497361743	72.9351916988638	-122.277504542514
314.315945178437	71.1986395155575	-121.432974999595
312.579392995131	69.4620873322512	-120.590438719644
310.842840811824	69.4620873322512	-119.749895702661
309.106288628518	69.4620873322512	-118.911345948647
307.369736445212	67.7255351489449	-118.0747894576
305.633184261905	65.9889829656387	-117.240226229522
303.896632078599	65.9889829656387	-116.407656264412
302.160079895293	65.9889829656387	-115.57707956227
300.423527711987	65.9889829656387	-114.748496123096
298.68697552868	65.9889829656387	-113.92190594689
296.950423345374	65.9889829656387	-113.097309033653
295.213871162068	65.9889829656387	-112.274705383384
293.477318978761	65.9889829656387	-111.454094996083
291.740766795455	65.9889829656387	-110.63547787175
290.004214612149	65.9889829656387	-109.818854010385
288.267662428843	65.9889829656387	-109.004223411989
286.531110245536	65.9889829656387	-108.191586076561
284.79455806223	65.9889829656387	-107.380942004101
283.058005878924	65.9889829656387	-106.572291194609
281.321453695617	65.9889829656387	-105.765633648085
279.584901512311	65.9889829656387	-104.96096936453
277.848349329005	65.9889829656387	-104.158298343943
276.111797145699	65.9889829656387	-103.357620586323
274.375244962392	67.7255351489449	-102.558936091673
272.638692779086	67.7255351489449	-101.76224485999
270.90214059578	69.4620873322512	-100.967546891275
269.165588412473	69.4620873322512	-100.174842185529
267.429036229167	71.1986395155575	-99.3841307427508
265.692484045861	72.9351916988638	-98.5954125629409
263.955931862555	74.6717438821701	-97.8086876460991
263.955931862555	76.4082960654763	-97.8086876460991
263.955931862555	78.1448482487826	-97.8086876460991
262.219379679248	79.8814004320889	-97.0239559922256
262.219379679248	81.6179526153952	-97.0239559922256
262.219379679248	83.3545047987015	-97.0239559922256
262.219379679248	85.0910569820078	-97.0239559922256
262.219379679248	86.827609165314	-97.0239559922256
263.955931862555	88.5641613486203	-97.8086876460991
263.955931862555	90.3007135319266	-97.8086876460991
265.692484045861	92.0372657152329	-98.5954125629409
265.692484045861	93.7738178985391	-98.5954125629409
265.692484045861	95.5103700818454	-98.5954125629409
267.429036229167	97.2469222651517	-99.3841307427508
269.165588412473	98.983474448458	-100.174842185529
270.90214059578	100.720026631764	-100.967546891275
272.638692779086	102.456578815071	-101.76224485999
272.638692779086	104.193130998377	-101.76224485999
274.375244962392	105.929683181683	-102.558936091673
276.111797145699	107.666235364989	-103.357620586323
277.848349329005	109.402787548296	-104.158298343943
277.848349329005	111.139339731602	-104.158298343943
279.584901512311	112.875891914908	-104.96096936453
279.584901512311	114.612444098215	-104.96096936453
281.321453695617	116.348996281521	-105.765633648085
283.058005878924	118.085548464827	-106.572291194609
283.058005878924	119.822100648133	-106.572291194609
284.79455806223	121.55865283144	-107.380942004101
286.531110245536	123.295205014746	-108.191586076561
286.531110245536	125.031757198052	-108.191586076561
286.531110245536	126.768309381358	-108.191586076561
286.531110245536	128.504861564665	-108.191586076561
288.267662428843	130.241413747971	-109.004223411989
290.004214612149	131.977965931277	-109.818854010385
291.740766795455	133.714518114584	-110.63547787175
291.740766795455	135.45107029789	-110.63547787175
293.477318978761	137.187622481196	-111.454094996083
295.213871162068	138.924174664502	-112.274705383384
296.950423345374	140.660726847809	-113.097309033653
296.950423345374	142.397279031115	-113.097309033653
298.68697552868	144.133831214421	-113.92190594689
300.423527711987	145.870383397728	-114.748496123096
300.423527711987	147.606935581034	-114.748496123096
300.423527711987	149.34348776434	-114.748496123096
302.160079895293	151.080039947646	-115.57707956227
302.160079895293	152.816592130953	-115.57707956227
302.160079895293	154.553144314259	-115.57707956227
300.423527711987	156.289696497565	-114.748496123096
300.423527711987	158.026248680872	-114.748496123096
300.423527711987	159.762800864178	-114.748496123096
300.423527711987	161.499353047484	-114.748496123096
300.423527711987	163.23590523079	-114.748496123096
300.423527711987	164.972457414097	-114.748496123096
298.68697552868	166.709009597403	-113.92190594689
298.68697552868	168.445561780709	-113.92190594689
296.950423345374	170.182113964016	-113.097309033653
296.950423345374	171.918666147322	-113.097309033653
296.950423345374	173.655218330628	-113.097309033653
296.950423345374	175.391770513934	-113.097309033653
295.213871162068	177.128322697241	-112.274705383384
295.213871162068	178.864874880547	-112.274705383384
293.477318978761	180.601427063853	-111.454094996083
293.477318978761	182.337979247159	-111.454094996083
291.740766795455	184.074531430466	-110.63547787175
290.004214612149	185.811083613772	-109.818854010385
290.004214612149	187.547635797078	-109.818854010385
290.004214612149	189.284187980385	-109.818854010385
288.267662428843	191.020740163691	-109.004223411989
286.531110245536	192.757292346997	-108.191586076561
286.531110245536	194.493844530303	-108.191586076561
284.79455806223	196.23039671361	-107.380942004101
283.058005878924	197.966948896916	-106.572291194609
281.321453695617	199.703501080222	-105.765633648085
279.584901512311	201.440053263529	-104.96096936453
279.584901512311	203.176605446835	-104.96096936453
277.848349329005	204.913157630141	-104.158298343943
276.111797145699	206.649709813447	-103.357620586323
274.375244962392	208.386261996754	-102.558936091673
272.638692779086	210.12281418006	-101.76224485999
270.90214059578	211.859366363366	-100.967546891275
269.165588412473	213.595918546673	-100.174842185529
267.429036229167	215.332470729979	-99.3841307427508
265.692484045861	215.332470729979	-98.5954125629409
263.955931862555	217.069022913285	-97.8086876460991
262.219379679248	217.069022913285	-97.0239559922256
260.482827495942	218.805575096591	-96.2412176013202
258.746275312636	220.542127279898	-95.460472473383
257.00972312933	222.278679463204	-94.681720608414
255.273170946023	222.278679463204	-93.9049620064132
253.536618762717	222.278679463204	-93.1301966673806
251.800066579411	222.278679463204	-92.3574245913162
250.063514396104	222.278679463204	-91.5866457782199
248.326962212798	222.278679463204	-90.8178602280919
246.590410029492	224.01523164651	-90.051067940932
244.853857846186	224.01523164651	-89.2862689167404
243.117305662879	225.751783829816	-88.5234631555169
241.380753479573	225.751783829816	-87.7626506572616
239.644201296267	225.751783829816	-87.0038314219745
237.90764911296	225.751783829816	-86.2470054496556
236.171096929654	225.751783829816	-85.4921727403049
234.434544746348	225.751783829816	-84.7393332939223
232.697992563042	227.488336013123	-83.988487110508
230.961440379735	227.488336013123	-83.2396341900619
229.224888196429	229.224888196429	-82.4927745325839
227.488336013123	229.224888196429	-81.7479081380742
225.751783829816	230.961440379735	-81.0050350065326
224.01523164651	230.961440379735	-80.2641551379592
222.278679463204	232.697992563042	-79.525268532354
222.278679463204	234.434544746348	-79.525268532354
220.542127279898	236.171096929654	-78.788375189717
218.805575096591	236.171096929654	-78.0534751100482
217.069022913285	237.90764911296	-77.3205682933476
215.332470729979	237.90764911296	-76.5896547396151
213.595918546673	239.644201296267	-75.8607344488509
211.859366363366	239.644201296267	-75.1338074210548
