# Supplementary material for: Mechanics of Drosophila wing deployment
Source: Nat Commun. 2024 Dec 11;15:10577. doi: 10.1038/s41467-024-54527-0 (PMC11634967; doi:10.1038/s41467-024-54527-0)
Supplement: Supplementary file 18 — Source data [file 41467_2024_54527_MOESM18_ESM.zip › source_data/figS2c/figS2c_0051.txt]

x_um	y_um	z_um
0	0	-7.55419086075094
1.73655218330628	-1.73655218330628	-7.76759941083028
3.47310436661256	-1.73655218330628	-7.98459299695606
5.20965654991884	-1.73655218330628	-8.20517161912829
6.94620873322512	-1.73655218330628	-8.42933527734696
8.6827609165314	-3.47310436661256	-8.65708397161208
10.4193130998377	-3.47310436661256	-8.88841770192364
12.155865283144	-5.20965654991884	-9.12333646828164
13.8924174664502	-5.20965654991884	-9.36184027068609
15.6289696497565	-5.20965654991884	-9.60392910913698
17.3655218330628	-6.94620873322512	-9.84960298363431
19.1020740163691	-6.94620873322512	-10.0988618941781
20.8386261996754	-8.6827609165314	-10.3517058407683
22.5751783829816	-8.6827609165314	-10.608134823405
24.3117305662879	-8.6827609165314	-10.8681488420881
26.0482827495942	-8.6827609165314	-11.1317478968176
27.7848349329005	-10.4193130998377	-11.3989319875936
29.5213871162068	-10.4193130998377	-11.6697011144161
31.2579392995131	-12.155865283144	-11.944055277285
32.9944914828193	-12.155865283144	-12.2219944762003
34.7310436661256	-12.155865283144	-12.5035187111621
36.4675958494319	-12.155865283144	-12.7886279821703
38.2041480327382	-12.155865283144	-13.0773222892249
39.9407002160445	-13.8924174664502	-13.369601632326
41.6772523993507	-15.6289696497565	-13.6654660114736
43.413804582657	-15.6289696497565	-13.9649154266676
45.1503567659633	-15.6289696497565	-14.267949877908
46.8869089492696	-15.6289696497565	-14.5745693651949
48.6234611325759	-17.3655218330628	-14.8847738885282
50.3600133158821	-17.3655218330628	-15.198563447908
52.0965654991884	-17.3655218330628	-15.5159380433342
53.8331176824947	-17.3655218330628	-15.8368976748068
55.569669865801	-19.1020740163691	-16.1614423423259
57.3062220491073	-19.1020740163691	-16.4895720458915
59.0427742324135	-19.1020740163691	-16.8212867855034
60.7793264157198	-19.1020740163691	-17.1565865611619
62.5158785990261	-19.1020740163691	-17.4954713728667
64.2524307823324	-19.1020740163691	-17.837941220618
65.9889829656387	-20.8386261996754	-18.1839961044158
67.7255351489449	-22.5751783829816	-18.53363602426
69.4620873322512	-22.5751783829816	-18.8868609801507
71.1986395155575	-22.5751783829816	-19.2436709720877
72.9351916988638	-22.5751783829816	-19.6040660000713
74.6717438821701	-22.5751783829816	-19.9680460641012
76.4082960654763	-24.3117305662879	-20.3356111641777
78.1448482487826	-24.3117305662879	-20.7067613003005
79.8814004320889	-26.0482827495942	-21.0814964724698
81.6179526153952	-26.0482827495942	-21.4598166806856
83.3545047987015	-26.0482827495942	-21.8417219249478
85.0910569820078	-26.0482827495942	-22.2272122052564
86.827609165314	-27.7848349329005	-22.6162875216115
88.5641613486203	-29.5213871162068	-23.008947874013
90.3007135319266	-29.5213871162068	-23.405193262461
92.0372657152329	-29.5213871162068	-23.8050236869554
93.7738178985391	-31.2579392995131	-24.2084391474963
95.5103700818454	-32.9944914828193	-24.6154396440836
97.2469222651517	-32.9944914828193	-25.0260251767173
98.983474448458	-32.9944914828193	-25.4401957453975
100.720026631764	-34.7310436661256	-25.8579513501241
102.456578815071	-34.7310436661256	-26.2792919908972
104.193130998377	-36.4675958494319	-26.7042176677167
105.929683181683	-36.4675958494319	-27.1327283805827
107.666235364989	-36.4675958494319	-27.5648241294951
109.402787548296	-36.4675958494319	-28.000504914454
111.139339731602	-38.2041480327382	-28.4397707354593
112.875891914908	-38.2041480327382	-28.882621592511
114.612444098215	-39.9407002160445	-29.3290574856092
116.348996281521	-39.9407002160445	-29.7790784147538
118.085548464827	-39.9407002160445	-30.2326843799449
119.822100648133	-39.9407002160445	-30.6898753811824
121.55865283144	-41.6772523993507	-31.1506514184663
123.295205014746	-41.6772523993507	-31.6150124917967
125.031757198052	-43.413804582657	-32.0829586011736
126.768309381358	-43.413804582657	-32.5544897465969
128.504861564665	-43.413804582657	-33.0296059280666
130.241413747971	-43.413804582657	-33.5083071455828
131.977965931277	-43.413804582657	-33.9905933991454
133.714518114584	-43.413804582657	-34.4764646887545
135.45107029789	-43.413804582657	-34.96592101441
137.187622481196	-43.413804582657	-35.4589623761119
138.924174664502	-43.413804582657	-35.9555887738603
140.660726847809	-45.1503567659633	-36.4558002076552
142.397279031115	-45.1503567659633	-36.9595966774964
144.133831214421	-45.1503567659633	-37.4669781833841
145.870383397728	-46.8869089492696	-37.9779447253183
147.606935581034	-46.8869089492696	-38.4924963032989
149.34348776434	-46.8869089492696	-39.010632917326
151.080039947646	-46.8869089492696	-39.5323545673995
152.816592130953	-46.8869089492696	-40.0576612535194
154.553144314259	-48.6234611325759	-40.5865529756858
156.289696497565	-50.3600133158821	-41.1190297338987
158.026248680872	-50.3600133158821	-41.6550915281579
159.762800864178	-50.3600133158821	-42.1947383584636
161.499353047484	-50.3600133158821	-42.7379702248158
163.23590523079	-52.0965654991884	-43.2847871272144
164.972457414097	-52.0965654991884	-43.8351890656595
166.709009597403	-53.8331176824947	-44.389176040151
168.445561780709	-53.8331176824947	-44.9467480506889
170.182113964016	-53.8331176824947	-45.5079050972733
171.918666147322	-53.8331176824947	-46.0726471799041
173.655218330628	-55.569669865801	-46.6409742985814
175.391770513934	-55.569669865801	-47.2128864533051
177.128322697241	-55.569669865801	-47.7883836440752
178.864874880547	-55.569669865801	-48.3674658708918
180.601427063853	-55.569669865801	-48.9501331337549
182.337979247159	-55.569669865801	-49.5363854326644
184.074531430466	-55.569669865801	-50.1262227676203
185.811083613772	-55.569669865801	-50.7196451386227
187.547635797078	-55.569669865801	-51.3166525456715
189.284187980385	-55.569669865801	-51.9172449887667
191.020740163691	-53.8331176824947	-52.5214224679085
192.757292346997	-53.8331176824947	-53.1291849830966
194.493844530303	-53.8331176824947	-53.7405325343312
196.23039671361	-53.8331176824947	-54.3554651216122
197.966948896916	-53.8331176824947	-54.9739827449397
199.703501080222	-53.8331176824947	-55.5960854043136
201.440053263529	-53.8331176824947	-56.221773099734
203.176605446835	-53.8331176824947	-56.8510458312008
204.913157630141	-53.8331176824947	-57.4839035987141
206.649709813447	-53.8331176824947	-58.1203464022738
208.386261996754	-53.8331176824947	-58.7603742418799
210.12281418006	-53.8331176824947	-59.4039871175325
211.859366363366	-53.8331176824947	-60.0511850292315
213.595918546673	-53.8331176824947	-60.701967976977
215.332470729979	-53.8331176824947	-61.3563359607689
217.069022913285	-52.0965654991884	-62.0142889806073
218.805575096591	-52.0965654991884	-62.6758270364921
220.542127279898	-52.0965654991884	-63.3409501284233
222.278679463204	-52.0965654991884	-64.009658256401
224.01523164651	-52.0965654991884	-64.6819514204252
225.751783829816	-50.3600133158821	-65.3578296204957
227.488336013123	-50.3600133158821	-66.0372928566128
229.224888196429	-50.3600133158821	-66.7203411287762
230.961440379735	-50.3600133158821	-67.4069744369861
232.697992563042	-50.3600133158821	-68.0971927812425
234.434544746348	-50.3600133158821	-68.7909961615453
236.171096929654	-50.3600133158821	-69.4883845778945
237.90764911296	-50.3600133158821	-70.1893580302902
239.644201296267	-50.3600133158821	-70.8939165187324
241.380753479573	-50.3600133158821	-71.6020600432209
243.117305662879	-50.3600133158821	-72.3137886037559
244.853857846186	-50.3600133158821	-73.0291022003374
246.590410029492	-50.3600133158821	-73.7480008329653
248.326962212798	-50.3600133158821	-74.4704845016396
250.063514396104	-50.3600133158821	-75.1965532063604
251.800066579411	-50.3600133158821	-75.9262069471277
253.536618762717	-50.3600133158821	-76.6594457239413
255.273170946023	-50.3600133158821	-77.3962695368015
257.00972312933	-52.0965654991884	-78.136678385708
258.746275312636	-52.0965654991884	-78.8806722706611
260.482827495942	-52.0965654991884	-79.6282511916605
262.219379679248	-52.0965654991884	-80.3794151487064
263.955931862555	-52.0965654991884	-81.1341641417987
265.692484045861	-52.0965654991884	-81.8924981709375
267.429036229167	-52.0965654991884	-82.6544172361227
269.165588412473	-52.0965654991884	-83.4199213373544
270.90214059578	-52.0965654991884	-84.1890104746325
272.638692779086	-52.0965654991884	-84.9616846479571
274.375244962392	-52.0965654991884	-85.7379438573281
276.111797145699	-52.0965654991884	-86.5177881027456
277.848349329005	-52.0965654991884	-87.3012173842095
279.584901512311	-52.0965654991884	-88.0882317017198
281.321453695617	-50.3600133158821	-88.8788310552766
283.058005878924	-50.3600133158821	-89.6730154448798
284.79455806223	-50.3600133158821	-90.4707848705294
286.531110245536	-50.3600133158821	-91.2721393322255
288.267662428843	-50.3600133158821	-92.0770788299681
290.004214612149	-50.3600133158821	-92.8856033637571
291.740766795455	-50.3600133158821	-93.6977129335926
293.477318978761	-50.3600133158821	-94.5134075394744
295.213871162068	-50.3600133158821	-95.3326871814028
296.950423345374	-50.3600133158821	-96.1555518593776
298.68697552868	-50.3600133158821	-96.9820015733987
300.423527711987	-50.3600133158821	-97.8120363234664
302.160079895293	-50.3600133158821	-98.6456561095805
303.896632078599	-50.3600133158821	-99.4828609317411
305.633184261905	-50.3600133158821	-100.323650789948
307.369736445212	-50.3600133158821	-101.168025684201
309.106288628518	-50.3600133158821	-102.015985614501
310.842840811824	-50.3600133158821	-102.867530580848
312.579392995131	-50.3600133158821	-103.72266058324
314.315945178437	-50.3600133158821	-104.58137562168
316.052497361743	-50.3600133158821	-105.443675696165
317.789049545049	-50.3600133158821	-106.309560806697
319.525601728356	-48.6234611325759	-107.179030953276
321.262153911662	-48.6234611325759	-108.052086135901
322.998706094968	-48.6234611325759	-108.928726354572
324.735258278275	-48.6234611325759	-109.80895160929
326.471810461581	-48.6234611325759	-110.692761900055
328.208362644887	-46.8869089492696	-111.580157226865
329.944914828193	-46.8869089492696	-112.471137589722
331.6814670115	-46.8869089492696	-113.365702988626
333.418019194806	-46.8869089492696	-114.263853423576
335.154571378112	-46.8869089492696	-115.165588894573
336.891123561418	-46.8869089492696	-116.070909401616
338.627675744725	-45.1503567659633	-116.979814944705
340.364227928031	-45.1503567659633	-117.892305523841
342.100780111337	-45.1503567659633	-118.808381139023
343.837332294644	-43.413804582657	-119.728041790252
345.57388447795	-43.413804582657	-120.651287477527
347.310436661256	-43.413804582657	-121.578118200849
349.046988844562	-41.6772523993507	-122.508533960217
350.783541027869	-39.9407002160445	-123.442534755632
352.520093211175	-39.9407002160445	-124.380120587093
354.256645394481	-38.2041480327382	-125.3212914546
355.993197577788	-36.4675958494319	-126.266047358154
357.729749761094	-34.7310436661256	-127.214388297754
359.4663019444	-32.9944914828193	-128.166314273401
361.202854127706	-31.2579392995131	-129.121825285094
362.939406311013	-29.5213871162068	-130.080921332834
364.675958494319	-29.5213871162068	-131.04360241662
366.412510677625	-29.5213871162068	-132.009868536452
368.149062860932	-27.7848349329005	-132.979719692331
369.885615044238	-27.7848349329005	-133.953155884257
371.622167227544	-26.0482827495942	-134.930177112229
373.35871941085	-26.0482827495942	-135.910783376247
375.095271594157	-27.7848349329005	-136.894974676311
376.831823777463	-29.5213871162068	-137.882751012423
378.568375960769	-31.2579392995131	-138.87411238458
378.568375960769	-32.9944914828193	-138.87411238458
380.304928144075	-34.7310436661256	-139.869058792784
382.041480327382	-36.4675958494319	-140.867590237035
382.041480327382	-38.2041480327382	-140.867590237035
383.778032510688	-39.9407002160445	-141.869706717332
383.778032510688	-41.6772523993507	-141.869706717332
383.778032510688	-43.413804582657	-141.869706717332
383.778032510688	-45.1503567659633	-141.869706717332
383.778032510688	-46.8869089492696	-141.869706717332
383.778032510688	-48.6234611325759	-141.869706717332
383.778032510688	-50.3600133158821	-141.869706717332
383.778032510688	-52.0965654991884	-141.869706717332
385.514584693994	-53.8331176824947	-142.875408233675
387.251136877301	-55.569669865801	-143.884694786065
388.987689060607	-55.569669865801	-144.897566374501
390.724241243913	-55.569669865801	-145.914022998984
392.460793427219	-55.569669865801	-146.934064659513
394.197345610526	-53.8331176824947	-147.957691356089
395.933897793832	-53.8331176824947	-148.984903088711
397.670449977138	-53.8331176824947	-150.01569985738
399.407002160445	-53.8331176824947	-151.050081662094
401.143554343751	-53.8331176824947	-152.088048502856
402.880106527057	-53.8331176824947	-153.129600379664
404.616658710363	-53.8331176824947	-154.174737292518
406.35321089367	-53.8331176824947	-155.223459241419
408.089763076976	-53.8331176824947	-156.275766226366
409.826315260282	-53.8331176824947	-157.331658247359
411.562867443589	-53.8331176824947	-158.3911353044
413.299419626895	-53.8331176824947	-159.454197397486
415.035971810201	-53.8331176824947	-160.520844526619
416.772523993507	-53.8331176824947	-161.591076691798
418.509076176814	-53.8331176824947	-162.664893893024
420.24562836012	-53.8331176824947	-163.742296130296
421.982180543426	-52.0965654991884	-164.823283403615
423.718732726732	-52.0965654991884	-165.90785571298
425.455284910039	-52.0965654991884	-166.996013058392
427.191837093345	-52.0965654991884	-168.08775543985
428.928389276651	-53.8331176824947	-169.183082857354
430.664941459958	-53.8331176824947	-170.281995310905
432.401493643264	-53.8331176824947	-171.384492800503
434.13804582657	-53.8331176824947	-172.490575326147
435.874598009876	-53.8331176824947	-173.600242887837
437.611150193183	-53.8331176824947	-174.713495485574
439.347702376489	-53.8331176824947	-175.830333119357
441.084254559795	-53.8331176824947	-176.950755789186
442.820806743102	-53.8331176824947	-178.074763495062
444.557358926408	-52.0965654991884	-179.202356236985
446.293911109714	-52.0965654991884	-180.333534014954
448.03046329302	-50.3600133158821	-181.468296828969
449.767015476327	-50.3600133158821	-182.606644679031
451.503567659633	-50.3600133158821	-183.748577565139
453.240119842939	-50.3600133158821	-184.894095487294
454.976672026246	-50.3600133158821	-186.043198445495
456.713224209552	-50.3600133158821	-187.195886439743
458.449776392858	-50.3600133158821	-188.352159470037
460.186328576164	-50.3600133158821	-189.512017536377
461.922880759471	-50.3600133158821	-190.675460638764
463.659432942777	-50.3600133158821	-191.842488777198
465.395985126083	-50.3600133158821	-193.013101951677
467.132537309389	-50.3600133158821	-194.187300162204
468.869089492696	-50.3600133158821	-195.365083408776
470.605641676002	-50.3600133158821	-196.546451691395
472.342193859308	-50.3600133158821	-197.731405010061
474.078746042615	-48.6234611325759	-198.919943364773
475.815298225921	-48.6234611325759	-200.112066755532
477.551850409227	-48.6234611325759	-201.307775182336
479.288402592533	-50.3600133158821	-202.507068645188
481.02495477584	-50.3600133158821	-203.709947144086
482.761506959146	-50.3600133158821	-204.91641067903
484.498059142452	-50.3600133158821	-206.126459250021
486.234611325759	-50.3600133158821	-207.340092857058
487.971163509065	-50.3600133158821	-208.557311500141
489.707715692371	-50.3600133158821	-209.778115179271
491.444267875677	-50.3600133158821	-211.002503894448
493.180820058984	-52.0965654991884	-212.230477645671
494.91737224229	-53.8331176824947	-213.46203643294
496.653924425596	-53.8331176824947	-214.697180256256
498.390476608903	-55.569669865801	-215.935909115618
498.390476608903	-57.3062220491073	-215.935909115618
498.390476608903	-59.0427742324135	-215.935909115618
498.390476608903	-60.7793264157198	-215.935909115618
498.390476608903	-62.5158785990261	-215.935909115618
498.390476608903	-64.2524307823324	-215.935909115618
498.390476608903	-65.9889829656387	-215.935909115618
498.390476608903	-67.7255351489449	-215.935909115618
498.390476608903	-69.4620873322512	-215.935909115618
498.390476608903	-71.1986395155575	-215.935909115618
498.390476608903	-72.9351916988638	-215.935909115618
496.653924425596	-74.6717438821701	-214.697180256256
496.653924425596	-76.4082960654763	-214.697180256256
494.91737224229	-78.1448482487826	-213.46203643294
493.180820058984	-79.8814004320889	-212.230477645671
491.444267875677	-81.6179526153952	-211.002503894448
489.707715692371	-81.6179526153952	-209.778115179271
487.971163509065	-83.3545047987015	-208.557311500141
486.234611325759	-85.0910569820078	-207.340092857058
486.234611325759	-86.827609165314	-207.340092857058
484.498059142452	-88.5641613486203	-206.126459250021
482.761506959146	-90.3007135319266	-204.91641067903
481.02495477584	-92.0372657152329	-203.709947144086
479.288402592533	-92.0372657152329	-202.507068645188
477.551850409227	-93.7738178985391	-201.307775182336
475.815298225921	-93.7738178985391	-200.112066755532
474.078746042615	-95.5103700818454	-198.919943364773
472.342193859308	-97.2469222651517	-197.731405010061
470.605641676002	-98.983474448458	-196.546451691395
468.869089492696	-98.983474448458	-195.365083408776
467.132537309389	-100.720026631764	-194.187300162204
465.395985126083	-100.720026631764	-193.013101951677
463.659432942777	-102.456578815071	-191.842488777198
461.922880759471	-104.193130998377	-190.675460638764
460.186328576164	-105.929683181683	-189.512017536377
458.449776392858	-107.666235364989	-188.352159470037
456.713224209552	-109.402787548296	-187.195886439743
454.976672026246	-109.402787548296	-186.043198445495
453.240119842939	-111.139339731602	-184.894095487294
451.503567659633	-112.875891914908	-183.748577565139
451.503567659633	-114.612444098215	-183.748577565139
451.503567659633	-116.348996281521	-183.748577565139
451.503567659633	-118.085548464827	-183.748577565139
451.503567659633	-119.822100648133	-183.748577565139
451.503567659633	-121.55865283144	-183.748577565139
451.503567659633	-123.295205014746	-183.748577565139
451.503567659633	-125.031757198052	-183.748577565139
451.503567659633	-126.768309381358	-183.748577565139
451.503567659633	-128.504861564665	-183.748577565139
451.503567659633	-130.241413747971	-183.748577565139
451.503567659633	-131.977965931277	-183.748577565139
451.503567659633	-133.714518114584	-183.748577565139
451.503567659633	-135.45107029789	-183.748577565139
449.767015476327	-137.187622481196	-182.606644679031
448.03046329302	-138.924174664502	-181.468296828969
446.293911109714	-140.660726847809	-180.333534014954
444.557358926408	-142.397279031115	-179.202356236985
442.820806743102	-144.133831214421	-178.074763495062
441.084254559795	-145.870383397728	-176.950755789186
439.347702376489	-147.606935581034	-175.830333119357
437.611150193183	-147.606935581034	-174.713495485574
435.874598009876	-147.606935581034	-173.600242887837
434.13804582657	-147.606935581034	-172.490575326147
432.401493643264	-149.34348776434	-171.384492800503
430.664941459958	-151.080039947646	-170.281995310905
428.928389276651	-151.080039947646	-169.183082857354
427.191837093345	-151.080039947646	-168.08775543985
425.455284910039	-152.816592130953	-166.996013058392
423.718732726732	-152.816592130953	-165.90785571298
421.982180543426	-154.553144314259	-164.823283403615
420.24562836012	-154.553144314259	-163.742296130296
418.509076176814	-156.289696497565	-162.664893893024
416.772523993507	-158.026248680872	-161.591076691798
415.035971810201	-158.026248680872	-160.520844526619
413.299419626895	-159.762800864178	-159.454197397486
411.562867443589	-161.499353047484	-158.3911353044
409.826315260282	-161.499353047484	-157.331658247359
408.089763076976	-163.23590523079	-156.275766226366
406.35321089367	-163.23590523079	-155.223459241419
404.616658710363	-164.972457414097	-154.174737292518
402.880106527057	-164.972457414097	-153.129600379664
401.143554343751	-166.709009597403	-152.088048502856
399.407002160445	-168.445561780709	-151.050081662094
397.670449977138	-170.182113964016	-150.01569985738
395.933897793832	-171.918666147322	-148.984903088711
394.197345610526	-173.655218330628	-147.957691356089
392.460793427219	-175.391770513934	-146.934064659513
392.460793427219	-177.128322697241	-146.934064659513
390.724241243913	-178.864874880547	-145.914022998984
388.987689060607	-180.601427063853	-144.897566374501
388.987689060607	-182.337979247159	-144.897566374501
387.251136877301	-184.074531430466	-143.884694786065
385.514584693994	-185.811083613772	-142.875408233675
385.514584693994	-187.547635797078	-142.875408233675
383.778032510688	-189.284187980385	-141.869706717332
382.041480327382	-191.020740163691	-140.867590237035
380.304928144075	-192.757292346997	-139.869058792784
378.568375960769	-194.493844530303	-138.87411238458
376.831823777463	-196.23039671361	-137.882751012423
375.095271594157	-197.966948896916	-136.894974676311
375.095271594157	-199.703501080222	-136.894974676311
373.35871941085	-201.440053263529	-135.910783376247
373.35871941085	-203.176605446835	-135.910783376247
371.622167227544	-204.913157630141	-134.930177112229
371.622167227544	-206.649709813447	-134.930177112229
371.622167227544	-208.386261996754	-134.930177112229
371.622167227544	-210.12281418006	-134.930177112229
371.622167227544	-211.859366363366	-134.930177112229
371.622167227544	-213.595918546673	-134.930177112229
371.622167227544	-215.332470729979	-134.930177112229
371.622167227544	-217.069022913285	-134.930177112229
371.622167227544	-218.805575096591	-134.930177112229
371.622167227544	-220.542127279898	-134.930177112229
371.622167227544	-222.278679463204	-134.930177112229
373.35871941085	-224.01523164651	-135.910783376247
375.095271594157	-224.01523164651	-136.894974676311
376.831823777463	-225.751783829816	-137.882751012423
378.568375960769	-227.488336013123	-138.87411238458
380.304928144075	-227.488336013123	-139.869058792784
382.041480327382	-227.488336013123	-140.867590237035
383.778032510688	-227.488336013123	-141.869706717332
385.514584693994	-227.488336013123	-142.875408233675
387.251136877301	-227.488336013123	-143.884694786065
388.987689060607	-227.488336013123	-144.897566374501
390.724241243913	-227.488336013123	-145.914022998984
392.460793427219	-227.488336013123	-146.934064659513
394.197345610526	-227.488336013123	-147.957691356089
395.933897793832	-227.488336013123	-148.984903088711
397.670449977138	-227.488336013123	-150.01569985738
399.407002160445	-227.488336013123	-151.050081662094
401.143554343751	-227.488336013123	-152.088048502856
402.880106527057	-227.488336013123	-153.129600379664
404.616658710363	-227.488336013123	-154.174737292518
406.35321089367	-227.488336013123	-155.223459241419
408.089763076976	-227.488336013123	-156.275766226366
409.826315260282	-227.488336013123	-157.331658247359
411.562867443589	-227.488336013123	-158.3911353044
413.299419626895	-227.488336013123	-159.454197397486
415.035971810201	-227.488336013123	-160.520844526619
416.772523993507	-227.488336013123	-161.591076691798
418.509076176814	-227.488336013123	-162.664893893024
420.24562836012	-227.488336013123	-163.742296130296
421.982180543426	-229.224888196429	-164.823283403615
423.718732726732	-229.224888196429	-165.90785571298
425.455284910039	-229.224888196429	-166.996013058392
427.191837093345	-229.224888196429	-168.08775543985
428.928389276651	-229.224888196429	-169.183082857354
430.664941459958	-227.488336013123	-170.281995310905
432.401493643264	-227.488336013123	-171.384492800503
434.13804582657	-227.488336013123	-172.490575326147
435.874598009876	-227.488336013123	-173.600242887837
437.611150193183	-227.488336013123	-174.713495485574
439.347702376489	-227.488336013123	-175.830333119357
441.084254559795	-227.488336013123	-176.950755789186
442.820806743102	-227.488336013123	-178.074763495062
444.557358926408	-227.488336013123	-179.202356236985
446.293911109714	-227.488336013123	-180.333534014954
448.03046329302	-227.488336013123	-181.468296828969
449.767015476327	-227.488336013123	-182.606644679031
451.503567659633	-227.488336013123	-183.748577565139
453.240119842939	-227.488336013123	-184.894095487294
454.976672026246	-227.488336013123	-186.043198445495
456.713224209552	-227.488336013123	-187.195886439743
458.449776392858	-227.488336013123	-188.352159470037
460.186328576164	-227.488336013123	-189.512017536377
461.922880759471	-227.488336013123	-190.675460638764
463.659432942777	-225.751783829816	-191.842488777198
465.395985126083	-225.751783829816	-193.013101951677
467.132537309389	-225.751783829816	-194.187300162204
468.869089492696	-225.751783829816	-195.365083408776
470.605641676002	-225.751783829816	-196.546451691395
472.342193859308	-224.01523164651	-197.731405010061
474.078746042615	-224.01523164651	-198.919943364773
475.815298225921	-224.01523164651	-200.112066755532
477.551850409227	-224.01523164651	-201.307775182336
479.288402592533	-224.01523164651	-202.507068645188
481.02495477584	-224.01523164651	-203.709947144086
482.761506959146	-222.278679463204	-204.91641067903
484.498059142452	-222.278679463204	-206.126459250021
486.234611325759	-222.278679463204	-207.340092857058
487.971163509065	-222.278679463204	-208.557311500141
489.707715692371	-222.278679463204	-209.778115179271
491.444267875677	-220.542127279898	-211.002503894448
493.180820058984	-220.542127279898	-212.230477645671
494.91737224229	-220.542127279898	-213.46203643294
496.653924425596	-220.542127279898	-214.697180256256
498.390476608903	-220.542127279898	-215.935909115618
500.127028792209	-220.542127279898	-217.178223011027
501.863580975515	-218.805575096591	-218.424121942482
503.600133158821	-218.805575096591	-219.673605909983
505.336685342128	-217.069022913285	-220.926674913532
507.073237525434	-217.069022913285	-222.183328953126
508.80978970874	-217.069022913285	-223.443568028767
510.546341892047	-217.069022913285	-224.707392140454
512.282894075353	-217.069022913285	-225.974801288188
514.019446258659	-215.332470729979	-227.245795471968
515.755998441965	-215.332470729979	-228.520374691795
517.492550625272	-213.595918546673	-229.798538947668
519.229102808578	-213.595918546673	-231.080288239588
520.965654991884	-213.595918546673	-232.365622567554
522.70220717519	-213.595918546673	-233.654541931566
524.438759358497	-213.595918546673	-234.947046331625
526.175311541803	-213.595918546673	-236.24313576773
527.911863725109	-213.595918546673	-237.542810239882
529.648415908416	-211.859366363366	-238.84606974808
531.384968091722	-211.859366363366	-240.152914292325
533.121520275028	-210.12281418006	-241.463343872616
534.858072458334	-210.12281418006	-242.777358488954
536.594624641641	-210.12281418006	-244.094958141338
538.331176824947	-210.12281418006	-245.416142829768
540.067729008253	-210.12281418006	-246.740912554245
541.80428119156	-208.386261996754	-248.069267314768
543.540833374866	-208.386261996754	-249.401207111338
545.277385558172	-206.649709813447	-250.736731943954
547.013937741478	-206.649709813447	-252.075841812617
548.750489924785	-206.649709813447	-253.418536717326
550.487042108091	-206.649709813447	-254.764816658082
552.223594291397	-204.913157630141	-256.114681634884
553.960146474703	-204.913157630141	-257.468131647732
555.69669865801	-203.176605446835	-258.825166696627
557.433250841316	-203.176605446835	-260.185786781568
559.169803024622	-203.176605446835	-261.549991902556
560.906355207929	-203.176605446835	-262.91778205959
562.642907391235	-201.440053263529	-264.289157252671
564.379459574541	-199.703501080222	-265.664117481798
566.116011757847	-199.703501080222	-267.042662746972
567.852563941154	-199.703501080222	-268.424793048192
569.58911612446	-199.703501080222	-269.810508385458
571.325668307766	-197.966948896916	-271.199808758771
573.062220491073	-197.966948896916	-272.59269416813
574.798772674379	-196.23039671361	-273.989164613536
576.535324857685	-196.23039671361	-275.389220094988
578.271877040992	-194.493844530303	-276.792860612487
580.008429224298	-192.757292346997	-278.200086166032
581.744981407604	-192.757292346997	-279.610896755624
583.48153359091	-192.757292346997	-281.025292381262
585.218085774217	-191.020740163691	-282.443273042946
586.954637957523	-189.284187980385	-283.864838740677
588.691190140829	-189.284187980385	-285.289989474454
590.427742324135	-189.284187980385	-286.718725244278
592.164294507442	-187.547635797078	-288.151046050148
593.900846690748	-185.811083613772	-289.586951892065
595.637398874054	-185.811083613772	-291.026442770028
597.373951057361	-185.811083613772	-292.469518684037
599.110503240667	-184.074531430466	-293.916179634093
600.847055423973	-184.074531430466	-295.366425620196
602.583607607279	-182.337979247159	-296.820256642345
604.320159790586	-182.337979247159	-298.27767270054
606.056711973892	-182.337979247159	-299.738673794782
607.793264157198	-180.601427063853	-301.20325992507
609.529816340505	-180.601427063853	-302.671431091405
611.266368523811	-180.601427063853	-304.143187293786
613.002920707117	-178.864874880547	-305.618528532213
614.739472890423	-178.864874880547	-307.097454806687
616.47602507373	-177.128322697241	-308.579966117208
618.212577257036	-177.128322697241	-310.066062463774
619.949129440342	-175.391770513934	-311.555743846388
621.685681623649	-175.391770513934	-313.049010265048
623.422233806955	-175.391770513934	-314.545861719754
625.158785990261	-173.655218330628	-316.046298210506
626.895338173567	-171.918666147322	-317.550319737305
628.631890356874	-170.182113964016	-319.057926300151
630.36844254018	-168.445561780709	-320.569117899043
632.104994723486	-168.445561780709	-322.083894533981
633.841546906792	-166.709009597403	-323.602256204966
635.578099090099	-164.972457414097	-325.124202911997
637.314651273405	-163.23590523079	-326.649734655075
639.051203456711	-161.499353047484	-328.178851434199
640.787755640018	-161.499353047484	-329.71155324937
642.524307823324	-159.762800864178	-331.247840100587
644.26086000663	-158.026248680872	-332.787711987851
645.997412189936	-158.026248680872	-334.331168911161
647.733964373243	-158.026248680872	-335.878210870517
649.470516556549	-156.289696497565	-337.42883786592
651.207068739855	-154.553144314259	-338.983049897369
652.943620923162	-152.816592130953	-340.540846964865
654.680173106468	-151.080039947646	-342.102229068407
656.416725289774	-149.34348776434	-343.667196207996
658.15327747308	-147.606935581034	-345.235748383631
659.889829656387	-147.606935581034	-346.807885595312
661.626381839693	-145.870383397728	-348.38360784304
663.362934022999	-144.133831214421	-349.962915126815
665.099486206306	-142.397279031115	-351.545807446635
666.836038389612	-140.660726847809	-353.132284802503
668.572590572918	-138.924174664502	-354.722347194416
670.309142756224	-137.187622481196	-356.315994622377
672.045694939531	-137.187622481196	-357.913227086383
673.782247122837	-135.45107029789	-359.514044586436
673.782247122837	-133.714518114584	-359.514044586436
675.518799306143	-131.977965931277	-361.118447122536
677.255351489449	-130.241413747971	-362.726434694682
678.991903672756	-128.504861564665	-364.338007302874
680.728455856062	-126.768309381358	-365.953164947113
682.465008039368	-125.031757198052	-367.571907627398
682.465008039368	-123.295205014746	-367.571907627398
684.201560222675	-121.55865283144	-369.19423534373
685.938112405981	-119.822100648133	-370.820148096108
687.674664589287	-118.085548464827	-372.449645884533
687.674664589287	-116.348996281521	-372.449645884533
689.411216772593	-114.612444098215	-374.082728709004
689.411216772593	-112.875891914908	-374.082728709004
691.1477689559	-111.139339731602	-375.719396569521
692.884321139206	-109.402787548296	-377.359649466085
694.620873322512	-107.666235364989	-379.003487398696
694.620873322512	-105.929683181683	-379.003487398696
696.357425505819	-104.193130998377	-380.650910367352
696.357425505819	-102.456578815071	-380.650910367352
698.093977689125	-100.720026631764	-382.301918372056
698.093977689125	-98.983474448458	-382.301918372056
699.830529872431	-97.2469222651517	-383.956511412805
701.567082055737	-95.5103700818454	-385.614689489602
701.567082055737	-93.7738178985391	-385.614689489602
703.303634239044	-92.0372657152329	-387.276452602444
705.04018642235	-90.3007135319266	-388.941800751333
705.04018642235	-88.5641613486203	-388.941800751333
706.776738605656	-86.827609165314	-390.610733936269
708.513290788963	-85.0910569820078	-392.283252157251
708.513290788963	-83.3545047987015	-392.283252157251
710.249842972269	-81.6179526153952	-393.959355414279
711.986395155575	-79.8814004320889	-395.639043707354
711.986395155575	-78.1448482487826	-395.639043707354
711.986395155575	-76.4082960654763	-395.639043707354
711.986395155575	-74.6717438821701	-395.639043707354
711.986395155575	-72.9351916988638	-395.639043707354
713.722947338881	-71.1986395155575	-397.322317036475
713.722947338881	-69.4620873322512	-397.322317036475
713.722947338881	-67.7255351489449	-397.322317036475
715.459499522188	-65.9889829656387	-399.009175401643
715.459499522188	-64.2524307823324	-399.009175401643
715.459499522188	-62.5158785990261	-399.009175401643
715.459499522188	-60.7793264157198	-399.009175401643
717.196051705494	-59.0427742324135	-400.699618802857
717.196051705494	-57.3062220491073	-400.699618802857
718.9326038888	-55.569669865801	-402.393647240117
718.9326038888	-53.8331176824947	-402.393647240117
718.9326038888	-52.0965654991884	-402.393647240117
718.9326038888	-50.3600133158821	-402.393647240117
718.9326038888	-48.6234611325759	-402.393647240117
718.9326038888	-46.8869089492696	-402.393647240117
718.9326038888	-45.1503567659633	-402.393647240117
718.9326038888	-43.413804582657	-402.393647240117
718.9326038888	-41.6772523993507	-402.393647240117
718.9326038888	-39.9407002160445	-402.393647240117
718.9326038888	-38.2041480327382	-402.393647240117
718.9326038888	-36.4675958494319	-402.393647240117
717.196051705494	-34.7310436661256	-400.699618802857
717.196051705494	-32.9944914828193	-400.699618802857
717.196051705494	-31.2579392995131	-400.699618802857
717.196051705494	-29.5213871162068	-400.699618802857
717.196051705494	-27.7848349329005	-400.699618802857
717.196051705494	-26.0482827495942	-400.699618802857
717.196051705494	-24.3117305662879	-400.699618802857
717.196051705494	-22.5751783829816	-400.699618802857
717.196051705494	-20.8386261996754	-400.699618802857
717.196051705494	-19.1020740163691	-400.699618802857
717.196051705494	-17.3655218330628	-400.699618802857
717.196051705494	-15.6289696497565	-400.699618802857
717.196051705494	-13.8924174664502	-400.699618802857
717.196051705494	-12.155865283144	-400.699618802857
717.196051705494	-10.4193130998377	-400.699618802857
717.196051705494	-8.6827609165314	-400.699618802857
715.459499522188	-6.94620873322512	-399.009175401643
715.459499522188	-5.20965654991884	-399.009175401643
715.459499522188	-3.47310436661256	-399.009175401643
715.459499522188	-1.73655218330628	-399.009175401643
715.459499522188	0	-399.009175401643
713.722947338881	1.73655218330628	-397.322317036475
713.722947338881	3.47310436661256	-397.322317036475
711.986395155575	5.20965654991884	-395.639043707354
711.986395155575	6.94620873322512	-395.639043707354
711.986395155575	8.6827609165314	-395.639043707354
711.986395155575	10.4193130998377	-395.639043707354
710.249842972269	12.155865283144	-393.959355414279
710.249842972269	13.8924174664502	-393.959355414279
708.513290788963	15.6289696497565	-392.283252157251
708.513290788963	17.3655218330628	-392.283252157251
706.776738605656	19.1020740163691	-390.610733936269
705.04018642235	20.8386261996754	-388.941800751333
705.04018642235	22.5751783829816	-388.941800751333
705.04018642235	24.3117305662879	-388.941800751333
705.04018642235	26.0482827495942	-388.941800751333
703.303634239044	27.7848349329005	-387.276452602444
701.567082055737	29.5213871162068	-385.614689489602
701.567082055737	31.2579392995131	-385.614689489602
699.830529872431	32.9944914828193	-383.956511412805
698.093977689125	34.7310436661256	-382.301918372056
698.093977689125	36.4675958494319	-382.301918372056
698.093977689125	38.2041480327382	-382.301918372056
696.357425505819	39.9407002160445	-380.650910367352
696.357425505819	41.6772523993507	-380.650910367352
694.620873322512	43.413804582657	-379.003487398696
694.620873322512	45.1503567659633	-379.003487398696
694.620873322512	46.8869089492696	-379.003487398696
694.620873322512	48.6234611325759	-379.003487398696
692.884321139206	50.3600133158821	-377.359649466085
692.884321139206	52.0965654991884	-377.359649466085
691.1477689559	53.8331176824947	-375.719396569521
691.1477689559	55.569669865801	-375.719396569521
691.1477689559	57.3062220491073	-375.719396569521
691.1477689559	59.0427742324135	-375.719396569521
689.411216772593	60.7793264157198	-374.082728709004
687.674664589287	62.5158785990261	-372.449645884533
687.674664589287	64.2524307823324	-372.449645884533
685.938112405981	65.9889829656387	-370.820148096108
684.201560222675	67.7255351489449	-369.19423534373
684.201560222675	69.4620873322512	-369.19423534373
682.465008039368	71.1986395155575	-367.571907627398
682.465008039368	72.9351916988638	-367.571907627398
680.728455856062	74.6717438821701	-365.953164947113
680.728455856062	76.4082960654763	-365.953164947113
678.991903672756	78.1448482487826	-364.338007302874
677.255351489449	79.8814004320889	-362.726434694682
675.518799306143	81.6179526153952	-361.118447122536
673.782247122837	83.3545047987015	-359.514044586436
672.045694939531	85.0910569820078	-357.913227086383
670.309142756224	86.827609165314	-356.315994622377
670.309142756224	88.5641613486203	-356.315994622377
668.572590572918	90.3007135319266	-354.722347194416
666.836038389612	92.0372657152329	-353.132284802503
666.836038389612	93.7738178985391	-353.132284802503
665.099486206306	95.5103700818454	-351.545807446635
665.099486206306	97.2469222651517	-351.545807446635
663.362934022999	98.983474448458	-349.962915126815
663.362934022999	100.720026631764	-349.962915126815
661.626381839693	102.456578815071	-348.38360784304
659.889829656387	104.193130998377	-346.807885595312
659.889829656387	105.929683181683	-346.807885595312
659.889829656387	107.666235364989	-346.807885595312
658.15327747308	109.402787548296	-345.235748383631
656.416725289774	111.139339731602	-343.667196207996
654.680173106468	112.875891914908	-342.102229068407
652.943620923162	114.612444098215	-340.540846964865
651.207068739855	116.348996281521	-338.983049897369
651.207068739855	118.085548464827	-338.983049897369
649.470516556549	119.822100648133	-337.42883786592
647.733964373243	121.55865283144	-335.878210870517
645.997412189936	123.295205014746	-334.331168911161
644.26086000663	125.031757198052	-332.787711987851
642.524307823324	126.768309381358	-331.247840100587
642.524307823324	128.504861564665	-331.247840100587
640.787755640018	130.241413747971	-329.71155324937
639.051203456711	131.977965931277	-328.178851434199
637.314651273405	133.714518114584	-326.649734655075
635.578099090099	133.714518114584	-325.124202911997
633.841546906792	135.45107029789	-323.602256204966
632.104994723486	135.45107029789	-322.083894533981
630.36844254018	137.187622481196	-320.569117899043
628.631890356874	138.924174664502	-319.057926300151
626.895338173567	140.660726847809	-317.550319737305
625.158785990261	142.397279031115	-316.046298210506
623.422233806955	144.133831214421	-314.545861719754
621.685681623649	145.870383397728	-313.049010265048
619.949129440342	147.606935581034	-311.555743846388
618.212577257036	149.34348776434	-310.066062463774
616.47602507373	151.080039947646	-308.579966117208
614.739472890423	151.080039947646	-307.097454806687
613.002920707117	152.816592130953	-305.618528532213
611.266368523811	152.816592130953	-304.143187293786
609.529816340505	154.553144314259	-302.671431091405
607.793264157198	156.289696497565	-301.20325992507
606.056711973892	158.026248680872	-299.738673794782
604.320159790586	159.762800864178	-298.27767270054
602.583607607279	161.499353047484	-296.820256642345
600.847055423973	163.23590523079	-295.366425620196
599.110503240667	164.972457414097	-293.916179634093
597.373951057361	164.972457414097	-292.469518684037
595.637398874054	166.709009597403	-291.026442770028
593.900846690748	168.445561780709	-289.586951892065
592.164294507442	168.445561780709	-288.151046050148
590.427742324135	170.182113964016	-286.718725244278
588.691190140829	171.918666147322	-285.289989474454
586.954637957523	171.918666147322	-283.864838740677
585.218085774217	173.655218330628	-282.443273042946
583.48153359091	173.655218330628	-281.025292381262
581.744981407604	175.391770513934	-279.610896755624
580.008429224298	175.391770513934	-278.200086166032
578.271877040992	177.128322697241	-276.792860612487
576.535324857685	177.128322697241	-275.389220094988
574.798772674379	178.864874880547	-273.989164613536
573.062220491073	180.601427063853	-272.59269416813
571.325668307766	182.337979247159	-271.199808758771
569.58911612446	184.074531430466	-269.810508385458
567.852563941154	185.811083613772	-268.424793048192
566.116011757847	185.811083613772	-267.042662746972
564.379459574541	187.547635797078	-265.664117481798
562.642907391235	189.284187980385	-264.289157252671
562.642907391235	191.020740163691	-264.289157252671
560.906355207929	192.757292346997	-262.91778205959
559.169803024622	194.493844530303	-261.549991902556
557.433250841316	196.23039671361	-260.185786781568
555.69669865801	197.966948896916	-258.825166696627
553.960146474703	199.703501080222	-257.468131647732
552.223594291397	201.440053263529	-256.114681634884
550.487042108091	203.176605446835	-254.764816658082
548.750489924785	203.176605446835	-253.418536717326
547.013937741478	204.913157630141	-252.075841812617
545.277385558172	204.913157630141	-250.736731943954
543.540833374866	206.649709813447	-249.401207111338
541.80428119156	208.386261996754	-248.069267314768
540.067729008253	210.12281418006	-246.740912554245
538.331176824947	210.12281418006	-245.416142829768
536.594624641641	211.859366363366	-244.094958141338
534.858072458334	211.859366363366	-242.777358488954
533.121520275028	213.595918546673	-241.463343872616
531.384968091722	215.332470729979	-240.152914292325
529.648415908416	217.069022913285	-238.84606974808
527.911863725109	217.069022913285	-237.542810239882
526.175311541803	218.805575096591	-236.24313576773
524.438759358497	220.542127279898	-234.947046331625
522.70220717519	220.542127279898	-233.654541931566
520.965654991884	220.542127279898	-232.365622567554
519.229102808578	220.542127279898	-231.080288239588
517.492550625272	222.278679463204	-229.798538947668
515.755998441965	222.278679463204	-228.520374691795
514.019446258659	224.01523164651	-227.245795471968
512.282894075353	224.01523164651	-225.974801288188
510.546341892047	224.01523164651	-224.707392140454
508.80978970874	225.751783829816	-223.443568028767
507.073237525434	225.751783829816	-222.183328953126
505.336685342128	227.488336013123	-220.926674913532
503.600133158821	227.488336013123	-219.673605909983
501.863580975515	227.488336013123	-218.424121942482
500.127028792209	229.224888196429	-217.178223011027
498.390476608903	230.961440379735	-215.935909115618
496.653924425596	230.961440379735	-214.697180256256
494.91737224229	232.697992563042	-213.46203643294
493.180820058984	234.434544746348	-212.230477645671
491.444267875677	236.171096929654	-211.002503894448
489.707715692371	237.90764911296	-209.778115179271
487.971163509065	237.90764911296	-208.557311500141
486.234611325759	239.644201296267	-207.340092857058
484.498059142452	241.380753479573	-206.126459250021
482.761506959146	241.380753479573	-204.91641067903
481.02495477584	243.117305662879	-203.709947144086
479.288402592533	244.853857846186	-202.507068645188
477.551850409227	244.853857846186	-201.307775182336
475.815298225921	246.590410029492	-200.112066755532
474.078746042615	248.326962212798	-198.919943364773
472.342193859308	248.326962212798	-197.731405010061
470.605641676002	248.326962212798	-196.546451691395
468.869089492696	248.326962212798	-195.365083408776
467.132537309389	250.063514396104	-194.187300162204
465.395985126083	250.063514396104	-193.013101951677
463.659432942777	251.800066579411	-191.842488777198
461.922880759471	251.800066579411	-190.675460638764
460.186328576164	251.800066579411	-189.512017536377
458.449776392858	253.536618762717	-188.352159470037
456.713224209552	255.273170946023	-187.195886439743
454.976672026246	257.00972312933	-186.043198445495
453.240119842939	258.746275312636	-184.894095487294
451.503567659633	258.746275312636	-183.748577565139
449.767015476327	260.482827495942	-182.606644679031
448.03046329302	262.219379679248	-181.468296828969
448.03046329302	263.955931862555	-181.468296828969
446.293911109714	265.692484045861	-180.333534014954
444.557358926408	265.692484045861	-179.202356236985
442.820806743102	267.429036229167	-178.074763495062
441.084254559795	269.165588412473	-176.950755789186
439.347702376489	269.165588412473	-175.830333119357
437.611150193183	269.165588412473	-174.713495485574
435.874598009876	270.90214059578	-173.600242887837
434.13804582657	270.90214059578	-172.490575326147
432.401493643264	270.90214059578	-171.384492800503
430.664941459958	270.90214059578	-170.281995310905
428.928389276651	270.90214059578	-169.183082857354
427.191837093345	270.90214059578	-168.08775543985
425.455284910039	270.90214059578	-166.996013058392
423.718732726732	270.90214059578	-165.90785571298
421.982180543426	270.90214059578	-164.823283403615
420.24562836012	270.90214059578	-163.742296130296
418.509076176814	270.90214059578	-162.664893893024
416.772523993507	270.90214059578	-161.591076691798
415.035971810201	269.165588412473	-160.520844526619
413.299419626895	269.165588412473	-159.454197397486
411.562867443589	267.429036229167	-158.3911353044
409.826315260282	267.429036229167	-157.331658247359
408.089763076976	265.692484045861	-156.275766226366
406.35321089367	265.692484045861	-155.223459241419
404.616658710363	265.692484045861	-154.174737292518
402.880106527057	263.955931862555	-153.129600379664
401.143554343751	262.219379679248	-152.088048502856
399.407002160445	262.219379679248	-151.050081662094
397.670449977138	260.482827495942	-150.01569985738
395.933897793832	258.746275312636	-148.984903088711
394.197345610526	257.00972312933	-147.957691356089
392.460793427219	255.273170946023	-146.934064659513
392.460793427219	253.536618762717	-146.934064659513
392.460793427219	251.800066579411	-146.934064659513
392.460793427219	250.063514396104	-146.934064659513
390.724241243913	248.326962212798	-145.914022998984
390.724241243913	246.590410029492	-145.914022998984
388.987689060607	244.853857846186	-144.897566374501
388.987689060607	243.117305662879	-144.897566374501
388.987689060607	241.380753479573	-144.897566374501
388.987689060607	239.644201296267	-144.897566374501
388.987689060607	237.90764911296	-144.897566374501
388.987689060607	236.171096929654	-144.897566374501
388.987689060607	234.434544746348	-144.897566374501
388.987689060607	232.697992563042	-144.897566374501
388.987689060607	230.961440379735	-144.897566374501
388.987689060607	229.224888196429	-144.897566374501
388.987689060607	227.488336013123	-144.897566374501
388.987689060607	225.751783829816	-144.897566374501
388.987689060607	224.01523164651	-144.897566374501
388.987689060607	222.278679463204	-144.897566374501
387.251136877301	220.542127279898	-143.884694786065
387.251136877301	218.805575096591	-143.884694786065
387.251136877301	217.069022913285	-143.884694786065
387.251136877301	215.332470729979	-143.884694786065
387.251136877301	213.595918546673	-143.884694786065
387.251136877301	211.859366363366	-143.884694786065
387.251136877301	210.12281418006	-143.884694786065
387.251136877301	208.386261996754	-143.884694786065
387.251136877301	206.649709813447	-143.884694786065
387.251136877301	204.913157630141	-143.884694786065
387.251136877301	203.176605446835	-143.884694786065
387.251136877301	201.440053263529	-143.884694786065
387.251136877301	199.703501080222	-143.884694786065
387.251136877301	197.966948896916	-143.884694786065
387.251136877301	196.23039671361	-143.884694786065
387.251136877301	194.493844530303	-143.884694786065
387.251136877301	192.757292346997	-143.884694786065
387.251136877301	191.020740163691	-143.884694786065
385.514584693994	189.284187980385	-142.875408233675
385.514584693994	187.547635797078	-142.875408233675
385.514584693994	185.811083613772	-142.875408233675
385.514584693994	184.074531430466	-142.875408233675
385.514584693994	182.337979247159	-142.875408233675
385.514584693994	180.601427063853	-142.875408233675
385.514584693994	178.864874880547	-142.875408233675
383.778032510688	177.128322697241	-141.869706717332
382.041480327382	175.391770513934	-140.867590237035
382.041480327382	173.655218330628	-140.867590237035
380.304928144075	171.918666147322	-139.869058792784
378.568375960769	170.182113964016	-138.87411238458
376.831823777463	168.445561780709	-137.882751012423
375.095271594157	166.709009597403	-136.894974676311
373.35871941085	164.972457414097	-135.910783376247
371.622167227544	163.23590523079	-134.930177112229
369.885615044238	161.499353047484	-133.953155884257
368.149062860932	161.499353047484	-132.979719692331
366.412510677625	159.762800864178	-132.009868536452
364.675958494319	158.026248680872	-131.04360241662
362.939406311013	158.026248680872	-130.080921332834
361.202854127706	158.026248680872	-129.121825285094
359.4663019444	158.026248680872	-128.166314273401
357.729749761094	158.026248680872	-127.214388297754
355.993197577788	156.289696497565	-126.266047358154
354.256645394481	156.289696497565	-125.3212914546
352.520093211175	156.289696497565	-124.380120587093
350.783541027869	156.289696497565	-123.442534755632
349.046988844562	156.289696497565	-122.508533960217
347.310436661256	156.289696497565	-121.578118200849
345.57388447795	158.026248680872	-120.651287477527
343.837332294644	158.026248680872	-119.728041790252
342.100780111337	158.026248680872	-118.808381139023
340.364227928031	158.026248680872	-117.892305523841
338.627675744725	158.026248680872	-116.979814944705
336.891123561418	158.026248680872	-116.070909401616
335.154571378112	158.026248680872	-115.165588894573
333.418019194806	158.026248680872	-114.263853423576
331.6814670115	158.026248680872	-113.365702988626
329.944914828193	159.762800864178	-112.471137589722
328.208362644887	161.499353047484	-111.580157226865
326.471810461581	161.499353047484	-110.692761900055
324.735258278275	163.23590523079	-109.80895160929
322.998706094968	163.23590523079	-108.928726354572
321.262153911662	164.972457414097	-108.052086135901
319.525601728356	166.709009597403	-107.179030953276
317.789049545049	168.445561780709	-106.309560806697
317.789049545049	170.182113964016	-106.309560806697
316.052497361743	171.918666147322	-105.443675696165
316.052497361743	173.655218330628	-105.443675696165
314.315945178437	175.391770513934	-104.58137562168
314.315945178437	177.128322697241	-104.58137562168
314.315945178437	178.864874880547	-104.58137562168
312.579392995131	180.601427063853	-103.72266058324
312.579392995131	182.337979247159	-103.72266058324
312.579392995131	184.074531430466	-103.72266058324
312.579392995131	185.811083613772	-103.72266058324
312.579392995131	187.547635797078	-103.72266058324
312.579392995131	189.284187980385	-103.72266058324
312.579392995131	191.020740163691	-103.72266058324
312.579392995131	192.757292346997	-103.72266058324
312.579392995131	194.493844530303	-103.72266058324
312.579392995131	196.23039671361	-103.72266058324
312.579392995131	197.966948896916	-103.72266058324
312.579392995131	199.703501080222	-103.72266058324
312.579392995131	201.440053263529	-103.72266058324
312.579392995131	203.176605446835	-103.72266058324
312.579392995131	204.913157630141	-103.72266058324
314.315945178437	206.649709813447	-104.58137562168
314.315945178437	208.386261996754	-104.58137562168
314.315945178437	210.12281418006	-104.58137562168
314.315945178437	211.859366363366	-104.58137562168
316.052497361743	213.595918546673	-105.443675696165
316.052497361743	215.332470729979	-105.443675696165
316.052497361743	217.069022913285	-105.443675696165
316.052497361743	218.805575096591	-105.443675696165
316.052497361743	220.542127279898	-105.443675696165
316.052497361743	222.278679463204	-105.443675696165
317.789049545049	224.01523164651	-106.309560806697
317.789049545049	225.751783829816	-106.309560806697
319.525601728356	227.488336013123	-107.179030953276
319.525601728356	229.224888196429	-107.179030953276
319.525601728356	230.961440379735	-107.179030953276
321.262153911662	232.697992563042	-108.052086135901
321.262153911662	234.434544746348	-108.052086135901
321.262153911662	236.171096929654	-108.052086135901
321.262153911662	237.90764911296	-108.052086135901
322.998706094968	239.644201296267	-108.928726354572
322.998706094968	241.380753479573	-108.928726354572
322.998706094968	243.117305662879	-108.928726354572
322.998706094968	244.853857846186	-108.928726354572
322.998706094968	246.590410029492	-108.928726354572
321.262153911662	248.326962212798	-108.052086135901
321.262153911662	250.063514396104	-108.052086135901
321.262153911662	251.800066579411	-108.052086135901
321.262153911662	253.536618762717	-108.052086135901
321.262153911662	255.273170946023	-108.052086135901
321.262153911662	257.00972312933	-108.052086135901
321.262153911662	258.746275312636	-108.052086135901
321.262153911662	260.482827495942	-108.052086135901
321.262153911662	262.219379679248	-108.052086135901
319.525601728356	263.955931862555	-107.179030953276
319.525601728356	265.692484045861	-107.179030953276
319.525601728356	267.429036229167	-107.179030953276
319.525601728356	269.165588412473	-107.179030953276
319.525601728356	270.90214059578	-107.179030953276
319.525601728356	272.638692779086	-107.179030953276
317.789049545049	274.375244962392	-106.309560806697
317.789049545049	276.111797145699	-106.309560806697
317.789049545049	277.848349329005	-106.309560806697
316.052497361743	279.584901512311	-105.443675696165
316.052497361743	281.321453695617	-105.443675696165
314.315945178437	283.058005878924	-104.58137562168
312.579392995131	284.79455806223	-103.72266058324
310.842840811824	286.531110245536	-102.867530580848
309.106288628518	288.267662428843	-102.015985614501
307.369736445212	290.004214612149	-101.168025684201
305.633184261905	291.740766795455	-100.323650789948
303.896632078599	293.477318978761	-99.4828609317411
302.160079895293	295.213871162068	-98.6456561095805
300.423527711987	296.950423345374	-97.8120363234664
298.68697552868	296.950423345374	-96.9820015733987
296.950423345374	298.68697552868	-96.1555518593776
295.213871162068	298.68697552868	-95.3326871814028
293.477318978761	300.423527711987	-94.5134075394744
291.740766795455	300.423527711987	-93.6977129335926
290.004214612149	302.160079895293	-92.8856033637571
288.267662428843	303.896632078599	-92.0770788299681
286.531110245536	303.896632078599	-91.2721393322255
284.79455806223	303.896632078599	-90.4707848705294
283.058005878924	305.633184261905	-89.6730154448798
281.321453695617	307.369736445212	-88.8788310552766
279.584901512311	307.369736445212	-88.0882317017198
277.848349329005	307.369736445212	-87.3012173842095
276.111797145699	309.106288628518	-86.5177881027456
274.375244962392	309.106288628518	-85.7379438573281
272.638692779086	310.842840811824	-84.9616846479571
270.90214059578	310.842840811824	-84.1890104746325
269.165588412473	310.842840811824	-83.4199213373544
267.429036229167	310.842840811824	-82.6544172361227
265.692484045861	310.842840811824	-81.8924981709375
263.955931862555	312.579392995131	-81.1341641417987
262.219379679248	312.579392995131	-80.3794151487064
260.482827495942	312.579392995131	-79.6282511916605
258.746275312636	312.579392995131	-78.8806722706611
257.00972312933	312.579392995131	-78.136678385708
255.273170946023	314.315945178437	-77.3962695368015
253.536618762717	314.315945178437	-76.6594457239413
251.800066579411	314.315945178437	-75.9262069471277
250.063514396104	314.315945178437	-75.1965532063604
248.326962212798	314.315945178437	-74.4704845016396
246.590410029492	316.052497361743	-73.7480008329653
244.853857846186	316.052497361743	-73.0291022003374
243.117305662879	316.052497361743	-72.3137886037559
241.380753479573	317.789049545049	-71.6020600432209
239.644201296267	317.789049545049	-70.8939165187324
237.90764911296	317.789049545049	-70.1893580302902
236.171096929654	317.789049545049	-69.4883845778945
234.434544746348	317.789049545049	-68.7909961615453
232.697992563042	317.789049545049	-68.0971927812425
230.961440379735	317.789049545049	-67.4069744369861
229.224888196429	317.789049545049	-66.7203411287762
227.488336013123	317.789049545049	-66.0372928566128
225.751783829816	317.789049545049	-65.3578296204957
224.01523164651	317.789049545049	-64.6819514204252
222.278679463204	317.789049545049	-64.009658256401
220.542127279898	317.789049545049	-63.3409501284233
218.805575096591	317.789049545049	-62.6758270364921
217.069022913285	317.789049545049	-62.0142889806073
215.332470729979	317.789049545049	-61.3563359607689
213.595918546673	317.789049545049	-60.701967976977
211.859366363366	317.789049545049	-60.0511850292315
210.12281418006	319.525601728356	-59.4039871175325
208.386261996754	321.262153911662	-58.7603742418799
206.649709813447	321.262153911662	-58.1203464022738
204.913157630141	321.262153911662	-57.4839035987141
203.176605446835	322.998706094968	-56.8510458312008
201.440053263529	324.735258278275	-56.221773099734
199.703501080222	324.735258278275	-55.5960854043136
197.966948896916	326.471810461581	-54.9739827449397
196.23039671361	328.208362644887	-54.3554651216122
194.493844530303	329.944914828193	-53.7405325343312
194.493844530303	331.6814670115	-53.7405325343312
192.757292346997	333.418019194806	-53.1291849830966
191.020740163691	335.154571378112	-52.5214224679085
191.020740163691	336.891123561418	-52.5214224679085
191.020740163691	338.627675744725	-52.5214224679085
191.020740163691	340.364227928031	-52.5214224679085
191.020740163691	342.100780111337	-52.5214224679085
