# Supplementary material for: Mechanics of Drosophila wing deployment
Source: Nat Commun. 2024 Dec 11;15:10577. doi: 10.1038/s41467-024-54527-0 (PMC11634967; doi:10.1038/s41467-024-54527-0)
Supplement: Supplementary file 18 — Source data [file 41467_2024_54527_MOESM18_ESM.zip › source_data/figS2c/figS2c_0096.txt]

x_um	y_um	z_um
0	0	0.274154891130277
1.73655218330628	-1.73655218330628	-0.048152561431647
3.47310436661256	-3.47310436661256	-0.370409005582281
5.20965654991884	-5.20965654991884	-0.692614441321624
6.94620873322512	-6.94620873322512	-1.01476886864968
8.6827609165314	-8.6827609165314	-1.33687228756644
10.4193130998377	-10.4193130998377	-1.65892469807191
12.155865283144	-12.155865283144	-1.9809261001661
13.8924174664502	-13.8924174664502	-2.30287649384899
15.6289696497565	-15.6289696497565	-2.62477587912059
17.3655218330628	-17.3655218330628	-2.9466242559809
17.3655218330628	-19.1020740163691	-2.9466242559809
19.1020740163691	-20.8386261996754	-3.26842162442992
20.8386261996754	-22.5751783829816	-3.59016798446765
22.5751783829816	-24.3117305662879	-3.91186333609409
24.3117305662879	-26.0482827495942	-4.23350767930924
26.0482827495942	-27.7848349329005	-4.5551010141131
27.7848349329005	-29.5213871162068	-4.87664334050567
29.5213871162068	-31.2579392995131	-5.19813465848695
31.2579392995131	-32.9944914828193	-5.51957496805694
32.9944914828193	-34.7310436661256	-5.84096426921564
34.7310436661256	-36.4675958494319	-6.16230256196305
36.4675958494319	-38.2041480327382	-6.48358984629917
38.2041480327382	-39.9407002160445	-6.804826122224
39.9407002160445	-41.6772523993507	-7.12601138973753
41.6772523993507	-43.413804582657	-7.44714564883978
43.413804582657	-45.1503567659633	-7.76822889953074
45.1503567659633	-46.8869089492696	-8.08926114181041
46.8869089492696	-48.6234611325759	-8.41024237567879
48.6234611325759	-50.3600133158821	-8.73117260113587
50.3600133158821	-52.0965654991884	-9.05205181818167
52.0965654991884	-53.8331176824947	-9.37288002681618
53.8331176824947	-55.569669865801	-9.69365722703939
53.8331176824947	-57.3062220491073	-9.69365722703939
55.569669865801	-59.0427742324135	-10.0143834188513
57.3062220491073	-59.0427742324135	-10.335058602252
59.0427742324135	-60.7793264157198	-10.6556827772413
60.7793264157198	-62.5158785990261	-10.9762559438194
62.5158785990261	-64.2524307823324	-11.2967781019861
64.2524307823324	-64.2524307823324	-11.6172492517416
65.9889829656387	-65.9889829656387	-11.9376693930858
67.7255351489449	-67.7255351489449	-12.2580385260187
69.4620873322512	-69.4620873322512	-12.5783566505403
71.1986395155575	-71.1986395155575	-12.8986237666506
72.9351916988638	-72.9351916988638	-13.2188398743496
72.9351916988638	-74.6717438821701	-13.2188398743496
74.6717438821701	-76.4082960654763	-13.5390049736373
76.4082960654763	-78.1448482487826	-13.8591190645138
78.1448482487826	-79.8814004320889	-14.1791821469789
79.8814004320889	-81.6179526153952	-14.4991942210328
81.6179526153952	-83.3545047987015	-14.8191552866754
83.3545047987015	-83.3545047987015	-15.1390653439067
85.0910569820078	-85.0910569820078	-15.4589243927266
86.827609165314	-86.827609165314	-15.7787324331353
88.5641613486203	-88.5641613486203	-16.0984894651328
90.3007135319266	-90.3007135319266	-16.4181954887189
92.0372657152329	-90.3007135319266	-16.7378505038937
93.7738178985391	-92.0372657152329	-17.0574545106572
95.5103700818454	-93.7738178985391	-17.3770075090095
97.2469222651517	-93.7738178985391	-17.6965094989505
98.983474448458	-95.5103700818454	-18.0159604804801
100.720026631764	-95.5103700818454	-18.3353604535985
102.456578815071	-95.5103700818454	-18.6547094183056
104.193130998377	-97.2469222651517	-18.9740073746014
105.929683181683	-98.983474448458	-19.2932543224859
107.666235364989	-98.983474448458	-19.6124502619591
109.402787548296	-100.720026631764	-19.931595193021
111.139339731602	-102.456578815071	-20.2506891156717
112.875891914908	-102.456578815071	-20.569732029911
114.612444098215	-104.193130998377	-20.8887239357391
116.348996281521	-105.929683181683	-21.2076648331559
118.085548464827	-107.666235364989	-21.5265547221613
119.822100648133	-107.666235364989	-21.8453936027555
121.55865283144	-109.402787548296	-22.1641814749384
123.295205014746	-111.139339731602	-22.48291833871
125.031757198052	-111.139339731602	-22.8016041940703
126.768309381358	-112.875891914908	-23.1202390410194
128.504861564665	-112.875891914908	-23.4388228795571
130.241413747971	-114.612444098215	-23.7573557096835
131.977965931277	-114.612444098215	-24.0758375313987
133.714518114584	-116.348996281521	-24.3942683447025
135.45107029789	-118.085548464827	-24.7126481495951
137.187622481196	-118.085548464827	-25.0309769460764
138.924174664502	-119.822100648133	-25.3492547341464
140.660726847809	-119.822100648133	-25.6674815138051
142.397279031115	-121.55865283144	-25.9856572850525
144.133831214421	-121.55865283144	-26.3037820478886
145.870383397728	-123.295205014746	-26.6218558023135
147.606935581034	-123.295205014746	-26.939878548327
149.34348776434	-123.295205014746	-27.2578502859293
151.080039947646	-125.031757198052	-27.5757710151202
152.816592130953	-125.031757198052	-27.8936407358999
154.553144314259	-126.768309381358	-28.2114594482683
156.289696497565	-126.768309381358	-28.5292271522254
158.026248680872	-126.768309381358	-28.8469438477712
159.762800864178	-128.504861564665	-29.1646095349057
161.499353047484	-128.504861564665	-29.4822242136289
163.23590523079	-128.504861564665	-29.7997878839408
164.972457414097	-128.504861564665	-30.1173005458415
166.709009597403	-130.241413747971	-30.4347621993308
168.445561780709	-130.241413747971	-30.7521728444089
170.182113964016	-131.977965931277	-31.0695324810756
171.918666147322	-131.977965931277	-31.3868411093311
173.655218330628	-133.714518114584	-31.7040987291753
175.391770513934	-133.714518114584	-32.0213053406082
177.128322697241	-133.714518114584	-32.3384609436298
178.864874880547	-135.45107029789	-32.6555655382401
180.601427063853	-135.45107029789	-32.9726191244391
182.337979247159	-137.187622481196	-33.2896217022269
184.074531430466	-138.924174664502	-33.6065732716033
185.811083613772	-138.924174664502	-33.9234738325685
187.547635797078	-140.660726847809	-34.2403233851224
189.284187980385	-140.660726847809	-34.5571219292649
191.020740163691	-142.397279031115	-34.8738694649962
192.757292346997	-142.397279031115	-35.1905659923162
194.493844530303	-142.397279031115	-35.5072115112249
196.23039671361	-144.133831214421	-35.8238060217223
197.966948896916	-144.133831214421	-36.1403495238084
199.703501080222	-145.870383397728	-36.4568420174833
201.440053263529	-145.870383397728	-36.7732835027468
203.176605446835	-147.606935581034	-37.0896739795991
204.913157630141	-147.606935581034	-37.40601344804
206.649709813447	-149.34348776434	-37.7223019080697
208.386261996754	-149.34348776434	-38.0385393596881
210.12281418006	-149.34348776434	-38.3547258028952
211.859366363366	-151.080039947646	-38.670861237691
213.595918546673	-151.080039947646	-38.9869456640755
215.332470729979	-151.080039947646	-39.3029790820487
217.069022913285	-152.816592130953	-39.6189614916107
218.805575096591	-152.816592130953	-39.9348928927613
220.542127279898	-154.553144314259	-40.2507732855006
222.278679463204	-154.553144314259	-40.5666026698287
224.01523164651	-154.553144314259	-40.8823810457455
225.751783829816	-154.553144314259	-41.198108413251
227.488336013123	-156.289696497565	-41.5137847723451
229.224888196429	-156.289696497565	-41.829410123028
230.961440379735	-156.289696497565	-42.1449844652997
232.697992563042	-158.026248680872	-42.46050779916
234.434544746348	-158.026248680872	-42.775980124609
236.171096929654	-158.026248680872	-43.0914014416467
237.90764911296	-158.026248680872	-43.4067717502732
239.644201296267	-159.762800864178	-43.7220910504884
241.380753479573	-159.762800864178	-44.0373593422922
243.117305662879	-159.762800864178	-44.3525766256848
244.853857846186	-159.762800864178	-44.6677429006661
246.590410029492	-161.499353047484	-44.9828581672361
248.326962212798	-161.499353047484	-45.2979224253948
250.063514396104	-161.499353047484	-45.6129356751422
251.800066579411	-163.23590523079	-45.9278979164783
253.536618762717	-163.23590523079	-46.2428091494032
255.273170946023	-164.972457414097	-46.5576693739167
257.00972312933	-164.972457414097	-46.872478590019
258.746275312636	-164.972457414097	-47.1872367977099
260.482827495942	-164.972457414097	-47.5019439969896
262.219379679248	-166.709009597403	-47.816600187858
263.955931862555	-166.709009597403	-48.1312053703151
265.692484045861	-166.709009597403	-48.4457595443609
267.429036229167	-166.709009597403	-48.7602627099954
269.165588412473	-166.709009597403	-49.0747148672186
270.90214059578	-166.709009597403	-49.3891160160305
272.638692779086	-166.709009597403	-49.7034661564312
274.375244962392	-168.445561780709	-50.0177652884205
276.111797145699	-168.445561780709	-50.3320134119986
277.848349329005	-168.445561780709	-50.6462105271654
279.584901512311	-168.445561780709	-50.9603566339209
281.321453695617	-168.445561780709	-51.2744517322651
283.058005878924	-170.182113964016	-51.5884958221979
284.79455806223	-170.182113964016	-51.9024889037196
286.531110245536	-170.182113964016	-52.2164309768299
288.267662428843	-170.182113964016	-52.5303220415289
290.004214612149	-170.182113964016	-52.8441620978167
291.740766795455	-170.182113964016	-53.1579511456931
293.477318978761	-170.182113964016	-53.4716891851583
295.213871162068	-170.182113964016	-53.7853762162121
296.950423345374	-171.918666147322	-54.0990122388547
298.68697552868	-171.918666147322	-54.412597253086
300.423527711987	-171.918666147322	-54.726131258906
302.160079895293	-171.918666147322	-55.0396142563147
303.896632078599	-171.918666147322	-55.3530462453121
305.633184261905	-173.655218330628	-55.6664272258983
307.369736445212	-173.655218330628	-55.9797571980731
309.106288628518	-173.655218330628	-56.2930361618366
310.842840811824	-173.655218330628	-56.6062641171889
312.579392995131	-173.655218330628	-56.9194410641299
314.315945178437	-173.655218330628	-57.2325670026595
316.052497361743	-173.655218330628	-57.5456419327779
317.789049545049	-173.655218330628	-57.858665854485
319.525601728356	-175.391770513934	-58.1716387677808
321.262153911662	-175.391770513934	-58.4845606726653
322.998706094968	-175.391770513934	-58.7974315691386
324.735258278275	-175.391770513934	-59.1102514572005
326.471810461581	-175.391770513934	-59.4230203368512
328.208362644887	-175.391770513934	-59.7357382080905
329.944914828193	-177.128322697241	-60.0484050709186
331.6814670115	-177.128322697241	-60.3610209253353
333.418019194806	-177.128322697241	-60.6735857713408
335.154571378112	-177.128322697241	-60.986099608935
336.891123561418	-177.128322697241	-61.2985624381179
338.627675744725	-177.128322697241	-61.6109742588895
340.364227928031	-177.128322697241	-61.9233350712499
342.100780111337	-177.128322697241	-62.2356448751989
343.837332294644	-177.128322697241	-62.5479036707366
345.57388447795	-177.128322697241	-62.8601114578631
347.310436661256	-177.128322697241	-63.1722682365782
349.046988844562	-177.128322697241	-63.4843740068821
350.783541027869	-177.128322697241	-63.7964287687747
352.520093211175	-177.128322697241	-64.108432522256
354.256645394481	-177.128322697241	-64.420385267326
355.993197577788	-178.864874880547	-64.7322870039847
357.729749761094	-178.864874880547	-65.0441377322321
359.4663019444	-178.864874880547	-65.3559374520682
361.202854127706	-178.864874880547	-65.6676861634931
362.939406311013	-178.864874880547	-65.9793838665066
364.675958494319	-178.864874880547	-66.2910305611089
366.412510677625	-178.864874880547	-66.6026262472999
368.149062860932	-178.864874880547	-66.9141709250795
369.885615044238	-178.864874880547	-67.2256645944479
371.622167227544	-178.864874880547	-67.537107255405
373.35871941085	-178.864874880547	-67.8484989079508
375.095271594157	-178.864874880547	-68.1598395520853
376.831823777463	-178.864874880547	-68.4711291878086
378.568375960769	-178.864874880547	-68.7823678151205
380.304928144075	-180.601427063853	-69.0935554340211
382.041480327382	-180.601427063853	-69.4046920445105
383.778032510688	-180.601427063853	-69.7157776465886
385.514584693994	-180.601427063853	-70.0268122402554
387.251136877301	-180.601427063853	-70.3377958255108
388.987689060607	-180.601427063853	-70.648728402355
390.724241243913	-180.601427063853	-70.9596099707879
392.460793427219	-180.601427063853	-71.2704405308096
394.197345610526	-182.337979247159	-71.5812200824199
395.933897793832	-182.337979247159	-71.8919486256189
397.670449977138	-182.337979247159	-72.2026261604067
399.407002160445	-182.337979247159	-72.5132526867831
401.143554343751	-182.337979247159	-72.8238282047483
402.880106527057	-182.337979247159	-73.1343527143021
404.616658710363	-182.337979247159	-73.4448262154447
406.35321089367	-182.337979247159	-73.755248708176
408.089763076976	-184.074531430466	-74.065620192496
409.826315260282	-184.074531430466	-74.3759406684047
411.562867443589	-184.074531430466	-74.6862101359021
413.299419626895	-184.074531430466	-74.9964285949883
415.035971810201	-184.074531430466	-75.3065960456631
416.772523993507	-184.074531430466	-75.6167124879267
418.509076176814	-185.811083613772	-75.9267779217789
420.24562836012	-185.811083613772	-76.2367923472199
421.982180543426	-185.811083613772	-76.5467557642496
423.718732726732	-185.811083613772	-76.856668172868
425.455284910039	-185.811083613772	-77.1665295730751
427.191837093345	-185.811083613772	-77.4763399648709
428.928389276651	-185.811083613772	-77.7860993482554
430.664941459958	-185.811083613772	-78.0958077232286
432.401493643264	-187.547635797078	-78.4054650897906
434.13804582657	-187.547635797078	-78.7150714479412
435.874598009876	-187.547635797078	-79.0246267976806
437.611150193183	-187.547635797078	-79.3341311390086
439.347702376489	-187.547635797078	-79.6435844719254
441.084254559795	-187.547635797078	-79.9529867964309
442.820806743102	-187.547635797078	-80.2623381125251
444.557358926408	-189.284187980385	-80.571638420208
446.293911109714	-189.284187980385	-80.8808877194796
448.03046329302	-189.284187980385	-81.19008601034
449.767015476327	-189.284187980385	-81.499233292789
451.503567659633	-191.020740163691	-81.8083295668267
453.240119842939	-191.020740163691	-82.1173748324532
454.976672026246	-191.020740163691	-82.4263690896684
456.713224209552	-191.020740163691	-82.7353123384722
458.449776392858	-191.020740163691	-83.0442045788648
460.186328576164	-192.757292346997	-83.3530458108461
461.922880759471	-192.757292346997	-83.6618360344161
463.659432942777	-192.757292346997	-83.9705752495748
465.395985126083	-192.757292346997	-84.2792634563222
467.132537309389	-192.757292346997	-84.5879006546584
468.869089492696	-192.757292346997	-84.8964868445832
470.605641676002	-192.757292346997	-85.2050220260968
472.342193859308	-192.757292346997	-85.513506199199
474.078746042615	-192.757292346997	-85.82193936389
475.815298225921	-192.757292346997	-86.1303215201697
477.551850409227	-192.757292346997	-86.4386526680381
479.288402592533	-192.757292346997	-86.7469328074952
481.02495477584	-192.757292346997	-87.055161938541
482.761506959146	-192.757292346997	-87.3633400611755
484.498059142452	-192.757292346997	-87.6714671753987
486.234611325759	-192.757292346997	-87.9795432812107
487.971163509065	-192.757292346997	-88.2875683786113
489.707715692371	-192.757292346997	-88.5955424676007
491.444267875677	-192.757292346997	-88.9034655481788
493.180820058984	-192.757292346997	-89.2113376203455
494.91737224229	-192.757292346997	-89.519158684101
496.653924425596	-192.757292346997	-89.8269287394452
498.390476608903	-192.757292346997	-90.1346477863781
500.127028792209	-192.757292346997	-90.4423158248998
501.863580975515	-192.757292346997	-90.7499328550101
503.600133158821	-192.757292346997	-91.0574988767091
505.336685342128	-192.757292346997	-91.3650138899969
507.073237525434	-192.757292346997	-91.6724778948733
508.80978970874	-192.757292346997	-91.9798908913385
510.546341892047	-192.757292346997	-92.2872528793924
512.282894075353	-192.757292346997	-92.594563859035
514.019446258659	-192.757292346997	-92.9018238302663
515.755998441965	-192.757292346997	-93.2090327930863
517.492550625272	-192.757292346997	-93.516190747495
519.229102808578	-192.757292346997	-93.8232976934924
520.965654991884	-192.757292346997	-94.1303536310785
522.70220717519	-192.757292346997	-94.4373585602534
524.438759358497	-192.757292346997	-94.7443124810169
526.175311541803	-192.757292346997	-95.0512153933692
527.911863725109	-192.757292346997	-95.3580672973102
529.648415908416	-192.757292346997	-95.6648681928399
531.384968091722	-192.757292346997	-95.9716180799583
533.121520275028	-192.757292346997	-96.2783169586653
534.858072458334	-192.757292346997	-96.5849648289611
536.594624641641	-192.757292346997	-96.8915616908457
538.331176824947	-192.757292346997	-97.1981075443189
540.067729008253	-192.757292346997	-97.5046023893809
541.80428119156	-192.757292346997	-97.8110462260315
543.540833374866	-192.757292346997	-98.1174390542709
545.277385558172	-192.757292346997	-98.423780874099
547.013937741478	-192.757292346997	-98.7300716855157
548.750489924785	-192.757292346997	-99.0363114885212
550.487042108091	-192.757292346997	-99.3425002831154
552.223594291397	-192.757292346997	-99.6486380692983
553.960146474703	-192.757292346997	-99.9547248470699
555.69669865801	-192.757292346997	-100.26076061643
557.433250841316	-192.757292346997	-100.566745377379
559.169803024622	-192.757292346997	-100.872679129917
560.906355207929	-192.757292346997	-101.178561874044
562.642907391235	-192.757292346997	-101.484393609759
564.379459574541	-192.757292346997	-101.790174337063
566.116011757847	-192.757292346997	-102.095904055955
567.852563941154	-192.757292346997	-102.401582766436
569.58911612446	-192.757292346997	-102.707210468506
571.325668307766	-192.757292346997	-103.012787162165
573.062220491073	-192.757292346997	-103.318312847413
574.798772674379	-192.757292346997	-103.623787524249
576.535324857685	-192.757292346997	-103.929211192674
578.271877040992	-192.757292346997	-104.234583852687
580.008429224298	-192.757292346997	-104.539905504289
581.744981407604	-192.757292346997	-104.84517614748
583.48153359091	-192.757292346997	-105.15039578226
585.218085774217	-192.757292346997	-105.455564408628
586.954637957523	-192.757292346997	-105.760682026586
588.691190140829	-192.757292346997	-106.065748636131
590.427742324135	-192.757292346997	-106.370764237266
592.164294507442	-192.757292346997	-106.675728829989
593.900846690748	-192.757292346997	-106.980642414301
595.637398874054	-194.493844530303	-107.285504990202
597.373951057361	-194.493844530303	-107.590316557691
599.110503240667	-194.493844530303	-107.895077116769
600.847055423973	-194.493844530303	-108.199786667436
602.583607607279	-194.493844530303	-108.504445209691
604.320159790586	-194.493844530303	-108.809052743536
606.056711973892	-194.493844530303	-109.113609268969
607.793264157198	-192.757292346997	-109.41811478599
609.529816340505	-192.757292346997	-109.722569294601
611.266368523811	-192.757292346997	-110.0269727948
613.002920707117	-192.757292346997	-110.331325286587
614.739472890423	-192.757292346997	-110.635626769964
616.47602507373	-192.757292346997	-110.939877244929
618.212577257036	-192.757292346997	-111.244076711483
619.949129440342	-192.757292346997	-111.548225169625
621.685681623649	-192.757292346997	-111.852322619357
623.422233806955	-192.757292346997	-112.156369060677
625.158785990261	-192.757292346997	-112.460364493585
626.895338173567	-192.757292346997	-112.764308918083
628.631890356874	-191.020740163691	-113.068202334169
630.36844254018	-191.020740163691	-113.372044741844
632.104994723486	-191.020740163691	-113.675836141107
633.841546906792	-191.020740163691	-113.97957653196
635.578099090099	-191.020740163691	-114.283265914401
637.314651273405	-191.020740163691	-114.58690428843
639.051203456711	-191.020740163691	-114.890491654049
640.787755640018	-191.020740163691	-115.194028011256
642.524307823324	-191.020740163691	-115.497513360052
644.26086000663	-191.020740163691	-115.800947700436
645.997412189936	-191.020740163691	-116.104331032409
647.733964373243	-191.020740163691	-116.407663355971
649.470516556549	-191.020740163691	-116.710944671122
651.207068739855	-191.020740163691	-117.014174977861
652.943620923162	-191.020740163691	-117.317354276189
654.680173106468	-191.020740163691	-117.620482566106
656.416725289774	-191.020740163691	-117.923559847612
658.15327747308	-191.020740163691	-118.226586120706
659.889829656387	-191.020740163691	-118.529561385389
661.626381839693	-191.020740163691	-118.83248564166
663.362934022999	-191.020740163691	-119.135358889521
665.099486206306	-191.020740163691	-119.43818112897
666.836038389612	-191.020740163691	-119.740952360008
668.572590572918	-191.020740163691	-120.043672582634
670.309142756224	-191.020740163691	-120.346341796849
672.045694939531	-189.284187980385	-120.648960002653
673.782247122837	-189.284187980385	-120.951527200046
675.518799306143	-189.284187980385	-121.254043389027
677.255351489449	-189.284187980385	-121.556508569597
678.991903672756	-189.284187980385	-121.858922741756
680.728455856062	-189.284187980385	-122.161285905503
682.465008039368	-189.284187980385	-122.463598060839
684.201560222675	-189.284187980385	-122.765859207764
685.938112405981	-187.547635797078	-123.068069346278
687.674664589287	-187.547635797078	-123.37022847638
689.411216772593	-187.547635797078	-123.672336598071
691.1477689559	-187.547635797078	-123.974393711351
692.884321139206	-187.547635797078	-124.276399816219
694.620873322512	-187.547635797078	-124.578354912676
696.357425505819	-187.547635797078	-124.880259000722
698.093977689125	-187.547635797078	-125.182112080357
699.830529872431	-185.811083613772	-125.48391415158
701.567082055737	-185.811083613772	-125.785665214392
703.303634239044	-185.811083613772	-126.087365268792
705.04018642235	-185.811083613772	-126.389014314782
706.776738605656	-185.811083613772	-126.69061235236
708.513290788963	-185.811083613772	-126.992159381527
710.249842972269	-185.811083613772	-127.293655402282
711.986395155575	-185.811083613772	-127.595100414626
713.722947338881	-184.074531430466	-127.896494418559
715.459499522188	-184.074531430466	-128.197837414081
717.196051705494	-184.074531430466	-128.499129401191
718.9326038888	-184.074531430466	-128.80037037989
720.669156072106	-184.074531430466	-129.101560350178
722.405708255413	-182.337979247159	-129.402699312054
724.142260438719	-182.337979247159	-129.70378726552
725.878812622025	-182.337979247159	-130.004824210574
727.615364805332	-182.337979247159	-130.305810147216
729.351916988638	-182.337979247159	-130.606745075447
731.088469171944	-182.337979247159	-130.907628995267
732.82502135525	-180.601427063853	-131.208461906676
734.561573538557	-180.601427063853	-131.509243809674
736.298125721863	-180.601427063853	-131.80997470426
738.034677905169	-180.601427063853	-132.110654590435
739.771230088476	-180.601427063853	-132.411283468198
741.507782271782	-178.864874880547	-132.71186133755
743.244334455088	-178.864874880547	-133.012388198491
744.980886638394	-178.864874880547	-133.312864051021
746.717438821701	-178.864874880547	-133.613288895139
748.453991005007	-178.864874880547	-133.913662730847
750.190543188313	-178.864874880547	-134.213985558142
751.92709537162	-177.128322697241	-134.514257377027
753.663647554926	-177.128322697241	-134.8144781875
755.400199738232	-177.128322697241	-135.114647989562
757.136751921538	-177.128322697241	-135.414766783213
758.873304104845	-177.128322697241	-135.714834568452
760.609856288151	-177.128322697241	-136.01485134528
762.346408471457	-175.391770513934	-136.314817113697
764.082960654763	-175.391770513934	-136.614731873703
765.81951283807	-175.391770513934	-136.914595625297
767.556065021376	-175.391770513934	-137.21440836848
769.292617204682	-175.391770513934	-137.514170103251
771.029169387989	-175.391770513934	-137.813880829612
772.765721571295	-175.391770513934	-138.113540547561
774.502273754601	-175.391770513934	-138.413149257098
776.238825937907	-175.391770513934	-138.712706958225
777.975378121214	-173.655218330628	-139.01221365094
779.71193030452	-173.655218330628	-139.311669335244
781.448482487826	-173.655218330628	-139.611074011137
783.185034671133	-173.655218330628	-139.910427678618
784.921586854439	-173.655218330628	-140.209730337688
786.658139037745	-173.655218330628	-140.508981988347
788.394691221051	-173.655218330628	-140.808182630594
790.131243404358	-171.918666147322	-141.10733226443
791.867795587664	-171.918666147322	-141.406430889855
793.60434777097	-171.918666147322	-141.705478506869
795.340899954277	-171.918666147322	-142.004475115471
797.077452137583	-171.918666147322	-142.303420715662
798.814004320889	-171.918666147322	-142.602315307442
800.550556504195	-171.918666147322	-142.90115889081
802.287108687502	-170.182113964016	-143.199951465767
804.023660870808	-170.182113964016	-143.498693032313
805.760213054114	-170.182113964016	-143.797383590447
807.496765237421	-170.182113964016	-144.096023140171
809.233317420727	-170.182113964016	-144.394611681483
810.969869604033	-170.182113964016	-144.693149214383
812.706421787339	-170.182113964016	-144.991635738873
814.442973970646	-170.182113964016	-145.290071254951
816.179526153952	-170.182113964016	-145.588455762617
817.916078337258	-168.445561780709	-145.886789261873
819.652630520564	-168.445561780709	-146.185071752717
821.389182703871	-168.445561780709	-146.48330323515
823.125734887177	-168.445561780709	-146.781483709172
824.862287070483	-168.445561780709	-147.079613174782
826.59883925379	-168.445561780709	-147.377691631981
828.335391437096	-168.445561780709	-147.675719080769
830.071943620402	-168.445561780709	-147.973695521145
831.808495803708	-168.445561780709	-148.27162095311
833.545047987015	-168.445561780709	-148.569495376664
835.281600170321	-168.445561780709	-148.867318791807
837.018152353627	-168.445561780709	-149.165091198538
838.754704536934	-168.445561780709	-149.462812596858
840.49125672024	-168.445561780709	-149.760482986767
842.227808903546	-168.445561780709	-150.058102368264
843.964361086852	-166.709009597403	-150.355670741351
845.700913270159	-166.709009597403	-150.653188106025
847.437465453465	-166.709009597403	-150.950654462289
849.174017636771	-166.709009597403	-151.248069810141
850.910569820078	-166.709009597403	-151.545434149582
852.647122003384	-166.709009597403	-151.842747480612
854.38367418669	-166.709009597403	-152.14000980323
856.120226369996	-166.709009597403	-152.437221117438
857.856778553303	-166.709009597403	-152.734381423233
859.593330736609	-166.709009597403	-153.031490720618
861.329882919915	-166.709009597403	-153.328549009591
863.066435103221	-166.709009597403	-153.625556290153
864.802987286528	-166.709009597403	-153.922512562304
866.539539469834	-166.709009597403	-154.219417826043
868.27609165314	-166.709009597403	-154.516272081371
870.012643836447	-166.709009597403	-154.813075328288
871.749196019753	-166.709009597403	-155.109827566793
873.485748203059	-166.709009597403	-155.406528796888
875.222300386365	-166.709009597403	-155.703179018571
876.958852569672	-166.709009597403	-155.999778231842
878.695404752978	-166.709009597403	-156.296326436703
880.431956936284	-166.709009597403	-156.592823633152
882.168509119591	-164.972457414097	-156.889269821189
883.905061302897	-164.972457414097	-157.185665000816
885.641613486203	-164.972457414097	-157.482009172031
887.378165669509	-164.972457414097	-157.778302334835
889.114717852816	-164.972457414097	-158.074544489228
890.851270036122	-164.972457414097	-158.370735635209
892.587822219428	-164.972457414097	-158.666875772779
894.324374402735	-164.972457414097	-158.962964901938
896.060926586041	-164.972457414097	-159.259003022685
897.797478769347	-163.23590523079	-159.554990135021
899.534030952653	-163.23590523079	-159.850926238946
901.27058313596	-163.23590523079	-160.14681133446
903.007135319266	-163.23590523079	-160.442645421562
904.743687502572	-163.23590523079	-160.738428500253
906.480239685878	-163.23590523079	-161.034160570533
908.216791869185	-161.499353047484	-161.329841632401
909.953344052491	-161.499353047484	-161.625471685858
911.689896235797	-161.499353047484	-161.921050730904
913.426448419104	-161.499353047484	-162.216578767538
915.16300060241	-159.762800864178	-162.512055795762
916.899552785716	-159.762800864178	-162.807481815574
918.636104969022	-159.762800864178	-163.102856826974
920.372657152329	-159.762800864178	-163.398180829964
922.109209335635	-159.762800864178	-163.693453824542
923.845761518941	-159.762800864178	-163.988675810709
925.582313702248	-159.762800864178	-164.283846788464
927.318865885554	-159.762800864178	-164.578966757808
929.05541806886	-159.762800864178	-164.874035718741
930.791970252166	-159.762800864178	-165.169053671263
932.528522435473	-159.762800864178	-165.464020615373
934.265074618779	-158.026248680872	-165.758936551072
936.001626802085	-158.026248680872	-166.05380147836
937.738178985392	-158.026248680872	-166.348615397236
939.474731168698	-158.026248680872	-166.643378307702
941.211283352004	-158.026248680872	-166.938090209756
942.94783553531	-158.026248680872	-167.232751103398
944.684387718617	-158.026248680872	-167.527360988629
946.420939901923	-158.026248680872	-167.821919865449
948.157492085229	-158.026248680872	-168.116427733858
949.894044268535	-158.026248680872	-168.410884593856
951.630596451842	-156.289696497565	-168.705290445442
953.367148635148	-156.289696497565	-168.999645288617
955.103700818454	-156.289696497565	-169.29394912338
956.840253001761	-156.289696497565	-169.588201949732
958.576805185067	-156.289696497565	-169.882403767673
960.313357368373	-156.289696497565	-170.176554577203
962.04990955168	-156.289696497565	-170.470654378322
963.786461734986	-156.289696497565	-170.764703171029
965.523013918292	-156.289696497565	-171.058700955325
967.259566101598	-156.289696497565	-171.352647731209
968.996118284905	-156.289696497565	-171.646543498682
970.732670468211	-154.553144314259	-171.940388257744
972.469222651517	-154.553144314259	-172.234182008395
974.205774834824	-154.553144314259	-172.527924750634
975.94232701813	-154.553144314259	-172.821616484462
977.678879201436	-154.553144314259	-173.115257209879
979.415431384742	-154.553144314259	-173.408846926885
981.151983568049	-154.553144314259	-173.702385635479
982.888535751355	-154.553144314259	-173.995873335662
984.625087934661	-152.816592130953	-174.289310027433
986.361640117967	-152.816592130953	-174.582695710794
988.098192301274	-152.816592130953	-174.876030385743
989.83474448458	-152.816592130953	-175.169314052281
991.571296667886	-152.816592130953	-175.462546710407
993.307848851192	-151.080039947646	-175.755728360122
995.044401034499	-151.080039947646	-176.048859001426
996.780953217805	-151.080039947646	-176.341938634319
998.517505401111	-151.080039947646	-176.6349672588
1000.25405758442	-149.34348776434	-176.92794487487
1001.99060976772	-149.34348776434	-177.220871482529
1003.72716195103	-149.34348776434	-177.513747081776
1005.46371413434	-149.34348776434	-177.806571672612
1007.20026631764	-147.606935581034	-178.099345255037
1008.93681850095	-147.606935581034	-178.392067829051
1010.67337068426	-147.606935581034	-178.684739394653
1012.40992286756	-145.870383397728	-178.977359951844
1014.14647505087	-145.870383397728	-179.269929500624
1015.88302723417	-145.870383397728	-179.562448040992
1017.61957941748	-144.133831214421	-179.854915572949
1019.35613160079	-144.133831214421	-180.147332096495
1021.09268378409	-144.133831214421	-180.43969761163
1022.8292359674	-142.397279031115	-180.732012118353
1024.56578815071	-142.397279031115	-181.024275616665
1026.30234033401	-140.660726847809	-181.316488106566
1028.03889251732	-140.660726847809	-181.608649588055
1029.77544470062	-138.924174664502	-181.900760061133
1031.51199688393	-137.187622481196	-182.1928195258
1033.24854906724	-137.187622481196	-182.484827982055
1034.98510125054	-135.45107029789	-182.7767854299
1036.72165343385	-133.714518114584	-183.068691869332
1038.45820561716	-133.714518114584	-183.360547300354
1040.19475780046	-131.977965931277	-183.652351722965
1041.93130998377	-130.241413747971	-183.944105137164
1043.66786216707	-130.241413747971	-184.235807542951
1045.40441435038	-130.241413747971	-184.527458940328
1047.14096653369	-128.504861564665	-184.819059329293
1048.87751871699	-128.504861564665	-185.110608709847
1050.6140709003	-126.768309381358	-185.402107081989
1052.35062308361	-125.031757198052	-185.693554445721
1054.08717526691	-125.031757198052	-185.984950801041
1055.82372745022	-123.295205014746	-186.27629614795
1057.56027963352	-123.295205014746	-186.567590486447
1059.29683181683	-121.55865283144	-186.858833816533
1061.03338400014	-121.55865283144	-187.150026138208
1062.76993618344	-119.822100648133	-187.441167451472
1064.50648836675	-119.822100648133	-187.732257756324
1066.24304055006	-118.085548464827	-188.023297052765
1067.97959273336	-116.348996281521	-188.314285340795
1069.71614491667	-116.348996281521	-188.605222620413
1071.45269709998	-114.612444098215	-188.89610889162
1073.18924928328	-114.612444098215	-189.186944154416
1074.92580146659	-112.875891914908	-189.4777284088
1076.66235364989	-112.875891914908	-189.768461654774
1078.3989058332	-111.139339731602	-190.059143892336
1080.13545801651	-109.402787548296	-190.349775121486
1081.87201019981	-109.402787548296	-190.640355342226
1083.60856238312	-109.402787548296	-190.930884554554
1085.34511456643	-109.402787548296	-191.221362758471
1087.08166674973	-109.402787548296	-191.511789953976
1088.81821893304	-109.402787548296	-191.80216614107
1090.55477111634	-109.402787548296	-192.092491319753
1092.29132329965	-109.402787548296	-192.382765490025
1094.02787548296	-109.402787548296	-192.672988651885
1095.76442766626	-109.402787548296	-192.963160805334
1097.50097984957	-109.402787548296	-193.253281950372
1099.23753203288	-109.402787548296	-193.543352086999
1100.97408421618	-109.402787548296	-193.833371215214
1102.71063639949	-109.402787548296	-194.123339335018
1104.44718858279	-109.402787548296	-194.41325644641
1106.1837407661	-109.402787548296	-194.703122549392
1107.92029294941	-109.402787548296	-194.992937643962
1109.65684513271	-109.402787548296	-195.28270173012
1111.39339731602	-109.402787548296	-195.572414807868
1113.12994949933	-107.666235364989	-195.862076877204
1114.86650168263	-107.666235364989	-196.151687938129
1116.60305386594	-107.666235364989	-196.441247990642
1118.33960604924	-107.666235364989	-196.730757034745
1120.07615823255	-107.666235364989	-197.020215070436
1121.81271041586	-107.666235364989	-197.309622097715
1123.54926259916	-107.666235364989	-197.598978116584
1125.28581478247	-105.929683181683	-197.888283127041
1127.02236696578	-105.929683181683	-198.177537129087
1128.75891914908	-105.929683181683	-198.466740122721
1130.49547133239	-105.929683181683	-198.755892107945
1132.23202351569	-105.929683181683	-199.044993084756
1133.968575699	-105.929683181683	-199.334043053157
1135.70512788231	-104.193130998377	-199.623042013147
1137.44168006561	-104.193130998377	-199.911989964725
1139.17823224892	-104.193130998377	-200.200886907891
1140.91478443223	-104.193130998377	-200.489732842647
1142.65133661553	-104.193130998377	-200.778527768991
1144.38788879884	-102.456578815071	-201.067271686924
1146.12444098215	-102.456578815071	-201.355964596446
1147.86099316545	-102.456578815071	-201.644606497556
1149.59754534876	-102.456578815071	-201.933197390255
1151.33409753206	-100.720026631764	-202.221737274543
1153.07064971537	-100.720026631764	-202.510226150419
1154.80720189868	-100.720026631764	-202.798664017885
1156.54375408198	-100.720026631764	-203.087050876938
1158.28030626529	-100.720026631764	-203.375386727581
1160.0168584486	-98.983474448458	-203.663671569812
1161.7534106319	-98.983474448458	-203.951905403632
1163.48996281521	-98.983474448458	-204.240088229041
1165.22651499851	-97.2469222651517	-204.528220046039
1166.96306718182	-97.2469222651517	-204.816300854625
1168.69961936513	-97.2469222651517	-205.1043306548
1170.43617154843	-97.2469222651517	-205.392309446563
1172.17272373174	-97.2469222651517	-205.680237229915
1173.90927591505	-95.5103700818454	-205.968114004856
1175.64582809835	-95.5103700818454	-206.255939771386
1177.38238028166	-95.5103700818454	-206.543714529505
1179.11893246496	-93.7738178985391	-206.831438279212
1180.85548464827	-93.7738178985391	-207.119111020508
1182.59203683158	-93.7738178985391	-207.406732753392
1184.32858901488	-93.7738178985391	-207.694303477865
1186.06514119819	-92.0372657152329	-207.981823193927
1187.8016933815	-92.0372657152329	-208.269291901578
1189.5382455648	-92.0372657152329	-208.556709600817
1191.27479774811	-92.0372657152329	-208.844076291645
1193.01134993141	-92.0372657152329	-209.131391974062
1194.74790211472	-92.0372657152329	-209.418656648068
1196.48445429803	-90.3007135319266	-209.705870313662
1198.22100648133	-90.3007135319266	-209.993032970845
1199.95755866464	-90.3007135319266	-210.280144619617
1201.69411084795	-90.3007135319266	-210.567205259977
1203.43066303125	-88.5641613486203	-210.854214891926
1205.16721521456	-88.5641613486203	-211.141173515464
1206.90376739787	-88.5641613486203	-211.42808113059
1208.64031958117	-88.5641613486203	-211.714937737305
1210.37687176448	-86.827609165314	-212.001743335609
1212.11342394778	-86.827609165314	-212.288497925502
1213.84997613109	-86.827609165314	-212.575201506983
1215.5865283144	-86.827609165314	-212.861854080053
1217.3230804977	-85.0910569820078	-213.148455644712
1219.05963268101	-85.0910569820078	-213.435006200959
1220.79618486432	-85.0910569820078	-213.721505748796
1222.53273704762	-85.0910569820078	-214.007954288221
1224.26928923093	-83.3545047987015	-214.294351819234
1226.00584141423	-83.3545047987015	-214.580698341836
1227.74239359754	-83.3545047987015	-214.866993856027
1229.47894578085	-81.6179526153952	-215.153238361807
1231.21549796415	-81.6179526153952	-215.439431859175
1232.95205014746	-81.6179526153952	-215.725574348133
1234.68860233077	-79.8814004320889	-216.011665828678
1236.42515451407	-79.8814004320889	-216.297706300813
1238.16170669738	-79.8814004320889	-216.583695764536
1239.89825888068	-78.1448482487826	-216.869634219848
1241.63481106399	-78.1448482487826	-217.155521666749
1243.3713632473	-78.1448482487826	-217.441358105238
1245.1079154306	-76.4082960654763	-217.727143535316
1246.84446761391	-76.4082960654763	-218.012877956983
1248.58101979722	-76.4082960654763	-218.298561370239
1250.31757198052	-74.6717438821701	-218.584193775083
1252.05412416383	-74.6717438821701	-218.869775171516
1253.79067634713	-72.9351916988638	-219.155305559537
1255.52722853044	-72.9351916988638	-219.440784939148
1257.26378071375	-72.9351916988638	-219.726213310347
1259.00033289705	-71.1986395155575	-220.011590673135
1260.73688508036	-71.1986395155575	-220.296917027511
1262.47343726367	-71.1986395155575	-220.582192373476
1264.20998944697	-69.4620873322512	-220.86741671103
1265.94654163028	-69.4620873322512	-221.152590040173
1267.68309381358	-69.4620873322512	-221.437712360904
1269.41964599689	-69.4620873322512	-221.722783673224
1271.1561981802	-69.4620873322512	-222.007803977133
1272.8927503635	-67.7255351489449	-222.29277327263
1274.62930254681	-67.7255351489449	-222.577691559717
1276.36585473012	-67.7255351489449	-222.862558838391
1278.10240691342	-65.9889829656387	-223.147375108655
1279.83895909673	-65.9889829656387	-223.432140370507
1281.57551128004	-65.9889829656387	-223.716854623948
1283.31206346334	-64.2524307823324	-224.001517868978
1285.04861564665	-64.2524307823324	-224.286130105596
1286.78516782995	-64.2524307823324	-224.570691333804
1288.52172001326	-64.2524307823324	-224.855201553599
1290.25827219657	-64.2524307823324	-225.139660764984
1291.99482437987	-62.5158785990261	-225.424068967957
1293.73137656318	-62.5158785990261	-225.708426162519
1295.46792874649	-62.5158785990261	-225.99273234867
1297.20448092979	-60.7793264157198	-226.276987526409
1298.9410331131	-60.7793264157198	-226.561191695737
1300.6775852964	-60.7793264157198	-226.845344856654
1302.41413747971	-60.7793264157198	-227.12944700916
1304.15068966302	-59.0427742324135	-227.413498153254
1305.88724184632	-59.0427742324135	-227.697498288937
1307.62379402963	-57.3062220491073	-227.981447416208
1309.36034621294	-57.3062220491073	-228.265345535069
1311.09689839624	-57.3062220491073	-228.549192645518
1312.83345057955	-55.569669865801	-228.832988747556
1314.57000276285	-55.569669865801	-229.116733841182
1316.30655494616	-55.569669865801	-229.400427926397
1318.04310712947	-53.8331176824947	-229.684071003201
1319.77965931277	-53.8331176824947	-229.967663071594
1321.51621149608	-52.0965654991884	-230.251204131575
1323.25276367939	-52.0965654991884	-230.534694183145
1324.98931586269	-50.3600133158821	-230.818133226304
1326.725868046	-50.3600133158821	-231.101521261051
1328.4624202293	-48.6234611325759	-231.384858287388
1330.19897241261	-48.6234611325759	-231.668144305312
1331.93552459592	-46.8869089492696	-231.951379314826
1333.67207677922	-46.8869089492696	-232.234563315928
1335.40862896253	-46.8869089492696	-232.517696308619
1337.14518114584	-45.1503567659633	-232.800778292899
1338.88173332914	-45.1503567659633	-233.083809268767
1340.61828551245	-43.413804582657	-233.366789236225
1342.35483769575	-43.413804582657	-233.64971819527
1344.09138987906	-43.413804582657	-233.932596145905
1345.82794206237	-41.6772523993507	-234.215423088128
1347.56449424567	-41.6772523993507	-234.49819902194
1349.30104642898	-41.6772523993507	-234.780923947341
1351.03759861229	-39.9407002160445	-235.06359786433
1352.77415079559	-39.9407002160445	-235.346220772908
1354.5107029789	-38.2041480327382	-235.628792673075
1356.24725516221	-38.2041480327382	-235.911313564831
1357.98380734551	-38.2041480327382	-236.193783448175
1359.72035952882	-36.4675958494319	-236.476202323108
1361.45691171212	-36.4675958494319	-236.75857018963
1363.19346389543	-34.7310436661256	-237.04088704774
1364.93001607874	-34.7310436661256	-237.323152897439
1366.66656826204	-32.9944914828193	-237.605367738727
1368.40312044535	-32.9944914828193	-237.887531571603
1370.13967262866	-32.9944914828193	-238.169644396068
1371.87622481196	-32.9944914828193	-238.451706212122
1373.61277699527	-31.2579392995131	-238.733717019765
1375.34932917857	-29.5213871162068	-239.015676818996
1377.08588136188	-29.5213871162068	-239.297585609816
1378.82243354519	-27.7848349329005	-239.579443392225
1380.55898572849	-27.7848349329005	-239.861250166222
1382.2955379118	-27.7848349329005	-240.143005931809
1384.03209009511	-26.0482827495942	-240.424710688983
1385.76864227841	-26.0482827495942	-240.706364437747
1387.50519446172	-24.3117305662879	-240.987967178099
1389.24174664502	-24.3117305662879	-241.26951891004
1390.97829882833	-22.5751783829816	-241.55101963357
1392.71485101164	-20.8386261996754	-241.832469348689
1394.45140319494	-20.8386261996754	-242.113868055396
1396.18795537825	-19.1020740163691	-242.395215753691
1397.92450756156	-19.1020740163691	-242.676512443576
1399.66105974486	-19.1020740163691	-242.957758125049
1401.39761192817	-17.3655218330628	-243.238952798111
1403.13416411147	-15.6289696497565	-243.520096462762
1404.87071629478	-15.6289696497565	-243.801189119001
1406.60726847809	-13.8924174664502	-244.082230766829
1408.34382066139	-13.8924174664502	-244.363221406246
1410.0803728447	-13.8924174664502	-244.644161037252
1411.81692502801	-12.155865283144	-244.925049659846
1413.55347721131	-12.155865283144	-245.205887274029
1415.29002939462	-12.155865283144	-245.486673879801
1417.02658157793	-10.4193130998377	-245.767409477161
1418.76313376123	-10.4193130998377	-246.04809406611
1420.49968594454	-8.6827609165314	-246.328727646648
1422.23623812784	-8.6827609165314	-246.609310218774
1423.97279031115	-6.94620873322512	-246.889841782489
1425.70934249446	-6.94620873322512	-247.170322337793
1427.44589467776	-5.20965654991884	-247.450751884686
1429.18244686107	-5.20965654991884	-247.731130423167
1430.91899904438	-5.20965654991884	-248.011457953237
1432.65555122768	-3.47310436661256	-248.291734474896
1434.39210341099	-1.73655218330628	-248.571959988144
1436.12865559429	-1.73655218330628	-248.85213449298
1437.8652077776	-1.73655218330628	-249.132257989405
1439.60175996091	0	-249.412330477418
1441.33831214421	1.73655218330628	-249.69235195702
1443.07486432752	1.73655218330628	-249.972322428211
1444.81141651083	3.47310436661256	-250.252241890991
1446.54796869413	3.47310436661256	-250.53211034536
1448.28452087744	5.20965654991884	-250.811927791317
1450.02107306074	5.20965654991884	-251.091694228863
1451.75762524405	5.20965654991884	-251.371409657997
1453.49417742736	6.94620873322512	-251.65107407872
1455.23072961066	8.6827609165314	-251.930687491032
1456.96728179397	8.6827609165314	-252.210249894933
1458.70383397728	8.6827609165314	-252.489761290422
1460.44038616058	10.4193130998377	-252.769221677501
1462.17693834389	10.4193130998377	-253.048631056167
1463.91349052719	12.155865283144	-253.327989426423
1465.6500427105	13.8924174664502	-253.607296788267
1467.38659489381	13.8924174664502	-253.8865531417
1469.12314707711	13.8924174664502	-254.165758486722
1470.85969926042	15.6289696497565	-254.444912823332
1472.59625144373	17.3655218330628	-254.724016151531
1474.33280362703	17.3655218330628	-255.003068471319
1476.06935581034	19.1020740163691	-255.282069782695
1477.80590799364	19.1020740163691	-255.561020085661
1479.54246017695	20.8386261996754	-255.839919380215
1481.27901236026	20.8386261996754	-256.118767666357
1483.01556454356	22.5751783829816	-256.397564944088
1484.75211672687	22.5751783829816	-256.676311213408
1486.48866891018	22.5751783829816	-256.955006474317
1488.22522109348	24.3117305662879	-257.233650726815
1489.96177327679	26.0482827495942	-257.512243970901
1491.6983254601	26.0482827495942	-257.790786206576
1493.4348776434	26.0482827495942	-258.069277433839
1495.17142982671	27.7848349329005	-258.347717652692
1496.90798201001	27.7848349329005	-258.626106863133
1498.64453419332	29.5213871162068	-258.904445065162
1500.38108637663	29.5213871162068	-259.182732258781
1502.11763855993	31.2579392995131	-259.460968443988
1503.85419074324	31.2579392995131	-259.739153620784
1505.59074292655	32.9944914828193	-260.017287789168
1507.32729510985	32.9944914828193	-260.295370949142
1509.06384729316	34.7310436661256	-260.573403100704
1510.80039947646	34.7310436661256	-260.851384243854
1512.53695165977	36.4675958494319	-261.129314378594
1514.27350384308	38.2041480327382	-261.407193504922
1516.01005602638	38.2041480327382	-261.685021622839
1517.74660820969	39.9407002160445	-261.962798732344
1519.483160393	39.9407002160445	-262.240524833438
1521.2197125763	41.6772523993507	-262.518199926121
1522.95626475961	43.413804582657	-262.795824010393
1524.69281694291	45.1503567659633	-263.073397086253
1526.42936912622	46.8869089492696	-263.350919153702
1528.16592130953	46.8869089492696	-263.62839021274
1529.90247349283	48.6234611325759	-263.905810263367
1531.63902567614	48.6234611325759	-264.183179305582
1533.37557785945	50.3600133158821	-264.460497339386
1535.11213004275	50.3600133158821	-264.737764364778
1536.84868222606	52.0965654991884	-265.01498038176
1538.58523440936	53.8331176824947	-265.29214539033
1540.32178659267	53.8331176824947	-265.569259390489
1542.05833877598	55.569669865801	-265.846322382236
1543.79489095928	57.3062220491073	-266.123334365572
1545.53144314259	59.0427742324135	-266.400295340497
1547.2679953259	59.0427742324135	-266.677205307011
1549.0045475092	59.0427742324135	-266.954064265113
1550.74109969251	60.7793264157198	-267.230872214804
1552.47765187581	62.5158785990261	-267.507629156084
1554.21420405912	62.5158785990261	-267.784335088952
1555.95075624243	64.2524307823324	-268.060990013409
1557.68730842573	64.2524307823324	-268.337593929455
1559.42386060904	65.9889829656387	-268.61414683709
1561.16041279235	65.9889829656387	-268.890648736313
1562.89696497565	67.7255351489449	-269.167099627125
1564.63351715896	69.4620873322512	-269.443499509526
1566.37006934227	71.1986395155575	-269.719848383515
1568.10662152557	71.1986395155575	-269.996146249093
1569.84317370888	71.1986395155575	-270.27239310626
1571.57972589218	72.9351916988638	-270.548588955015
1573.31627807549	74.6717438821701	-270.82473379536
1575.0528302588	76.4082960654763	-271.100827627293
1576.7893824421	78.1448482487826	-271.376870450814
1578.52593462541	78.1448482487826	-271.652862265925
1580.26248680872	79.8814004320889	-271.928803072624
1581.99903899202	79.8814004320889	-272.204692870911
1583.73559117533	81.6179526153952	-272.480531660788
1585.47214335863	83.3545047987015	-272.756319442253
1587.20869554194	85.0910569820078	-273.032056215307
1588.94524772525	85.0910569820078	-273.30774197995
1590.68179990855	85.0910569820078	-273.583376736181
1592.41835209186	86.827609165314	-273.858960484001
1594.15490427517	88.5641613486203	-274.13449322341
1595.89145645847	90.3007135319266	-274.409974954407
1597.62800864178	92.0372657152329	-274.685405676993
1599.36456082508	92.0372657152329	-274.960785391168
1601.10111300839	93.7738178985391	-275.236114096932
1602.8376651917	95.5103700818454	-275.511391794284
1604.574217375	97.2469222651517	-275.786618483225
1606.31076955831	98.983474448458	-276.061794163755
1608.04732174162	98.983474448458	-276.336918835873
1609.78387392492	100.720026631764	-276.61199249958
1611.52042610823	102.456578815071	-276.887015154876
1613.25697829153	102.456578815071	-277.161986801761
1614.99353047484	104.193130998377	-277.436907440234
1616.73008265815	105.929683181683	-277.711777070296
1618.46663484145	107.666235364989	-277.986595691947
1620.20318702476	109.402787548296	-278.261363305186
1621.93973920807	111.139339731602	-278.536079910014
1623.67629139137	112.875891914908	-278.810745506431
1625.41284357468	112.875891914908	-279.085360094437
1627.14939575799	114.612444098215	-279.359923674031
1628.88594794129	114.612444098215	-279.634436245214
1630.6225001246	116.348996281521	-279.908897807986
1632.3590523079	118.085548464827	-280.183308362346
1634.09560449121	119.822100648133	-280.457667908295
1635.83215667452	121.55865283144	-280.731976445833
1637.56870885782	123.295205014746	-281.006233974959
1639.30526104113	125.031757198052	-281.280440495674
1641.04181322444	125.031757198052	-281.554596007978
1642.77836540774	126.768309381358	-281.828700511871
1644.51491759105	128.504861564665	-282.102754007352
1646.25146977435	130.241413747971	-282.376756494422
1647.98802195766	130.241413747971	-282.650707973081
1649.72457414097	131.977965931277	-282.924608443329
1651.46112632427	133.714518114584	-283.198457905165
1653.19767850758	135.45107029789	-283.47225635859
1654.93423069089	137.187622481196	-283.746003803603
1656.67078287419	137.187622481196	-284.019700240206
1658.4073350575	138.924174664502	-284.293345668397
1658.4073350575	140.660726847809	-284.293345668397
1660.1438872408	142.397279031115	-284.566940088176
1661.88043942411	142.397279031115	-284.840483499545
1663.61699160742	144.133831214421	-285.113975902502
1663.61699160742	145.870383397728	-285.113975902502
1665.35354379072	147.606935581034	-285.387417297048
1667.09009597403	149.34348776434	-285.660807683182
1668.82664815734	151.080039947646	-285.934147060906
1670.56320034064	151.080039947646	-286.207435430217
1672.29975252395	152.816592130953	-286.480672791118
1674.03630470725	154.553144314259	-286.753859143608
1675.77285689056	156.289696497565	-287.026994487686
1677.50940907387	158.026248680872	-287.300078823353
1679.24596125717	159.762800864178	-287.573112150608
1680.98251344048	161.499353047484	-287.846094469452
1682.71906562379	163.23590523079	-288.119025779885
1684.45561780709	164.972457414097	-288.391906081907
1686.1921699904	166.709009597403	-288.664735375517
1687.9287221737	168.445561780709	-288.937513660716
1689.66527435701	170.182113964016	-289.210240937504
1691.40182654032	171.918666147322	-289.482917205881
1693.13837872362	173.655218330628	-289.755542465846
1694.87493090693	175.391770513934	-290.0281167174
1696.61148309024	177.128322697241	-290.300639960542
1698.34803527354	178.864874880547	-290.573112195274
1700.08458745685	180.601427063853	-290.845533421594
1701.82113964016	182.337979247159	-291.117903639502
1703.55769182346	184.074531430466	-291.390222849
1705.29424400677	184.074531430466	-291.662491050086
1707.03079619007	185.811083613772	-291.934708242761
1708.76734837338	187.547635797078	-292.206874427025
1710.50390055669	189.284187980385	-292.478989602877
1710.50390055669	191.020740163691	-292.478989602877
1712.24045273999	192.757292346997	-292.751053770318
1713.9770049233	194.493844530303	-293.023066929348
1715.71355710661	196.23039671361	-293.295029079966
1717.45010928991	197.966948896916	-293.566940222173
1719.18666147322	199.703501080222	-293.838800355969
1720.92321365652	199.703501080222	-294.110609481354
1722.65976583983	201.440053263529	-294.382367598327
1724.39631802314	203.176605446835	-294.654074706889
1724.39631802314	204.913157630141	-294.654074706889
1726.13287020644	206.649709813447	-294.92573080704
1727.86942238975	208.386261996754	-295.197335898779
1729.60597457306	208.386261996754	-295.468889982107
1731.34252675636	210.12281418006	-295.740393057024
1731.34252675636	211.859366363366	-295.740393057024
1733.07907893967	213.595918546673	-296.011845123529
1734.81563112297	213.595918546673	-296.283246181624
1736.55218330628	215.332470729979	-296.554596231307
1738.28873548959	217.069022913285	-296.825895272578
1740.02528767289	218.805575096591	-297.097143305439
1741.7618398562	220.542127279898	-297.368340329888
1743.49839203951	222.278679463204	-297.639486345925
1743.49839203951	224.01523164651	-297.639486345925
1745.23494422281	225.751783829816	-297.910581353552
1746.97149640612	227.488336013123	-298.181625352767
1748.70804858942	229.224888196429	-298.452618343571
1750.44460077273	229.224888196429	-298.723560325964
1752.18115295604	230.961440379735	-298.994451299945
1752.18115295604	232.697992563042	-298.994451299945
1752.18115295604	234.434544746348	-298.994451299945
1753.91770513934	236.171096929654	-299.265291265515
1755.65425732265	236.171096929654	-299.536080222674
1757.39080950596	237.90764911296	-299.806818171421
1757.39080950596	239.644201296267	-299.806818171421
1759.12736168926	241.380753479573	-300.077505111758
1760.86391387257	243.117305662879	-300.348141043682
1762.60046605587	244.853857846186	-300.618725967196
1764.33701823918	246.590410029492	-300.889259882298
1764.33701823918	248.326962212798	-300.889259882298
1766.07357042249	250.063514396104	-301.159742788989
1767.81012260579	251.800066579411	-301.430174687269
1769.5466747891	253.536618762717	-301.700555577138
1771.28322697241	255.273170946023	-301.970885458595
1773.01977915571	257.00972312933	-302.241164331641
1774.75633133902	258.746275312636	-302.511392196275
1776.49288352233	260.482827495942	-302.781569052498
1776.49288352233	262.219379679248	-302.781569052498
1778.22943570563	263.955931862555	-303.05169490031
1779.96598788894	265.692484045861	-303.321769739711
1781.70254007224	267.429036229167	-303.5917935707
1783.43909225555	269.165588412473	-303.861766393279
1785.17564443886	270.90214059578	-304.131688207445
1785.17564443886	272.638692779086	-304.131688207445
1786.91219662216	274.375244962392	-304.401559013201
1788.64874880547	276.111797145699	-304.671378810545
1790.38530098878	277.848349329005	-304.941147599478
1792.12185317208	279.584901512311	-305.21086538
1793.85840535539	281.321453695617	-305.48053215211
1795.59495753869	283.058005878924	-305.750147915809
1797.331509722	284.79455806223	-306.019712671097
1799.06806190531	286.531110245536	-306.289226417974
1800.80461408861	288.267662428843	-306.558689156439
1802.54116627192	290.004214612149	-306.828100886493
1802.54116627192	291.740766795455	-306.828100886493
1804.27771845523	293.477318978761	-307.097461608135
1806.01427063853	295.213871162068	-307.366771321367
1806.01427063853	296.950423345374	-307.366771321367
1807.75082282184	298.68697552868	-307.636030026187
1809.48737500514	300.423527711987	-307.905237722595
1811.22392718845	302.160079895293	-308.174394410593
1812.96047937176	303.896632078599	-308.443500090179
1814.69703155506	305.633184261905	-308.712554761354
1814.69703155506	307.369736445212	-308.712554761354
1816.43358373837	309.106288628518	-308.981558424118
1816.43358373837	310.842840811824	-308.981558424118
1818.17013592168	312.579392995131	-309.25051107847
1818.17013592168	314.315945178437	-309.25051107847
1819.90668810498	316.052497361743	-309.519412724411
1819.90668810498	317.789049545049	-309.519412724411
1821.64324028829	319.525601728356	-309.788263361941
1821.64324028829	321.262153911662	-309.788263361941
1823.37979247159	322.998706094968	-310.057062991059
1823.37979247159	324.735258278275	-310.057062991059
1825.1163446549	326.471810461581	-310.325811611766
1826.85289683821	328.208362644887	-310.594509224062
1826.85289683821	329.944914828193	-310.594509224062
1828.58944902151	331.6814670115	-310.863155827947
1828.58944902151	333.418019194806	-310.863155827947
1828.58944902151	335.154571378112	-310.863155827947
1830.32600120482	336.891123561418	-311.13175142342
1830.32600120482	338.627675744725	-311.13175142342
1832.06255338813	340.364227928031	-311.400296010482
1832.06255338813	342.100780111337	-311.400296010482
1833.79910557143	343.837332294644	-311.668789589133
1833.79910557143	345.57388447795	-311.668789589133
1835.53565775474	347.310436661256	-311.937232159372
1835.53565775474	349.046988844562	-311.937232159372
1837.27220993804	350.783541027869	-312.2056237212
1839.00876212135	352.520093211175	-312.473964274617
1839.00876212135	354.256645394481	-312.473964274617
1840.74531430466	355.993197577788	-312.742253819622
1840.74531430466	357.729749761094	-312.742253819622
1842.48186648796	359.4663019444	-313.010492356217
1842.48186648796	361.202854127706	-313.010492356217
1844.21841867127	362.939406311013	-313.2786798844
1844.21841867127	364.675958494319	-313.2786798844
1844.21841867127	366.412510677625	-313.2786798844
1845.95497085458	368.149062860932	-313.546816404171
1845.95497085458	369.885615044238	-313.546816404171
1845.95497085458	371.622167227544	-313.546816404171
1847.69152303788	373.35871941085	-313.814901915532
1847.69152303788	375.095271594157	-313.814901915532
1847.69152303788	376.831823777463	-313.814901915532
1847.69152303788	378.568375960769	-313.814901915532
1849.42807522119	380.304928144075	-314.082936418481
1849.42807522119	382.041480327382	-314.082936418481
1849.42807522119	383.778032510688	-314.082936418481
1849.42807522119	385.514584693994	-314.082936418481
1851.1646274045	387.251136877301	-314.350919913019
1851.1646274045	388.987689060607	-314.350919913019
1851.1646274045	390.724241243913	-314.350919913019
1851.1646274045	392.460793427219	-314.350919913019
1852.9011795878	394.197345610526	-314.618852399145
1852.9011795878	395.933897793832	-314.618852399145
1852.9011795878	397.670449977138	-314.618852399145
1854.63773177111	399.407002160445	-314.88673387686
1854.63773177111	401.143554343751	-314.88673387686
1854.63773177111	402.880106527057	-314.88673387686
1856.37428395441	404.616658710363	-315.154564346164
1856.37428395441	406.35321089367	-315.154564346164
1856.37428395441	408.089763076976	-315.154564346164
1858.11083613772	409.826315260282	-315.422343807057
1858.11083613772	411.562867443589	-315.422343807057
1858.11083613772	413.299419626895	-315.422343807057
1858.11083613772	415.035971810201	-315.422343807057
1858.11083613772	416.772523993507	-315.422343807057
1858.11083613772	418.509076176814	-315.422343807057
1859.84738832103	420.24562836012	-315.690072259538
1859.84738832103	421.982180543426	-315.690072259538
1859.84738832103	423.718732726732	-315.690072259538
1858.11083613772	425.455284910039	-315.422343807057
1858.11083613772	427.191837093345	-315.422343807057
1858.11083613772	428.928389276651	-315.422343807057
1858.11083613772	430.664941459958	-315.422343807057
1858.11083613772	432.401493643264	-315.422343807057
1858.11083613772	434.13804582657	-315.422343807057
1858.11083613772	435.874598009876	-315.422343807057
1858.11083613772	437.611150193183	-315.422343807057
1858.11083613772	439.347702376489	-315.422343807057
1858.11083613772	441.084254559795	-315.422343807057
1858.11083613772	442.820806743102	-315.422343807057
1858.11083613772	444.557358926408	-315.422343807057
1858.11083613772	446.293911109714	-315.422343807057
1858.11083613772	448.03046329302	-315.422343807057
1858.11083613772	449.767015476327	-315.422343807057
1858.11083613772	451.503567659633	-315.422343807057
1858.11083613772	453.240119842939	-315.422343807057
1856.37428395441	454.976672026246	-315.154564346164
1856.37428395441	456.713224209552	-315.154564346164
1856.37428395441	458.449776392858	-315.154564346164
1856.37428395441	460.186328576164	-315.154564346164
1856.37428395441	461.922880759471	-315.154564346164
1854.63773177111	463.659432942777	-314.88673387686
1854.63773177111	465.395985126083	-314.88673387686
1854.63773177111	467.132537309389	-314.88673387686
1854.63773177111	468.869089492696	-314.88673387686
1852.9011795878	470.605641676002	-314.618852399145
1852.9011795878	472.342193859308	-314.618852399145
1852.9011795878	474.078746042615	-314.618852399145
1852.9011795878	475.815298225921	-314.618852399145
1852.9011795878	477.551850409227	-314.618852399145
1851.1646274045	479.288402592533	-314.350919913019
1851.1646274045	481.02495477584	-314.350919913019
1851.1646274045	482.761506959146	-314.350919913019
1849.42807522119	484.498059142452	-314.082936418481
1849.42807522119	486.234611325759	-314.082936418481
1849.42807522119	487.971163509065	-314.082936418481
1849.42807522119	489.707715692371	-314.082936418481
1847.69152303788	491.444267875677	-313.814901915532
1847.69152303788	493.180820058984	-313.814901915532
1847.69152303788	494.91737224229	-313.814901915532
1845.95497085458	496.653924425596	-313.546816404171
1845.95497085458	498.390476608903	-313.546816404171
1845.95497085458	500.127028792209	-313.546816404171
1845.95497085458	501.863580975515	-313.546816404171
1845.95497085458	503.600133158821	-313.546816404171
1844.21841867127	505.336685342128	-313.2786798844
1844.21841867127	507.073237525434	-313.2786798844
1842.48186648796	508.80978970874	-313.010492356217
1842.48186648796	510.546341892047	-313.010492356217
1842.48186648796	512.282894075353	-313.010492356217
1842.48186648796	514.019446258659	-313.010492356217
1840.74531430466	515.755998441965	-312.742253819622
1840.74531430466	517.492550625272	-312.742253819622
1840.74531430466	519.229102808578	-312.742253819622
1839.00876212135	520.965654991884	-312.473964274617
1839.00876212135	522.70220717519	-312.473964274617
1839.00876212135	524.438759358497	-312.473964274617
1837.27220993804	526.175311541803	-312.2056237212
1837.27220993804	527.911863725109	-312.2056237212
1835.53565775474	529.648415908416	-311.937232159372
1835.53565775474	531.384968091722	-311.937232159372
1833.79910557143	533.121520275028	-311.668789589133
1833.79910557143	534.858072458334	-311.668789589133
1833.79910557143	536.594624641641	-311.668789589133
1833.79910557143	538.331176824947	-311.668789589133
1832.06255338813	540.067729008253	-311.400296010482
1830.32600120482	541.80428119156	-311.13175142342
1830.32600120482	543.540833374866	-311.13175142342
1828.58944902151	545.277385558172	-310.863155827947
1826.85289683821	547.013937741478	-310.594509224062
1826.85289683821	548.750489924785	-310.594509224062
1825.1163446549	550.487042108091	-310.325811611766
1823.37979247159	552.223594291397	-310.057062991059
1823.37979247159	553.960146474703	-310.057062991059
1821.64324028829	555.69669865801	-309.788263361941
1821.64324028829	557.433250841316	-309.788263361941
1819.90668810498	559.169803024622	-309.519412724411
1818.17013592168	560.906355207929	-309.25051107847
1818.17013592168	562.642907391235	-309.25051107847
1816.43358373837	564.379459574541	-308.981558424118
1814.69703155506	566.116011757847	-308.712554761354
1812.96047937176	567.852563941154	-308.443500090179
1811.22392718845	569.58911612446	-308.174394410593
1809.48737500514	571.325668307766	-307.905237722595
1807.75082282184	573.062220491073	-307.636030026187
1806.01427063853	574.798772674379	-307.366771321367
1804.27771845523	576.535324857685	-307.097461608135
1802.54116627192	578.271877040992	-306.828100886493
1800.80461408861	580.008429224298	-306.558689156439
1799.06806190531	581.744981407604	-306.289226417974
1797.331509722	583.48153359091	-306.019712671097
1795.59495753869	585.218085774217	-305.750147915809
1793.85840535539	586.954637957523	-305.48053215211
1792.12185317208	588.691190140829	-305.21086538
1790.38530098878	590.427742324135	-304.941147599478
1788.64874880547	592.164294507442	-304.671378810545
1786.91219662216	593.900846690748	-304.401559013201
1785.17564443886	595.637398874054	-304.131688207445
1783.43909225555	597.373951057361	-303.861766393279
1781.70254007224	599.110503240667	-303.5917935707
1779.96598788894	600.847055423973	-303.321769739711
1778.22943570563	602.583607607279	-303.05169490031
1776.49288352233	604.320159790586	-302.781569052498
1774.75633133902	606.056711973892	-302.511392196275
1773.01977915571	607.793264157198	-302.241164331641
1771.28322697241	609.529816340505	-301.970885458595
1769.5466747891	611.266368523811	-301.700555577138
1767.81012260579	613.002920707117	-301.430174687269
1766.07357042249	614.739472890423	-301.159742788989
1764.33701823918	616.47602507373	-300.889259882298
1762.60046605587	618.212577257036	-300.618725967196
1760.86391387257	619.949129440342	-300.348141043682
1759.12736168926	621.685681623649	-300.077505111758
1757.39080950596	621.685681623649	-299.806818171421
1755.65425732265	623.422233806955	-299.536080222674
1753.91770513934	625.158785990261	-299.265291265515
1753.91770513934	626.895338173567	-299.265291265515
1752.18115295604	628.631890356874	-298.994451299945
1750.44460077273	630.36844254018	-298.723560325964
1748.70804858942	632.104994723486	-298.452618343571
1746.97149640612	633.841546906792	-298.181625352767
1745.23494422281	633.841546906792	-297.910581353552
1743.49839203951	635.578099090099	-297.639486345925
1741.7618398562	637.314651273405	-297.368340329888
1740.02528767289	639.051203456711	-297.097143305439
1738.28873548959	640.787755640018	-296.825895272578
1736.55218330628	640.787755640018	-296.554596231307
1734.81563112297	640.787755640018	-296.283246181624
1733.07907893967	642.524307823324	-296.011845123529
1731.34252675636	644.26086000663	-295.740393057024
1729.60597457306	644.26086000663	-295.468889982107
1727.86942238975	645.997412189936	-295.197335898779
1726.13287020644	647.733964373243	-294.92573080704
1724.39631802314	647.733964373243	-294.654074706889
1722.65976583983	649.470516556549	-294.382367598327
1720.92321365652	651.207068739855	-294.110609481354
1719.18666147322	651.207068739855	-293.838800355969
1717.45010928991	652.943620923162	-293.566940222173
1715.71355710661	652.943620923162	-293.295029079966
1713.9770049233	654.680173106468	-293.023066929348
1712.24045273999	654.680173106468	-292.751053770318
1710.50390055669	656.416725289774	-292.478989602877
1708.76734837338	656.416725289774	-292.206874427025
1707.03079619007	658.15327747308	-291.934708242761
1705.29424400677	659.889829656387	-291.662491050086
1703.55769182346	661.626381839693	-291.390222849
1701.82113964016	663.362934022999	-291.117903639502
1700.08458745685	665.099486206306	-290.845533421594
1698.34803527354	665.099486206306	-290.573112195274
1696.61148309024	666.836038389612	-290.300639960542
1694.87493090693	668.572590572918	-290.0281167174
1693.13837872362	670.309142756224	-289.755542465846
1691.40182654032	672.045694939531	-289.482917205881
1689.66527435701	673.782247122837	-289.210240937504
1687.9287221737	675.518799306143	-288.937513660716
1686.1921699904	677.255351489449	-288.664735375517
1684.45561780709	678.991903672756	-288.391906081907
1682.71906562379	680.728455856062	-288.119025779885
1680.98251344048	682.465008039368	-287.846094469452
1679.24596125717	684.201560222675	-287.573112150608
1677.50940907387	685.938112405981	-287.300078823353
1675.77285689056	687.674664589287	-287.026994487686
1674.03630470725	689.411216772593	-286.753859143608
1672.29975252395	689.411216772593	-286.480672791118
1670.56320034064	691.1477689559	-286.207435430217
1668.82664815734	692.884321139206	-285.934147060906
1667.09009597403	692.884321139206	-285.660807683182
1665.35354379072	694.620873322512	-285.387417297048
1663.61699160742	694.620873322512	-285.113975902502
1661.88043942411	696.357425505819	-284.840483499545
1660.1438872408	696.357425505819	-284.566940088176
1658.4073350575	698.093977689125	-284.293345668397
1656.67078287419	698.093977689125	-284.019700240206
1654.93423069089	699.830529872431	-283.746003803603
1653.19767850758	699.830529872431	-283.47225635859
1651.46112632427	701.567082055737	-283.198457905165
1649.72457414097	701.567082055737	-282.924608443329
1647.98802195766	703.303634239044	-282.650707973081
1646.25146977435	703.303634239044	-282.376756494422
1644.51491759105	705.04018642235	-282.102754007352
1642.77836540774	705.04018642235	-281.828700511871
1641.04181322444	705.04018642235	-281.554596007978
1639.30526104113	706.776738605656	-281.280440495674
1637.56870885782	706.776738605656	-281.006233974959
1635.83215667452	708.513290788963	-280.731976445833
1634.09560449121	708.513290788963	-280.457667908295
1632.3590523079	710.249842972269	-280.183308362346
1630.6225001246	710.249842972269	-279.908897807986
1628.88594794129	710.249842972269	-279.634436245214
1627.14939575799	711.986395155575	-279.359923674031
1625.41284357468	711.986395155575	-279.085360094437
1623.67629139137	711.986395155575	-278.810745506431
1621.93973920807	713.722947338881	-278.536079910014
1620.20318702476	713.722947338881	-278.261363305186
1618.46663484145	713.722947338881	-277.986595691947
1616.73008265815	715.459499522188	-277.711777070296
1614.99353047484	715.459499522188	-277.436907440234
1613.25697829153	717.196051705494	-277.161986801761
1611.52042610823	717.196051705494	-276.887015154876
1609.78387392492	718.9326038888	-276.61199249958
1608.04732174162	720.669156072106	-276.336918835873
1606.31076955831	720.669156072106	-276.061794163755
1604.574217375	720.669156072106	-275.786618483225
1602.8376651917	722.405708255413	-275.511391794284
1601.10111300839	722.405708255413	-275.236114096932
1599.36456082508	722.405708255413	-274.960785391168
1597.62800864178	724.142260438719	-274.685405676993
1595.89145645847	724.142260438719	-274.409974954407
1594.15490427517	724.142260438719	-274.13449322341
1592.41835209186	725.878812622025	-273.858960484001
1590.68179990855	725.878812622025	-273.583376736181
1588.94524772525	725.878812622025	-273.30774197995
1587.20869554194	727.615364805332	-273.032056215307
1585.47214335863	727.615364805332	-272.756319442253
1583.73559117533	727.615364805332	-272.480531660788
1581.99903899202	729.351916988638	-272.204692870911
1580.26248680872	729.351916988638	-271.928803072624
1578.52593462541	729.351916988638	-271.652862265925
1576.7893824421	731.088469171944	-271.376870450814
1575.0528302588	731.088469171944	-271.100827627293
1573.31627807549	731.088469171944	-270.82473379536
1571.57972589218	731.088469171944	-270.548588955015
1569.84317370888	732.82502135525	-270.27239310626
1568.10662152557	732.82502135525	-269.996146249093
1566.37006934227	732.82502135525	-269.719848383515
1564.63351715896	732.82502135525	-269.443499509526
1562.89696497565	734.561573538557	-269.167099627125
1561.16041279235	734.561573538557	-268.890648736313
1559.42386060904	734.561573538557	-268.61414683709
1557.68730842573	736.298125721863	-268.337593929455
1555.95075624243	736.298125721863	-268.060990013409
1554.21420405912	736.298125721863	-267.784335088952
1552.47765187581	736.298125721863	-267.507629156084
1550.74109969251	736.298125721863	-267.230872214804
1549.0045475092	738.034677905169	-266.954064265113
1547.2679953259	738.034677905169	-266.677205307011
1545.53144314259	738.034677905169	-266.400295340497
1543.79489095928	738.034677905169	-266.123334365572
1542.05833877598	738.034677905169	-265.846322382236
1540.32178659267	738.034677905169	-265.569259390489
1538.58523440936	738.034677905169	-265.29214539033
1536.84868222606	738.034677905169	-265.01498038176
1535.11213004275	739.771230088476	-264.737764364778
1533.37557785945	739.771230088476	-264.460497339386
1531.63902567614	739.771230088476	-264.183179305582
1529.90247349283	739.771230088476	-263.905810263367
1528.16592130953	739.771230088476	-263.62839021274
1526.42936912622	739.771230088476	-263.350919153702
1524.69281694291	739.771230088476	-263.073397086253
1522.95626475961	741.507782271782	-262.795824010393
1521.2197125763	741.507782271782	-262.518199926121
1519.483160393	741.507782271782	-262.240524833438
1517.74660820969	741.507782271782	-261.962798732344
1516.01005602638	741.507782271782	-261.685021622839
1514.27350384308	743.244334455088	-261.407193504922
1512.53695165977	743.244334455088	-261.129314378594
1510.80039947646	743.244334455088	-260.851384243854
1509.06384729316	743.244334455088	-260.573403100704
1507.32729510985	743.244334455088	-260.295370949142
1505.59074292655	743.244334455088	-260.017287789168
1503.85419074324	744.980886638394	-259.739153620784
1502.11763855993	744.980886638394	-259.460968443988
1500.38108637663	744.980886638394	-259.182732258781
1498.64453419332	744.980886638394	-258.904445065162
1496.90798201001	744.980886638394	-258.626106863133
1495.17142982671	744.980886638394	-258.347717652692
1493.4348776434	744.980886638394	-258.069277433839
1491.6983254601	744.980886638394	-257.790786206576
1489.96177327679	746.717438821701	-257.512243970901
1488.22522109348	746.717438821701	-257.233650726815
1486.48866891018	746.717438821701	-256.955006474317
1484.75211672687	746.717438821701	-256.676311213408
1483.01556454356	746.717438821701	-256.397564944088
1481.27901236026	748.453991005007	-256.118767666357
1479.54246017695	748.453991005007	-255.839919380215
1477.80590799364	748.453991005007	-255.561020085661
1476.06935581034	748.453991005007	-255.282069782695
1474.33280362703	750.190543188313	-255.003068471319
1472.59625144373	750.190543188313	-254.724016151531
1470.85969926042	750.190543188313	-254.444912823332
1469.12314707711	750.190543188313	-254.165758486722
1467.38659489381	750.190543188313	-253.8865531417
1465.6500427105	751.92709537162	-253.607296788267
1463.91349052719	751.92709537162	-253.327989426423
1462.17693834389	751.92709537162	-253.048631056167
1460.44038616058	751.92709537162	-252.769221677501
1458.70383397728	751.92709537162	-252.489761290422
1456.96728179397	751.92709537162	-252.210249894933
1455.23072961066	751.92709537162	-251.930687491032
1453.49417742736	753.663647554926	-251.65107407872
1451.75762524405	753.663647554926	-251.371409657997
1450.02107306074	753.663647554926	-251.091694228863
1448.28452087744	753.663647554926	-250.811927791317
1446.54796869413	755.400199738232	-250.53211034536
1444.81141651083	755.400199738232	-250.252241890991
1443.07486432752	755.400199738232	-249.972322428211
1441.33831214421	755.400199738232	-249.69235195702
1439.60175996091	757.136751921538	-249.412330477418
1437.8652077776	757.136751921538	-249.132257989405
1436.12865559429	757.136751921538	-248.85213449298
1434.39210341099	757.136751921538	-248.571959988144
1432.65555122768	757.136751921538	-248.291734474896
1430.91899904438	757.136751921538	-248.011457953237
1429.18244686107	757.136751921538	-247.731130423167
1427.44589467776	758.873304104845	-247.450751884686
1425.70934249446	758.873304104845	-247.170322337793
1423.97279031115	758.873304104845	-246.889841782489
1422.23623812784	758.873304104845	-246.609310218774
1420.49968594454	758.873304104845	-246.328727646648
1418.76313376123	758.873304104845	-246.04809406611
1417.02658157793	758.873304104845	-245.767409477161
1415.29002939462	758.873304104845	-245.486673879801
1413.55347721131	758.873304104845	-245.205887274029
1411.81692502801	758.873304104845	-244.925049659846
1410.0803728447	758.873304104845	-244.644161037252
1408.34382066139	760.609856288151	-244.363221406246
1406.60726847809	760.609856288151	-244.082230766829
1404.87071629478	760.609856288151	-243.801189119001
1403.13416411147	760.609856288151	-243.520096462762
1401.39761192817	760.609856288151	-243.238952798111
1399.66105974486	760.609856288151	-242.957758125049
1397.92450756156	760.609856288151	-242.676512443576
1396.18795537825	760.609856288151	-242.395215753691
1394.45140319494	760.609856288151	-242.113868055396
1392.71485101164	760.609856288151	-241.832469348689
1390.97829882833	760.609856288151	-241.55101963357
1389.24174664502	760.609856288151	-241.26951891004
1387.50519446172	760.609856288151	-240.987967178099
1385.76864227841	760.609856288151	-240.706364437747
1384.03209009511	762.346408471457	-240.424710688983
1382.2955379118	762.346408471457	-240.143005931809
1380.55898572849	762.346408471457	-239.861250166222
1378.82243354519	762.346408471457	-239.579443392225
1377.08588136188	762.346408471457	-239.297585609816
1375.34932917857	762.346408471457	-239.015676818996
1373.61277699527	762.346408471457	-238.733717019765
1371.87622481196	762.346408471457	-238.451706212122
1370.13967262866	762.346408471457	-238.169644396068
1368.40312044535	762.346408471457	-237.887531571603
1366.66656826204	762.346408471457	-237.605367738727
1364.93001607874	762.346408471457	-237.323152897439
1363.19346389543	762.346408471457	-237.04088704774
1361.45691171212	762.346408471457	-236.75857018963
1359.72035952882	762.346408471457	-236.476202323108
1357.98380734551	762.346408471457	-236.193783448175
1356.24725516221	762.346408471457	-235.911313564831
1354.5107029789	762.346408471457	-235.628792673075
1352.77415079559	762.346408471457	-235.346220772908
1351.03759861229	762.346408471457	-235.06359786433
1349.30104642898	762.346408471457	-234.780923947341
1347.56449424567	762.346408471457	-234.49819902194
1345.82794206237	762.346408471457	-234.215423088128
1344.09138987906	762.346408471457	-233.932596145905
1342.35483769575	762.346408471457	-233.64971819527
1340.61828551245	762.346408471457	-233.366789236225
1338.88173332914	762.346408471457	-233.083809268767
1337.14518114584	762.346408471457	-232.800778292899
1335.40862896253	762.346408471457	-232.517696308619
1333.67207677922	762.346408471457	-232.234563315928
1331.93552459592	762.346408471457	-231.951379314826
1330.19897241261	762.346408471457	-231.668144305312
1328.4624202293	762.346408471457	-231.384858287388
1326.725868046	762.346408471457	-231.101521261051
1324.98931586269	762.346408471457	-230.818133226304
1323.25276367939	762.346408471457	-230.534694183145
1321.51621149608	762.346408471457	-230.251204131575
1319.77965931277	762.346408471457	-229.967663071594
1318.04310712947	762.346408471457	-229.684071003201
1316.30655494616	762.346408471457	-229.400427926397
1314.57000276285	762.346408471457	-229.116733841182
1312.83345057955	762.346408471457	-228.832988747556
1311.09689839624	760.609856288151	-228.549192645518
1309.36034621294	760.609856288151	-228.265345535069
1307.62379402963	760.609856288151	-227.981447416208
1305.88724184632	760.609856288151	-227.697498288937
1304.15068966302	760.609856288151	-227.413498153254
1302.41413747971	760.609856288151	-227.12944700916
1300.6775852964	760.609856288151	-226.845344856654
1298.9410331131	760.609856288151	-226.561191695737
1297.20448092979	760.609856288151	-226.276987526409
1295.46792874649	760.609856288151	-225.99273234867
1293.73137656318	760.609856288151	-225.708426162519
1291.99482437987	760.609856288151	-225.424068967957
1290.25827219657	760.609856288151	-225.139660764984
1288.52172001326	760.609856288151	-224.855201553599
1286.78516782995	760.609856288151	-224.570691333804
1285.04861564665	760.609856288151	-224.286130105596
1283.31206346334	760.609856288151	-224.001517868978
1281.57551128004	760.609856288151	-223.716854623948
1279.83895909673	760.609856288151	-223.432140370507
1278.10240691342	760.609856288151	-223.147375108655
1276.36585473012	760.609856288151	-222.862558838391
1274.62930254681	760.609856288151	-222.577691559717
1272.8927503635	760.609856288151	-222.29277327263
1271.1561981802	760.609856288151	-222.007803977133
1269.41964599689	760.609856288151	-221.722783673224
1267.68309381358	760.609856288151	-221.437712360904
1265.94654163028	760.609856288151	-221.152590040173
1264.20998944697	760.609856288151	-220.86741671103
1262.47343726367	760.609856288151	-220.582192373476
1260.73688508036	760.609856288151	-220.296917027511
1259.00033289705	760.609856288151	-220.011590673135
1257.26378071375	760.609856288151	-219.726213310347
1255.52722853044	758.873304104845	-219.440784939148
1253.79067634713	758.873304104845	-219.155305559537
1252.05412416383	758.873304104845	-218.869775171516
1250.31757198052	758.873304104845	-218.584193775083
1248.58101979722	758.873304104845	-218.298561370239
1246.84446761391	758.873304104845	-218.012877956983
1245.1079154306	758.873304104845	-217.727143535316
1243.3713632473	758.873304104845	-217.441358105238
1241.63481106399	758.873304104845	-217.155521666749
1239.89825888068	758.873304104845	-216.869634219848
1238.16170669738	758.873304104845	-216.583695764536
1236.42515451407	758.873304104845	-216.297706300813
1234.68860233077	758.873304104845	-216.011665828678
1232.95205014746	758.873304104845	-215.725574348133
1231.21549796415	758.873304104845	-215.439431859175
1229.47894578085	758.873304104845	-215.153238361807
1227.74239359754	758.873304104845	-214.866993856027
1226.00584141423	758.873304104845	-214.580698341836
1224.26928923093	758.873304104845	-214.294351819234
1222.53273704762	758.873304104845	-214.007954288221
1220.79618486432	758.873304104845	-213.721505748796
1219.05963268101	758.873304104845	-213.435006200959
1217.3230804977	758.873304104845	-213.148455644712
1215.5865283144	757.136751921538	-212.861854080053
1213.84997613109	757.136751921538	-212.575201506983
1212.11342394778	757.136751921538	-212.288497925502
1210.37687176448	757.136751921538	-212.001743335609
1208.64031958117	757.136751921538	-211.714937737305
1206.90376739787	755.400199738232	-211.42808113059
1205.16721521456	755.400199738232	-211.141173515464
1203.43066303125	755.400199738232	-210.854214891926
1201.69411084795	755.400199738232	-210.567205259977
1199.95755866464	755.400199738232	-210.280144619617
1198.22100648133	755.400199738232	-209.993032970845
1196.48445429803	755.400199738232	-209.705870313662
1194.74790211472	755.400199738232	-209.418656648068
1193.01134993141	753.663647554926	-209.131391974062
1191.27479774811	753.663647554926	-208.844076291645
1189.5382455648	753.663647554926	-208.556709600817
1187.8016933815	753.663647554926	-208.269291901578
1186.06514119819	753.663647554926	-207.981823193927
1184.32858901488	753.663647554926	-207.694303477865
1182.59203683158	753.663647554926	-207.406732753392
1180.85548464827	753.663647554926	-207.119111020508
1179.11893246496	751.92709537162	-206.831438279212
1177.38238028166	751.92709537162	-206.543714529505
1175.64582809835	751.92709537162	-206.255939771386
1173.90927591505	751.92709537162	-205.968114004856
1172.17272373174	751.92709537162	-205.680237229915
1170.43617154843	750.190543188313	-205.392309446563
1168.69961936513	750.190543188313	-205.1043306548
1166.96306718182	750.190543188313	-204.816300854625
1165.22651499851	750.190543188313	-204.528220046039
1163.48996281521	750.190543188313	-204.240088229041
1161.7534106319	750.190543188313	-203.951905403632
1160.0168584486	750.190543188313	-203.663671569812
1158.28030626529	750.190543188313	-203.375386727581
1156.54375408198	750.190543188313	-203.087050876938
1154.80720189868	750.190543188313	-202.798664017885
1153.07064971537	750.190543188313	-202.510226150419
1151.33409753206	750.190543188313	-202.221737274543
1149.59754534876	750.190543188313	-201.933197390255
1147.86099316545	750.190543188313	-201.644606497556
1146.12444098215	750.190543188313	-201.355964596446
1144.38788879884	748.453991005007	-201.067271686924
1142.65133661553	748.453991005007	-200.778527768991
1140.91478443223	748.453991005007	-200.489732842647
1139.17823224892	748.453991005007	-200.200886907891
1137.44168006561	748.453991005007	-199.911989964725
1135.70512788231	748.453991005007	-199.623042013147
1133.968575699	748.453991005007	-199.334043053157
1132.23202351569	748.453991005007	-199.044993084756
1130.49547133239	748.453991005007	-198.755892107945
1128.75891914908	748.453991005007	-198.466740122721
1127.02236696578	746.717438821701	-198.177537129087
1125.28581478247	746.717438821701	-197.888283127041
1123.54926259916	746.717438821701	-197.598978116584
1121.81271041586	746.717438821701	-197.309622097715
1120.07615823255	746.717438821701	-197.020215070436
1118.33960604924	746.717438821701	-196.730757034745
1116.60305386594	746.717438821701	-196.441247990642
1114.86650168263	746.717438821701	-196.151687938129
1113.12994949933	746.717438821701	-195.862076877204
1111.39339731602	746.717438821701	-195.572414807868
1109.65684513271	744.980886638394	-195.28270173012
1107.92029294941	744.980886638394	-194.992937643962
1106.1837407661	744.980886638394	-194.703122549392
1104.44718858279	744.980886638394	-194.41325644641
1102.71063639949	744.980886638394	-194.123339335018
1100.97408421618	743.244334455088	-193.833371215214
1099.23753203288	743.244334455088	-193.543352086999
1097.50097984957	743.244334455088	-193.253281950372
1095.76442766626	743.244334455088	-192.963160805334
1094.02787548296	743.244334455088	-192.672988651885
1092.29132329965	743.244334455088	-192.382765490025
1090.55477111634	743.244334455088	-192.092491319753
1088.81821893304	743.244334455088	-191.80216614107
1087.08166674973	743.244334455088	-191.511789953976
1085.34511456643	743.244334455088	-191.221362758471
1083.60856238312	741.507782271782	-190.930884554554
1081.87201019981	741.507782271782	-190.640355342226
1080.13545801651	741.507782271782	-190.349775121486
1078.3989058332	741.507782271782	-190.059143892336
1076.66235364989	741.507782271782	-189.768461654774
1074.92580146659	741.507782271782	-189.4777284088
1073.18924928328	739.771230088476	-189.186944154416
1071.45269709998	739.771230088476	-188.89610889162
1069.71614491667	739.771230088476	-188.605222620413
1067.97959273336	739.771230088476	-188.314285340795
1066.24304055006	739.771230088476	-188.023297052765
1064.50648836675	739.771230088476	-187.732257756324
1062.76993618344	738.034677905169	-187.441167451472
1061.03338400014	738.034677905169	-187.150026138208
1059.29683181683	738.034677905169	-186.858833816533
1057.56027963352	738.034677905169	-186.567590486447
1055.82372745022	738.034677905169	-186.27629614795
1054.08717526691	738.034677905169	-185.984950801041
1052.35062308361	738.034677905169	-185.693554445721
1050.6140709003	736.298125721863	-185.402107081989
1048.87751871699	736.298125721863	-185.110608709847
1047.14096653369	736.298125721863	-184.819059329293
1045.40441435038	736.298125721863	-184.527458940328
1043.66786216707	734.561573538557	-184.235807542951
1041.93130998377	734.561573538557	-183.944105137164
1040.19475780046	734.561573538557	-183.652351722965
1038.45820561716	734.561573538557	-183.360547300354
1036.72165343385	734.561573538557	-183.068691869332
1034.98510125054	734.561573538557	-182.7767854299
1033.24854906724	734.561573538557	-182.484827982055
1031.51199688393	732.82502135525	-182.1928195258
1029.77544470062	732.82502135525	-181.900760061133
1028.03889251732	732.82502135525	-181.608649588055
1026.30234033401	732.82502135525	-181.316488106566
1024.56578815071	732.82502135525	-181.024275616665
1022.8292359674	732.82502135525	-180.732012118353
1021.09268378409	732.82502135525	-180.43969761163
1019.35613160079	732.82502135525	-180.147332096495
1017.61957941748	731.088469171944	-179.854915572949
1015.88302723417	731.088469171944	-179.562448040992
1014.14647505087	731.088469171944	-179.269929500624
1012.40992286756	731.088469171944	-178.977359951844
1010.67337068426	731.088469171944	-178.684739394653
1008.93681850095	731.088469171944	-178.392067829051
1007.20026631764	731.088469171944	-178.099345255037
1005.46371413434	731.088469171944	-177.806571672612
1003.72716195103	729.351916988638	-177.513747081776
1001.99060976772	729.351916988638	-177.220871482529
1000.25405758442	729.351916988638	-176.92794487487
998.517505401111	729.351916988638	-176.6349672588
996.780953217805	729.351916988638	-176.341938634319
995.044401034499	727.615364805332	-176.048859001426
993.307848851192	727.615364805332	-175.755728360122
991.571296667886	727.615364805332	-175.462546710407
989.83474448458	727.615364805332	-175.169314052281
988.098192301274	727.615364805332	-174.876030385743
986.361640117967	727.615364805332	-174.582695710794
984.625087934661	727.615364805332	-174.289310027433
982.888535751355	725.878812622025	-173.995873335662
981.151983568049	725.878812622025	-173.702385635479
979.415431384742	725.878812622025	-173.408846926885
977.678879201436	725.878812622025	-173.115257209879
975.94232701813	725.878812622025	-172.821616484462
974.205774834824	724.142260438719	-172.527924750634
972.469222651517	724.142260438719	-172.234182008395
970.732670468211	724.142260438719	-171.940388257744
968.996118284905	724.142260438719	-171.646543498682
967.259566101598	722.405708255413	-171.352647731209
965.523013918292	722.405708255413	-171.058700955325
963.786461734986	720.669156072106	-170.764703171029
962.04990955168	720.669156072106	-170.470654378322
960.313357368373	720.669156072106	-170.176554577203
958.576805185067	720.669156072106	-169.882403767673
956.840253001761	720.669156072106	-169.588201949732
955.103700818454	720.669156072106	-169.29394912338
953.367148635148	718.9326038888	-168.999645288617
951.630596451842	718.9326038888	-168.705290445442
949.894044268535	718.9326038888	-168.410884593856
948.157492085229	718.9326038888	-168.116427733858
946.420939901923	718.9326038888	-167.821919865449
944.684387718617	718.9326038888	-167.527360988629
942.94783553531	717.196051705494	-167.232751103398
941.211283352004	717.196051705494	-166.938090209756
939.474731168698	717.196051705494	-166.643378307702
937.738178985392	717.196051705494	-166.348615397236
936.001626802085	717.196051705494	-166.05380147836
934.265074618779	717.196051705494	-165.758936551072
932.528522435473	717.196051705494	-165.464020615373
930.791970252166	717.196051705494	-165.169053671263
929.05541806886	715.459499522188	-164.874035718741
927.318865885554	715.459499522188	-164.578966757808
925.582313702248	715.459499522188	-164.283846788464
923.845761518941	715.459499522188	-163.988675810709
922.109209335635	715.459499522188	-163.693453824542
920.372657152329	713.722947338881	-163.398180829964
918.636104969022	713.722947338881	-163.102856826974
916.899552785716	713.722947338881	-162.807481815574
915.16300060241	713.722947338881	-162.512055795762
913.426448419104	713.722947338881	-162.216578767538
911.689896235797	713.722947338881	-161.921050730904
909.953344052491	713.722947338881	-161.625471685858
908.216791869185	711.986395155575	-161.329841632401
906.480239685878	711.986395155575	-161.034160570533
904.743687502572	711.986395155575	-160.738428500253
903.007135319266	710.249842972269	-160.442645421562
901.27058313596	710.249842972269	-160.14681133446
899.534030952653	710.249842972269	-159.850926238946
897.797478769347	710.249842972269	-159.554990135021
896.060926586041	710.249842972269	-159.259003022685
894.324374402735	708.513290788963	-158.962964901938
892.587822219428	708.513290788963	-158.666875772779
890.851270036122	708.513290788963	-158.370735635209
889.114717852816	706.776738605656	-158.074544489228
887.378165669509	706.776738605656	-157.778302334835
885.641613486203	706.776738605656	-157.482009172031
883.905061302897	706.776738605656	-157.185665000816
882.168509119591	706.776738605656	-156.889269821189
880.431956936284	705.04018642235	-156.592823633152
878.695404752978	705.04018642235	-156.296326436703
876.958852569672	705.04018642235	-155.999778231842
875.222300386365	703.303634239044	-155.703179018571
873.485748203059	703.303634239044	-155.406528796888
871.749196019753	703.303634239044	-155.109827566793
870.012643836447	703.303634239044	-154.813075328288
868.27609165314	701.567082055737	-154.516272081371
866.539539469834	701.567082055737	-154.219417826043
864.802987286528	699.830529872431	-153.922512562304
863.066435103221	699.830529872431	-153.625556290153
861.329882919915	699.830529872431	-153.328549009591
859.593330736609	699.830529872431	-153.031490720618
857.856778553303	698.093977689125	-152.734381423233
856.120226369996	698.093977689125	-152.437221117438
854.38367418669	698.093977689125	-152.14000980323
852.647122003384	696.357425505819	-151.842747480612
850.910569820078	696.357425505819	-151.545434149582
849.174017636771	694.620873322512	-151.248069810141
847.437465453465	694.620873322512	-150.950654462289
845.700913270159	694.620873322512	-150.653188106025
843.964361086852	692.884321139206	-150.355670741351
842.227808903546	692.884321139206	-150.058102368264
840.49125672024	692.884321139206	-149.760482986767
838.754704536934	691.1477689559	-149.462812596858
837.018152353627	691.1477689559	-149.165091198538
835.281600170321	691.1477689559	-148.867318791807
833.545047987015	689.411216772593	-148.569495376664
831.808495803708	689.411216772593	-148.27162095311
830.071943620402	689.411216772593	-147.973695521145
828.335391437096	689.411216772593	-147.675719080769
826.59883925379	687.674664589287	-147.377691631981
824.862287070483	687.674664589287	-147.079613174782
823.125734887177	685.938112405981	-146.781483709172
821.389182703871	685.938112405981	-146.48330323515
819.652630520564	685.938112405981	-146.185071752717
817.916078337258	684.201560222675	-145.886789261873
816.179526153952	684.201560222675	-145.588455762617
814.442973970646	684.201560222675	-145.290071254951
812.706421787339	684.201560222675	-144.991635738873
810.969869604033	682.465008039368	-144.693149214383
809.233317420727	682.465008039368	-144.394611681483
807.496765237421	682.465008039368	-144.096023140171
805.760213054114	682.465008039368	-143.797383590447
804.023660870808	682.465008039368	-143.498693032313
802.287108687502	680.728455856062	-143.199951465767
800.550556504195	680.728455856062	-142.90115889081
798.814004320889	680.728455856062	-142.602315307442
797.077452137583	680.728455856062	-142.303420715662
795.340899954277	678.991903672756	-142.004475115471
793.60434777097	678.991903672756	-141.705478506869
791.867795587664	678.991903672756	-141.406430889855
790.131243404358	678.991903672756	-141.10733226443
788.394691221051	678.991903672756	-140.808182630594
786.658139037745	677.255351489449	-140.508981988347
784.921586854439	677.255351489449	-140.209730337688
783.185034671133	677.255351489449	-139.910427678618
781.448482487826	675.518799306143	-139.611074011137
779.71193030452	675.518799306143	-139.311669335244
777.975378121214	675.518799306143	-139.01221365094
776.238825937907	675.518799306143	-138.712706958225
774.502273754601	675.518799306143	-138.413149257098
772.765721571295	673.782247122837	-138.113540547561
771.029169387989	673.782247122837	-137.813880829612
769.292617204682	673.782247122837	-137.514170103251
767.556065021376	673.782247122837	-137.21440836848
765.81951283807	673.782247122837	-136.914595625297
764.082960654763	672.045694939531	-136.614731873703
762.346408471457	672.045694939531	-136.314817113697
760.609856288151	672.045694939531	-136.01485134528
758.873304104845	672.045694939531	-135.714834568452
757.136751921538	672.045694939531	-135.414766783213
755.400199738232	670.309142756224	-135.114647989562
753.663647554926	670.309142756224	-134.8144781875
751.92709537162	670.309142756224	-134.514257377027
750.190543188313	670.309142756224	-134.213985558142
748.453991005007	668.572590572918	-133.913662730847
746.717438821701	668.572590572918	-133.613288895139
744.980886638394	668.572590572918	-133.312864051021
743.244334455088	668.572590572918	-133.012388198491
741.507782271782	668.572590572918	-132.71186133755
739.771230088476	668.572590572918	-132.411283468198
738.034677905169	668.572590572918	-132.110654590435
736.298125721863	666.836038389612	-131.80997470426
734.561573538557	666.836038389612	-131.509243809674
732.82502135525	666.836038389612	-131.208461906676
731.088469171944	666.836038389612	-130.907628995267
729.351916988638	666.836038389612	-130.606745075447
727.615364805332	665.099486206306	-130.305810147216
725.878812622025	665.099486206306	-130.004824210574
724.142260438719	665.099486206306	-129.70378726552
722.405708255413	665.099486206306	-129.402699312054
720.669156072106	663.362934022999	-129.101560350178
718.9326038888	663.362934022999	-128.80037037989
717.196051705494	663.362934022999	-128.499129401191
715.459499522188	663.362934022999	-128.197837414081
713.722947338881	663.362934022999	-127.896494418559
711.986395155575	663.362934022999	-127.595100414626
710.249842972269	661.626381839693	-127.293655402282
708.513290788963	661.626381839693	-126.992159381527
706.776738605656	661.626381839693	-126.69061235236
705.04018642235	661.626381839693	-126.389014314782
703.303634239044	661.626381839693	-126.087365268792
701.567082055737	659.889829656387	-125.785665214392
699.830529872431	659.889829656387	-125.48391415158
698.093977689125	659.889829656387	-125.182112080357
696.357425505819	659.889829656387	-124.880259000722
694.620873322512	659.889829656387	-124.578354912676
692.884321139206	658.15327747308	-124.276399816219
691.1477689559	658.15327747308	-123.974393711351
689.411216772593	658.15327747308	-123.672336598071
687.674664589287	656.416725289774	-123.37022847638
685.938112405981	656.416725289774	-123.068069346278
684.201560222675	656.416725289774	-122.765859207764
682.465008039368	654.680173106468	-122.463598060839
680.728455856062	654.680173106468	-122.161285905503
678.991903672756	654.680173106468	-121.858922741756
677.255351489449	652.943620923162	-121.556508569597
675.518799306143	652.943620923162	-121.254043389027
673.782247122837	652.943620923162	-120.951527200046
672.045694939531	651.207068739855	-120.648960002653
670.309142756224	651.207068739855	-120.346341796849
668.572590572918	649.470516556549	-120.043672582634
666.836038389612	649.470516556549	-119.740952360008
665.099486206306	647.733964373243	-119.43818112897
663.362934022999	647.733964373243	-119.135358889521
661.626381839693	645.997412189936	-118.83248564166
659.889829656387	645.997412189936	-118.529561385389
658.15327747308	645.997412189936	-118.226586120706
656.416725289774	645.997412189936	-117.923559847612
654.680173106468	644.26086000663	-117.620482566106
652.943620923162	644.26086000663	-117.317354276189
651.207068739855	644.26086000663	-117.014174977861
649.470516556549	644.26086000663	-116.710944671122
647.733964373243	642.524307823324	-116.407663355971
645.997412189936	642.524307823324	-116.104331032409
644.26086000663	640.787755640018	-115.800947700436
642.524307823324	640.787755640018	-115.497513360052
640.787755640018	640.787755640018	-115.194028011256
639.051203456711	639.051203456711	-114.890491654049
637.314651273405	639.051203456711	-114.58690428843
635.578099090099	637.314651273405	-114.283265914401
633.841546906792	637.314651273405	-113.97957653196
632.104994723486	637.314651273405	-113.675836141107
630.36844254018	637.314651273405	-113.372044741844
628.631890356874	637.314651273405	-113.068202334169
626.895338173567	635.578099090099	-112.764308918083
625.158785990261	635.578099090099	-112.460364493585
623.422233806955	635.578099090099	-112.156369060677
621.685681623649	635.578099090099	-111.852322619357
619.949129440342	635.578099090099	-111.548225169625
618.212577257036	635.578099090099	-111.244076711483
616.47602507373	633.841546906792	-110.939877244929
614.739472890423	633.841546906792	-110.635626769964
613.002920707117	633.841546906792	-110.331325286587
611.266368523811	633.841546906792	-110.0269727948
609.529816340505	633.841546906792	-109.722569294601
607.793264157198	632.104994723486	-109.41811478599
606.056711973892	632.104994723486	-109.113609268969
604.320159790586	632.104994723486	-108.809052743536
602.583607607279	632.104994723486	-108.504445209691
600.847055423973	630.36844254018	-108.199786667436
599.110503240667	630.36844254018	-107.895077116769
597.373951057361	630.36844254018	-107.590316557691
595.637398874054	628.631890356874	-107.285504990202
593.900846690748	628.631890356874	-106.980642414301
592.164294507442	626.895338173567	-106.675728829989
590.427742324135	626.895338173567	-106.370764237266
588.691190140829	626.895338173567	-106.065748636131
586.954637957523	626.895338173567	-105.760682026586
585.218085774217	625.158785990261	-105.455564408628
583.48153359091	625.158785990261	-105.15039578226
581.744981407604	623.422233806955	-104.84517614748
580.008429224298	623.422233806955	-104.539905504289
578.271877040992	623.422233806955	-104.234583852687
576.535324857685	621.685681623649	-103.929211192674
574.798772674379	621.685681623649	-103.623787524249
573.062220491073	621.685681623649	-103.318312847413
571.325668307766	619.949129440342	-103.012787162165
569.58911612446	619.949129440342	-102.707210468506
567.852563941154	619.949129440342	-102.401582766436
566.116011757847	618.212577257036	-102.095904055955
564.379459574541	618.212577257036	-101.790174337063
562.642907391235	618.212577257036	-101.484393609759
560.906355207929	618.212577257036	-101.178561874044
559.169803024622	618.212577257036	-100.872679129917
557.433250841316	616.47602507373	-100.566745377379
555.69669865801	616.47602507373	-100.26076061643
553.960146474703	616.47602507373	-99.9547248470699
552.223594291397	616.47602507373	-99.6486380692983
550.487042108091	616.47602507373	-99.3425002831154
548.750489924785	614.739472890423	-99.0363114885212
547.013937741478	614.739472890423	-98.7300716855157
545.277385558172	614.739472890423	-98.423780874099
543.540833374866	613.002920707117	-98.1174390542709
541.80428119156	613.002920707117	-97.8110462260315
540.067729008253	613.002920707117	-97.5046023893809
538.331176824947	613.002920707117	-97.1981075443189
536.594624641641	611.266368523811	-96.8915616908457
534.858072458334	611.266368523811	-96.5849648289611
533.121520275028	609.529816340505	-96.2783169586653
531.384968091722	609.529816340505	-95.9716180799583
529.648415908416	607.793264157198	-95.6648681928399
527.911863725109	607.793264157198	-95.3580672973102
526.175311541803	606.056711973892	-95.0512153933692
524.438759358497	606.056711973892	-94.7443124810169
522.70220717519	606.056711973892	-94.4373585602534
520.965654991884	604.320159790586	-94.1303536310785
519.229102808578	604.320159790586	-93.8232976934924
517.492550625272	604.320159790586	-93.516190747495
515.755998441965	602.583607607279	-93.2090327930863
514.019446258659	602.583607607279	-92.9018238302663
512.282894075353	600.847055423973	-92.594563859035
510.546341892047	600.847055423973	-92.2872528793924
508.80978970874	599.110503240667	-91.9798908913385
507.073237525434	599.110503240667	-91.6724778948733
505.336685342128	599.110503240667	-91.3650138899969
503.600133158821	597.373951057361	-91.0574988767091
501.863580975515	597.373951057361	-90.7499328550101
500.127028792209	595.637398874054	-90.4423158248998
498.390476608903	595.637398874054	-90.1346477863781
496.653924425596	595.637398874054	-89.8269287394452
494.91737224229	593.900846690748	-89.519158684101
493.180820058984	593.900846690748	-89.2113376203455
491.444267875677	592.164294507442	-88.9034655481788
489.707715692371	592.164294507442	-88.5955424676007
487.971163509065	592.164294507442	-88.2875683786113
486.234611325759	590.427742324135	-87.9795432812107
484.498059142452	590.427742324135	-87.6714671753987
482.761506959146	588.691190140829	-87.3633400611755
481.02495477584	588.691190140829	-87.055161938541
479.288402592533	588.691190140829	-86.7469328074952
477.551850409227	586.954637957523	-86.4386526680381
475.815298225921	586.954637957523	-86.1303215201697
474.078746042615	585.218085774217	-85.82193936389
472.342193859308	585.218085774217	-85.513506199199
470.605641676002	583.48153359091	-85.2050220260968
468.869089492696	583.48153359091	-84.8964868445832
467.132537309389	581.744981407604	-84.5879006546584
465.395985126083	581.744981407604	-84.2792634563222
463.659432942777	581.744981407604	-83.9705752495748
461.922880759471	581.744981407604	-83.6618360344161
460.186328576164	580.008429224298	-83.3530458108461
458.449776392858	580.008429224298	-83.0442045788648
456.713224209552	578.271877040992	-82.7353123384722
454.976672026246	578.271877040992	-82.4263690896684
453.240119842939	576.535324857685	-82.1173748324532
451.503567659633	576.535324857685	-81.8083295668267
[truncated: 160 more rows]
