# Supplementary material for: Mechanics of Drosophila wing deployment
Source: Nat Commun. 2024 Dec 11;15:10577. doi: 10.1038/s41467-024-54527-0 (PMC11634967; doi:10.1038/s41467-024-54527-0)
Supplement: Supplementary file 18 — Source data [file 41467_2024_54527_MOESM18_ESM.zip › source_data/figS2c/figS2c_0041.txt]

x_um	y_um	z_um
0	0	-0.960754772676106
1.73655218330628	-1.73655218330628	-1.19547253716303
3.47310436661256	-1.73655218330628	-1.43227901336495
5.20965654991884	-1.73655218330628	-1.67117420128187
6.94620873322512	-3.47310436661256	-1.91215810091378
8.6827609165314	-3.47310436661256	-2.15523071226069
10.4193130998377	-3.47310436661256	-2.4003920353226
12.155865283144	-3.47310436661256	-2.6476420700995
13.8924174664502	-3.47310436661256	-2.8969808165914
15.6289696497565	-5.20965654991884	-3.1484082747983
17.3655218330628	-6.94620873322512	-3.40192444472019
19.1020740163691	-6.94620873322512	-3.65752932635707
20.8386261996754	-8.6827609165314	-3.91522291970896
22.5751783829816	-8.6827609165314	-4.17500522477584
24.3117305662879	-8.6827609165314	-4.43687624155771
26.0482827495942	-8.6827609165314	-4.70083597005458
27.7848349329005	-10.4193130998377	-4.96688441026645
29.5213871162068	-10.4193130998377	-5.23502156219331
31.2579392995131	-10.4193130998377	-5.50524742583518
32.9944914828193	-12.155865283144	-5.77756200119203
34.7310436661256	-12.155865283144	-6.05196528826388
36.4675958494319	-12.155865283144	-6.32845728705073
38.2041480327382	-12.155865283144	-6.60703799755258
39.9407002160445	-12.155865283144	-6.88770741976942
41.6772523993507	-12.155865283144	-7.17046555370126
43.413804582657	-13.8924174664502	-7.45531239934809
45.1503567659633	-13.8924174664502	-7.74224795670992
46.8869089492696	-13.8924174664502	-8.03127222578675
48.6234611325759	-13.8924174664502	-8.32238520657857
50.3600133158821	-15.6289696497565	-8.61558689908539
52.0965654991884	-17.3655218330628	-8.9108773033072
53.8331176824947	-17.3655218330628	-9.20825641924401
55.569669865801	-19.1020740163691	-9.50772424689582
57.3062220491073	-20.8386261996754	-9.80928078626262
59.0427742324135	-20.8386261996754	-10.1129260373444
60.7793264157198	-22.5751783829816	-10.4186600001412
62.5158785990261	-22.5751783829816	-10.726482674653
64.2524307823324	-24.3117305662879	-11.0363940608798
65.9889829656387	-24.3117305662879	-11.3483941588216
67.7255351489449	-26.0482827495942	-11.6624829684784
69.4620873322512	-26.0482827495942	-11.9786604898501
71.1986395155575	-26.0482827495942	-12.2969267229369
72.9351916988638	-26.0482827495942	-12.6172816677387
74.6717438821701	-27.7848349329005	-12.9397253242554
76.4082960654763	-27.7848349329005	-13.2642576924872
78.1448482487826	-27.7848349329005	-13.590878772434
79.8814004320889	-27.7848349329005	-13.9195885640957
81.6179526153952	-29.5213871162068	-14.2503870674725
83.3545047987015	-29.5213871162068	-14.5832742825642
85.0910569820078	-29.5213871162068	-14.9182502093709
86.827609165314	-29.5213871162068	-15.2553148478927
88.5641613486203	-29.5213871162068	-15.5944681981294
90.3007135319266	-31.2579392995131	-15.9357102600811
92.0372657152329	-31.2579392995131	-16.2790410337479
93.7738178985391	-31.2579392995131	-16.6244605191296
95.5103700818454	-32.9944914828193	-16.9719687162263
97.2469222651517	-34.7310436661256	-17.321565625038
98.983474448458	-34.7310436661256	-17.6732512455647
100.720026631764	-34.7310436661256	-18.0270255778064
102.456578815071	-36.4675958494319	-18.3828886217631
104.193130998377	-36.4675958494319	-18.7408403774348
105.929683181683	-38.2041480327382	-19.1008808448215
107.666235364989	-38.2041480327382	-19.4630100239232
109.402787548296	-39.9407002160445	-19.8272279147399
111.139339731602	-39.9407002160445	-20.1935345172716
112.875891914908	-41.6772523993507	-20.5619298315183
114.612444098215	-41.6772523993507	-20.93241385748
116.348996281521	-41.6772523993507	-21.3049865951566
118.085548464827	-41.6772523993507	-21.6796480445483
119.822100648133	-43.413804582657	-22.056398205655
121.55865283144	-43.413804582657	-22.4352370784766
123.295205014746	-45.1503567659633	-22.8161646630133
125.031757198052	-46.8869089492696	-23.1991809592649
126.768309381358	-48.6234611325759	-23.5842859672316
128.504861564665	-48.6234611325759	-23.9714796869132
130.241413747971	-48.6234611325759	-24.3607621183099
131.977965931277	-48.6234611325759	-24.7521332614215
133.714518114584	-50.3600133158821	-25.1455931162481
135.45107029789	-50.3600133158821	-25.5411416827898
137.187622481196	-52.0965654991884	-25.9387789610464
138.924174664502	-52.0965654991884	-26.338504951018
140.660726847809	-52.0965654991884	-26.7403196527047
142.397279031115	-52.0965654991884	-27.1442230661063
144.133831214421	-53.8331176824947	-27.5502151912229
145.870383397728	-53.8331176824947	-27.9582960280545
147.606935581034	-55.569669865801	-28.3684655766011
149.34348776434	-55.569669865801	-28.7807238368627
151.080039947646	-55.569669865801	-29.1950708088393
152.816592130953	-55.569669865801	-29.6115064925309
154.553144314259	-57.3062220491073	-30.0300308879375
156.289696497565	-57.3062220491073	-30.450643995059
158.026248680872	-59.0427742324135	-30.8733458138956
159.762800864178	-59.0427742324135	-31.2981363444472
161.499353047484	-59.0427742324135	-31.7250155867138
163.23590523079	-59.0427742324135	-32.1539835406954
164.972457414097	-59.0427742324135	-32.5850402063919
166.709009597403	-59.0427742324135	-33.0181855838035
168.445561780709	-59.0427742324135	-33.45341967293
170.182113964016	-59.0427742324135	-33.8907424737716
171.918666147322	-59.0427742324135	-34.3301539863281
173.655218330628	-59.0427742324135	-34.7716542105997
175.391770513934	-60.7793264157198	-35.2152431465862
177.128322697241	-60.7793264157198	-35.6609207942878
178.864874880547	-62.5158785990261	-36.1086871537043
180.601427063853	-62.5158785990261	-36.5585422248358
182.337979247159	-62.5158785990261	-37.0104860076823
184.074531430466	-62.5158785990261	-37.4645185022439
185.811083613772	-62.5158785990261	-37.9206397085204
187.547635797078	-62.5158785990261	-38.3788496265119
189.284187980385	-62.5158785990261	-38.8391482562184
191.020740163691	-62.5158785990261	-39.3015355976399
192.757292346997	-62.5158785990261	-39.7660116507764
194.493844530303	-62.5158785990261	-40.2325764156279
196.23039671361	-62.5158785990261	-40.7012298921944
197.966948896916	-62.5158785990261	-41.1719720804759
199.703501080222	-62.5158785990261	-41.6448029804724
201.440053263529	-62.5158785990261	-42.1197225921839
203.176605446835	-62.5158785990261	-42.5967309156104
204.913157630141	-62.5158785990261	-43.0758279507519
206.649709813447	-62.5158785990261	-43.5570136976083
208.386261996754	-62.5158785990261	-44.0402881561798
210.12281418006	-62.5158785990261	-44.5256513264663
211.859366363366	-62.5158785990261	-45.0131032084677
213.595918546673	-64.2524307823324	-45.5026438021842
215.332470729979	-64.2524307823324	-45.9942731076156
217.069022913285	-62.5158785990261	-46.4879911247621
218.805575096591	-62.5158785990261	-46.9837978536235
220.542127279898	-62.5158785990261	-47.4816932942
222.278679463204	-62.5158785990261	-47.9816774464914
224.01523164651	-62.5158785990261	-48.4837503104979
225.751783829816	-62.5158785990261	-48.9879118862193
227.488336013123	-62.5158785990261	-49.4941621736557
229.224888196429	-62.5158785990261	-50.0025011728071
230.961440379735	-60.7793264157198	-50.5129288836735
232.697992563042	-60.7793264157198	-51.025445306255
234.434544746348	-60.7793264157198	-51.5400504405514
236.171096929654	-59.0427742324135	-52.0567442865628
237.90764911296	-59.0427742324135	-52.5755268442892
239.644201296267	-59.0427742324135	-53.0963981137306
241.380753479573	-59.0427742324135	-53.619358094887
243.117305662879	-59.0427742324135	-54.1444067877584
244.853857846186	-59.0427742324135	-54.6715441923448
246.590410029492	-59.0427742324135	-55.2007703086462
248.326962212798	-57.3062220491073	-55.7320851366625
250.063514396104	-57.3062220491073	-56.2654886763939
251.800066579411	-57.3062220491073	-56.8009809278403
253.536618762717	-57.3062220491073	-57.3385618910017
255.273170946023	-55.569669865801	-57.878231565878
257.00972312933	-55.569669865801	-58.4199899524694
258.746275312636	-55.569669865801	-58.9638370507757
260.482827495942	-55.569669865801	-59.5097728607971
262.219379679248	-55.569669865801	-60.0577973825335
263.955931862555	-55.569669865801	-60.6079106159848
265.692484045861	-55.569669865801	-61.1601125611512
267.429036229167	-55.569669865801	-61.7144032180325
269.165588412473	-55.569669865801	-62.2707825866288
270.90214059578	-55.569669865801	-62.8292506669401
272.638692779086	-53.8331176824947	-63.3898074589665
274.375244962392	-53.8331176824947	-63.9524529627078
276.111797145699	-52.0965654991884	-64.5171871781641
277.848349329005	-52.0965654991884	-65.0840101053354
279.584901512311	-52.0965654991884	-65.6529217442218
281.321453695617	-52.0965654991884	-66.2239220948231
283.058005878924	-50.3600133158821	-66.7970111571394
284.79455806223	-48.6234611325759	-67.3721889311707
286.531110245536	-48.6234611325759	-67.949455416917
288.267662428843	-48.6234611325759	-68.5288106143783
290.004214612149	-46.8869089492696	-69.1102545235545
291.740766795455	-45.1503567659633	-69.6937871444458
293.477318978761	-45.1503567659633	-70.2794084770521
295.213871162068	-45.1503567659633	-70.8671185213734
296.950423345374	-43.413804582657	-71.4569172774097
298.68697552868	-43.413804582657	-72.0488047451609
300.423527711987	-41.6772523993507	-72.6427809246272
302.160079895293	-41.6772523993507	-73.2388458158085
303.896632078599	-39.9407002160445	-73.8369994187047
305.633184261905	-39.9407002160445	-74.437241733316
307.369736445212	-39.9407002160445	-75.0395727596422
309.106288628518	-38.2041480327382	-75.6439924976835
310.842840811824	-38.2041480327382	-76.2505009474397
312.579392995131	-38.2041480327382	-76.859098108911
314.315945178437	-36.4675958494319	-77.4697839820972
316.052497361743	-34.7310436661256	-78.0825585669984
317.789049545049	-32.9944914828193	-78.6974218636147
319.525601728356	-31.2579392995131	-79.3143738719459
321.262153911662	-29.5213871162068	-79.9334145919921
322.998706094968	-29.5213871162068	-80.5545440237533
324.735258278275	-27.7848349329005	-81.1777621672295
326.471810461581	-27.7848349329005	-81.8030690224207
328.208362644887	-26.0482827495942	-82.430464589327
329.944914828193	-26.0482827495942	-83.0599488679481
331.6814670115	-24.3117305662879	-83.6915218582843
333.418019194806	-24.3117305662879	-84.3251835603355
335.154571378112	-24.3117305662879	-84.9609339741017
336.891123561418	-22.5751783829816	-85.5987730995829
338.627675744725	-20.8386261996754	-86.2387009367791
340.364227928031	-20.8386261996754	-86.8807174856903
342.100780111337	-20.8386261996754	-87.5248227463165
343.837332294644	-20.8386261996754	-88.1710167186576
345.57388447795	-20.8386261996754	-88.8192994027138
347.310436661256	-19.1020740163691	-89.4696707984849
349.046988844562	-19.1020740163691	-90.1221309059711
350.783541027869	-19.1020740163691	-90.7766797251723
352.520093211175	-17.3655218330628	-91.4333172560884
354.256645394481	-17.3655218330628	-92.0920434987196
355.993197577788	-17.3655218330628	-92.7528584530657
357.729749761094	-17.3655218330628	-93.4157621191269
359.4663019444	-17.3655218330628	-94.080754496903
361.202854127706	-17.3655218330628	-94.7478355863941
362.939406311013	-17.3655218330628	-95.4170053876002
364.675958494319	-15.6289696497565	-96.0882639005214
366.412510677625	-15.6289696497565	-96.7616111251575
368.149062860932	-15.6289696497565	-97.4370470615086
369.885615044238	-15.6289696497565	-98.1145717095747
371.622167227544	-15.6289696497565	-98.7941850693558
373.35871941085	-13.8924174664502	-99.475887140852
375.095271594157	-13.8924174664502	-100.159677924063
376.831823777463	-13.8924174664502	-100.845557418989
378.568375960769	-13.8924174664502	-101.53352562563
380.304928144075	-13.8924174664502	-102.223582543986
382.041480327382	-13.8924174664502	-102.915728174057
383.778032510688	-12.155865283144	-103.609962515843
385.514584693994	-12.155865283144	-104.306285569345
387.251136877301	-12.155865283144	-105.004697334561
388.987689060607	-13.8924174664502	-105.705197811492
390.724241243913	-13.8924174664502	-106.407787000138
392.460793427219	-13.8924174664502	-107.112464900499
394.197345610526	-13.8924174664502	-107.819231512575
395.933897793832	-15.6289696497565	-108.528086836366
397.670449977138	-15.6289696497565	-109.239030871872
399.407002160445	-15.6289696497565	-109.952063619093
401.143554343751	-15.6289696497565	-110.667185078029
402.880106527057	-15.6289696497565	-111.38439524868
404.616658710363	-17.3655218330628	-112.103694131046
406.35321089367	-17.3655218330628	-112.825081725127
408.089763076976	-17.3655218330628	-113.548558030923
409.826315260282	-17.3655218330628	-114.274123048434
411.562867443589	-17.3655218330628	-115.00177677766
413.299419626895	-17.3655218330628	-115.731519218601
415.035971810201	-19.1020740163691	-116.463350371257
416.772523993507	-19.1020740163691	-117.197270235628
418.509076176814	-19.1020740163691	-117.933278811714
420.24562836012	-19.1020740163691	-118.671376099515
421.982180543426	-19.1020740163691	-119.411562099031
423.718732726732	-19.1020740163691	-120.153836810262
425.455284910039	-19.1020740163691	-120.898200233208
427.191837093345	-19.1020740163691	-121.644652367869
428.928389276651	-19.1020740163691	-122.393193214245
430.664941459958	-19.1020740163691	-123.143822772336
432.401493643264	-19.1020740163691	-123.896541042142
434.13804582657	-19.1020740163691	-124.651348023663
435.874598009876	-19.1020740163691	-125.408243716899
437.611150193183	-19.1020740163691	-126.16722812185
439.347702376489	-19.1020740163691	-126.928301238516
441.084254559795	-20.8386261996754	-127.691463066897
442.820806743102	-20.8386261996754	-128.456713606993
444.557358926408	-20.8386261996754	-129.224052858804
446.293911109714	-22.5751783829816	-129.99348082233
448.03046329302	-24.3117305662879	-130.764997497571
449.767015476327	-26.0482827495942	-131.538602884527
449.767015476327	-27.7848349329005	-131.538602884527
451.503567659633	-29.5213871162068	-132.314296983198
451.503567659633	-31.2579392995131	-132.314296983198
451.503567659633	-32.9944914828193	-132.314296983198
451.503567659633	-34.7310436661256	-132.314296983198
451.503567659633	-36.4675958494319	-132.314296983198
451.503567659633	-38.2041480327382	-132.314296983198
453.240119842939	-39.9407002160445	-133.092079793584
453.240119842939	-41.6772523993507	-133.092079793584
453.240119842939	-43.413804582657	-133.092079793584
451.503567659633	-45.1503567659633	-132.314296983198
449.767015476327	-46.8869089492696	-131.538602884527
448.03046329302	-48.6234611325759	-130.764997497571
446.293911109714	-48.6234611325759	-129.99348082233
444.557358926408	-48.6234611325759	-129.224052858804
442.820806743102	-50.3600133158821	-128.456713606993
441.084254559795	-52.0965654991884	-127.691463066897
439.347702376489	-52.0965654991884	-126.928301238516
437.611150193183	-53.8331176824947	-126.16722812185
435.874598009876	-55.569669865801	-125.408243716899
434.13804582657	-55.569669865801	-124.651348023663
432.401493643264	-57.3062220491073	-123.896541042142
430.664941459958	-59.0427742324135	-123.143822772336
428.928389276651	-60.7793264157198	-122.393193214245
427.191837093345	-62.5158785990261	-121.644652367869
425.455284910039	-62.5158785990261	-120.898200233208
423.718732726732	-62.5158785990261	-120.153836810262
421.982180543426	-62.5158785990261	-119.411562099031
420.24562836012	-64.2524307823324	-118.671376099515
418.509076176814	-65.9889829656387	-117.933278811714
416.772523993507	-65.9889829656387	-117.197270235628
415.035971810201	-65.9889829656387	-116.463350371257
413.299419626895	-67.7255351489449	-115.731519218601
411.562867443589	-67.7255351489449	-115.00177677766
409.826315260282	-69.4620873322512	-114.274123048434
408.089763076976	-69.4620873322512	-113.548558030923
406.35321089367	-69.4620873322512	-112.825081725127
404.616658710363	-71.1986395155575	-112.103694131046
402.880106527057	-72.9351916988638	-111.38439524868
401.143554343751	-72.9351916988638	-110.667185078029
399.407002160445	-72.9351916988638	-109.952063619093
397.670449977138	-72.9351916988638	-109.239030871872
395.933897793832	-74.6717438821701	-108.528086836366
394.197345610526	-74.6717438821701	-107.819231512575
392.460793427219	-76.4082960654763	-107.112464900499
390.724241243913	-76.4082960654763	-106.407787000138
388.987689060607	-76.4082960654763	-105.705197811492
387.251136877301	-78.1448482487826	-105.004697334561
385.514584693994	-79.8814004320889	-104.306285569345
383.778032510688	-79.8814004320889	-103.609962515843
382.041480327382	-79.8814004320889	-102.915728174057
380.304928144075	-81.6179526153952	-102.223582543986
378.568375960769	-83.3545047987015	-101.53352562563
376.831823777463	-83.3545047987015	-100.845557418989
375.095271594157	-85.0910569820078	-100.159677924063
373.35871941085	-85.0910569820078	-99.475887140852
371.622167227544	-86.827609165314	-98.7941850693558
369.885615044238	-86.827609165314	-98.1145717095747
368.149062860932	-88.5641613486203	-97.4370470615086
366.412510677625	-90.3007135319266	-96.7616111251575
364.675958494319	-90.3007135319266	-96.0882639005214
362.939406311013	-92.0372657152329	-95.4170053876002
361.202854127706	-93.7738178985391	-94.7478355863941
359.4663019444	-93.7738178985391	-94.080754496903
357.729749761094	-93.7738178985391	-93.4157621191269
355.993197577788	-95.5103700818454	-92.7528584530657
354.256645394481	-97.2469222651517	-92.0920434987196
352.520093211175	-98.983474448458	-91.4333172560884
350.783541027869	-100.720026631764	-90.7766797251723
349.046988844562	-102.456578815071	-90.1221309059711
349.046988844562	-104.193130998377	-90.1221309059711
347.310436661256	-105.929683181683	-89.4696707984849
345.57388447795	-107.666235364989	-88.8192994027138
345.57388447795	-109.402787548296	-88.8192994027138
343.837332294644	-111.139339731602	-88.1710167186576
342.100780111337	-112.875891914908	-87.5248227463165
340.364227928031	-114.612444098215	-86.8807174856903
338.627675744725	-116.348996281521	-86.2387009367791
338.627675744725	-118.085548464827	-86.2387009367791
338.627675744725	-119.822100648133	-86.2387009367791
338.627675744725	-121.55865283144	-86.2387009367791
338.627675744725	-123.295205014746	-86.2387009367791
338.627675744725	-125.031757198052	-86.2387009367791
338.627675744725	-126.768309381358	-86.2387009367791
338.627675744725	-128.504861564665	-86.2387009367791
338.627675744725	-130.241413747971	-86.2387009367791
338.627675744725	-131.977965931277	-86.2387009367791
338.627675744725	-133.714518114584	-86.2387009367791
338.627675744725	-135.45107029789	-86.2387009367791
338.627675744725	-137.187622481196	-86.2387009367791
338.627675744725	-138.924174664502	-86.2387009367791
338.627675744725	-140.660726847809	-86.2387009367791
338.627675744725	-142.397279031115	-86.2387009367791
340.364227928031	-144.133831214421	-86.8807174856903
342.100780111337	-145.870383397728	-87.5248227463165
343.837332294644	-145.870383397728	-88.1710167186576
345.57388447795	-147.606935581034	-88.8192994027138
347.310436661256	-149.34348776434	-89.4696707984849
349.046988844562	-149.34348776434	-90.1221309059711
350.783541027869	-151.080039947646	-90.7766797251723
352.520093211175	-151.080039947646	-91.4333172560884
354.256645394481	-151.080039947646	-92.0920434987196
355.993197577788	-151.080039947646	-92.7528584530657
357.729749761094	-151.080039947646	-93.4157621191269
359.4663019444	-151.080039947646	-94.080754496903
361.202854127706	-149.34348776434	-94.7478355863941
362.939406311013	-149.34348776434	-95.4170053876002
364.675958494319	-149.34348776434	-96.0882639005214
366.412510677625	-149.34348776434	-96.7616111251575
368.149062860932	-149.34348776434	-97.4370470615086
369.885615044238	-149.34348776434	-98.1145717095747
371.622167227544	-149.34348776434	-98.7941850693558
373.35871941085	-149.34348776434	-99.475887140852
375.095271594157	-149.34348776434	-100.159677924063
376.831823777463	-149.34348776434	-100.845557418989
378.568375960769	-149.34348776434	-101.53352562563
380.304928144075	-149.34348776434	-102.223582543986
382.041480327382	-149.34348776434	-102.915728174057
383.778032510688	-149.34348776434	-103.609962515843
385.514584693994	-149.34348776434	-104.306285569345
387.251136877301	-147.606935581034	-105.004697334561
388.987689060607	-147.606935581034	-105.705197811492
390.724241243913	-147.606935581034	-106.407787000138
392.460793427219	-145.870383397728	-107.112464900499
394.197345610526	-145.870383397728	-107.819231512575
395.933897793832	-145.870383397728	-108.528086836366
397.670449977138	-144.133831214421	-109.239030871872
399.407002160445	-144.133831214421	-109.952063619093
401.143554343751	-144.133831214421	-110.667185078029
402.880106527057	-144.133831214421	-111.38439524868
404.616658710363	-142.397279031115	-112.103694131046
406.35321089367	-142.397279031115	-112.825081725127
408.089763076976	-142.397279031115	-113.548558030923
409.826315260282	-142.397279031115	-114.274123048434
411.562867443589	-142.397279031115	-115.00177677766
413.299419626895	-142.397279031115	-115.731519218601
415.035971810201	-140.660726847809	-116.463350371257
416.772523993507	-140.660726847809	-117.197270235628
418.509076176814	-140.660726847809	-117.933278811714
420.24562836012	-140.660726847809	-118.671376099515
421.982180543426	-138.924174664502	-119.411562099031
423.718732726732	-138.924174664502	-120.153836810262
425.455284910039	-138.924174664502	-120.898200233208
427.191837093345	-138.924174664502	-121.644652367869
428.928389276651	-138.924174664502	-122.393193214245
430.664941459958	-138.924174664502	-123.143822772336
432.401493643264	-138.924174664502	-123.896541042142
434.13804582657	-137.187622481196	-124.651348023663
435.874598009876	-137.187622481196	-125.408243716899
437.611150193183	-135.45107029789	-126.16722812185
439.347702376489	-135.45107029789	-126.928301238516
441.084254559795	-135.45107029789	-127.691463066897
442.820806743102	-135.45107029789	-128.456713606993
444.557358926408	-133.714518114584	-129.224052858804
446.293911109714	-133.714518114584	-129.99348082233
448.03046329302	-133.714518114584	-130.764997497571
449.767015476327	-131.977965931277	-131.538602884527
451.503567659633	-131.977965931277	-132.314296983198
453.240119842939	-131.977965931277	-133.092079793584
454.976672026246	-131.977965931277	-133.871951315685
456.713224209552	-131.977965931277	-134.6539115495
458.449776392858	-130.241413747971	-135.437960495031
460.186328576164	-130.241413747971	-136.224098152277
461.922880759471	-130.241413747971	-137.012324521238
463.659432942777	-128.504861564665	-137.802639601914
465.395985126083	-128.504861564665	-138.595043394305
467.132537309389	-128.504861564665	-139.389535898411
468.869089492696	-128.504861564665	-140.186117114232
470.605641676002	-126.768309381358	-140.984787041768
472.342193859308	-126.768309381358	-141.785545681019
474.078746042615	-125.031757198052	-142.588393031985
475.815298225921	-125.031757198052	-143.393329094665
477.551850409227	-125.031757198052	-144.200353869061
479.288402592533	-125.031757198052	-145.009467355172
481.02495477584	-123.295205014746	-145.820669552998
482.761506959146	-123.295205014746	-146.633960462539
484.498059142452	-123.295205014746	-147.449340083795
486.234611325759	-123.295205014746	-148.266808416766
487.971163509065	-121.55865283144	-149.086365461451
489.707715692371	-121.55865283144	-149.908011217852
491.444267875677	-121.55865283144	-150.731745685968
493.180820058984	-121.55865283144	-151.557568865799
494.91737224229	-119.822100648133	-152.385480757345
496.653924425596	-119.822100648133	-153.215481360606
498.390476608903	-118.085548464827	-154.047570675581
500.127028792209	-118.085548464827	-154.881748702272
501.863580975515	-118.085548464827	-155.718015440678
503.600133158821	-116.348996281521	-156.556370890799
505.336685342128	-114.612444098215	-157.396815052635
507.073237525434	-114.612444098215	-158.239347926186
508.80978970874	-114.612444098215	-159.083969511451
510.546341892047	-112.875891914908	-159.930679808432
512.282894075353	-112.875891914908	-160.779478817128
514.019446258659	-111.139339731602	-161.630366537539
515.755998441965	-111.139339731602	-162.483342969665
517.492550625272	-111.139339731602	-163.338408113505
519.229102808578	-111.139339731602	-164.195561969061
520.965654991884	-109.402787548296	-165.054804536332
522.70220717519	-109.402787548296	-165.916135815318
524.438759358497	-107.666235364989	-166.779555806018
526.175311541803	-107.666235364989	-167.645064508434
527.911863725109	-107.666235364989	-168.512661922565
529.648415908416	-107.666235364989	-169.382348048411
531.384968091722	-107.666235364989	-170.254122885972
533.121520275028	-107.666235364989	-171.127986435247
534.858072458334	-107.666235364989	-172.003938696238
536.594624641641	-105.929683181683	-172.881979668944
538.331176824947	-104.193130998377	-173.762109353364
540.067729008253	-104.193130998377	-174.6443277495
541.80428119156	-104.193130998377	-175.528634857351
543.540833374866	-102.456578815071	-176.415030676917
545.277385558172	-102.456578815071	-177.303515208197
547.013937741478	-100.720026631764	-178.194088451193
548.750489924785	-100.720026631764	-179.086750405904
550.487042108091	-100.720026631764	-179.98150107233
552.223594291397	-100.720026631764	-180.87834045047
553.960146474703	-98.983474448458	-181.777268540326
555.69669865801	-97.2469222651517	-182.678285341897
557.433250841316	-97.2469222651517	-183.581390855182
559.169803024622	-97.2469222651517	-184.486585080183
560.906355207929	-95.5103700818454	-185.393868016899
562.642907391235	-95.5103700818454	-186.303239665329
564.379459574541	-93.7738178985391	-187.214700025475
566.116011757847	-93.7738178985391	-188.128249097336
567.852563941154	-93.7738178985391	-189.043886880912
569.58911612446	-92.0372657152329	-189.961613376202
571.325668307766	-90.3007135319266	-190.881428583208
573.062220491073	-90.3007135319266	-191.803332501928
574.798772674379	-88.5641613486203	-192.727325132364
576.535324857685	-88.5641613486203	-193.653406474515
578.271877040992	-86.827609165314	-194.581576528381
580.008429224298	-86.827609165314	-195.511835293961
581.744981407604	-85.0910569820078	-196.444182771257
583.48153359091	-85.0910569820078	-197.378618960267
585.218085774217	-83.3545047987015	-198.315143860993
586.954637957523	-83.3545047987015	-199.253757473434
588.691190140829	-83.3545047987015	-200.194459797589
590.427742324135	-81.6179526153952	-201.13725083346
592.164294507442	-79.8814004320889	-202.082130581046
593.900846690748	-79.8814004320889	-203.029099040346
595.637398874054	-78.1448482487826	-203.978156211362
597.373951057361	-78.1448482487826	-204.929302094092
599.110503240667	-76.4082960654763	-205.882536688538
600.847055423973	-76.4082960654763	-206.837859994699
602.583607607279	-74.6717438821701	-207.795272012574
604.320159790586	-72.9351916988638	-208.754772742165
606.056711973892	-72.9351916988638	-209.71636218347
607.793264157198	-71.1986395155575	-210.680040336491
609.529816340505	-71.1986395155575	-211.645807201227
611.266368523811	-69.4620873322512	-212.613662777677
613.002920707117	-69.4620873322512	-213.583607065843
614.739472890423	-67.7255351489449	-214.555640065723
616.47602507373	-65.9889829656387	-215.529761777319
618.212577257036	-65.9889829656387	-216.505972200629
619.949129440342	-64.2524307823324	-217.484271335655
621.685681623649	-64.2524307823324	-218.464659182396
623.422233806955	-62.5158785990261	-219.447135740851
625.158785990261	-62.5158785990261	-220.431701011022
626.895338173567	-60.7793264157198	-221.418354992907
628.631890356874	-59.0427742324135	-222.407097686508
630.36844254018	-57.3062220491073	-223.397929091823
632.104994723486	-57.3062220491073	-224.390849208854
633.841546906792	-55.569669865801	-225.385858037599
635.578099090099	-53.8331176824947	-226.38295557806
637.314651273405	-52.0965654991884	-227.382141830235
637.314651273405	-50.3600133158821	-227.382141830235
639.051203456711	-48.6234611325759	-228.383416794126
640.787755640018	-46.8869089492696	-229.386780469732
642.524307823324	-45.1503567659633	-230.392232857052
644.26086000663	-43.413804582657	-231.399773956087
644.26086000663	-41.6772523993507	-231.399773956087
645.997412189936	-39.9407002160445	-232.409403766838
647.733964373243	-38.2041480327382	-233.421122289303
647.733964373243	-36.4675958494319	-233.421122289303
649.470516556549	-34.7310436661256	-234.434929523484
651.207068739855	-32.9944914828193	-235.450825469379
652.943620923162	-31.2579392995131	-236.46881012699
654.680173106468	-29.5213871162068	-237.488883496315
654.680173106468	-27.7848349329005	-237.488883496315
656.416725289774	-26.0482827495942	-238.511045577356
656.416725289774	-24.3117305662879	-238.511045577356
658.15327747308	-22.5751783829816	-239.535296370111
659.889829656387	-20.8386261996754	-240.561635874582
661.626381839693	-19.1020740163691	-241.590064090767
661.626381839693	-17.3655218330628	-241.590064090767
663.362934022999	-15.6289696497565	-242.620581018668
663.362934022999	-13.8924174664502	-242.620581018668
665.099486206306	-12.155865283144	-243.653186658283
665.099486206306	-10.4193130998377	-243.653186658283
666.836038389612	-8.6827609165314	-244.687881009614
666.836038389612	-6.94620873322512	-244.687881009614
668.572590572918	-5.20965654991884	-245.724664072659
668.572590572918	-3.47310436661256	-245.724664072659
670.309142756224	-1.73655218330628	-246.76353584742
670.309142756224	0	-246.76353584742
672.045694939531	1.73655218330628	-247.804496333895
672.045694939531	3.47310436661256	-247.804496333895
672.045694939531	5.20965654991884	-247.804496333895
673.782247122837	6.94620873322512	-248.847545532086
675.518799306143	8.6827609165314	-249.892683441991
675.518799306143	10.4193130998377	-249.892683441991
675.518799306143	12.155865283144	-249.892683441991
675.518799306143	13.8924174664502	-249.892683441991
675.518799306143	15.6289696497565	-249.892683441991
675.518799306143	17.3655218330628	-249.892683441991
677.255351489449	19.1020740163691	-250.939910063611
677.255351489449	20.8386261996754	-250.939910063611
678.991903672756	22.5751783829816	-251.989225396947
678.991903672756	24.3117305662879	-251.989225396947
678.991903672756	26.0482827495942	-251.989225396947
678.991903672756	27.7848349329005	-251.989225396947
678.991903672756	29.5213871162068	-251.989225396947
678.991903672756	31.2579392995131	-251.989225396947
678.991903672756	32.9944914828193	-251.989225396947
678.991903672756	34.7310436661256	-251.989225396947
678.991903672756	36.4675958494319	-251.989225396947
678.991903672756	38.2041480327382	-251.989225396947
678.991903672756	39.9407002160445	-251.989225396947
678.991903672756	41.6772523993507	-251.989225396947
678.991903672756	43.413804582657	-251.989225396947
677.255351489449	45.1503567659633	-250.939910063611
677.255351489449	46.8869089492696	-250.939910063611
677.255351489449	48.6234611325759	-250.939910063611
677.255351489449	50.3600133158821	-250.939910063611
677.255351489449	52.0965654991884	-250.939910063611
677.255351489449	53.8331176824947	-250.939910063611
677.255351489449	55.569669865801	-250.939910063611
675.518799306143	57.3062220491073	-249.892683441991
675.518799306143	59.0427742324135	-249.892683441991
675.518799306143	60.7793264157198	-249.892683441991
675.518799306143	62.5158785990261	-249.892683441991
675.518799306143	64.2524307823324	-249.892683441991
673.782247122837	65.9889829656387	-248.847545532086
673.782247122837	67.7255351489449	-248.847545532086
672.045694939531	69.4620873322512	-247.804496333895
672.045694939531	71.1986395155575	-247.804496333895
670.309142756224	72.9351916988638	-246.76353584742
668.572590572918	74.6717438821701	-245.724664072659
668.572590572918	76.4082960654763	-245.724664072659
668.572590572918	78.1448482487826	-245.724664072659
666.836038389612	79.8814004320889	-244.687881009614
665.099486206306	81.6179526153952	-243.653186658283
665.099486206306	83.3545047987015	-243.653186658283
663.362934022999	85.0910569820078	-242.620581018668
661.626381839693	86.827609165314	-241.590064090767
661.626381839693	88.5641613486203	-241.590064090767
659.889829656387	90.3007135319266	-240.561635874582
658.15327747308	92.0372657152329	-239.535296370111
658.15327747308	93.7738178985391	-239.535296370111
656.416725289774	95.5103700818454	-238.511045577356
654.680173106468	97.2469222651517	-237.488883496315
652.943620923162	98.983474448458	-236.46881012699
651.207068739855	100.720026631764	-235.450825469379
651.207068739855	102.456578815071	-235.450825469379
649.470516556549	104.193130998377	-234.434929523484
647.733964373243	105.929683181683	-233.421122289303
645.997412189936	107.666235364989	-232.409403766838
645.997412189936	109.402787548296	-232.409403766838
644.26086000663	111.139339731602	-231.399773956087
644.26086000663	112.875891914908	-231.399773956087
642.524307823324	114.612444098215	-230.392232857052
642.524307823324	116.348996281521	-230.392232857052
640.787755640018	118.085548464827	-229.386780469732
639.051203456711	119.822100648133	-228.383416794126
637.314651273405	121.55865283144	-227.382141830235
635.578099090099	123.295205014746	-226.38295557806
633.841546906792	125.031757198052	-225.385858037599
632.104994723486	126.768309381358	-224.390849208854
630.36844254018	128.504861564665	-223.397929091823
628.631890356874	128.504861564665	-222.407097686508
626.895338173567	130.241413747971	-221.418354992907
625.158785990261	131.977965931277	-220.431701011022
623.422233806955	131.977965931277	-219.447135740851
621.685681623649	133.714518114584	-218.464659182396
619.949129440342	135.45107029789	-217.484271335655
618.212577257036	135.45107029789	-216.505972200629
616.47602507373	135.45107029789	-215.529761777319
614.739472890423	137.187622481196	-214.555640065723
613.002920707117	138.924174664502	-213.583607065843
611.266368523811	138.924174664502	-212.613662777677
609.529816340505	138.924174664502	-211.645807201227
607.793264157198	140.660726847809	-210.680040336491
606.056711973892	142.397279031115	-209.71636218347
604.320159790586	142.397279031115	-208.754772742165
602.583607607279	142.397279031115	-207.795272012574
600.847055423973	144.133831214421	-206.837859994699
599.110503240667	145.870383397728	-205.882536688538
597.373951057361	145.870383397728	-204.929302094092
595.637398874054	145.870383397728	-203.978156211362
593.900846690748	145.870383397728	-203.029099040346
592.164294507442	145.870383397728	-202.082130581046
590.427742324135	147.606935581034	-201.13725083346
588.691190140829	147.606935581034	-200.194459797589
586.954637957523	149.34348776434	-199.253757473434
585.218085774217	149.34348776434	-198.315143860993
583.48153359091	149.34348776434	-197.378618960267
581.744981407604	149.34348776434	-196.444182771257
580.008429224298	149.34348776434	-195.511835293961
578.271877040992	149.34348776434	-194.581576528381
576.535324857685	151.080039947646	-193.653406474515
574.798772674379	151.080039947646	-192.727325132364
573.062220491073	151.080039947646	-191.803332501928
571.325668307766	151.080039947646	-190.881428583208
569.58911612446	152.816592130953	-189.961613376202
567.852563941154	152.816592130953	-189.043886880912
566.116011757847	152.816592130953	-188.128249097336
564.379459574541	152.816592130953	-187.214700025475
562.642907391235	152.816592130953	-186.303239665329
560.906355207929	152.816592130953	-185.393868016899
559.169803024622	154.553144314259	-184.486585080183
557.433250841316	154.553144314259	-183.581390855182
555.69669865801	154.553144314259	-182.678285341897
553.960146474703	154.553144314259	-181.777268540326
552.223594291397	156.289696497565	-180.87834045047
550.487042108091	156.289696497565	-179.98150107233
548.750489924785	156.289696497565	-179.086750405904
547.013937741478	156.289696497565	-178.194088451193
545.277385558172	156.289696497565	-177.303515208197
543.540833374866	156.289696497565	-176.415030676917
541.80428119156	158.026248680872	-175.528634857351
540.067729008253	158.026248680872	-174.6443277495
538.331176824947	158.026248680872	-173.762109353364
536.594624641641	158.026248680872	-172.881979668944
534.858072458334	159.762800864178	-172.003938696238
533.121520275028	159.762800864178	-171.127986435247
531.384968091722	159.762800864178	-170.254122885972
529.648415908416	159.762800864178	-169.382348048411
527.911863725109	159.762800864178	-168.512661922565
526.175311541803	161.499353047484	-167.645064508434
524.438759358497	161.499353047484	-166.779555806018
522.70220717519	161.499353047484	-165.916135815318
520.965654991884	163.23590523079	-165.054804536332
519.229102808578	163.23590523079	-164.195561969061
517.492550625272	163.23590523079	-163.338408113505
515.755998441965	163.23590523079	-162.483342969665
514.019446258659	164.972457414097	-161.630366537539
512.282894075353	164.972457414097	-160.779478817128
510.546341892047	166.709009597403	-159.930679808432
508.80978970874	166.709009597403	-159.083969511451
507.073237525434	166.709009597403	-158.239347926186
505.336685342128	166.709009597403	-157.396815052635
503.600133158821	168.445561780709	-156.556370890799
501.863580975515	168.445561780709	-155.718015440678
500.127028792209	170.182113964016	-154.881748702272
498.390476608903	170.182113964016	-154.047570675581
496.653924425596	170.182113964016	-153.215481360606
494.91737224229	170.182113964016	-152.385480757345
493.180820058984	170.182113964016	-151.557568865799
491.444267875677	170.182113964016	-150.731745685968
489.707715692371	171.918666147322	-149.908011217852
487.971163509065	173.655218330628	-149.086365461451
486.234611325759	173.655218330628	-148.266808416766
484.498059142452	175.391770513934	-147.449340083795
482.761506959146	177.128322697241	-146.633960462539
481.02495477584	177.128322697241	-145.820669552998
479.288402592533	177.128322697241	-145.009467355172
477.551850409227	178.864874880547	-144.200353869061
475.815298225921	180.601427063853	-143.393329094665
474.078746042615	180.601427063853	-142.588393031985
472.342193859308	182.337979247159	-141.785545681019
470.605641676002	184.074531430466	-140.984787041768
468.869089492696	184.074531430466	-140.186117114232
467.132537309389	184.074531430466	-139.389535898411
465.395985126083	184.074531430466	-138.595043394305
463.659432942777	184.074531430466	-137.802639601914
461.922880759471	185.811083613772	-137.012324521238
460.186328576164	185.811083613772	-136.224098152277
458.449776392858	185.811083613772	-135.437960495031
456.713224209552	185.811083613772	-134.6539115495
454.976672026246	187.547635797078	-133.871951315685
453.240119842939	187.547635797078	-133.092079793584
451.503567659633	187.547635797078	-132.314296983198
449.767015476327	189.284187980385	-131.538602884527
448.03046329302	189.284187980385	-130.764997497571
446.293911109714	191.020740163691	-129.99348082233
444.557358926408	191.020740163691	-129.224052858804
442.820806743102	191.020740163691	-128.456713606993
441.084254559795	191.020740163691	-127.691463066897
439.347702376489	191.020740163691	-126.928301238516
437.611150193183	192.757292346997	-126.16722812185
435.874598009876	192.757292346997	-125.408243716899
434.13804582657	192.757292346997	-124.651348023663
432.401493643264	194.493844530303	-123.896541042142
430.664941459958	194.493844530303	-123.143822772336
428.928389276651	194.493844530303	-122.393193214245
427.191837093345	194.493844530303	-121.644652367869
425.455284910039	196.23039671361	-120.898200233208
423.718732726732	196.23039671361	-120.153836810262
421.982180543426	197.966948896916	-119.411562099031
420.24562836012	197.966948896916	-118.671376099515
418.509076176814	197.966948896916	-117.933278811714
416.772523993507	199.703501080222	-117.197270235628
415.035971810201	199.703501080222	-116.463350371257
413.299419626895	201.440053263529	-115.731519218601
411.562867443589	201.440053263529	-115.00177677766
409.826315260282	201.440053263529	-114.274123048434
408.089763076976	203.176605446835	-113.548558030923
406.35321089367	204.913157630141	-112.825081725127
404.616658710363	204.913157630141	-112.103694131046
402.880106527057	204.913157630141	-111.38439524868
401.143554343751	206.649709813447	-110.667185078029
399.407002160445	206.649709813447	-109.952063619093
397.670449977138	206.649709813447	-109.239030871872
395.933897793832	206.649709813447	-108.528086836366
394.197345610526	206.649709813447	-107.819231512575
392.460793427219	206.649709813447	-107.112464900499
390.724241243913	206.649709813447	-106.407787000138
388.987689060607	206.649709813447	-105.705197811492
387.251136877301	206.649709813447	-105.004697334561
385.514584693994	208.386261996754	-104.306285569345
383.778032510688	210.12281418006	-103.609962515843
382.041480327382	210.12281418006	-102.915728174057
380.304928144075	211.859366363366	-102.223582543986
378.568375960769	211.859366363366	-101.53352562563
376.831823777463	211.859366363366	-100.845557418989
375.095271594157	211.859366363366	-100.159677924063
373.35871941085	211.859366363366	-99.475887140852
371.622167227544	211.859366363366	-98.7941850693558
369.885615044238	211.859366363366	-98.1145717095747
368.149062860932	211.859366363366	-97.4370470615086
366.412510677625	213.595918546673	-96.7616111251575
364.675958494319	213.595918546673	-96.0882639005214
362.939406311013	213.595918546673	-95.4170053876002
361.202854127706	213.595918546673	-94.7478355863941
359.4663019444	215.332470729979	-94.080754496903
357.729749761094	215.332470729979	-93.4157621191269
355.993197577788	215.332470729979	-92.7528584530657
354.256645394481	215.332470729979	-92.0920434987196
352.520093211175	217.069022913285	-91.4333172560884
350.783541027869	217.069022913285	-90.7766797251723
349.046988844562	218.805575096591	-90.1221309059711
347.310436661256	218.805575096591	-89.4696707984849
345.57388447795	218.805575096591	-88.8192994027138
343.837332294644	218.805575096591	-88.1710167186576
342.100780111337	218.805575096591	-87.5248227463165
340.364227928031	218.805575096591	-86.8807174856903
338.627675744725	218.805575096591	-86.2387009367791
336.891123561418	220.542127279898	-85.5987730995829
335.154571378112	220.542127279898	-84.9609339741017
333.418019194806	220.542127279898	-84.3251835603355
331.6814670115	220.542127279898	-83.6915218582843
329.944914828193	220.542127279898	-83.0599488679481
328.208362644887	220.542127279898	-82.430464589327
326.471810461581	218.805575096591	-81.8030690224207
324.735258278275	218.805575096591	-81.1777621672295
322.998706094968	218.805575096591	-80.5545440237533
321.262153911662	218.805575096591	-79.9334145919921
319.525601728356	218.805575096591	-79.3143738719459
317.789049545049	218.805575096591	-78.6974218636147
316.052497361743	217.069022913285	-78.0825585669984
314.315945178437	217.069022913285	-77.4697839820972
312.579392995131	217.069022913285	-76.859098108911
310.842840811824	217.069022913285	-76.2505009474397
309.106288628518	215.332470729979	-75.6439924976835
307.369736445212	215.332470729979	-75.0395727596422
305.633184261905	215.332470729979	-74.437241733316
303.896632078599	215.332470729979	-73.8369994187047
302.160079895293	213.595918546673	-73.2388458158085
300.423527711987	213.595918546673	-72.6427809246272
298.68697552868	211.859366363366	-72.0488047451609
296.950423345374	211.859366363366	-71.4569172774097
295.213871162068	210.12281418006	-70.8671185213734
293.477318978761	208.386261996754	-70.2794084770521
293.477318978761	206.649709813447	-70.2794084770521
293.477318978761	204.913157630141	-70.2794084770521
293.477318978761	203.176605446835	-70.2794084770521
293.477318978761	201.440053263529	-70.2794084770521
293.477318978761	199.703501080222	-70.2794084770521
293.477318978761	197.966948896916	-70.2794084770521
293.477318978761	196.23039671361	-70.2794084770521
293.477318978761	194.493844530303	-70.2794084770521
293.477318978761	192.757292346997	-70.2794084770521
295.213871162068	191.020740163691	-70.8671185213734
295.213871162068	189.284187980385	-70.8671185213734
296.950423345374	187.547635797078	-71.4569172774097
296.950423345374	185.811083613772	-71.4569172774097
296.950423345374	184.074531430466	-71.4569172774097
298.68697552868	182.337979247159	-72.0488047451609
298.68697552868	180.601427063853	-72.0488047451609
298.68697552868	178.864874880547	-72.0488047451609
300.423527711987	177.128322697241	-72.6427809246272
300.423527711987	175.391770513934	-72.6427809246272
300.423527711987	173.655218330628	-72.6427809246272
300.423527711987	171.918666147322	-72.6427809246272
300.423527711987	170.182113964016	-72.6427809246272
300.423527711987	168.445561780709	-72.6427809246272
300.423527711987	166.709009597403	-72.6427809246272
300.423527711987	164.972457414097	-72.6427809246272
300.423527711987	163.23590523079	-72.6427809246272
300.423527711987	161.499353047484	-72.6427809246272
300.423527711987	159.762800864178	-72.6427809246272
300.423527711987	158.026248680872	-72.6427809246272
300.423527711987	156.289696497565	-72.6427809246272
302.160079895293	154.553144314259	-73.2388458158085
303.896632078599	152.816592130953	-73.8369994187047
303.896632078599	151.080039947646	-73.8369994187047
303.896632078599	149.34348776434	-73.8369994187047
303.896632078599	147.606935581034	-73.8369994187047
303.896632078599	145.870383397728	-73.8369994187047
303.896632078599	144.133831214421	-73.8369994187047
303.896632078599	142.397279031115	-73.8369994187047
303.896632078599	140.660726847809	-73.8369994187047
303.896632078599	138.924174664502	-73.8369994187047
303.896632078599	137.187622481196	-73.8369994187047
302.160079895293	135.45107029789	-73.2388458158085
300.423527711987	133.714518114584	-72.6427809246272
300.423527711987	131.977965931277	-72.6427809246272
298.68697552868	130.241413747971	-72.0488047451609
296.950423345374	128.504861564665	-71.4569172774097
296.950423345374	126.768309381358	-71.4569172774097
296.950423345374	125.031757198052	-71.4569172774097
295.213871162068	123.295205014746	-70.8671185213734
293.477318978761	121.55865283144	-70.2794084770521
293.477318978761	119.822100648133	-70.2794084770521
291.740766795455	118.085548464827	-69.6937871444458
290.004214612149	116.348996281521	-69.1102545235545
290.004214612149	114.612444098215	-69.1102545235545
288.267662428843	112.875891914908	-68.5288106143783
288.267662428843	111.139339731602	-68.5288106143783
286.531110245536	109.402787548296	-67.949455416917
286.531110245536	107.666235364989	-67.949455416917
284.79455806223	105.929683181683	-67.3721889311707
283.058005878924	104.193130998377	-66.7970111571394
281.321453695617	102.456578815071	-66.2239220948231
279.584901512311	100.720026631764	-65.6529217442218
277.848349329005	98.983474448458	-65.0840101053354
276.111797145699	97.2469222651517	-64.5171871781641
274.375244962392	95.5103700818454	-63.9524529627078
272.638692779086	93.7738178985391	-63.3898074589665
270.90214059578	92.0372657152329	-62.8292506669401
269.165588412473	90.3007135319266	-62.2707825866288
267.429036229167	90.3007135319266	-61.7144032180325
265.692484045861	88.5641613486203	-61.1601125611512
263.955931862555	86.827609165314	-60.6079106159848
262.219379679248	86.827609165314	-60.0577973825335
260.482827495942	86.827609165314	-59.5097728607971
258.746275312636	86.827609165314	-58.9638370507757
257.00972312933	86.827609165314	-58.4199899524694
255.273170946023	86.827609165314	-57.878231565878
253.536618762717	85.0910569820078	-57.3385618910017
251.800066579411	85.0910569820078	-56.8009809278403
250.063514396104	85.0910569820078	-56.2654886763939
248.326962212798	85.0910569820078	-55.7320851366625
246.590410029492	85.0910569820078	-55.2007703086462
244.853857846186	85.0910569820078	-54.6715441923448
243.117305662879	85.0910569820078	-54.1444067877584
241.380753479573	85.0910569820078	-53.619358094887
239.644201296267	85.0910569820078	-53.0963981137306
237.90764911296	85.0910569820078	-52.5755268442892
236.171096929654	85.0910569820078	-52.0567442865628
234.434544746348	85.0910569820078	-51.5400504405514
232.697992563042	86.827609165314	-51.025445306255
230.961440379735	86.827609165314	-50.5129288836735
229.224888196429	86.827609165314	-50.0025011728071
227.488336013123	86.827609165314	-49.4941621736557
225.751783829816	86.827609165314	-48.9879118862193
224.01523164651	86.827609165314	-48.4837503104979
222.278679463204	86.827609165314	-47.9816774464914
220.542127279898	88.5641613486203	-47.4816932942
218.805575096591	90.3007135319266	-46.9837978536235
217.069022913285	90.3007135319266	-46.4879911247621
215.332470729979	92.0372657152329	-45.9942731076156
213.595918546673	93.7738178985391	-45.5026438021842
213.595918546673	95.5103700818454	-45.5026438021842
213.595918546673	97.2469222651517	-45.5026438021842
213.595918546673	98.983474448458	-45.5026438021842
213.595918546673	100.720026631764	-45.5026438021842
215.332470729979	102.456578815071	-45.9942731076156
215.332470729979	104.193130998377	-45.9942731076156
215.332470729979	105.929683181683	-45.9942731076156
215.332470729979	107.666235364989	-45.9942731076156
217.069022913285	109.402787548296	-46.4879911247621
217.069022913285	111.139339731602	-46.4879911247621
218.805575096591	112.875891914908	-46.9837978536235
220.542127279898	114.612444098215	-47.4816932942
220.542127279898	116.348996281521	-47.4816932942
222.278679463204	118.085548464827	-47.9816774464914
224.01523164651	119.822100648133	-48.4837503104979
225.751783829816	121.55865283144	-48.9879118862193
227.488336013123	123.295205014746	-49.4941621736557
227.488336013123	125.031757198052	-49.4941621736557
229.224888196429	126.768309381358	-50.0025011728071
230.961440379735	128.504861564665	-50.5129288836735
230.961440379735	130.241413747971	-50.5129288836735
232.697992563042	131.977965931277	-51.025445306255
234.434544746348	133.714518114584	-51.5400504405514
234.434544746348	135.45107029789	-51.5400504405514
236.171096929654	137.187622481196	-52.0567442865628
237.90764911296	138.924174664502	-52.5755268442892
239.644201296267	140.660726847809	-53.0963981137306
241.380753479573	142.397279031115	-53.619358094887
241.380753479573	144.133831214421	-53.619358094887
241.380753479573	145.870383397728	-53.619358094887
243.117305662879	147.606935581034	-54.1444067877584
243.117305662879	149.34348776434	-54.1444067877584
244.853857846186	151.080039947646	-54.6715441923448
244.853857846186	152.816592130953	-54.6715441923448
246.590410029492	154.553144314259	-55.2007703086462
248.326962212798	156.289696497565	-55.7320851366625
248.326962212798	158.026248680872	-55.7320851366625
250.063514396104	159.762800864178	-56.2654886763939
251.800066579411	161.499353047484	-56.8009809278403
251.800066579411	163.23590523079	-56.8009809278403
253.536618762717	164.972457414097	-57.3385618910017
255.273170946023	166.709009597403	-57.878231565878
257.00972312933	168.445561780709	-58.4199899524694
257.00972312933	170.182113964016	-58.4199899524694
258.746275312636	171.918666147322	-58.9638370507757
260.482827495942	173.655218330628	-59.5097728607971
262.219379679248	175.391770513934	-60.0577973825335
262.219379679248	177.128322697241	-60.0577973825335
262.219379679248	178.864874880547	-60.0577973825335
263.955931862555	180.601427063853	-60.6079106159848
263.955931862555	182.337979247159	-60.6079106159848
263.955931862555	184.074531430466	-60.6079106159848
263.955931862555	185.811083613772	-60.6079106159848
262.219379679248	187.547635797078	-60.0577973825335
262.219379679248	189.284187980385	-60.0577973825335
262.219379679248	191.020740163691	-60.0577973825335
262.219379679248	192.757292346997	-60.0577973825335
262.219379679248	194.493844530303	-60.0577973825335
260.482827495942	196.23039671361	-59.5097728607971
258.746275312636	197.966948896916	-58.9638370507757
258.746275312636	199.703501080222	-58.9638370507757
257.00972312933	201.440053263529	-58.4199899524694
255.273170946023	203.176605446835	-57.878231565878
255.273170946023	204.913157630141	-57.878231565878
253.536618762717	206.649709813447	-57.3385618910017
251.800066579411	208.386261996754	-56.8009809278403
251.800066579411	210.12281418006	-56.8009809278403
250.063514396104	211.859366363366	-56.2654886763939
250.063514396104	213.595918546673	-56.2654886763939
248.326962212798	215.332470729979	-55.7320851366625
246.590410029492	217.069022913285	-55.2007703086462
244.853857846186	218.805575096591	-54.6715441923448
243.117305662879	220.542127279898	-54.1444067877584
241.380753479573	222.278679463204	-53.619358094887
239.644201296267	224.01523164651	-53.0963981137306
237.90764911296	225.751783829816	-52.5755268442892
236.171096929654	225.751783829816	-52.0567442865628
234.434544746348	227.488336013123	-51.5400504405514
232.697992563042	229.224888196429	-51.025445306255
230.961440379735	229.224888196429	-50.5129288836735
229.224888196429	230.961440379735	-50.0025011728071
227.488336013123	230.961440379735	-49.4941621736557
225.751783829816	232.697992563042	-48.9879118862193
224.01523164651	232.697992563042	-48.4837503104979
222.278679463204	232.697992563042	-47.9816774464914
220.542127279898	232.697992563042	-47.4816932942
218.805575096591	234.434544746348	-46.9837978536235
217.069022913285	236.171096929654	-46.4879911247621
215.332470729979	236.171096929654	-45.9942731076156
213.595918546673	237.90764911296	-45.5026438021842
211.859366363366	239.644201296267	-45.0131032084677
210.12281418006	239.644201296267	-44.5256513264663
208.386261996754	241.380753479573	-44.0402881561798
206.649709813447	243.117305662879	-43.5570136976083
204.913157630141	243.117305662879	-43.0758279507519
203.176605446835	244.853857846186	-42.5967309156104
201.440053263529	246.590410029492	-42.1197225921839
199.703501080222	246.590410029492	-41.6448029804724
197.966948896916	248.326962212798	-41.1719720804759
196.23039671361	248.326962212798	-40.7012298921944
