# Supplementary material for: Mechanics of Drosophila wing deployment
Source: Nat Commun. 2024 Dec 11;15:10577. doi: 10.1038/s41467-024-54527-0 (PMC11634967; doi:10.1038/s41467-024-54527-0)
Supplement: Supplementary file 18 — Source data [file 41467_2024_54527_MOESM18_ESM.zip › source_data/figS2c/figS2c_0068.txt]

x_um	y_um	z_um
0	0	-11.9043373526405
1.73655218330628	-1.73655218330628	-11.8689767696688
1.73655218330628	-3.47310436661256	-11.8689767696688
1.73655218330628	-5.20965654991884	-11.8689767696688
3.47310436661256	-6.94620873322512	-11.8374676228289
3.47310436661256	-8.6827609165314	-11.8374676228289
5.20965654991884	-10.4193130998377	-11.8098099121208
5.20965654991884	-12.155865283144	-11.8098099121208
5.20965654991884	-13.8924174664502	-11.8098099121208
5.20965654991884	-15.6289696497565	-11.8098099121208
6.94620873322512	-17.3655218330628	-11.7860036375443
6.94620873322512	-19.1020740163691	-11.7860036375443
8.6827609165314	-20.8386261996754	-11.7660487990996
8.6827609165314	-22.5751783829816	-11.7660487990996
10.4193130998377	-24.3117305662879	-11.7499453967866
10.4193130998377	-26.0482827495942	-11.7499453967866
12.155865283144	-27.7848349329005	-11.7376934306053
12.155865283144	-29.5213871162068	-11.7376934306053
12.155865283144	-31.2579392995131	-11.7376934306053
12.155865283144	-32.9944914828193	-11.7376934306053
12.155865283144	-34.7310436661256	-11.7376934306053
13.8924174664502	-36.4675958494319	-11.7292929005557
13.8924174664502	-38.2041480327382	-11.7292929005557
13.8924174664502	-39.9407002160445	-11.7292929005557
15.6289696497565	-41.6772523993507	-11.7247438066379
15.6289696497565	-43.413804582657	-11.7247438066379
17.3655218330628	-45.1503567659633	-11.7240461488517
17.3655218330628	-46.8869089492696	-11.7240461488517
19.1020740163691	-48.6234611325759	-11.7271999271973
19.1020740163691	-50.3600133158821	-11.7271999271973
19.1020740163691	-52.0965654991884	-11.7271999271973
19.1020740163691	-53.8331176824947	-11.7271999271973
20.8386261996754	-55.569669865801	-11.7342051416747
20.8386261996754	-57.3062220491073	-11.7342051416747
22.5751783829816	-59.0427742324135	-11.7450617922837
22.5751783829816	-60.7793264157198	-11.7450617922837
22.5751783829816	-62.5158785990261	-11.7450617922837
24.3117305662879	-64.2524307823324	-11.7597698790245
26.0482827495942	-65.9889829656387	-11.778329401897
26.0482827495942	-67.7255351489449	-11.778329401897
27.7848349329005	-69.4620873322512	-11.8007403609012
29.5213871162068	-71.1986395155575	-11.8270027560371
29.5213871162068	-72.9351916988638	-11.8270027560371
29.5213871162068	-74.6717438821701	-11.8270027560371
31.2579392995131	-76.4082960654763	-11.8571165873048
32.9944914828193	-78.1448482487826	-11.8910818547042
34.7310436661256	-79.8814004320889	-11.9288985582353
34.7310436661256	-81.6179526153952	-11.9288985582353
36.4675958494319	-83.3545047987015	-11.9705666978981
36.4675958494319	-85.0910569820078	-11.9705666978981
38.2041480327382	-86.827609165314	-12.0160862736927
39.9407002160445	-88.5641613486203	-12.0654572856189
41.6772523993507	-90.3007135319266	-12.1186797336769
41.6772523993507	-92.0372657152329	-12.1186797336769
43.413804582657	-93.7738178985391	-12.1757536178667
45.1503567659633	-95.5103700818454	-12.2366789381881
46.8869089492696	-97.2469222651517	-12.3014556946413
48.6234611325759	-98.983474448458	-12.3700838872261
50.3600133158821	-100.720026631764	-12.4425635159428
50.3600133158821	-102.456578815071	-12.4425635159428
52.0965654991884	-104.193130998377	-12.5188945807911
53.8331176824947	-105.929683181683	-12.5990770817711
55.569669865801	-107.666235364989	-12.6831110188829
57.3062220491073	-109.402787548296	-12.7709963921264
59.0427742324135	-111.139339731602	-12.8627332015016
60.7793264157198	-112.875891914908	-12.9583214470086
60.7793264157198	-114.612444098215	-12.9583214470086
62.5158785990261	-116.348996281521	-13.0577611286472
64.2524307823324	-118.085548464827	-13.1610522464176
65.9889829656387	-119.822100648133	-13.2681948003197
67.7255351489449	-121.55865283144	-13.3791887903536
69.4620873322512	-123.295205014746	-13.4940342165191
71.1986395155575	-125.031757198052	-13.6127310788164
71.1986395155575	-126.768309381358	-13.6127310788164
72.9351916988638	-128.504861564665	-13.7352793772454
72.9351916988638	-130.241413747971	-13.7352793772454
74.6717438821701	-131.977965931277	-13.8616791118061
76.4082960654763	-133.714518114584	-13.9919302824986
78.1448482487826	-135.45107029789	-14.1260328893228
79.8814004320889	-137.187622481196	-14.2639869322787
81.6179526153952	-138.924174664502	-14.4057924113663
83.3545047987015	-140.660726847809	-14.5514493265856
85.0910569820078	-142.397279031115	-14.7009576779367
86.827609165314	-144.133831214421	-14.8543174654195
88.5641613486203	-145.870383397728	-15.011528689034
90.3007135319266	-147.606935581034	-15.1725913487802
92.0372657152329	-149.34348776434	-15.3375054446581
93.7738178985391	-151.080039947646	-15.5062709766678
95.5103700818454	-152.816592130953	-15.6788879448092
97.2469222651517	-154.553144314259	-15.8553563490823
98.983474448458	-156.289696497565	-16.0356761894872
98.983474448458	-158.026248680872	-16.0356761894872
100.720026631764	-159.762800864178	-16.2198474660237
102.456578815071	-161.499353047484	-16.407870178692
104.193130998377	-163.23590523079	-16.599744327492
105.929683181683	-164.972457414097	-16.7954699124238
107.666235364989	-164.972457414097	-16.9950469334872
109.402787548296	-166.709009597403	-17.1984753906824
111.139339731602	-168.445561780709	-17.4057552840093
112.875891914908	-170.182113964016	-17.6168866134679
114.612444098215	-171.918666147322	-17.8318693790583
116.348996281521	-173.655218330628	-18.0507035807803
118.085548464827	-175.391770513934	-18.2733892186341
119.822100648133	-177.128322697241	-18.4999262926196
121.55865283144	-177.128322697241	-18.7303148027369
123.295205014746	-178.864874880547	-18.9645547489858
123.295205014746	-180.601427063853	-18.9645547489858
125.031757198052	-182.337979247159	-19.2026461313665
126.768309381358	-184.074531430466	-19.4445889498789
128.504861564665	-184.074531430466	-19.690383204523
130.241413747971	-185.811083613772	-19.9400288952989
131.977965931277	-187.547635797078	-20.1935260222065
133.714518114584	-189.284187980385	-20.4508745852457
135.45107029789	-191.020740163691	-20.7120745844168
137.187622481196	-192.757292346997	-20.9771260197195
138.924174664502	-192.757292346997	-21.246028891154
140.660726847809	-194.493844530303	-21.5187831987202
142.397279031115	-196.23039671361	-21.7953889424181
144.133831214421	-197.966948896916	-22.0758461222477
145.870383397728	-197.966948896916	-22.360154738209
147.606935581034	-199.703501080222	-22.6483147903021
149.34348776434	-201.440053263529	-22.9403262785269
151.080039947646	-203.176605446835	-23.2361892028834
152.816592130953	-203.176605446835	-23.5359035633717
154.553144314259	-203.176605446835	-23.8394693599916
156.289696497565	-204.913157630141	-24.1468865927433
158.026248680872	-206.649709813447	-24.4581552616267
159.762800864178	-206.649709813447	-24.7732753666419
161.499353047484	-208.386261996754	-25.0922469077887
163.23590523079	-210.12281418006	-25.4150698850673
164.972457414097	-210.12281418006	-25.7417442984776
166.709009597403	-211.859366363366	-26.0722701480196
168.445561780709	-213.595918546673	-26.4066474336934
170.182113964016	-213.595918546673	-26.7448761554988
171.918666147322	-213.595918546673	-27.086956313436
173.655218330628	-215.332470729979	-27.4328879075049
175.391770513934	-217.069022913285	-27.7826709377056
177.128322697241	-217.069022913285	-28.1363054040379
178.864874880547	-217.069022913285	-28.493791306502
180.601427063853	-218.805575096591	-28.8551286450978
182.337979247159	-220.542127279898	-29.2203174198253
184.074531430466	-220.542127279898	-29.5893576306846
185.811083613772	-222.278679463204	-29.9622492776756
187.547635797078	-224.01523164651	-30.3389923607983
189.284187980385	-224.01523164651	-30.7195868800527
191.020740163691	-225.751783829816	-31.1040328354388
192.757292346997	-227.488336013123	-31.4923302269567
194.493844530303	-227.488336013123	-31.8844790546063
196.23039671361	-227.488336013123	-32.2804793183876
197.966948896916	-229.224888196429	-32.6803310183006
199.703501080222	-230.961440379735	-33.0840341543453
201.440053263529	-230.961440379735	-33.4915887265218
203.176605446835	-230.961440379735	-33.90299473483
204.913157630141	-232.697992563042	-34.3182521792699
206.649709813447	-234.434544746348	-34.7373610598416
208.386261996754	-234.434544746348	-35.1603213765449
210.12281418006	-236.171096929654	-35.58713312938
211.859366363366	-236.171096929654	-36.0177963183468
213.595918546673	-237.90764911296	-36.4523109434454
215.332470729979	-237.90764911296	-36.8906770046756
217.069022913285	-239.644201296267	-37.3328945020376
218.805575096591	-241.380753479573	-37.7789634355313
220.542127279898	-241.380753479573	-38.2288838051567
222.278679463204	-241.380753479573	-38.6826556109139
224.01523164651	-243.117305662879	-39.1402788528028
225.751783829816	-243.117305662879	-39.6017535308233
227.488336013123	-244.853857846186	-40.0670796449756
229.224888196429	-244.853857846186	-40.5362571952597
230.961440379735	-246.590410029492	-41.0092861816754
232.697992563042	-246.590410029492	-41.4861666042229
234.434544746348	-248.326962212798	-41.9668984629021
236.171096929654	-248.326962212798	-42.4514817577131
237.90764911296	-248.326962212798	-42.9399164886557
239.644201296267	-248.326962212798	-43.4322026557301
241.380753479573	-250.063514396104	-43.9283402589362
243.117305662879	-250.063514396104	-44.428329298274
244.853857846186	-251.800066579411	-44.9321697737435
246.590410029492	-251.800066579411	-45.4398616853448
248.326962212798	-251.800066579411	-45.9514050330778
250.063514396104	-251.800066579411	-46.4667998169425
251.800066579411	-253.536618762717	-46.9860460369389
253.536618762717	-255.273170946023	-47.5091436930671
255.273170946023	-255.273170946023	-48.0360927853269
257.00972312933	-255.273170946023	-48.5668933137185
258.746275312636	-255.273170946023	-49.1015452782418
260.482827495942	-257.00972312933	-49.6400486788969
262.219379679248	-257.00972312933	-50.1824035156837
263.955931862555	-257.00972312933	-50.7286097886022
265.692484045861	-258.746275312636	-51.2786674976524
267.429036229167	-258.746275312636	-51.8325766428343
269.165588412473	-260.482827495942	-52.390337224148
270.90214059578	-260.482827495942	-52.9519492415933
272.638692779086	-260.482827495942	-53.5174126951704
274.375244962392	-262.219379679248	-54.0867275848793
276.111797145699	-262.219379679248	-54.6598939107198
277.848349329005	-262.219379679248	-55.2369116726921
279.584901512311	-263.955931862555	-55.8177808707961
281.321453695617	-263.955931862555	-56.4025015050318
283.058005878924	-265.692484045861	-56.9910735753992
284.79455806223	-265.692484045861	-57.5834970818984
286.531110245536	-265.692484045861	-58.1797720245292
288.267662428843	-267.429036229167	-58.7798984032918
290.004214612149	-267.429036229167	-59.3838762181862
291.740766795455	-269.165588412473	-59.9917054692122
293.477318978761	-269.165588412473	-60.60338615637
295.213871162068	-269.165588412473	-61.2189182796595
296.950423345374	-270.90214059578	-61.8383018390807
298.68697552868	-272.638692779086	-62.4615368346336
300.423527711987	-272.638692779086	-63.0886232663183
302.160079895293	-272.638692779086	-63.7195611341347
303.896632078599	-274.375244962392	-64.3543504380828
305.633184261905	-276.111797145699	-64.9929911781626
307.369736445212	-276.111797145699	-65.6354833543742
309.106288628518	-276.111797145699	-66.2818269667175
310.842840811824	-276.111797145699	-66.9320220151925
312.579392995131	-276.111797145699	-67.5860684997992
314.315945178437	-277.848349329005	-68.2439664205376
316.052497361743	-277.848349329005	-68.9057157774078
317.789049545049	-279.584901512311	-69.5713165704097
319.525601728356	-279.584901512311	-70.2407687995433
321.262153911662	-279.584901512311	-70.9140724648086
322.998706094968	-279.584901512311	-71.5912275662057
324.735258278275	-281.321453695617	-72.2722341037345
326.471810461581	-281.321453695617	-72.957092077395
328.208362644887	-283.058005878924	-73.6458014871872
329.944914828193	-283.058005878924	-74.3383623331111
331.6814670115	-284.79455806223	-75.0347746151668
333.418019194806	-284.79455806223	-75.7350383333542
335.154571378112	-284.79455806223	-76.4391534876733
336.891123561418	-284.79455806223	-77.1471200781241
338.627675744725	-286.531110245536	-77.8589381047067
340.364227928031	-286.531110245536	-78.574607567421
342.100780111337	-286.531110245536	-79.294128466267
343.837332294644	-286.531110245536	-80.0175008012447
345.57388447795	-286.531110245536	-80.7447245723542
347.310436661256	-288.267662428843	-81.4757997795953
349.046988844562	-288.267662428843	-82.2107264229682
350.783541027869	-288.267662428843	-82.9495045024729
352.520093211175	-290.004214612149	-83.6921340181092
354.256645394481	-290.004214612149	-84.4386149698773
355.993197577788	-290.004214612149	-85.1889473577771
357.729749761094	-290.004214612149	-85.9431311818086
359.4663019444	-290.004214612149	-86.7011664419718
361.202854127706	-290.004214612149	-87.4630531382667
362.939406311013	-290.004214612149	-88.2287912706934
364.675958494319	-291.740766795455	-88.9983808392518
366.412510677625	-291.740766795455	-89.7718218439419
368.149062860932	-291.740766795455	-90.5491142847638
369.885615044238	-291.740766795455	-91.3302581617174
371.622167227544	-293.477318978761	-92.1152534748026
373.35871941085	-293.477318978761	-92.9041002240197
375.095271594157	-293.477318978761	-93.6967984093684
376.831823777463	-293.477318978761	-94.4933480308488
378.568375960769	-293.477318978761	-95.293749088461
380.304928144075	-293.477318978761	-96.0980015822049
382.041480327382	-293.477318978761	-96.9061055120805
383.778032510688	-293.477318978761	-97.7180608780879
385.514584693994	-295.213871162068	-98.5338676802269
387.251136877301	-295.213871162068	-99.3535259184977
388.987689060607	-295.213871162068	-100.1770355929
390.724241243913	-295.213871162068	-101.004396703434
392.460793427219	-295.213871162068	-101.8356092501
394.197345610526	-295.213871162068	-102.670673232898
395.933897793832	-296.950423345374	-103.509588651828
397.670449977138	-296.950423345374	-104.352355506889
399.407002160445	-296.950423345374	-105.198973798082
401.143554343751	-296.950423345374	-106.049443525406
402.880106527057	-296.950423345374	-106.903764688862
404.616658710363	-296.950423345374	-107.76193728845
406.35321089367	-296.950423345374	-108.62396132417
408.089763076976	-296.950423345374	-109.489836796022
409.826315260282	-296.950423345374	-110.359563704005
411.562867443589	-298.68697552868	-111.23314204812
413.299419626895	-298.68697552868	-112.110571828366
415.035971810201	-298.68697552868	-112.991853044745
416.772523993507	-298.68697552868	-113.876985697255
418.509076176814	-300.423527711987	-114.765969785897
420.24562836012	-300.423527711987	-115.65880531067
421.982180543426	-300.423527711987	-116.555492271575
423.718732726732	-300.423527711987	-117.456030668612
425.455284910039	-300.423527711987	-118.360420501781
427.191837093345	-300.423527711987	-119.268661771081
428.928389276651	-300.423527711987	-120.180754476514
430.664941459958	-302.160079895293	-121.096698618077
432.401493643264	-302.160079895293	-122.016494195773
434.13804582657	-302.160079895293	-122.9401412096
435.874598009876	-302.160079895293	-123.867639659559
437.611150193183	-302.160079895293	-124.79898954565
439.347702376489	-303.896632078599	-125.734190867872
441.084254559795	-303.896632078599	-126.673243626227
442.820806743102	-303.896632078599	-127.616147820713
444.557358926408	-303.896632078599	-128.56290345133
446.293911109714	-303.896632078599	-129.51351051808
448.03046329302	-303.896632078599	-130.467969020961
449.767015476327	-303.896632078599	-131.426278959974
451.503567659633	-303.896632078599	-132.388440335118
453.240119842939	-303.896632078599	-133.354453146394
454.976672026246	-303.896632078599	-134.324317393802
456.713224209552	-303.896632078599	-135.298033077342
458.449776392858	-303.896632078599	-136.275600197013
460.186328576164	-303.896632078599	-137.257018752817
461.922880759471	-303.896632078599	-138.242288744751
463.659432942777	-303.896632078599	-139.231410172818
465.395985126083	-303.896632078599	-140.224383037016
467.132537309389	-303.896632078599	-141.221207337346
468.869089492696	-303.896632078599	-142.221883073808
470.605641676002	-303.896632078599	-143.226410246402
472.342193859308	-303.896632078599	-144.234788855127
474.078746042615	-303.896632078599	-145.247018899984
475.815298225921	-303.896632078599	-146.263100380972
477.551850409227	-305.633184261905	-147.283033298093
479.288402592533	-305.633184261905	-148.306817651345
481.02495477584	-305.633184261905	-149.334453440729
482.761506959146	-305.633184261905	-150.365940666244
484.498059142452	-305.633184261905	-151.401279327891
486.234611325759	-305.633184261905	-152.44046942567
487.971163509065	-305.633184261905	-153.483510959581
489.707715692371	-305.633184261905	-154.530403929623
491.444267875677	-307.369736445212	-155.581148335798
493.180820058984	-307.369736445212	-156.635744178103
494.91737224229	-307.369736445212	-157.694191456541
496.653924425596	-307.369736445212	-158.75649017111
498.390476608903	-307.369736445212	-159.822640321811
500.127028792209	-307.369736445212	-160.892641908644
501.863580975515	-307.369736445212	-161.966494931609
503.600133158821	-307.369736445212	-163.044199390705
505.336685342128	-307.369736445212	-164.125755285933
507.073237525434	-307.369736445212	-165.211162617292
508.80978970874	-307.369736445212	-166.300421384784
510.546341892047	-307.369736445212	-167.393531588407
512.282894075353	-307.369736445212	-168.490493228162
514.019446258659	-307.369736445212	-169.591306304048
515.755998441965	-307.369736445212	-170.695970816067
517.492550625272	-307.369736445212	-171.804486764217
519.229102808578	-307.369736445212	-172.916854148498
520.965654991884	-307.369736445212	-174.033072968912
522.70220717519	-307.369736445212	-175.153143225457
524.438759358497	-307.369736445212	-176.277064918134
526.175311541803	-307.369736445212	-177.404838046942
527.911863725109	-307.369736445212	-178.536462611883
529.648415908416	-307.369736445212	-179.671938612955
531.384968091722	-307.369736445212	-180.811266050158
533.121520275028	-309.106288628518	-181.954444923494
534.858072458334	-309.106288628518	-183.101475232961
536.594624641641	-309.106288628518	-184.25235697856
538.331176824947	-309.106288628518	-185.407090160291
540.067729008253	-309.106288628518	-186.565674778153
541.80428119156	-309.106288628518	-187.728110832147
543.540833374866	-309.106288628518	-188.894398322273
545.277385558172	-309.106288628518	-190.064537248531
547.013937741478	-309.106288628518	-191.23852761092
548.750489924785	-309.106288628518	-192.416369409441
550.487042108091	-309.106288628518	-193.598062644094
552.223594291397	-309.106288628518	-194.783607314878
553.960146474703	-309.106288628518	-195.973003421794
555.69669865801	-309.106288628518	-197.166250964842
557.433250841316	-309.106288628518	-198.363349944022
559.169803024622	-309.106288628518	-199.564300359333
560.906355207929	-310.842840811824	-200.769102210776
562.642907391235	-310.842840811824	-201.977755498351
564.379459574541	-310.842840811824	-203.190260222057
566.116011757847	-310.842840811824	-204.406616381896
567.852563941154	-310.842840811824	-205.626823977865
569.58911612446	-310.842840811824	-206.850883009967
571.325668307766	-310.842840811824	-208.078793478201
573.062220491073	-310.842840811824	-209.310555382566
574.798772674379	-310.842840811824	-210.546168723062
576.535324857685	-310.842840811824	-211.785633499691
578.271877040992	-310.842840811824	-213.028949712451
580.008429224298	-310.842840811824	-214.276117361343
581.744981407604	-310.842840811824	-215.527136446367
583.48153359091	-310.842840811824	-216.782006967522
585.218085774217	-310.842840811824	-218.04072892481
586.954637957523	-310.842840811824	-219.303302318229
588.691190140829	-310.842840811824	-220.569727147779
590.427742324135	-310.842840811824	-221.840003413461
592.164294507442	-310.842840811824	-223.114131115276
593.900846690748	-310.842840811824	-224.392110253221
595.637398874054	-310.842840811824	-225.673940827299
597.373951057361	-310.842840811824	-226.959622837508
599.110503240667	-310.842840811824	-228.249156283849
600.847055423973	-310.842840811824	-229.542541166322
602.583607607279	-310.842840811824	-230.839777484926
604.320159790586	-310.842840811824	-232.140865239662
606.056711973892	-310.842840811824	-233.44580443053
607.793264157198	-310.842840811824	-234.75459505753
609.529816340505	-310.842840811824	-236.067237120661
611.266368523811	-310.842840811824	-237.383730619924
613.002920707117	-310.842840811824	-238.704075555319
614.739472890423	-310.842840811824	-240.028271926845
616.47602507373	-310.842840811824	-241.356319734503
618.212577257036	-310.842840811824	-242.688218978293
619.949129440342	-310.842840811824	-244.023969658215
621.685681623649	-310.842840811824	-245.363571774268
623.422233806955	-310.842840811824	-246.707025326453
625.158785990261	-310.842840811824	-248.05433031477
626.895338173567	-310.842840811824	-249.405486739218
628.631890356874	-310.842840811824	-250.760494599799
630.36844254018	-310.842840811824	-252.119353896511
632.104994723486	-310.842840811824	-253.482064629354
633.841546906792	-310.842840811824	-254.84862679833
635.578099090099	-310.842840811824	-256.219040403437
637.314651273405	-310.842840811824	-257.593305444676
639.051203456711	-310.842840811824	-258.971421922046
640.787755640018	-310.842840811824	-260.353389835549
642.524307823324	-310.842840811824	-261.739209185183
644.26086000663	-310.842840811824	-263.128879970948
645.997412189936	-310.842840811824	-264.522402192846
647.733964373243	-310.842840811824	-265.919775850875
649.470516556549	-309.106288628518	-267.321000945036
651.207068739855	-309.106288628518	-268.726077475328
652.943620923162	-309.106288628518	-270.135005441753
654.680173106468	-309.106288628518	-271.547784844309
656.416725289774	-309.106288628518	-272.964415682997
658.15327747308	-307.369736445212	-274.384897957816
659.889829656387	-307.369736445212	-275.809231668767
661.626381839693	-307.369736445212	-277.23741681585
663.362934022999	-307.369736445212	-278.669453399065
665.099486206306	-307.369736445212	-280.105341418412
666.836038389612	-307.369736445212	-281.54508087389
668.572590572918	-307.369736445212	-282.988671765499
670.309142756224	-307.369736445212	-284.436114093241
672.045694939531	-307.369736445212	-285.887407857114
673.782247122837	-305.633184261905	-287.342553057119
675.518799306143	-305.633184261905	-288.801549693256
677.255351489449	-305.633184261905	-290.264397765525
678.991903672756	-305.633184261905	-291.731097273925
680.728455856062	-305.633184261905	-293.201648218457
682.465008039368	-305.633184261905	-294.67605059912
684.201560222675	-303.896632078599	-296.154304415916
685.938112405981	-303.896632078599	-297.636409668843
687.674664589287	-303.896632078599	-299.122366357902
689.411216772593	-303.896632078599	-300.612174483092
691.1477689559	-303.896632078599	-302.105834044414
692.884321139206	-303.896632078599	-303.603345041868
694.620873322512	-303.896632078599	-305.104707475454
696.357425505819	-303.896632078599	-306.609921345171
698.093977689125	-303.896632078599	-308.118986651021
699.830529872431	-303.896632078599	-309.631903393001
701.567082055737	-302.160079895293	-311.148671571114
703.303634239044	-302.160079895293	-312.669291185358
705.04018642235	-302.160079895293	-314.193762235734
706.776738605656	-302.160079895293	-315.722084722242
708.513290788963	-302.160079895293	-317.254258644882
710.249842972269	-302.160079895293	-318.790284003653
711.986395155575	-300.423527711987	-320.330160798556
713.722947338881	-300.423527711987	-321.87388902959
715.459499522188	-300.423527711987	-323.421468696757
717.196051705494	-300.423527711987	-324.972899800055
718.9326038888	-300.423527711987	-326.528182339484
720.669156072106	-300.423527711987	-328.087316315046
722.405708255413	-300.423527711987	-329.650301726739
724.142260438719	-300.423527711987	-331.217138574564
725.878812622025	-300.423527711987	-332.787826858521
727.615364805332	-300.423527711987	-334.362366578609
729.351916988638	-298.68697552868	-335.94075773483
731.088469171944	-298.68697552868	-337.523000327181
732.82502135525	-298.68697552868	-339.109094355665
734.561573538557	-298.68697552868	-340.69903982028
736.298125721863	-296.950423345374	-342.292836721027
738.034677905169	-296.950423345374	-343.890485057906
739.771230088476	-296.950423345374	-345.491984830917
741.507782271782	-296.950423345374	-347.097336040059
743.244334455088	-296.950423345374	-348.706538685333
744.980886638394	-296.950423345374	-350.319592766738
746.717438821701	-296.950423345374	-351.936498284276
748.453991005007	-295.213871162068	-353.557255237945
750.190543188313	-295.213871162068	-355.181863627746
751.92709537162	-293.477318978761	-356.810323453678
753.663647554926	-293.477318978761	-358.442634715742
755.400199738232	-293.477318978761	-360.078797413938
757.136751921538	-291.740766795455	-361.718811548266
758.873304104845	-291.740766795455	-363.362677118726
760.609856288151	-290.004214612149	-365.010394125317
762.346408471457	-290.004214612149	-366.66196256804
764.082960654763	-290.004214612149	-368.317382446894
765.81951283807	-290.004214612149	-369.97665376188
767.556065021376	-290.004214612149	-371.639776512999
769.292617204682	-288.267662428843	-373.306750700248
771.029169387989	-288.267662428843	-374.97757632363
772.765721571295	-286.531110245536	-376.652253383143
774.502273754601	-286.531110245536	-378.330781878788
776.238825937907	-286.531110245536	-380.013161810565
777.975378121214	-286.531110245536	-381.699393178473
779.71193030452	-286.531110245536	-383.389475982513
781.448482487826	-284.79455806223	-385.083410222685
783.185034671133	-284.79455806223	-386.781195898988
784.921586854439	-284.79455806223	-388.482833011424
786.658139037745	-283.058005878924	-390.188321559991
788.394691221051	-283.058005878924	-391.897661544689
790.131243404358	-283.058005878924	-393.61085296552
791.867795587664	-283.058005878924	-395.327895822482
793.60434777097	-283.058005878924	-397.048790115576
795.340899954277	-283.058005878924	-398.773535844801
797.077452137583	-283.058005878924	-400.502133010159
798.814004320889	-281.321453695617	-402.234581611648
800.550556504195	-281.321453695617	-403.970881649269
802.287108687502	-281.321453695617	-405.711033123021
804.023660870808	-279.584901512311	-407.455036032905
805.760213054114	-279.584901512311	-409.202890378921
807.496765237421	-279.584901512311	-410.954596161069
809.233317420727	-279.584901512311	-412.710153379348
810.969869604033	-279.584901512311	-414.469562033759
812.706421787339	-277.848349329005	-416.232822124302
814.442973970646	-277.848349329005	-417.999933650977
816.179526153952	-276.111797145699	-419.770896613783
817.916078337258	-276.111797145699	-421.545711012721
819.652630520564	-276.111797145699	-423.324376847791
821.389182703871	-276.111797145699	-425.106894118992
823.125734887177	-276.111797145699	-426.893262826325
824.862287070483	-274.375244962392	-428.68348296979
826.59883925379	-272.638692779086	-430.477554549387
828.335391437096	-272.638692779086	-432.275477565115
830.071943620402	-272.638692779086	-434.077252016975
831.808495803708	-272.638692779086	-435.882877904967
833.545047987015	-272.638692779086	-437.69235522909
835.281600170321	-270.90214059578	-439.505683989346
837.018152353627	-270.90214059578	-441.322864185733
838.754704536934	-269.165588412473	-443.143895818251
840.49125672024	-269.165588412473	-444.968778886902
842.227808903546	-269.165588412473	-446.797513391684
843.964361086852	-269.165588412473	-448.630099332598
845.700913270159	-269.165588412473	-450.466536709643
847.437465453465	-269.165588412473	-452.30682552282
849.174017636771	-269.165588412473	-454.150965772129
850.910569820078	-267.429036229167	-455.99895745757
852.647122003384	-267.429036229167	-457.850800579143
854.38367418669	-265.692484045861	-459.706495136847
856.120226369996	-265.692484045861	-461.566041130683
857.856778553303	-265.692484045861	-463.42943856065
859.593330736609	-265.692484045861	-465.29668742675
861.329882919915	-265.692484045861	-467.167787728981
863.066435103221	-265.692484045861	-469.042739467343
864.802987286528	-263.955931862555	-470.921542641838
866.539539469834	-263.955931862555	-472.804197252464
868.27609165314	-262.219379679248	-474.690703299222
870.012643836447	-262.219379679248	-476.581060782112
871.749196019753	-262.219379679248	-478.475269701133
873.485748203059	-262.219379679248	-480.373330056286
875.222300386365	-260.482827495942	-482.275241847571
876.958852569672	-260.482827495942	-484.181005074988
878.695404752978	-260.482827495942	-486.090619738536
880.431956936284	-258.746275312636	-488.004085838216
882.168509119591	-258.746275312636	-489.921403374028
883.905061302897	-258.746275312636	-491.842572345971
885.641613486203	-258.746275312636	-493.767592754046
887.378165669509	-257.00972312933	-495.696464598253
889.114717852816	-257.00972312933	-497.629187878592
890.851270036122	-257.00972312933	-499.565762595062
892.587822219428	-257.00972312933	-501.506188747664
894.324374402735	-257.00972312933	-503.450466336398
896.060926586041	-257.00972312933	-505.398595361264
897.797478769347	-255.273170946023	-507.350575822261
899.534030952653	-255.273170946023	-509.30640771939
901.27058313596	-255.273170946023	-511.26609105265
903.007135319266	-255.273170946023	-513.229625822043
904.743687502572	-255.273170946023	-515.197012027567
906.480239685878	-255.273170946023	-517.168249669223
908.216791869185	-255.273170946023	-519.14333874701
909.953344052491	-253.536618762717	-521.12227926093
911.689896235797	-253.536618762717	-523.105071210981
913.426448419104	-253.536618762717	-525.091714597163
915.16300060241	-251.800066579411	-527.082209419478
916.899552785716	-251.800066579411	-529.076555677924
918.636104969022	-251.800066579411	-531.074753372502
920.372657152329	-251.800066579411	-533.076802503212
922.109209335635	-251.800066579411	-535.082703070053
923.845761518941	-250.063514396104	-537.092455073026
925.582313702248	-250.063514396104	-539.106058512131
927.318865885554	-248.326962212798	-541.123513387367
929.05541806886	-248.326962212798	-543.144819698736
930.791970252166	-248.326962212798	-545.169977446236
932.528522435473	-248.326962212798	-547.198986629867
934.265074618779	-248.326962212798	-549.231847249631
936.001626802085	-246.590410029492	-551.268559305526
937.738178985392	-246.590410029492	-553.309122797553
939.474731168698	-246.590410029492	-555.353537725711
941.211283352004	-244.853857846186	-557.401804090001
942.94783553531	-244.853857846186	-559.453921890424
944.684387718617	-244.853857846186	-561.509891126977
946.420939901923	-244.853857846186	-563.569711799663
948.157492085229	-243.117305662879	-565.63338390848
949.894044268535	-243.117305662879	-567.700907453429
951.630596451842	-241.380753479573	-569.77228243451
953.367148635148	-241.380753479573	-571.847508851722
955.103700818454	-241.380753479573	-573.926586705066
956.840253001761	-241.380753479573	-576.009515994542
958.576805185067	-241.380753479573	-578.096296720149
960.313357368373	-241.380753479573	-580.186928881888
962.04990955168	-239.644201296267	-582.28141247976
963.786461734986	-239.644201296267	-584.379747513762
965.523013918292	-239.644201296267	-586.481933983897
967.259566101598	-237.90764911296	-588.587971890163
968.996118284905	-237.90764911296	-590.697861232561
970.732670468211	-237.90764911296	-592.81160201109
972.469222651517	-237.90764911296	-594.929194225751
974.205774834824	-237.90764911296	-597.050637876545
975.94232701813	-236.171096929654	-599.175932963469
977.678879201436	-234.434544746348	-601.305079486526
979.415431384742	-234.434544746348	-603.438077445714
981.151983568049	-234.434544746348	-605.574926841034
982.888535751355	-234.434544746348	-607.715627672485
984.625087934661	-234.434544746348	-609.860179940069
986.361640117967	-234.434544746348	-612.008583643784
988.098192301274	-234.434544746348	-614.160838783631
989.83474448458	-232.697992563042	-616.316945359609
991.571296667886	-232.697992563042	-618.47690337172
993.307848851192	-232.697992563042	-620.640712819961
995.044401034499	-230.961440379735	-622.808373704335
996.780953217805	-230.961440379735	-624.979886024841
998.517505401111	-230.961440379735	-627.155249781478
1000.25405758442	-230.961440379735	-629.334464974247
1001.99060976772	-230.961440379735	-631.517531603147
1003.72716195103	-229.224888196429	-633.70444966818
1005.46371413434	-227.488336013123	-635.895219169344
1007.20026631764	-227.488336013123	-638.089840106639
1008.93681850095	-227.488336013123	-640.288312480067
1010.67337068426	-227.488336013123	-642.490636289626
1012.40992286756	-227.488336013123	-644.696811535317
1014.14647505087	-225.751783829816	-646.90683821714
1015.88302723417	-224.01523164651	-649.120716335094
1017.61957941748	-224.01523164651	-651.33844588918
1019.35613160079	-224.01523164651	-653.560026879398
1021.09268378409	-222.278679463204	-655.785459305747
1022.8292359674	-222.278679463204	-658.014743168229
1024.56578815071	-220.542127279898	-660.247878466842
1026.30234033401	-220.542127279898	-662.484865201586
1028.03889251732	-220.542127279898	-664.725703372463
1029.77544470062	-220.542127279898	-666.970392979471
1031.51199688393	-218.805575096591	-669.218934022611
1033.24854906724	-218.805575096591	-671.471326501882
1034.98510125054	-217.069022913285	-673.727570417286
1036.72165343385	-215.332470729979	-675.987665768821
1038.45820561716	-215.332470729979	-678.251612556488
1040.19475780046	-213.595918546673	-680.519410780286
1041.93130998377	-213.595918546673	-682.791060440216
1043.66786216707	-213.595918546673	-685.066561536278
1045.40441435038	-211.859366363366	-687.345914068472
1047.14096653369	-211.859366363366	-689.629118036797
1048.87751871699	-210.12281418006	-691.916173441254
1050.6140709003	-210.12281418006	-694.207080281843
1052.35062308361	-208.386261996754	-696.501838558564
1054.08717526691	-208.386261996754	-698.800448271416
1055.82372745022	-206.649709813447	-701.1029094204
1057.56027963352	-206.649709813447	-703.409222005516
1059.29683181683	-204.913157630141	-705.719386026763
1061.03338400014	-204.913157630141	-708.033401484142
1062.76993618344	-203.176605446835	-710.351268377653
1064.50648836675	-203.176605446835	-712.672986707296
1066.24304055006	-201.440053263529	-714.99855647307
1067.97959273336	-201.440053263529	-717.327977674976
1069.71614491667	-201.440053263529	-719.661250313014
1071.45269709998	-201.440053263529	-721.998374387184
1073.18924928328	-199.703501080222	-724.339349897485
1074.92580146659	-197.966948896916	-726.684176843917
1076.66235364989	-197.966948896916	-729.032855226482
1078.3989058332	-196.23039671361	-731.385385045179
1080.13545801651	-196.23039671361	-733.741766300007
1081.87201019981	-196.23039671361	-736.101998990967
1083.60856238312	-194.493844530303	-738.466083118058
1085.34511456643	-192.757292346997	-740.834018681281
1087.08166674973	-192.757292346997	-743.205805680636
1088.81821893304	-192.757292346997	-745.581444116123
1090.55477111634	-191.020740163691	-747.960933987741
1092.29132329965	-189.284187980385	-750.344275295491
1094.02787548296	-189.284187980385	-752.731468039374
1095.76442766626	-189.284187980385	-755.122512219387
1097.50097984957	-187.547635797078	-757.517407835532
1099.23753203288	-185.811083613772	-759.91615488781
1100.97408421618	-185.811083613772	-762.318753376218
1102.71063639949	-185.811083613772	-764.725203300759
1104.44718858279	-184.074531430466	-767.135504661431
1106.1837407661	-182.337979247159	-769.549657458235
1107.92029294941	-180.601427063853	-771.967661691171
1109.65684513271	-180.601427063853	-774.389517360238
1111.39339731602	-178.864874880547	-776.815224465437
1113.12994949933	-178.864874880547	-779.244783006768
1114.86650168263	-178.864874880547	-781.67819298423
1116.60305386594	-178.864874880547	-784.115454397825
1118.33960604924	-177.128322697241	-786.556567247551
1120.07615823255	-177.128322697241	-789.001531533409
1121.81271041586	-175.391770513934	-791.450347255398
1123.54926259916	-173.655218330628	-793.903014413519
1125.28581478247	-171.918666147322	-796.359533007772
1127.02236696578	-171.918666147322	-798.819903038157
1128.75891914908	-171.918666147322	-801.284124504673
1130.49547133239	-170.182113964016	-803.752197407321
1132.23202351569	-168.445561780709	-806.224121746101
1133.968575699	-168.445561780709	-808.699897521012
1135.70512788231	-168.445561780709	-811.179524732056
1137.44168006561	-166.709009597403	-813.663003379231
1139.17823224892	-164.972457414097	-816.150333462537
1140.91478443223	-164.972457414097	-818.641514981976
1142.65133661553	-164.972457414097	-821.136547937546
1144.38788879884	-164.972457414097	-823.635432329248
1146.12444098215	-163.23590523079	-826.138168157081
1147.86099316545	-161.499353047484	-828.644755421046
1149.59754534876	-161.499353047484	-831.155194121144
1151.33409753206	-159.762800864178	-833.669484257372
1153.07064971537	-158.026248680872	-836.187625829733
1154.80720189868	-158.026248680872	-838.709618838225
1156.54375408198	-158.026248680872	-841.235463282849
1158.28030626529	-156.289696497565	-843.765159163604
1160.0168584486	-154.553144314259	-846.298706480492
1161.7534106319	-152.816592130953	-848.836105233511
1163.48996281521	-151.080039947646	-851.377355422661
1165.22651499851	-149.34348776434	-853.922457047944
1166.96306718182	-147.606935581034	-856.471410109358
1168.69961936513	-147.606935581034	-859.024214606904
1170.43617154843	-145.870383397728	-861.580870540582
1172.17272373174	-145.870383397728	-864.141377910391
1173.90927591505	-144.133831214421	-866.705736716332
1175.64582809835	-142.397279031115	-869.273946958405
1177.38238028166	-140.660726847809	-871.84600863661
1179.11893246496	-140.660726847809	-874.421921750946
1180.85548464827	-138.924174664502	-877.001686301414
1182.59203683158	-138.924174664502	-879.585302288014
1184.32858901488	-137.187622481196	-882.172769710745
1186.06514119819	-137.187622481196	-884.764088569608
1187.8016933815	-135.45107029789	-887.359258864604
1189.5382455648	-133.714518114584	-889.95828059573
1191.27479774811	-131.977965931277	-892.561153762988
1193.01134993141	-130.241413747971	-895.167878366378
1194.74790211472	-128.504861564665	-897.7784544059
1196.48445429803	-128.504861564665	-900.392881881554
1198.22100648133	-126.768309381358	-903.011160793339
1199.95755866464	-126.768309381358	-905.633291141256
1201.69411084795	-125.031757198052	-908.259272925305
1203.43066303125	-123.295205014746	-910.889106145485
1205.16721521456	-121.55865283144	-913.522790801797
1206.90376739787	-121.55865283144	-916.160326894241
1208.64031958117	-119.822100648133	-918.801714422817
1210.37687176448	-118.085548464827	-921.446953387524
1212.11342394778	-116.348996281521	-924.096043788363
1213.84997613109	-114.612444098215	-926.748985625334
1215.5865283144	-112.875891914908	-929.405778898436
1217.3230804977	-111.139339731602	-932.06642360767
1219.05963268101	-109.402787548296	-934.730919753036
1220.79618486432	-107.666235364989	-937.399267334534
1222.53273704762	-105.929683181683	-940.071466352163
1224.26928923093	-104.193130998377	-942.747516805924
1226.00584141423	-102.456578815071	-945.427418695817
1226.00584141423	-100.720026631764	-945.427418695817
1227.74239359754	-98.983474448458	-948.111172021842
1229.47894578085	-97.2469222651517	-950.798776783998
1231.21549796415	-95.5103700818454	-953.490232982286
1232.95205014746	-93.7738178985391	-956.185540616706
1234.68860233077	-92.0372657152329	-958.884699687257
1236.42515451407	-90.3007135319266	-961.58771019394
1238.16170669738	-88.5641613486203	-964.294572136755
1239.89825888068	-86.827609165314	-967.005285515702
1241.63481106399	-85.0910569820078	-969.71985033078
1241.63481106399	-83.3545047987015	-969.71985033078
1243.3713632473	-81.6179526153952	-972.43826658199
1245.1079154306	-79.8814004320889	-975.160534269332
1245.1079154306	-78.1448482487826	-975.160534269332
1246.84446761391	-76.4082960654763	-977.886653392805
1248.58101979722	-74.6717438821701	-980.61662395241
1250.31757198052	-72.9351916988638	-983.350445948148
1252.05412416383	-71.1986395155575	-986.088119380016
1252.05412416383	-69.4620873322512	-986.088119380016
1253.79067634713	-67.7255351489449	-988.829644248016
1255.52722853044	-65.9889829656387	-991.575020552148
1255.52722853044	-64.2524307823324	-991.575020552148
1257.26378071375	-62.5158785990261	-994.324248292412
1257.26378071375	-60.7793264157198	-994.324248292412
1259.00033289705	-59.0427742324135	-997.077327468808
1259.00033289705	-57.3062220491073	-997.077327468808
1260.73688508036	-55.569669865801	-999.834258081335
1262.47343726367	-53.8331176824947	-1002.59504012999
1262.47343726367	-52.0965654991884	-1002.59504012999
1264.20998944697	-50.3600133158821	-1005.35967361478
1265.94654163028	-48.6234611325759	-1008.12815853571
1265.94654163028	-46.8869089492696	-1008.12815853571
1267.68309381358	-45.1503567659633	-1010.90049489276
1267.68309381358	-43.413804582657	-1010.90049489276
1269.41964599689	-41.6772523993507	-1013.67668268595
1269.41964599689	-39.9407002160445	-1013.67668268595
1271.1561981802	-38.2041480327382	-1016.45672191526
1272.8927503635	-36.4675958494319	-1019.24061258071
1274.62930254681	-34.7310436661256	-1022.0283546823
1274.62930254681	-32.9944914828193	-1022.0283546823
1276.36585473012	-31.2579392995131	-1024.81994822001
1278.10240691342	-29.5213871162068	-1027.61539319385
1279.83895909673	-27.7848349329005	-1030.41468960383
1281.57551128004	-26.0482827495942	-1033.21783744994
1283.31206346334	-24.3117305662879	-1036.02483673218
1285.04861564665	-22.5751783829816	-1038.83568745055
1286.78516782995	-20.8386261996754	-1041.65038960505
1288.52172001326	-19.1020740163691	-1044.46894319569
1288.52172001326	-17.3655218330628	-1044.46894319569
1290.25827219657	-15.6289696497565	-1047.29134822245
1291.99482437987	-13.8924174664502	-1050.11760468535
1293.73137656318	-12.155865283144	-1052.94771258438
1295.46792874649	-10.4193130998377	-1055.78167191954
1297.20448092979	-8.6827609165314	-1058.61948269084
1297.20448092979	-6.94620873322512	-1058.61948269084
1298.9410331131	-5.20965654991884	-1061.46114489826
1298.9410331131	-3.47310436661256	-1061.46114489826
1300.6775852964	-1.73655218330628	-1064.30665854182
1302.41413747971	0	-1067.15602362151
1304.15068966302	1.73655218330628	-1070.00924013733
1304.15068966302	3.47310436661256	-1070.00924013733
1305.88724184632	5.20965654991884	-1072.86630808928
1307.62379402963	6.94620873322512	-1075.72722747736
1307.62379402963	8.6827609165314	-1075.72722747736
1309.36034621294	10.4193130998377	-1078.59199830158
1309.36034621294	12.155865283144	-1078.59199830158
1311.09689839624	13.8924174664502	-1081.46062056192
1312.83345057955	15.6289696497565	-1084.3330942584
1314.57000276285	17.3655218330628	-1087.20941939101
1314.57000276285	19.1020740163691	-1087.20941939101
1316.30655494616	20.8386261996754	-1090.08959595976
1316.30655494616	22.5751783829816	-1090.08959595976
1318.04310712947	24.3117305662879	-1092.97362396463
1318.04310712947	26.0482827495942	-1092.97362396463
1319.77965931277	27.7848349329005	-1095.86150340564
1319.77965931277	29.5213871162068	-1095.86150340564
1321.51621149608	31.2579392995131	-1098.75323428277
1321.51621149608	32.9944914828193	-1098.75323428277
1323.25276367939	34.7310436661256	-1101.64881659604
1324.98931586269	36.4675958494319	-1104.54825034544
1324.98931586269	38.2041480327382	-1104.54825034544
1324.98931586269	39.9407002160445	-1104.54825034544
1326.725868046	41.6772523993507	-1107.45153553098
1328.4624202293	43.413804582657	-1110.35867215264
1328.4624202293	45.1503567659633	-1110.35867215264
1328.4624202293	46.8869089492696	-1110.35867215264
1328.4624202293	48.6234611325759	-1110.35867215264
1330.19897241261	50.3600133158821	-1113.26966021044
1331.93552459592	52.0965654991884	-1116.18449970437
1331.93552459592	53.8331176824947	-1116.18449970437
1331.93552459592	55.569669865801	-1116.18449970437
1333.67207677922	57.3062220491073	-1119.10319063443
1333.67207677922	59.0427742324135	-1119.10319063443
1335.40862896253	60.7793264157198	-1122.02573300062
1335.40862896253	62.5158785990261	-1122.02573300062
1337.14518114584	64.2524307823324	-1124.95212680294
1337.14518114584	65.9889829656387	-1124.95212680294
1337.14518114584	67.7255351489449	-1124.95212680294
1338.88173332914	69.4620873322512	-1127.88237204139
1338.88173332914	71.1986395155575	-1127.88237204139
1340.61828551245	72.9351916988638	-1130.81646871598
1340.61828551245	74.6717438821701	-1130.81646871598
1342.35483769575	76.4082960654763	-1133.7544168267
1342.35483769575	78.1448482487826	-1133.7544168267
1342.35483769575	79.8814004320889	-1133.7544168267
1342.35483769575	81.6179526153952	-1133.7544168267
1342.35483769575	83.3545047987015	-1133.7544168267
1342.35483769575	85.0910569820078	-1133.7544168267
1342.35483769575	86.827609165314	-1133.7544168267
1344.09138987906	88.5641613486203	-1136.69621637355
1344.09138987906	90.3007135319266	-1136.69621637355
1344.09138987906	92.0372657152329	-1136.69621637355
1344.09138987906	93.7738178985391	-1136.69621637355
1344.09138987906	95.5103700818454	-1136.69621637355
1344.09138987906	97.2469222651517	-1136.69621637355
1344.09138987906	98.983474448458	-1136.69621637355
1344.09138987906	100.720026631764	-1136.69621637355
1344.09138987906	102.456578815071	-1136.69621637355
1344.09138987906	104.193130998377	-1136.69621637355
1344.09138987906	105.929683181683	-1136.69621637355
1344.09138987906	107.666235364989	-1136.69621637355
1344.09138987906	109.402787548296	-1136.69621637355
1345.82794206237	111.139339731602	-1139.64186735653
1345.82794206237	112.875891914908	-1139.64186735653
1345.82794206237	114.612444098215	-1139.64186735653
1345.82794206237	116.348996281521	-1139.64186735653
1345.82794206237	118.085548464827	-1139.64186735653
1345.82794206237	119.822100648133	-1139.64186735653
1345.82794206237	121.55865283144	-1139.64186735653
1345.82794206237	123.295205014746	-1139.64186735653
1345.82794206237	125.031757198052	-1139.64186735653
1345.82794206237	126.768309381358	-1139.64186735653
1345.82794206237	128.504861564665	-1139.64186735653
1345.82794206237	130.241413747971	-1139.64186735653
1347.56449424567	131.977965931277	-1142.59136977564
1347.56449424567	133.714518114584	-1142.59136977564
1347.56449424567	135.45107029789	-1142.59136977564
1349.30104642898	137.187622481196	-1145.54472363089
1349.30104642898	138.924174664502	-1145.54472363089
1349.30104642898	140.660726847809	-1145.54472363089
1349.30104642898	142.397279031115	-1145.54472363089
1349.30104642898	144.133831214421	-1145.54472363089
1349.30104642898	145.870383397728	-1145.54472363089
1351.03759861229	147.606935581034	-1148.50192892227
1351.03759861229	149.34348776434	-1148.50192892227
1351.03759861229	151.080039947646	-1148.50192892227
1351.03759861229	152.816592130953	-1148.50192892227
1351.03759861229	154.553144314259	-1148.50192892227
1351.03759861229	156.289696497565	-1148.50192892227
1351.03759861229	158.026248680872	-1148.50192892227
1351.03759861229	159.762800864178	-1148.50192892227
1351.03759861229	161.499353047484	-1148.50192892227
1351.03759861229	163.23590523079	-1148.50192892227
1351.03759861229	164.972457414097	-1148.50192892227
1351.03759861229	166.709009597403	-1148.50192892227
1351.03759861229	168.445561780709	-1148.50192892227
1351.03759861229	170.182113964016	-1148.50192892227
1351.03759861229	171.918666147322	-1148.50192892227
1351.03759861229	173.655218330628	-1148.50192892227
1351.03759861229	175.391770513934	-1148.50192892227
1351.03759861229	177.128322697241	-1148.50192892227
1351.03759861229	178.864874880547	-1148.50192892227
1351.03759861229	180.601427063853	-1148.50192892227
1351.03759861229	182.337979247159	-1148.50192892227
1351.03759861229	184.074531430466	-1148.50192892227
1351.03759861229	185.811083613772	-1148.50192892227
1351.03759861229	187.547635797078	-1148.50192892227
1351.03759861229	189.284187980385	-1148.50192892227
1351.03759861229	191.020740163691	-1148.50192892227
1349.30104642898	192.757292346997	-1145.54472363089
1349.30104642898	194.493844530303	-1145.54472363089
1349.30104642898	196.23039671361	-1145.54472363089
1349.30104642898	197.966948896916	-1145.54472363089
1349.30104642898	199.703501080222	-1145.54472363089
1349.30104642898	201.440053263529	-1145.54472363089
1349.30104642898	203.176605446835	-1145.54472363089
1349.30104642898	204.913157630141	-1145.54472363089
1349.30104642898	206.649709813447	-1145.54472363089
1349.30104642898	208.386261996754	-1145.54472363089
1347.56449424567	210.12281418006	-1142.59136977564
1347.56449424567	211.859366363366	-1142.59136977564
1345.82794206237	213.595918546673	-1139.64186735653
1345.82794206237	215.332470729979	-1139.64186735653
1345.82794206237	217.069022913285	-1139.64186735653
1345.82794206237	218.805575096591	-1139.64186735653
1345.82794206237	220.542127279898	-1139.64186735653
1345.82794206237	222.278679463204	-1139.64186735653
1345.82794206237	224.01523164651	-1139.64186735653
1345.82794206237	225.751783829816	-1139.64186735653
1345.82794206237	227.488336013123	-1139.64186735653
1344.09138987906	229.224888196429	-1136.69621637355
1344.09138987906	230.961440379735	-1136.69621637355
1342.35483769575	232.697992563042	-1133.7544168267
1342.35483769575	234.434544746348	-1133.7544168267
1342.35483769575	236.171096929654	-1133.7544168267
1342.35483769575	237.90764911296	-1133.7544168267
1342.35483769575	239.644201296267	-1133.7544168267
1342.35483769575	241.380753479573	-1133.7544168267
1340.61828551245	243.117305662879	-1130.81646871598
1340.61828551245	244.853857846186	-1130.81646871598
1340.61828551245	246.590410029492	-1130.81646871598
1338.88173332914	248.326962212798	-1127.88237204139
1338.88173332914	250.063514396104	-1127.88237204139
1338.88173332914	251.800066579411	-1127.88237204139
1338.88173332914	253.536618762717	-1127.88237204139
1337.14518114584	255.273170946023	-1124.95212680294
1337.14518114584	257.00972312933	-1124.95212680294
1335.40862896253	258.746275312636	-1122.02573300062
1335.40862896253	260.482827495942	-1122.02573300062
1335.40862896253	262.219379679248	-1122.02573300062
1335.40862896253	263.955931862555	-1122.02573300062
1333.67207677922	265.692484045861	-1119.10319063443
1333.67207677922	267.429036229167	-1119.10319063443
1331.93552459592	269.165588412473	-1116.18449970437
1331.93552459592	270.90214059578	-1116.18449970437
1331.93552459592	272.638692779086	-1116.18449970437
1330.19897241261	274.375244962392	-1113.26966021044
1330.19897241261	276.111797145699	-1113.26966021044
1328.4624202293	277.848349329005	-1110.35867215264
1328.4624202293	279.584901512311	-1110.35867215264
1328.4624202293	281.321453695617	-1110.35867215264
1328.4624202293	283.058005878924	-1110.35867215264
1328.4624202293	284.79455806223	-1110.35867215264
1328.4624202293	286.531110245536	-1110.35867215264
1326.725868046	288.267662428843	-1107.45153553098
1326.725868046	290.004214612149	-1107.45153553098
1324.98931586269	291.740766795455	-1104.54825034544
1324.98931586269	293.477318978761	-1104.54825034544
1324.98931586269	295.213871162068	-1104.54825034544
1324.98931586269	296.950423345374	-1104.54825034544
1324.98931586269	298.68697552868	-1104.54825034544
1324.98931586269	300.423527711987	-1104.54825034544
1323.25276367939	302.160079895293	-1101.64881659604
1323.25276367939	303.896632078599	-1101.64881659604
1323.25276367939	305.633184261905	-1101.64881659604
1321.51621149608	307.369736445212	-1098.75323428277
1321.51621149608	309.106288628518	-1098.75323428277
1321.51621149608	310.842840811824	-1098.75323428277
1321.51621149608	312.579392995131	-1098.75323428277
1319.77965931277	314.315945178437	-1095.86150340564
1318.04310712947	316.052497361743	-1092.97362396463
1318.04310712947	317.789049545049	-1092.97362396463
1318.04310712947	319.525601728356	-1092.97362396463
1318.04310712947	321.262153911662	-1092.97362396463
1316.30655494616	322.998706094968	-1090.08959595976
1314.57000276285	324.735258278275	-1087.20941939101
1314.57000276285	326.471810461581	-1087.20941939101
1314.57000276285	328.208362644887	-1087.20941939101
1314.57000276285	329.944914828193	-1087.20941939101
1312.83345057955	331.6814670115	-1084.3330942584
1312.83345057955	333.418019194806	-1084.3330942584
1311.09689839624	335.154571378112	-1081.46062056192
1311.09689839624	336.891123561418	-1081.46062056192
1311.09689839624	338.627675744725	-1081.46062056192
1309.36034621294	340.364227928031	-1078.59199830158
1307.62379402963	342.100780111337	-1075.72722747736
1307.62379402963	343.837332294644	-1075.72722747736
1305.88724184632	345.57388447795	-1072.86630808928
1304.15068966302	347.310436661256	-1070.00924013733
1304.15068966302	349.046988844562	-1070.00924013733
1304.15068966302	350.783541027869	-1070.00924013733
1304.15068966302	352.520093211175	-1070.00924013733
1302.41413747971	354.256645394481	-1067.15602362151
1300.6775852964	355.993197577788	-1064.30665854182
1300.6775852964	357.729749761094	-1064.30665854182
1298.9410331131	359.4663019444	-1061.46114489826
1297.20448092979	361.202854127706	-1058.61948269084
1297.20448092979	362.939406311013	-1058.61948269084
1297.20448092979	364.675958494319	-1058.61948269084
1295.46792874649	366.412510677625	-1055.78167191954
1293.73137656318	368.149062860932	-1052.94771258438
1293.73137656318	369.885615044238	-1052.94771258438
1293.73137656318	371.622167227544	-1052.94771258438
1291.99482437987	373.35871941085	-1050.11760468535
1290.25827219657	375.095271594157	-1047.29134822245
1288.52172001326	376.831823777463	-1044.46894319569
1286.78516782995	378.568375960769	-1041.65038960505
1286.78516782995	380.304928144075	-1041.65038960505
1285.04861564665	382.041480327382	-1038.83568745055
1283.31206346334	383.778032510688	-1036.02483673218
1283.31206346334	385.514584693994	-1036.02483673218
1281.57551128004	387.251136877301	-1033.21783744994
1279.83895909673	388.987689060607	-1030.41468960383
1279.83895909673	390.724241243913	-1030.41468960383
1278.10240691342	392.460793427219	-1027.61539319385
1276.36585473012	394.197345610526	-1024.81994822001
1276.36585473012	395.933897793832	-1024.81994822001
1276.36585473012	397.670449977138	-1024.81994822001
1276.36585473012	399.407002160445	-1024.81994822001
1274.62930254681	401.143554343751	-1022.0283546823
1272.8927503635	402.880106527057	-1019.24061258071
1272.8927503635	404.616658710363	-1019.24061258071
1272.8927503635	406.35321089367	-1019.24061258071
1271.1561981802	408.089763076976	-1016.45672191526
1269.41964599689	409.826315260282	-1013.67668268595
1269.41964599689	411.562867443589	-1013.67668268595
1267.68309381358	413.299419626895	-1010.90049489276
1267.68309381358	415.035971810201	-1010.90049489276
1265.94654163028	416.772523993507	-1008.12815853571
1265.94654163028	418.509076176814	-1008.12815853571
1264.20998944697	420.24562836012	-1005.35967361478
1264.20998944697	421.982180543426	-1005.35967361478
1262.47343726367	423.718732726732	-1002.59504012999
1262.47343726367	425.455284910039	-1002.59504012999
1260.73688508036	427.191837093345	-999.834258081335
1260.73688508036	428.928389276651	-999.834258081335
1259.00033289705	430.664941459958	-997.077327468808
1259.00033289705	432.401493643264	-997.077327468808
1259.00033289705	434.13804582657	-997.077327468808
1257.26378071375	435.874598009876	-994.324248292412
1255.52722853044	437.611150193183	-991.575020552148
1255.52722853044	439.347702376489	-991.575020552148
1253.79067634713	441.084254559795	-988.829644248016
1252.05412416383	442.820806743102	-986.088119380016
1252.05412416383	444.557358926408	-986.088119380016
1250.31757198052	446.293911109714	-983.350445948148
1248.58101979722	448.03046329302	-980.61662395241
1248.58101979722	449.767015476327	-980.61662395241
1248.58101979722	451.503567659633	-980.61662395241
1248.58101979722	453.240119842939	-980.61662395241
1246.84446761391	454.976672026246	-977.886653392805
1245.1079154306	456.713224209552	-975.160534269332
1245.1079154306	458.449776392858	-975.160534269332
1245.1079154306	460.186328576164	-975.160534269332
1243.3713632473	461.922880759471	-972.43826658199
1241.63481106399	463.659432942777	-969.71985033078
1239.89825888068	465.395985126083	-967.005285515702
1238.16170669738	467.132537309389	-964.294572136755
1238.16170669738	468.869089492696	-964.294572136755
1236.42515451407	470.605641676002	-961.58771019394
1234.68860233077	472.342193859308	-958.884699687257
1232.95205014746	474.078746042615	-956.185540616706
1231.21549796415	475.815298225921	-953.490232982286
1231.21549796415	477.551850409227	-953.490232982286
1229.47894578085	479.288402592533	-950.798776783998
1227.74239359754	481.02495477584	-948.111172021842
1227.74239359754	482.761506959146	-948.111172021842
1226.00584141423	484.498059142452	-945.427418695817
1224.26928923093	486.234611325759	-942.747516805924
1222.53273704762	487.971163509065	-940.071466352163
1220.79618486432	489.707715692371	-937.399267334534
1220.79618486432	491.444267875677	-937.399267334534
1219.05963268101	493.180820058984	-934.730919753036
1217.3230804977	494.91737224229	-932.06642360767
1215.5865283144	496.653924425596	-929.405778898436
1213.84997613109	498.390476608903	-926.748985625334
1213.84997613109	500.127028792209	-926.748985625334
1212.11342394778	501.863580975515	-924.096043788363
1210.37687176448	503.600133158821	-921.446953387524
1208.64031958117	505.336685342128	-918.801714422817
1206.90376739787	507.073237525434	-916.160326894241
1205.16721521456	508.80978970874	-913.522790801797
1203.43066303125	508.80978970874	-910.889106145485
1201.69411084795	510.546341892047	-908.259272925305
1199.95755866464	512.282894075353	-905.633291141256
1199.95755866464	514.019446258659	-905.633291141256
1198.22100648133	515.755998441965	-903.011160793339
1196.48445429803	515.755998441965	-900.392881881554
1194.74790211472	517.492550625272	-897.7784544059
1193.01134993141	519.229102808578	-895.167878366378
1191.27479774811	519.229102808578	-892.561153762988
1189.5382455648	520.965654991884	-889.95828059573
1187.8016933815	522.70220717519	-887.359258864604
1186.06514119819	524.438759358497	-884.764088569608
1184.32858901488	526.175311541803	-882.172769710745
1182.59203683158	527.911863725109	-879.585302288014
1180.85548464827	529.648415908416	-877.001686301414
1179.11893246496	531.384968091722	-874.421921750946
1179.11893246496	533.121520275028	-874.421921750946
1177.38238028166	534.858072458334	-871.84600863661
1175.64582809835	536.594624641641	-869.273946958405
1173.90927591505	536.594624641641	-866.705736716332
1172.17272373174	538.331176824947	-864.141377910391
1170.43617154843	540.067729008253	-861.580870540582
1168.69961936513	541.80428119156	-859.024214606904
1166.96306718182	543.540833374866	-856.471410109358
1165.22651499851	545.277385558172	-853.922457047944
1165.22651499851	547.013937741478	-853.922457047944
1165.22651499851	548.750489924785	-853.922457047944
1163.48996281521	550.487042108091	-851.377355422661
1161.7534106319	550.487042108091	-848.836105233511
1160.0168584486	552.223594291397	-846.298706480492
1158.28030626529	553.960146474703	-843.765159163604
1156.54375408198	555.69669865801	-841.235463282849
1154.80720189868	557.433250841316	-838.709618838225
1153.07064971537	557.433250841316	-836.187625829733
1151.33409753206	559.169803024622	-833.669484257372
1149.59754534876	560.906355207929	-831.155194121144
1147.86099316545	562.642907391235	-828.644755421046
1146.12444098215	564.379459574541	-826.138168157081
1144.38788879884	564.379459574541	-823.635432329248
1142.65133661553	564.379459574541	-821.136547937546
1140.91478443223	566.116011757847	-818.641514981976
1139.17823224892	567.852563941154	-816.150333462537
1137.44168006561	569.58911612446	-813.663003379231
1135.70512788231	571.325668307766	-811.179524732056
1133.968575699	571.325668307766	-808.699897521012
1132.23202351569	571.325668307766	-806.224121746101
1130.49547133239	573.062220491073	-803.752197407321
1128.75891914908	574.798772674379	-801.284124504673
1127.02236696578	574.798772674379	-798.819903038157
1125.28581478247	574.798772674379	-796.359533007772
1123.54926259916	576.535324857685	-793.903014413519
1121.81271041586	576.535324857685	-791.450347255398
1120.07615823255	578.271877040992	-789.001531533409
1118.33960604924	580.008429224298	-786.556567247551
1116.60305386594	581.744981407604	-784.115454397825
1114.86650168263	581.744981407604	-781.67819298423
1113.12994949933	583.48153359091	-779.244783006768
1111.39339731602	585.218085774217	-776.815224465437
1109.65684513271	585.218085774217	-774.389517360238
1107.92029294941	585.218085774217	-771.967661691171
1106.1837407661	586.954637957523	-769.549657458235
1104.44718858279	588.691190140829	-767.135504661431
1102.71063639949	590.427742324135	-764.725203300759
1100.97408421618	592.164294507442	-762.318753376218
1099.23753203288	592.164294507442	-759.91615488781
1097.50097984957	592.164294507442	-757.517407835532
1095.76442766626	593.900846690748	-755.122512219387
1094.02787548296	595.637398874054	-752.731468039374
1092.29132329965	595.637398874054	-750.344275295491
1090.55477111634	595.637398874054	-747.960933987741
1088.81821893304	597.373951057361	-745.581444116123
1087.08166674973	599.110503240667	-743.205805680636
1085.34511456643	599.110503240667	-740.834018681281
1083.60856238312	600.847055423973	-738.466083118058
1081.87201019981	600.847055423973	-736.101998990967
1080.13545801651	602.583607607279	-733.741766300007
1078.3989058332	602.583607607279	-731.385385045179
1076.66235364989	602.583607607279	-729.032855226482
1074.92580146659	602.583607607279	-726.684176843917
1073.18924928328	604.320159790586	-724.339349897485
1071.45269709998	606.056711973892	-721.998374387184
1069.71614491667	606.056711973892	-719.661250313014
1067.97959273336	607.793264157198	-717.327977674976
1066.24304055006	607.793264157198	-714.99855647307
1064.50648836675	609.529816340505	-712.672986707296
1062.76993618344	609.529816340505	-710.351268377653
1061.03338400014	609.529816340505	-708.033401484142
1059.29683181683	609.529816340505	-705.719386026763
1057.56027963352	609.529816340505	-703.409222005516
1055.82372745022	611.266368523811	-701.1029094204
1054.08717526691	613.002920707117	-698.800448271416
1052.35062308361	613.002920707117	-696.501838558564
1050.6140709003	613.002920707117	-694.207080281843
1048.87751871699	613.002920707117	-691.916173441254
1047.14096653369	614.739472890423	-689.629118036797
1045.40441435038	616.47602507373	-687.345914068472
1043.66786216707	616.47602507373	-685.066561536278
1041.93130998377	616.47602507373	-682.791060440216
1040.19475780046	616.47602507373	-680.519410780286
1038.45820561716	616.47602507373	-678.251612556488
1036.72165343385	616.47602507373	-675.987665768821
1034.98510125054	618.212577257036	-673.727570417286
1033.24854906724	618.212577257036	-671.471326501882
1031.51199688393	619.949129440342	-669.218934022611
1029.77544470062	619.949129440342	-666.970392979471
1028.03889251732	619.949129440342	-664.725703372463
1026.30234033401	619.949129440342	-662.484865201586
1024.56578815071	619.949129440342	-660.247878466842
1022.8292359674	619.949129440342	-658.014743168229
1021.09268378409	621.685681623649	-655.785459305747
1019.35613160079	621.685681623649	-653.560026879398
1017.61957941748	623.422233806955	-651.33844588918
1015.88302723417	623.422233806955	-649.120716335094
1014.14647505087	623.422233806955	-646.90683821714
1012.40992286756	623.422233806955	-644.696811535317
1010.67337068426	625.158785990261	-642.490636289626
1008.93681850095	625.158785990261	-640.288312480067
1007.20026631764	625.158785990261	-638.089840106639
1005.46371413434	626.895338173567	-635.895219169344
1003.72716195103	626.895338173567	-633.70444966818
1001.99060976772	626.895338173567	-631.517531603147
1000.25405758442	626.895338173567	-629.334464974247
998.517505401111	626.895338173567	-627.155249781478
996.780953217805	626.895338173567	-624.979886024841
995.044401034499	628.631890356874	-622.808373704335
993.307848851192	628.631890356874	-620.640712819961
991.571296667886	628.631890356874	-618.47690337172
989.83474448458	630.36844254018	-616.316945359609
988.098192301274	630.36844254018	-614.160838783631
986.361640117967	630.36844254018	-612.008583643784
984.625087934661	630.36844254018	-609.860179940069
982.888535751355	632.104994723486	-607.715627672485
981.151983568049	632.104994723486	-605.574926841034
979.415431384742	633.841546906792	-603.438077445714
977.678879201436	633.841546906792	-601.305079486526
975.94232701813	633.841546906792	-599.175932963469
974.205774834824	633.841546906792	-597.050637876545
972.469222651517	633.841546906792	-594.929194225751
970.732670468211	633.841546906792	-592.81160201109
968.996118284905	635.578099090099	-590.697861232561
967.259566101598	635.578099090099	-588.587971890163
965.523013918292	635.578099090099	-586.481933983897
963.786461734986	635.578099090099	-584.379747513762
962.04990955168	637.314651273405	-582.28141247976
960.313357368373	637.314651273405	-580.186928881888
958.576805185067	637.314651273405	-578.096296720149
956.840253001761	637.314651273405	-576.009515994542
955.103700818454	637.314651273405	-573.926586705066
953.367148635148	637.314651273405	-571.847508851722
951.630596451842	637.314651273405	-569.77228243451
949.894044268535	637.314651273405	-567.700907453429
948.157492085229	637.314651273405	-565.63338390848
946.420939901923	637.314651273405	-563.569711799663
944.684387718617	637.314651273405	-561.509891126977
942.94783553531	637.314651273405	-559.453921890424
941.211283352004	639.051203456711	-557.401804090001
939.474731168698	639.051203456711	-555.353537725711
937.738178985392	639.051203456711	-553.309122797553
936.001626802085	639.051203456711	-551.268559305526
934.265074618779	639.051203456711	-549.231847249631
932.528522435473	639.051203456711	-547.198986629867
930.791970252166	639.051203456711	-545.169977446236
929.05541806886	639.051203456711	-543.144819698736
927.318865885554	639.051203456711	-541.123513387367
925.582313702248	639.051203456711	-539.106058512131
923.845761518941	639.051203456711	-537.092455073026
922.109209335635	639.051203456711	-535.082703070053
920.372657152329	639.051203456711	-533.076802503212
918.636104969022	639.051203456711	-531.074753372502
916.899552785716	640.787755640018	-529.076555677924
915.16300060241	640.787755640018	-527.082209419478
913.426448419104	640.787755640018	-525.091714597163
911.689896235797	640.787755640018	-523.105071210981
909.953344052491	640.787755640018	-521.12227926093
908.216791869185	640.787755640018	-519.14333874701
906.480239685878	640.787755640018	-517.168249669223
904.743687502572	640.787755640018	-515.197012027567
903.007135319266	640.787755640018	-513.229625822043
901.27058313596	639.051203456711	-511.26609105265
899.534030952653	639.051203456711	-509.30640771939
897.797478769347	639.051203456711	-507.350575822261
896.060926586041	639.051203456711	-505.398595361264
894.324374402735	639.051203456711	-503.450466336398
892.587822219428	639.051203456711	-501.506188747664
890.851270036122	639.051203456711	-499.565762595062
889.114717852816	639.051203456711	-497.629187878592
887.378165669509	639.051203456711	-495.696464598253
885.641613486203	639.051203456711	-493.767592754046
883.905061302897	639.051203456711	-491.842572345971
882.168509119591	639.051203456711	-489.921403374028
880.431956936284	637.314651273405	-488.004085838216
878.695404752978	637.314651273405	-486.090619738536
876.958852569672	637.314651273405	-484.181005074988
875.222300386365	637.314651273405	-482.275241847571
873.485748203059	637.314651273405	-480.373330056286
871.749196019753	637.314651273405	-478.475269701133
870.012643836447	637.314651273405	-476.581060782112
868.27609165314	637.314651273405	-474.690703299222
866.539539469834	637.314651273405	-472.804197252464
864.802987286528	637.314651273405	-470.921542641838
863.066435103221	637.314651273405	-469.042739467343
861.329882919915	637.314651273405	-467.167787728981
859.593330736609	637.314651273405	-465.29668742675
857.856778553303	637.314651273405	-463.42943856065
856.120226369996	637.314651273405	-461.566041130683
854.38367418669	637.314651273405	-459.706495136847
852.647122003384	637.314651273405	-457.850800579143
850.910569820078	637.314651273405	-455.99895745757
849.174017636771	637.314651273405	-454.150965772129
847.437465453465	637.314651273405	-452.30682552282
845.700913270159	637.314651273405	-450.466536709643
843.964361086852	637.314651273405	-448.630099332598
842.227808903546	637.314651273405	-446.797513391684
840.49125672024	637.314651273405	-444.968778886902
838.754704536934	637.314651273405	-443.143895818251
837.018152353627	637.314651273405	-441.322864185733
835.281600170321	637.314651273405	-439.505683989346
833.545047987015	637.314651273405	-437.69235522909
831.808495803708	637.314651273405	-435.882877904967
830.071943620402	637.314651273405	-434.077252016975
828.335391437096	635.578099090099	-432.275477565115
826.59883925379	635.578099090099	-430.477554549387
824.862287070483	635.578099090099	-428.68348296979
823.125734887177	635.578099090099	-426.893262826325
821.389182703871	635.578099090099	-425.106894118992
819.652630520564	635.578099090099	-423.324376847791
817.916078337258	635.578099090099	-421.545711012721
816.179526153952	635.578099090099	-419.770896613783
814.442973970646	633.841546906792	-417.999933650977
812.706421787339	633.841546906792	-416.232822124302
810.969869604033	633.841546906792	-414.469562033759
809.233317420727	633.841546906792	-412.710153379348
807.496765237421	632.104994723486	-410.954596161069
805.760213054114	632.104994723486	-409.202890378921
804.023660870808	632.104994723486	-407.455036032905
802.287108687502	632.104994723486	-405.711033123021
800.550556504195	630.36844254018	-403.970881649269
798.814004320889	630.36844254018	-402.234581611648
797.077452137583	630.36844254018	-400.502133010159
795.340899954277	630.36844254018	-398.773535844801
793.60434777097	630.36844254018	-397.048790115576
791.867795587664	630.36844254018	-395.327895822482
790.131243404358	630.36844254018	-393.61085296552
788.394691221051	630.36844254018	-391.897661544689
786.658139037745	630.36844254018	-390.188321559991
784.921586854439	630.36844254018	-388.482833011424
783.185034671133	630.36844254018	-386.781195898988
781.448482487826	630.36844254018	-385.083410222685
779.71193030452	630.36844254018	-383.389475982513
777.975378121214	630.36844254018	-381.699393178473
776.238825937907	630.36844254018	-380.013161810565
774.502273754601	630.36844254018	-378.330781878788
772.765721571295	628.631890356874	-376.652253383143
771.029169387989	628.631890356874	-374.97757632363
769.292617204682	628.631890356874	-373.306750700248
767.556065021376	628.631890356874	-371.639776512999
765.81951283807	628.631890356874	-369.97665376188
764.082960654763	628.631890356874	-368.317382446894
762.346408471457	628.631890356874	-366.66196256804
760.609856288151	626.895338173567	-365.010394125317
758.873304104845	626.895338173567	-363.362677118726
757.136751921538	626.895338173567	-361.718811548266
755.400199738232	626.895338173567	-360.078797413938
753.663647554926	626.895338173567	-358.442634715742
751.92709537162	626.895338173567	-356.810323453678
750.190543188313	626.895338173567	-355.181863627746
748.453991005007	625.158785990261	-353.557255237945
746.717438821701	623.422233806955	-351.936498284276
744.980886638394	623.422233806955	-350.319592766738
743.244334455088	623.422233806955	-348.706538685333
741.507782271782	623.422233806955	-347.097336040059
739.771230088476	623.422233806955	-345.491984830917
738.034677905169	623.422233806955	-343.890485057906
736.298125721863	623.422233806955	-342.292836721027
734.561573538557	623.422233806955	-340.69903982028
732.82502135525	623.422233806955	-339.109094355665
731.088469171944	623.422233806955	-337.523000327181
729.351916988638	623.422233806955	-335.94075773483
727.615364805332	623.422233806955	-334.362366578609
725.878812622025	623.422233806955	-332.787826858521
724.142260438719	623.422233806955	-331.217138574564
722.405708255413	621.685681623649	-329.650301726739
720.669156072106	619.949129440342	-328.087316315046
718.9326038888	619.949129440342	-326.528182339484
717.196051705494	619.949129440342	-324.972899800055
715.459499522188	619.949129440342	-323.421468696757
713.722947338881	619.949129440342	-321.87388902959
711.986395155575	618.212577257036	-320.330160798556
710.249842972269	616.47602507373	-318.790284003653
708.513290788963	616.47602507373	-317.254258644882
706.776738605656	616.47602507373	-315.722084722242
705.04018642235	616.47602507373	-314.193762235734
703.303634239044	616.47602507373	-312.669291185358
701.567082055737	616.47602507373	-311.148671571114
699.830529872431	616.47602507373	-309.631903393001
698.093977689125	614.739472890423	-308.118986651021
696.357425505819	613.002920707117	-306.609921345171
694.620873322512	613.002920707117	-305.104707475454
692.884321139206	613.002920707117	-303.603345041868
691.1477689559	613.002920707117	-302.105834044414
689.411216772593	613.002920707117	-300.612174483092
687.674664589287	613.002920707117	-299.122366357902
685.938112405981	613.002920707117	-297.636409668843
684.201560222675	613.002920707117	-296.154304415916
682.465008039368	613.002920707117	-294.67605059912
680.728455856062	613.002920707117	-293.201648218457
678.991903672756	611.266368523811	-291.731097273925
677.255351489449	611.266368523811	-290.264397765525
675.518799306143	611.266368523811	-288.801549693256
673.782247122837	611.266368523811	-287.342553057119
672.045694939531	609.529816340505	-285.887407857114
670.309142756224	609.529816340505	-284.436114093241
668.572590572918	609.529816340505	-282.988671765499
666.836038389612	609.529816340505	-281.54508087389
665.099486206306	609.529816340505	-280.105341418412
663.362934022999	607.793264157198	-278.669453399065
661.626381839693	607.793264157198	-277.23741681585
659.889829656387	606.056711973892	-275.809231668767
658.15327747308	606.056711973892	-274.384897957816
656.416725289774	604.320159790586	-272.964415682997
654.680173106468	604.320159790586	-271.547784844309
652.943620923162	604.320159790586	-270.135005441753
651.207068739855	604.320159790586	-268.726077475328
649.470516556549	604.320159790586	-267.321000945036
647.733964373243	604.320159790586	-265.919775850875
645.997412189936	604.320159790586	-264.522402192846
644.26086000663	604.320159790586	-263.128879970948
642.524307823324	602.583607607279	-261.739209185183
640.787755640018	602.583607607279	-260.353389835549
639.051203456711	602.583607607279	-258.971421922046
637.314651273405	602.583607607279	-257.593305444676
635.578099090099	600.847055423973	-256.219040403437
633.841546906792	600.847055423973	-254.84862679833
632.104994723486	599.110503240667	-253.482064629354
630.36844254018	599.110503240667	-252.119353896511
628.631890356874	599.110503240667	-250.760494599799
626.895338173567	599.110503240667	-249.405486739218
625.158785990261	599.110503240667	-248.05433031477
623.422233806955	599.110503240667	-246.707025326453
621.685681623649	599.110503240667	-245.363571774268
619.949129440342	597.373951057361	-244.023969658215
618.212577257036	597.373951057361	-242.688218978293
616.47602507373	595.637398874054	-241.356319734503
614.739472890423	595.637398874054	-240.028271926845
613.002920707117	593.900846690748	-238.704075555319
611.266368523811	593.900846690748	-237.383730619924
609.529816340505	592.164294507442	-236.067237120661
607.793264157198	592.164294507442	-234.75459505753
606.056711973892	590.427742324135	-233.44580443053
604.320159790586	588.691190140829	-232.140865239662
602.583607607279	588.691190140829	-230.839777484926
600.847055423973	588.691190140829	-229.542541166322
599.110503240667	586.954637957523	-228.249156283849
597.373951057361	586.954637957523	-226.959622837508
595.637398874054	586.954637957523	-225.673940827299
593.900846690748	585.218085774217	-224.392110253221
592.164294507442	585.218085774217	-223.114131115276
590.427742324135	585.218085774217	-221.840003413461
588.691190140829	585.218085774217	-220.569727147779
586.954637957523	583.48153359091	-219.303302318229
585.218085774217	581.744981407604	-218.04072892481
583.48153359091	581.744981407604	-216.782006967522
581.744981407604	581.744981407604	-215.527136446367
580.008429224298	581.744981407604	-214.276117361343
578.271877040992	581.744981407604	-213.028949712451
576.535324857685	581.744981407604	-211.785633499691
574.798772674379	580.008429224298	-210.546168723062
573.062220491073	580.008429224298	-209.310555382566
571.325668307766	580.008429224298	-208.078793478201
569.58911612446	580.008429224298	-206.850883009967
567.852563941154	578.271877040992	-205.626823977865
566.116011757847	578.271877040992	-204.406616381896
564.379459574541	578.271877040992	-203.190260222057
562.642907391235	578.271877040992	-201.977755498351
560.906355207929	578.271877040992	-200.769102210776
559.169803024622	578.271877040992	-199.564300359333
557.433250841316	576.535324857685	-198.363349944022
555.69669865801	576.535324857685	-197.166250964842
553.960146474703	576.535324857685	-195.973003421794
552.223594291397	576.535324857685	-194.783607314878
550.487042108091	576.535324857685	-193.598062644094
548.750489924785	576.535324857685	-192.416369409441
547.013937741478	576.535324857685	-191.23852761092
545.277385558172	576.535324857685	-190.064537248531
543.540833374866	574.798772674379	-188.894398322273
541.80428119156	574.798772674379	-187.728110832147
540.067729008253	574.798772674379	-186.565674778153
538.331176824947	574.798772674379	-185.407090160291
536.594624641641	574.798772674379	-184.25235697856
534.858072458334	574.798772674379	-183.101475232961
533.121520275028	573.062220491073	-181.954444923494
531.384968091722	573.062220491073	-180.811266050158
529.648415908416	573.062220491073	-179.671938612955
527.911863725109	571.325668307766	-178.536462611883
526.175311541803	571.325668307766	-177.404838046942
524.438759358497	571.325668307766	-176.277064918134
522.70220717519	571.325668307766	-175.153143225457
520.965654991884	571.325668307766	-174.033072968912
519.229102808578	569.58911612446	-172.916854148498
517.492550625272	567.852563941154	-171.804486764217
515.755998441965	567.852563941154	-170.695970816067
514.019446258659	567.852563941154	-169.591306304048
512.282894075353	567.852563941154	-168.490493228162
510.546341892047	566.116011757847	-167.393531588407
508.80978970874	566.116011757847	-166.300421384784
507.073237525434	564.379459574541	-165.211162617292
505.336685342128	564.379459574541	-164.125755285933
503.600133158821	562.642907391235	-163.044199390705
501.863580975515	562.642907391235	-161.966494931609
500.127028792209	560.906355207929	-160.892641908644
498.390476608903	560.906355207929	-159.822640321811
496.653924425596	560.906355207929	-158.75649017111
494.91737224229	560.906355207929	-157.694191456541
493.180820058984	560.906355207929	-156.635744178103
491.444267875677	559.169803024622	-155.581148335798
489.707715692371	559.169803024622	-154.530403929623
487.971163509065	557.433250841316	-153.483510959581
486.234611325759	557.433250841316	-152.44046942567
484.498059142452	557.433250841316	-151.401279327891
482.761506959146	557.433250841316	-150.365940666244
481.02495477584	555.69669865801	-149.334453440729
479.288402592533	555.69669865801	-148.306817651345
477.551850409227	553.960146474703	-147.283033298093
475.815298225921	553.960146474703	-146.263100380972
474.078746042615	553.960146474703	-145.247018899984
472.342193859308	553.960146474703	-144.234788855127
470.605641676002	553.960146474703	-143.226410246402
468.869089492696	552.223594291397	-142.221883073808
467.132537309389	552.223594291397	-141.221207337346
465.395985126083	550.487042108091	-140.224383037016
463.659432942777	550.487042108091	-139.231410172818
461.922880759471	550.487042108091	-138.242288744751
460.186328576164	548.750489924785	-137.257018752817
458.449776392858	548.750489924785	-136.275600197013
456.713224209552	547.013937741478	-135.298033077342
454.976672026246	547.013937741478	-134.324317393802
453.240119842939	547.013937741478	-133.354453146394
451.503567659633	545.277385558172	-132.388440335118
449.767015476327	545.277385558172	-131.426278959974
448.03046329302	543.540833374866	-130.467969020961
446.293911109714	541.80428119156	-129.51351051808
444.557358926408	540.067729008253	-128.56290345133
442.820806743102	540.067729008253	-127.616147820713
441.084254559795	540.067729008253	-126.673243626227
439.347702376489	538.331176824947	-125.734190867872
437.611150193183	536.594624641641	-124.79898954565
435.874598009876	536.594624641641	-123.867639659559
434.13804582657	536.594624641641	-122.9401412096
432.401493643264	534.858072458334	-122.016494195773
430.664941459958	534.858072458334	-121.096698618077
428.928389276651	533.121520275028	-120.180754476514
427.191837093345	533.121520275028	-119.268661771081
425.455284910039	533.121520275028	-118.360420501781
423.718732726732	533.121520275028	-117.456030668612
421.982180543426	533.121520275028	-116.555492271575
420.24562836012	533.121520275028	-115.65880531067
418.509076176814	533.121520275028	-114.765969785897
416.772523993507	533.121520275028	-113.876985697255
415.035971810201	533.121520275028	-112.991853044745
413.299419626895	533.121520275028	-112.110571828366
411.562867443589	533.121520275028	-111.23314204812
409.826315260282	533.121520275028	-110.359563704005
408.089763076976	533.121520275028	-109.489836796022
406.35321089367	531.384968091722	-108.62396132417
404.616658710363	531.384968091722	-107.76193728845
402.880106527057	531.384968091722	-106.903764688862
401.143554343751	531.384968091722	-106.049443525406
399.407002160445	531.384968091722	-105.198973798082
397.670449977138	529.648415908416	-104.352355506889
395.933897793832	529.648415908416	-103.509588651828
394.197345610526	529.648415908416	-102.670673232898
392.460793427219	529.648415908416	-101.8356092501
390.724241243913	529.648415908416	-101.004396703434
388.987689060607	529.648415908416	-100.1770355929
387.251136877301	529.648415908416	-99.3535259184977
385.514584693994	529.648415908416	-98.5338676802269
383.778032510688	527.911863725109	-97.7180608780879
382.041480327382	527.911863725109	-96.9061055120805
380.304928144075	526.175311541803	-96.0980015822049
378.568375960769	526.175311541803	-95.293749088461
376.831823777463	524.438759358497	-94.4933480308488
375.095271594157	524.438759358497	-93.6967984093684
373.35871941085	524.438759358497	-92.9041002240197
371.622167227544	522.70220717519	-92.1152534748026
369.885615044238	522.70220717519	-91.3302581617174
368.149062860932	522.70220717519	-90.5491142847638
366.412510677625	522.70220717519	-89.7718218439419
364.675958494319	522.70220717519	-88.9983808392518
362.939406311013	520.965654991884	-88.2287912706934
361.202854127706	519.229102808578	-87.4630531382667
359.4663019444	519.229102808578	-86.7011664419718
357.729749761094	519.229102808578	-85.9431311818086
355.993197577788	519.229102808578	-85.1889473577771
354.256645394481	519.229102808578	-84.4386149698773
352.520093211175	519.229102808578	-83.6921340181092
350.783541027869	519.229102808578	-82.9495045024729
349.046988844562	519.229102808578	-82.2107264229682
347.310436661256	519.229102808578	-81.4757997795953
345.57388447795	519.229102808578	-80.7447245723542
343.837332294644	517.492550625272	-80.0175008012447
342.100780111337	517.492550625272	-79.294128466267
340.364227928031	517.492550625272	-78.574607567421
338.627675744725	517.492550625272	-77.8589381047067
336.891123561418	517.492550625272	-77.1471200781241
335.154571378112	517.492550625272	-76.4391534876733
333.418019194806	515.755998441965	-75.7350383333542
331.6814670115	515.755998441965	-75.0347746151668
329.944914828193	515.755998441965	-74.3383623331111
328.208362644887	514.019446258659	-73.6458014871872
326.471810461581	512.282894075353	-72.957092077395
324.735258278275	510.546341892047	-72.2722341037345
322.998706094968	508.80978970874	-71.5912275662057
321.262153911662	508.80978970874	-70.9140724648086
319.525601728356	507.073237525434	-70.2407687995433
317.789049545049	507.073237525434	-69.5713165704097
316.052497361743	507.073237525434	-68.9057157774078
314.315945178437	507.073237525434	-68.2439664205376
312.579392995131	505.336685342128	-67.5860684997992
310.842840811824	505.336685342128	-66.9320220151925
309.106288628518	503.600133158821	-66.2818269667175
307.369736445212	503.600133158821	-65.6354833543742
305.633184261905	503.600133158821	-64.9929911781626
303.896632078599	501.863580975515	-64.3543504380828
302.160079895293	501.863580975515	-63.7195611341347
300.423527711987	500.127028792209	-63.0886232663183
298.68697552868	498.390476608903	-62.4615368346336
296.950423345374	496.653924425596	-61.8383018390807
295.213871162068	494.91737224229	-61.2189182796595
293.477318978761	494.91737224229	-60.60338615637
291.740766795455	493.180820058984	-59.9917054692122
290.004214612149	493.180820058984	-59.3838762181862
288.267662428843	491.444267875677	-58.7798984032918
286.531110245536	491.444267875677	-58.1797720245292
284.79455806223	491.444267875677	-57.5834970818984
283.058005878924	491.444267875677	-56.9910735753992
281.321453695617	489.707715692371	-56.4025015050318
279.584901512311	487.971163509065	-55.8177808707961
277.848349329005	487.971163509065	-55.2369116726921
276.111797145699	486.234611325759	-54.6598939107198
274.375244962392	484.498059142452	-54.0867275848793
272.638692779086	484.498059142452	-53.5174126951704
270.90214059578	484.498059142452	-52.9519492415933
269.165588412473	482.761506959146	-52.390337224148
267.429036229167	481.02495477584	-51.8325766428343
265.692484045861	479.288402592533	-51.2786674976524
263.955931862555	477.551850409227	-50.7286097886022
262.219379679248	477.551850409227	-50.1824035156837
260.482827495942	477.551850409227	-49.6400486788969
258.746275312636	475.815298225921	-49.1015452782418
257.00972312933	474.078746042615	-48.5668933137185
255.273170946023	474.078746042615	-48.0360927853269
253.536618762717	472.342193859308	-47.5091436930671
251.800066579411	472.342193859308	-46.9860460369389
250.063514396104	470.605641676002	-46.4667998169425
248.326962212798	470.605641676002	-45.9514050330778
246.590410029492	468.869089492696	-45.4398616853448
244.853857846186	467.132537309389	-44.9321697737435
243.117305662879	465.395985126083	-44.428329298274
241.380753479573	463.659432942777	-43.9283402589362
239.644201296267	463.659432942777	-43.4322026557301
237.90764911296	461.922880759471	-42.9399164886557
237.90764911296	460.186328576164	-42.9399164886557
236.171096929654	458.449776392858	-42.4514817577131
234.434544746348	456.713224209552	-41.9668984629021
232.697992563042	454.976672026246	-41.4861666042229
230.961440379735	453.240119842939	-41.0092861816754
229.224888196429	451.503567659633	-40.5362571952597
227.488336013123	449.767015476327	-40.0670796449756
225.751783829816	448.03046329302	-39.6017535308233
224.01523164651	446.293911109714	-39.1402788528028
222.278679463204	446.293911109714	-38.6826556109139
220.542127279898	444.557358926408	-38.2288838051567
220.542127279898	442.820806743102	-38.2288838051567
218.805575096591	441.084254559795	-37.7789634355313
217.069022913285	439.347702376489	-37.3328945020376
215.332470729979	439.347702376489	-36.8906770046756
213.595918546673	439.347702376489	-36.4523109434454
211.859366363366	439.347702376489	-36.0177963183468
210.12281418006	437.611150193183	-35.58713312938
208.386261996754	437.611150193183	-35.1603213765449
206.649709813447	437.611150193183	-34.7373610598416
204.913157630141	437.611150193183	-34.3182521792699
203.176605446835	437.611150193183	-33.90299473483
201.440053263529	437.611150193183	-33.4915887265218
199.703501080222	437.611150193183	-33.0840341543453
197.966948896916	439.347702376489	-32.6803310183006
196.23039671361	441.084254559795	-32.2804793183876
194.493844530303	442.820806743102	-31.8844790546063
194.493844530303	444.557358926408	-31.8844790546063
192.757292346997	446.293911109714	-31.4923302269567
192.757292346997	448.03046329302	-31.4923302269567
192.757292346997	449.767015476327	-31.4923302269567
192.757292346997	451.503567659633	-31.4923302269567
191.020740163691	453.240119842939	-31.1040328354388
