# Supplementary material for: Mechanics of Drosophila wing deployment
Source: Nat Commun. 2024 Dec 11;15:10577. doi: 10.1038/s41467-024-54527-0 (PMC11634967; doi:10.1038/s41467-024-54527-0)
Supplement: Supplementary file 18 — Source data [file 41467_2024_54527_MOESM18_ESM.zip › source_data/figS2c/figS2c_0054.txt]

x_um	y_um	z_um
0	0	0.210267987599013
1.73655218330628	-1.73655218330628	0.278078748102726
3.47310436661256	-3.47310436661256	0.341552706954101
5.20965654991884	-5.20965654991884	0.400689864153139
6.94620873322512	-6.94620873322512	0.45549021969984
8.6827609165314	-8.6827609165314	0.505953773594204
10.4193130998377	-8.6827609165314	0.552080525836231
12.155865283144	-10.4193130998377	0.593870476425921
13.8924174664502	-12.155865283144	0.631323625363274
15.6289696497565	-13.8924174664502	0.664439972648289
17.3655218330628	-15.6289696497565	0.693219518280968
19.1020740163691	-17.3655218330628	0.717662262261309
20.8386261996754	-19.1020740163691	0.737768204589314
22.5751783829816	-20.8386261996754	0.753537345264981
22.5751783829816	-22.5751783829816	0.753537345264981
24.3117305662879	-24.3117305662879	0.764969684288311
26.0482827495942	-26.0482827495942	0.772065221659304
27.7848349329005	-26.0482827495942	0.774823957377961
29.5213871162068	-27.7848349329005	0.77324589144428
31.2579392995131	-29.5213871162068	0.767331023858261
32.9944914828193	-29.5213871162068	0.757079354619906
34.7310436661256	-29.5213871162068	0.742490883729214
36.4675958494319	-31.2579392995131	0.723565611186185
38.2041480327382	-32.9944914828193	0.700303536990818
39.9407002160445	-34.7310436661256	0.672704661143115
41.6772523993507	-36.4675958494319	0.640768983643074
43.413804582657	-38.2041480327382	0.604496504490696
45.1503567659633	-39.9407002160445	0.563887223685982
46.8869089492696	-39.9407002160445	0.51894114122893
48.6234611325759	-39.9407002160445	0.469658257119541
50.3600133158821	-41.6772523993507	0.416038571357815
52.0965654991884	-43.413804582657	0.358082083943751
53.8331176824947	-43.413804582657	0.295788794877351
55.569669865801	-43.413804582657	0.229158704158614
57.3062220491073	-45.1503567659633	0.158191811787539
59.0427742324135	-45.1503567659633	0.082888117764128
60.7793264157198	-45.1503567659633	0.00324762208837948
62.5158785990261	-46.8869089492696	-0.0807296752397065
64.2524307823324	-46.8869089492696	-0.169043774220129
65.9889829656387	-46.8869089492696	-0.261694674852889
67.7255351489449	-48.6234611325759	-0.358682377137986
69.4620873322512	-50.3600133158821	-0.46000688107542
71.1986395155575	-50.3600133158821	-0.565668186665191
72.9351916988638	-52.0965654991884	-0.675666293907299
74.6717438821701	-52.0965654991884	-0.790001202801744
76.4082960654763	-53.8331176824947	-0.908672913348527
78.1448482487826	-53.8331176824947	-1.03168142554765
79.8814004320889	-53.8331176824947	-1.1590267393991
81.6179526153952	-53.8331176824947	-1.2907088549029
83.3545047987015	-53.8331176824947	-1.42672777205903
85.0910569820078	-55.569669865801	-1.5670834908675
86.827609165314	-57.3062220491073	-1.7117760113283
88.5641613486203	-57.3062220491073	-1.86080533344144
90.3007135319266	-59.0427742324135	-2.01417145720692
92.0372657152329	-60.7793264157198	-2.17187438262474
93.7738178985391	-60.7793264157198	-2.33391410969489
95.5103700818454	-60.7793264157198	-2.50029063841738
97.2469222651517	-60.7793264157198	-2.67100396879221
98.983474448458	-62.5158785990261	-2.84605410081937
100.720026631764	-64.2524307823324	-3.02544103449887
102.456578815071	-64.2524307823324	-3.20916476983071
104.193130998377	-64.2524307823324	-3.39722530681489
105.929683181683	-64.2524307823324	-3.5896226454514
107.666235364989	-64.2524307823324	-3.78635678574025
109.402787548296	-64.2524307823324	-3.98742772768144
111.139339731602	-64.2524307823324	-4.19283547127496
112.875891914908	-65.9889829656387	-4.40258001652082
114.612444098215	-67.7255351489449	-4.61666136341902
116.348996281521	-67.7255351489449	-4.83507951196956
118.085548464827	-69.4620873322512	-5.05783446217243
119.822100648133	-71.1986395155575	-5.28492621402764
121.55865283144	-71.1986395155575	-5.51635476753519
123.295205014746	-72.9351916988638	-5.75212012269507
125.031757198052	-72.9351916988638	-5.99222227950729
126.768309381358	-72.9351916988638	-6.23666123797185
128.504861564665	-72.9351916988638	-6.48543699808874
130.241413747971	-74.6717438821701	-6.73854955985797
131.977965931277	-74.6717438821701	-6.99599892327955
133.714518114584	-74.6717438821701	-7.25778508835345
135.45107029789	-74.6717438821701	-7.52390805507969
137.187622481196	-74.6717438821701	-7.79436782345827
138.924174664502	-74.6717438821701	-8.06916439348919
140.660726847809	-74.6717438821701	-8.34829776517245
142.397279031115	-76.4082960654763	-8.63176793850803
144.133831214421	-76.4082960654763	-8.91957491349597
145.870383397728	-76.4082960654763	-9.21171869013623
147.606935581034	-78.1448482487826	-9.50819926842884
149.34348776434	-78.1448482487826	-9.80901664837377
151.080039947646	-78.1448482487826	-10.1141708299711
152.816592130953	-78.1448482487826	-10.4236618132207
154.553144314259	-78.1448482487826	-10.7374895981226
156.289696497565	-79.8814004320889	-11.0556541846769
158.026248680872	-81.6179526153952	-11.3781555728835
159.762800864178	-81.6179526153952	-11.7049937627425
161.499353047484	-81.6179526153952	-12.0361687542538
163.23590523079	-81.6179526153952	-12.3716805474174
164.972457414097	-83.3545047987015	-12.7115291422334
166.709009597403	-83.3545047987015	-13.0557145387017
168.445561780709	-85.0910569820078	-13.4042367368224
170.182113964016	-85.0910569820078	-13.7570957365953
171.918666147322	-85.0910569820078	-14.1142915380207
173.655218330628	-85.0910569820078	-14.4758241410983
175.391770513934	-85.0910569820078	-14.8416935458283
177.128322697241	-85.0910569820078	-15.2118997522107
178.864874880547	-86.827609165314	-15.5864427602453
180.601427063853	-86.827609165314	-15.9653225699323
182.337979247159	-86.827609165314	-16.3485391812717
184.074531430466	-86.827609165314	-16.7360925942634
185.811083613772	-88.5641613486203	-17.1279828089074
187.547635797078	-88.5641613486203	-17.5242098252037
189.284187980385	-88.5641613486203	-17.9247736431524
191.020740163691	-88.5641613486203	-18.3296742627535
192.757292346997	-88.5641613486203	-18.7389116840068
194.493844530303	-88.5641613486203	-19.1524859069125
196.23039671361	-88.5641613486203	-19.5703969314706
197.966948896916	-90.3007135319266	-19.992644757681
199.703501080222	-92.0372657152329	-20.4192293855437
201.440053263529	-92.0372657152329	-20.8501508150587
203.176605446835	-92.0372657152329	-21.2854090462261
204.913157630141	-92.0372657152329	-21.7250040790458
206.649709813447	-92.0372657152329	-22.1689359135179
208.386261996754	-92.0372657152329	-22.6172045496423
210.12281418006	-92.0372657152329	-23.069809987419
211.859366363366	-92.0372657152329	-23.5267522268481
213.595918546673	-92.0372657152329	-23.9880312679295
215.332470729979	-92.0372657152329	-24.4536471106633
217.069022913285	-92.0372657152329	-24.9235997550494
218.805575096591	-92.0372657152329	-25.3978892010878
220.542127279898	-92.0372657152329	-25.8765154487785
222.278679463204	-92.0372657152329	-26.3594784981216
224.01523164651	-92.0372657152329	-26.8467783491171
225.751783829816	-92.0372657152329	-27.3384150017649
227.488336013123	-92.0372657152329	-27.834388456065
229.224888196429	-92.0372657152329	-28.3346987120174
230.961440379735	-92.0372657152329	-28.8393457696222
232.697992563042	-92.0372657152329	-29.3483296288793
234.434544746348	-92.0372657152329	-29.8616502897888
236.171096929654	-92.0372657152329	-30.3793077523506
237.90764911296	-92.0372657152329	-30.9013020165647
239.644201296267	-92.0372657152329	-31.4276330824312
241.380753479573	-92.0372657152329	-31.95830094995
243.117305662879	-92.0372657152329	-32.4933056191211
244.853857846186	-90.3007135319266	-33.0326470899446
246.590410029492	-90.3007135319266	-33.5763253624204
248.326962212798	-88.5641613486203	-34.1243404365486
250.063514396104	-88.5641613486203	-34.6766923123291
251.800066579411	-88.5641613486203	-35.2333809897619
253.536618762717	-88.5641613486203	-35.7944064688471
255.273170946023	-88.5641613486203	-36.3597687495846
257.00972312933	-88.5641613486203	-36.9294678319744
258.746275312636	-88.5641613486203	-37.5035037160166
260.482827495942	-88.5641613486203	-38.0818764017111
262.219379679248	-88.5641613486203	-38.6645858890579
263.955931862555	-88.5641613486203	-39.2516321780571
265.692484045861	-88.5641613486203	-39.8430152687087
267.429036229167	-88.5641613486203	-40.4387351610125
269.165588412473	-88.5641613486203	-41.0387918549687
270.90214059578	-88.5641613486203	-41.6431853505772
272.638692779086	-88.5641613486203	-42.2519156478381
274.375244962392	-88.5641613486203	-42.8649827467513
276.111797145699	-88.5641613486203	-43.4823866473169
277.848349329005	-88.5641613486203	-44.1041273495348
279.584901512311	-88.5641613486203	-44.730204853405
281.321453695617	-88.5641613486203	-45.3606191589275
283.058005878924	-88.5641613486203	-45.9953702661024
284.79455806223	-88.5641613486203	-46.6344581749297
286.531110245536	-88.5641613486203	-47.2778828854092
288.267662428843	-88.5641613486203	-47.9256443975411
290.004214612149	-88.5641613486203	-48.5777427113254
291.740766795455	-88.5641613486203	-49.234177826762
293.477318978761	-88.5641613486203	-49.8949497438509
295.213871162068	-88.5641613486203	-50.5600584625921
296.950423345374	-88.5641613486203	-51.2295039829857
298.68697552868	-88.5641613486203	-51.9032863050317
300.423527711987	-88.5641613486203	-52.5814054287299
302.160079895293	-88.5641613486203	-53.2638613540805
303.896632078599	-88.5641613486203	-53.9506540810835
305.633184261905	-88.5641613486203	-54.6417836097388
307.369736445212	-88.5641613486203	-55.3372499400464
309.106288628518	-88.5641613486203	-56.0370530720063
310.842840811824	-88.5641613486203	-56.7411930056186
312.579392995131	-90.3007135319266	-57.4496697408832
314.315945178437	-90.3007135319266	-58.1624832778002
316.052497361743	-92.0372657152329	-58.8796336163695
317.789049545049	-92.0372657152329	-59.6011207565911
319.525601728356	-92.0372657152329	-60.3269446984651
321.262153911662	-92.0372657152329	-61.0571054419914
322.998706094968	-92.0372657152329	-61.7916029871701
324.735258278275	-92.0372657152329	-62.5304373340011
326.471810461581	-92.0372657152329	-63.2736084824844
328.208362644887	-92.0372657152329	-64.02111643262
329.944914828193	-93.7738178985391	-64.772961184408
331.6814670115	-93.7738178985391	-65.5291427378484
333.418019194806	-93.7738178985391	-66.289661092941
335.154571378112	-93.7738178985391	-67.054516249686
336.891123561418	-93.7738178985391	-67.8237082080834
338.627675744725	-93.7738178985391	-68.5972369681331
340.364227928031	-93.7738178985391	-69.3751025298351
342.100780111337	-93.7738178985391	-70.1573048931895
343.837332294644	-93.7738178985391	-70.9438440581961
345.57388447795	-93.7738178985391	-71.7347200248552
347.310436661256	-93.7738178985391	-72.5299327931665
349.046988844562	-93.7738178985391	-73.3294823631303
350.783541027869	-93.7738178985391	-74.1333687347463
352.520093211175	-93.7738178985391	-74.9415919080147
354.256645394481	-93.7738178985391	-75.7541518829354
355.993197577788	-93.7738178985391	-76.5710486595084
357.729749761094	-93.7738178985391	-77.3922822377339
359.4663019444	-92.0372657152329	-78.2178526176115
361.202854127706	-92.0372657152329	-79.0477597991416
362.939406311013	-92.0372657152329	-79.882003782324
364.675958494319	-92.0372657152329	-80.7205845671588
366.412510677625	-92.0372657152329	-81.5635021536458
368.149062860932	-92.0372657152329	-82.4107565417853
369.885615044238	-92.0372657152329	-83.262347731577
371.622167227544	-92.0372657152329	-84.1182757230211
373.35871941085	-92.0372657152329	-84.9785405161175
375.095271594157	-92.0372657152329	-85.8431421108663
376.831823777463	-90.3007135319266	-86.7120805072674
378.568375960769	-90.3007135319266	-87.5853557053208
380.304928144075	-90.3007135319266	-88.4629677050266
382.041480327382	-90.3007135319266	-89.3449165063847
383.778032510688	-88.5641613486203	-90.2312021093951
385.514584693994	-88.5641613486203	-91.1218245140579
387.251136877301	-88.5641613486203	-92.0167837203731
388.987689060607	-88.5641613486203	-92.9160797283405
390.724241243913	-86.827609165314	-93.8197125379603
392.460793427219	-85.0910569820078	-94.7276821492324
394.197345610526	-85.0910569820078	-95.6399885621569
395.933897793832	-85.0910569820078	-96.5566317767337
397.670449977138	-85.0910569820078	-97.4776117929628
399.407002160445	-83.3545047987015	-98.4029286108443
401.143554343751	-81.6179526153952	-99.3325822303782
402.880106527057	-81.6179526153952	-100.266572651564
404.616658710363	-81.6179526153952	-101.204899874403
406.35321089367	-79.8814004320889	-102.147563898894
408.089763076976	-78.1448482487826	-103.094564725037
409.826315260282	-78.1448482487826	-104.045902352832
411.562867443589	-78.1448482487826	-105.00157678228
413.299419626895	-76.4082960654763	-105.96158801338
415.035971810201	-74.6717438821701	-106.925936046133
416.772523993507	-74.6717438821701	-107.894620880538
418.509076176814	-74.6717438821701	-108.867642516595
420.24562836012	-72.9351916988638	-109.845000954304
421.982180543426	-71.1986395155575	-110.826696193666
423.718732726732	-71.1986395155575	-111.81272823468
425.455284910039	-71.1986395155575	-112.803097077347
427.191837093345	-71.1986395155575	-113.797802721666
428.928389276651	-71.1986395155575	-114.796845167637
430.664941459958	-71.1986395155575	-115.800224415261
432.401493643264	-71.1986395155575	-116.807940464537
434.13804582657	-71.1986395155575	-117.819993315465
435.874598009876	-71.1986395155575	-118.836382968045
437.611150193183	-71.1986395155575	-119.857109422278
439.347702376489	-72.9351916988638	-120.882172678163
441.084254559795	-72.9351916988638	-121.911572735701
442.820806743102	-74.6717438821701	-122.945309594891
444.557358926408	-76.4082960654763	-123.983383255733
444.557358926408	-78.1448482487826	-123.983383255733
444.557358926408	-79.8814004320889	-123.983383255733
444.557358926408	-81.6179526153952	-123.983383255733
444.557358926408	-83.3545047987015	-123.983383255733
442.820806743102	-85.0910569820078	-122.945309594891
442.820806743102	-86.827609165314	-122.945309594891
442.820806743102	-88.5641613486203	-122.945309594891
442.820806743102	-90.3007135319266	-122.945309594891
441.084254559795	-92.0372657152329	-121.911572735701
441.084254559795	-93.7738178985391	-121.911572735701
441.084254559795	-95.5103700818454	-121.911572735701
439.347702376489	-97.2469222651517	-120.882172678163
439.347702376489	-98.983474448458	-120.882172678163
439.347702376489	-100.720026631764	-120.882172678163
439.347702376489	-102.456578815071	-120.882172678163
437.611150193183	-104.193130998377	-119.857109422278
435.874598009876	-105.929683181683	-118.836382968045
435.874598009876	-107.666235364989	-118.836382968045
435.874598009876	-109.402787548296	-118.836382968045
434.13804582657	-111.139339731602	-117.819993315465
434.13804582657	-112.875891914908	-117.819993315465
432.401493643264	-114.612444098215	-116.807940464537
432.401493643264	-116.348996281521	-116.807940464537
432.401493643264	-118.085548464827	-116.807940464537
432.401493643264	-119.822100648133	-116.807940464537
432.401493643264	-121.55865283144	-116.807940464537
432.401493643264	-123.295205014746	-116.807940464537
432.401493643264	-125.031757198052	-116.807940464537
434.13804582657	-126.768309381358	-117.819993315465
435.874598009876	-128.504861564665	-118.836382968045
437.611150193183	-130.241413747971	-119.857109422278
439.347702376489	-130.241413747971	-120.882172678163
441.084254559795	-130.241413747971	-121.911572735701
442.820806743102	-131.977965931277	-122.945309594891
444.557358926408	-131.977965931277	-123.983383255733
446.293911109714	-133.714518114584	-125.025793718228
448.03046329302	-133.714518114584	-126.072540982375
449.767015476327	-133.714518114584	-127.123625048174
451.503567659633	-133.714518114584	-128.179045915625
453.240119842939	-133.714518114584	-129.238803584729
454.976672026246	-135.45107029789	-130.302898055486
456.713224209552	-135.45107029789	-131.371329327894
458.449776392858	-137.187622481196	-132.444097401955
460.186328576164	-137.187622481196	-133.521202277668
461.922880759471	-137.187622481196	-134.602643955034
463.659432942777	-137.187622481196	-135.688422434052
465.395985126083	-138.924174664502	-136.778537714722
467.132537309389	-138.924174664502	-137.872989797045
468.869089492696	-138.924174664502	-138.97177868102
470.605641676002	-138.924174664502	-140.074904366647
472.342193859308	-138.924174664502	-141.182366853927
474.078746042615	-140.660726847809	-142.294166142859
475.815298225921	-140.660726847809	-143.410302233443
477.551850409227	-140.660726847809	-144.53077512568
479.288402592533	-140.660726847809	-145.655584819569
481.02495477584	-140.660726847809	-146.78473131511
482.761506959146	-140.660726847809	-147.918214612304
484.498059142452	-140.660726847809	-149.05603471115
486.234611325759	-140.660726847809	-150.198191611648
487.971163509065	-140.660726847809	-151.344685313799
489.707715692371	-140.660726847809	-152.495515817602
491.444267875677	-140.660726847809	-153.650683123057
493.180820058984	-142.397279031115	-154.810187230165
494.91737224229	-142.397279031115	-155.974028138925
496.653924425596	-142.397279031115	-157.142205849337
498.390476608903	-144.133831214421	-158.314720361402
500.127028792209	-144.133831214421	-159.491571675119
501.863580975515	-144.133831214421	-160.672759790488
503.600133158821	-144.133831214421	-161.85828470751
505.336685342128	-144.133831214421	-163.048146426184
507.073237525434	-144.133831214421	-164.24234494651
508.80978970874	-144.133831214421	-165.440880268489
510.546341892047	-145.870383397728	-166.64375239212
512.282894075353	-145.870383397728	-167.850961317404
514.019446258659	-145.870383397728	-169.062507044339
515.755998441965	-145.870383397728	-170.278389572927
517.492550625272	-145.870383397728	-171.498608903168
519.229102808578	-147.606935581034	-172.723165035061
520.965654991884	-147.606935581034	-173.952057968606
522.70220717519	-147.606935581034	-175.185287703803
524.438759358497	-147.606935581034	-176.422854240653
526.175311541803	-147.606935581034	-177.664757579155
527.911863725109	-147.606935581034	-178.910997719309
529.648415908416	-149.34348776434	-180.161574661116
531.384968091722	-149.34348776434	-181.416488404575
533.121520275028	-149.34348776434	-182.675738949687
534.858072458334	-149.34348776434	-183.93932629645
536.594624641641	-149.34348776434	-185.207250444866
538.331176824947	-151.080039947646	-186.479511394935
540.067729008253	-151.080039947646	-187.756109146656
541.80428119156	-151.080039947646	-189.037043700029
543.540833374866	-151.080039947646	-190.322315055054
545.277385558172	-151.080039947646	-191.611923211732
547.013937741478	-151.080039947646	-192.905868170062
548.750489924785	-151.080039947646	-194.204149930045
550.487042108091	-152.816592130953	-195.506768491679
552.223594291397	-152.816592130953	-196.813723854967
553.960146474703	-154.553144314259	-198.125016019906
555.69669865801	-154.553144314259	-199.440644986498
557.433250841316	-156.289696497565	-200.760610754742
559.169803024622	-158.026248680872	-202.084913324639
560.906355207929	-158.026248680872	-203.413552696187
562.642907391235	-159.762800864178	-204.746528869389
564.379459574541	-161.499353047484	-206.083841844242
566.116011757847	-161.499353047484	-207.425491620748
567.852563941154	-161.499353047484	-208.771478198906
569.58911612446	-161.499353047484	-210.121801578717
571.325668307766	-163.23590523079	-211.476461760179
573.062220491073	-164.972457414097	-212.835458743295
574.798772674379	-166.709009597403	-214.198792528062
574.798772674379	-168.445561780709	-214.198792528062
574.798772674379	-170.182113964016	-214.198792528062
574.798772674379	-171.918666147322	-214.198792528062
574.798772674379	-173.655218330628	-214.198792528062
573.062220491073	-175.391770513934	-212.835458743295
573.062220491073	-177.128322697241	-212.835458743295
573.062220491073	-178.864874880547	-212.835458743295
571.325668307766	-180.601427063853	-211.476461760179
569.58911612446	-182.337979247159	-210.121801578717
567.852563941154	-184.074531430466	-208.771478198906
566.116011757847	-185.811083613772	-207.425491620748
564.379459574541	-185.811083613772	-206.083841844242
562.642907391235	-185.811083613772	-204.746528869389
560.906355207929	-185.811083613772	-203.413552696187
559.169803024622	-187.547635797078	-202.084913324639
557.433250841316	-187.547635797078	-200.760610754742
555.69669865801	-189.284187980385	-199.440644986498
553.960146474703	-189.284187980385	-198.125016019906
552.223594291397	-191.020740163691	-196.813723854967
550.487042108091	-191.020740163691	-195.506768491679
548.750489924785	-192.757292346997	-194.204149930045
547.013937741478	-192.757292346997	-192.905868170062
545.277385558172	-192.757292346997	-191.611923211732
543.540833374866	-194.493844530303	-190.322315055054
541.80428119156	-196.23039671361	-189.037043700029
540.067729008253	-197.966948896916	-187.756109146656
538.331176824947	-199.703501080222	-186.479511394935
536.594624641641	-199.703501080222	-185.207250444866
534.858072458334	-199.703501080222	-183.93932629645
533.121520275028	-199.703501080222	-182.675738949687
531.384968091722	-199.703501080222	-181.416488404575
529.648415908416	-201.440053263529	-180.161574661116
527.911863725109	-201.440053263529	-178.910997719309
526.175311541803	-203.176605446835	-177.664757579155
524.438759358497	-204.913157630141	-176.422854240653
522.70220717519	-204.913157630141	-175.185287703803
520.965654991884	-206.649709813447	-173.952057968606
519.229102808578	-206.649709813447	-172.723165035061
517.492550625272	-208.386261996754	-171.498608903168
515.755998441965	-208.386261996754	-170.278389572927
514.019446258659	-210.12281418006	-169.062507044339
512.282894075353	-211.859366363366	-167.850961317404
510.546341892047	-213.595918546673	-166.64375239212
508.80978970874	-213.595918546673	-165.440880268489
507.073237525434	-215.332470729979	-164.24234494651
505.336685342128	-217.069022913285	-163.048146426184
505.336685342128	-218.805575096591	-163.048146426184
503.600133158821	-220.542127279898	-161.85828470751
501.863580975515	-222.278679463204	-160.672759790488
500.127028792209	-224.01523164651	-159.491571675119
498.390476608903	-225.751783829816	-158.314720361402
496.653924425596	-227.488336013123	-157.142205849337
494.91737224229	-227.488336013123	-155.974028138925
493.180820058984	-229.224888196429	-154.810187230165
491.444267875677	-230.961440379735	-153.650683123057
491.444267875677	-232.697992563042	-153.650683123057
489.707715692371	-234.434544746348	-152.495515817602
487.971163509065	-236.171096929654	-151.344685313799
487.971163509065	-237.90764911296	-151.344685313799
487.971163509065	-239.644201296267	-151.344685313799
487.971163509065	-241.380753479573	-151.344685313799
487.971163509065	-243.117305662879	-151.344685313799
487.971163509065	-244.853857846186	-151.344685313799
487.971163509065	-246.590410029492	-151.344685313799
487.971163509065	-248.326962212798	-151.344685313799
487.971163509065	-250.063514396104	-151.344685313799
487.971163509065	-251.800066579411	-151.344685313799
487.971163509065	-253.536618762717	-151.344685313799
487.971163509065	-255.273170946023	-151.344685313799
487.971163509065	-257.00972312933	-151.344685313799
487.971163509065	-258.746275312636	-151.344685313799
487.971163509065	-260.482827495942	-151.344685313799
487.971163509065	-262.219379679248	-151.344685313799
487.971163509065	-263.955931862555	-151.344685313799
487.971163509065	-265.692484045861	-151.344685313799
487.971163509065	-267.429036229167	-151.344685313799
487.971163509065	-269.165588412473	-151.344685313799
487.971163509065	-270.90214059578	-151.344685313799
489.707715692371	-272.638692779086	-152.495515817602
489.707715692371	-274.375244962392	-152.495515817602
491.444267875677	-276.111797145699	-153.650683123057
491.444267875677	-277.848349329005	-153.650683123057
489.707715692371	-279.584901512311	-152.495515817602
487.971163509065	-279.584901512311	-151.344685313799
486.234611325759	-281.321453695617	-150.198191611648
484.498059142452	-283.058005878924	-149.05603471115
482.761506959146	-283.058005878924	-147.918214612304
481.02495477584	-284.79455806223	-146.78473131511
481.02495477584	-286.531110245536	-146.78473131511
479.288402592533	-288.267662428843	-145.655584819569
477.551850409227	-290.004214612149	-144.53077512568
475.815298225921	-291.740766795455	-143.410302233443
474.078746042615	-293.477318978761	-142.294166142859
472.342193859308	-295.213871162068	-141.182366853927
470.605641676002	-296.950423345374	-140.074904366647
470.605641676002	-298.68697552868	-140.074904366647
468.869089492696	-300.423527711987	-138.97177868102
467.132537309389	-300.423527711987	-137.872989797045
465.395985126083	-302.160079895293	-136.778537714722
463.659432942777	-303.896632078599	-135.688422434052
463.659432942777	-305.633184261905	-135.688422434052
461.922880759471	-307.369736445212	-134.602643955034
460.186328576164	-309.106288628518	-133.521202277668
458.449776392858	-310.842840811824	-132.444097401955
456.713224209552	-312.579392995131	-131.371329327894
454.976672026246	-314.315945178437	-130.302898055486
453.240119842939	-316.052497361743	-129.238803584729
453.240119842939	-317.789049545049	-129.238803584729
451.503567659633	-319.525601728356	-128.179045915625
449.767015476327	-321.262153911662	-127.123625048174
449.767015476327	-322.998706094968	-127.123625048174
448.03046329302	-324.735258278275	-126.072540982375
446.293911109714	-326.471810461581	-125.025793718228
446.293911109714	-328.208362644887	-125.025793718228
444.557358926408	-329.944914828193	-123.983383255733
442.820806743102	-331.6814670115	-122.945309594891
442.820806743102	-333.418019194806	-122.945309594891
441.084254559795	-335.154571378112	-121.911572735701
441.084254559795	-336.891123561418	-121.911572735701
439.347702376489	-338.627675744725	-120.882172678163
437.611150193183	-340.364227928031	-119.857109422278
435.874598009876	-342.100780111337	-118.836382968045
435.874598009876	-343.837332294644	-118.836382968045
434.13804582657	-345.57388447795	-117.819993315465
432.401493643264	-347.310436661256	-116.807940464537
432.401493643264	-349.046988844562	-116.807940464537
430.664941459958	-350.783541027869	-115.800224415261
430.664941459958	-352.520093211175	-115.800224415261
430.664941459958	-354.256645394481	-115.800224415261
428.928389276651	-355.993197577788	-114.796845167637
428.928389276651	-357.729749761094	-114.796845167637
428.928389276651	-359.4663019444	-114.796845167637
428.928389276651	-361.202854127706	-114.796845167637
428.928389276651	-362.939406311013	-114.796845167637
428.928389276651	-364.675958494319	-114.796845167637
428.928389276651	-366.412510677625	-114.796845167637
428.928389276651	-368.149062860932	-114.796845167637
428.928389276651	-369.885615044238	-114.796845167637
428.928389276651	-371.622167227544	-114.796845167637
428.928389276651	-373.35871941085	-114.796845167637
428.928389276651	-375.095271594157	-114.796845167637
430.664941459958	-376.831823777463	-115.800224415261
432.401493643264	-378.568375960769	-116.807940464537
434.13804582657	-378.568375960769	-117.819993315465
435.874598009876	-378.568375960769	-118.836382968045
437.611150193183	-378.568375960769	-119.857109422278
439.347702376489	-376.831823777463	-120.882172678163
441.084254559795	-376.831823777463	-121.911572735701
442.820806743102	-376.831823777463	-122.945309594891
444.557358926408	-376.831823777463	-123.983383255733
446.293911109714	-376.831823777463	-125.025793718228
448.03046329302	-376.831823777463	-126.072540982375
449.767015476327	-376.831823777463	-127.123625048174
451.503567659633	-376.831823777463	-128.179045915625
453.240119842939	-376.831823777463	-129.238803584729
454.976672026246	-376.831823777463	-130.302898055486
456.713224209552	-376.831823777463	-131.371329327894
458.449776392858	-376.831823777463	-132.444097401955
460.186328576164	-376.831823777463	-133.521202277668
461.922880759471	-376.831823777463	-134.602643955034
463.659432942777	-376.831823777463	-135.688422434052
465.395985126083	-376.831823777463	-136.778537714722
467.132537309389	-376.831823777463	-137.872989797045
468.869089492696	-376.831823777463	-138.97177868102
470.605641676002	-376.831823777463	-140.074904366647
472.342193859308	-376.831823777463	-141.182366853927
474.078746042615	-376.831823777463	-142.294166142859
475.815298225921	-375.095271594157	-143.410302233443
477.551850409227	-375.095271594157	-144.53077512568
479.288402592533	-375.095271594157	-145.655584819569
481.02495477584	-375.095271594157	-146.78473131511
482.761506959146	-375.095271594157	-147.918214612304
484.498059142452	-373.35871941085	-149.05603471115
486.234611325759	-373.35871941085	-150.198191611648
487.971163509065	-373.35871941085	-151.344685313799
489.707715692371	-373.35871941085	-152.495515817602
491.444267875677	-373.35871941085	-153.650683123057
493.180820058984	-373.35871941085	-154.810187230165
494.91737224229	-373.35871941085	-155.974028138925
496.653924425596	-373.35871941085	-157.142205849337
498.390476608903	-373.35871941085	-158.314720361402
500.127028792209	-373.35871941085	-159.491571675119
501.863580975515	-373.35871941085	-160.672759790488
503.600133158821	-373.35871941085	-161.85828470751
505.336685342128	-373.35871941085	-163.048146426184
507.073237525434	-373.35871941085	-164.24234494651
508.80978970874	-373.35871941085	-165.440880268489
510.546341892047	-373.35871941085	-166.64375239212
512.282894075353	-373.35871941085	-167.850961317404
514.019446258659	-373.35871941085	-169.062507044339
515.755998441965	-371.622167227544	-170.278389572927
517.492550625272	-371.622167227544	-171.498608903168
519.229102808578	-371.622167227544	-172.723165035061
520.965654991884	-369.885615044238	-173.952057968606
522.70220717519	-369.885615044238	-175.185287703803
524.438759358497	-369.885615044238	-176.422854240653
526.175311541803	-369.885615044238	-177.664757579155
527.911863725109	-369.885615044238	-178.910997719309
529.648415908416	-368.149062860932	-180.161574661116
531.384968091722	-366.412510677625	-181.416488404575
533.121520275028	-366.412510677625	-182.675738949687
534.858072458334	-366.412510677625	-183.93932629645
536.594624641641	-364.675958494319	-185.207250444866
538.331176824947	-364.675958494319	-186.479511394935
540.067729008253	-364.675958494319	-187.756109146656
541.80428119156	-362.939406311013	-189.037043700029
543.540833374866	-362.939406311013	-190.322315055054
545.277385558172	-362.939406311013	-191.611923211732
547.013937741478	-362.939406311013	-192.905868170062
548.750489924785	-362.939406311013	-194.204149930045
550.487042108091	-361.202854127706	-195.506768491679
552.223594291397	-361.202854127706	-196.813723854967
553.960146474703	-359.4663019444	-198.125016019906
555.69669865801	-359.4663019444	-199.440644986498
557.433250841316	-357.729749761094	-200.760610754742
559.169803024622	-355.993197577788	-202.084913324639
560.906355207929	-355.993197577788	-203.413552696187
562.642907391235	-355.993197577788	-204.746528869389
564.379459574541	-354.256645394481	-206.083841844242
566.116011757847	-352.520093211175	-207.425491620748
567.852563941154	-352.520093211175	-208.771478198906
569.58911612446	-352.520093211175	-210.121801578717
571.325668307766	-350.783541027869	-211.476461760179
573.062220491073	-350.783541027869	-212.835458743295
574.798772674379	-349.046988844562	-214.198792528062
576.535324857685	-349.046988844562	-215.566463114482
578.271877040992	-349.046988844562	-216.938470502554
580.008429224298	-347.310436661256	-218.314814692279
581.744981407604	-345.57388447795	-219.695495683656
583.48153359091	-345.57388447795	-221.080513476685
585.218085774217	-345.57388447795	-222.469868071366
586.954637957523	-345.57388447795	-223.8635594677
588.691190140829	-343.837332294644	-225.261587665686
590.427742324135	-343.837332294644	-226.663952665325
592.164294507442	-342.100780111337	-228.070654466616
593.900846690748	-342.100780111337	-229.481693069559
595.637398874054	-342.100780111337	-230.897068474155
597.373951057361	-340.364227928031	-232.316780680403
599.110503240667	-340.364227928031	-233.740829688303
600.847055423973	-338.627675744725	-235.169215497855
602.583607607279	-338.627675744725	-236.60193810906
604.320159790586	-338.627675744725	-238.038997521918
606.056711973892	-336.891123561418	-239.480393736427
607.793264157198	-335.154571378112	-240.926126752589
609.529816340505	-335.154571378112	-242.376196570404
611.266368523811	-335.154571378112	-243.83060318987
613.002920707117	-333.418019194806	-245.289346610989
614.739472890423	-331.6814670115	-246.75242683376
616.47602507373	-331.6814670115	-248.219843858184
618.212577257036	-331.6814670115	-249.69159768426
619.949129440342	-329.944914828193	-251.167688311988
621.685681623649	-328.208362644887	-252.648115741369
623.422233806955	-328.208362644887	-254.132879972402
625.158785990261	-328.208362644887	-255.621981005087
626.895338173567	-328.208362644887	-257.115418839425
628.631890356874	-326.471810461581	-258.613193475415
630.36844254018	-326.471810461581	-260.115304913057
632.104994723486	-324.735258278275	-261.621753152352
633.841546906792	-324.735258278275	-263.132538193299
635.578099090099	-324.735258278275	-264.647660035898
637.314651273405	-324.735258278275	-266.16711868015
639.051203456711	-322.998706094968	-267.690914126054
640.787755640018	-321.262153911662	-269.21904637361
642.524307823324	-321.262153911662	-270.751515422819
644.26086000663	-321.262153911662	-272.28832127368
645.997412189936	-319.525601728356	-273.829463926193
647.733964373243	-317.789049545049	-275.374943380359
649.470516556549	-317.789049545049	-276.924759636177
651.207068739855	-316.052497361743	-278.478912693647
652.943620923162	-314.315945178437	-280.03740255277
654.680173106468	-314.315945178437	-281.600229213545
656.416725289774	-314.315945178437	-283.167392675972
658.15327747308	-312.579392995131	-284.738892940052
659.889829656387	-310.842840811824	-286.314730005784
661.626381839693	-310.842840811824	-287.894903873168
663.362934022999	-309.106288628518	-289.479414542205
665.099486206306	-309.106288628518	-291.068262012894
666.836038389612	-307.369736445212	-292.661446285235
668.572590572918	-307.369736445212	-294.258967359229
670.309142756224	-307.369736445212	-295.860825234875
672.045694939531	-305.633184261905	-297.467019912174
673.782247122837	-303.896632078599	-299.077551391124
675.518799306143	-303.896632078599	-300.692419671727
677.255351489449	-302.160079895293	-302.311624753983
678.991903672756	-300.423527711987	-303.935166637891
680.728455856062	-300.423527711987	-305.563045323451
682.465008039368	-300.423527711987	-307.195260810663
684.201560222675	-298.68697552868	-308.831813099528
685.938112405981	-296.950423345374	-310.472702190045
687.674664589287	-296.950423345374	-312.117928082214
689.411216772593	-295.213871162068	-313.767490776036
691.1477689559	-293.477318978761	-315.42139027151
692.884321139206	-291.740766795455	-317.079626568637
694.620873322512	-290.004214612149	-318.742199667416
696.357425505819	-288.267662428843	-320.409109567847
698.093977689125	-286.531110245536	-322.08035626993
699.830529872431	-286.531110245536	-323.755939773666
701.567082055737	-284.79455806223	-325.435860079054
703.303634239044	-283.058005878924	-327.120117186094
705.04018642235	-281.321453695617	-328.808711094787
706.776738605656	-279.584901512311	-330.501641805132
708.513290788963	-277.848349329005	-332.19890931713
710.249842972269	-276.111797145699	-333.90051363078
711.986395155575	-274.375244962392	-335.606454746082
713.722947338881	-272.638692779086	-337.316732663036
715.459499522188	-270.90214059578	-339.031347381643
717.196051705494	-269.165588412473	-340.750298901902
718.9326038888	-267.429036229167	-342.473587223814
720.669156072106	-265.692484045861	-344.201212347378
722.405708255413	-263.955931862555	-345.933174272594
724.142260438719	-262.219379679248	-347.669472999463
725.878812622025	-260.482827495942	-349.410108527983
727.615364805332	-258.746275312636	-351.155080858157
729.351916988638	-257.00972312933	-352.904389989982
731.088469171944	-255.273170946023	-354.65803592346
732.82502135525	-253.536618762717	-356.41601865859
734.561573538557	-251.800066579411	-358.178338195373
736.298125721863	-250.063514396104	-359.944994533808
738.034677905169	-248.326962212798	-361.715987673895
739.771230088476	-246.590410029492	-363.491317615634
741.507782271782	-244.853857846186	-365.270984359026
743.244334455088	-243.117305662879	-367.05498790407
744.980886638394	-241.380753479573	-368.843328250767
746.717438821701	-239.644201296267	-370.636005399116
748.453991005007	-237.90764911296	-372.433019349117
748.453991005007	-236.171096929654	-372.433019349117
750.190543188313	-234.434544746348	-374.234370100771
751.92709537162	-232.697992563042	-376.040057654077
753.663647554926	-230.961440379735	-377.850082009035
755.400199738232	-229.224888196429	-379.664443165645
757.136751921538	-227.488336013123	-381.483141123908
758.873304104845	-225.751783829816	-383.306175883824
758.873304104845	-224.01523164651	-383.306175883824
760.609856288151	-222.278679463204	-385.133547445391
762.346408471457	-220.542127279898	-386.965255808611
762.346408471457	-218.805575096591	-386.965255808611
764.082960654763	-217.069022913285	-388.801300973483
764.082960654763	-215.332470729979	-388.801300973483
765.81951283807	-213.595918546673	-390.641682940008
765.81951283807	-211.859366363366	-390.641682940008
765.81951283807	-210.12281418006	-390.641682940008
767.556065021376	-208.386261996754	-392.486401708185
769.292617204682	-206.649709813447	-394.335457278014
769.292617204682	-204.913157630141	-394.335457278014
769.292617204682	-203.176605446835	-394.335457278014
771.029169387989	-201.440053263529	-396.188849649496
771.029169387989	-199.703501080222	-396.188849649496
772.765721571295	-197.966948896916	-398.04657882263
772.765721571295	-196.23039671361	-398.04657882263
772.765721571295	-194.493844530303	-398.04657882263
772.765721571295	-192.757292346997	-398.04657882263
772.765721571295	-191.020740163691	-398.04657882263
774.502273754601	-189.284187980385	-399.908644797416
776.238825937907	-187.547635797078	-401.775047573855
776.238825937907	-185.811083613772	-401.775047573855
776.238825937907	-184.074531430466	-401.775047573855
776.238825937907	-182.337979247159	-401.775047573855
776.238825937907	-180.601427063853	-401.775047573855
776.238825937907	-178.864874880547	-401.775047573855
776.238825937907	-177.128322697241	-401.775047573855
776.238825937907	-175.391770513934	-401.775047573855
776.238825937907	-173.655218330628	-401.775047573855
776.238825937907	-171.918666147322	-401.775047573855
776.238825937907	-170.182113964016	-401.775047573855
776.238825937907	-168.445561780709	-401.775047573855
776.238825937907	-166.709009597403	-401.775047573855
776.238825937907	-164.972457414097	-401.775047573855
776.238825937907	-163.23590523079	-401.775047573855
776.238825937907	-161.499353047484	-401.775047573855
776.238825937907	-159.762800864178	-401.775047573855
776.238825937907	-158.026248680872	-401.775047573855
776.238825937907	-156.289696497565	-401.775047573855
776.238825937907	-154.553144314259	-401.775047573855
776.238825937907	-152.816592130953	-401.775047573855
776.238825937907	-151.080039947646	-401.775047573855
776.238825937907	-149.34348776434	-401.775047573855
776.238825937907	-147.606935581034	-401.775047573855
776.238825937907	-145.870383397728	-401.775047573855
776.238825937907	-144.133831214421	-401.775047573855
776.238825937907	-142.397279031115	-401.775047573855
776.238825937907	-140.660726847809	-401.775047573855
776.238825937907	-138.924174664502	-401.775047573855
776.238825937907	-137.187622481196	-401.775047573855
776.238825937907	-135.45107029789	-401.775047573855
776.238825937907	-133.714518114584	-401.775047573855
776.238825937907	-131.977965931277	-401.775047573855
774.502273754601	-130.241413747971	-399.908644797416
774.502273754601	-128.504861564665	-399.908644797416
774.502273754601	-126.768309381358	-399.908644797416
774.502273754601	-125.031757198052	-399.908644797416
774.502273754601	-123.295205014746	-399.908644797416
774.502273754601	-121.55865283144	-399.908644797416
774.502273754601	-119.822100648133	-399.908644797416
774.502273754601	-118.085548464827	-399.908644797416
774.502273754601	-116.348996281521	-399.908644797416
774.502273754601	-114.612444098215	-399.908644797416
774.502273754601	-112.875891914908	-399.908644797416
774.502273754601	-111.139339731602	-399.908644797416
772.765721571295	-109.402787548296	-398.04657882263
772.765721571295	-107.666235364989	-398.04657882263
772.765721571295	-105.929683181683	-398.04657882263
772.765721571295	-104.193130998377	-398.04657882263
772.765721571295	-102.456578815071	-398.04657882263
772.765721571295	-100.720026631764	-398.04657882263
772.765721571295	-98.983474448458	-398.04657882263
772.765721571295	-97.2469222651517	-398.04657882263
772.765721571295	-95.5103700818454	-398.04657882263
772.765721571295	-93.7738178985391	-398.04657882263
771.029169387989	-92.0372657152329	-396.188849649496
771.029169387989	-90.3007135319266	-396.188849649496
771.029169387989	-88.5641613486203	-396.188849649496
771.029169387989	-86.827609165314	-396.188849649496
769.292617204682	-85.0910569820078	-394.335457278014
769.292617204682	-83.3545047987015	-394.335457278014
769.292617204682	-81.6179526153952	-394.335457278014
769.292617204682	-79.8814004320889	-394.335457278014
769.292617204682	-78.1448482487826	-394.335457278014
767.556065021376	-76.4082960654763	-392.486401708185
767.556065021376	-74.6717438821701	-392.486401708185
765.81951283807	-72.9351916988638	-390.641682940008
765.81951283807	-71.1986395155575	-390.641682940008
765.81951283807	-69.4620873322512	-390.641682940008
765.81951283807	-67.7255351489449	-390.641682940008
764.082960654763	-65.9889829656387	-388.801300973483
764.082960654763	-64.2524307823324	-388.801300973483
762.346408471457	-62.5158785990261	-386.965255808611
762.346408471457	-60.7793264157198	-386.965255808611
762.346408471457	-59.0427742324135	-386.965255808611
762.346408471457	-57.3062220491073	-386.965255808611
762.346408471457	-55.569669865801	-386.965255808611
760.609856288151	-53.8331176824947	-385.133547445391
758.873304104845	-52.0965654991884	-383.306175883824
758.873304104845	-50.3600133158821	-383.306175883824
758.873304104845	-48.6234611325759	-383.306175883824
757.136751921538	-46.8869089492696	-381.483141123908
755.400199738232	-45.1503567659633	-379.664443165645
755.400199738232	-43.413804582657	-379.664443165645
755.400199738232	-41.6772523993507	-379.664443165645
753.663647554926	-39.9407002160445	-377.850082009035
753.663647554926	-38.2041480327382	-377.850082009035
751.92709537162	-36.4675958494319	-376.040057654077
751.92709537162	-34.7310436661256	-376.040057654077
750.190543188313	-32.9944914828193	-374.234370100771
750.190543188313	-31.2579392995131	-374.234370100771
748.453991005007	-29.5213871162068	-372.433019349117
748.453991005007	-27.7848349329005	-372.433019349117
748.453991005007	-26.0482827495942	-372.433019349117
748.453991005007	-24.3117305662879	-372.433019349117
748.453991005007	-22.5751783829816	-372.433019349117
746.717438821701	-20.8386261996754	-370.636005399116
744.980886638394	-19.1020740163691	-368.843328250767
744.980886638394	-17.3655218330628	-368.843328250767
744.980886638394	-15.6289696497565	-368.843328250767
744.980886638394	-13.8924174664502	-368.843328250767
743.244334455088	-12.155865283144	-367.05498790407
741.507782271782	-10.4193130998377	-365.270984359026
741.507782271782	-8.6827609165314	-365.270984359026
741.507782271782	-6.94620873322512	-365.270984359026
739.771230088476	-5.20965654991884	-363.491317615634
739.771230088476	-3.47310436661256	-363.491317615634
738.034677905169	-1.73655218330628	-361.715987673895
738.034677905169	0	-361.715987673895
736.298125721863	1.73655218330628	-359.944994533808
736.298125721863	3.47310436661256	-359.944994533808
734.561573538557	5.20965654991884	-358.178338195373
734.561573538557	6.94620873322512	-358.178338195373
732.82502135525	8.6827609165314	-356.41601865859
732.82502135525	10.4193130998377	-356.41601865859
731.088469171944	12.155865283144	-354.65803592346
731.088469171944	13.8924174664502	-354.65803592346
729.351916988638	15.6289696497565	-352.904389989982
727.615364805332	17.3655218330628	-351.155080858157
725.878812622025	19.1020740163691	-349.410108527983
725.878812622025	20.8386261996754	-349.410108527983
724.142260438719	22.5751783829816	-347.669472999463
724.142260438719	24.3117305662879	-347.669472999463
722.405708255413	26.0482827495942	-345.933174272594
720.669156072106	27.7848349329005	-344.201212347378
718.9326038888	29.5213871162068	-342.473587223814
718.9326038888	31.2579392995131	-342.473587223814
717.196051705494	32.9944914828193	-340.750298901902
717.196051705494	34.7310436661256	-340.750298901902
715.459499522188	36.4675958494319	-339.031347381643
713.722947338881	38.2041480327382	-337.316732663036
711.986395155575	39.9407002160445	-335.606454746082
711.986395155575	41.6772523993507	-335.606454746082
710.249842972269	43.413804582657	-333.90051363078
710.249842972269	45.1503567659633	-333.90051363078
708.513290788963	46.8869089492696	-332.19890931713
706.776738605656	48.6234611325759	-330.501641805132
705.04018642235	50.3600133158821	-328.808711094787
703.303634239044	52.0965654991884	-327.120117186094
703.303634239044	53.8331176824947	-327.120117186094
703.303634239044	55.569669865801	-327.120117186094
701.567082055737	57.3062220491073	-325.435860079054
699.830529872431	59.0427742324135	-323.755939773666
699.830529872431	60.7793264157198	-323.755939773666
699.830529872431	62.5158785990261	-323.755939773666
698.093977689125	64.2524307823324	-322.08035626993
696.357425505819	65.9889829656387	-320.409109567847
694.620873322512	67.7255351489449	-318.742199667416
694.620873322512	69.4620873322512	-318.742199667416
692.884321139206	71.1986395155575	-317.079626568637
691.1477689559	72.9351916988638	-315.42139027151
689.411216772593	74.6717438821701	-313.767490776036
689.411216772593	76.4082960654763	-313.767490776036
687.674664589287	78.1448482487826	-312.117928082214
685.938112405981	79.8814004320889	-310.472702190045
684.201560222675	81.6179526153952	-308.831813099528
682.465008039368	83.3545047987015	-307.195260810663
682.465008039368	85.0910569820078	-307.195260810663
680.728455856062	86.827609165314	-305.563045323451
678.991903672756	88.5641613486203	-303.935166637891
678.991903672756	90.3007135319266	-303.935166637891
678.991903672756	92.0372657152329	-303.935166637891
677.255351489449	93.7738178985391	-302.311624753983
675.518799306143	95.5103700818454	-300.692419671727
673.782247122837	97.2469222651517	-299.077551391124
672.045694939531	98.983474448458	-297.467019912174
670.309142756224	100.720026631764	-295.860825234875
668.572590572918	102.456578815071	-294.258967359229
666.836038389612	104.193130998377	-292.661446285235
665.099486206306	104.193130998377	-291.068262012894
663.362934022999	105.929683181683	-289.479414542205
661.626381839693	107.666235364989	-287.894903873168
661.626381839693	109.402787548296	-287.894903873168
661.626381839693	111.139339731602	-287.894903873168
659.889829656387	112.875891914908	-286.314730005784
659.889829656387	114.612444098215	-286.314730005784
658.15327747308	116.348996281521	-284.738892940052
658.15327747308	118.085548464827	-284.738892940052
656.416725289774	119.822100648133	-283.167392675972
654.680173106468	121.55865283144	-281.600229213545
652.943620923162	123.295205014746	-280.03740255277
651.207068739855	125.031757198052	-278.478912693647
649.470516556549	126.768309381358	-276.924759636177
647.733964373243	126.768309381358	-275.374943380359
645.997412189936	128.504861564665	-273.829463926193
644.26086000663	130.241413747971	-272.28832127368
642.524307823324	131.977965931277	-270.751515422819
640.787755640018	133.714518114584	-269.21904637361
640.787755640018	135.45107029789	-269.21904637361
640.787755640018	137.187622481196	-269.21904637361
639.051203456711	138.924174664502	-267.690914126054
637.314651273405	140.660726847809	-266.16711868015
635.578099090099	142.397279031115	-264.647660035898
633.841546906792	144.133831214421	-263.132538193299
632.104994723486	145.870383397728	-261.621753152352
630.36844254018	145.870383397728	-260.115304913057
628.631890356874	147.606935581034	-258.613193475415
626.895338173567	149.34348776434	-257.115418839425
625.158785990261	151.080039947646	-255.621981005087
623.422233806955	152.816592130953	-254.132879972402
621.685681623649	154.553144314259	-252.648115741369
619.949129440342	154.553144314259	-251.167688311988
618.212577257036	154.553144314259	-249.69159768426
616.47602507373	156.289696497565	-248.219843858184
614.739472890423	158.026248680872	-246.75242683376
613.002920707117	159.762800864178	-245.289346610989
611.266368523811	159.762800864178	-243.83060318987
609.529816340505	161.499353047484	-242.376196570404
609.529816340505	163.23590523079	-242.376196570404
607.793264157198	164.972457414097	-240.926126752589
606.056711973892	166.709009597403	-239.480393736427
604.320159790586	168.445561780709	-238.038997521918
602.583607607279	170.182113964016	-236.60193810906
600.847055423973	171.918666147322	-235.169215497855
599.110503240667	173.655218330628	-233.740829688303
597.373951057361	175.391770513934	-232.316780680403
595.637398874054	177.128322697241	-230.897068474155
593.900846690748	178.864874880547	-229.481693069559
592.164294507442	180.601427063853	-228.070654466616
590.427742324135	182.337979247159	-226.663952665325
588.691190140829	184.074531430466	-225.261587665686
586.954637957523	185.811083613772	-223.8635594677
585.218085774217	187.547635797078	-222.469868071366
583.48153359091	189.284187980385	-221.080513476685
581.744981407604	191.020740163691	-219.695495683656
581.744981407604	192.757292346997	-219.695495683656
580.008429224298	194.493844530303	-218.314814692279
578.271877040992	196.23039671361	-216.938470502554
576.535324857685	197.966948896916	-215.566463114482
574.798772674379	199.703501080222	-214.198792528062
573.062220491073	201.440053263529	-212.835458743295
571.325668307766	203.176605446835	-211.476461760179
569.58911612446	204.913157630141	-210.121801578717
567.852563941154	204.913157630141	-208.771478198906
566.116011757847	206.649709813447	-207.425491620748
566.116011757847	208.386261996754	-207.425491620748
564.379459574541	210.12281418006	-206.083841844242
562.642907391235	210.12281418006	-204.746528869389
560.906355207929	210.12281418006	-203.413552696187
559.169803024622	211.859366363366	-202.084913324639
557.433250841316	213.595918546673	-200.760610754742
555.69669865801	215.332470729979	-199.440644986498
553.960146474703	215.332470729979	-198.125016019906
552.223594291397	217.069022913285	-196.813723854967
550.487042108091	218.805575096591	-195.506768491679
548.750489924785	220.542127279898	-194.204149930045
547.013937741478	222.278679463204	-192.905868170062
545.277385558172	224.01523164651	-191.611923211732
543.540833374866	224.01523164651	-190.322315055054
541.80428119156	225.751783829816	-189.037043700029
540.067729008253	227.488336013123	-187.756109146656
538.331176824947	227.488336013123	-186.479511394935
536.594624641641	227.488336013123	-185.207250444866
534.858072458334	229.224888196429	-183.93932629645
533.121520275028	230.961440379735	-182.675738949687
531.384968091722	230.961440379735	-181.416488404575
529.648415908416	230.961440379735	-180.161574661116
527.911863725109	232.697992563042	-178.910997719309
526.175311541803	232.697992563042	-177.664757579155
524.438759358497	234.434544746348	-176.422854240653
522.70220717519	234.434544746348	-175.185287703803
520.965654991884	236.171096929654	-173.952057968606
519.229102808578	237.90764911296	-172.723165035061
517.492550625272	239.644201296267	-171.498608903168
515.755998441965	241.380753479573	-170.278389572927
514.019446258659	241.380753479573	-169.062507044339
512.282894075353	241.380753479573	-167.850961317404
510.546341892047	241.380753479573	-166.64375239212
508.80978970874	241.380753479573	-165.440880268489
507.073237525434	241.380753479573	-164.24234494651
505.336685342128	241.380753479573	-163.048146426184
503.600133158821	241.380753479573	-161.85828470751
501.863580975515	241.380753479573	-160.672759790488
500.127028792209	241.380753479573	-159.491571675119
498.390476608903	241.380753479573	-158.314720361402
496.653924425596	241.380753479573	-157.142205849337
494.91737224229	241.380753479573	-155.974028138925
493.180820058984	241.380753479573	-154.810187230165
491.444267875677	241.380753479573	-153.650683123057
489.707715692371	239.644201296267	-152.495515817602
487.971163509065	237.90764911296	-151.344685313799
486.234611325759	237.90764911296	-150.198191611648
484.498059142452	236.171096929654	-149.05603471115
482.761506959146	234.434544746348	-147.918214612304
481.02495477584	232.697992563042	-146.78473131511
479.288402592533	230.961440379735	-145.655584819569
477.551850409227	229.224888196429	-144.53077512568
477.551850409227	227.488336013123	-144.53077512568
477.551850409227	225.751783829816	-144.53077512568
475.815298225921	224.01523164651	-143.410302233443
474.078746042615	222.278679463204	-142.294166142859
474.078746042615	220.542127279898	-142.294166142859
474.078746042615	218.805575096591	-142.294166142859
474.078746042615	217.069022913285	-142.294166142859
472.342193859308	215.332470729979	-141.182366853927
472.342193859308	213.595918546673	-141.182366853927
472.342193859308	211.859366363366	-141.182366853927
470.605641676002	210.12281418006	-140.074904366647
470.605641676002	208.386261996754	-140.074904366647
470.605641676002	206.649709813447	-140.074904366647
470.605641676002	204.913157630141	-140.074904366647
470.605641676002	203.176605446835	-140.074904366647
470.605641676002	201.440053263529	-140.074904366647
468.869089492696	199.703501080222	-138.97177868102
468.869089492696	197.966948896916	-138.97177868102
467.132537309389	196.23039671361	-137.872989797045
467.132537309389	194.493844530303	-137.872989797045
467.132537309389	192.757292346997	-137.872989797045
467.132537309389	191.020740163691	-137.872989797045
465.395985126083	189.284187980385	-136.778537714722
463.659432942777	187.547635797078	-135.688422434052
463.659432942777	185.811083613772	-135.688422434052
463.659432942777	184.074531430466	-135.688422434052
461.922880759471	182.337979247159	-134.602643955034
461.922880759471	180.601427063853	-134.602643955034
460.186328576164	178.864874880547	-133.521202277668
460.186328576164	177.128322697241	-133.521202277668
458.449776392858	175.391770513934	-132.444097401955
456.713224209552	173.655218330628	-131.371329327894
454.976672026246	171.918666147322	-130.302898055486
454.976672026246	170.182113964016	-130.302898055486
453.240119842939	168.445561780709	-129.238803584729
451.503567659633	168.445561780709	-128.179045915625
449.767015476327	168.445561780709	-127.123625048174
448.03046329302	168.445561780709	-126.072540982375
446.293911109714	166.709009597403	-125.025793718228
444.557358926408	166.709009597403	-123.983383255733
442.820806743102	166.709009597403	-122.945309594891
441.084254559795	166.709009597403	-121.911572735701
439.347702376489	166.709009597403	-120.882172678163
437.611150193183	166.709009597403	-119.857109422278
435.874598009876	166.709009597403	-118.836382968045
434.13804582657	168.445561780709	-117.819993315465
432.401493643264	168.445561780709	-116.807940464537
430.664941459958	168.445561780709	-115.800224415261
428.928389276651	168.445561780709	-114.796845167637
427.191837093345	168.445561780709	-113.797802721666
425.455284910039	168.445561780709	-112.803097077347
423.718732726732	170.182113964016	-111.81272823468
421.982180543426	170.182113964016	-110.826696193666
420.24562836012	171.918666147322	-109.845000954304
418.509076176814	171.918666147322	-108.867642516595
416.772523993507	173.655218330628	-107.894620880538
415.035971810201	175.391770513934	-106.925936046133
413.299419626895	175.391770513934	-105.96158801338
411.562867443589	175.391770513934	-105.00157678228
409.826315260282	177.128322697241	-104.045902352832
408.089763076976	178.864874880547	-103.094564725037
406.35321089367	180.601427063853	-102.147563898894
404.616658710363	180.601427063853	-101.204899874403
402.880106527057	182.337979247159	-100.266572651564
401.143554343751	184.074531430466	-99.3325822303782
399.407002160445	185.811083613772	-98.4029286108443
397.670449977138	187.547635797078	-97.4776117929628
395.933897793832	189.284187980385	-96.5566317767337
394.197345610526	191.020740163691	-95.6399885621569
392.460793427219	192.757292346997	-94.7276821492324
392.460793427219	194.493844530303	-94.7276821492324
390.724241243913	196.23039671361	-93.8197125379603
390.724241243913	197.966948896916	-93.8197125379603
388.987689060607	199.703501080222	-92.9160797283405
387.251136877301	201.440053263529	-92.0167837203731
387.251136877301	203.176605446835	-92.0167837203731
387.251136877301	204.913157630141	-92.0167837203731
385.514584693994	206.649709813447	-91.1218245140579
385.514584693994	208.386261996754	-91.1218245140579
385.514584693994	210.12281418006	-91.1218245140579
383.778032510688	211.859366363366	-90.2312021093951
383.778032510688	213.595918546673	-90.2312021093951
383.778032510688	215.332470729979	-90.2312021093951
383.778032510688	217.069022913285	-90.2312021093951
383.778032510688	218.805575096591	-90.2312021093951
383.778032510688	220.542127279898	-90.2312021093951
383.778032510688	222.278679463204	-90.2312021093951
383.778032510688	224.01523164651	-90.2312021093951
383.778032510688	225.751783829816	-90.2312021093951
383.778032510688	227.488336013123	-90.2312021093951
383.778032510688	229.224888196429	-90.2312021093951
383.778032510688	230.961440379735	-90.2312021093951
383.778032510688	232.697992563042	-90.2312021093951
382.041480327382	234.434544746348	-89.3449165063847
382.041480327382	236.171096929654	-89.3449165063847
382.041480327382	237.90764911296	-89.3449165063847
382.041480327382	239.644201296267	-89.3449165063847
382.041480327382	241.380753479573	-89.3449165063847
382.041480327382	243.117305662879	-89.3449165063847
382.041480327382	244.853857846186	-89.3449165063847
382.041480327382	246.590410029492	-89.3449165063847
380.304928144075	248.326962212798	-88.4629677050266
380.304928144075	250.063514396104	-88.4629677050266
380.304928144075	251.800066579411	-88.4629677050266
380.304928144075	253.536618762717	-88.4629677050266
380.304928144075	255.273170946023	-88.4629677050266
380.304928144075	257.00972312933	-88.4629677050266
380.304928144075	258.746275312636	-88.4629677050266
378.568375960769	260.482827495942	-87.5853557053208
376.831823777463	262.219379679248	-86.7120805072674
376.831823777463	263.955931862555	-86.7120805072674
375.095271594157	265.692484045861	-85.8431421108663
373.35871941085	267.429036229167	-84.9785405161175
371.622167227544	269.165588412473	-84.1182757230211
371.622167227544	270.90214059578	-84.1182757230211
369.885615044238	272.638692779086	-83.262347731577
369.885615044238	274.375244962392	-83.262347731577
368.149062860932	276.111797145699	-82.4107565417853
366.412510677625	277.848349329005	-81.5635021536458
366.412510677625	279.584901512311	-81.5635021536458
366.412510677625	281.321453695617	-81.5635021536458
366.412510677625	283.058005878924	-81.5635021536458
364.675958494319	284.79455806223	-80.7205845671588
362.939406311013	286.531110245536	-79.882003782324
362.939406311013	288.267662428843	-79.882003782324
362.939406311013	290.004214612149	-79.882003782324
361.202854127706	291.740766795455	-79.0477597991416
359.4663019444	293.477318978761	-78.2178526176115
359.4663019444	295.213871162068	-78.2178526176115
357.729749761094	296.950423345374	-77.3922822377339
355.993197577788	298.68697552868	-76.5710486595084
354.256645394481	300.423527711987	-75.7541518829354
352.520093211175	302.160079895293	-74.9415919080147
350.783541027869	303.896632078599	-74.1333687347463
349.046988844562	305.633184261905	-73.3294823631303
347.310436661256	307.369736445212	-72.5299327931665
345.57388447795	307.369736445212	-71.7347200248552
343.837332294644	307.369736445212	-70.9438440581961
342.100780111337	307.369736445212	-70.1573048931895
340.364227928031	309.106288628518	-69.3751025298351
338.627675744725	310.842840811824	-68.5972369681331
336.891123561418	310.842840811824	-67.8237082080834
335.154571378112	312.579392995131	-67.054516249686
333.418019194806	314.315945178437	-66.289661092941
331.6814670115	316.052497361743	-65.5291427378484
329.944914828193	317.789049545049	-64.772961184408
328.208362644887	317.789049545049	-64.02111643262
326.471810461581	319.525601728356	-63.2736084824844
324.735258278275	319.525601728356	-62.5304373340011
322.998706094968	321.262153911662	-61.7916029871701
321.262153911662	322.998706094968	-61.0571054419914
319.525601728356	324.735258278275	-60.3269446984651
317.789049545049	324.735258278275	-59.6011207565911
316.052497361743	324.735258278275	-58.8796336163695
314.315945178437	326.471810461581	-58.1624832778002
312.579392995131	326.471810461581	-57.4496697408832
310.842840811824	328.208362644887	-56.7411930056186
309.106288628518	328.208362644887	-56.0370530720063
307.369736445212	328.208362644887	-55.3372499400464
305.633184261905	328.208362644887	-54.6417836097388
303.896632078599	328.208362644887	-53.9506540810835
302.160079895293	328.208362644887	-53.2638613540805
300.423527711987	328.208362644887	-52.5814054287299
298.68697552868	328.208362644887	-51.9032863050317
296.950423345374	328.208362644887	-51.2295039829857
295.213871162068	328.208362644887	-50.5600584625921
293.477318978761	328.208362644887	-49.8949497438509
291.740766795455	328.208362644887	-49.234177826762
290.004214612149	328.208362644887	-48.5777427113254
288.267662428843	328.208362644887	-47.9256443975411
286.531110245536	328.208362644887	-47.2778828854092
284.79455806223	328.208362644887	-46.6344581749297
283.058005878924	328.208362644887	-45.9953702661024
281.321453695617	328.208362644887	-45.3606191589275
279.584901512311	328.208362644887	-44.730204853405
277.848349329005	328.208362644887	-44.1041273495348
276.111797145699	329.944914828193	-43.4823866473169
274.375244962392	329.944914828193	-42.8649827467513
272.638692779086	329.944914828193	-42.2519156478381
270.90214059578	329.944914828193	-41.6431853505772
269.165588412473	331.6814670115	-41.0387918549687
267.429036229167	331.6814670115	-40.4387351610125
265.692484045861	331.6814670115	-39.8430152687087
263.955931862555	331.6814670115	-39.2516321780571
262.219379679248	331.6814670115	-38.6645858890579
260.482827495942	331.6814670115	-38.0818764017111
258.746275312636	331.6814670115	-37.5035037160166
257.00972312933	333.418019194806	-36.9294678319744
255.273170946023	333.418019194806	-36.3597687495846
253.536618762717	335.154571378112	-35.7944064688471
251.800066579411	335.154571378112	-35.2333809897619
250.063514396104	336.891123561418	-34.6766923123291
248.326962212798	336.891123561418	-34.1243404365486
246.590410029492	338.627675744725	-33.5763253624204
244.853857846186	338.627675744725	-33.0326470899446
243.117305662879	338.627675744725	-32.4933056191211
241.380753479573	340.364227928031	-31.95830094995
239.644201296267	340.364227928031	-31.4276330824312
237.90764911296	342.100780111337	-30.9013020165647
236.171096929654	342.100780111337	-30.3793077523506
234.434544746348	342.100780111337	-29.8616502897888
232.697992563042	343.837332294644	-29.3483296288793
230.961440379735	343.837332294644	-28.8393457696222
229.224888196429	343.837332294644	-28.3346987120174
227.488336013123	343.837332294644	-27.834388456065
225.751783829816	345.57388447795	-27.3384150017649
224.01523164651	345.57388447795	-26.8467783491171
222.278679463204	345.57388447795	-26.3594784981216
220.542127279898	347.310436661256	-25.8765154487785
