# Supplementary material for: Mechanics of Drosophila wing deployment
Source: Nat Commun. 2024 Dec 11;15:10577. doi: 10.1038/s41467-024-54527-0 (PMC11634967; doi:10.1038/s41467-024-54527-0)
Supplement: Supplementary file 18 — Source data [file 41467_2024_54527_MOESM18_ESM.zip › source_data/figS2c/figS2c_0080.txt]

x_um	y_um	z_um
0	0	10.8428329541487
1.73655218330628	-1.73655218330628	10.5245272454238
3.47310436661256	-3.47310436661256	10.205674341543
5.20965654991884	-5.20965654991884	9.8862742425062
6.94620873322512	-6.94620873322512	9.56632694831341
8.6827609165314	-8.6827609165314	9.24583245896465
10.4193130998377	-10.4193130998377	8.92479077445991
12.155865283144	-12.155865283144	8.60320189479918
13.8924174664502	-13.8924174664502	8.28106581998249
13.8924174664502	-15.6289696497565	8.28106581998249
15.6289696497565	-17.3655218330628	7.95838255000981
17.3655218330628	-17.3655218330628	7.63515208488115
19.1020740163691	-19.1020740163691	7.31137442459652
19.1020740163691	-20.8386261996754	7.31137442459652
20.8386261996754	-22.5751783829816	6.98704956915591
20.8386261996754	-24.3117305662879	6.98704956915591
22.5751783829816	-26.0482827495942	6.66217751855932
22.5751783829816	-27.7848349329005	6.66217751855932
24.3117305662879	-29.5213871162068	6.33675827280675
24.3117305662879	-31.2579392995131	6.33675827280675
26.0482827495942	-32.9944914828193	6.01079183189821
27.7848349329005	-34.7310436661256	5.68427819583369
27.7848349329005	-36.4675958494319	5.68427819583369
29.5213871162068	-38.2041480327382	5.35721736461319
31.2579392995131	-39.9407002160445	5.02960933823671
32.9944914828193	-41.6772523993507	4.70145411670425
32.9944914828193	-43.413804582657	4.70145411670425
34.7310436661256	-45.1503567659633	4.37275170001581
36.4675958494319	-46.8869089492696	4.0435020881714
38.2041480327382	-48.6234611325759	3.71370528117101
39.9407002160445	-50.3600133158821	3.38336127901464
41.6772523993507	-52.0965654991884	3.05247008170229
43.413804582657	-53.8331176824947	2.72103168923397
45.1503567659633	-55.569669865801	2.38904610160967
45.1503567659633	-57.3062220491073	2.38904610160967
46.8869089492696	-59.0427742324135	2.05651331882938
48.6234611325759	-60.7793264157198	1.72343334089312
50.3600133158821	-62.5158785990261	1.38980616780088
50.3600133158821	-64.2524307823324	1.38980616780088
52.0965654991884	-65.9889829656387	1.05563179955267
53.8331176824947	-67.7255351489449	0.720910236148475
55.569669865801	-69.4620873322512	0.385641477588303
57.3062220491073	-71.1986395155575	0.049825523872153
59.0427742324135	-72.9351916988638	-0.286537624999974
59.0427742324135	-74.6717438821701	-0.286537624999974
60.7793264157198	-76.4082960654763	-0.623447969028081
60.7793264157198	-78.1448482487826	-0.623447969028081
62.5158785990261	-79.8814004320889	-0.960905508212164
64.2524307823324	-81.6179526153952	-1.29891024255223
65.9889829656387	-83.3545047987015	-1.63746217204827
65.9889829656387	-85.0910569820078	-1.63746217204827
67.7255351489449	-86.827609165314	-1.97656129670029
69.4620873322512	-88.5641613486203	-2.31620761650828
71.1986395155575	-90.3007135319266	-2.65640113147225
72.9351916988638	-90.3007135319266	-2.99714184159221
74.6717438821701	-92.0372657152329	-3.33842974686814
76.4082960654763	-93.7738178985391	-3.68026484730005
78.1448482487826	-95.5103700818454	-4.02264714288794
79.8814004320889	-97.2469222651517	-4.3655766336318
81.6179526153952	-98.983474448458	-4.70905331953164
83.3545047987015	-100.720026631764	-5.05307720058746
85.0910569820078	-102.456578815071	-5.39764827679926
86.827609165314	-102.456578815071	-5.74276654816704
88.5641613486203	-104.193130998377	-6.08843201469079
90.3007135319266	-105.929683181683	-6.43464467637052
92.0372657152329	-107.666235364989	-6.78140453320623
93.7738178985391	-109.402787548296	-7.12871158519792
95.5103700818454	-111.139339731602	-7.47656583234559
97.2469222651517	-111.139339731602	-7.82496727464924
98.983474448458	-112.875891914908	-8.17391591210886
100.720026631764	-114.612444098215	-8.52341174472446
102.456578815071	-116.348996281521	-8.87345477249604
104.193130998377	-118.085548464827	-9.2240449954236
105.929683181683	-118.085548464827	-9.57518241350713
107.666235364989	-119.822100648133	-9.92686702674665
109.402787548296	-121.55865283144	-10.2790988351421
111.139339731602	-121.55865283144	-10.6318778386936
112.875891914908	-123.295205014746	-10.9852040374011
114.612444098215	-125.031757198052	-11.3390774312645
116.348996281521	-126.768309381358	-11.6934980202839
118.085548464827	-128.504861564665	-12.0484658044593
119.822100648133	-130.241413747971	-12.4039807837906
119.822100648133	-131.977965931277	-12.4039807837906
121.55865283144	-133.714518114584	-12.760042958278
123.295205014746	-133.714518114584	-13.1166523279213
125.031757198052	-135.45107029789	-13.4738088927206
126.768309381358	-137.187622481196	-13.8315126526758
128.504861564665	-138.924174664502	-14.1897636077871
130.241413747971	-138.924174664502	-14.5485617580543
131.977965931277	-140.660726847809	-14.9079071034775
133.714518114584	-142.397279031115	-15.2677996440567
135.45107029789	-142.397279031115	-15.6282393797919
137.187622481196	-144.133831214421	-15.989226310683
138.924174664502	-145.870383397728	-16.3507604367301
140.660726847809	-147.606935581034	-16.7128417579332
142.397279031115	-149.34348776434	-17.0754702742923
144.133831214421	-151.080039947646	-17.4386459858074
145.870383397728	-151.080039947646	-17.8023688924784
147.606935581034	-152.816592130953	-18.1666389943054
149.34348776434	-154.553144314259	-18.5314562912884
151.080039947646	-156.289696497565	-18.8968207834273
152.816592130953	-158.026248680872	-19.2627324707223
154.553144314259	-158.026248680872	-19.6291913531732
156.289696497565	-159.762800864178	-19.9961974307801
158.026248680872	-161.499353047484	-20.363750703543
159.762800864178	-161.499353047484	-20.7318511714618
161.499353047484	-163.23590523079	-21.1004988345367
163.23590523079	-164.972457414097	-21.4696936927675
164.972457414097	-164.972457414097	-21.8394357461543
166.709009597403	-166.709009597403	-22.209724994697
168.445561780709	-168.445561780709	-22.5805614383958
170.182113964016	-170.182113964016	-22.9519450772505
171.918666147322	-170.182113964016	-23.3238759112612
173.655218330628	-171.918666147322	-23.6963539404279
175.391770513934	-171.918666147322	-24.0693791647505
177.128322697241	-173.655218330628	-24.4429515842292
178.864874880547	-173.655218330628	-24.8170711988638
180.601427063853	-175.391770513934	-25.1917380086544
182.337979247159	-175.391770513934	-25.566952013601
184.074531430466	-177.128322697241	-25.9427132137035
185.811083613772	-177.128322697241	-26.319021608962
187.547635797078	-178.864874880547	-26.6958771993765
189.284187980385	-178.864874880547	-27.073279984947
191.020740163691	-178.864874880547	-27.4512299656735
192.757292346997	-180.601427063853	-27.8297271415559
194.493844530303	-182.337979247159	-28.2087715125943
196.23039671361	-182.337979247159	-28.5883630787887
197.966948896916	-184.074531430466	-28.9685018401391
199.703501080222	-184.074531430466	-29.3491877966454
201.440053263529	-184.074531430466	-29.7304209483078
203.176605446835	-185.811083613772	-30.1122012951261
204.913157630141	-185.811083613772	-30.4945288371004
206.649709813447	-185.811083613772	-30.8774035742306
208.386261996754	-185.811083613772	-31.2608255065169
210.12281418006	-187.547635797078	-31.6447946339591
211.859366363366	-187.547635797078	-32.0293109565573
213.595918546673	-187.547635797078	-32.4143744743115
215.332470729979	-189.284187980385	-32.7999851872216
217.069022913285	-189.284187980385	-33.1861430952877
218.805575096591	-191.020740163691	-33.5728481985098
220.542127279898	-191.020740163691	-33.9601004968879
222.278679463204	-191.020740163691	-34.347899990422
224.01523164651	-191.020740163691	-34.736246679112
225.751783829816	-192.757292346997	-35.1251405629581
227.488336013123	-192.757292346997	-35.5145816419601
229.224888196429	-194.493844530303	-35.904569916118
230.961440379735	-194.493844530303	-36.295105385432
232.697992563042	-194.493844530303	-36.6861880499019
234.434544746348	-194.493844530303	-37.0778179095278
236.171096929654	-194.493844530303	-37.4699949643097
237.90764911296	-196.23039671361	-37.8627192142476
239.644201296267	-196.23039671361	-38.2559906593414
241.380753479573	-197.966948896916	-38.6498092995912
243.117305662879	-197.966948896916	-39.0441751349971
244.853857846186	-197.966948896916	-39.4390881655588
246.590410029492	-199.703501080222	-39.8345483912766
248.326962212798	-199.703501080222	-40.2305558121503
250.063514396104	-201.440053263529	-40.62711042818
251.800066579411	-201.440053263529	-41.0242122393657
253.536618762717	-201.440053263529	-41.4218612457074
255.273170946023	-201.440053263529	-41.8200574472051
257.00972312933	-203.176605446835	-42.2188008438587
258.746275312636	-203.176605446835	-42.6180914356683
260.482827495942	-203.176605446835	-43.0179292226339
262.219379679248	-203.176605446835	-43.4183142047554
263.955931862555	-204.913157630141	-43.819246382033
265.692484045861	-204.913157630141	-44.2207257544665
267.429036229167	-204.913157630141	-44.622752322056
269.165588412473	-206.649709813447	-45.0253260848014
270.90214059578	-206.649709813447	-45.4284470427029
272.638692779086	-206.649709813447	-45.8321151957603
274.375244962392	-206.649709813447	-46.2363305439737
276.111797145699	-208.386261996754	-46.6410930873431
277.848349329005	-208.386261996754	-47.0464028258685
279.584901512311	-208.386261996754	-47.4522597595498
281.321453695617	-208.386261996754	-47.8586638883871
283.058005878924	-210.12281418006	-48.2656152123804
284.79455806223	-210.12281418006	-48.6731137315297
286.531110245536	-210.12281418006	-49.0811594458349
288.267662428843	-211.859366363366	-49.4897523552962
290.004214612149	-211.859366363366	-49.8988924599134
291.740766795455	-211.859366363366	-50.3085797596866
293.477318978761	-211.859366363366	-50.7188142546157
295.213871162068	-213.595918546673	-51.1295959447009
296.950423345374	-213.595918546673	-51.540924829942
298.68697552868	-213.595918546673	-51.9528009103391
300.423527711987	-213.595918546673	-52.3652241858922
302.160079895293	-215.332470729979	-52.7781946566012
303.896632078599	-215.332470729979	-53.1917123224663
305.633184261905	-215.332470729979	-53.6057771834873
307.369736445212	-215.332470729979	-54.0203892396643
309.106288628518	-217.069022913285	-54.4355484909972
310.842840811824	-217.069022913285	-54.8512549374862
312.579392995131	-217.069022913285	-55.2675085791311
314.315945178437	-218.805575096591	-55.684309415932
316.052497361743	-218.805575096591	-56.1016574478889
317.789049545049	-218.805575096591	-56.5195526750017
319.525601728356	-218.805575096591	-56.9379950972706
321.262153911662	-220.542127279898	-57.3569847146954
322.998706094968	-220.542127279898	-57.7765215272762
324.735258278275	-220.542127279898	-58.1966055350129
326.471810461581	-220.542127279898	-58.6172367379057
328.208362644887	-220.542127279898	-59.0384151359544
329.944914828193	-222.278679463204	-59.4601407291591
331.6814670115	-222.278679463204	-59.8824135175198
333.418019194806	-222.278679463204	-60.3052335010365
335.154571378112	-222.278679463204	-60.7286006797091
336.891123561418	-224.01523164651	-61.1525150535377
338.627675744725	-224.01523164651	-61.5769766225223
340.364227928031	-224.01523164651	-62.0019853866629
342.100780111337	-224.01523164651	-62.4275413459594
343.837332294644	-224.01523164651	-62.853644500412
345.57388447795	-224.01523164651	-63.2802948500205
347.310436661256	-225.751783829816	-63.7074923947849
349.046988844562	-225.751783829816	-64.1352371347054
350.783541027869	-225.751783829816	-64.5635290697819
352.520093211175	-225.751783829816	-64.9923682000143
354.256645394481	-225.751783829816	-65.4217545254027
355.993197577788	-225.751783829816	-65.851688045947
357.729749761094	-227.488336013123	-66.2821687616474
359.4663019444	-227.488336013123	-66.7131966725037
361.202854127706	-227.488336013123	-67.144771778516
362.939406311013	-227.488336013123	-67.5768940796843
364.675958494319	-227.488336013123	-68.0095635760086
366.412510677625	-227.488336013123	-68.4427802674888
368.149062860932	-227.488336013123	-68.8765441541251
369.885615044238	-227.488336013123	-69.3108552359173
371.622167227544	-227.488336013123	-69.7457135128654
373.35871941085	-229.224888196429	-70.1811189849696
375.095271594157	-229.224888196429	-70.6170716522297
376.831823777463	-229.224888196429	-71.0535715146458
378.568375960769	-229.224888196429	-71.4906185722179
380.304928144075	-229.224888196429	-71.928212824946
382.041480327382	-229.224888196429	-72.36635427283
383.778032510688	-229.224888196429	-72.80504291587
385.514584693994	-229.224888196429	-73.2442787540661
387.251136877301	-229.224888196429	-73.684061787418
388.987689060607	-229.224888196429	-74.124392015926
390.724241243913	-229.224888196429	-74.5652694395899
392.460793427219	-229.224888196429	-75.0066940584098
394.197345610526	-229.224888196429	-75.4486658723857
395.933897793832	-229.224888196429	-75.8911848815176
397.670449977138	-230.961440379735	-76.3342510858054
399.407002160445	-230.961440379735	-76.7778644852493
401.143554343751	-230.961440379735	-77.2220250798491
402.880106527057	-230.961440379735	-77.6667328696049
404.616658710363	-230.961440379735	-78.1119878545166
406.35321089367	-230.961440379735	-78.5577900345843
408.089763076976	-230.961440379735	-79.0041394098081
409.826315260282	-230.961440379735	-79.4510359801878
411.562867443589	-230.961440379735	-79.8984797457234
413.299419626895	-230.961440379735	-80.3464707064151
415.035971810201	-230.961440379735	-80.7950088622627
416.772523993507	-230.961440379735	-81.2440942132663
418.509076176814	-230.961440379735	-81.6937267594259
420.24562836012	-230.961440379735	-82.1439065007415
421.982180543426	-230.961440379735	-82.594633437213
423.718732726732	-230.961440379735	-83.0459075688405
425.455284910039	-230.961440379735	-83.497728895624
427.191837093345	-230.961440379735	-83.9500974175635
428.928389276651	-230.961440379735	-84.4030131346589
430.664941459958	-230.961440379735	-84.8564760469104
432.401493643264	-230.961440379735	-85.3104861543178
434.13804582657	-230.961440379735	-85.7650434568812
435.874598009876	-230.961440379735	-86.2201479546005
437.611150193183	-230.961440379735	-86.6757996474759
439.347702376489	-230.961440379735	-87.1319985355072
441.084254559795	-230.961440379735	-87.5887446186945
442.820806743102	-230.961440379735	-88.0460378970378
444.557358926408	-230.961440379735	-88.503878370537
446.293911109714	-230.961440379735	-88.9622660391923
448.03046329302	-230.961440379735	-89.4212009030035
449.767015476327	-230.961440379735	-89.8806829619707
451.503567659633	-230.961440379735	-90.3407122160938
453.240119842939	-230.961440379735	-90.801288665373
454.976672026246	-230.961440379735	-91.2624123098081
456.713224209552	-230.961440379735	-91.7240831493992
458.449776392858	-230.961440379735	-92.1863011841463
460.186328576164	-230.961440379735	-92.6490664140493
461.922880759471	-230.961440379735	-93.1123788391084
463.659432942777	-230.961440379735	-93.5762384593234
465.395985126083	-230.961440379735	-94.0406452746944
467.132537309389	-230.961440379735	-94.5055992852213
468.869089492696	-229.224888196429	-94.9711004909043
470.605641676002	-229.224888196429	-95.4371488917432
472.342193859308	-229.224888196429	-95.9037444877381
474.078746042615	-229.224888196429	-96.370887278889
475.815298225921	-229.224888196429	-96.8385772651959
477.551850409227	-229.224888196429	-97.3068144466587
479.288402592533	-229.224888196429	-97.7755988232775
481.02495477584	-229.224888196429	-98.2449303950523
482.761506959146	-229.224888196429	-98.7148091619831
484.498059142452	-229.224888196429	-99.1852351240698
486.234611325759	-229.224888196429	-99.6562082813126
487.971163509065	-230.961440379735	-100.127728633711
489.707715692371	-230.961440379735	-100.599796181266
491.444267875677	-230.961440379735	-101.072410923977
493.180820058984	-230.961440379735	-101.545572861843
494.91737224229	-230.961440379735	-102.019281994866
496.653924425596	-230.961440379735	-102.493538323044
498.390476608903	-230.961440379735	-102.968341846379
500.127028792209	-230.961440379735	-103.44369256487
501.863580975515	-230.961440379735	-103.919590478516
503.600133158821	-230.961440379735	-104.396035587319
505.336685342128	-230.961440379735	-104.873027891277
507.073237525434	-230.961440379735	-105.350567390392
508.80978970874	-230.961440379735	-105.828654084662
510.546341892047	-230.961440379735	-106.307287974088
512.282894075353	-230.961440379735	-106.786469058671
514.019446258659	-230.961440379735	-107.266197338409
515.755998441965	-230.961440379735	-107.746472813304
517.492550625272	-230.961440379735	-108.227295483354
519.229102808578	-230.961440379735	-108.70866534856
520.965654991884	-230.961440379735	-109.190582408923
522.70220717519	-230.961440379735	-109.673046664441
524.438759358497	-230.961440379735	-110.156058115115
526.175311541803	-230.961440379735	-110.639616760945
527.911863725109	-230.961440379735	-111.123722601931
529.648415908416	-230.961440379735	-111.608375638074
531.384968091722	-230.961440379735	-112.093575869372
533.121520275028	-230.961440379735	-112.579323295826
534.858072458334	-230.961440379735	-113.065617917436
536.594624641641	-230.961440379735	-113.552459734202
538.331176824947	-230.961440379735	-114.039848746124
540.067729008253	-230.961440379735	-114.527784953202
541.80428119156	-230.961440379735	-115.016268355436
543.540833374866	-230.961440379735	-115.505298952826
545.277385558172	-230.961440379735	-115.994876745372
547.013937741478	-230.961440379735	-116.485001733074
548.750489924785	-230.961440379735	-116.975673915932
550.487042108091	-230.961440379735	-117.466893293946
552.223594291397	-230.961440379735	-117.958659867116
553.960146474703	-230.961440379735	-118.450973635442
555.69669865801	-230.961440379735	-118.943834598924
557.433250841316	-230.961440379735	-119.437242757562
559.169803024622	-230.961440379735	-119.931198111355
560.906355207929	-230.961440379735	-120.425700660305
562.642907391235	-230.961440379735	-120.920750404411
564.379459574541	-230.961440379735	-121.416347343673
566.116011757847	-230.961440379735	-121.91249147809
567.852563941154	-230.961440379735	-122.409182807664
569.58911612446	-230.961440379735	-122.906421332394
571.325668307766	-230.961440379735	-123.404207052279
573.062220491073	-230.961440379735	-123.902539967321
574.798772674379	-230.961440379735	-124.401420077519
576.535324857685	-230.961440379735	-124.900847382872
578.271877040992	-230.961440379735	-125.400821883382
580.008429224298	-230.961440379735	-125.901343579047
581.744981407604	-230.961440379735	-126.402412469869
583.48153359091	-230.961440379735	-126.904028555846
585.218085774217	-230.961440379735	-127.40619183698
586.954637957523	-230.961440379735	-127.908902313269
588.691190140829	-230.961440379735	-128.412159984715
590.427742324135	-230.961440379735	-128.915964851316
592.164294507442	-230.961440379735	-129.420316913073
593.900846690748	-230.961440379735	-129.925216169987
595.637398874054	-230.961440379735	-130.430662622056
597.373951057361	-230.961440379735	-130.936656269281
599.110503240667	-230.961440379735	-131.443197111663
600.847055423973	-230.961440379735	-131.9502851492
602.583607607279	-230.961440379735	-132.457920381893
604.320159790586	-230.961440379735	-132.966102809743
606.056711973892	-230.961440379735	-133.474832432748
607.793264157198	-229.224888196429	-133.984109250909
609.529816340505	-229.224888196429	-134.493933264226
611.266368523811	-229.224888196429	-135.004304472699
613.002920707117	-229.224888196429	-135.515222876328
614.739472890423	-229.224888196429	-136.026688475114
616.47602507373	-229.224888196429	-136.538701269055
618.212577257036	-229.224888196429	-137.051261258152
619.949129440342	-229.224888196429	-137.564368442405
621.685681623649	-229.224888196429	-138.078022821814
623.422233806955	-229.224888196429	-138.592224396379
625.158785990261	-229.224888196429	-139.1069731661
626.895338173567	-229.224888196429	-139.622269130977
628.631890356874	-229.224888196429	-140.13811229101
630.36844254018	-229.224888196429	-140.654502646198
632.104994723486	-229.224888196429	-141.171440196543
633.841546906792	-229.224888196429	-141.688924942044
635.578099090099	-227.488336013123	-142.206956882701
637.314651273405	-227.488336013123	-142.725536018514
639.051203456711	-227.488336013123	-143.244662349483
640.787755640018	-227.488336013123	-143.764335875607
642.524307823324	-227.488336013123	-144.284556596888
644.26086000663	-227.488336013123	-144.805324513325
645.997412189936	-227.488336013123	-145.326639624918
647.733964373243	-227.488336013123	-145.848501931666
649.470516556549	-227.488336013123	-146.370911433571
651.207068739855	-225.751783829816	-146.893868130632
652.943620923162	-225.751783829816	-147.417372022848
654.680173106468	-225.751783829816	-147.941423110221
656.416725289774	-225.751783829816	-148.466021392749
658.15327747308	-225.751783829816	-148.991166870434
659.889829656387	-225.751783829816	-149.516859543274
661.626381839693	-224.01523164651	-150.043099411271
663.362934022999	-224.01523164651	-150.569886474423
665.099486206306	-224.01523164651	-151.097220732732
666.836038389612	-224.01523164651	-151.625102186196
668.572590572918	-224.01523164651	-152.153530834817
670.309142756224	-224.01523164651	-152.682506678593
672.045694939531	-224.01523164651	-153.212029717526
673.782247122837	-224.01523164651	-153.742099951614
675.518799306143	-222.278679463204	-154.272717380858
677.255351489449	-222.278679463204	-154.803882005259
678.991903672756	-222.278679463204	-155.335593824815
680.728455856062	-222.278679463204	-155.867852839527
682.465008039368	-222.278679463204	-156.400659049395
684.201560222675	-222.278679463204	-156.93401245442
685.938112405981	-222.278679463204	-157.4679130546
687.674664589287	-220.542127279898	-158.002360849936
689.411216772593	-220.542127279898	-158.537355840428
691.1477689559	-220.542127279898	-159.072898026076
692.884321139206	-220.542127279898	-159.60898740688
694.620873322512	-220.542127279898	-160.145623982841
696.357425505819	-218.805575096591	-160.682807753957
698.093977689125	-218.805575096591	-161.220538720229
699.830529872431	-218.805575096591	-161.758816881657
701.567082055737	-218.805575096591	-162.297642238241
703.303634239044	-218.805575096591	-162.837014789981
705.04018642235	-218.805575096591	-163.376934536877
706.776738605656	-218.805575096591	-163.917401478929
708.513290788963	-217.069022913285	-164.458415616137
710.249842972269	-217.069022913285	-164.9999769485
711.986395155575	-217.069022913285	-165.54208547602
713.722947338881	-217.069022913285	-166.084741198696
715.459499522188	-217.069022913285	-166.627944116528
717.196051705494	-217.069022913285	-167.171694229516
718.9326038888	-217.069022913285	-167.71599153766
720.669156072106	-217.069022913285	-168.260836040959
722.405708255413	-217.069022913285	-168.806227739415
724.142260438719	-217.069022913285	-169.352166633027
725.878812622025	-215.332470729979	-169.898652721794
727.615364805332	-215.332470729979	-170.445686005718
729.351916988638	-215.332470729979	-170.993266484798
731.088469171944	-215.332470729979	-171.541394159033
732.82502135525	-215.332470729979	-172.090069028425
734.561573538557	-213.595918546673	-172.639291092973
736.298125721863	-213.595918546673	-173.189060352676
738.034677905169	-213.595918546673	-173.739376807536
739.771230088476	-213.595918546673	-174.290240457551
741.507782271782	-213.595918546673	-174.841651302723
743.244334455088	-213.595918546673	-175.39360934305
744.980886638394	-213.595918546673	-175.946114578534
746.717438821701	-211.859366363366	-176.499167009173
748.453991005007	-211.859366363366	-177.052766634969
750.190543188313	-211.859366363366	-177.60691345592
751.92709537162	-211.859366363366	-178.161607472027
753.663647554926	-210.12281418006	-178.716848683291
755.400199738232	-210.12281418006	-179.27263708971
757.136751921538	-210.12281418006	-179.828972691285
758.873304104845	-210.12281418006	-180.385855488017
760.609856288151	-210.12281418006	-180.943285479904
762.346408471457	-208.386261996754	-181.501262666947
764.082960654763	-208.386261996754	-182.059787049146
765.81951283807	-208.386261996754	-182.618858626501
767.556065021376	-208.386261996754	-183.178477399013
769.292617204682	-208.386261996754	-183.73864336668
771.029169387989	-206.649709813447	-184.299356529503
772.765721571295	-206.649709813447	-184.860616887482
774.502273754601	-206.649709813447	-185.422424440617
776.238825937907	-206.649709813447	-185.984779188908
777.975378121214	-206.649709813447	-186.547681132355
779.71193030452	-204.913157630141	-187.111130270958
781.448482487826	-204.913157630141	-187.675126604717
783.185034671133	-204.913157630141	-188.239670133632
784.921586854439	-204.913157630141	-188.804760857703
786.658139037745	-203.176605446835	-189.37039877693
788.394691221051	-203.176605446835	-189.936583891313
790.131243404358	-203.176605446835	-190.503316200852
791.867795587664	-203.176605446835	-191.070595705547
793.60434777097	-201.440053263529	-191.638422405398
795.340899954277	-201.440053263529	-192.206796300404
797.077452137583	-201.440053263529	-192.775717390567
798.814004320889	-201.440053263529	-193.345185675886
800.550556504195	-199.703501080222	-193.915201156361
802.287108687502	-199.703501080222	-194.485763831992
804.023660870808	-199.703501080222	-195.056873702778
805.760213054114	-197.966948896916	-195.628530768721
807.496765237421	-197.966948896916	-196.20073502982
809.233317420727	-197.966948896916	-196.773486486074
810.969869604033	-197.966948896916	-197.346785137485
812.706421787339	-197.966948896916	-197.920630984051
814.442973970646	-196.23039671361	-198.495024025774
816.179526153952	-196.23039671361	-199.069964262653
817.916078337258	-196.23039671361	-199.645451694687
819.652630520564	-196.23039671361	-200.221486321878
821.389182703871	-196.23039671361	-200.798068144224
823.125734887177	-196.23039671361	-201.375197161727
824.862287070483	-196.23039671361	-201.952873374385
826.59883925379	-196.23039671361	-202.531096782199
828.335391437096	-196.23039671361	-203.10986738517
830.071943620402	-196.23039671361	-203.689185183296
831.808495803708	-196.23039671361	-204.269050176579
833.545047987015	-194.493844530303	-204.849462365017
835.281600170321	-194.493844530303	-205.430421748611
837.018152353627	-194.493844530303	-206.011928327362
838.754704536934	-194.493844530303	-206.593982101268
840.49125672024	-194.493844530303	-207.17658307033
842.227808903546	-194.493844530303	-207.759731234548
843.964361086852	-192.757292346997	-208.343426593922
845.700913270159	-192.757292346997	-208.927669148453
847.437465453465	-192.757292346997	-209.512458898139
849.174017636771	-192.757292346997	-210.097795842981
850.910569820078	-192.757292346997	-210.683679982979
852.647122003384	-191.020740163691	-211.270111318133
854.38367418669	-191.020740163691	-211.857089848443
856.120226369996	-191.020740163691	-212.444615573909
857.856778553303	-189.284187980385	-213.032688494531
859.593330736609	-189.284187980385	-213.621308610309
861.329882919915	-189.284187980385	-214.210475921243
863.066435103221	-189.284187980385	-214.800190427333
864.802987286528	-189.284187980385	-215.390452128579
866.539539469834	-187.547635797078	-215.981261024981
868.27609165314	-187.547635797078	-216.572617116539
870.012643836447	-187.547635797078	-217.164520403253
871.749196019753	-187.547635797078	-217.756970885123
873.485748203059	-187.547635797078	-218.349968562149
875.222300386365	-185.811083613772	-218.94351343433
876.958852569672	-185.811083613772	-219.537605501668
878.695404752978	-185.811083613772	-220.132244764162
880.431956936284	-185.811083613772	-220.727431221812
882.168509119591	-185.811083613772	-221.323164874617
883.905061302897	-184.074531430466	-221.919445722579
885.641613486203	-184.074531430466	-222.516273765697
887.378165669509	-184.074531430466	-223.113649003971
889.114717852816	-182.337979247159	-223.7115714374
890.851270036122	-182.337979247159	-224.310041065986
892.587822219428	-182.337979247159	-224.909057889727
894.324374402735	-182.337979247159	-225.508621908625
896.060926586041	-180.601427063853	-226.108733122679
897.797478769347	-180.601427063853	-226.709391531888
899.534030952653	-180.601427063853	-227.310597136254
901.27058313596	-178.864874880547	-227.912349935775
903.007135319266	-178.864874880547	-228.514649930452
904.743687502572	-178.864874880547	-229.117497120286
906.480239685878	-177.128322697241	-229.720891505275
908.216791869185	-177.128322697241	-230.324833085421
909.953344052491	-177.128322697241	-230.929321860722
911.689896235797	-175.391770513934	-231.534357831179
913.426448419104	-175.391770513934	-232.139940996793
915.16300060241	-175.391770513934	-232.746071357562
916.899552785716	-173.655218330628	-233.352748913487
918.636104969022	-173.655218330628	-233.959973664569
920.372657152329	-173.655218330628	-234.567745610806
922.109209335635	-171.918666147322	-235.176064752199
923.845761518941	-171.918666147322	-235.784931088748
925.582313702248	-171.918666147322	-236.394344620453
927.318865885554	-170.182113964016	-237.004305347315
929.05541806886	-170.182113964016	-237.614813269332
930.791970252166	-168.445561780709	-238.225868386505
932.528522435473	-168.445561780709	-238.837470698834
934.265074618779	-168.445561780709	-239.449620206319
936.001626802085	-166.709009597403	-240.06231690896
937.738178985392	-166.709009597403	-240.675560806757
939.474731168698	-164.972457414097	-241.28935189971
941.211283352004	-164.972457414097	-241.903690187819
942.94783553531	-163.23590523079	-242.518575671084
944.684387718617	-161.499353047484	-243.134008349505
946.420939901923	-161.499353047484	-243.749988223082
948.157492085229	-161.499353047484	-244.366515291815
949.894044268535	-159.762800864178	-244.983589555704
951.630596451842	-159.762800864178	-245.601211014748
953.367148635148	-158.026248680872	-246.219379668949
955.103700818454	-158.026248680872	-246.838095518306
956.840253001761	-156.289696497565	-247.457358562819
958.576805185067	-156.289696497565	-248.077168802488
960.313357368373	-154.553144314259	-248.697526237312
962.04990955168	-154.553144314259	-249.318430867293
963.786461734986	-154.553144314259	-249.93988269243
965.523013918292	-152.816592130953	-250.561881712722
967.259566101598	-151.080039947646	-251.184427928171
968.996118284905	-151.080039947646	-251.807521338776
970.732670468211	-151.080039947646	-252.431161944536
972.469222651517	-149.34348776434	-253.055349745453
974.205774834824	-149.34348776434	-253.680084741525
975.94232701813	-147.606935581034	-254.305366932754
977.678879201436	-147.606935581034	-254.931196319138
979.415431384742	-145.870383397728	-255.557572900679
981.151983568049	-145.870383397728	-256.184496677375
982.888535751355	-145.870383397728	-256.811967649228
984.625087934661	-144.133831214421	-257.439985816236
986.361640117967	-144.133831214421	-258.068551178401
988.098192301274	-142.397279031115	-258.697663735721
989.83474448458	-142.397279031115	-259.327323488198
991.571296667886	-140.660726847809	-259.95753043583
993.307848851192	-140.660726847809	-260.588284578618
995.044401034499	-140.660726847809	-261.219585916562
996.780953217805	-138.924174664502	-261.851434449663
998.517505401111	-138.924174664502	-262.483830177919
1000.25405758442	-137.187622481196	-263.116773101331
1001.99060976772	-137.187622481196	-263.750263219899
1003.72716195103	-135.45107029789	-264.384300533624
1005.46371413434	-135.45107029789	-265.018885042504
1007.20026631764	-133.714518114584	-265.65401674654
1008.93681850095	-133.714518114584	-266.289695645732
1010.67337068426	-133.714518114584	-266.92592174008
1012.40992286756	-131.977965931277	-267.562695029584
1014.14647505087	-131.977965931277	-268.200015514244
1015.88302723417	-130.241413747971	-268.83788319406
1017.61957941748	-128.504861564665	-269.476298069032
1019.35613160079	-128.504861564665	-270.11526013916
1021.09268378409	-128.504861564665	-270.754769404444
1022.8292359674	-126.768309381358	-271.394825864884
1024.56578815071	-125.031757198052	-272.03542952048
1026.30234033401	-125.031757198052	-272.676580371232
1028.03889251732	-123.295205014746	-273.31827841714
1029.77544470062	-121.55865283144	-273.960523658204
1031.51199688393	-121.55865283144	-274.603316094424
1033.24854906724	-119.822100648133	-275.246655725799
1034.98510125054	-119.822100648133	-275.890542552331
1036.72165343385	-118.085548464827	-276.534976574019
1038.45820561716	-118.085548464827	-277.179957790863
1040.19475780046	-116.348996281521	-277.825486202862
1041.93130998377	-114.612444098215	-278.471561810018
1043.66786216707	-114.612444098215	-279.11818461233
1045.40441435038	-112.875891914908	-279.765354609797
1047.14096653369	-112.875891914908	-280.413071802421
1048.87751871699	-111.139339731602	-281.061336190201
1050.6140709003	-111.139339731602	-281.710147773136
1052.35062308361	-109.402787548296	-282.359506551228
1054.08717526691	-107.666235364989	-283.009412524475
1055.82372745022	-107.666235364989	-283.659865692879
1057.56027963352	-105.929683181683	-284.310866056438
1059.29683181683	-104.193130998377	-284.962413615154
1061.03338400014	-104.193130998377	-285.614508369025
1062.76993618344	-102.456578815071	-286.267150318053
1064.50648836675	-102.456578815071	-286.920339462236
1066.24304055006	-102.456578815071	-287.574075801576
1067.97959273336	-102.456578815071	-288.228359336071
1069.71614491667	-102.456578815071	-288.883190065722
1071.45269709998	-102.456578815071	-289.53856799053
1073.18924928328	-102.456578815071	-290.194493110493
1074.92580146659	-102.456578815071	-290.850965425612
1076.66235364989	-102.456578815071	-291.507984935888
1078.3989058332	-100.720026631764	-292.165551641319
1080.13545801651	-100.720026631764	-292.823665541906
1081.87201019981	-100.720026631764	-293.482326637649
1083.60856238312	-100.720026631764	-294.141534928548
1085.34511456643	-100.720026631764	-294.801290414603
1087.08166674973	-100.720026631764	-295.461593095815
1088.81821893304	-98.983474448458	-296.122442972182
1090.55477111634	-98.983474448458	-296.783840043705
1092.29132329965	-98.983474448458	-297.445784310384
1094.02787548296	-98.983474448458	-298.108275772219
1095.76442766626	-98.983474448458	-298.77131442921
1097.50097984957	-97.2469222651517	-299.434900281357
1099.23753203288	-97.2469222651517	-300.09903332866
1100.97408421618	-97.2469222651517	-300.763713571119
1102.71063639949	-97.2469222651517	-301.428941008734
1104.44718858279	-97.2469222651517	-302.094715641505
1106.1837407661	-97.2469222651517	-302.761037469432
1107.92029294941	-97.2469222651517	-303.427906492515
1109.65684513271	-97.2469222651517	-304.095322710753
1111.39339731602	-97.2469222651517	-304.763286124148
1113.12994949933	-97.2469222651517	-305.431796732699
1114.86650168263	-95.5103700818454	-306.100854536406
1116.60305386594	-95.5103700818454	-306.770459535269
1118.33960604924	-95.5103700818454	-307.440611729287
1120.07615823255	-95.5103700818454	-308.111311118462
1121.81271041586	-95.5103700818454	-308.782557702793
1123.54926259916	-95.5103700818454	-309.454351482279
1125.28581478247	-95.5103700818454	-310.126692456922
1127.02236696578	-95.5103700818454	-310.799580626721
1128.75891914908	-95.5103700818454	-311.473015991675
1130.49547133239	-93.7738178985391	-312.146998551786
1132.23202351569	-93.7738178985391	-312.821528307052
1133.968575699	-93.7738178985391	-313.496605257475
1135.70512788231	-93.7738178985391	-314.172229403054
1137.44168006561	-93.7738178985391	-314.848400743788
1139.17823224892	-93.7738178985391	-315.525119279678
1140.91478443223	-92.0372657152329	-316.202385010725
1142.65133661553	-92.0372657152329	-316.880197936927
1144.38788879884	-92.0372657152329	-317.558558058286
1146.12444098215	-92.0372657152329	-318.2374653748
1147.86099316545	-92.0372657152329	-318.916919886471
1149.59754534876	-90.3007135319266	-319.596921593297
1151.33409753206	-90.3007135319266	-320.277470495279
1153.07064971537	-90.3007135319266	-320.958566592417
1154.80720189868	-90.3007135319266	-321.640209884712
1156.54375408198	-90.3007135319266	-322.322400372162
1158.28030626529	-90.3007135319266	-323.005138054768
1160.0168584486	-88.5641613486203	-323.68842293253
1161.7534106319	-88.5641613486203	-324.372255005449
1163.48996281521	-88.5641613486203	-325.056634273523
1165.22651499851	-88.5641613486203	-325.741560736753
1166.96306718182	-88.5641613486203	-326.427034395139
1168.69961936513	-86.827609165314	-327.113055248681
1170.43617154843	-86.827609165314	-327.799623297379
1172.17272373174	-86.827609165314	-328.486738541233
1173.90927591505	-86.827609165314	-329.174400980243
1175.64582809835	-86.827609165314	-329.862610614409
1177.38238028166	-86.827609165314	-330.551367443731
1179.11893246496	-85.0910569820078	-331.240671468209
1180.85548464827	-85.0910569820078	-331.930522687843
1182.59203683158	-85.0910569820078	-332.620921102633
1184.32858901488	-83.3545047987015	-333.311866712579
1186.06514119819	-83.3545047987015	-334.003359517681
1187.8016933815	-83.3545047987015	-334.695399517939
1189.5382455648	-83.3545047987015	-335.387986713353
1191.27479774811	-81.6179526153952	-336.081121103923
1193.01134993141	-81.6179526153952	-336.774802689648
1194.74790211472	-81.6179526153952	-337.46903147053
1196.48445429803	-79.8814004320889	-338.163807446568
1198.22100648133	-79.8814004320889	-338.859130617762
1199.95755866464	-79.8814004320889	-339.555000984111
1201.69411084795	-79.8814004320889	-340.251418545617
1203.43066303125	-78.1448482487826	-340.948383302279
1205.16721521456	-78.1448482487826	-341.645895254096
1206.90376739787	-76.4082960654763	-342.34395440107
1208.64031958117	-76.4082960654763	-343.042560743199
1210.37687176448	-76.4082960654763	-343.741714280485
1212.11342394778	-74.6717438821701	-344.441415012927
1213.84997613109	-74.6717438821701	-345.141662940524
1215.5865283144	-72.9351916988638	-345.842458063278
1217.3230804977	-72.9351916988638	-346.543800381187
1219.05963268101	-72.9351916988638	-347.245689894253
1220.79618486432	-71.1986395155575	-347.948126602474
1222.53273704762	-71.1986395155575	-348.651110505851
1224.26928923093	-71.1986395155575	-349.354641604385
1226.00584141423	-69.4620873322512	-350.058719898074
1227.74239359754	-69.4620873322512	-350.76334538692
1229.47894578085	-69.4620873322512	-351.468518070921
1231.21549796415	-67.7255351489449	-352.174237950078
1232.95205014746	-67.7255351489449	-352.880505024391
1234.68860233077	-67.7255351489449	-353.587319293861
1236.42515451407	-65.9889829656387	-354.294680758486
1238.16170669738	-65.9889829656387	-355.002589418267
1239.89825888068	-64.2524307823324	-355.711045273204
1241.63481106399	-64.2524307823324	-356.420048323298
1243.3713632473	-64.2524307823324	-357.129598568547
1245.1079154306	-62.5158785990261	-357.839696008952
1246.84446761391	-62.5158785990261	-358.550340644513
1248.58101979722	-62.5158785990261	-359.26153247523
1250.31757198052	-60.7793264157198	-359.973271501103
1252.05412416383	-60.7793264157198	-360.685557722132
1253.79067634713	-60.7793264157198	-361.398391138317
1255.52722853044	-59.0427742324135	-362.111771749658
1257.26378071375	-59.0427742324135	-362.825699556155
1259.00033289705	-59.0427742324135	-363.540174557808
1260.73688508036	-57.3062220491073	-364.255196754617
1262.47343726367	-57.3062220491073	-364.970766146582
1264.20998944697	-57.3062220491073	-365.686882733703
1265.94654163028	-55.569669865801	-366.40354651598
1267.68309381358	-55.569669865801	-367.120757493413
1269.41964599689	-55.569669865801	-367.838515666002
1271.1561981802	-53.8331176824947	-368.556821033746
1272.8927503635	-53.8331176824947	-369.275673596647
1274.62930254681	-53.8331176824947	-369.995073354704
1276.36585473012	-52.0965654991884	-370.715020307917
1278.10240691342	-52.0965654991884	-371.435514456285
1279.83895909673	-50.3600133158821	-372.15655579981
1281.57551128004	-50.3600133158821	-372.878144338491
1283.31206346334	-48.6234611325759	-373.600280072327
1285.04861564665	-48.6234611325759	-374.32296300132
1286.78516782995	-48.6234611325759	-375.046193125469
1288.52172001326	-46.8869089492696	-375.769970444773
1290.25827219657	-46.8869089492696	-376.494294959234
1291.99482437987	-46.8869089492696	-377.21916666885
1293.73137656318	-45.1503567659633	-377.944585573623
1295.46792874649	-45.1503567659633	-378.670551673551
1297.20448092979	-45.1503567659633	-379.397064968636
1298.9410331131	-45.1503567659633	-380.124125458876
1300.6775852964	-43.413804582657	-380.851733144273
1302.41413747971	-43.413804582657	-381.579888024825
1304.15068966302	-41.6772523993507	-382.308590100533
1305.88724184632	-41.6772523993507	-383.037839371398
1307.62379402963	-41.6772523993507	-383.767635837418
1309.36034621294	-39.9407002160445	-384.497979498595
1311.09689839624	-39.9407002160445	-385.228870354927
1312.83345057955	-39.9407002160445	-385.960308406415
1314.57000276285	-38.2041480327382	-386.692293653059
1316.30655494616	-38.2041480327382	-387.42482609486
1318.04310712947	-38.2041480327382	-388.157905731816
1319.77965931277	-36.4675958494319	-388.891532563928
1321.51621149608	-36.4675958494319	-389.625706591196
1323.25276367939	-36.4675958494319	-390.36042781362
1324.98931586269	-34.7310436661256	-391.0956962312
1326.725868046	-34.7310436661256	-391.831511843936
1328.4624202293	-32.9944914828193	-392.567874651829
1330.19897241261	-31.2579392995131	-393.304784654877
1331.93552459592	-31.2579392995131	-394.042241853081
1333.67207677922	-31.2579392995131	-394.780246246441
1335.40862896253	-29.5213871162068	-395.518797834957
1337.14518114584	-29.5213871162068	-396.257896618629
1338.88173332914	-29.5213871162068	-396.997542597457
1340.61828551245	-29.5213871162068	-397.73773577144
1342.35483769575	-27.7848349329005	-398.47847614058
1344.09138987906	-27.7848349329005	-399.219763704876
1345.82794206237	-26.0482827495942	-399.961598464328
1347.56449424567	-26.0482827495942	-400.703980418936
1349.30104642898	-24.3117305662879	-401.4469095687
1351.03759861229	-24.3117305662879	-402.19038591362
1352.77415079559	-24.3117305662879	-402.934409453695
1354.5107029789	-22.5751783829816	-403.678980188927
1356.24725516221	-22.5751783829816	-404.424098119315
1357.98380734551	-20.8386261996754	-405.169763244859
1359.72035952882	-20.8386261996754	-405.915975565558
1361.45691171212	-19.1020740163691	-406.662735081414
1363.19346389543	-19.1020740163691	-407.410041792426
1364.93001607874	-17.3655218330628	-408.157895698593
1366.66656826204	-17.3655218330628	-408.906296799917
1368.40312044535	-17.3655218330628	-409.655245096396
1370.13967262866	-15.6289696497565	-410.404740588032
1371.87622481196	-15.6289696497565	-411.154783274824
1373.61277699527	-15.6289696497565	-411.905373156771
1375.34932917857	-13.8924174664502	-412.656510233874
1377.08588136188	-13.8924174664502	-413.408194506134
1378.82243354519	-12.155865283144	-414.160425973549
1380.55898572849	-12.155865283144	-414.913204636121
1382.2955379118	-12.155865283144	-415.666530493848
1384.03209009511	-12.155865283144	-416.420403546732
1385.76864227841	-10.4193130998377	-417.174823794771
1387.50519446172	-10.4193130998377	-417.929791237966
1389.24174664502	-8.6827609165314	-418.685305876318
1390.97829882833	-8.6827609165314	-419.441367709825
1392.71485101164	-6.94620873322512	-420.197976738488
1394.45140319494	-6.94620873322512	-420.955132962307
1396.18795537825	-6.94620873322512	-421.712836381283
1397.92450756156	-5.20965654991884	-422.471086995414
1399.66105974486	-5.20965654991884	-423.229884804701
1401.39761192817	-3.47310436661256	-423.989229809144
1403.13416411147	-3.47310436661256	-424.749122008743
1404.87071629478	-3.47310436661256	-425.509561403498
1406.60726847809	-1.73655218330628	-426.270547993409
1408.34382066139	-1.73655218330628	-427.032081778477
1410.0803728447	0	-427.7941627587
1411.81692502801	0	-428.556790934079
1413.55347721131	1.73655218330628	-429.319966304614
1415.29002939462	1.73655218330628	-430.083688870305
1417.02658157793	3.47310436661256	-430.847958631152
1418.76313376123	3.47310436661256	-431.612775587155
1420.49968594454	5.20965654991884	-432.378139738314
1422.23623812784	5.20965654991884	-433.144051084628
1423.97279031115	5.20965654991884	-433.910509626099
1425.70934249446	5.20965654991884	-434.677515362726
1427.44589467776	6.94620873322512	-435.445068294509
1429.18244686107	8.6827609165314	-436.213168421448
1430.91899904438	8.6827609165314	-436.981815743543
1432.65555122768	10.4193130998377	-437.751010260793
1434.39210341099	10.4193130998377	-438.5207519732
1436.12865559429	12.155865283144	-439.291040880763
1437.8652077776	12.155865283144	-440.061876983481
1439.60175996091	13.8924174664502	-440.833260281356
1441.33831214421	13.8924174664502	-441.605190774387
1443.07486432752	15.6289696497565	-442.377668462573
1444.81141651083	15.6289696497565	-443.150693345916
1446.54796869413	17.3655218330628	-443.924265424415
1448.28452087744	17.3655218330628	-444.698384698069
1450.02107306074	19.1020740163691	-445.47305116688
1451.75762524405	19.1020740163691	-446.248264830846
1453.49417742736	20.8386261996754	-447.024025689969
1455.23072961066	22.5751783829816	-447.800333744247
1456.96728179397	22.5751783829816	-448.577188993682
1458.70383397728	24.3117305662879	-449.354591438272
1460.44038616058	24.3117305662879	-450.132541078019
1462.17693834389	26.0482827495942	-450.911037912921
1463.91349052719	26.0482827495942	-451.690081942979
1465.6500427105	27.7848349329005	-452.469673168194
1467.38659489381	27.7848349329005	-453.249811588564
1469.12314707711	29.5213871162068	-454.03049720409
1470.85969926042	29.5213871162068	-454.811730014773
1472.59625144373	31.2579392995131	-455.593510020611
1474.33280362703	31.2579392995131	-456.375837221605
1476.06935581034	32.9944914828193	-457.158711617755
1477.80590799364	34.7310436661256	-457.942133209062
1479.54246017695	34.7310436661256	-458.726101995524
1481.27901236026	36.4675958494319	-459.510617977142
1483.01556454356	38.2041480327382	-460.295681153916
1484.75211672687	38.2041480327382	-461.081291525846
1486.48866891018	39.9407002160445	-461.867449092932
1488.22522109348	39.9407002160445	-462.654153855174
1489.96177327679	41.6772523993507	-463.441405812572
1491.6983254601	41.6772523993507	-464.229204965126
1493.4348776434	43.413804582657	-465.017551312836
1495.17142982671	45.1503567659633	-465.806444855702
1496.90798201001	45.1503567659633	-466.595885593724
1498.64453419332	45.1503567659633	-467.385873526902
1500.38108637663	46.8869089492696	-468.176408655236
1502.11763855993	48.6234611325759	-468.967490978726
1503.85419074324	48.6234611325759	-469.759120497372
1505.59074292655	50.3600133158821	-470.551297211174
1507.32729510985	52.0965654991884	-471.344021120131
1509.06384729316	52.0965654991884	-472.137292224245
1510.80039947646	53.8331176824947	-472.931110523515
1512.53695165977	55.569669865801	-473.725476017941
1514.27350384308	55.569669865801	-474.520388707522
1516.01005602638	57.3062220491073	-475.31584859226
1517.74660820969	57.3062220491073	-476.111855672154
1519.483160393	59.0427742324135	-476.908409947203
1521.2197125763	60.7793264157198	-477.705511417409
1522.95626475961	62.5158785990261	-478.503160082771
1524.69281694291	64.2524307823324	-479.301355943288
1526.42936912622	65.9889829656387	-480.100098998962
1528.16592130953	65.9889829656387	-480.899389249792
1529.90247349283	67.7255351489449	-481.699226695777
1531.63902567614	69.4620873322512	-482.499611336919
1533.37557785945	69.4620873322512	-483.300543173216
1535.11213004275	69.4620873322512	-484.10202220467
1536.84868222606	71.1986395155575	-484.904048431279
1538.58523440936	72.9351916988638	-485.706621853044
1540.32178659267	74.6717438821701	-486.509742469966
1542.05833877598	74.6717438821701	-487.313410282043
1543.79489095928	76.4082960654763	-488.117625289277
1545.53144314259	78.1448482487826	-488.922387491666
1547.2679953259	79.8814004320889	-489.727696889211
1549.0045475092	81.6179526153952	-490.533553481913
1550.74109969251	81.6179526153952	-491.33995726977
1552.47765187581	83.3545047987015	-492.146908252783
1554.21420405912	83.3545047987015	-492.954406430952
1555.95075624243	85.0910569820078	-493.762451804278
1557.68730842573	86.827609165314	-494.571044372759
1559.42386060904	86.827609165314	-495.380184136396
1561.16041279235	88.5641613486203	-496.189871095189
1562.89696497565	88.5641613486203	-497.000105249138
1564.63351715896	90.3007135319266	-497.810886598243
1566.37006934227	92.0372657152329	-498.622215142504
1568.10662152557	93.7738178985391	-499.434090881921
1569.84317370888	95.5103700818454	-500.246513816494
1571.57972589218	95.5103700818454	-501.059483946224
1573.31627807549	97.2469222651517	-501.873001271108
1575.0528302588	98.983474448458	-502.687065791149
1576.7893824421	98.983474448458	-503.501677506346
1578.52593462541	100.720026631764	-504.316836416699
1580.26248680872	100.720026631764	-505.132542522208
1581.99903899202	102.456578815071	-505.948795822873
1583.73559117533	102.456578815071	-506.765596318694
1585.47214335863	104.193130998377	-507.582944009671
1587.20869554194	104.193130998377	-508.400838895804
1588.94524772525	105.929683181683	-509.219280977092
1590.68179990855	105.929683181683	-510.038270253537
1592.41835209186	107.666235364989	-510.857806725138
1594.15490427517	109.402787548296	-511.677890391894
1595.89145645847	109.402787548296	-512.498521253807
1597.62800864178	111.139339731602	-513.319699310876
1599.36456082508	112.875891914908	-514.1414245631
1601.10111300839	114.612444098215	-514.963697010481
1602.8376651917	114.612444098215	-515.786516653018
1604.574217375	116.348996281521	-516.60988349071
1606.31076955831	118.085548464827	-517.433797523559
1608.04732174162	119.822100648133	-518.258258751564
1609.78387392492	119.822100648133	-519.083267174724
1611.52042610823	121.55865283144	-519.908822793041
1613.25697829153	123.295205014746	-520.734925606513
1614.99353047484	123.295205014746	-521.561575615141
1616.73008265815	125.031757198052	-522.388772818926
1618.46663484145	126.768309381358	-523.216517217866
1620.20318702476	128.504861564665	-524.044808811963
1621.93973920807	128.504861564665	-524.873647601215
1623.67629139137	130.241413747971	-525.703033585624
1625.41284357468	131.977965931277	-526.532966765188
1627.14939575799	131.977965931277	-527.363447139908
1628.88594794129	133.714518114584	-528.194474709784
1630.6225001246	135.45107029789	-529.026049474817
1632.3590523079	137.187622481196	-529.858171435005
1634.09560449121	138.924174664502	-530.690840590349
1635.83215667452	138.924174664502	-531.524056940849
1637.56870885782	138.924174664502	-532.357820486505
1639.30526104113	140.660726847809	-533.192131227318
1641.04181322444	142.397279031115	-534.026989163286
1642.77836540774	144.133831214421	-534.86239429441
1644.51491759105	145.870383397728	-535.69834662069
1646.25146977435	147.606935581034	-536.534846142126
1647.98802195766	147.606935581034	-537.371892858718
1649.72457414097	149.34348776434	-538.209486770466
1651.46112632427	151.080039947646	-539.04762787737
1653.19767850758	152.816592130953	-539.88631617943
1654.93423069089	152.816592130953	-540.725551676646
1656.67078287419	154.553144314259	-541.565334369018
1658.4073350575	156.289696497565	-542.405664256546
1660.1438872408	158.026248680872	-543.24654133923
1661.88043942411	158.026248680872	-544.08796561707
1663.61699160742	159.762800864178	-544.929937090065
1665.35354379072	161.499353047484	-545.772455758217
1667.09009597403	163.23590523079	-546.615521621525
1668.82664815734	164.972457414097	-547.459134679989
1670.56320034064	166.709009597403	-548.303294933609
1672.29975252395	166.709009597403	-549.148002382384
1674.03630470725	168.445561780709	-549.993257026316
1675.77285689056	170.182113964016	-550.839058865404
1677.50940907387	171.918666147322	-551.685407899647
1679.24596125717	173.655218330628	-552.532304129047
1680.98251344048	175.391770513934	-553.379747553603
1682.71906562379	177.128322697241	-554.227738173314
1684.45561780709	178.864874880547	-555.076275988182
1686.1921699904	180.601427063853	-555.925360998205
1687.9287221737	182.337979247159	-556.774993203385
1689.66527435701	184.074531430466	-557.625172603721
1691.40182654032	185.811083613772	-558.475899199212
1693.13837872362	187.547635797078	-559.327172989859
1694.87493090693	187.547635797078	-560.178993975663
1696.61148309024	189.284187980385	-561.031362156622
1698.34803527354	191.020740163691	-561.884277532738
1700.08458745685	192.757292346997	-562.737740104009
1701.82113964016	194.493844530303	-563.591749870436
1703.55769182346	196.23039671361	-564.44630683202
1705.29424400677	196.23039671361	-565.301410988759
1707.03079619007	197.966948896916	-566.157062340654
1708.76734837338	199.703501080222	-567.013260887706
1710.50390055669	199.703501080222	-567.870006629913
1712.24045273999	201.440053263529	-568.727299567276
1713.9770049233	203.176605446835	-569.585139699795
1715.71355710661	204.913157630141	-570.443527027471
1717.45010928991	206.649709813447	-571.302461550302
1719.18666147322	208.386261996754	-572.161943268289
1720.92321365652	208.386261996754	-573.021972181432
1722.65976583983	210.12281418006	-573.882548289731
1724.39631802314	211.859366363366	-574.743671593186
1726.13287020644	213.595918546673	-575.605342091797
1727.86942238975	215.332470729979	-576.467559785564
1729.60597457306	217.069022913285	-577.330324674487
1729.60597457306	218.805575096591	-577.330324674487
1731.34252675636	220.542127279898	-578.193636758566
1733.07907893967	220.542127279898	-579.057496037801
1734.81563112297	222.278679463204	-579.921902512192
1736.55218330628	224.01523164651	-580.786856181739
1738.28873548959	225.751783829816	-581.652357046442
1740.02528767289	227.488336013123	-582.518405106301
1741.7618398562	229.224888196429	-583.385000361316
1743.49839203951	230.961440379735	-584.252142811487
1743.49839203951	232.697992563042	-584.252142811487
1745.23494422281	234.434544746348	-585.119832456813
1746.97149640612	236.171096929654	-585.988069297296
1746.97149640612	237.90764911296	-585.988069297296
1748.70804858942	239.644201296267	-586.856853332935
1748.70804858942	241.380753479573	-586.856853332935
1750.44460077273	243.117305662879	-587.72618456373
1752.18115295604	244.853857846186	-588.59606298968
1753.91770513934	246.590410029492	-589.466488610787
1755.65425732265	248.326962212798	-590.33746142705
1757.39080950596	250.063514396104	-591.208981438469
1757.39080950596	251.800066579411	-591.208981438469
1759.12736168926	253.536618762717	-592.081048645043
1760.86391387257	255.273170946023	-592.953663046774
1762.60046605587	257.00972312933	-593.82682464366
1762.60046605587	258.746275312636	-593.82682464366
1762.60046605587	260.482827495942	-593.82682464366
1764.33701823918	262.219379679248	-594.700533435703
1764.33701823918	263.955931862555	-594.700533435703
1764.33701823918	265.692484045861	-594.700533435703
1766.07357042249	267.429036229167	-595.574789422901
1766.07357042249	269.165588412473	-595.574789422901
1767.81012260579	270.90214059578	-596.449592605256
1767.81012260579	272.638692779086	-596.449592605256
1769.5466747891	274.375244962392	-597.324942982767
1769.5466747891	276.111797145699	-597.324942982767
1771.28322697241	277.848349329005	-598.200840555433
1771.28322697241	279.584901512311	-598.200840555433
1773.01977915571	281.321453695617	-599.077285323255
1773.01977915571	283.058005878924	-599.077285323255
1774.75633133902	284.79455806223	-599.954277286234
1774.75633133902	286.531110245536	-599.954277286234
1776.49288352233	288.267662428843	-600.831816444368
1776.49288352233	290.004214612149	-600.831816444368
1776.49288352233	291.740766795455	-600.831816444368
1778.22943570563	293.477318978761	-601.709902797659
1778.22943570563	295.213871162068	-601.709902797659
1779.96598788894	296.950423345374	-602.588536346105
1779.96598788894	298.68697552868	-602.588536346105
1779.96598788894	300.423527711987	-602.588536346105
1779.96598788894	302.160079895293	-602.588536346105
1779.96598788894	303.896632078599	-602.588536346105
1781.70254007224	305.633184261905	-603.467717089707
1781.70254007224	307.369736445212	-603.467717089707
1781.70254007224	309.106288628518	-603.467717089707
1781.70254007224	310.842840811824	-603.467717089707
1781.70254007224	312.579392995131	-603.467717089707
1783.43909225555	314.315945178437	-604.347445028466
1783.43909225555	316.052497361743	-604.347445028466
1783.43909225555	317.789049545049	-604.347445028466
1785.17564443886	319.525601728356	-605.22772016238
1785.17564443886	321.262153911662	-605.22772016238
1785.17564443886	322.998706094968	-605.22772016238
1785.17564443886	324.735258278275	-605.22772016238
1786.91219662216	326.471810461581	-606.10854249145
1786.91219662216	328.208362644887	-606.10854249145
1786.91219662216	329.944914828193	-606.10854249145
1786.91219662216	331.6814670115	-606.10854249145
1786.91219662216	333.418019194806	-606.10854249145
1786.91219662216	335.154571378112	-606.10854249145
1786.91219662216	336.891123561418	-606.10854249145
1786.91219662216	338.627675744725	-606.10854249145
1786.91219662216	340.364227928031	-606.10854249145
1786.91219662216	342.100780111337	-606.10854249145
1786.91219662216	343.837332294644	-606.10854249145
1786.91219662216	345.57388447795	-606.10854249145
1788.64874880547	347.310436661256	-606.989912015677
1788.64874880547	349.046988844562	-606.989912015677
1788.64874880547	350.783541027869	-606.989912015677
1788.64874880547	352.520093211175	-606.989912015677
1788.64874880547	354.256645394481	-606.989912015677
1788.64874880547	355.993197577788	-606.989912015677
1788.64874880547	357.729749761094	-606.989912015677
1788.64874880547	359.4663019444	-606.989912015677
1788.64874880547	361.202854127706	-606.989912015677
1790.38530098878	362.939406311013	-607.871828735059
1790.38530098878	364.675958494319	-607.871828735059
1790.38530098878	366.412510677625	-607.871828735059
1792.12185317208	368.149062860932	-608.754292649597
1792.12185317208	369.885615044238	-608.754292649597
1792.12185317208	371.622167227544	-608.754292649597
1792.12185317208	373.35871941085	-608.754292649597
1792.12185317208	375.095271594157	-608.754292649597
1792.12185317208	376.831823777463	-608.754292649597
1792.12185317208	378.568375960769	-608.754292649597
1792.12185317208	380.304928144075	-608.754292649597
1792.12185317208	382.041480327382	-608.754292649597
1792.12185317208	383.778032510688	-608.754292649597
1792.12185317208	385.514584693994	-608.754292649597
1792.12185317208	387.251136877301	-608.754292649597
1792.12185317208	388.987689060607	-608.754292649597
1790.38530098878	390.724241243913	-607.871828735059
1790.38530098878	392.460793427219	-607.871828735059
1790.38530098878	394.197345610526	-607.871828735059
1790.38530098878	395.933897793832	-607.871828735059
1788.64874880547	397.670449977138	-606.989912015677
1788.64874880547	399.407002160445	-606.989912015677
1788.64874880547	401.143554343751	-606.989912015677
1788.64874880547	402.880106527057	-606.989912015677
1788.64874880547	404.616658710363	-606.989912015677
1788.64874880547	406.35321089367	-606.989912015677
1788.64874880547	408.089763076976	-606.989912015677
1788.64874880547	409.826315260282	-606.989912015677
1788.64874880547	411.562867443589	-606.989912015677
1786.91219662216	413.299419626895	-606.10854249145
1786.91219662216	415.035971810201	-606.10854249145
1786.91219662216	416.772523993507	-606.10854249145
1786.91219662216	418.509076176814	-606.10854249145
1785.17564443886	420.24562836012	-605.22772016238
1785.17564443886	421.982180543426	-605.22772016238
1785.17564443886	423.718732726732	-605.22772016238
1785.17564443886	425.455284910039	-605.22772016238
1785.17564443886	427.191837093345	-605.22772016238
1785.17564443886	428.928389276651	-605.22772016238
1783.43909225555	430.664941459958	-604.347445028466
1783.43909225555	432.401493643264	-604.347445028466
1783.43909225555	434.13804582657	-604.347445028466
1783.43909225555	435.874598009876	-604.347445028466
1783.43909225555	437.611150193183	-604.347445028466
1781.70254007224	439.347702376489	-603.467717089707
1781.70254007224	441.084254559795	-603.467717089707
1781.70254007224	442.820806743102	-603.467717089707
1779.96598788894	444.557358926408	-602.588536346105
1779.96598788894	446.293911109714	-602.588536346105
1778.22943570563	448.03046329302	-601.709902797659
1778.22943570563	449.767015476327	-601.709902797659
1778.22943570563	451.503567659633	-601.709902797659
1776.49288352233	453.240119842939	-600.831816444368
1776.49288352233	454.976672026246	-600.831816444368
1776.49288352233	456.713224209552	-600.831816444368
1774.75633133902	458.449776392858	-599.954277286234
1774.75633133902	460.186328576164	-599.954277286234
1774.75633133902	461.922880759471	-599.954277286234
1773.01977915571	463.659432942777	-599.077285323255
1773.01977915571	465.395985126083	-599.077285323255
1771.28322697241	467.132537309389	-598.200840555433
1771.28322697241	468.869089492696	-598.200840555433
1771.28322697241	470.605641676002	-598.200840555433
1769.5466747891	472.342193859308	-597.324942982767
1767.81012260579	474.078746042615	-596.449592605256
1767.81012260579	475.815298225921	-596.449592605256
1766.07357042249	477.551850409227	-595.574789422901
1764.33701823918	479.288402592533	-594.700533435703
1762.60046605587	481.02495477584	-593.82682464366
1762.60046605587	482.761506959146	-593.82682464366
1762.60046605587	484.498059142452	-593.82682464366
1760.86391387257	486.234611325759	-592.953663046774
1759.12736168926	487.971163509065	-592.081048645043
1759.12736168926	489.707715692371	-592.081048645043
1757.39080950596	491.444267875677	-591.208981438469
1757.39080950596	493.180820058984	-591.208981438469
1755.65425732265	494.91737224229	-590.33746142705
1755.65425732265	496.653924425596	-590.33746142705
1753.91770513934	498.390476608903	-589.466488610787
1753.91770513934	500.127028792209	-589.466488610787
1752.18115295604	501.863580975515	-588.59606298968
1752.18115295604	503.600133158821	-588.59606298968
1750.44460077273	505.336685342128	-587.72618456373
1748.70804858942	507.073237525434	-586.856853332935
1748.70804858942	508.80978970874	-586.856853332935
1746.97149640612	510.546341892047	-585.988069297296
1746.97149640612	512.282894075353	-585.988069297296
1745.23494422281	514.019446258659	-585.119832456813
1743.49839203951	515.755998441965	-584.252142811487
1743.49839203951	517.492550625272	-584.252142811487
1741.7618398562	519.229102808578	-583.385000361316
1740.02528767289	520.965654991884	-582.518405106301
1740.02528767289	522.70220717519	-582.518405106301
1738.28873548959	524.438759358497	-581.652357046442
1736.55218330628	526.175311541803	-580.786856181739
1734.81563112297	527.911863725109	-579.921902512192
1733.07907893967	529.648415908416	-579.057496037801
1733.07907893967	531.384968091722	-579.057496037801
1731.34252675636	533.121520275028	-578.193636758566
1729.60597457306	534.858072458334	-577.330324674487
1727.86942238975	536.594624641641	-576.467559785564
1726.13287020644	538.331176824947	-575.605342091797
1726.13287020644	540.067729008253	-575.605342091797
1724.39631802314	541.80428119156	-574.743671593186
1722.65976583983	541.80428119156	-573.882548289731
1720.92321365652	543.540833374866	-573.021972181432
1719.18666147322	545.277385558172	-572.161943268289
1717.45010928991	547.013937741478	-571.302461550302
1715.71355710661	548.750489924785	-570.443527027471
1713.9770049233	550.487042108091	-569.585139699795
1712.24045273999	550.487042108091	-568.727299567276
1710.50390055669	552.223594291397	-567.870006629913
1708.76734837338	553.960146474703	-567.013260887706
1707.03079619007	553.960146474703	-566.157062340654
1705.29424400677	555.69669865801	-565.301410988759
1703.55769182346	557.433250841316	-564.44630683202
1701.82113964016	559.169803024622	-563.591749870436
1700.08458745685	560.906355207929	-562.737740104009
1698.34803527354	562.642907391235	-561.884277532738
1696.61148309024	564.379459574541	-561.031362156622
1694.87493090693	566.116011757847	-560.178993975663
1693.13837872362	567.852563941154	-559.327172989859
1691.40182654032	569.58911612446	-558.475899199212
1691.40182654032	571.325668307766	-558.475899199212
1689.66527435701	573.062220491073	-557.625172603721
1687.9287221737	574.798772674379	-556.774993203385
1686.1921699904	576.535324857685	-555.925360998205
1686.1921699904	578.271877040992	-555.925360998205
1684.45561780709	580.008429224298	-555.076275988182
1682.71906562379	581.744981407604	-554.227738173314
1682.71906562379	583.48153359091	-554.227738173314
1680.98251344048	585.218085774217	-553.379747553603
1679.24596125717	586.954637957523	-552.532304129047
1677.50940907387	588.691190140829	-551.685407899647
1675.77285689056	590.427742324135	-550.839058865404
1674.03630470725	592.164294507442	-549.993257026316
1672.29975252395	593.900846690748	-549.148002382384
1672.29975252395	595.637398874054	-549.148002382384
1670.56320034064	597.373951057361	-548.303294933609
1668.82664815734	599.110503240667	-547.459134679989
1667.09009597403	600.847055423973	-546.615521621525
1665.35354379072	602.583607607279	-545.772455758217
1663.61699160742	604.320159790586	-544.929937090065
1661.88043942411	604.320159790586	-544.08796561707
1660.1438872408	606.056711973892	-543.24654133923
1658.4073350575	607.793264157198	-542.405664256546
1656.67078287419	609.529816340505	-541.565334369018
1654.93423069089	611.266368523811	-540.725551676646
1653.19767850758	613.002920707117	-539.88631617943
1651.46112632427	614.739472890423	-539.04762787737
1649.72457414097	616.47602507373	-538.209486770466
1647.98802195766	618.212577257036	-537.371892858718
1646.25146977435	619.949129440342	-536.534846142126
1644.51491759105	621.685681623649	-535.69834662069
1642.77836540774	623.422233806955	-534.86239429441
1641.04181322444	625.158785990261	-534.026989163286
1639.30526104113	626.895338173567	-533.192131227318
1637.56870885782	628.631890356874	-532.357820486505
1635.83215667452	630.36844254018	-531.524056940849
1634.09560449121	630.36844254018	-530.690840590349
1632.3590523079	632.104994723486	-529.858171435005
1630.6225001246	633.841546906792	-529.026049474817
1628.88594794129	635.578099090099	-528.194474709784
1627.14939575799	635.578099090099	-527.363447139908
1625.41284357468	637.314651273405	-526.532966765188
1623.67629139137	639.051203456711	-525.703033585624
1621.93973920807	639.051203456711	-524.873647601215
1620.20318702476	640.787755640018	-524.044808811963
1618.46663484145	640.787755640018	-523.216517217866
1616.73008265815	640.787755640018	-522.388772818926
1614.99353047484	642.524307823324	-521.561575615141
1613.25697829153	644.26086000663	-520.734925606513
1611.52042610823	644.26086000663	-519.908822793041
1609.78387392492	645.997412189936	-519.083267174724
1608.04732174162	647.733964373243	-518.258258751564
1606.31076955831	649.470516556549	-517.433797523559
1604.574217375	651.207068739855	-516.60988349071
1602.8376651917	651.207068739855	-515.786516653018
1601.10111300839	652.943620923162	-514.963697010481
1599.36456082508	654.680173106468	-514.1414245631
1597.62800864178	654.680173106468	-513.319699310876
1595.89145645847	656.416725289774	-512.498521253807
1594.15490427517	656.416725289774	-511.677890391894
1592.41835209186	658.15327747308	-510.857806725138
1590.68179990855	658.15327747308	-510.038270253537
1588.94524772525	659.889829656387	-509.219280977092
1587.20869554194	659.889829656387	-508.400838895804
1585.47214335863	661.626381839693	-507.582944009671
1583.73559117533	661.626381839693	-506.765596318694
1581.99903899202	663.362934022999	-505.948795822873
1580.26248680872	663.362934022999	-505.132542522208
1578.52593462541	665.099486206306	-504.316836416699
1576.7893824421	665.099486206306	-503.501677506346
1575.0528302588	666.836038389612	-502.687065791149
1573.31627807549	666.836038389612	-501.873001271108
1571.57972589218	668.572590572918	-501.059483946224
1569.84317370888	670.309142756224	-500.246513816494
1568.10662152557	670.309142756224	-499.434090881921
1566.37006934227	672.045694939531	-498.622215142504
1564.63351715896	673.782247122837	-497.810886598243
1562.89696497565	673.782247122837	-497.000105249138
1561.16041279235	675.518799306143	-496.189871095189
1559.42386060904	675.518799306143	-495.380184136396
1557.68730842573	677.255351489449	-494.571044372759
1555.95075624243	678.991903672756	-493.762451804278
1554.21420405912	680.728455856062	-492.954406430952
1552.47765187581	682.465008039368	-492.146908252783
1550.74109969251	684.201560222675	-491.33995726977
1549.0045475092	684.201560222675	-490.533553481913
1547.2679953259	685.938112405981	-489.727696889211
1545.53144314259	687.674664589287	-488.922387491666
1543.79489095928	687.674664589287	-488.117625289277
1542.05833877598	689.411216772593	-487.313410282043
1540.32178659267	691.1477689559	-486.509742469966
1538.58523440936	691.1477689559	-485.706621853044
1536.84868222606	692.884321139206	-484.904048431279
1535.11213004275	692.884321139206	-484.10202220467
1533.37557785945	694.620873322512	-483.300543173216
1531.63902567614	696.357425505819	-482.499611336919
1529.90247349283	696.357425505819	-481.699226695777
1528.16592130953	696.357425505819	-480.899389249792
1526.42936912622	698.093977689125	-480.100098998962
1524.69281694291	698.093977689125	-479.301355943288
1522.95626475961	699.830529872431	-478.503160082771
1521.2197125763	699.830529872431	-477.705511417409
1519.483160393	701.567082055737	-476.908409947203
1517.74660820969	701.567082055737	-476.111855672154
1516.01005602638	701.567082055737	-475.31584859226
1514.27350384308	701.567082055737	-474.520388707522
1512.53695165977	701.567082055737	-473.725476017941
1510.80039947646	701.567082055737	-472.931110523515
1509.06384729316	701.567082055737	-472.137292224245
1507.32729510985	703.303634239044	-471.344021120131
1505.59074292655	703.303634239044	-470.551297211174
1503.85419074324	703.303634239044	-469.759120497372
1502.11763855993	705.04018642235	-468.967490978726
1500.38108637663	705.04018642235	-468.176408655236
1498.64453419332	706.776738605656	-467.385873526902
1496.90798201001	706.776738605656	-466.595885593724
1495.17142982671	708.513290788963	-465.806444855702
1493.4348776434	708.513290788963	-465.017551312836
1491.6983254601	710.249842972269	-464.229204965126
1489.96177327679	710.249842972269	-463.441405812572
1488.22522109348	710.249842972269	-462.654153855174
1486.48866891018	711.986395155575	-461.867449092932
1484.75211672687	711.986395155575	-461.081291525846
1483.01556454356	713.722947338881	-460.295681153916
1481.27901236026	713.722947338881	-459.510617977142
1479.54246017695	713.722947338881	-458.726101995524
1477.80590799364	715.459499522188	-457.942133209062
1476.06935581034	715.459499522188	-457.158711617755
1474.33280362703	717.196051705494	-456.375837221605
1472.59625144373	717.196051705494	-455.593510020611
1470.85969926042	717.196051705494	-454.811730014773
1469.12314707711	718.9326038888	-454.03049720409
1467.38659489381	718.9326038888	-453.249811588564
1465.6500427105	720.669156072106	-452.469673168194
1463.91349052719	720.669156072106	-451.690081942979
1462.17693834389	720.669156072106	-450.911037912921
1460.44038616058	722.405708255413	-450.132541078019
1458.70383397728	722.405708255413	-449.354591438272
1456.96728179397	722.405708255413	-448.577188993682
1455.23072961066	722.405708255413	-447.800333744247
1453.49417742736	722.405708255413	-447.024025689969
1451.75762524405	724.142260438719	-446.248264830846
1450.02107306074	724.142260438719	-445.47305116688
1448.28452087744	725.878812622025	-444.698384698069
1446.54796869413	725.878812622025	-443.924265424415
1444.81141651083	725.878812622025	-443.150693345916
1443.07486432752	727.615364805332	-442.377668462573
1441.33831214421	727.615364805332	-441.605190774387
1439.60175996091	727.615364805332	-440.833260281356
1437.8652077776	727.615364805332	-440.061876983481
1436.12865559429	727.615364805332	-439.291040880763
1434.39210341099	729.351916988638	-438.5207519732
1432.65555122768	729.351916988638	-437.751010260793
1430.91899904438	729.351916988638	-436.981815743543
1429.18244686107	729.351916988638	-436.213168421448
1427.44589467776	731.088469171944	-435.445068294509
1425.70934249446	731.088469171944	-434.677515362726
1423.97279031115	732.82502135525	-433.910509626099
1422.23623812784	732.82502135525	-433.144051084628
1420.49968594454	732.82502135525	-432.378139738314
1418.76313376123	734.561573538557	-431.612775587155
1417.02658157793	734.561573538557	-430.847958631152
1415.29002939462	734.561573538557	-430.083688870305
1413.55347721131	734.561573538557	-429.319966304614
1411.81692502801	734.561573538557	-428.556790934079
1410.0803728447	736.298125721863	-427.7941627587
1408.34382066139	736.298125721863	-427.032081778477
1406.60726847809	736.298125721863	-426.270547993409
1404.87071629478	736.298125721863	-425.509561403498
1403.13416411147	738.034677905169	-424.749122008743
1401.39761192817	738.034677905169	-423.989229809144
1399.66105974486	738.034677905169	-423.229884804701
1397.92450756156	738.034677905169	-422.471086995414
1396.18795537825	739.771230088476	-421.712836381283
1394.45140319494	739.771230088476	-420.955132962307
1392.71485101164	739.771230088476	-420.197976738488
1390.97829882833	739.771230088476	-419.441367709825
1389.24174664502	739.771230088476	-418.685305876318
1387.50519446172	739.771230088476	-417.929791237966
1385.76864227841	741.507782271782	-417.174823794771
1384.03209009511	741.507782271782	-416.420403546732
1382.2955379118	741.507782271782	-415.666530493848
1380.55898572849	741.507782271782	-414.913204636121
1378.82243354519	743.244334455088	-414.160425973549
1377.08588136188	743.244334455088	-413.408194506134
1375.34932917857	743.244334455088	-412.656510233874
1373.61277699527	743.244334455088	-411.905373156771
1371.87622481196	743.244334455088	-411.154783274824
1370.13967262866	743.244334455088	-410.404740588032
1368.40312044535	744.980886638394	-409.655245096396
1366.66656826204	744.980886638394	-408.906296799917
1364.93001607874	744.980886638394	-408.157895698593
1363.19346389543	744.980886638394	-407.410041792426
1361.45691171212	746.717438821701	-406.662735081414
1359.72035952882	746.717438821701	-405.915975565558
1357.98380734551	746.717438821701	-405.169763244859
1356.24725516221	746.717438821701	-404.424098119315
1354.5107029789	748.453991005007	-403.678980188927
1352.77415079559	748.453991005007	-402.934409453695
1351.03759861229	748.453991005007	-402.19038591362
1349.30104642898	748.453991005007	-401.4469095687
1347.56449424567	748.453991005007	-400.703980418936
1345.82794206237	750.190543188313	-399.961598464328
1344.09138987906	750.190543188313	-399.219763704876
1342.35483769575	750.190543188313	-398.47847614058
1340.61828551245	750.190543188313	-397.73773577144
1338.88173332914	750.190543188313	-396.997542597457
1337.14518114584	751.92709537162	-396.257896618629
1335.40862896253	751.92709537162	-395.518797834957
1333.67207677922	751.92709537162	-394.780246246441
1331.93552459592	751.92709537162	-394.042241853081
1330.19897241261	751.92709537162	-393.304784654877
1328.4624202293	751.92709537162	-392.567874651829
1326.725868046	753.663647554926	-391.831511843936
1324.98931586269	753.663647554926	-391.0956962312
1323.25276367939	753.663647554926	-390.36042781362
1321.51621149608	753.663647554926	-389.625706591196
1319.77965931277	753.663647554926	-388.891532563928
1318.04310712947	753.663647554926	-388.157905731816
1316.30655494616	755.400199738232	-387.42482609486
1314.57000276285	755.400199738232	-386.692293653059
1312.83345057955	755.400199738232	-385.960308406415
1311.09689839624	755.400199738232	-385.228870354927
1309.36034621294	755.400199738232	-384.497979498595
1307.62379402963	755.400199738232	-383.767635837418
1305.88724184632	755.400199738232	-383.037839371398
1304.15068966302	755.400199738232	-382.308590100533
1302.41413747971	755.400199738232	-381.579888024825
1300.6775852964	755.400199738232	-380.851733144273
1298.9410331131	757.136751921538	-380.124125458876
1297.20448092979	757.136751921538	-379.397064968636
1295.46792874649	757.136751921538	-378.670551673551
1293.73137656318	757.136751921538	-377.944585573623
1291.99482437987	757.136751921538	-377.21916666885
1290.25827219657	757.136751921538	-376.494294959234
1288.52172001326	757.136751921538	-375.769970444773
1286.78516782995	757.136751921538	-375.046193125469
1285.04861564665	757.136751921538	-374.32296300132
1283.31206346334	757.136751921538	-373.600280072327
1281.57551128004	757.136751921538	-372.878144338491
1279.83895909673	757.136751921538	-372.15655579981
1278.10240691342	757.136751921538	-371.435514456285
1276.36585473012	757.136751921538	-370.715020307917
1274.62930254681	757.136751921538	-369.995073354704
1272.8927503635	758.873304104845	-369.275673596647
1271.1561981802	758.873304104845	-368.556821033746
1269.41964599689	758.873304104845	-367.838515666002
1267.68309381358	758.873304104845	-367.120757493413
1265.94654163028	758.873304104845	-366.40354651598
1264.20998944697	758.873304104845	-365.686882733703
1262.47343726367	758.873304104845	-364.970766146582
1260.73688508036	758.873304104845	-364.255196754617
1259.00033289705	758.873304104845	-363.540174557808
1257.26378071375	758.873304104845	-362.825699556155
1255.52722853044	760.609856288151	-362.111771749658
1253.79067634713	760.609856288151	-361.398391138317
1252.05412416383	760.609856288151	-360.685557722132
1250.31757198052	760.609856288151	-359.973271501103
1248.58101979722	760.609856288151	-359.26153247523
1246.84446761391	760.609856288151	-358.550340644513
1245.1079154306	760.609856288151	-357.839696008952
1243.3713632473	760.609856288151	-357.129598568547
1241.63481106399	760.609856288151	-356.420048323298
1239.89825888068	760.609856288151	-355.711045273204
1238.16170669738	760.609856288151	-355.002589418267
1236.42515451407	762.346408471457	-354.294680758486
1234.68860233077	762.346408471457	-353.587319293861
1232.95205014746	762.346408471457	-352.880505024391
1231.21549796415	762.346408471457	-352.174237950078
1229.47894578085	762.346408471457	-351.468518070921
1227.74239359754	762.346408471457	-350.76334538692
1226.00584141423	764.082960654763	-350.058719898074
1224.26928923093	764.082960654763	-349.354641604385
1222.53273704762	764.082960654763	-348.651110505851
1220.79618486432	764.082960654763	-347.948126602474
1219.05963268101	764.082960654763	-347.245689894253
1217.3230804977	764.082960654763	-346.543800381187
1215.5865283144	764.082960654763	-345.842458063278
1213.84997613109	764.082960654763	-345.141662940524
1212.11342394778	764.082960654763	-344.441415012927
1210.37687176448	764.082960654763	-343.741714280485
1208.64031958117	764.082960654763	-343.042560743199
1206.90376739787	764.082960654763	-342.34395440107
1205.16721521456	764.082960654763	-341.645895254096
1203.43066303125	764.082960654763	-340.948383302279
1201.69411084795	764.082960654763	-340.251418545617
1199.95755866464	764.082960654763	-339.555000984111
1198.22100648133	764.082960654763	-338.859130617762
1196.48445429803	764.082960654763	-338.163807446568
1194.74790211472	764.082960654763	-337.46903147053
1193.01134993141	764.082960654763	-336.774802689648
1191.27479774811	764.082960654763	-336.081121103923
1189.5382455648	764.082960654763	-335.387986713353
1187.8016933815	764.082960654763	-334.695399517939
1186.06514119819	764.082960654763	-334.003359517681
1184.32858901488	764.082960654763	-333.311866712579
1182.59203683158	764.082960654763	-332.620921102633
1180.85548464827	764.082960654763	-331.930522687843
1179.11893246496	764.082960654763	-331.240671468209
1177.38238028166	764.082960654763	-330.551367443731
1175.64582809835	764.082960654763	-329.862610614409
1173.90927591505	764.082960654763	-329.174400980243
1172.17272373174	764.082960654763	-328.486738541233
1170.43617154843	764.082960654763	-327.799623297379
1168.69961936513	764.082960654763	-327.113055248681
1166.96306718182	764.082960654763	-326.427034395139
1165.22651499851	765.81951283807	-325.741560736753
1163.48996281521	765.81951283807	-325.056634273523
1161.7534106319	765.81951283807	-324.372255005449
1160.0168584486	765.81951283807	-323.68842293253
1158.28030626529	765.81951283807	-323.005138054768
1156.54375408198	765.81951283807	-322.322400372162
1154.80720189868	765.81951283807	-321.640209884712
1153.07064971537	765.81951283807	-320.958566592417
1151.33409753206	765.81951283807	-320.277470495279
1149.59754534876	765.81951283807	-319.596921593297
1147.86099316545	765.81951283807	-318.916919886471
1146.12444098215	765.81951283807	-318.2374653748
1144.38788879884	765.81951283807	-317.558558058286
1142.65133661553	765.81951283807	-316.880197936927
1140.91478443223	765.81951283807	-316.202385010725
1139.17823224892	765.81951283807	-315.525119279678
1137.44168006561	765.81951283807	-314.848400743788
1135.70512788231	765.81951283807	-314.172229403054
1133.968575699	765.81951283807	-313.496605257475
1132.23202351569	765.81951283807	-312.821528307052
1130.49547133239	765.81951283807	-312.146998551786
1128.75891914908	765.81951283807	-311.473015991675
1127.02236696578	765.81951283807	-310.799580626721
1125.28581478247	765.81951283807	-310.126692456922
1123.54926259916	765.81951283807	-309.454351482279
1121.81271041586	767.556065021376	-308.782557702793
1120.07615823255	767.556065021376	-308.111311118462
1118.33960604924	767.556065021376	-307.440611729287
1116.60305386594	767.556065021376	-306.770459535269
1114.86650168263	767.556065021376	-306.100854536406
1113.12994949933	767.556065021376	-305.431796732699
1111.39339731602	767.556065021376	-304.763286124148
1109.65684513271	767.556065021376	-304.095322710753
1107.92029294941	767.556065021376	-303.427906492515
1106.1837407661	767.556065021376	-302.761037469432
1104.44718858279	767.556065021376	-302.094715641505
1102.71063639949	767.556065021376	-301.428941008734
1100.97408421618	767.556065021376	-300.763713571119
1099.23753203288	767.556065021376	-300.09903332866
1097.50097984957	767.556065021376	-299.434900281357
1095.76442766626	767.556065021376	-298.77131442921
1094.02787548296	767.556065021376	-298.108275772219
1092.29132329965	767.556065021376	-297.445784310384
1090.55477111634	767.556065021376	-296.783840043705
1088.81821893304	767.556065021376	-296.122442972182
1087.08166674973	767.556065021376	-295.461593095815
1085.34511456643	767.556065021376	-294.801290414603
1083.60856238312	767.556065021376	-294.141534928548
1081.87201019981	767.556065021376	-293.482326637649
1080.13545801651	767.556065021376	-292.823665541906
1078.3989058332	767.556065021376	-292.165551641319
1076.66235364989	767.556065021376	-291.507984935888
1074.92580146659	767.556065021376	-290.850965425612
1073.18924928328	767.556065021376	-290.194493110493
1071.45269709998	767.556065021376	-289.53856799053
1069.71614491667	767.556065021376	-288.883190065722
1067.97959273336	767.556065021376	-288.228359336071
1066.24304055006	767.556065021376	-287.574075801576
1064.50648836675	767.556065021376	-286.920339462236
1062.76993618344	767.556065021376	-286.267150318053
1061.03338400014	767.556065021376	-285.614508369025
1059.29683181683	767.556065021376	-284.962413615154
1057.56027963352	767.556065021376	-284.310866056438
1055.82372745022	767.556065021376	-283.659865692879
1054.08717526691	767.556065021376	-283.009412524475
1052.35062308361	767.556065021376	-282.359506551228
1050.6140709003	767.556065021376	-281.710147773136
1048.87751871699	767.556065021376	-281.061336190201
1047.14096653369	767.556065021376	-280.413071802421
1045.40441435038	767.556065021376	-279.765354609797
1043.66786216707	767.556065021376	-279.11818461233
1041.93130998377	767.556065021376	-278.471561810018
1040.19475780046	767.556065021376	-277.825486202862
1038.45820561716	767.556065021376	-277.179957790863
1036.72165343385	767.556065021376	-276.534976574019
1034.98510125054	767.556065021376	-275.890542552331
1033.24854906724	767.556065021376	-275.246655725799
1031.51199688393	767.556065021376	-274.603316094424
1029.77544470062	767.556065021376	-273.960523658204
1028.03889251732	767.556065021376	-273.31827841714
1026.30234033401	767.556065021376	-272.676580371232
1024.56578815071	767.556065021376	-272.03542952048
1022.8292359674	767.556065021376	-271.394825864884
1021.09268378409	767.556065021376	-270.754769404444
1019.35613160079	767.556065021376	-270.11526013916
1017.61957941748	767.556065021376	-269.476298069032
1015.88302723417	765.81951283807	-268.83788319406
1014.14647505087	765.81951283807	-268.200015514244
1012.40992286756	765.81951283807	-267.562695029584
1010.67337068426	765.81951283807	-266.92592174008
1008.93681850095	765.81951283807	-266.289695645732
1007.20026631764	765.81951283807	-265.65401674654
1005.46371413434	765.81951283807	-265.018885042504
1003.72716195103	765.81951283807	-264.384300533624
1001.99060976772	765.81951283807	-263.750263219899
1000.25405758442	765.81951283807	-263.116773101331
998.517505401111	765.81951283807	-262.483830177919
996.780953217805	765.81951283807	-261.851434449663
995.044401034499	765.81951283807	-261.219585916562
993.307848851192	765.81951283807	-260.588284578618
991.571296667886	765.81951283807	-259.95753043583
989.83474448458	765.81951283807	-259.327323488198
988.098192301274	765.81951283807	-258.697663735721
986.361640117967	765.81951283807	-258.068551178401
984.625087934661	765.81951283807	-257.439985816236
982.888535751355	765.81951283807	-256.811967649228
981.151983568049	765.81951283807	-256.184496677375
979.415431384742	765.81951283807	-255.557572900679
977.678879201436	765.81951283807	-254.931196319138
975.94232701813	765.81951283807	-254.305366932754
974.205774834824	765.81951283807	-253.680084741525
972.469222651517	765.81951283807	-253.055349745453
970.732670468211	765.81951283807	-252.431161944536
968.996118284905	765.81951283807	-251.807521338776
967.259566101598	767.556065021376	-251.184427928171
965.523013918292	767.556065021376	-250.561881712722
963.786461734986	767.556065021376	-249.93988269243
962.04990955168	767.556065021376	-249.318430867293
960.313357368373	767.556065021376	-248.697526237312
958.576805185067	767.556065021376	-248.077168802488
956.840253001761	767.556065021376	-247.457358562819
955.103700818454	767.556065021376	-246.838095518306
953.367148635148	767.556065021376	-246.219379668949
951.630596451842	767.556065021376	-245.601211014748
949.894044268535	767.556065021376	-244.983589555704
948.157492085229	767.556065021376	-244.366515291815
946.420939901923	769.292617204682	-243.749988223082
944.684387718617	769.292617204682	-243.134008349505
942.94783553531	769.292617204682	-242.518575671084
941.211283352004	769.292617204682	-241.903690187819
939.474731168698	769.292617204682	-241.28935189971
937.738178985392	769.292617204682	-240.675560806757
936.001626802085	767.556065021376	-240.06231690896
934.265074618779	767.556065021376	-239.449620206319
932.528522435473	767.556065021376	-238.837470698834
930.791970252166	767.556065021376	-238.225868386505
929.05541806886	767.556065021376	-237.614813269332
927.318865885554	767.556065021376	-237.004305347315
925.582313702248	767.556065021376	-236.394344620453
923.845761518941	767.556065021376	-235.784931088748
922.109209335635	767.556065021376	-235.176064752199
920.372657152329	765.81951283807	-234.567745610806
918.636104969022	765.81951283807	-233.959973664569
916.899552785716	765.81951283807	-233.352748913487
915.16300060241	765.81951283807	-232.746071357562
913.426448419104	765.81951283807	-232.139940996793
911.689896235797	765.81951283807	-231.534357831179
909.953344052491	765.81951283807	-230.929321860722
908.216791869185	765.81951283807	-230.324833085421
906.480239685878	764.082960654763	-229.720891505275
904.743687502572	764.082960654763	-229.117497120286
903.007135319266	764.082960654763	-228.514649930452
901.27058313596	764.082960654763	-227.912349935775
899.534030952653	764.082960654763	-227.310597136254
897.797478769347	764.082960654763	-226.709391531888
896.060926586041	764.082960654763	-226.108733122679
894.324374402735	764.082960654763	-225.508621908625
892.587822219428	762.346408471457	-224.909057889727
890.851270036122	762.346408471457	-224.310041065986
889.114717852816	762.346408471457	-223.7115714374
887.378165669509	762.346408471457	-223.113649003971
885.641613486203	760.609856288151	-222.516273765697
883.905061302897	760.609856288151	-221.919445722579
882.168509119591	760.609856288151	-221.323164874617
880.431956936284	760.609856288151	-220.727431221812
878.695404752978	760.609856288151	-220.132244764162
876.958852569672	760.609856288151	-219.537605501668
875.222300386365	758.873304104845	-218.94351343433
873.485748203059	758.873304104845	-218.349968562149
871.749196019753	758.873304104845	-217.756970885123
870.012643836447	758.873304104845	-217.164520403253
868.27609165314	758.873304104845	-216.572617116539
866.539539469834	758.873304104845	-215.981261024981
864.802987286528	757.136751921538	-215.390452128579
863.066435103221	757.136751921538	-214.800190427333
861.329882919915	757.136751921538	-214.210475921243
859.593330736609	757.136751921538	-213.621308610309
857.856778553303	757.136751921538	-213.032688494531
856.120226369996	757.136751921538	-212.444615573909
854.38367418669	757.136751921538	-211.857089848443
852.647122003384	757.136751921538	-211.270111318133
850.910569820078	755.400199738232	-210.683679982979
849.174017636771	755.400199738232	-210.097795842981
847.437465453465	755.400199738232	-209.512458898139
845.700913270159	755.400199738232	-208.927669148453
843.964361086852	755.400199738232	-208.343426593922
842.227808903546	755.400199738232	-207.759731234548
840.49125672024	753.663647554926	-207.17658307033
838.754704536934	753.663647554926	-206.593982101268
837.018152353627	753.663647554926	-206.011928327362
835.281600170321	753.663647554926	-205.430421748611
833.545047987015	753.663647554926	-204.849462365017
831.808495803708	753.663647554926	-204.269050176579
830.071943620402	753.663647554926	-203.689185183296
828.335391437096	751.92709537162	-203.10986738517
826.59883925379	751.92709537162	-202.531096782199
824.862287070483	751.92709537162	-201.952873374385
823.125734887177	751.92709537162	-201.375197161727
821.389182703871	751.92709537162	-200.798068144224
819.652630520564	751.92709537162	-200.221486321878
817.916078337258	751.92709537162	-199.645451694687
816.179526153952	751.92709537162	-199.069964262653
814.442973970646	750.190543188313	-198.495024025774
812.706421787339	750.190543188313	-197.920630984051
810.969869604033	750.190543188313	-197.346785137485
809.233317420727	750.190543188313	-196.773486486074
807.496765237421	748.453991005007	-196.20073502982
805.760213054114	748.453991005007	-195.628530768721
804.023660870808	748.453991005007	-195.056873702778
802.287108687502	748.453991005007	-194.485763831992
800.550556504195	748.453991005007	-193.915201156361
798.814004320889	746.717438821701	-193.345185675886
797.077452137583	746.717438821701	-192.775717390567
795.340899954277	744.980886638394	-192.206796300404
793.60434777097	744.980886638394	-191.638422405398
791.867795587664	744.980886638394	-191.070595705547
790.131243404358	744.980886638394	-190.503316200852
788.394691221051	743.244334455088	-189.936583891313
786.658139037745	743.244334455088	-189.37039877693
784.921586854439	743.244334455088	-188.804760857703
783.185034671133	743.244334455088	-188.239670133632
781.448482487826	741.507782271782	-187.675126604717
779.71193030452	741.507782271782	-187.111130270958
777.975378121214	741.507782271782	-186.547681132355
776.238825937907	741.507782271782	-185.984779188908
774.502273754601	741.507782271782	-185.422424440617
772.765721571295	739.771230088476	-184.860616887482
771.029169387989	739.771230088476	-184.299356529503
769.292617204682	739.771230088476	-183.73864336668
767.556065021376	739.771230088476	-183.178477399013
765.81951283807	739.771230088476	-182.618858626501
764.082960654763	738.034677905169	-182.059787049146
762.346408471457	738.034677905169	-181.501262666947
760.609856288151	738.034677905169	-180.943285479904
758.873304104845	738.034677905169	-180.385855488017
757.136751921538	738.034677905169	-179.828972691285
755.400199738232	736.298125721863	-179.27263708971
753.663647554926	736.298125721863	-178.716848683291
751.92709537162	736.298125721863	-178.161607472027
750.190543188313	736.298125721863	-177.60691345592
748.453991005007	734.561573538557	-177.052766634969
746.717438821701	734.561573538557	-176.499167009173
744.980886638394	734.561573538557	-175.946114578534
743.244334455088	734.561573538557	-175.39360934305
741.507782271782	734.561573538557	-174.841651302723
739.771230088476	734.561573538557	-174.290240457551
738.034677905169	734.561573538557	-173.739376807536
736.298125721863	734.561573538557	-173.189060352676
734.561573538557	732.82502135525	-172.639291092973
732.82502135525	732.82502135525	-172.090069028425
731.088469171944	732.82502135525	-171.541394159033
729.351916988638	732.82502135525	-170.993266484798
727.615364805332	731.088469171944	-170.445686005718
725.878812622025	731.088469171944	-169.898652721794
724.142260438719	731.088469171944	-169.352166633027
722.405708255413	731.088469171944	-168.806227739415
720.669156072106	731.088469171944	-168.260836040959
718.9326038888	731.088469171944	-167.71599153766
717.196051705494	731.088469171944	-167.171694229516
715.459499522188	731.088469171944	-166.627944116528
713.722947338881	731.088469171944	-166.084741198696
711.986395155575	729.351916988638	-165.54208547602
710.249842972269	729.351916988638	-164.9999769485
708.513290788963	729.351916988638	-164.458415616137
706.776738605656	727.615364805332	-163.917401478929
705.04018642235	727.615364805332	-163.376934536877
703.303634239044	727.615364805332	-162.837014789981
701.567082055737	727.615364805332	-162.297642238241
699.830529872431	725.878812622025	-161.758816881657
698.093977689125	725.878812622025	-161.220538720229
696.357425505819	725.878812622025	-160.682807753957
694.620873322512	725.878812622025	-160.145623982841
692.884321139206	724.142260438719	-159.60898740688
691.1477689559	724.142260438719	-159.072898026076
689.411216772593	724.142260438719	-158.537355840428
687.674664589287	724.142260438719	-158.002360849936
685.938112405981	724.142260438719	-157.4679130546
684.201560222675	722.405708255413	-156.93401245442
682.465008039368	722.405708255413	-156.400659049395
680.728455856062	722.405708255413	-155.867852839527
678.991903672756	722.405708255413	-155.335593824815
677.255351489449	722.405708255413	-154.803882005259
675.518799306143	722.405708255413	-154.272717380858
673.782247122837	720.669156072106	-153.742099951614
672.045694939531	720.669156072106	-153.212029717526
670.309142756224	720.669156072106	-152.682506678593
668.572590572918	720.669156072106	-152.153530834817
666.836038389612	720.669156072106	-151.625102186196
665.099486206306	720.669156072106	-151.097220732732
663.362934022999	720.669156072106	-150.569886474423
661.626381839693	720.669156072106	-150.043099411271
659.889829656387	718.9326038888	-149.516859543274
658.15327747308	718.9326038888	-148.991166870434
656.416725289774	718.9326038888	-148.466021392749
654.680173106468	718.9326038888	-147.941423110221
652.943620923162	717.196051705494	-147.417372022848
651.207068739855	717.196051705494	-146.893868130632
649.470516556549	715.459499522188	-146.370911433571
647.733964373243	715.459499522188	-145.848501931666
645.997412189936	715.459499522188	-145.326639624918
644.26086000663	713.722947338881	-144.805324513325
642.524307823324	713.722947338881	-144.284556596888
640.787755640018	713.722947338881	-143.764335875607
639.051203456711	711.986395155575	-143.244662349483
637.314651273405	711.986395155575	-142.725536018514
635.578099090099	711.986395155575	-142.206956882701
633.841546906792	711.986395155575	-141.688924942044
632.104994723486	710.249842972269	-141.171440196543
630.36844254018	710.249842972269	-140.654502646198
628.631890356874	708.513290788963	-140.13811229101
626.895338173567	708.513290788963	-139.622269130977
625.158785990261	706.776738605656	-139.1069731661
623.422233806955	706.776738605656	-138.592224396379
621.685681623649	706.776738605656	-138.078022821814
619.949129440342	705.04018642235	-137.564368442405
618.212577257036	705.04018642235	-137.051261258152
616.47602507373	705.04018642235	-136.538701269055
614.739472890423	705.04018642235	-136.026688475114
613.002920707117	703.303634239044	-135.515222876328
611.266368523811	703.303634239044	-135.004304472699
609.529816340505	701.567082055737	-134.493933264226
607.793264157198	701.567082055737	-133.984109250909
606.056711973892	701.567082055737	-133.474832432748
604.320159790586	699.830529872431	-132.966102809743
602.583607607279	699.830529872431	-132.457920381893
600.847055423973	699.830529872431	-131.9502851492
599.110503240667	698.093977689125	-131.443197111663
597.373951057361	698.093977689125	-130.936656269281
595.637398874054	698.093977689125	-130.430662622056
593.900846690748	698.093977689125	-129.925216169987
592.164294507442	698.093977689125	-129.420316913073
590.427742324135	696.357425505819	-128.915964851316
588.691190140829	696.357425505819	-128.412159984715
586.954637957523	696.357425505819	-127.908902313269
585.218085774217	694.620873322512	-127.40619183698
583.48153359091	694.620873322512	-126.904028555846
581.744981407604	694.620873322512	-126.402412469869
580.008429224298	694.620873322512	-125.901343579047
578.271877040992	692.884321139206	-125.400821883382
576.535324857685	692.884321139206	-124.900847382872
574.798772674379	692.884321139206	-124.401420077519
573.062220491073	691.1477689559	-123.902539967321
571.325668307766	691.1477689559	-123.404207052279
569.58911612446	691.1477689559	-122.906421332394
567.852563941154	689.411216772593	-122.409182807664
566.116011757847	689.411216772593	-121.91249147809
564.379459574541	689.411216772593	-121.416347343673
562.642907391235	689.411216772593	-120.920750404411
560.906355207929	687.674664589287	-120.425700660305
559.169803024622	687.674664589287	-119.931198111355
557.433250841316	687.674664589287	-119.437242757562
555.69669865801	685.938112405981	-118.943834598924
553.960146474703	685.938112405981	-118.450973635442
552.223594291397	685.938112405981	-117.958659867116
550.487042108091	684.201560222675	-117.466893293946
548.750489924785	684.201560222675	-116.975673915932
547.013937741478	682.465008039368	-116.485001733074
545.277385558172	682.465008039368	-115.994876745372
543.540833374866	682.465008039368	-115.505298952826
541.80428119156	680.728455856062	-115.016268355436
540.067729008253	680.728455856062	-114.527784953202
538.331176824947	678.991903672756	-114.039848746124
536.594624641641	678.991903672756	-113.552459734202
534.858072458334	677.255351489449	-113.065617917436
533.121520275028	677.255351489449	-112.579323295826
531.384968091722	677.255351489449	-112.093575869372
529.648415908416	675.518799306143	-111.608375638074
527.911863725109	675.518799306143	-111.123722601931
526.175311541803	673.782247122837	-110.639616760945
524.438759358497	673.782247122837	-110.156058115115
522.70220717519	673.782247122837	-109.673046664441
520.965654991884	672.045694939531	-109.190582408923
519.229102808578	670.309142756224	-108.70866534856
517.492550625272	670.309142756224	-108.227295483354
515.755998441965	670.309142756224	-107.746472813304
514.019446258659	670.309142756224	-107.266197338409
512.282894075353	668.572590572918	-106.786469058671
510.546341892047	668.572590572918	-106.307287974088
508.80978970874	668.572590572918	-105.828654084662
507.073237525434	666.836038389612	-105.350567390392
505.336685342128	666.836038389612	-104.873027891277
503.600133158821	665.099486206306	-104.396035587319
501.863580975515	665.099486206306	-103.919590478516
500.127028792209	665.099486206306	-103.44369256487
498.390476608903	663.362934022999	-102.968341846379
496.653924425596	663.362934022999	-102.493538323044
494.91737224229	661.626381839693	-102.019281994866
493.180820058984	661.626381839693	-101.545572861843
491.444267875677	661.626381839693	-101.072410923977
489.707715692371	659.889829656387	-100.599796181266
487.971163509065	659.889829656387	-100.127728633711
486.234611325759	659.889829656387	-99.6562082813126
484.498059142452	658.15327747308	-99.1852351240698
482.761506959146	658.15327747308	-98.7148091619831
481.02495477584	658.15327747308	-98.2449303950523
479.288402592533	658.15327747308	-97.7755988232775
477.551850409227	656.416725289774	-97.3068144466587
475.815298225921	656.416725289774	-96.8385772651959
474.078746042615	656.416725289774	-96.370887278889
472.342193859308	654.680173106468	-95.9037444877381
470.605641676002	652.943620923162	-95.4371488917432
468.869089492696	652.943620923162	-94.9711004909043
467.132537309389	651.207068739855	-94.5055992852213
465.395985126083	651.207068739855	-94.0406452746944
463.659432942777	651.207068739855	-93.5762384593234
461.922880759471	649.470516556549	-93.1123788391084
460.186328576164	649.470516556549	-92.6490664140493
458.449776392858	649.470516556549	-92.1863011841463
456.713224209552	647.733964373243	-91.7240831493992
454.976672026246	647.733964373243	-91.2624123098081
453.240119842939	647.733964373243	-90.801288665373
451.503567659633	647.733964373243	-90.3407122160938
449.767015476327	645.997412189936	-89.8806829619707
448.03046329302	644.26086000663	-89.4212009030035
446.293911109714	644.26086000663	-88.9622660391923
444.557358926408	642.524307823324	-88.503878370537
442.820806743102	642.524307823324	-88.0460378970378
441.084254559795	642.524307823324	-87.5887446186945
439.347702376489	640.787755640018	-87.1319985355072
437.611150193183	640.787755640018	-86.6757996474759
435.874598009876	639.051203456711	-86.2201479546005
434.13804582657	639.051203456711	-85.7650434568812
432.401493643264	639.051203456711	-85.3104861543178
430.664941459958	639.051203456711	-84.8564760469104
428.928389276651	639.051203456711	-84.4030131346589
427.191837093345	637.314651273405	-83.9500974175635
425.455284910039	637.314651273405	-83.497728895624
423.718732726732	637.314651273405	-83.0459075688405
421.982180543426	635.578099090099	-82.594633437213
420.24562836012	635.578099090099	-82.1439065007415
418.509076176814	633.841546906792	-81.6937267594259
416.772523993507	633.841546906792	-81.2440942132663
415.035971810201	633.841546906792	-80.7950088622627
413.299419626895	632.104994723486	-80.3464707064151
411.562867443589	632.104994723486	-79.8984797457234
409.826315260282	632.104994723486	-79.4510359801878
408.089763076976	630.36844254018	-79.0041394098081
406.35321089367	630.36844254018	-78.5577900345843
404.616658710363	628.631890356874	-78.1119878545166
402.880106527057	628.631890356874	-77.6667328696049
401.143554343751	626.895338173567	-77.2220250798491
399.407002160445	626.895338173567	-76.7778644852493
397.670449977138	626.895338173567	-76.3342510858054
395.933897793832	625.158785990261	-75.8911848815176
394.197345610526	625.158785990261	-75.4486658723857
392.460793427219	623.422233806955	-75.0066940584098
390.724241243913	623.422233806955	-74.5652694395899
388.987689060607	623.422233806955	-74.124392015926
387.251136877301	621.685681623649	-73.684061787418
385.514584693994	621.685681623649	-73.2442787540661
383.778032510688	619.949129440342	-72.80504291587
382.041480327382	619.949129440342	-72.36635427283
380.304928144075	619.949129440342	-71.928212824946
378.568375960769	618.212577257036	-71.4906185722179
376.831823777463	618.212577257036	-71.0535715146458
375.095271594157	616.47602507373	-70.6170716522297
373.35871941085	616.47602507373	-70.1811189849696
371.622167227544	614.739472890423	-69.7457135128654
369.885615044238	614.739472890423	-69.3108552359173
368.149062860932	614.739472890423	-68.8765441541251
366.412510677625	613.002920707117	-68.4427802674888
364.675958494319	613.002920707117	-68.0095635760086
362.939406311013	613.002920707117	-67.5768940796843
361.202854127706	611.266368523811	-67.144771778516
359.4663019444	609.529816340505	-66.7131966725037
357.729749761094	609.529816340505	-66.2821687616474
355.993197577788	609.529816340505	-65.851688045947
354.256645394481	607.793264157198	-65.4217545254027
352.520093211175	607.793264157198	-64.9923682000143
350.783541027869	606.056711973892	-64.5635290697819
349.046988844562	606.056711973892	-64.1352371347054
347.310436661256	604.320159790586	-63.7074923947849
345.57388447795	602.583607607279	-63.2802948500205
343.837332294644	602.583607607279	-62.853644500412
342.100780111337	600.847055423973	-62.4275413459594
340.364227928031	600.847055423973	-62.0019853866629
[truncated: 109 more rows]
