# Supplementary material for: Mechanics of Drosophila wing deployment
Source: Nat Commun. 2024 Dec 11;15:10577. doi: 10.1038/s41467-024-54527-0 (PMC11634967; doi:10.1038/s41467-024-54527-0)
Supplement: Supplementary file 18 — Source data [file 41467_2024_54527_MOESM18_ESM.zip › source_data/figS2c/figS2c_0072.txt]

x_um	y_um	z_um
0	0	-10.7451438478053
1.73655218330628	-1.73655218330628	-10.8867667002864
1.73655218330628	-3.47310436661256	-10.8867667002864
1.73655218330628	-5.20965654991884	-10.8867667002864
3.47310436661256	-6.94620873322512	-11.030442918957
5.20965654991884	-8.6827609165314	-11.1761725038171
6.94620873322512	-10.4193130998377	-11.3239554548667
6.94620873322512	-12.155865283144	-11.3239554548667
8.6827609165314	-13.8924174664502	-11.4737917721057
10.4193130998377	-15.6289696497565	-11.6256814555342
12.155865283144	-17.3655218330628	-11.7796245051522
13.8924174664502	-19.1020740163691	-11.9356209209597
13.8924174664502	-20.8386261996754	-11.9356209209597
15.6289696497565	-22.5751783829816	-12.0936707029567
17.3655218330628	-24.3117305662879	-12.2537738511431
17.3655218330628	-26.0482827495942	-12.2537738511431
19.1020740163691	-27.7848349329005	-12.415930365519
20.8386261996754	-29.5213871162068	-12.5801402460844
22.5751783829816	-31.2579392995131	-12.7464034928393
22.5751783829816	-32.9944914828193	-12.7464034928393
24.3117305662879	-34.7310436661256	-12.9147201057836
26.0482827495942	-36.4675958494319	-13.0850900849174
27.7848349329005	-38.2041480327382	-13.2575134302407
27.7848349329005	-39.9407002160445	-13.2575134302407
27.7848349329005	-41.6772523993507	-13.2575134302407
29.5213871162068	-43.413804582657	-13.4319901417535
31.2579392995131	-45.1503567659633	-13.6085202194558
31.2579392995131	-46.8869089492696	-13.6085202194558
32.9944914828193	-48.6234611325759	-13.7871036633475
34.7310436661256	-50.3600133158821	-13.9677404734287
34.7310436661256	-52.0965654991884	-13.9677404734287
36.4675958494319	-53.8331176824947	-14.1504306496994
38.2041480327382	-55.569669865801	-14.3351741921596
38.2041480327382	-57.3062220491073	-14.3351741921596
39.9407002160445	-59.0427742324135	-14.5219711008093
41.6772523993507	-60.7793264157198	-14.7108213756484
41.6772523993507	-62.5158785990261	-14.7108213756484
43.413804582657	-64.2524307823324	-14.901725016677
45.1503567659633	-65.9889829656387	-15.0946820238951
46.8869089492696	-67.7255351489449	-15.2896923973027
48.6234611325759	-69.4620873322512	-15.4867561368997
50.3600133158821	-69.4620873322512	-15.6858732426862
52.0965654991884	-71.1986395155575	-15.8870437146622
52.0965654991884	-72.9351916988638	-15.8870437146622
53.8331176824947	-74.6717438821701	-16.0902675528277
55.569669865801	-76.4082960654763	-16.2955447571827
57.3062220491073	-78.1448482487826	-16.5028753277271
57.3062220491073	-79.8814004320889	-16.5028753277271
59.0427742324135	-81.6179526153952	-16.712259264461
60.7793264157198	-83.3545047987015	-16.9236965673844
62.5158785990261	-85.0910569820078	-17.1371872364973
64.2524307823324	-86.827609165314	-17.3527312717997
65.9889829656387	-88.5641613486203	-17.5703286732915
65.9889829656387	-90.3007135319266	-17.5703286732915
67.7255351489449	-92.0372657152329	-17.7899794409728
69.4620873322512	-93.7738178985391	-18.0116835748436
71.1986395155575	-95.5103700818454	-18.2354410749039
72.9351916988638	-97.2469222651517	-18.4612519411536
74.6717438821701	-98.983474448458	-18.6891161735928
76.4082960654763	-100.720026631764	-18.9190337722215
78.1448482487826	-102.456578815071	-19.1510047370397
79.8814004320889	-104.193130998377	-19.3850290680474
81.6179526153952	-105.929683181683	-19.6211067652445
83.3545047987015	-107.666235364989	-19.8592378286311
85.0910569820078	-109.402787548296	-20.0994222582072
86.827609165314	-111.139339731602	-20.3416600539728
88.5641613486203	-112.875891914908	-20.5859512159278
90.3007135319266	-114.612444098215	-20.8322957440724
92.0372657152329	-114.612444098215	-21.0806936384064
93.7738178985391	-116.348996281521	-21.3311448989299
95.5103700818454	-118.085548464827	-21.5836495256428
97.2469222651517	-119.822100648133	-21.8382075185453
97.2469222651517	-121.55865283144	-21.8382075185453
98.983474448458	-123.295205014746	-22.0948188776372
100.720026631764	-125.031757198052	-22.3534836029186
102.456578815071	-126.768309381358	-22.6142016943895
104.193130998377	-128.504861564665	-22.8769731520498
105.929683181683	-130.241413747971	-23.1417979758997
107.666235364989	-131.977965931277	-23.408676165939
109.402787548296	-133.714518114584	-23.6776077221678
111.139339731602	-135.45107029789	-23.9485926445861
112.875891914908	-137.187622481196	-24.2216309331938
114.612444098215	-138.924174664502	-24.496722587991
116.348996281521	-140.660726847809	-24.7738676089778
118.085548464827	-142.397279031115	-25.0530659961539
119.822100648133	-142.397279031115	-25.3343177495196
121.55865283144	-144.133831214421	-25.6176228690748
123.295205014746	-145.870383397728	-25.9029813548194
125.031757198052	-145.870383397728	-26.1903932067535
126.768309381358	-147.606935581034	-26.4798584248771
128.504861564665	-149.34348776434	-26.7713770091901
130.241413747971	-149.34348776434	-27.0649489596927
131.977965931277	-151.080039947646	-27.3605742763847
133.714518114584	-152.816592130953	-27.6582529592662
135.45107029789	-154.553144314259	-27.9579850083371
137.187622481196	-156.289696497565	-28.2597704235976
138.924174664502	-158.026248680872	-28.5636092050475
140.660726847809	-159.762800864178	-28.8695013526869
142.397279031115	-159.762800864178	-29.1774468665158
144.133831214421	-161.499353047484	-29.4874457465342
145.870383397728	-163.23590523079	-29.799497992742
147.606935581034	-163.23590523079	-30.1136036051393
149.34348776434	-164.972457414097	-30.4297625837261
151.080039947646	-166.709009597403	-30.7479749285024
152.816592130953	-168.445561780709	-31.0682406394682
154.553144314259	-170.182113964016	-31.3905597166234
156.289696497565	-170.182113964016	-31.7149321599681
158.026248680872	-171.918666147322	-32.0413579695023
159.762800864178	-173.655218330628	-32.369837145226
161.499353047484	-175.391770513934	-32.7003696871391
163.23590523079	-177.128322697241	-33.0329555952418
164.972457414097	-177.128322697241	-33.3675948695339
166.709009597403	-178.864874880547	-33.7042875100155
168.445561780709	-180.601427063853	-34.0430335166865
170.182113964016	-180.601427063853	-34.3838328895471
171.918666147322	-182.337979247159	-34.7266856285971
173.655218330628	-184.074531430466	-35.0715917338366
175.391770513934	-184.074531430466	-35.4185512052656
177.128322697241	-184.074531430466	-35.767564042884
178.864874880547	-185.811083613772	-36.1186302466919
180.601427063853	-187.547635797078	-36.4717498166894
182.337979247159	-187.547635797078	-36.8269227528763
184.074531430466	-189.284187980385	-37.1841490552526
185.811083613772	-191.020740163691	-37.5434287238185
187.547635797078	-191.020740163691	-37.9047617585738
189.284187980385	-191.020740163691	-38.2681481595186
191.020740163691	-192.757292346997	-38.6335879266529
192.757292346997	-194.493844530303	-39.0010810599767
194.493844530303	-196.23039671361	-39.3706275594899
196.23039671361	-196.23039671361	-39.7422274251926
197.966948896916	-197.966948896916	-40.1158806570848
199.703501080222	-197.966948896916	-40.4915872551665
201.440053263529	-199.703501080222	-40.8693472194377
203.176605446835	-199.703501080222	-41.2491605498983
204.913157630141	-201.440053263529	-41.6310272465484
206.649709813447	-201.440053263529	-42.014947309388
208.386261996754	-203.176605446835	-42.4009207384171
210.12281418006	-204.913157630141	-42.7889475336356
211.859366363366	-204.913157630141	-43.1790276950436
213.595918546673	-206.649709813447	-43.5711612226411
215.332470729979	-206.649709813447	-43.9653481164281
217.069022913285	-208.386261996754	-44.3615883764046
218.805575096591	-208.386261996754	-44.7598820025705
220.542127279898	-208.386261996754	-45.160228994926
222.278679463204	-210.12281418006	-45.5626293534708
224.01523164651	-211.859366363366	-45.9670830782052
225.751783829816	-211.859366363366	-46.3735901691291
227.488336013123	-211.859366363366	-46.7821506262424
229.224888196429	-213.595918546673	-47.1927644495452
230.961440379735	-215.332470729979	-47.6054316390375
232.697992563042	-215.332470729979	-48.0201521947193
234.434544746348	-215.332470729979	-48.4369261165905
236.171096929654	-217.069022913285	-48.8557534046513
237.90764911296	-217.069022913285	-49.2766340589015
239.644201296267	-218.805575096591	-49.6995680793411
241.380753479573	-218.805575096591	-50.1245554659703
243.117305662879	-220.542127279898	-50.551596218789
244.853857846186	-220.542127279898	-50.9806903377971
246.590410029492	-222.278679463204	-51.4118378229947
248.326962212798	-224.01523164651	-51.8450386743817
250.063514396104	-225.751783829816	-52.2802928919583
251.800066579411	-225.751783829816	-52.7176004757243
253.536618762717	-225.751783829816	-53.1569614256798
255.273170946023	-227.488336013123	-53.5983757418248
257.00972312933	-227.488336013123	-54.0418434241593
258.746275312636	-229.224888196429	-54.4873644726832
260.482827495942	-229.224888196429	-54.9349388873967
262.219379679248	-229.224888196429	-55.3845666682996
263.955931862555	-230.961440379735	-55.836247815392
265.692484045861	-232.697992563042	-56.2899823286738
267.429036229167	-232.697992563042	-56.7457702081451
269.165588412473	-232.697992563042	-57.203611453806
270.90214059578	-232.697992563042	-57.6635060656563
272.638692779086	-234.434544746348	-58.125454043696
274.375244962392	-236.171096929654	-58.5894553879253
276.111797145699	-236.171096929654	-59.055510098344
277.848349329005	-236.171096929654	-59.5236181749522
279.584901512311	-236.171096929654	-59.9937796177499
281.321453695617	-237.90764911296	-60.4659944267371
283.058005878924	-237.90764911296	-60.9402626019137
284.79455806223	-239.644201296267	-61.4165841432799
286.531110245536	-239.644201296267	-61.8949590508355
288.267662428843	-241.380753479573	-62.3753873245806
290.004214612149	-241.380753479573	-62.8578689645151
291.740766795455	-243.117305662879	-63.3424039706392
293.477318978761	-243.117305662879	-63.8289923429527
295.213871162068	-243.117305662879	-64.3176340814557
296.950423345374	-243.117305662879	-64.8083291861482
298.68697552868	-244.853857846186	-65.3010776570301
300.423527711987	-244.853857846186	-65.7958794941015
302.160079895293	-246.590410029492	-66.2927346973624
303.896632078599	-248.326962212798	-66.7916432668128
305.633184261905	-250.063514396104	-67.2926052024527
307.369736445212	-250.063514396104	-67.795620504282
309.106288628518	-250.063514396104	-68.3006891723009
310.842840811824	-250.063514396104	-68.8078112065092
312.579392995131	-251.800066579411	-69.316986606907
314.315945178437	-253.536618762717	-69.8282153734942
316.052497361743	-253.536618762717	-70.3414975062709
317.789049545049	-253.536618762717	-70.8568330052371
319.525601728356	-255.273170946023	-71.3742218703928
321.262153911662	-255.273170946023	-71.893664101738
322.998706094968	-257.00972312933	-72.4151596992727
324.735258278275	-257.00972312933	-72.9387086629968
326.471810461581	-257.00972312933	-73.4643109929104
328.208362644887	-257.00972312933	-73.9919666890135
329.944914828193	-258.746275312636	-74.5216757513061
331.6814670115	-258.746275312636	-75.0534381797881
333.418019194806	-260.482827495942	-75.5872539744596
335.154571378112	-260.482827495942	-76.1231231353206
336.891123561418	-260.482827495942	-76.6610456623711
338.627675744725	-260.482827495942	-77.2010215556111
340.364227928031	-260.482827495942	-77.7430508150405
342.100780111337	-260.482827495942	-78.2871334406594
343.837332294644	-262.219379679248	-78.8332694324678
345.57388447795	-262.219379679248	-79.3814587904657
347.310436661256	-263.955931862555	-79.931701514653
349.046988844562	-263.955931862555	-80.4839976050299
350.783541027869	-263.955931862555	-81.0383470615962
352.520093211175	-263.955931862555	-81.594749884352
354.256645394481	-265.692484045861	-82.1532060732972
355.993197577788	-265.692484045861	-82.713715628432
357.729749761094	-265.692484045861	-83.2762785497562
359.4663019444	-267.429036229167	-83.8408948372699
361.202854127706	-267.429036229167	-84.4075644909731
362.939406311013	-267.429036229167	-84.9762875108657
364.675958494319	-267.429036229167	-85.5470638969479
366.412510677625	-267.429036229167	-86.1198936492195
368.149062860932	-269.165588412473	-86.6947767676806
369.885615044238	-269.165588412473	-87.2717132523312
371.622167227544	-270.90214059578	-87.8507031031712
373.35871941085	-270.90214059578	-88.4317463202007
375.095271594157	-270.90214059578	-89.0148429034197
376.831823777463	-270.90214059578	-89.5999928528282
378.568375960769	-272.638692779086	-90.1871961684262
380.304928144075	-272.638692779086	-90.7764528502136
382.041480327382	-272.638692779086	-91.3677628981906
383.778032510688	-274.375244962392	-91.961126312357
385.514584693994	-274.375244962392	-92.5565430927129
387.251136877301	-274.375244962392	-93.1540132392582
388.987689060607	-274.375244962392	-93.753536751993
390.724241243913	-276.111797145699	-94.3551136309173
392.460793427219	-276.111797145699	-94.9587438760311
394.197345610526	-276.111797145699	-95.5644274873344
395.933897793832	-277.848349329005	-96.1721644648272
397.670449977138	-277.848349329005	-96.7819548085094
399.407002160445	-277.848349329005	-97.3937985183811
401.143554343751	-277.848349329005	-98.0076955944423
402.880106527057	-279.584901512311	-98.623646036693
404.616658710363	-279.584901512311	-99.2416498451331
406.35321089367	-279.584901512311	-99.8617070197627
408.089763076976	-279.584901512311	-100.483817560582
409.826315260282	-281.321453695617	-101.10798146759
411.562867443589	-281.321453695617	-101.734198740788
413.299419626895	-281.321453695617	-102.362469380176
415.035971810201	-281.321453695617	-102.992793385753
416.772523993507	-281.321453695617	-103.625170757519
418.509076176814	-281.321453695617	-104.259601495475
420.24562836012	-283.058005878924	-104.896085599621
421.982180543426	-283.058005878924	-105.534623069956
423.718732726732	-283.058005878924	-106.17521390648
425.455284910039	-283.058005878924	-106.817858109194
427.191837093345	-283.058005878924	-107.462555678097
428.928389276651	-283.058005878924	-108.10930661319
430.664941459958	-284.79455806223	-108.758110914473
432.401493643264	-284.79455806223	-109.408968581944
434.13804582657	-284.79455806223	-110.061879615606
435.874598009876	-284.79455806223	-110.716844015456
437.611150193183	-284.79455806223	-111.373861781497
439.347702376489	-284.79455806223	-112.032932913726
441.084254559795	-284.79455806223	-112.694057412146
442.820806743102	-284.79455806223	-113.357235276754
444.557358926408	-284.79455806223	-114.022466507552
446.293911109714	-284.79455806223	-114.68975110454
448.03046329302	-284.79455806223	-115.359089067717
449.767015476327	-284.79455806223	-116.030480397084
451.503567659633	-284.79455806223	-116.70392509264
453.240119842939	-284.79455806223	-117.379423154385
454.976672026246	-286.531110245536	-118.05697458232
456.713224209552	-286.531110245536	-118.736579376445
458.449776392858	-286.531110245536	-119.418237536759
460.186328576164	-286.531110245536	-120.101949063262
461.922880759471	-288.267662428843	-120.787713955955
463.659432942777	-288.267662428843	-121.475532214838
465.395985126083	-288.267662428843	-122.16540383991
467.132537309389	-288.267662428843	-122.857328831171
468.869089492696	-288.267662428843	-123.551307188622
470.605641676002	-288.267662428843	-124.247338912262
472.342193859308	-290.004214612149	-124.945424002092
474.078746042615	-290.004214612149	-125.645562458111
475.815298225921	-290.004214612149	-126.34775428032
477.551850409227	-290.004214612149	-127.051999468718
479.288402592533	-291.740766795455	-127.758298023306
481.02495477584	-291.740766795455	-128.466649944083
482.761506959146	-291.740766795455	-129.17705523105
484.498059142452	-291.740766795455	-129.889513884206
486.234611325759	-291.740766795455	-130.604025903552
487.971163509065	-291.740766795455	-131.320591289087
489.707715692371	-291.740766795455	-132.039210040811
491.444267875677	-291.740766795455	-132.759882158725
493.180820058984	-291.740766795455	-133.482607642829
494.91737224229	-291.740766795455	-134.207386493122
496.653924425596	-291.740766795455	-134.934218709604
498.390476608903	-291.740766795455	-135.663104292276
500.127028792209	-293.477318978761	-136.394043241138
501.863580975515	-293.477318978761	-137.127035556189
503.600133158821	-293.477318978761	-137.862081237429
505.336685342128	-293.477318978761	-138.599180284859
507.073237525434	-293.477318978761	-139.338332698479
508.80978970874	-295.213871162068	-140.079538478287
510.546341892047	-295.213871162068	-140.822797624286
512.282894075353	-295.213871162068	-141.568110136474
514.019446258659	-295.213871162068	-142.315476014851
515.755998441965	-295.213871162068	-143.064895259418
517.492550625272	-295.213871162068	-143.816367870174
519.229102808578	-295.213871162068	-144.56989384712
520.965654991884	-295.213871162068	-145.325473190255
522.70220717519	-295.213871162068	-146.083105899579
524.438759358497	-296.950423345374	-146.842791975094
526.175311541803	-296.950423345374	-147.604531416797
527.911863725109	-296.950423345374	-148.36832422469
529.648415908416	-296.950423345374	-149.134170398773
531.384968091722	-296.950423345374	-149.902069939045
533.121520275028	-298.68697552868	-150.672022845507
534.858072458334	-298.68697552868	-151.444029118158
536.594624641641	-298.68697552868	-152.218088756998
538.331176824947	-298.68697552868	-152.994201762028
540.067729008253	-298.68697552868	-153.772368133248
541.80428119156	-298.68697552868	-154.552587870656
543.540833374866	-298.68697552868	-155.334860974255
545.277385558172	-298.68697552868	-156.119187444043
547.013937741478	-298.68697552868	-156.90556728002
548.750489924785	-298.68697552868	-157.694000482187
550.487042108091	-298.68697552868	-158.484487050543
552.223594291397	-298.68697552868	-159.277026985089
553.960146474703	-298.68697552868	-160.071620285825
555.69669865801	-298.68697552868	-160.868266952749
557.433250841316	-298.68697552868	-161.666966985864
559.169803024622	-298.68697552868	-162.467720385167
560.906355207929	-298.68697552868	-163.27052715066
562.642907391235	-298.68697552868	-164.075387282343
564.379459574541	-298.68697552868	-164.882300780215
566.116011757847	-298.68697552868	-165.691267644277
567.852563941154	-298.68697552868	-166.502287874528
569.58911612446	-298.68697552868	-167.315361470969
571.325668307766	-298.68697552868	-168.130488433599
573.062220491073	-298.68697552868	-168.947668762418
574.798772674379	-298.68697552868	-169.766902457427
576.535324857685	-298.68697552868	-170.588189518626
578.271877040992	-298.68697552868	-171.411529946014
580.008429224298	-298.68697552868	-172.236923739591
581.744981407604	-298.68697552868	-173.064370899358
583.48153359091	-298.68697552868	-173.893871425315
585.218085774217	-298.68697552868	-174.725425317461
586.954637957523	-298.68697552868	-175.559032575796
588.691190140829	-298.68697552868	-176.394693200321
590.427742324135	-298.68697552868	-177.232407191035
592.164294507442	-298.68697552868	-178.072174547939
593.900846690748	-298.68697552868	-178.913995271032
595.637398874054	-298.68697552868	-179.757869360315
597.373951057361	-298.68697552868	-180.603796815787
599.110503240667	-298.68697552868	-181.451777637449
600.847055423973	-298.68697552868	-182.3018118253
602.583607607279	-300.423527711987	-183.153899379341
604.320159790586	-300.423527711987	-184.008040299571
606.056711973892	-300.423527711987	-184.864234585991
607.793264157198	-300.423527711987	-185.7224822386
609.529816340505	-300.423527711987	-186.582783257399
611.266368523811	-300.423527711987	-187.445137642387
613.002920707117	-300.423527711987	-188.309545393564
614.739472890423	-300.423527711987	-189.176006510931
616.47602507373	-300.423527711987	-190.044520994488
618.212577257036	-300.423527711987	-190.915088844234
619.949129440342	-300.423527711987	-191.787710060169
621.685681623649	-300.423527711987	-192.662384642294
623.422233806955	-300.423527711987	-193.539112590609
625.158785990261	-300.423527711987	-194.417893905113
626.895338173567	-300.423527711987	-195.298728585806
628.631890356874	-300.423527711987	-196.181616632689
630.36844254018	-300.423527711987	-197.066558045761
632.104994723486	-300.423527711987	-197.953552825023
633.841546906792	-300.423527711987	-198.842600970474
635.578099090099	-300.423527711987	-199.733702482115
637.314651273405	-300.423527711987	-200.626857359945
639.051203456711	-300.423527711987	-201.522065603965
640.787755640018	-300.423527711987	-202.419327214174
642.524307823324	-300.423527711987	-203.318642190573
644.26086000663	-300.423527711987	-204.220010533161
645.997412189936	-300.423527711987	-205.123432241939
647.733964373243	-300.423527711987	-206.028907316906
649.470516556549	-302.160079895293	-206.936435758063
651.207068739855	-302.160079895293	-207.846017565409
652.943620923162	-302.160079895293	-208.757652738944
654.680173106468	-302.160079895293	-209.671341278669
656.416725289774	-302.160079895293	-210.587083184584
658.15327747308	-302.160079895293	-211.504878456688
659.889829656387	-302.160079895293	-212.424727094981
661.626381839693	-302.160079895293	-213.346629099464
663.362934022999	-302.160079895293	-214.270584470137
665.099486206306	-302.160079895293	-215.196593206999
666.836038389612	-302.160079895293	-216.12465531005
668.572590572918	-302.160079895293	-217.054770779291
670.309142756224	-302.160079895293	-217.986939614721
672.045694939531	-302.160079895293	-218.921161816341
673.782247122837	-302.160079895293	-219.857437384151
675.518799306143	-302.160079895293	-220.795766318149
677.255351489449	-302.160079895293	-221.736148618338
678.991903672756	-302.160079895293	-222.678584284715
680.728455856062	-302.160079895293	-223.623073317283
682.465008039368	-302.160079895293	-224.569615716039
684.201560222675	-302.160079895293	-225.518211480985
685.938112405981	-302.160079895293	-226.468860612121
687.674664589287	-302.160079895293	-227.421563109446
689.411216772593	-302.160079895293	-228.376318972961
691.1477689559	-300.423527711987	-229.333128202665
692.884321139206	-300.423527711987	-230.291990798559
694.620873322512	-300.423527711987	-231.252906760642
696.357425505819	-300.423527711987	-232.215876088914
698.093977689125	-300.423527711987	-233.180898783376
699.830529872431	-298.68697552868	-234.147974844028
701.567082055737	-298.68697552868	-235.117104270869
703.303634239044	-298.68697552868	-236.088287063899
705.04018642235	-298.68697552868	-237.061523223119
706.776738605656	-298.68697552868	-238.036812748528
708.513290788963	-298.68697552868	-239.014155640127
710.249842972269	-298.68697552868	-239.993551897916
711.986395155575	-298.68697552868	-240.975001521893
713.722947338881	-298.68697552868	-241.958504512061
715.459499522188	-298.68697552868	-242.944060868418
717.196051705494	-298.68697552868	-243.931670590964
718.9326038888	-298.68697552868	-244.9213336797
720.669156072106	-298.68697552868	-245.913050134625
722.405708255413	-298.68697552868	-246.90681995574
724.142260438719	-298.68697552868	-247.902643143044
725.878812622025	-298.68697552868	-248.900519696537
727.615364805332	-298.68697552868	-249.900449616221
729.351916988638	-298.68697552868	-250.902432902093
731.088469171944	-298.68697552868	-251.906469554155
732.82502135525	-298.68697552868	-252.912559572407
734.561573538557	-298.68697552868	-253.920702956848
736.298125721863	-298.68697552868	-254.930899707478
738.034677905169	-296.950423345374	-255.943149824298
739.771230088476	-296.950423345374	-256.957453307308
741.507782271782	-296.950423345374	-257.973810156507
743.244334455088	-296.950423345374	-258.992220371895
744.980886638394	-296.950423345374	-260.012683953473
746.717438821701	-296.950423345374	-261.035200901241
748.453991005007	-296.950423345374	-262.059771215198
750.190543188313	-296.950423345374	-263.086394895344
751.92709537162	-296.950423345374	-264.11507194168
753.663647554926	-296.950423345374	-265.145802354205
755.400199738232	-296.950423345374	-266.17858613292
757.136751921538	-296.950423345374	-267.213423277824
758.873304104845	-296.950423345374	-268.250313788918
760.609856288151	-296.950423345374	-269.289257666201
762.346408471457	-296.950423345374	-270.330254909674
764.082960654763	-296.950423345374	-271.373305519336
765.81951283807	-296.950423345374	-272.418409495188
767.556065021376	-295.213871162068	-273.465566837229
769.292617204682	-295.213871162068	-274.51477754546
771.029169387989	-295.213871162068	-275.56604161988
772.765721571295	-295.213871162068	-276.619359060489
774.502273754601	-295.213871162068	-277.674729867288
776.238825937907	-295.213871162068	-278.732154040277
777.975378121214	-295.213871162068	-279.791631579455
779.71193030452	-295.213871162068	-280.853162484823
781.448482487826	-295.213871162068	-281.916746756379
783.185034671133	-295.213871162068	-282.982384394126
784.921586854439	-295.213871162068	-284.050075398062
786.658139037745	-295.213871162068	-285.119819768187
788.394691221051	-295.213871162068	-286.191617504502
790.131243404358	-295.213871162068	-287.265468607007
791.867795587664	-295.213871162068	-288.3413730757
793.60434777097	-295.213871162068	-289.419330910584
795.340899954277	-295.213871162068	-290.499342111657
797.077452137583	-295.213871162068	-291.581406678919
798.814004320889	-295.213871162068	-292.665524612371
800.550556504195	-295.213871162068	-293.751695912012
802.287108687502	-295.213871162068	-294.839920577843
804.023660870808	-295.213871162068	-295.930198609863
805.760213054114	-295.213871162068	-297.022530008072
807.496765237421	-295.213871162068	-298.116914772472
809.233317420727	-295.213871162068	-299.21335290306
810.969869604033	-293.477318978761	-300.311844399838
812.706421787339	-293.477318978761	-301.412389262806
814.442973970646	-293.477318978761	-302.514987491963
816.179526153952	-293.477318978761	-303.61963908731
817.916078337258	-293.477318978761	-304.726344048846
819.652630520564	-293.477318978761	-305.835102376571
821.389182703871	-293.477318978761	-306.945914070486
823.125734887177	-293.477318978761	-308.058779130591
824.862287070483	-291.740766795455	-309.173697556885
826.59883925379	-291.740766795455	-310.290669349368
828.335391437096	-291.740766795455	-311.409694508041
830.071943620402	-291.740766795455	-312.530773032903
831.808495803708	-291.740766795455	-313.653904923955
833.545047987015	-291.740766795455	-314.779090181196
835.281600170321	-291.740766795455	-315.906328804627
837.018152353627	-290.004214612149	-317.035620794248
838.754704536934	-290.004214612149	-318.166966150057
840.49125672024	-288.267662428843	-319.300364872056
842.227808903546	-288.267662428843	-320.435816960245
843.964361086852	-288.267662428843	-321.573322414623
845.700913270159	-288.267662428843	-322.712881235191
847.437465453465	-288.267662428843	-323.854493421948
849.174017636771	-288.267662428843	-324.998158974895
850.910569820078	-286.531110245536	-326.143877894031
852.647122003384	-286.531110245536	-327.291650179357
854.38367418669	-286.531110245536	-328.441475830872
856.120226369996	-286.531110245536	-329.593354848576
857.856778553303	-286.531110245536	-330.74728723247
859.593330736609	-284.79455806223	-331.903272982554
861.329882919915	-284.79455806223	-333.061312098827
863.066435103221	-284.79455806223	-334.221404581289
864.802987286528	-284.79455806223	-335.383550429941
866.539539469834	-284.79455806223	-336.547749644783
868.27609165314	-283.058005878924	-337.714002225814
870.012643836447	-283.058005878924	-338.882308173034
871.749196019753	-283.058005878924	-340.052667486444
873.485748203059	-281.321453695617	-341.225080166043
875.222300386365	-281.321453695617	-342.399546211832
876.958852569672	-281.321453695617	-343.57606562381
878.695404752978	-281.321453695617	-344.754638401978
880.431956936284	-281.321453695617	-345.935264546335
882.168509119591	-281.321453695617	-347.117944056882
883.905061302897	-281.321453695617	-348.302676933618
885.641613486203	-281.321453695617	-349.489463176544
887.378165669509	-281.321453695617	-350.678302785659
889.114717852816	-279.584901512311	-351.869195760964
890.851270036122	-279.584901512311	-353.062142102458
892.587822219428	-279.584901512311	-354.257141810142
894.324374402735	-279.584901512311	-355.454194884015
896.060926586041	-279.584901512311	-356.653301324077
897.797478769347	-277.848349329005	-357.854461130329
899.534030952653	-277.848349329005	-359.057674302771
901.27058313596	-277.848349329005	-360.262940841402
903.007135319266	-277.848349329005	-361.470260746222
904.743687502572	-277.848349329005	-362.679634017232
906.480239685878	-277.848349329005	-363.891060654432
908.216791869185	-277.848349329005	-365.104540657821
909.953344052491	-277.848349329005	-366.320074027399
911.689896235797	-277.848349329005	-367.537660763167
913.426448419104	-276.111797145699	-368.757300865124
915.16300060241	-276.111797145699	-369.978994333271
916.899552785716	-276.111797145699	-371.202741167607
918.636104969022	-276.111797145699	-372.428541368133
920.372657152329	-274.375244962392	-373.656394934848
922.109209335635	-274.375244962392	-374.886301867753
923.845761518941	-274.375244962392	-376.118262166847
925.582313702248	-274.375244962392	-377.352275832131
927.318865885554	-272.638692779086	-378.588342863604
929.05541806886	-272.638692779086	-379.826463261267
930.791970252166	-270.90214059578	-381.066637025119
932.528522435473	-270.90214059578	-382.308864155161
934.265074618779	-270.90214059578	-383.553144651392
936.001626802085	-270.90214059578	-384.799478513812
937.738178985392	-269.165588412473	-386.047865742422
939.474731168698	-269.165588412473	-387.298306337222
941.211283352004	-267.429036229167	-388.550800298211
942.94783553531	-267.429036229167	-389.805347625389
944.684387718617	-267.429036229167	-391.061948318757
946.420939901923	-267.429036229167	-392.320602378315
948.157492085229	-267.429036229167	-393.581309804062
949.894044268535	-267.429036229167	-394.844070595998
951.630596451842	-267.429036229167	-396.108884754124
953.367148635148	-267.429036229167	-397.375752278439
955.103700818454	-265.692484045861	-398.644673168944
956.840253001761	-265.692484045861	-399.915647425638
958.576805185067	-265.692484045861	-401.188675048522
960.313357368373	-265.692484045861	-402.463756037595
962.04990955168	-265.692484045861	-403.740890392858
963.786461734986	-265.692484045861	-405.02007811431
965.523013918292	-265.692484045861	-406.301319201952
967.259566101598	-265.692484045861	-407.584613655783
968.996118284905	-265.692484045861	-408.869961475804
970.732670468211	-265.692484045861	-410.157362662014
972.469222651517	-265.692484045861	-411.446817214414
974.205774834824	-265.692484045861	-412.738325133003
975.94232701813	-265.692484045861	-414.031886417781
977.678879201436	-265.692484045861	-415.32750106875
979.415431384742	-265.692484045861	-416.625169085907
981.151983568049	-263.955931862555	-417.924890469254
982.888535751355	-263.955931862555	-419.226665218791
984.625087934661	-263.955931862555	-420.530493334517
986.361640117967	-263.955931862555	-421.836374816432
988.098192301274	-263.955931862555	-423.144309664537
989.83474448458	-263.955931862555	-424.454297878831
991.571296667886	-263.955931862555	-425.766339459315
993.307848851192	-263.955931862555	-427.080434405989
995.044401034499	-263.955931862555	-428.396582718851
996.780953217805	-263.955931862555	-429.714784397904
998.517505401111	-263.955931862555	-431.035039443146
1000.25405758442	-263.955931862555	-432.357347854577
1001.99060976772	-263.955931862555	-433.681709632198
1003.72716195103	-263.955931862555	-435.008124776008
1005.46371413434	-262.219379679248	-436.336593286007
1007.20026631764	-262.219379679248	-437.667115162197
1008.93681850095	-262.219379679248	-438.999690404575
1010.67337068426	-262.219379679248	-440.334319013143
1012.40992286756	-260.482827495942	-441.671000987901
1014.14647505087	-260.482827495942	-443.009736328848
1015.88302723417	-260.482827495942	-444.350525035985
1017.61957941748	-260.482827495942	-445.693367109311
1019.35613160079	-260.482827495942	-447.038262548826
1021.09268378409	-260.482827495942	-448.385211354531
1022.8292359674	-258.746275312636	-449.734213526426
1024.56578815071	-258.746275312636	-451.08526906451
1026.30234033401	-258.746275312636	-452.438377968783
1028.03889251732	-258.746275312636	-453.793540239246
1029.77544470062	-257.00972312933	-455.150755875899
1031.51199688393	-257.00972312933	-456.510024878741
1033.24854906724	-257.00972312933	-457.871347247772
1034.98510125054	-257.00972312933	-459.234722982993
1036.72165343385	-257.00972312933	-460.600152084403
1038.45820561716	-257.00972312933	-461.967634552003
1040.19475780046	-255.273170946023	-463.337170385792
1041.93130998377	-255.273170946023	-464.708759585771
1043.66786216707	-253.536618762717	-466.082402151939
1045.40441435038	-253.536618762717	-467.458098084297
1047.14096653369	-253.536618762717	-468.835847382844
1048.87751871699	-253.536618762717	-470.215650047581
1050.6140709003	-253.536618762717	-471.597506078507
1052.35062308361	-253.536618762717	-472.981415475622
1054.08717526691	-251.800066579411	-474.367378238928
1055.82372745022	-251.800066579411	-475.755394368422
1057.56027963352	-251.800066579411	-477.145463864106
1059.29683181683	-250.063514396104	-478.53758672598
1061.03338400014	-250.063514396104	-479.931762954043
1062.76993618344	-250.063514396104	-481.327992548295
1064.50648836675	-250.063514396104	-482.726275508737
1066.24304055006	-250.063514396104	-484.126611835369
1067.97959273336	-250.063514396104	-485.52900152819
1069.71614491667	-250.063514396104	-486.9334445872
1071.45269709998	-250.063514396104	-488.3399410124
1073.18924928328	-250.063514396104	-489.748490803789
1074.92580146659	-250.063514396104	-491.159093961368
1076.66235364989	-250.063514396104	-492.571750485137
1078.3989058332	-250.063514396104	-493.986460375094
1080.13545801651	-250.063514396104	-495.403223631242
1081.87201019981	-248.326962212798	-496.822040253578
1083.60856238312	-248.326962212798	-498.242910242105
1085.34511456643	-248.326962212798	-499.66583359682
1087.08166674973	-248.326962212798	-501.090810317726
1088.81821893304	-248.326962212798	-502.51784040482
1090.55477111634	-248.326962212798	-503.946923858104
1092.29132329965	-248.326962212798	-505.378060677578
1094.02787548296	-246.590410029492	-506.811250863241
1095.76442766626	-246.590410029492	-508.246494415094
1097.50097984957	-246.590410029492	-509.683791333136
1099.23753203288	-246.590410029492	-511.123141617367
1100.97408421618	-246.590410029492	-512.564545267788
1102.71063639949	-246.590410029492	-514.008002284399
1104.44718858279	-246.590410029492	-515.453512667199
1106.1837407661	-244.853857846186	-516.901076416188
1107.92029294941	-244.853857846186	-518.350693531367
1109.65684513271	-243.117305662879	-519.802364012736
1111.39339731602	-243.117305662879	-521.256087860294
1113.12994949933	-243.117305662879	-522.711865074041
1114.86650168263	-241.380753479573	-524.169695653978
1116.60305386594	-241.380753479573	-525.629579600104
1118.33960604924	-241.380753479573	-527.09151691242
1120.07615823255	-239.644201296267	-528.555507590925
1121.81271041586	-239.644201296267	-530.02155163562
1123.54926259916	-239.644201296267	-531.489649046504
1125.28581478247	-239.644201296267	-532.959799823578
1127.02236696578	-239.644201296267	-534.432003966841
1128.75891914908	-239.644201296267	-535.906261476294
1130.49547133239	-239.644201296267	-537.382572351936
1132.23202351569	-239.644201296267	-538.860936593768
1133.968575699	-239.644201296267	-540.341354201789
1135.70512788231	-239.644201296267	-541.823825175999
1137.44168006561	-237.90764911296	-543.3083495164
1139.17823224892	-237.90764911296	-544.794927222989
1140.91478443223	-237.90764911296	-546.283558295768
1142.65133661553	-237.90764911296	-547.774242734737
1144.38788879884	-236.171096929654	-549.266980539895
1146.12444098215	-236.171096929654	-550.761771711242
1147.86099316545	-236.171096929654	-552.258616248779
1149.59754534876	-236.171096929654	-553.757514152506
1151.33409753206	-236.171096929654	-555.258465422421
1153.07064971537	-234.434544746348	-556.761470058527
1154.80720189868	-234.434544746348	-558.266528060822
1156.54375408198	-234.434544746348	-559.773639429306
1158.28030626529	-232.697992563042	-561.28280416398
1160.0168584486	-232.697992563042	-562.794022264843
1161.7534106319	-232.697992563042	-564.307293731896
1163.48996281521	-232.697992563042	-565.822618565138
1165.22651499851	-232.697992563042	-567.33999676457
1166.96306718182	-232.697992563042	-568.859428330191
1168.69961936513	-232.697992563042	-570.380913262002
1170.43617154843	-230.961440379735	-571.904451560002
1172.17272373174	-230.961440379735	-573.430043224192
1173.90927591505	-230.961440379735	-574.957688254571
1175.64582809835	-230.961440379735	-576.487386651139
1177.38238028166	-229.224888196429	-578.019138413897
1179.11893246496	-229.224888196429	-579.552943542845
1180.85548464827	-229.224888196429	-581.088802037982
1182.59203683158	-229.224888196429	-582.626713899309
1184.32858901488	-229.224888196429	-584.166679126825
1186.06514119819	-227.488336013123	-585.70869772053
1187.8016933815	-227.488336013123	-587.252769680425
1189.5382455648	-225.751783829816	-588.798895006509
1191.27479774811	-225.751783829816	-590.347073698783
1193.01134993141	-225.751783829816	-591.897305757247
1194.74790211472	-225.751783829816	-593.449591181899
1196.48445429803	-225.751783829816	-595.003929972742
1198.22100648133	-225.751783829816	-596.560322129774
1199.95755866464	-224.01523164651	-598.118767652995
1201.69411084795	-222.278679463204	-599.679266542406
1203.43066303125	-222.278679463204	-601.241818798006
1205.16721521456	-222.278679463204	-602.806424419796
1206.90376739787	-222.278679463204	-604.373083407775
1208.64031958117	-222.278679463204	-605.941795761944
1210.37687176448	-220.542127279898	-607.512561482302
1212.11342394778	-218.805575096591	-609.08538056885
1213.84997613109	-218.805575096591	-610.660253021587
1215.5865283144	-218.805575096591	-612.237178840513
1217.3230804977	-218.805575096591	-613.816158025629
1219.05963268101	-218.805575096591	-615.397190576935
1220.79618486432	-217.069022913285	-616.98027649443
1222.53273704762	-217.069022913285	-618.565415778114
1224.26928923093	-215.332470729979	-620.152608427989
1226.00584141423	-215.332470729979	-621.741854444052
1227.74239359754	-215.332470729979	-623.333153826305
1229.47894578085	-215.332470729979	-624.926506574747
1231.21549796415	-215.332470729979	-626.521912689379
1232.95205014746	-213.595918546673	-628.119372170201
1234.68860233077	-213.595918546673	-629.718885017212
1236.42515451407	-213.595918546673	-631.320451230412
1238.16170669738	-213.595918546673	-632.924070809802
1239.89825888068	-213.595918546673	-634.529743755381
1241.63481106399	-211.859366363366	-636.13747006715
1243.3713632473	-211.859366363366	-637.747249745108
1245.1079154306	-211.859366363366	-639.359082789256
1246.84446761391	-211.859366363366	-640.972969199593
1248.58101979722	-211.859366363366	-642.58890897612
1250.31757198052	-210.12281418006	-644.206902118836
1252.05412416383	-210.12281418006	-645.826948627742
1253.79067634713	-210.12281418006	-647.449048502837
1255.52722853044	-208.386261996754	-649.073201744121
1257.26378071375	-208.386261996754	-650.699408351595
1259.00033289705	-208.386261996754	-652.327668325259
1260.73688508036	-206.649709813447	-653.957981665112
1262.47343726367	-206.649709813447	-655.590348371155
1264.20998944697	-204.913157630141	-657.224768443387
1265.94654163028	-204.913157630141	-658.861241881808
1267.68309381358	-204.913157630141	-660.499768686419
1269.41964599689	-203.176605446835	-662.14034885722
1271.1561981802	-201.440053263529	-663.782982394209
1272.8927503635	-201.440053263529	-665.427669297389
1274.62930254681	-201.440053263529	-667.074409566758
1276.36585473012	-201.440053263529	-668.723203202316
1278.10240691342	-199.703501080222	-670.374050204064
1279.83895909673	-197.966948896916	-672.026950572001
1281.57551128004	-197.966948896916	-673.681904306128
1283.31206346334	-197.966948896916	-675.338911406444
1285.04861564665	-196.23039671361	-676.99797187295
1286.78516782995	-196.23039671361	-678.659085705645
1288.52172001326	-194.493844530303	-680.32225290453
1290.25827219657	-194.493844530303	-681.987473469604
1291.99482437987	-194.493844530303	-683.654747400868
1293.73137656318	-194.493844530303	-685.324074698321
1295.46792874649	-192.757292346997	-686.995455361964
1297.20448092979	-192.757292346997	-688.668889391796
1298.9410331131	-191.020740163691	-690.344376787817
1300.6775852964	-191.020740163691	-692.021917550028
1302.41413747971	-189.284187980385	-693.701511678429
1304.15068966302	-189.284187980385	-695.383159173019
1305.88724184632	-187.547635797078	-697.066860033799
1307.62379402963	-187.547635797078	-698.752614260767
1309.36034621294	-187.547635797078	-700.440421853926
1311.09689839624	-185.811083613772	-702.130282813274
1312.83345057955	-184.074531430466	-703.822197138811
1314.57000276285	-184.074531430466	-705.516164830538
1316.30655494616	-182.337979247159	-707.212185888454
1318.04310712947	-180.601427063853	-708.91026031256
1319.77965931277	-180.601427063853	-710.610388102855
1321.51621149608	-180.601427063853	-712.31256925934
1323.25276367939	-178.864874880547	-714.016803782015
1324.98931586269	-177.128322697241	-715.723091670878
1326.725868046	-177.128322697241	-717.431432925932
1328.4624202293	-177.128322697241	-719.141827547175
1330.19897241261	-175.391770513934	-720.854275534607
1331.93552459592	-173.655218330628	-722.568776888228
1333.67207677922	-173.655218330628	-724.285331608039
1335.40862896253	-171.918666147322	-726.00393969404
1337.14518114584	-170.182113964016	-727.72460114623
1338.88173332914	-170.182113964016	-729.44731596461
1340.61828551245	-168.445561780709	-731.172084149179
1342.35483769575	-168.445561780709	-732.898905699937
1344.09138987906	-166.709009597403	-734.627780616886
1345.82794206237	-164.972457414097	-736.358708900023
1347.56449424567	-163.23590523079	-738.09169054935
1349.30104642898	-163.23590523079	-739.826725564866
1351.03759861229	-161.499353047484	-741.563813946572
1351.03759861229	-159.762800864178	-741.563813946572
1352.77415079559	-158.026248680872	-743.302955694468
1354.5107029789	-158.026248680872	-745.044150808553
1356.24725516221	-156.289696497565	-746.787399288827
1357.98380734551	-154.553144314259	-748.532701135291
1359.72035952882	-152.816592130953	-750.280056347944
1361.45691171212	-151.080039947646	-752.029464926787
1363.19346389543	-149.34348776434	-753.780926871819
1364.93001607874	-149.34348776434	-755.534442183041
1366.66656826204	-147.606935581034	-757.290010860452
1368.40312044535	-145.870383397728	-759.047632904053
1370.13967262866	-145.870383397728	-760.807308313843
1371.87622481196	-144.133831214421	-762.569037089823
1373.61277699527	-142.397279031115	-764.332819231992
1375.34932917857	-142.397279031115	-766.09865474035
1377.08588136188	-140.660726847809	-767.866543614899
1378.82243354519	-138.924174664502	-769.636485855636
1380.55898572849	-138.924174664502	-771.408481462563
1382.2955379118	-137.187622481196	-773.18253043568
1384.03209009511	-135.45107029789	-774.958632774986
1385.76864227841	-135.45107029789	-776.736788480481
1387.50519446172	-133.714518114584	-778.516997552166
1389.24174664502	-131.977965931277	-780.299259990041
1390.97829882833	-131.977965931277	-782.083575794105
1392.71485101164	-130.241413747971	-783.869944964358
1394.45140319494	-128.504861564665	-785.658367500801
1396.18795537825	-126.768309381358	-787.448843403434
1397.92450756156	-125.031757198052	-789.241372672255
1399.66105974486	-125.031757198052	-791.035955307267
1401.39761192817	-123.295205014746	-792.832591308468
1403.13416411147	-121.55865283144	-794.631280675858
1404.87071629478	-121.55865283144	-796.432023409438
1406.60726847809	-119.822100648133	-798.234819509207
1408.34382066139	-118.085548464827	-800.039668975166
1410.0803728447	-116.348996281521	-801.846571807314
1411.81692502801	-114.612444098215	-803.655528005651
1413.55347721131	-114.612444098215	-805.466537570179
1415.29002939462	-112.875891914908	-807.279600500895
1417.02658157793	-111.139339731602	-809.094716797801
1418.76313376123	-111.139339731602	-810.911886460897
1420.49968594454	-109.402787548296	-812.731109490182
1422.23623812784	-107.666235364989	-814.552385885656
1423.97279031115	-107.666235364989	-816.375715647321
1425.70934249446	-107.666235364989	-818.201098775174
1427.44589467776	-105.929683181683	-820.028535269217
1429.18244686107	-104.193130998377	-821.85802512945
1430.91899904438	-104.193130998377	-823.689568355872
1432.65555122768	-102.456578815071	-825.523164948483
1434.39210341099	-100.720026631764	-827.358814907284
1436.12865559429	-98.983474448458	-829.196518232274
1437.8652077776	-97.2469222651517	-831.036274923454
1439.60175996091	-97.2469222651517	-832.878084980824
1441.33831214421	-95.5103700818454	-834.721948404382
1443.07486432752	-93.7738178985391	-836.567865194131
1444.81141651083	-92.0372657152329	-838.415835350068
1446.54796869413	-90.3007135319266	-840.265858872196
1448.28452087744	-90.3007135319266	-842.117935760512
1450.02107306074	-88.5641613486203	-843.972066015019
1451.75762524405	-86.827609165314	-845.828249635714
1453.49417742736	-86.827609165314	-847.686486622599
1455.23072961066	-85.0910569820078	-849.546776975674
1456.96728179397	-83.3545047987015	-851.409120694938
1458.70383397728	-81.6179526153952	-853.273517780392
1460.44038616058	-79.8814004320889	-855.139968232035
1462.17693834389	-79.8814004320889	-857.008472049868
1463.91349052719	-78.1448482487826	-858.879029233889
1465.6500427105	-76.4082960654763	-860.751639784101
1467.38659489381	-74.6717438821701	-862.626303700502
1469.12314707711	-74.6717438821701	-864.503020983092
1470.85969926042	-72.9351916988638	-866.381791631872
1472.59625144373	-71.1986395155575	-868.262615646842
1474.33280362703	-69.4620873322512	-870.145493028001
1476.06935581034	-67.7255351489449	-872.030423775349
1477.80590799364	-65.9889829656387	-873.917407888887
1479.54246017695	-64.2524307823324	-875.806445368614
1481.27901236026	-62.5158785990261	-877.697536214531
1483.01556454356	-60.7793264157198	-879.590680426637
1484.75211672687	-59.0427742324135	-881.485878004933
1486.48866891018	-59.0427742324135	-883.383128949419
1488.22522109348	-57.3062220491073	-885.282433260093
1489.96177327679	-55.569669865801	-887.183790936958
1491.6983254601	-55.569669865801	-889.087201980011
1493.4348776434	-53.8331176824947	-890.992666389254
1495.17142982671	-52.0965654991884	-892.900184164687
1496.90798201001	-52.0965654991884	-894.809755306309
1498.64453419332	-50.3600133158821	-896.721379814121
1500.38108637663	-48.6234611325759	-898.635057688122
1502.11763855993	-46.8869089492696	-900.550788928312
1503.85419074324	-45.1503567659633	-902.468573534692
1505.59074292655	-45.1503567659633	-904.388411507262
1507.32729510985	-43.413804582657	-906.310302846021
1509.06384729316	-41.6772523993507	-908.23424755097
1510.80039947646	-41.6772523993507	-910.160245622107
1512.53695165977	-39.9407002160445	-912.088297059435
1514.27350384308	-38.2041480327382	-914.018401862952
1516.01005602638	-36.4675958494319	-915.950560032658
1517.74660820969	-34.7310436661256	-917.884771568554
1519.483160393	-34.7310436661256	-919.821036470639
1521.2197125763	-32.9944914828193	-921.759354738914
1522.95626475961	-31.2579392995131	-923.699726373378
1524.69281694291	-29.5213871162068	-925.642151374032
1526.42936912622	-27.7848349329005	-927.586629740876
1528.16592130953	-26.0482827495942	-929.533161473908
1529.90247349283	-24.3117305662879	-931.48174657313
1531.63902567614	-22.5751783829816	-933.432385038542
1533.37557785945	-20.8386261996754	-935.385076870144
1535.11213004275	-19.1020740163691	-937.339822067934
1536.84868222606	-17.3655218330628	-939.296620631914
1538.58523440936	-15.6289696497565	-941.255472562084
1538.58523440936	-13.8924174664502	-941.255472562084
1540.32178659267	-12.155865283144	-943.216377858443
1542.05833877598	-10.4193130998377	-945.179336520992
1543.79489095928	-10.4193130998377	-947.144348549729
1545.53144314259	-8.6827609165314	-949.111413944657
1545.53144314259	-6.94620873322512	-949.111413944657
1547.2679953259	-5.20965654991884	-951.080532705774
1549.0045475092	-3.47310436661256	-953.051704833081
1549.0045475092	-1.73655218330628	-953.051704833081
1550.74109969251	0	-955.024930326577
1552.47765187581	1.73655218330628	-957.000209186262
1554.21420405912	3.47310436661256	-958.977541412137
1555.95075624243	5.20965654991884	-960.956927004201
1555.95075624243	6.94620873322512	-960.956927004201
1555.95075624243	8.6827609165314	-960.956927004201
1557.68730842573	10.4193130998377	-962.938365962455
1559.42386060904	12.155865283144	-964.921858286899
1559.42386060904	13.8924174664502	-964.921858286899
1559.42386060904	15.6289696497565	-964.921858286899
1559.42386060904	17.3655218330628	-964.921858286899
1561.16041279235	19.1020740163691	-966.907403977531
1562.89696497565	20.8386261996754	-968.895003034354
1562.89696497565	22.5751783829816	-968.895003034354
1562.89696497565	24.3117305662879	-968.895003034354
1564.63351715896	26.0482827495942	-970.884655457366
1564.63351715896	27.7848349329005	-970.884655457366
1564.63351715896	29.5213871162068	-970.884655457366
1566.37006934227	31.2579392995131	-972.876361246567
1566.37006934227	32.9944914828193	-972.876361246567
1566.37006934227	34.7310436661256	-972.876361246567
1568.10662152557	36.4675958494319	-974.870120401957
1568.10662152557	38.2041480327382	-974.870120401957
1569.84317370888	39.9407002160445	-976.865932923538
1569.84317370888	41.6772523993507	-976.865932923538
1569.84317370888	43.413804582657	-976.865932923538
1569.84317370888	45.1503567659633	-976.865932923538
1571.57972589218	46.8869089492696	-978.863798811307
1571.57972589218	48.6234611325759	-978.863798811307
1573.31627807549	50.3600133158821	-980.863718065267
1573.31627807549	52.0965654991884	-980.863718065267
1573.31627807549	53.8331176824947	-980.863718065267
1573.31627807549	55.569669865801	-980.863718065267
1575.0528302588	57.3062220491073	-982.865690685415
1575.0528302588	59.0427742324135	-982.865690685415
1576.7893824421	60.7793264157198	-984.869716671753
1576.7893824421	62.5158785990261	-984.869716671753
1576.7893824421	64.2524307823324	-984.869716671753
1576.7893824421	65.9889829656387	-984.869716671753
1578.52593462541	67.7255351489449	-986.875796024281
1578.52593462541	69.4620873322512	-986.875796024281
1580.26248680872	71.1986395155575	-988.883928742998
1580.26248680872	72.9351916988638	-988.883928742998
1580.26248680872	74.6717438821701	-988.883928742998
1580.26248680872	76.4082960654763	-988.883928742998
1580.26248680872	78.1448482487826	-988.883928742998
1581.99903899202	79.8814004320889	-990.894114827905
1581.99903899202	81.6179526153952	-990.894114827905
1581.99903899202	83.3545047987015	-990.894114827905
1581.99903899202	85.0910569820078	-990.894114827905
1583.73559117533	86.827609165314	-992.906354279001
1583.73559117533	88.5641613486203	-992.906354279001
1583.73559117533	90.3007135319266	-992.906354279001
1583.73559117533	92.0372657152329	-992.906354279001
1583.73559117533	93.7738178985391	-992.906354279001
1585.47214335863	95.5103700818454	-994.920647096286
1585.47214335863	97.2469222651517	-994.920647096286
1585.47214335863	98.983474448458	-994.920647096286
1585.47214335863	100.720026631764	-994.920647096286
1585.47214335863	102.456578815071	-994.920647096286
1585.47214335863	104.193130998377	-994.920647096286
1585.47214335863	105.929683181683	-994.920647096286
1585.47214335863	107.666235364989	-994.920647096286
1585.47214335863	109.402787548296	-994.920647096286
1585.47214335863	111.139339731602	-994.920647096286
1585.47214335863	112.875891914908	-994.920647096286
1585.47214335863	114.612444098215	-994.920647096286
1585.47214335863	116.348996281521	-994.920647096286
1585.47214335863	118.085548464827	-994.920647096286
1587.20869554194	119.822100648133	-996.936993279762
1587.20869554194	121.55865283144	-996.936993279762
1587.20869554194	123.295205014746	-996.936993279762
1587.20869554194	125.031757198052	-996.936993279762
1587.20869554194	126.768309381358	-996.936993279762
1587.20869554194	128.504861564665	-996.936993279762
1587.20869554194	130.241413747971	-996.936993279762
1587.20869554194	131.977965931277	-996.936993279762
1587.20869554194	133.714518114584	-996.936993279762
1587.20869554194	135.45107029789	-996.936993279762
1587.20869554194	137.187622481196	-996.936993279762
1585.47214335863	138.924174664502	-994.920647096286
1585.47214335863	140.660726847809	-994.920647096286
1585.47214335863	142.397279031115	-994.920647096286
1585.47214335863	144.133831214421	-994.920647096286
1585.47214335863	145.870383397728	-994.920647096286
1585.47214335863	147.606935581034	-994.920647096286
1585.47214335863	149.34348776434	-994.920647096286
1585.47214335863	151.080039947646	-994.920647096286
1585.47214335863	152.816592130953	-994.920647096286
1585.47214335863	154.553144314259	-994.920647096286
1585.47214335863	156.289696497565	-994.920647096286
1585.47214335863	158.026248680872	-994.920647096286
1585.47214335863	159.762800864178	-994.920647096286
1585.47214335863	161.499353047484	-994.920647096286
1585.47214335863	163.23590523079	-994.920647096286
1585.47214335863	164.972457414097	-994.920647096286
1585.47214335863	166.709009597403	-994.920647096286
1585.47214335863	168.445561780709	-994.920647096286
1585.47214335863	170.182113964016	-994.920647096286
1585.47214335863	171.918666147322	-994.920647096286
1585.47214335863	173.655218330628	-994.920647096286
1585.47214335863	175.391770513934	-994.920647096286
1583.73559117533	177.128322697241	-992.906354279001
1583.73559117533	178.864874880547	-992.906354279001
1583.73559117533	180.601427063853	-992.906354279001
1583.73559117533	182.337979247159	-992.906354279001
1583.73559117533	184.074531430466	-992.906354279001
1583.73559117533	185.811083613772	-992.906354279001
1583.73559117533	187.547635797078	-992.906354279001
1583.73559117533	189.284187980385	-992.906354279001
1583.73559117533	191.020740163691	-992.906354279001
1583.73559117533	192.757292346997	-992.906354279001
1583.73559117533	194.493844530303	-992.906354279001
1583.73559117533	196.23039671361	-992.906354279001
1583.73559117533	197.966948896916	-992.906354279001
1583.73559117533	199.703501080222	-992.906354279001
1583.73559117533	201.440053263529	-992.906354279001
1583.73559117533	203.176605446835	-992.906354279001
1583.73559117533	204.913157630141	-992.906354279001
1583.73559117533	206.649709813447	-992.906354279001
1583.73559117533	208.386261996754	-992.906354279001
1583.73559117533	210.12281418006	-992.906354279001
1583.73559117533	211.859366363366	-992.906354279001
1583.73559117533	213.595918546673	-992.906354279001
1581.99903899202	215.332470729979	-990.894114827905
1581.99903899202	217.069022913285	-990.894114827905
1581.99903899202	218.805575096591	-990.894114827905
1581.99903899202	220.542127279898	-990.894114827905
1580.26248680872	222.278679463204	-988.883928742998
1580.26248680872	224.01523164651	-988.883928742998
1580.26248680872	225.751783829816	-988.883928742998
1580.26248680872	227.488336013123	-988.883928742998
1580.26248680872	229.224888196429	-988.883928742998
1580.26248680872	230.961440379735	-988.883928742998
1580.26248680872	232.697992563042	-988.883928742998
1578.52593462541	234.434544746348	-986.875796024281
1578.52593462541	236.171096929654	-986.875796024281
1578.52593462541	237.90764911296	-986.875796024281
1576.7893824421	239.644201296267	-984.869716671753
1576.7893824421	241.380753479573	-984.869716671753
1576.7893824421	243.117305662879	-984.869716671753
1576.7893824421	244.853857846186	-984.869716671753
1575.0528302588	246.590410029492	-982.865690685415
1575.0528302588	248.326962212798	-982.865690685415
1573.31627807549	250.063514396104	-980.863718065267
1573.31627807549	251.800066579411	-980.863718065267
1573.31627807549	253.536618762717	-980.863718065267
1573.31627807549	255.273170946023	-980.863718065267
1571.57972589218	257.00972312933	-978.863798811307
1571.57972589218	258.746275312636	-978.863798811307
1569.84317370888	260.482827495942	-976.865932923538
1569.84317370888	262.219379679248	-976.865932923538
1569.84317370888	263.955931862555	-976.865932923538
1568.10662152557	265.692484045861	-974.870120401957
1568.10662152557	267.429036229167	-974.870120401957
1568.10662152557	269.165588412473	-974.870120401957
1566.37006934227	270.90214059578	-972.876361246567
1566.37006934227	272.638692779086	-972.876361246567
1566.37006934227	274.375244962392	-972.876361246567
1566.37006934227	276.111797145699	-972.876361246567
1564.63351715896	277.848349329005	-970.884655457366
1564.63351715896	279.584901512311	-970.884655457366
1564.63351715896	281.321453695617	-970.884655457366
1562.89696497565	283.058005878924	-968.895003034354
1562.89696497565	284.79455806223	-968.895003034354
1562.89696497565	286.531110245536	-968.895003034354
1562.89696497565	288.267662428843	-968.895003034354
1561.16041279235	290.004214612149	-966.907403977531
1561.16041279235	291.740766795455	-966.907403977531
1559.42386060904	293.477318978761	-964.921858286899
1559.42386060904	295.213871162068	-964.921858286899
1559.42386060904	296.950423345374	-964.921858286899
1559.42386060904	298.68697552868	-964.921858286899
1557.68730842573	300.423527711987	-962.938365962455
1557.68730842573	302.160079895293	-962.938365962455
1557.68730842573	303.896632078599	-962.938365962455
1555.95075624243	305.633184261905	-960.956927004201
1555.95075624243	307.369736445212	-960.956927004201
1555.95075624243	309.106288628518	-960.956927004201
1555.95075624243	310.842840811824	-960.956927004201
1554.21420405912	312.579392995131	-958.977541412137
1554.21420405912	314.315945178437	-958.977541412137
1552.47765187581	316.052497361743	-957.000209186262
1552.47765187581	317.789049545049	-957.000209186262
1552.47765187581	319.525601728356	-957.000209186262
1552.47765187581	321.262153911662	-957.000209186262
1550.74109969251	322.998706094968	-955.024930326577
1550.74109969251	324.735258278275	-955.024930326577
1549.0045475092	326.471810461581	-953.051704833081
1549.0045475092	328.208362644887	-953.051704833081
1549.0045475092	329.944914828193	-953.051704833081
1547.2679953259	331.6814670115	-951.080532705774
1545.53144314259	333.418019194806	-949.111413944657
1545.53144314259	335.154571378112	-949.111413944657
1543.79489095928	336.891123561418	-947.144348549729
1543.79489095928	338.627675744725	-947.144348549729
1543.79489095928	340.364227928031	-947.144348549729
1542.05833877598	342.100780111337	-945.179336520992
1542.05833877598	343.837332294644	-945.179336520992
1542.05833877598	345.57388447795	-945.179336520992
1540.32178659267	347.310436661256	-943.216377858443
1538.58523440936	349.046988844562	-941.255472562084
1536.84868222606	350.783541027869	-939.296620631914
1536.84868222606	352.520093211175	-939.296620631914
1535.11213004275	354.256645394481	-937.339822067934
1533.37557785945	355.993197577788	-935.385076870144
1531.63902567614	357.729749761094	-933.432385038542
1531.63902567614	359.4663019444	-933.432385038542
1531.63902567614	361.202854127706	-933.432385038542
1529.90247349283	362.939406311013	-931.48174657313
1528.16592130953	364.675958494319	-929.533161473908
1528.16592130953	366.412510677625	-929.533161473908
1526.42936912622	368.149062860932	-927.586629740876
1524.69281694291	369.885615044238	-925.642151374032
1524.69281694291	371.622167227544	-925.642151374032
1522.95626475961	373.35871941085	-923.699726373378
1521.2197125763	375.095271594157	-921.759354738914
1521.2197125763	376.831823777463	-921.759354738914
1519.483160393	378.568375960769	-919.821036470639
1517.74660820969	380.304928144075	-917.884771568554
1516.01005602638	382.041480327382	-915.950560032658
1516.01005602638	383.778032510688	-915.950560032658
1514.27350384308	385.514584693994	-914.018401862952
1512.53695165977	387.251136877301	-912.088297059435
1510.80039947646	388.987689060607	-910.160245622107
1510.80039947646	390.724241243913	-910.160245622107
1509.06384729316	392.460793427219	-908.23424755097
1507.32729510985	394.197345610526	-906.310302846021
1505.59074292655	395.933897793832	-904.388411507262
1503.85419074324	397.670449977138	-902.468573534692
1502.11763855993	399.407002160445	-900.550788928312
1502.11763855993	401.143554343751	-900.550788928312
1500.38108637663	402.880106527057	-898.635057688122
1498.64453419332	404.616658710363	-896.721379814121
1496.90798201001	406.35321089367	-894.809755306309
1496.90798201001	408.089763076976	-894.809755306309
1495.17142982671	409.826315260282	-892.900184164687
1493.4348776434	411.562867443589	-890.992666389254
1491.6983254601	413.299419626895	-889.087201980011
1489.96177327679	415.035971810201	-887.183790936958
1489.96177327679	416.772523993507	-887.183790936958
1488.22522109348	418.509076176814	-885.282433260093
1486.48866891018	420.24562836012	-883.383128949419
1486.48866891018	421.982180543426	-883.383128949419
1484.75211672687	423.718732726732	-881.485878004933
1483.01556454356	425.455284910039	-879.590680426637
1483.01556454356	427.191837093345	-879.590680426637
1481.27901236026	428.928389276651	-877.697536214531
1479.54246017695	430.664941459958	-875.806445368614
1479.54246017695	432.401493643264	-875.806445368614
1477.80590799364	434.13804582657	-873.917407888887
1476.06935581034	435.874598009876	-872.030423775349
1474.33280362703	437.611150193183	-870.145493028001
1472.59625144373	439.347702376489	-868.262615646842
1470.85969926042	441.084254559795	-866.381791631872
1469.12314707711	442.820806743102	-864.503020983092
1467.38659489381	444.557358926408	-862.626303700502
1465.6500427105	446.293911109714	-860.751639784101
1463.91349052719	448.03046329302	-858.879029233889
1462.17693834389	449.767015476327	-857.008472049868
1462.17693834389	451.503567659633	-857.008472049868
1460.44038616058	453.240119842939	-855.139968232035
1458.70383397728	454.976672026246	-853.273517780392
1456.96728179397	456.713224209552	-851.409120694938
1455.23072961066	458.449776392858	-849.546776975674
1455.23072961066	460.186328576164	-849.546776975674
1453.49417742736	461.922880759471	-847.686486622599
1451.75762524405	463.659432942777	-845.828249635714
1450.02107306074	465.395985126083	-843.972066015019
1448.28452087744	467.132537309389	-842.117935760512
1446.54796869413	468.869089492696	-840.265858872196
1446.54796869413	470.605641676002	-840.265858872196
1444.81141651083	472.342193859308	-838.415835350068
1444.81141651083	474.078746042615	-838.415835350068
1443.07486432752	475.815298225921	-836.567865194131
1441.33831214421	477.551850409227	-834.721948404382
1439.60175996091	479.288402592533	-832.878084980824
1437.8652077776	481.02495477584	-831.036274923454
1436.12865559429	482.761506959146	-829.196518232274
1434.39210341099	484.498059142452	-827.358814907284
1432.65555122768	486.234611325759	-825.523164948483
1430.91899904438	486.234611325759	-823.689568355872
1429.18244686107	487.971163509065	-821.85802512945
1427.44589467776	487.971163509065	-820.028535269217
1425.70934249446	489.707715692371	-818.201098775174
1423.97279031115	491.444267875677	-816.375715647321
1422.23623812784	493.180820058984	-814.552385885656
1420.49968594454	494.91737224229	-812.731109490182
1418.76313376123	496.653924425596	-810.911886460897
1417.02658157793	498.390476608903	-809.094716797801
1415.29002939462	500.127028792209	-807.279600500895
1413.55347721131	501.863580975515	-805.466537570179
1411.81692502801	503.600133158821	-803.655528005651
1410.0803728447	505.336685342128	-801.846571807314
1408.34382066139	507.073237525434	-800.039668975166
1406.60726847809	508.80978970874	-798.234819509207
1404.87071629478	510.546341892047	-796.432023409438
1403.13416411147	512.282894075353	-794.631280675858
1401.39761192817	514.019446258659	-792.832591308468
1399.66105974486	514.019446258659	-791.035955307267
1397.92450756156	515.755998441965	-789.241372672255
1396.18795537825	517.492550625272	-787.448843403434
1396.18795537825	519.229102808578	-787.448843403434
1394.45140319494	520.965654991884	-785.658367500801
1392.71485101164	520.965654991884	-783.869944964358
1390.97829882833	522.70220717519	-782.083575794105
1389.24174664502	524.438759358497	-780.299259990041
1387.50519446172	526.175311541803	-778.516997552166
1385.76864227841	527.911863725109	-776.736788480481
1384.03209009511	529.648415908416	-774.958632774986
1382.2955379118	531.384968091722	-773.18253043568
1380.55898572849	531.384968091722	-771.408481462563
1378.82243354519	533.121520275028	-769.636485855636
1377.08588136188	534.858072458334	-767.866543614899
1375.34932917857	536.594624641641	-766.09865474035
1373.61277699527	538.331176824947	-764.332819231992
1371.87622481196	538.331176824947	-762.569037089823
1370.13967262866	540.067729008253	-760.807308313843
1368.40312044535	540.067729008253	-759.047632904053
1366.66656826204	541.80428119156	-757.290010860452
1364.93001607874	541.80428119156	-755.534442183041
1363.19346389543	543.540833374866	-753.780926871819
1361.45691171212	545.277385558172	-752.029464926787
1359.72035952882	545.277385558172	-750.280056347944
1357.98380734551	545.277385558172	-748.532701135291
1356.24725516221	547.013937741478	-746.787399288827
1354.5107029789	548.750489924785	-745.044150808553
1352.77415079559	548.750489924785	-743.302955694468
1351.03759861229	550.487042108091	-741.563813946572
1349.30104642898	552.223594291397	-739.826725564866
1347.56449424567	552.223594291397	-738.09169054935
1345.82794206237	552.223594291397	-736.358708900023
1344.09138987906	553.960146474703	-734.627780616886
1342.35483769575	555.69669865801	-732.898905699937
1340.61828551245	555.69669865801	-731.172084149179
1338.88173332914	557.433250841316	-729.44731596461
1337.14518114584	559.169803024622	-727.72460114623
1335.40862896253	559.169803024622	-726.00393969404
1333.67207677922	560.906355207929	-724.285331608039
1331.93552459592	560.906355207929	-722.568776888228
1330.19897241261	562.642907391235	-720.854275534607
1328.4624202293	562.642907391235	-719.141827547175
1326.725868046	564.379459574541	-717.431432925932
1324.98931586269	566.116011757847	-715.723091670878
1323.25276367939	566.116011757847	-714.016803782015
1321.51621149608	566.116011757847	-712.31256925934
1319.77965931277	566.116011757847	-710.610388102855
1318.04310712947	567.852563941154	-708.91026031256
1316.30655494616	569.58911612446	-707.212185888454
1314.57000276285	569.58911612446	-705.516164830538
1312.83345057955	569.58911612446	-703.822197138811
1311.09689839624	569.58911612446	-702.130282813274
1309.36034621294	571.325668307766	-700.440421853926
1307.62379402963	573.062220491073	-698.752614260767
1305.88724184632	573.062220491073	-697.066860033799
1304.15068966302	573.062220491073	-695.383159173019
1302.41413747971	573.062220491073	-693.701511678429
1300.6775852964	574.798772674379	-692.021917550028
1298.9410331131	576.535324857685	-690.344376787817
1297.20448092979	576.535324857685	-688.668889391796
1295.46792874649	576.535324857685	-686.995455361964
1293.73137656318	578.271877040992	-685.324074698321
1291.99482437987	578.271877040992	-683.654747400868
1290.25827219657	580.008429224298	-681.987473469604
1288.52172001326	580.008429224298	-680.32225290453
1286.78516782995	580.008429224298	-678.659085705645
1285.04861564665	580.008429224298	-676.99797187295
1283.31206346334	581.744981407604	-675.338911406444
1281.57551128004	583.48153359091	-673.681904306128
1279.83895909673	583.48153359091	-672.026950572001
1278.10240691342	583.48153359091	-670.374050204064
1276.36585473012	583.48153359091	-668.723203202316
1274.62930254681	585.218085774217	-667.074409566758
1272.8927503635	585.218085774217	-665.427669297389
1271.1561981802	586.954637957523	-663.782982394209
1269.41964599689	586.954637957523	-662.14034885722
1267.68309381358	586.954637957523	-660.499768686419
1265.94654163028	586.954637957523	-658.861241881808
1264.20998944697	588.691190140829	-657.224768443387
1262.47343726367	588.691190140829	-655.590348371155
1260.73688508036	588.691190140829	-653.957981665112
1259.00033289705	590.427742324135	-652.327668325259
1257.26378071375	590.427742324135	-650.699408351595
1255.52722853044	590.427742324135	-649.073201744121
1253.79067634713	590.427742324135	-647.449048502837
1252.05412416383	592.164294507442	-645.826948627742
1250.31757198052	592.164294507442	-644.206902118836
1248.58101979722	593.900846690748	-642.58890897612
1246.84446761391	593.900846690748	-640.972969199593
1245.1079154306	595.637398874054	-639.359082789256
1243.3713632473	595.637398874054	-637.747249745108
1241.63481106399	597.373951057361	-636.13747006715
1239.89825888068	597.373951057361	-634.529743755381
1238.16170669738	597.373951057361	-632.924070809802
1236.42515451407	597.373951057361	-631.320451230412
1234.68860233077	597.373951057361	-629.718885017212
1232.95205014746	599.110503240667	-628.119372170201
1231.21549796415	599.110503240667	-626.521912689379
1229.47894578085	599.110503240667	-624.926506574747
1227.74239359754	600.847055423973	-623.333153826305
1226.00584141423	600.847055423973	-621.741854444052
1224.26928923093	600.847055423973	-620.152608427989
1222.53273704762	600.847055423973	-618.565415778114
1220.79618486432	600.847055423973	-616.98027649443
1219.05963268101	602.583607607279	-615.397190576935
1217.3230804977	602.583607607279	-613.816158025629
1215.5865283144	602.583607607279	-612.237178840513
1213.84997613109	604.320159790586	-610.660253021587
1212.11342394778	604.320159790586	-609.08538056885
1210.37687176448	604.320159790586	-607.512561482302
1208.64031958117	604.320159790586	-605.941795761944
1206.90376739787	604.320159790586	-604.373083407775
1205.16721521456	606.056711973892	-602.806424419796
1203.43066303125	606.056711973892	-601.241818798006
1201.69411084795	606.056711973892	-599.679266542406
1199.95755866464	607.793264157198	-598.118767652995
1198.22100648133	607.793264157198	-596.560322129774
1196.48445429803	607.793264157198	-595.003929972742
1194.74790211472	607.793264157198	-593.449591181899
1193.01134993141	607.793264157198	-591.897305757247
1191.27479774811	609.529816340505	-590.347073698783
1189.5382455648	611.266368523811	-588.798895006509
1187.8016933815	611.266368523811	-587.252769680425
1186.06514119819	611.266368523811	-585.70869772053
1184.32858901488	611.266368523811	-584.166679126825
1182.59203683158	613.002920707117	-582.626713899309
1180.85548464827	613.002920707117	-581.088802037982
1179.11893246496	614.739472890423	-579.552943542845
1177.38238028166	614.739472890423	-578.019138413897
1175.64582809835	614.739472890423	-576.487386651139
1173.90927591505	614.739472890423	-574.957688254571
1172.17272373174	616.47602507373	-573.430043224192
1170.43617154843	616.47602507373	-571.904451560002
1168.69961936513	616.47602507373	-570.380913262002
1166.96306718182	616.47602507373	-568.859428330191
1165.22651499851	616.47602507373	-567.33999676457
1163.48996281521	618.212577257036	-565.822618565138
1161.7534106319	618.212577257036	-564.307293731896
1160.0168584486	618.212577257036	-562.794022264843
1158.28030626529	618.212577257036	-561.28280416398
1156.54375408198	618.212577257036	-559.773639429306
1154.80720189868	619.949129440342	-558.266528060822
1153.07064971537	619.949129440342	-556.761470058527
1151.33409753206	621.685681623649	-555.258465422421
1149.59754534876	621.685681623649	-553.757514152506
1147.86099316545	621.685681623649	-552.258616248779
1146.12444098215	621.685681623649	-550.761771711242
1144.38788879884	621.685681623649	-549.266980539895
1142.65133661553	621.685681623649	-547.774242734737
1140.91478443223	621.685681623649	-546.283558295768
1139.17823224892	623.422233806955	-544.794927222989
1137.44168006561	623.422233806955	-543.3083495164
1135.70512788231	623.422233806955	-541.823825175999
1133.968575699	625.158785990261	-540.341354201789
1132.23202351569	625.158785990261	-538.860936593768
1130.49547133239	625.158785990261	-537.382572351936
1128.75891914908	625.158785990261	-535.906261476294
1127.02236696578	625.158785990261	-534.432003966841
1125.28581478247	625.158785990261	-532.959799823578
1123.54926259916	626.895338173567	-531.489649046504
1121.81271041586	626.895338173567	-530.02155163562
1120.07615823255	626.895338173567	-528.555507590925
1118.33960604924	626.895338173567	-527.09151691242
1116.60305386594	628.631890356874	-525.629579600104
1114.86650168263	628.631890356874	-524.169695653978
1113.12994949933	628.631890356874	-522.711865074041
1111.39339731602	628.631890356874	-521.256087860294
1109.65684513271	628.631890356874	-519.802364012736
1107.92029294941	628.631890356874	-518.350693531367
1106.1837407661	628.631890356874	-516.901076416188
1104.44718858279	628.631890356874	-515.453512667199
1102.71063639949	630.36844254018	-514.008002284399
1100.97408421618	630.36844254018	-512.564545267788
1099.23753203288	630.36844254018	-511.123141617367
1097.50097984957	630.36844254018	-509.683791333136
1095.76442766626	630.36844254018	-508.246494415094
1094.02787548296	630.36844254018	-506.811250863241
1092.29132329965	630.36844254018	-505.378060677578
1090.55477111634	632.104994723486	-503.946923858104
1088.81821893304	632.104994723486	-502.51784040482
1087.08166674973	632.104994723486	-501.090810317726
1085.34511456643	632.104994723486	-499.66583359682
1083.60856238312	632.104994723486	-498.242910242105
1081.87201019981	632.104994723486	-496.822040253578
1080.13545801651	632.104994723486	-495.403223631242
1078.3989058332	633.841546906792	-493.986460375094
1076.66235364989	633.841546906792	-492.571750485137
1074.92580146659	633.841546906792	-491.159093961368
1073.18924928328	633.841546906792	-489.748490803789
1071.45269709998	633.841546906792	-488.3399410124
1069.71614491667	635.578099090099	-486.9334445872
1067.97959273336	635.578099090099	-485.52900152819
1066.24304055006	635.578099090099	-484.126611835369
1064.50648836675	635.578099090099	-482.726275508737
1062.76993618344	635.578099090099	-481.327992548295
1061.03338400014	635.578099090099	-479.931762954043
1059.29683181683	635.578099090099	-478.53758672598
1057.56027963352	637.314651273405	-477.145463864106
1055.82372745022	637.314651273405	-475.755394368422
1054.08717526691	637.314651273405	-474.367378238928
1052.35062308361	639.051203456711	-472.981415475622
1050.6140709003	639.051203456711	-471.597506078507
1048.87751871699	639.051203456711	-470.215650047581
1047.14096653369	639.051203456711	-468.835847382844
1045.40441435038	639.051203456711	-467.458098084297
1043.66786216707	639.051203456711	-466.082402151939
1041.93130998377	639.051203456711	-464.708759585771
1040.19475780046	639.051203456711	-463.337170385792
1038.45820561716	640.787755640018	-461.967634552003
1036.72165343385	640.787755640018	-460.600152084403
1034.98510125054	640.787755640018	-459.234722982993
1033.24854906724	640.787755640018	-457.871347247772
1031.51199688393	640.787755640018	-456.510024878741
1029.77544470062	640.787755640018	-455.150755875899
1028.03889251732	640.787755640018	-453.793540239246
1026.30234033401	640.787755640018	-452.438377968783
1024.56578815071	640.787755640018	-451.08526906451
1022.8292359674	642.524307823324	-449.734213526426
1021.09268378409	642.524307823324	-448.385211354531
1019.35613160079	642.524307823324	-447.038262548826
1017.61957941748	642.524307823324	-445.693367109311
1015.88302723417	642.524307823324	-444.350525035985
1014.14647505087	642.524307823324	-443.009736328848
1012.40992286756	642.524307823324	-441.671000987901
1010.67337068426	642.524307823324	-440.334319013143
1008.93681850095	642.524307823324	-438.999690404575
1007.20026631764	642.524307823324	-437.667115162197
1005.46371413434	642.524307823324	-436.336593286007
1003.72716195103	642.524307823324	-435.008124776008
1001.99060976772	642.524307823324	-433.681709632198
1000.25405758442	642.524307823324	-432.357347854577
998.517505401111	642.524307823324	-431.035039443146
996.780953217805	642.524307823324	-429.714784397904
995.044401034499	642.524307823324	-428.396582718851
993.307848851192	642.524307823324	-427.080434405989
991.571296667886	642.524307823324	-425.766339459315
989.83474448458	642.524307823324	-424.454297878831
988.098192301274	642.524307823324	-423.144309664537
986.361640117967	642.524307823324	-421.836374816432
984.625087934661	642.524307823324	-420.530493334517
982.888535751355	642.524307823324	-419.226665218791
981.151983568049	642.524307823324	-417.924890469254
979.415431384742	642.524307823324	-416.625169085907
977.678879201436	642.524307823324	-415.32750106875
975.94232701813	642.524307823324	-414.031886417781
974.205774834824	642.524307823324	-412.738325133003
972.469222651517	642.524307823324	-411.446817214414
970.732670468211	642.524307823324	-410.157362662014
968.996118284905	642.524307823324	-408.869961475804
967.259566101598	642.524307823324	-407.584613655783
965.523013918292	642.524307823324	-406.301319201952
963.786461734986	642.524307823324	-405.02007811431
962.04990955168	642.524307823324	-403.740890392858
960.313357368373	642.524307823324	-402.463756037595
958.576805185067	642.524307823324	-401.188675048522
956.840253001761	642.524307823324	-399.915647425638
955.103700818454	642.524307823324	-398.644673168944
953.367148635148	642.524307823324	-397.375752278439
951.630596451842	642.524307823324	-396.108884754124
949.894044268535	642.524307823324	-394.844070595998
948.157492085229	642.524307823324	-393.581309804062
946.420939901923	642.524307823324	-392.320602378315
944.684387718617	642.524307823324	-391.061948318757
942.94783553531	642.524307823324	-389.805347625389
941.211283352004	642.524307823324	-388.550800298211
939.474731168698	642.524307823324	-387.298306337222
937.738178985392	642.524307823324	-386.047865742422
936.001626802085	642.524307823324	-384.799478513812
934.265074618779	642.524307823324	-383.553144651392
932.528522435473	642.524307823324	-382.308864155161
930.791970252166	642.524307823324	-381.066637025119
929.05541806886	642.524307823324	-379.826463261267
927.318865885554	642.524307823324	-378.588342863604
925.582313702248	642.524307823324	-377.352275832131
923.845761518941	642.524307823324	-376.118262166847
922.109209335635	642.524307823324	-374.886301867753
920.372657152329	642.524307823324	-373.656394934848
918.636104969022	642.524307823324	-372.428541368133
916.899552785716	642.524307823324	-371.202741167607
915.16300060241	642.524307823324	-369.978994333271
913.426448419104	644.26086000663	-368.757300865124
911.689896235797	644.26086000663	-367.537660763167
909.953344052491	644.26086000663	-366.320074027399
908.216791869185	644.26086000663	-365.104540657821
906.480239685878	644.26086000663	-363.891060654432
904.743687502572	644.26086000663	-362.679634017232
903.007135319266	644.26086000663	-361.470260746222
901.27058313596	644.26086000663	-360.262940841402
899.534030952653	642.524307823324	-359.057674302771
897.797478769347	642.524307823324	-357.854461130329
896.060926586041	642.524307823324	-356.653301324077
894.324374402735	642.524307823324	-355.454194884015
892.587822219428	642.524307823324	-354.257141810142
890.851270036122	642.524307823324	-353.062142102458
889.114717852816	642.524307823324	-351.869195760964
887.378165669509	642.524307823324	-350.678302785659
885.641613486203	642.524307823324	-349.489463176544
883.905061302897	642.524307823324	-348.302676933618
882.168509119591	642.524307823324	-347.117944056882
880.431956936284	642.524307823324	-345.935264546335
878.695404752978	642.524307823324	-344.754638401978
876.958852569672	642.524307823324	-343.57606562381
875.222300386365	642.524307823324	-342.399546211832
873.485748203059	642.524307823324	-341.225080166043
871.749196019753	642.524307823324	-340.052667486444
870.012643836447	642.524307823324	-338.882308173034
868.27609165314	642.524307823324	-337.714002225814
866.539539469834	642.524307823324	-336.547749644783
864.802987286528	642.524307823324	-335.383550429941
863.066435103221	642.524307823324	-334.221404581289
861.329882919915	642.524307823324	-333.061312098827
859.593330736609	642.524307823324	-331.903272982554
857.856778553303	642.524307823324	-330.74728723247
856.120226369996	642.524307823324	-329.593354848576
854.38367418669	642.524307823324	-328.441475830872
852.647122003384	642.524307823324	-327.291650179357
850.910569820078	642.524307823324	-326.143877894031
849.174017636771	642.524307823324	-324.998158974895
847.437465453465	642.524307823324	-323.854493421948
845.700913270159	642.524307823324	-322.712881235191
843.964361086852	642.524307823324	-321.573322414623
842.227808903546	642.524307823324	-320.435816960245
840.49125672024	642.524307823324	-319.300364872056
838.754704536934	642.524307823324	-318.166966150057
837.018152353627	642.524307823324	-317.035620794248
835.281600170321	642.524307823324	-315.906328804627
833.545047987015	642.524307823324	-314.779090181196
831.808495803708	642.524307823324	-313.653904923955
830.071943620402	642.524307823324	-312.530773032903
828.335391437096	642.524307823324	-311.409694508041
826.59883925379	642.524307823324	-310.290669349368
824.862287070483	642.524307823324	-309.173697556885
823.125734887177	640.787755640018	-308.058779130591
821.389182703871	640.787755640018	-306.945914070486
819.652630520564	640.787755640018	-305.835102376571
817.916078337258	640.787755640018	-304.726344048846
816.179526153952	640.787755640018	-303.61963908731
814.442973970646	640.787755640018	-302.514987491963
812.706421787339	640.787755640018	-301.412389262806
810.969869604033	640.787755640018	-300.311844399838
809.233317420727	640.787755640018	-299.21335290306
807.496765237421	639.051203456711	-298.116914772472
805.760213054114	639.051203456711	-297.022530008072
804.023660870808	639.051203456711	-295.930198609863
802.287108687502	639.051203456711	-294.839920577843
800.550556504195	639.051203456711	-293.751695912012
798.814004320889	639.051203456711	-292.665524612371
797.077452137583	639.051203456711	-291.581406678919
795.340899954277	639.051203456711	-290.499342111657
793.60434777097	639.051203456711	-289.419330910584
791.867795587664	639.051203456711	-288.3413730757
790.131243404358	639.051203456711	-287.265468607007
788.394691221051	639.051203456711	-286.191617504502
786.658139037745	639.051203456711	-285.119819768187
784.921586854439	639.051203456711	-284.050075398062
783.185034671133	639.051203456711	-282.982384394126
781.448482487826	639.051203456711	-281.916746756379
779.71193030452	639.051203456711	-280.853162484823
777.975378121214	639.051203456711	-279.791631579455
776.238825937907	639.051203456711	-278.732154040277
774.502273754601	639.051203456711	-277.674729867288
772.765721571295	639.051203456711	-276.619359060489
771.029169387989	639.051203456711	-275.56604161988
769.292617204682	639.051203456711	-274.51477754546
767.556065021376	639.051203456711	-273.465566837229
765.81951283807	639.051203456711	-272.418409495188
764.082960654763	639.051203456711	-271.373305519336
762.346408471457	639.051203456711	-270.330254909674
760.609856288151	639.051203456711	-269.289257666201
758.873304104845	639.051203456711	-268.250313788918
757.136751921538	639.051203456711	-267.213423277824
755.400199738232	639.051203456711	-266.17858613292
753.663647554926	639.051203456711	-265.145802354205
751.92709537162	639.051203456711	-264.11507194168
750.190543188313	639.051203456711	-263.086394895344
748.453991005007	639.051203456711	-262.059771215198
746.717438821701	639.051203456711	-261.035200901241
744.980886638394	637.314651273405	-260.012683953473
743.244334455088	637.314651273405	-258.992220371895
741.507782271782	637.314651273405	-257.973810156507
739.771230088476	635.578099090099	-256.957453307308
738.034677905169	635.578099090099	-255.943149824298
736.298125721863	635.578099090099	-254.930899707478
734.561573538557	635.578099090099	-253.920702956848
732.82502135525	635.578099090099	-252.912559572407
731.088469171944	635.578099090099	-251.906469554155
729.351916988638	635.578099090099	-250.902432902093
727.615364805332	635.578099090099	-249.900449616221
725.878812622025	635.578099090099	-248.900519696537
724.142260438719	635.578099090099	-247.902643143044
722.405708255413	633.841546906792	-246.90681995574
720.669156072106	633.841546906792	-245.913050134625
718.9326038888	633.841546906792	-244.9213336797
717.196051705494	633.841546906792	-243.931670590964
715.459499522188	632.104994723486	-242.944060868418
713.722947338881	632.104994723486	-241.958504512061
711.986395155575	632.104994723486	-240.975001521893
710.249842972269	632.104994723486	-239.993551897916
708.513290788963	632.104994723486	-239.014155640127
706.776738605656	632.104994723486	-238.036812748528
705.04018642235	632.104994723486	-237.061523223119
703.303634239044	630.36844254018	-236.088287063899
701.567082055737	630.36844254018	-235.117104270869
699.830529872431	630.36844254018	-234.147974844028
698.093977689125	630.36844254018	-233.180898783376
696.357425505819	630.36844254018	-232.215876088914
694.620873322512	628.631890356874	-231.252906760642
692.884321139206	628.631890356874	-230.291990798559
691.1477689559	628.631890356874	-229.333128202665
689.411216772593	628.631890356874	-228.376318972961
687.674664589287	626.895338173567	-227.421563109446
685.938112405981	626.895338173567	-226.468860612121
684.201560222675	626.895338173567	-225.518211480985
682.465008039368	625.158785990261	-224.569615716039
680.728455856062	625.158785990261	-223.623073317283
678.991903672756	625.158785990261	-222.678584284715
677.255351489449	625.158785990261	-221.736148618338
675.518799306143	625.158785990261	-220.795766318149
673.782247122837	625.158785990261	-219.857437384151
672.045694939531	625.158785990261	-218.921161816341
670.309142756224	625.158785990261	-217.986939614721
668.572590572918	623.422233806955	-217.054770779291
666.836038389612	623.422233806955	-216.12465531005
665.099486206306	623.422233806955	-215.196593206999
663.362934022999	623.422233806955	-214.270584470137
661.626381839693	623.422233806955	-213.346629099464
659.889829656387	623.422233806955	-212.424727094981
658.15327747308	623.422233806955	-211.504878456688
656.416725289774	623.422233806955	-210.587083184584
654.680173106468	623.422233806955	-209.671341278669
652.943620923162	623.422233806955	-208.757652738944
651.207068739855	623.422233806955	-207.846017565409
649.470516556549	623.422233806955	-206.936435758063
647.733964373243	623.422233806955	-206.028907316906
645.997412189936	623.422233806955	-205.123432241939
644.26086000663	623.422233806955	-204.220010533161
642.524307823324	623.422233806955	-203.318642190573
640.787755640018	623.422233806955	-202.419327214174
639.051203456711	623.422233806955	-201.522065603965
637.314651273405	623.422233806955	-200.626857359945
635.578099090099	623.422233806955	-199.733702482115
633.841546906792	623.422233806955	-198.842600970474
632.104994723486	623.422233806955	-197.953552825023
630.36844254018	623.422233806955	-197.066558045761
628.631890356874	623.422233806955	-196.181616632689
626.895338173567	621.685681623649	-195.298728585806
625.158785990261	621.685681623649	-194.417893905113
623.422233806955	621.685681623649	-193.539112590609
621.685681623649	621.685681623649	-192.662384642294
619.949129440342	621.685681623649	-191.787710060169
618.212577257036	621.685681623649	-190.915088844234
616.47602507373	621.685681623649	-190.044520994488
614.739472890423	619.949129440342	-189.176006510931
613.002920707117	619.949129440342	-188.309545393564
611.266368523811	619.949129440342	-187.445137642387
609.529816340505	619.949129440342	-186.582783257399
607.793264157198	619.949129440342	-185.7224822386
606.056711973892	618.212577257036	-184.864234585991
604.320159790586	618.212577257036	-184.008040299571
602.583607607279	618.212577257036	-183.153899379341
600.847055423973	618.212577257036	-182.3018118253
599.110503240667	616.47602507373	-181.451777637449
597.373951057361	616.47602507373	-180.603796815787
595.637398874054	616.47602507373	-179.757869360315
593.900846690748	614.739472890423	-178.913995271032
592.164294507442	614.739472890423	-178.072174547939
590.427742324135	614.739472890423	-177.232407191035
588.691190140829	614.739472890423	-176.394693200321
586.954637957523	614.739472890423	-175.559032575796
585.218085774217	613.002920707117	-174.725425317461
583.48153359091	613.002920707117	-173.893871425315
581.744981407604	613.002920707117	-173.064370899358
580.008429224298	613.002920707117	-172.236923739591
578.271877040992	613.002920707117	-171.411529946014
576.535324857685	613.002920707117	-170.588189518626
574.798772674379	611.266368523811	-169.766902457427
573.062220491073	611.266368523811	-168.947668762418
571.325668307766	611.266368523811	-168.130488433599
569.58911612446	611.266368523811	-167.315361470969
567.852563941154	611.266368523811	-166.502287874528
566.116011757847	609.529816340505	-165.691267644277
564.379459574541	609.529816340505	-164.882300780215
562.642907391235	609.529816340505	-164.075387282343
560.906355207929	609.529816340505	-163.27052715066
559.169803024622	609.529816340505	-162.467720385167
557.433250841316	607.793264157198	-161.666966985864
555.69669865801	607.793264157198	-160.868266952749
553.960146474703	606.056711973892	-160.071620285825
552.223594291397	604.320159790586	-159.277026985089
550.487042108091	604.320159790586	-158.484487050543
548.750489924785	604.320159790586	-157.694000482187
547.013937741478	604.320159790586	-156.90556728002
545.277385558172	602.583607607279	-156.119187444043
543.540833374866	600.847055423973	-155.334860974255
541.80428119156	600.847055423973	-154.552587870656
540.067729008253	600.847055423973	-153.772368133248
538.331176824947	600.847055423973	-152.994201762028
536.594624641641	600.847055423973	-152.218088756998
534.858072458334	599.110503240667	-151.444029118158
533.121520275028	599.110503240667	-150.672022845507
531.384968091722	599.110503240667	-149.902069939045
529.648415908416	597.373951057361	-149.134170398773
527.911863725109	597.373951057361	-148.36832422469
526.175311541803	597.373951057361	-147.604531416797
524.438759358497	597.373951057361	-146.842791975094
522.70220717519	597.373951057361	-146.083105899579
520.965654991884	597.373951057361	-145.325473190255
519.229102808578	597.373951057361	-144.56989384712
517.492550625272	597.373951057361	-143.816367870174
515.755998441965	597.373951057361	-143.064895259418
514.019446258659	597.373951057361	-142.315476014851
512.282894075353	597.373951057361	-141.568110136474
510.546341892047	597.373951057361	-140.822797624286
508.80978970874	597.373951057361	-140.079538478287
507.073237525434	597.373951057361	-139.338332698479
505.336685342128	597.373951057361	-138.599180284859
503.600133158821	597.373951057361	-137.862081237429
501.863580975515	595.637398874054	-137.127035556189
500.127028792209	595.637398874054	-136.394043241138
498.390476608903	595.637398874054	-135.663104292276
496.653924425596	595.637398874054	-134.934218709604
494.91737224229	593.900846690748	-134.207386493122
493.180820058984	593.900846690748	-133.482607642829
491.444267875677	592.164294507442	-132.759882158725
489.707715692371	592.164294507442	-132.039210040811
487.971163509065	590.427742324135	-131.320591289087
486.234611325759	590.427742324135	-130.604025903552
484.498059142452	588.691190140829	-129.889513884206
482.761506959146	588.691190140829	-129.17705523105
481.02495477584	586.954637957523	-128.466649944083
479.288402592533	586.954637957523	-127.758298023306
477.551850409227	586.954637957523	-127.051999468718
475.815298225921	586.954637957523	-126.34775428032
474.078746042615	586.954637957523	-125.645562458111
472.342193859308	585.218085774217	-124.945424002092
470.605641676002	585.218085774217	-124.247338912262
468.869089492696	583.48153359091	-123.551307188622
467.132537309389	583.48153359091	-122.857328831171
465.395985126083	583.48153359091	-122.16540383991
463.659432942777	583.48153359091	-121.475532214838
461.922880759471	583.48153359091	-120.787713955955
460.186328576164	583.48153359091	-120.101949063262
458.449776392858	583.48153359091	-119.418237536759
456.713224209552	583.48153359091	-118.736579376445
454.976672026246	583.48153359091	-118.05697458232
453.240119842939	583.48153359091	-117.379423154385
451.503567659633	581.744981407604	-116.70392509264
449.767015476327	581.744981407604	-116.030480397084
448.03046329302	581.744981407604	-115.359089067717
446.293911109714	581.744981407604	-114.68975110454
444.557358926408	580.008429224298	-114.022466507552
442.820806743102	580.008429224298	-113.357235276754
441.084254559795	580.008429224298	-112.694057412146
439.347702376489	580.008429224298	-112.032932913726
437.611150193183	580.008429224298	-111.373861781497
435.874598009876	580.008429224298	-110.716844015456
434.13804582657	580.008429224298	-110.061879615606
432.401493643264	578.271877040992	-109.408968581944
430.664941459958	578.271877040992	-108.758110914473
428.928389276651	578.271877040992	-108.10930661319
427.191837093345	578.271877040992	-107.462555678097
425.455284910039	578.271877040992	-106.817858109194
423.718732726732	578.271877040992	-106.17521390648
421.982180543426	576.535324857685	-105.534623069956
420.24562836012	576.535324857685	-104.896085599621
418.509076176814	576.535324857685	-104.259601495475
416.772523993507	576.535324857685	-103.625170757519
415.035971810201	576.535324857685	-102.992793385753
413.299419626895	576.535324857685	-102.362469380176
411.562867443589	574.798772674379	-101.734198740788
409.826315260282	573.062220491073	-101.10798146759
408.089763076976	573.062220491073	-100.483817560582
406.35321089367	573.062220491073	-99.8617070197627
404.616658710363	573.062220491073	-99.2416498451331
402.880106527057	571.325668307766	-98.623646036693
401.143554343751	569.58911612446	-98.0076955944423
399.407002160445	569.58911612446	-97.3937985183811
397.670449977138	569.58911612446	-96.7819548085094
395.933897793832	567.852563941154	-96.1721644648272
394.197345610526	566.116011757847	-95.5644274873344
392.460793427219	566.116011757847	-94.9587438760311
390.724241243913	566.116011757847	-94.3551136309173
388.987689060607	564.379459574541	-93.753536751993
387.251136877301	564.379459574541	-93.1540132392582
385.514584693994	564.379459574541	-92.5565430927129
383.778032510688	562.642907391235	-91.961126312357
382.041480327382	562.642907391235	-91.3677628981906
380.304928144075	562.642907391235	-90.7764528502136
378.568375960769	562.642907391235	-90.1871961684262
376.831823777463	562.642907391235	-89.5999928528282
375.095271594157	562.642907391235	-89.0148429034197
373.35871941085	562.642907391235	-88.4317463202007
371.622167227544	560.906355207929	-87.8507031031712
369.885615044238	560.906355207929	-87.2717132523312
368.149062860932	560.906355207929	-86.6947767676806
366.412510677625	560.906355207929	-86.1198936492195
364.675958494319	559.169803024622	-85.5470638969479
362.939406311013	559.169803024622	-84.9762875108657
361.202854127706	559.169803024622	-84.4075644909731
359.4663019444	557.433250841316	-83.8408948372699
357.729749761094	557.433250841316	-83.2762785497562
355.993197577788	557.433250841316	-82.713715628432
354.256645394481	555.69669865801	-82.1532060732972
352.520093211175	555.69669865801	-81.594749884352
350.783541027869	553.960146474703	-81.0383470615962
349.046988844562	553.960146474703	-80.4839976050299
347.310436661256	552.223594291397	-79.931701514653
345.57388447795	552.223594291397	-79.3814587904657
343.837332294644	552.223594291397	-78.8332694324678
342.100780111337	552.223594291397	-78.2871334406594
340.364227928031	550.487042108091	-77.7430508150405
338.627675744725	550.487042108091	-77.2010215556111
336.891123561418	550.487042108091	-76.6610456623711
335.154571378112	550.487042108091	-76.1231231353206
333.418019194806	548.750489924785	-75.5872539744596
331.6814670115	548.750489924785	-75.0534381797881
329.944914828193	547.013937741478	-74.5216757513061
328.208362644887	545.277385558172	-73.9919666890135
326.471810461581	545.277385558172	-73.4643109929104
324.735258278275	543.540833374866	-72.9387086629968
322.998706094968	543.540833374866	-72.4151596992727
321.262153911662	541.80428119156	-71.893664101738
319.525601728356	541.80428119156	-71.3742218703928
317.789049545049	541.80428119156	-70.8568330052371
316.052497361743	541.80428119156	-70.3414975062709
314.315945178437	541.80428119156	-69.8282153734942
312.579392995131	541.80428119156	-69.316986606907
310.842840811824	540.067729008253	-68.8078112065092
309.106288628518	540.067729008253	-68.3006891723009
307.369736445212	538.331176824947	-67.795620504282
305.633184261905	538.331176824947	-67.2926052024527
303.896632078599	536.594624641641	-66.7916432668128
302.160079895293	534.858072458334	-66.2927346973624
300.423527711987	533.121520275028	-65.7958794941015
298.68697552868	531.384968091722	-65.3010776570301
296.950423345374	531.384968091722	-64.8083291861482
295.213871162068	531.384968091722	-64.3176340814557
293.477318978761	531.384968091722	-63.8289923429527
291.740766795455	529.648415908416	-63.3424039706392
290.004214612149	529.648415908416	-62.8578689645151
288.267662428843	529.648415908416	-62.3753873245806
286.531110245536	527.911863725109	-61.8949590508355
284.79455806223	527.911863725109	-61.4165841432799
283.058005878924	526.175311541803	-60.9402626019137
281.321453695617	526.175311541803	-60.4659944267371
279.584901512311	524.438759358497	-59.9937796177499
277.848349329005	522.70220717519	-59.5236181749522
276.111797145699	520.965654991884	-59.055510098344
274.375244962392	520.965654991884	-58.5894553879253
272.638692779086	519.229102808578	-58.125454043696
270.90214059578	517.492550625272	-57.6635060656563
269.165588412473	515.755998441965	-57.203611453806
267.429036229167	515.755998441965	-56.7457702081451
265.692484045861	514.019446258659	-56.2899823286738
263.955931862555	512.282894075353	-55.836247815392
262.219379679248	510.546341892047	-55.3845666682996
260.482827495942	508.80978970874	-54.9349388873967
258.746275312636	507.073237525434	-54.4873644726832
257.00972312933	505.336685342128	-54.0418434241593
255.273170946023	503.600133158821	-53.5983757418248
253.536618762717	501.863580975515	-53.1569614256798
251.800066579411	500.127028792209	-52.7176004757243
250.063514396104	498.390476608903	-52.2802928919583
248.326962212798	496.653924425596	-51.8450386743817
246.590410029492	494.91737224229	-51.4118378229947
244.853857846186	493.180820058984	-50.9806903377971
243.117305662879	493.180820058984	-50.551596218789
241.380753479573	493.180820058984	-50.1245554659703
239.644201296267	493.180820058984	-49.6995680793411
237.90764911296	491.444267875677	-49.2766340589015
236.171096929654	491.444267875677	-48.8557534046513
234.434544746348	491.444267875677	-48.4369261165905
232.697992563042	493.180820058984	-48.0201521947193
230.961440379735	493.180820058984	-47.6054316390375
229.224888196429	493.180820058984	-47.1927644495452
227.488336013123	493.180820058984	-46.7821506262424
225.751783829816	494.91737224229	-46.3735901691291
224.01523164651	496.653924425596	-45.9670830782052
222.278679463204	498.390476608903	-45.5626293534708
