# Supplementary material for: Mechanics of Drosophila wing deployment
Source: Nat Commun. 2024 Dec 11;15:10577. doi: 10.1038/s41467-024-54527-0 (PMC11634967; doi:10.1038/s41467-024-54527-0)
Supplement: Supplementary file 18 — Source data [file 41467_2024_54527_MOESM18_ESM.zip › source_data/figS2c/figS2c_0059.txt]

x_um	y_um	z_um
0	0	-17.9436877586992
-1.73655218330628	0	-19.1763738429894
-3.47310436661256	0	-20.4168052724715
-5.20965654991884	-1.73655218330628	-21.6649820471455
-5.20965654991884	-3.47310436661256	-21.6649820471455
-3.47310436661256	-5.20965654991884	-20.4168052724715
-1.73655218330628	-6.94620873322512	-19.1763738429894
-1.73655218330628	-8.6827609165314	-19.1763738429894
-1.73655218330628	-10.4193130998377	-19.1763738429894
0	-12.155865283144	-17.9436877586992
0	-13.8924174664502	-17.9436877586992
1.73655218330628	-15.6289696497565	-16.7187470196008
1.73655218330628	-17.3655218330628	-16.7187470196008
3.47310436661256	-19.1020740163691	-15.5015516256942
5.20965654991884	-20.8386261996754	-14.2921015769794
5.20965654991884	-22.5751783829816	-14.2921015769794
6.94620873322512	-24.3117305662879	-13.0903968734565
8.6827609165314	-26.0482827495942	-11.8964375151254
8.6827609165314	-27.7848349329005	-11.8964375151254
10.4193130998377	-29.5213871162068	-10.7102235019862
10.4193130998377	-31.2579392995131	-10.7102235019862
12.155865283144	-32.9944914828193	-9.53175483403875
13.8924174664502	-34.7310436661256	-8.36103151128317
15.6289696497565	-36.4675958494319	-7.19805353371943
17.3655218330628	-38.2041480327382	-6.04282090134752
19.1020740163691	-39.9407002160445	-4.89533361416744
19.1020740163691	-41.6772523993507	-4.89533361416744
19.1020740163691	-43.413804582657	-4.89533361416744
20.8386261996754	-45.1503567659633	-3.75559167217921
22.5751783829816	-46.8869089492696	-2.6235950753828
22.5751783829816	-48.6234611325759	-2.6235950753828
24.3117305662879	-50.3600133158821	-1.49934382377823
26.0482827495942	-52.0965654991884	-0.382837917365499
27.7848349329005	-52.0965654991884	0.725922643855398
29.5213871162068	-53.8331176824947	1.82693785988446
29.5213871162068	-55.569669865801	1.82693785988446
31.2579392995131	-57.3062220491073	2.92020773072169
32.9944914828193	-59.0427742324135	4.00573225636708
34.7310436661256	-59.0427742324135	5.08351143682064
36.4675958494319	-60.7793264157198	6.15354527208236
38.2041480327382	-60.7793264157198	7.21583376215225
39.9407002160445	-62.5158785990261	8.2703769070303
41.6772523993507	-62.5158785990261	9.31717470671652
43.413804582657	-62.5158785990261	10.3562271612109
45.1503567659633	-64.2524307823324	11.3875342705135
46.8869089492696	-65.9889829656387	12.4110960346242
48.6234611325759	-65.9889829656387	13.426912453543
50.3600133158821	-67.7255351489449	14.4349835272701
52.0965654991884	-69.4620873322512	15.4353092558053
53.8331176824947	-71.1986395155575	16.4278896391487
55.569669865801	-72.9351916988638	17.4127246773002
57.3062220491073	-74.6717438821701	18.3898143702599
59.0427742324135	-76.4082960654763	19.3591587180278
60.7793264157198	-78.1448482487826	20.3207577206038
62.5158785990261	-79.8814004320889	21.274611377988
64.2524307823324	-81.6179526153952	22.2207196901804
65.9889829656387	-83.3545047987015	23.1590826571809
67.7255351489449	-85.0910569820078	24.0897002789896
69.4620873322512	-86.827609165314	25.0125725556064
71.1986395155575	-88.5641613486203	25.9276994870315
72.9351916988638	-90.3007135319266	26.8350810732646
74.6717438821701	-92.0372657152329	27.734717314306
76.4082960654763	-93.7738178985391	28.6266082101555
78.1448482487826	-93.7738178985391	29.5107537608132
79.8814004320889	-93.7738178985391	30.387153966279
81.6179526153952	-95.5103700818454	31.2558088265531
83.3545047987015	-97.2469222651517	32.1167183416352
85.0910569820078	-97.2469222651517	32.9698825115256
86.827609165314	-98.983474448458	33.8153013362241
88.5641613486203	-98.983474448458	34.6529748157307
90.3007135319266	-100.720026631764	35.4829029500456
92.0372657152329	-102.456578815071	36.3050857391686
93.7738178985391	-102.456578815071	37.1195231830997
95.5103700818454	-102.456578815071	37.9262152818391
97.2469222651517	-104.193130998377	38.7251620353866
98.983474448458	-104.193130998377	39.5163634437422
100.720026631764	-105.929683181683	40.2998195069061
102.456578815071	-107.666235364989	41.0755302248781
104.193130998377	-107.666235364989	41.8434955976582
105.929683181683	-109.402787548296	42.6037156252465
107.666235364989	-111.139339731602	43.356190307643
109.402787548296	-111.139339731602	44.1009196448477
111.139339731602	-111.139339731602	44.8379036368605
112.875891914908	-112.875891914908	45.5671422836814
114.612444098215	-114.612444098215	46.2886355853106
116.348996281521	-114.612444098215	47.0023835417479
118.085548464827	-114.612444098215	47.7083861529934
119.822100648133	-116.348996281521	48.406643419047
121.55865283144	-118.085548464827	49.0971553399088
123.295205014746	-119.822100648133	49.7799219155788
125.031757198052	-119.822100648133	50.4549431460569
126.768309381358	-121.55865283144	51.1222190313432
128.504861564665	-121.55865283144	51.7817495714377
130.241413747971	-123.295205014746	52.4335347663403
131.977965931277	-125.031757198052	53.0775746160511
133.714518114584	-125.031757198052	53.7138691205701
135.45107029789	-125.031757198052	54.3424182798972
137.187622481196	-125.031757198052	54.9632220940325
138.924174664502	-126.768309381358	55.5762805629759
140.660726847809	-128.504861564665	56.1815936867276
142.397279031115	-128.504861564665	56.7791614652873
144.133831214421	-128.504861564665	57.3689838986553
145.870383397728	-128.504861564665	57.9510609868314
147.606935581034	-130.241413747971	58.5253927298157
149.34348776434	-130.241413747971	59.0919791276081
151.080039947646	-131.977965931277	59.6508201802087
152.816592130953	-131.977965931277	60.2019158876175
154.553144314259	-133.714518114584	60.7452662498345
156.289696497565	-135.45107029789	61.2808712668596
158.026248680872	-135.45107029789	61.8087309386928
159.762800864178	-135.45107029789	62.3288452653343
161.499353047484	-137.187622481196	62.8412142467839
163.23590523079	-137.187622481196	63.3458378830416
164.972457414097	-138.924174664502	63.8427161741076
166.709009597403	-138.924174664502	64.3318491199816
168.445561780709	-140.660726847809	64.8132367206639
170.182113964016	-142.397279031115	65.2868789761543
171.918666147322	-142.397279031115	65.7527758864529
173.655218330628	-144.133831214421	66.2109274515597
175.391770513934	-144.133831214421	66.6613336714746
177.128322697241	-145.870383397728	67.1039945461977
178.864874880547	-145.870383397728	67.5389100757289
180.601427063853	-147.606935581034	67.9660802600683
182.337979247159	-147.606935581034	68.3855050992159
184.074531430466	-149.34348776434	68.7971845931716
185.811083613772	-151.080039947646	69.2011187419355
187.547635797078	-151.080039947646	69.5973075455076
189.284187980385	-152.816592130953	69.9857510038879
191.020740163691	-152.816592130953	70.3664491170763
192.757292346997	-152.816592130953	70.7394018850728
194.493844530303	-154.553144314259	71.1046093078776
196.23039671361	-154.553144314259	71.4620713854905
197.966948896916	-156.289696497565	71.8117881179115
199.703501080222	-156.289696497565	72.1537595051408
201.440053263529	-156.289696497565	72.4879855471781
203.176605446835	-158.026248680872	72.8144662440237
204.913157630141	-159.762800864178	73.1332015956774
206.649709813447	-159.762800864178	73.4441916021393
208.386261996754	-159.762800864178	73.7474362634094
210.12281418006	-161.499353047484	74.0429355794876
211.859366363366	-163.23590523079	74.3306895503739
213.595918546673	-163.23590523079	74.6106981760685
215.332470729979	-163.23590523079	74.8829614565712
217.069022913285	-164.972457414097	75.1474793918821
218.805575096591	-166.709009597403	75.4042519820011
220.542127279898	-166.709009597403	75.6532792269283
222.278679463204	-168.445561780709	75.8945611266637
224.01523164651	-170.182113964016	76.1280976812072
225.751783829816	-170.182113964016	76.3538888905589
227.488336013123	-171.918666147322	76.5719347547188
229.224888196429	-173.655218330628	76.7822352736868
230.961440379735	-173.655218330628	76.984790447463
232.697992563042	-173.655218330628	77.1796002760474
234.434544746348	-175.391770513934	77.3666647594399
236.171096929654	-177.128322697241	77.5459838976406
237.90764911296	-178.864874880547	77.7175576906495
239.644201296267	-180.601427063853	77.8813861384665
241.380753479573	-180.601427063853	78.0374692410917
243.117305662879	-180.601427063853	78.185806998525
244.853857846186	-182.337979247159	78.3263994107665
246.590410029492	-182.337979247159	78.4592464778162
248.326962212798	-184.074531430466	78.5843481996741
250.063514396104	-184.074531430466	78.7017045763401
251.800066579411	-185.811083613772	78.8113156078143
253.536618762717	-185.811083613772	78.9131812940966
255.273170946023	-187.547635797078	79.0073016351871
257.00972312933	-187.547635797078	79.0936766310858
258.746275312636	-187.547635797078	79.1723062817926
260.482827495942	-189.284187980385	79.2431905873076
262.219379679248	-191.020740163691	79.3063295476308
263.955931862555	-191.020740163691	79.3617231627621
265.692484045861	-191.020740163691	79.4093714327016
267.429036229167	-191.020740163691	79.4492743574493
269.165588412473	-192.757292346997	79.4814319370051
270.90214059578	-192.757292346997	79.505844171369
272.638692779086	-194.493844530303	79.5225110605412
274.375244962392	-194.493844530303	79.5314326045215
276.111797145699	-194.493844530303	79.53260880331
277.848349329005	-194.493844530303	79.5260396569067
279.584901512311	-194.493844530303	79.5117251653115
281.321453695617	-196.23039671361	79.4896653285245
283.058005878924	-196.23039671361	79.4598601465456
284.79455806223	-197.966948896916	79.4223096193749
286.531110245536	-197.966948896916	79.3770137470124
288.267662428843	-197.966948896916	79.323972529458
290.004214612149	-199.703501080222	79.2631859667118
291.740766795455	-199.703501080222	79.1946540587738
293.477318978761	-201.440053263529	79.1183768056439
295.213871162068	-201.440053263529	79.0343542073222
296.950423345374	-201.440053263529	78.9425862638087
298.68697552868	-203.176605446835	78.8430729751033
300.423527711987	-203.176605446835	78.7358143412061
302.160079895293	-203.176605446835	78.6208103621171
303.896632078599	-204.913157630141	78.4980610378362
305.633184261905	-204.913157630141	78.3675663683635
307.369736445212	-204.913157630141	78.2293263536989
309.106288628518	-206.649709813447	78.0833409938426
310.842840811824	-208.386261996754	77.9296102887943
312.579392995131	-208.386261996754	77.7681342385543
314.315945178437	-208.386261996754	77.5989128431224
316.052497361743	-208.386261996754	77.4219461024987
317.789049545049	-210.12281418006	77.2372340166831
319.525601728356	-210.12281418006	77.0447765856757
321.262153911662	-211.859366363366	76.8445738094765
322.998706094968	-211.859366363366	76.6366256880854
324.735258278275	-211.859366363366	76.4209322215025
326.471810461581	-211.859366363366	76.1974934097278
328.208362644887	-211.859366363366	75.9663092527612
329.944914828193	-213.595918546673	75.7273797506028
331.6814670115	-213.595918546673	75.4807049032526
333.418019194806	-213.595918546673	75.2262847107105
335.154571378112	-215.332470729979	74.9641191729766
336.891123561418	-215.332470729979	74.6942082900509
338.627675744725	-215.332470729979	74.4165520619333
340.364227928031	-215.332470729979	74.1311504886239
342.100780111337	-215.332470729979	73.8380035701226
343.837332294644	-215.332470729979	73.5371113064296
345.57388447795	-215.332470729979	73.2284736975446
347.310436661256	-215.332470729979	72.9120907434679
349.046988844562	-215.332470729979	72.5879624441993
350.783541027869	-215.332470729979	72.2560887997389
352.520093211175	-215.332470729979	71.9164698100866
354.256645394481	-215.332470729979	71.5691054752425
355.993197577788	-215.332470729979	71.2139957952066
357.729749761094	-215.332470729979	70.8511407699788
359.4663019444	-215.332470729979	70.4805403995592
361.202854127706	-215.332470729979	70.1021946839478
362.939406311013	-215.332470729979	69.7161036231445
364.675958494319	-215.332470729979	69.3222672171494
366.412510677625	-215.332470729979	68.9206854659625
368.149062860932	-215.332470729979	68.5113583695837
369.885615044238	-215.332470729979	68.0942859280131
371.622167227544	-215.332470729979	67.6694681412506
373.35871941085	-215.332470729979	67.2369050092964
375.095271594157	-215.332470729979	66.7965965321502
376.831823777463	-215.332470729979	66.3485427098123
378.568375960769	-213.595918546673	65.8927435422825
380.304928144075	-213.595918546673	65.4291990295609
382.041480327382	-213.595918546673	64.9579091716474
383.778032510688	-211.859366363366	64.4788739685421
385.514584693994	-211.859366363366	63.992093420245
387.251136877301	-211.859366363366	63.497567526756
388.987689060607	-211.859366363366	62.9952962880753
390.724241243913	-211.859366363366	62.4852797042026
392.460793427219	-211.859366363366	61.9675177751382
394.197345610526	-211.859366363366	61.4420105008819
395.933897793832	-210.12281418006	60.9087578814337
397.670449977138	-210.12281418006	60.3677599167938
399.407002160445	-208.386261996754	59.819016606962
401.143554343751	-208.386261996754	59.2625279519383
402.880106527057	-208.386261996754	58.6982939517228
404.616658710363	-208.386261996754	58.1263146063155
406.35321089367	-206.649709813447	57.5465899157164
408.089763076976	-206.649709813447	56.9591198799254
409.826315260282	-206.649709813447	56.3639044989426
411.562867443589	-206.649709813447	55.7609437727679
413.299419626895	-206.649709813447	55.1502377014014
415.035971810201	-206.649709813447	54.5317862848431
416.772523993507	-204.913157630141	53.905589523093
418.509076176814	-204.913157630141	53.271647416151
420.24562836012	-204.913157630141	52.6299599640171
421.982180543426	-204.913157630141	51.9805271666915
423.718732726732	-204.913157630141	51.323349024174
425.455284910039	-204.913157630141	50.6584255364647
427.191837093345	-204.913157630141	49.9857567035635
428.928389276651	-204.913157630141	49.3053425254705
430.664941459958	-204.913157630141	48.6171830021857
432.401493643264	-204.913157630141	47.921278133709
434.13804582657	-204.913157630141	47.2176279200405
435.874598009876	-204.913157630141	46.5062323611802
437.611150193183	-204.913157630141	45.787091457128
439.347702376489	-204.913157630141	45.060205207884
441.084254559795	-204.913157630141	44.3255736134481
442.820806743102	-204.913157630141	43.5831966738205
444.557358926408	-204.913157630141	42.8330743890009
446.293911109714	-204.913157630141	42.0752067589895
448.03046329302	-204.913157630141	41.3095937837864
449.767015476327	-204.913157630141	40.5362354633913
451.503567659633	-204.913157630141	39.7551317978045
453.240119842939	-204.913157630141	38.9662827870258
454.976672026246	-204.913157630141	38.1696884310553
456.713224209552	-204.913157630141	37.3653487298929
458.449776392858	-204.913157630141	36.5532636835387
460.186328576164	-204.913157630141	35.7334332919927
461.922880759471	-204.913157630141	34.9058575552548
463.659432942777	-204.913157630141	34.0705364733251
465.395985126083	-204.913157630141	33.2274700462036
467.132537309389	-204.913157630141	32.3766582738902
468.869089492696	-204.913157630141	31.518101156385
470.605641676002	-204.913157630141	30.651798693688
472.342193859308	-204.913157630141	29.7777508857991
474.078746042615	-203.176605446835	28.8959577327184
475.815298225921	-203.176605446835	28.0064192344458
477.551850409227	-203.176605446835	27.1091353909814
479.288402592533	-203.176605446835	26.2041062023252
481.02495477584	-203.176605446835	25.2913316684771
482.761506959146	-203.176605446835	24.3708117894373
484.498059142452	-203.176605446835	23.4425465652056
486.234611325759	-203.176605446835	22.506535995782
487.971163509065	-203.176605446835	21.5627800811666
489.707715692371	-204.913157630141	20.6112788213593
491.444267875677	-204.913157630141	19.6520322163603
493.180820058984	-204.913157630141	18.6850402661694
494.91737224229	-204.913157630141	17.7103029707867
496.653924425596	-204.913157630141	16.7278203302121
498.390476608903	-204.913157630141	15.7375923444457
500.127028792209	-204.913157630141	14.7396190134875
501.863580975515	-204.913157630141	13.7339003373374
503.600133158821	-204.913157630141	12.7204363159955
505.336685342128	-204.913157630141	11.6992269494617
507.073237525434	-204.913157630141	10.6702722377362
508.80978970874	-204.913157630141	9.63357218081874
510.546341892047	-206.649709813447	8.58912677870944
512.282894075353	-206.649709813447	7.53693603140836
514.019446258659	-208.386261996754	6.47699993891549
515.755998441965	-208.386261996754	5.40931850123069
517.492550625272	-208.386261996754	4.33389171835416
519.229102808578	-208.386261996754	3.25071959028568
520.965654991884	-210.12281418006	2.15980211702542
522.70220717519	-211.859366363366	1.06113929857338
524.438759358497	-211.859366363366	-0.0452688650706001
526.175311541803	-213.595918546673	-1.15942237390631
527.911863725109	-213.595918546673	-2.28132122793396
529.648415908416	-215.332470729979	-3.41096542715339
531.384968091722	-215.332470729979	-4.54835497156466
533.121520275028	-217.069022913285	-5.69348986116776
534.858072458334	-218.805575096591	-6.84637009596264
536.594624641641	-218.805575096591	-8.00699567594947
538.331176824947	-220.542127279898	-9.17536660112802
540.067729008253	-222.278679463204	-10.3514828714985
541.80428119156	-222.278679463204	-11.5353444870608
543.540833374866	-224.01523164651	-12.7269514478149
545.277385558172	-224.01523164651	-13.9263037537609
547.013937741478	-225.751783829816	-15.1334014048987
548.750489924785	-227.488336013123	-16.3482444012283
550.487042108091	-229.224888196429	-17.5708327427497
552.223594291397	-230.961440379735	-18.801166429463
553.960146474703	-232.697992563042	-20.0392454613681
555.69669865801	-232.697992563042	-21.2850698384652
557.433250841316	-234.434544746348	-22.5386395607539
557.433250841316	-236.171096929654	-22.5386395607539
559.169803024622	-237.90764911296	-23.7999546282346
559.169803024622	-239.644201296267	-23.7999546282346
559.169803024622	-241.380753479573	-23.7999546282346
559.169803024622	-243.117305662879	-23.7999546282346
559.169803024622	-244.853857846186	-23.7999546282346
559.169803024622	-246.590410029492	-23.7999546282346
559.169803024622	-248.326962212798	-23.7999546282346
559.169803024622	-250.063514396104	-23.7999546282346
559.169803024622	-251.800066579411	-23.7999546282346
559.169803024622	-253.536618762717	-23.7999546282346
560.906355207929	-255.273170946023	-25.069015040907
560.906355207929	-257.00972312933	-25.069015040907
560.906355207929	-258.746275312636	-25.069015040907
560.906355207929	-260.482827495942	-25.069015040907
560.906355207929	-262.219379679248	-25.069015040907
560.906355207929	-263.955931862555	-25.069015040907
560.906355207929	-265.692484045861	-25.069015040907
560.906355207929	-267.429036229167	-25.069015040907
560.906355207929	-269.165588412473	-25.069015040907
560.906355207929	-270.90214059578	-25.069015040907
560.906355207929	-272.638692779086	-25.069015040907
560.906355207929	-274.375244962392	-25.069015040907
560.906355207929	-276.111797145699	-25.069015040907
560.906355207929	-277.848349329005	-25.069015040907
560.906355207929	-279.584901512311	-25.069015040907
560.906355207929	-281.321453695617	-25.069015040907
560.906355207929	-283.058005878924	-25.069015040907
560.906355207929	-284.79455806223	-25.069015040907
562.642907391235	-286.531110245536	-26.3458207987713
562.642907391235	-288.267662428843	-26.3458207987713
564.379459574541	-290.004214612149	-27.6303719018275
564.379459574541	-291.740766795455	-27.6303719018275
564.379459574541	-293.477318978761	-27.6303719018275
564.379459574541	-295.213871162068	-27.6303719018275
566.116011757847	-296.950423345374	-28.9226683500754
567.852563941154	-298.68697552868	-30.2227101435152
567.852563941154	-300.423527711987	-30.2227101435152
567.852563941154	-302.160079895293	-30.2227101435152
569.58911612446	-303.896632078599	-31.5304972821468
571.325668307766	-305.633184261905	-32.8460297659704
571.325668307766	-307.369736445212	-32.8460297659704
571.325668307766	-309.106288628518	-32.8460297659704
573.062220491073	-310.842840811824	-34.1693075949857
573.062220491073	-312.579392995131	-34.1693075949857
574.798772674379	-314.315945178437	-35.5003307691928
574.798772674379	-316.052497361743	-35.5003307691928
576.535324857685	-317.789049545049	-36.8390992885918
578.271877040992	-319.525601728356	-38.1856131531827
578.271877040992	-321.262153911662	-38.1856131531827
580.008429224298	-322.998706094968	-39.5398723629653
581.744981407604	-324.735258278275	-40.9018769179397
581.744981407604	-326.471810461581	-40.9018769179397
583.48153359091	-328.208362644887	-42.2716268181061
583.48153359091	-329.944914828193	-42.2716268181061
585.218085774217	-331.6814670115	-43.6491220634642
585.218085774217	-333.418019194806	-43.6491220634642
585.218085774217	-335.154571378112	-43.6491220634642
586.954637957523	-336.891123561418	-45.0343626540142
588.691190140829	-338.627675744725	-46.427348589756
588.691190140829	-340.364227928031	-46.427348589756
588.691190140829	-342.100780111337	-46.427348589756
590.427742324135	-343.837332294644	-47.8280798706897
592.164294507442	-345.57388447795	-49.2365564968152
593.900846690748	-347.310436661256	-50.6527784681326
595.637398874054	-347.310436661256	-52.0767457846417
597.373951057361	-347.310436661256	-53.5084584463427
599.110503240667	-349.046988844562	-54.9479164532356
600.847055423973	-349.046988844562	-56.3951198053202
602.583607607279	-350.783541027869	-57.8500685025967
604.320159790586	-350.783541027869	-59.312762545065
606.056711973892	-350.783541027869	-60.7832019327253
607.793264157198	-350.783541027869	-62.2613866655773
609.529816340505	-349.046988844562	-63.7473167436211
611.266368523811	-349.046988844562	-65.2409921668568
613.002920707117	-349.046988844562	-66.7424129352842
614.739472890423	-349.046988844562	-68.2515790489037
616.47602507373	-349.046988844562	-69.7684905077148
618.212577257036	-349.046988844562	-71.2931473117179
619.949129440342	-347.310436661256	-72.8255494609127
621.685681623649	-347.310436661256	-74.3656969552995
623.422233806955	-347.310436661256	-75.9135897948779
625.158785990261	-345.57388447795	-77.4692279796484
626.895338173567	-343.837332294644	-79.0326115096105
628.631890356874	-343.837332294644	-80.6037403847645
630.36844254018	-343.837332294644	-82.1826146051105
632.104994723486	-343.837332294644	-83.7692341706481
633.841546906792	-342.100780111337	-85.3635990813777
635.578099090099	-340.364227928031	-86.965709337299
637.314651273405	-340.364227928031	-88.5755649384123
639.051203456711	-340.364227928031	-90.1931658847172
640.787755640018	-338.627675744725	-91.8185121762142
642.524307823324	-336.891123561418	-93.4516038129029
644.26086000663	-336.891123561418	-95.0924407947834
645.997412189936	-336.891123561418	-96.7410231218558
647.733964373243	-335.154571378112	-98.39735079412
649.470516556549	-333.418019194806	-100.061423811576
651.207068739855	-333.418019194806	-101.733242174224
652.943620923162	-331.6814670115	-103.412805882064
654.680173106468	-329.944914828193	-105.100114935095
656.416725289774	-329.944914828193	-106.795169333319
658.15327747308	-328.208362644887	-108.497969076734
659.889829656387	-326.471810461581	-110.208514165341
661.626381839693	-326.471810461581	-111.92680459914
663.362934022999	-326.471810461581	-113.652840378131
665.099486206306	-326.471810461581	-115.386621502313
666.836038389612	-326.471810461581	-117.128147971688
668.572590572918	-326.471810461581	-118.877419786254
670.309142756224	-324.735258278275	-120.634436946012
672.045694939531	-322.998706094968	-122.399199450962
673.782247122837	-322.998706094968	-124.171707301104
675.518799306143	-322.998706094968	-125.951960496437
677.255351489449	-322.998706094968	-127.739959036963
678.991903672756	-321.262153911662	-129.53570292268
680.728455856062	-321.262153911662	-131.339192153589
682.465008039368	-321.262153911662	-133.15042672969
684.201560222675	-321.262153911662	-134.969406650983
685.938112405981	-319.525601728356	-136.796131917467
687.674664589287	-319.525601728356	-138.630602529143
689.411216772593	-319.525601728356	-140.472818486012
691.1477689559	-319.525601728356	-142.322779788072
692.884321139206	-319.525601728356	-144.180486435324
694.620873322512	-317.789049545049	-146.045938427768
696.357425505819	-317.789049545049	-147.919135765403
698.093977689125	-316.052497361743	-149.800078448231
699.830529872431	-316.052497361743	-151.68876647625
701.567082055737	-316.052497361743	-153.585199849461
703.303634239044	-316.052497361743	-155.489378567864
705.04018642235	-316.052497361743	-157.401302631459
706.776738605656	-316.052497361743	-159.320972040245
708.513290788963	-316.052497361743	-161.248386794224
710.249842972269	-316.052497361743	-163.183546893394
711.986395155575	-316.052497361743	-165.126452337756
713.722947338881	-316.052497361743	-167.07710312731
715.459499522188	-316.052497361743	-169.035499262056
717.196051705494	-316.052497361743	-171.001640741994
718.9326038888	-316.052497361743	-172.975527567123
720.669156072106	-316.052497361743	-174.957159737444
722.405708255413	-314.315945178437	-176.946537252957
724.142260438719	-314.315945178437	-178.943660113662
725.878812622025	-314.315945178437	-180.948528319559
727.615364805332	-314.315945178437	-182.961141870648
729.351916988638	-314.315945178437	-184.981500766928
731.088469171944	-314.315945178437	-187.009605008401
732.82502135525	-314.315945178437	-189.045454595065
734.561573538557	-314.315945178437	-191.089049526921
736.298125721863	-314.315945178437	-193.140389803969
738.034677905169	-316.052497361743	-195.199475426208
739.771230088476	-316.052497361743	-197.26630639364
741.507782271782	-316.052497361743	-199.340882706263
743.244334455088	-316.052497361743	-201.423204364078
744.980886638394	-316.052497361743	-203.513271367085
746.717438821701	-316.052497361743	-205.611083715284
748.453991005007	-316.052497361743	-207.716641408675
750.190543188313	-316.052497361743	-209.829944447257
751.92709537162	-316.052497361743	-211.950992831031
753.663647554926	-316.052497361743	-214.079786559997
755.400199738232	-316.052497361743	-216.216325634156
757.136751921538	-316.052497361743	-218.360610053505
758.873304104845	-317.789049545049	-220.512639818047
760.609856288151	-317.789049545049	-222.672414927781
762.346408471457	-317.789049545049	-224.839935382706
764.082960654763	-317.789049545049	-227.015201182823
765.81951283807	-319.525601728356	-229.198212328132
767.556065021376	-319.525601728356	-231.388968818633
769.292617204682	-319.525601728356	-233.587470654326
771.029169387989	-319.525601728356	-235.79371783521
772.765721571295	-319.525601728356	-238.007710361286
774.502273754601	-319.525601728356	-240.229448232555
776.238825937907	-319.525601728356	-242.458931449015
777.975378121214	-319.525601728356	-244.696160010667
779.71193030452	-319.525601728356	-246.94113391751
781.448482487826	-321.262153911662	-249.193853169546
783.185034671133	-322.998706094968	-251.454317766773
784.921586854439	-322.998706094968	-253.722527709192
786.658139037745	-322.998706094968	-255.998482996803
788.394691221051	-322.998706094968	-258.282183629606
790.131243404358	-324.735258278275	-260.573629607601
791.867795587664	-326.471810461581	-262.872820930787
793.60434777097	-326.471810461581	-265.179757599166
795.340899954277	-326.471810461581	-267.494439612736
797.077452137583	-328.208362644887	-269.816866971498
798.814004320889	-328.208362644887	-272.147039675452
800.550556504195	-329.944914828193	-274.484957724597
802.287108687502	-329.944914828193	-276.830621118935
804.023660870808	-331.6814670115	-279.184029858464
805.760213054114	-331.6814670115	-281.545183943186
807.496765237421	-333.418019194806	-283.914083373099
809.233317420727	-333.418019194806	-286.290728148204
810.969869604033	-333.418019194806	-288.6751182685
812.706421787339	-333.418019194806	-291.067253733989
814.442973970646	-335.154571378112	-293.467134544669
816.179526153952	-336.891123561418	-295.874760700541
817.916078337258	-336.891123561418	-298.290132201606
819.652630520564	-338.627675744725	-300.713249047861
821.389182703871	-338.627675744725	-303.144111239309
823.125734887177	-338.627675744725	-305.582718775949
824.862287070483	-340.364227928031	-308.02907165778
826.59883925379	-340.364227928031	-310.483169884803
828.335391437096	-342.100780111337	-312.945013457018
830.071943620402	-343.837332294644	-315.414602374425
831.808495803708	-345.57388447795	-317.891936637024
833.545047987015	-347.310436661256	-320.377016244815
835.281600170321	-349.046988844562	-322.869841197797
837.018152353627	-350.783541027869	-325.370411495971
838.754704536934	-350.783541027869	-327.878727139337
840.49125672024	-350.783541027869	-330.394788127895
842.227808903546	-352.520093211175	-332.918594461645
843.964361086852	-354.256645394481	-335.450146140586
845.700913270159	-354.256645394481	-337.98944316472
847.437465453465	-354.256645394481	-340.536485534045
849.174017636771	-355.993197577788	-343.091273248562
850.910569820078	-357.729749761094	-345.653806308271
852.647122003384	-357.729749761094	-348.224084713172
854.38367418669	-357.729749761094	-350.802108463265
856.120226369996	-357.729749761094	-353.387877558549
857.856778553303	-359.4663019444	-355.981391999025
859.593330736609	-361.202854127706	-358.582651784693
861.329882919915	-361.202854127706	-361.191656915553
863.066435103221	-361.202854127706	-363.808407391605
864.802987286528	-361.202854127706	-366.432903212849
866.539539469834	-361.202854127706	-369.065144379284
868.27609165314	-362.939406311013	-371.705130890912
870.012643836447	-364.675958494319	-374.35286274773
871.749196019753	-364.675958494319	-377.008339949741
873.485748203059	-364.675958494319	-379.671562496944
875.222300386365	-364.675958494319	-382.342530389339
876.958852569672	-364.675958494319	-385.021243626925
878.695404752978	-364.675958494319	-387.707702209703
880.431956936284	-364.675958494319	-390.401906137674
882.168509119591	-364.675958494319	-393.103855410835
883.905061302897	-366.412510677625	-395.813550029189
885.641613486203	-366.412510677625	-398.530989992735
887.378165669509	-366.412510677625	-401.256175301472
889.114717852816	-366.412510677625	-403.989105955402
890.851270036122	-368.149062860932	-406.729781954523
892.587822219428	-368.149062860932	-409.478203298836
894.324374402735	-368.149062860932	-412.234369988341
896.060926586041	-368.149062860932	-414.998282023037
897.797478769347	-368.149062860932	-417.769939402926
899.534030952653	-368.149062860932	-420.549342128006
901.27058313596	-368.149062860932	-423.336490198278
903.007135319266	-368.149062860932	-426.131383613742
904.743687502572	-368.149062860932	-428.934022374398
906.480239685878	-368.149062860932	-431.744406480246
908.216791869185	-369.885615044238	-434.562535931285
909.953344052491	-369.885615044238	-437.388410727516
911.689896235797	-369.885615044238	-440.22203086894
913.426448419104	-369.885615044238	-443.063396355555
915.16300060241	-369.885615044238	-445.912507187361
916.899552785716	-369.885615044238	-448.76936336436
918.636104969022	-371.622167227544	-451.63396488655
920.372657152329	-371.622167227544	-454.506311753933
922.109209335635	-371.622167227544	-457.386403966507
923.845761518941	-371.622167227544	-460.274241524273
925.582313702248	-373.35871941085	-463.169824427231
927.318865885554	-373.35871941085	-466.07315267538
929.05541806886	-373.35871941085	-468.984226268722
930.791970252166	-373.35871941085	-471.903045207255
932.528522435473	-375.095271594157	-474.82960949098
934.265074618779	-375.095271594157	-477.763919119897
936.001626802085	-375.095271594157	-480.705974094006
937.738178985392	-375.095271594157	-483.655774413307
939.474731168698	-375.095271594157	-486.613320077799
941.211283352004	-375.095271594157	-489.578611087484
942.94783553531	-376.831823777463	-492.55164744236
944.684387718617	-376.831823777463	-495.532429142428
946.420939901923	-376.831823777463	-498.520956187688
948.157492085229	-376.831823777463	-501.51722857814
949.894044268535	-376.831823777463	-504.521246313783
951.630596451842	-376.831823777463	-507.533009394618
953.367148635148	-378.568375960769	-510.552517820646
955.103700818454	-378.568375960769	-513.579771591865
956.840253001761	-378.568375960769	-516.614770708275
958.576805185067	-378.568375960769	-519.657515169878
960.313357368373	-378.568375960769	-522.708004976673
962.04990955168	-378.568375960769	-525.766240128659
963.786461734986	-378.568375960769	-528.832220625837
965.523013918292	-378.568375960769	-531.905946468207
967.259566101598	-378.568375960769	-534.987417655769
968.996118284905	-378.568375960769	-538.076634188523
970.732670468211	-378.568375960769	-541.173596066469
972.469222651517	-376.831823777463	-544.278303289606
974.205774834824	-376.831823777463	-547.390755857935
975.94232701813	-376.831823777463	-550.510953771456
977.678879201436	-375.095271594157	-553.638897030169
979.415431384742	-375.095271594157	-556.774585634074
981.151983568049	-375.095271594157	-559.91801958317
982.888535751355	-375.095271594157	-563.069198877459
984.625087934661	-375.095271594157	-566.228123516939
986.361640117967	-375.095271594157	-569.394793501611
988.098192301274	-375.095271594157	-572.569208831475
989.83474448458	-373.35871941085	-575.751369506531
991.571296667886	-373.35871941085	-578.941275526778
993.307848851192	-373.35871941085	-582.138926892217
995.044401034499	-371.622167227544	-585.344323602849
996.780953217805	-371.622167227544	-588.557465658672
998.517505401111	-371.622167227544	-591.778353059687
1000.25405758442	-371.622167227544	-595.006985805893
1001.99060976772	-371.622167227544	-598.243363897292
1003.72716195103	-371.622167227544	-601.487487333882
1005.46371413434	-369.885615044238	-604.739356115665
1007.20026631764	-369.885615044238	-607.998970242639
1008.93681850095	-368.149062860932	-611.266329714805
1010.67337068426	-368.149062860932	-614.541434532162
1012.40992286756	-368.149062860932	-617.824284694712
1014.14647505087	-366.412510677625	-621.114880202453
1015.88302723417	-364.675958494319	-624.413221055387
1017.61957941748	-364.675958494319	-627.719307253512
1019.35613160079	-364.675958494319	-631.033138796829
1021.09268378409	-362.939406311013	-634.354715685338
1022.8292359674	-361.202854127706	-637.684037919038
1024.56578815071	-361.202854127706	-641.021105497931
1026.30234033401	-359.4663019444	-644.365918422015
1028.03889251732	-357.729749761094	-647.718476691291
1029.77544470062	-357.729749761094	-651.078780305759
1031.51199688393	-355.993197577788	-654.446829265419
1033.24854906724	-354.256645394481	-657.82262357027
1034.98510125054	-352.520093211175	-661.206163220313
1036.72165343385	-350.783541027869	-664.597448215549
1038.45820561716	-350.783541027869	-667.996478555976
1040.19475780046	-350.783541027869	-671.403254241595
1041.93130998377	-349.046988844562	-674.817775272406
1043.66786216707	-347.310436661256	-678.240041648408
1045.40441435038	-345.57388447795	-681.670053369603
1047.14096653369	-343.837332294644	-685.107810435989
1048.87751871699	-343.837332294644	-688.553312847567
1050.6140709003	-342.100780111337	-692.006560604337
1052.35062308361	-340.364227928031	-695.467553706299
1054.08717526691	-338.627675744725	-698.936292153453
1055.82372745022	-336.891123561418	-702.412775945798
1057.56027963352	-335.154571378112	-705.897005083335
1057.56027963352	-333.418019194806	-705.897005083335
1057.56027963352	-331.6814670115	-705.897005083335
1057.56027963352	-329.944914828193	-705.897005083335
1059.29683181683	-328.208362644887	-709.388979566064
1061.03338400014	-326.471810461581	-712.888699393985
1061.03338400014	-324.735258278275	-712.888699393985
1062.76993618344	-322.998706094968	-716.396164567098
1064.50648836675	-321.262153911662	-719.911375085403
1064.50648836675	-319.525601728356	-719.911375085403
1064.50648836675	-317.789049545049	-719.911375085403
1064.50648836675	-316.052497361743	-719.911375085403
1066.24304055006	-314.315945178437	-723.434330948899
1066.24304055006	-312.579392995131	-723.434330948899
1067.97959273336	-310.842840811824	-726.965032157587
1067.97959273336	-309.106288628518	-726.965032157587
1067.97959273336	-307.369736445212	-726.965032157587
1067.97959273336	-305.633184261905	-726.965032157587
1069.71614491667	-303.896632078599	-730.503478711467
1069.71614491667	-302.160079895293	-730.503478711467
1069.71614491667	-300.423527711987	-730.503478711467
1069.71614491667	-298.68697552868	-730.503478711467
1069.71614491667	-296.950423345374	-730.503478711467
1069.71614491667	-295.213871162068	-730.503478711467
1069.71614491667	-293.477318978761	-730.503478711467
1067.97959273336	-291.740766795455	-726.965032157587
1067.97959273336	-290.004214612149	-726.965032157587
1067.97959273336	-288.267662428843	-726.965032157587
1067.97959273336	-286.531110245536	-726.965032157587
1067.97959273336	-284.79455806223	-726.965032157587
1067.97959273336	-283.058005878924	-726.965032157587
1067.97959273336	-281.321453695617	-726.965032157587
1067.97959273336	-279.584901512311	-726.965032157587
1067.97959273336	-277.848349329005	-726.965032157587
1067.97959273336	-276.111797145699	-726.965032157587
1067.97959273336	-274.375244962392	-726.965032157587
1067.97959273336	-272.638692779086	-726.965032157587
1067.97959273336	-270.90214059578	-726.965032157587
1067.97959273336	-269.165588412473	-726.965032157587
1067.97959273336	-267.429036229167	-726.965032157587
1067.97959273336	-265.692484045861	-726.965032157587
1067.97959273336	-263.955931862555	-726.965032157587
1067.97959273336	-262.219379679248	-726.965032157587
1067.97959273336	-260.482827495942	-726.965032157587
1067.97959273336	-258.746275312636	-726.965032157587
1069.71614491667	-257.00972312933	-730.503478711467
1069.71614491667	-255.273170946023	-730.503478711467
1069.71614491667	-253.536618762717	-730.503478711467
1069.71614491667	-251.800066579411	-730.503478711467
1069.71614491667	-250.063514396104	-730.503478711467
1069.71614491667	-248.326962212798	-730.503478711467
1069.71614491667	-246.590410029492	-730.503478711467
1069.71614491667	-244.853857846186	-730.503478711467
1069.71614491667	-243.117305662879	-730.503478711467
1067.97959273336	-241.380753479573	-726.965032157587
1067.97959273336	-239.644201296267	-726.965032157587
1067.97959273336	-237.90764911296	-726.965032157587
1067.97959273336	-236.171096929654	-726.965032157587
1067.97959273336	-234.434544746348	-726.965032157587
1067.97959273336	-232.697992563042	-726.965032157587
1067.97959273336	-230.961440379735	-726.965032157587
1067.97959273336	-229.224888196429	-726.965032157587
1066.24304055006	-227.488336013123	-723.434330948899
1066.24304055006	-225.751783829816	-723.434330948899
1064.50648836675	-224.01523164651	-719.911375085403
1064.50648836675	-222.278679463204	-719.911375085403
1064.50648836675	-220.542127279898	-719.911375085403
1064.50648836675	-218.805575096591	-719.911375085403
1064.50648836675	-217.069022913285	-719.911375085403
1064.50648836675	-215.332470729979	-719.911375085403
1064.50648836675	-213.595918546673	-719.911375085403
1064.50648836675	-211.859366363366	-719.911375085403
1064.50648836675	-210.12281418006	-719.911375085403
1062.76993618344	-208.386261996754	-716.396164567098
1062.76993618344	-206.649709813447	-716.396164567098
1062.76993618344	-204.913157630141	-716.396164567098
1061.03338400014	-203.176605446835	-712.888699393985
1061.03338400014	-201.440053263529	-712.888699393985
1061.03338400014	-199.703501080222	-712.888699393985
1061.03338400014	-197.966948896916	-712.888699393985
1061.03338400014	-196.23039671361	-712.888699393985
1059.29683181683	-194.493844530303	-709.388979566064
1059.29683181683	-192.757292346997	-709.388979566064
1059.29683181683	-191.020740163691	-709.388979566064
1057.56027963352	-189.284187980385	-705.897005083335
1057.56027963352	-187.547635797078	-705.897005083335
1057.56027963352	-185.811083613772	-705.897005083335
1057.56027963352	-184.074531430466	-705.897005083335
1057.56027963352	-182.337979247159	-705.897005083335
1057.56027963352	-180.601427063853	-705.897005083335
1055.82372745022	-178.864874880547	-702.412775945798
1055.82372745022	-177.128322697241	-702.412775945798
1055.82372745022	-175.391770513934	-702.412775945798
1055.82372745022	-173.655218330628	-702.412775945798
1054.08717526691	-171.918666147322	-698.936292153453
1054.08717526691	-170.182113964016	-698.936292153453
1054.08717526691	-168.445561780709	-698.936292153453
1054.08717526691	-166.709009597403	-698.936292153453
1052.35062308361	-164.972457414097	-695.467553706299
1052.35062308361	-163.23590523079	-695.467553706299
1050.6140709003	-161.499353047484	-692.006560604337
1050.6140709003	-159.762800864178	-692.006560604337
1050.6140709003	-158.026248680872	-692.006560604337
1050.6140709003	-156.289696497565	-692.006560604337
1050.6140709003	-154.553144314259	-692.006560604337
1050.6140709003	-152.816592130953	-692.006560604337
1048.87751871699	-151.080039947646	-688.553312847567
1048.87751871699	-149.34348776434	-688.553312847567
1048.87751871699	-147.606935581034	-688.553312847567
1048.87751871699	-145.870383397728	-688.553312847567
1048.87751871699	-144.133831214421	-688.553312847567
1048.87751871699	-142.397279031115	-688.553312847567
1050.6140709003	-140.660726847809	-692.006560604337
1050.6140709003	-138.924174664502	-692.006560604337
1050.6140709003	-137.187622481196	-692.006560604337
1050.6140709003	-135.45107029789	-692.006560604337
1050.6140709003	-133.714518114584	-692.006560604337
1048.87751871699	-131.977965931277	-688.553312847567
1048.87751871699	-130.241413747971	-688.553312847567
1048.87751871699	-128.504861564665	-688.553312847567
1048.87751871699	-126.768309381358	-688.553312847567
1047.14096653369	-125.031757198052	-685.107810435989
1047.14096653369	-123.295205014746	-685.107810435989
1047.14096653369	-121.55865283144	-685.107810435989
1047.14096653369	-119.822100648133	-685.107810435989
1047.14096653369	-118.085548464827	-685.107810435989
1047.14096653369	-116.348996281521	-685.107810435989
1047.14096653369	-114.612444098215	-685.107810435989
1047.14096653369	-112.875891914908	-685.107810435989
1047.14096653369	-111.139339731602	-685.107810435989
1047.14096653369	-109.402787548296	-685.107810435989
1045.40441435038	-107.666235364989	-681.670053369603
1045.40441435038	-105.929683181683	-681.670053369603
1045.40441435038	-104.193130998377	-681.670053369603
1045.40441435038	-102.456578815071	-681.670053369603
1043.66786216707	-100.720026631764	-678.240041648408
1043.66786216707	-98.983474448458	-678.240041648408
1043.66786216707	-97.2469222651517	-678.240041648408
1043.66786216707	-95.5103700818454	-678.240041648408
1043.66786216707	-93.7738178985391	-678.240041648408
1043.66786216707	-92.0372657152329	-678.240041648408
1041.93130998377	-90.3007135319266	-674.817775272406
1041.93130998377	-88.5641613486203	-674.817775272406
1040.19475780046	-86.827609165314	-671.403254241595
1040.19475780046	-85.0910569820078	-671.403254241595
1040.19475780046	-83.3545047987015	-671.403254241595
1040.19475780046	-81.6179526153952	-671.403254241595
1040.19475780046	-79.8814004320889	-671.403254241595
1038.45820561716	-78.1448482487826	-667.996478555976
1038.45820561716	-76.4082960654763	-667.996478555976
1036.72165343385	-74.6717438821701	-664.597448215549
1036.72165343385	-72.9351916988638	-664.597448215549
1036.72165343385	-71.1986395155575	-664.597448215549
1034.98510125054	-69.4620873322512	-661.206163220313
1033.24854906724	-67.7255351489449	-657.82262357027
1033.24854906724	-65.9889829656387	-657.82262357027
1033.24854906724	-64.2524307823324	-657.82262357027
1033.24854906724	-62.5158785990261	-657.82262357027
1031.51199688393	-60.7793264157198	-654.446829265419
1029.77544470062	-59.0427742324135	-651.078780305759
1029.77544470062	-57.3062220491073	-651.078780305759
1029.77544470062	-55.569669865801	-651.078780305759
1029.77544470062	-53.8331176824947	-651.078780305759
1028.03889251732	-52.0965654991884	-647.718476691291
1028.03889251732	-50.3600133158821	-647.718476691291
1028.03889251732	-48.6234611325759	-647.718476691291
1026.30234033401	-46.8869089492696	-644.365918422015
1026.30234033401	-45.1503567659633	-644.365918422015
1026.30234033401	-43.413804582657	-644.365918422015
1026.30234033401	-41.6772523993507	-644.365918422015
1026.30234033401	-39.9407002160445	-644.365918422015
1024.56578815071	-38.2041480327382	-641.021105497931
1024.56578815071	-36.4675958494319	-641.021105497931
1024.56578815071	-34.7310436661256	-641.021105497931
1024.56578815071	-32.9944914828193	-641.021105497931
1024.56578815071	-31.2579392995131	-641.021105497931
1024.56578815071	-29.5213871162068	-641.021105497931
1024.56578815071	-27.7848349329005	-641.021105497931
1024.56578815071	-26.0482827495942	-641.021105497931
1024.56578815071	-24.3117305662879	-641.021105497931
1024.56578815071	-22.5751783829816	-641.021105497931
1026.30234033401	-20.8386261996754	-644.365918422015
1026.30234033401	-19.1020740163691	-644.365918422015
1026.30234033401	-17.3655218330628	-644.365918422015
1028.03889251732	-15.6289696497565	-647.718476691291
1028.03889251732	-13.8924174664502	-647.718476691291
1029.77544470062	-12.155865283144	-651.078780305759
1029.77544470062	-10.4193130998377	-651.078780305759
1029.77544470062	-8.6827609165314	-651.078780305759
1029.77544470062	-6.94620873322512	-651.078780305759
1029.77544470062	-5.20965654991884	-651.078780305759
1029.77544470062	-3.47310436661256	-651.078780305759
1029.77544470062	-1.73655218330628	-651.078780305759
1029.77544470062	0	-651.078780305759
1029.77544470062	1.73655218330628	-651.078780305759
1029.77544470062	3.47310436661256	-651.078780305759
1029.77544470062	5.20965654991884	-651.078780305759
1029.77544470062	6.94620873322512	-651.078780305759
1029.77544470062	8.6827609165314	-651.078780305759
1029.77544470062	10.4193130998377	-651.078780305759
1029.77544470062	12.155865283144	-651.078780305759
1028.03889251732	13.8924174664502	-647.718476691291
1028.03889251732	15.6289696497565	-647.718476691291
1028.03889251732	17.3655218330628	-647.718476691291
1026.30234033401	19.1020740163691	-644.365918422015
1026.30234033401	20.8386261996754	-644.365918422015
1026.30234033401	22.5751783829816	-644.365918422015
1026.30234033401	24.3117305662879	-644.365918422015
1024.56578815071	26.0482827495942	-641.021105497931
1024.56578815071	27.7848349329005	-641.021105497931
1024.56578815071	29.5213871162068	-641.021105497931
1022.8292359674	31.2579392995131	-637.684037919038
1022.8292359674	32.9944914828193	-637.684037919038
1022.8292359674	34.7310436661256	-637.684037919038
1022.8292359674	36.4675958494319	-637.684037919038
1022.8292359674	38.2041480327382	-637.684037919038
1022.8292359674	39.9407002160445	-637.684037919038
1022.8292359674	41.6772523993507	-637.684037919038
1022.8292359674	43.413804582657	-637.684037919038
1021.09268378409	45.1503567659633	-634.354715685338
1021.09268378409	46.8869089492696	-634.354715685338
1019.35613160079	48.6234611325759	-631.033138796829
1019.35613160079	50.3600133158821	-631.033138796829
1019.35613160079	52.0965654991884	-631.033138796829
1019.35613160079	53.8331176824947	-631.033138796829
1019.35613160079	55.569669865801	-631.033138796829
1017.61957941748	57.3062220491073	-627.719307253512
1015.88302723417	59.0427742324135	-624.413221055387
1015.88302723417	60.7793264157198	-624.413221055387
1015.88302723417	62.5158785990261	-624.413221055387
1015.88302723417	64.2524307823324	-624.413221055387
1015.88302723417	65.9889829656387	-624.413221055387
1014.14647505087	67.7255351489449	-621.114880202453
1012.40992286756	69.4620873322512	-617.824284694712
1012.40992286756	71.1986395155575	-617.824284694712
1012.40992286756	72.9351916988638	-617.824284694712
1012.40992286756	74.6717438821701	-617.824284694712
1012.40992286756	76.4082960654763	-617.824284694712
1010.67337068426	78.1448482487826	-614.541434532162
1010.67337068426	79.8814004320889	-614.541434532162
1008.93681850095	81.6179526153952	-611.266329714805
1008.93681850095	83.3545047987015	-611.266329714805
1008.93681850095	85.0910569820078	-611.266329714805
1008.93681850095	86.827609165314	-611.266329714805
1008.93681850095	88.5641613486203	-611.266329714805
1008.93681850095	90.3007135319266	-611.266329714805
1008.93681850095	92.0372657152329	-611.266329714805
1008.93681850095	93.7738178985391	-611.266329714805
1008.93681850095	95.5103700818454	-611.266329714805
1008.93681850095	97.2469222651517	-611.266329714805
1007.20026631764	98.983474448458	-607.998970242639
1007.20026631764	100.720026631764	-607.998970242639
1005.46371413434	102.456578815071	-604.739356115665
1005.46371413434	104.193130998377	-604.739356115665
1005.46371413434	105.929683181683	-604.739356115665
1005.46371413434	107.666235364989	-604.739356115665
1003.72716195103	109.402787548296	-601.487487333882
1001.99060976772	111.139339731602	-598.243363897292
1001.99060976772	112.875891914908	-598.243363897292
1001.99060976772	114.612444098215	-598.243363897292
1000.25405758442	116.348996281521	-595.006985805893
998.517505401111	118.085548464827	-591.778353059687
998.517505401111	119.822100648133	-591.778353059687
998.517505401111	121.55865283144	-591.778353059687
996.780953217805	123.295205014746	-588.557465658672
995.044401034499	125.031757198052	-585.344323602849
995.044401034499	126.768309381358	-585.344323602849
995.044401034499	128.504861564665	-585.344323602849
993.307848851192	130.241413747971	-582.138926892217
991.571296667886	131.977965931277	-578.941275526778
991.571296667886	133.714518114584	-578.941275526778
989.83474448458	135.45107029789	-575.751369506531
988.098192301274	137.187622481196	-572.569208831475
988.098192301274	138.924174664502	-572.569208831475
988.098192301274	140.660726847809	-572.569208831475
986.361640117967	142.397279031115	-569.394793501611
986.361640117967	144.133831214421	-569.394793501611
984.625087934661	145.870383397728	-566.228123516939
984.625087934661	147.606935581034	-566.228123516939
984.625087934661	149.34348776434	-566.228123516939
984.625087934661	151.080039947646	-566.228123516939
982.888535751355	152.816592130953	-563.069198877459
982.888535751355	154.553144314259	-563.069198877459
981.151983568049	156.289696497565	-559.91801958317
981.151983568049	158.026248680872	-559.91801958317
981.151983568049	159.762800864178	-559.91801958317
981.151983568049	161.499353047484	-559.91801958317
979.415431384742	163.23590523079	-556.774585634074
977.678879201436	164.972457414097	-553.638897030169
975.94232701813	166.709009597403	-550.510953771456
974.205774834824	168.445561780709	-547.390755857935
974.205774834824	170.182113964016	-547.390755857935
972.469222651517	171.918666147322	-544.278303289606
970.732670468211	173.655218330628	-541.173596066469
970.732670468211	175.391770513934	-541.173596066469
968.996118284905	177.128322697241	-538.076634188523
967.259566101598	178.864874880547	-534.987417655769
967.259566101598	180.601427063853	-534.987417655769
965.523013918292	182.337979247159	-531.905946468207
963.786461734986	184.074531430466	-528.832220625837
963.786461734986	185.811083613772	-528.832220625837
962.04990955168	187.547635797078	-525.766240128659
960.313357368373	189.284187980385	-522.708004976673
958.576805185067	191.020740163691	-519.657515169878
956.840253001761	192.757292346997	-516.614770708275
955.103700818454	194.493844530303	-513.579771591865
953.367148635148	196.23039671361	-510.552517820646
951.630596451842	197.966948896916	-507.533009394618
949.894044268535	199.703501080222	-504.521246313783
949.894044268535	201.440053263529	-504.521246313783
948.157492085229	203.176605446835	-501.51722857814
946.420939901923	204.913157630141	-498.520956187688
944.684387718617	206.649709813447	-495.532429142428
942.94783553531	208.386261996754	-492.55164744236
942.94783553531	210.12281418006	-492.55164744236
941.211283352004	211.859366363366	-489.578611087484
939.474731168698	213.595918546673	-486.613320077799
937.738178985392	215.332470729979	-483.655774413307
937.738178985392	217.069022913285	-483.655774413307
936.001626802085	218.805575096591	-480.705974094006
934.265074618779	218.805575096591	-477.763919119897
932.528522435473	220.542127279898	-474.82960949098
932.528522435473	222.278679463204	-474.82960949098
930.791970252166	224.01523164651	-471.903045207255
929.05541806886	225.751783829816	-468.984226268722
929.05541806886	227.488336013123	-468.984226268722
927.318865885554	229.224888196429	-466.07315267538
925.582313702248	229.224888196429	-463.169824427231
923.845761518941	230.961440379735	-460.274241524273
922.109209335635	232.697992563042	-457.386403966507
920.372657152329	234.434544746348	-454.506311753933
918.636104969022	234.434544746348	-451.63396488655
916.899552785716	236.171096929654	-448.76936336436
916.899552785716	237.90764911296	-448.76936336436
915.16300060241	239.644201296267	-445.912507187361
913.426448419104	239.644201296267	-443.063396355555
911.689896235797	241.380753479573	-440.22203086894
911.689896235797	243.117305662879	-440.22203086894
909.953344052491	244.853857846186	-437.388410727516
908.216791869185	246.590410029492	-434.562535931285
906.480239685878	246.590410029492	-431.744406480246
904.743687502572	248.326962212798	-428.934022374398
903.007135319266	250.063514396104	-426.131383613742
901.27058313596	250.063514396104	-423.336490198278
899.534030952653	251.800066579411	-420.549342128006
897.797478769347	253.536618762717	-417.769939402926
896.060926586041	253.536618762717	-414.998282023037
894.324374402735	255.273170946023	-412.234369988341
892.587822219428	257.00972312933	-409.478203298836
890.851270036122	257.00972312933	-406.729781954523
889.114717852816	258.746275312636	-403.989105955402
887.378165669509	260.482827495942	-401.256175301472
885.641613486203	260.482827495942	-398.530989992735
883.905061302897	262.219379679248	-395.813550029189
882.168509119591	263.955931862555	-393.103855410835
880.431956936284	263.955931862555	-390.401906137674
878.695404752978	265.692484045861	-387.707702209703
876.958852569672	265.692484045861	-385.021243626925
875.222300386365	267.429036229167	-382.342530389339
873.485748203059	269.165588412473	-379.671562496944
871.749196019753	270.90214059578	-377.008339949741
870.012643836447	270.90214059578	-374.35286274773
868.27609165314	270.90214059578	-371.705130890912
866.539539469834	272.638692779086	-369.065144379284
864.802987286528	274.375244962392	-366.432903212849
863.066435103221	276.111797145699	-363.808407391605
861.329882919915	277.848349329005	-361.191656915553
859.593330736609	277.848349329005	-358.582651784693
857.856778553303	277.848349329005	-355.981391999025
856.120226369996	277.848349329005	-353.387877558549
854.38367418669	279.584901512311	-350.802108463265
852.647122003384	281.321453695617	-348.224084713172
850.910569820078	281.321453695617	-345.653806308271
849.174017636771	283.058005878924	-343.091273248562
847.437465453465	284.79455806223	-340.536485534045
845.700913270159	286.531110245536	-337.98944316472
843.964361086852	288.267662428843	-335.450146140586
842.227808903546	288.267662428843	-332.918594461645
840.49125672024	290.004214612149	-330.394788127895
838.754704536934	291.740766795455	-327.878727139337
837.018152353627	291.740766795455	-325.370411495971
835.281600170321	291.740766795455	-322.869841197797
833.545047987015	293.477318978761	-320.377016244815
831.808495803708	295.213871162068	-317.891936637024
830.071943620402	295.213871162068	-315.414602374425
828.335391437096	295.213871162068	-312.945013457018
826.59883925379	296.950423345374	-310.483169884803
824.862287070483	298.68697552868	-308.02907165778
823.125734887177	298.68697552868	-305.582718775949
821.389182703871	300.423527711987	-303.144111239309
819.652630520564	300.423527711987	-300.713249047861
817.916078337258	300.423527711987	-298.290132201606
816.179526153952	302.160079895293	-295.874760700541
814.442973970646	302.160079895293	-293.467134544669
812.706421787339	303.896632078599	-291.067253733989
810.969869604033	303.896632078599	-288.6751182685
809.233317420727	305.633184261905	-286.290728148204
807.496765237421	305.633184261905	-283.914083373099
805.760213054114	305.633184261905	-281.545183943186
804.023660870808	307.369736445212	-279.184029858464
802.287108687502	309.106288628518	-276.830621118935
800.550556504195	309.106288628518	-274.484957724597
798.814004320889	310.842840811824	-272.147039675452
797.077452137583	312.579392995131	-269.816866971498
795.340899954277	312.579392995131	-267.494439612736
793.60434777097	312.579392995131	-265.179757599166
791.867795587664	312.579392995131	-262.872820930787
790.131243404358	314.315945178437	-260.573629607601
788.394691221051	316.052497361743	-258.282183629606
786.658139037745	316.052497361743	-255.998482996803
784.921586854439	316.052497361743	-253.722527709192
783.185034671133	317.789049545049	-251.454317766773
781.448482487826	319.525601728356	-249.193853169546
779.71193030452	321.262153911662	-246.94113391751
777.975378121214	321.262153911662	-244.696160010667
776.238825937907	321.262153911662	-242.458931449015
774.502273754601	322.998706094968	-240.229448232555
772.765721571295	324.735258278275	-238.007710361286
771.029169387989	326.471810461581	-235.79371783521
769.292617204682	326.471810461581	-233.587470654326
767.556065021376	326.471810461581	-231.388968818633
765.81951283807	326.471810461581	-229.198212328132
764.082960654763	328.208362644887	-227.015201182823
762.346408471457	328.208362644887	-224.839935382706
760.609856288151	329.944914828193	-222.672414927781
758.873304104845	329.944914828193	-220.512639818047
757.136751921538	329.944914828193	-218.360610053505
755.400199738232	329.944914828193	-216.216325634156
753.663647554926	331.6814670115	-214.079786559997
751.92709537162	331.6814670115	-211.950992831031
750.190543188313	333.418019194806	-209.829944447257
748.453991005007	333.418019194806	-207.716641408675
746.717438821701	335.154571378112	-205.611083715284
744.980886638394	335.154571378112	-203.513271367085
743.244334455088	336.891123561418	-201.423204364078
741.507782271782	336.891123561418	-199.340882706263
739.771230088476	336.891123561418	-197.26630639364
738.034677905169	336.891123561418	-195.199475426208
736.298125721863	338.627675744725	-193.140389803969
734.561573538557	340.364227928031	-191.089049526921
732.82502135525	340.364227928031	-189.045454595065
731.088469171944	340.364227928031	-187.009605008401
729.351916988638	340.364227928031	-184.981500766928
727.615364805332	342.100780111337	-182.961141870648
725.878812622025	342.100780111337	-180.948528319559
724.142260438719	343.837332294644	-178.943660113662
722.405708255413	343.837332294644	-176.946537252957
720.669156072106	343.837332294644	-174.957159737444
718.9326038888	343.837332294644	-172.975527567123
717.196051705494	345.57388447795	-171.001640741994
715.459499522188	345.57388447795	-169.035499262056
713.722947338881	345.57388447795	-167.07710312731
711.986395155575	347.310436661256	-165.126452337756
710.249842972269	347.310436661256	-163.183546893394
708.513290788963	347.310436661256	-161.248386794224
706.776738605656	347.310436661256	-159.320972040245
705.04018642235	349.046988844562	-157.401302631459
703.303634239044	350.783541027869	-155.489378567864
701.567082055737	350.783541027869	-153.585199849461
699.830529872431	350.783541027869	-151.68876647625
698.093977689125	350.783541027869	-149.800078448231
696.357425505819	350.783541027869	-147.919135765403
694.620873322512	352.520093211175	-146.045938427768
692.884321139206	354.256645394481	-144.180486435324
691.1477689559	354.256645394481	-142.322779788072
689.411216772593	354.256645394481	-140.472818486012
687.674664589287	355.993197577788	-138.630602529143
685.938112405981	355.993197577788	-136.796131917467
684.201560222675	355.993197577788	-134.969406650983
682.465008039368	355.993197577788	-133.15042672969
680.728455856062	357.729749761094	-131.339192153589
678.991903672756	357.729749761094	-129.53570292268
677.255351489449	359.4663019444	-127.739959036963
675.518799306143	359.4663019444	-125.951960496437
673.782247122837	361.202854127706	-124.171707301104
672.045694939531	361.202854127706	-122.399199450962
670.309142756224	362.939406311013	-120.634436946012
668.572590572918	362.939406311013	-118.877419786254
666.836038389612	364.675958494319	-117.128147971688
665.099486206306	364.675958494319	-115.386621502313
663.362934022999	364.675958494319	-113.652840378131
661.626381839693	364.675958494319	-111.92680459914
659.889829656387	366.412510677625	-110.208514165341
658.15327747308	366.412510677625	-108.497969076734
656.416725289774	368.149062860932	-106.795169333319
654.680173106468	368.149062860932	-105.100114935095
652.943620923162	368.149062860932	-103.412805882064
651.207068739855	369.885615044238	-101.733242174224
649.470516556549	369.885615044238	-100.061423811576
647.733964373243	371.622167227544	-98.39735079412
645.997412189936	371.622167227544	-96.7410231218558
644.26086000663	371.622167227544	-95.0924407947834
642.524307823324	371.622167227544	-93.4516038129029
640.787755640018	373.35871941085	-91.8185121762142
639.051203456711	375.095271594157	-90.1931658847172
637.314651273405	375.095271594157	-88.5755649384123
635.578099090099	375.095271594157	-86.965709337299
633.841546906792	375.095271594157	-85.3635990813777
632.104994723486	375.095271594157	-83.7692341706481
630.36844254018	375.095271594157	-82.1826146051105
628.631890356874	376.831823777463	-80.6037403847645
626.895338173567	376.831823777463	-79.0326115096105
625.158785990261	376.831823777463	-77.4692279796484
623.422233806955	376.831823777463	-75.9135897948779
621.685681623649	378.568375960769	-74.3656969552995
619.949129440342	378.568375960769	-72.8255494609127
618.212577257036	378.568375960769	-71.2931473117179
616.47602507373	378.568375960769	-69.7684905077148
614.739472890423	378.568375960769	-68.2515790489037
613.002920707117	380.304928144075	-66.7424129352842
611.266368523811	382.041480327382	-65.2409921668568
609.529816340505	382.041480327382	-63.7473167436211
607.793264157198	382.041480327382	-62.2613866655773
606.056711973892	382.041480327382	-60.7832019327253
604.320159790586	383.778032510688	-59.312762545065
602.583607607279	383.778032510688	-57.8500685025967
600.847055423973	385.514584693994	-56.3951198053202
599.110503240667	385.514584693994	-54.9479164532356
597.373951057361	385.514584693994	-53.5084584463427
595.637398874054	385.514584693994	-52.0767457846417
593.900846690748	385.514584693994	-50.6527784681326
592.164294507442	385.514584693994	-49.2365564968152
590.427742324135	387.251136877301	-47.8280798706897
588.691190140829	387.251136877301	-46.427348589756
586.954637957523	388.987689060607	-45.0343626540142
585.218085774217	388.987689060607	-43.6491220634642
583.48153359091	390.724241243913	-42.2716268181061
581.744981407604	390.724241243913	-40.9018769179397
580.008429224298	390.724241243913	-39.5398723629653
578.271877040992	390.724241243913	-38.1856131531827
576.535324857685	392.460793427219	-36.8390992885918
574.798772674379	392.460793427219	-35.5003307691928
573.062220491073	392.460793427219	-34.1693075949857
571.325668307766	392.460793427219	-32.8460297659704
569.58911612446	392.460793427219	-31.5304972821468
567.852563941154	392.460793427219	-30.2227101435152
566.116011757847	390.724241243913	-28.9226683500754
564.379459574541	390.724241243913	-27.6303719018275
562.642907391235	390.724241243913	-26.3458207987713
560.906355207929	390.724241243913	-25.069015040907
559.169803024622	390.724241243913	-23.7999546282346
557.433250841316	390.724241243913	-22.5386395607539
555.69669865801	390.724241243913	-21.2850698384652
553.960146474703	390.724241243913	-20.0392454613681
552.223594291397	390.724241243913	-18.801166429463
550.487042108091	390.724241243913	-17.5708327427497
548.750489924785	392.460793427219	-16.3482444012283
547.013937741478	392.460793427219	-15.1334014048987
545.277385558172	392.460793427219	-13.9263037537609
543.540833374866	392.460793427219	-12.7269514478149
541.80428119156	390.724241243913	-11.5353444870608
540.067729008253	390.724241243913	-10.3514828714985
538.331176824947	390.724241243913	-9.17536660112802
536.594624641641	390.724241243913	-8.00699567594947
534.858072458334	392.460793427219	-6.84637009596264
533.121520275028	392.460793427219	-5.69348986116776
531.384968091722	392.460793427219	-4.54835497156466
529.648415908416	390.724241243913	-3.41096542715339
527.911863725109	390.724241243913	-2.28132122793396
526.175311541803	390.724241243913	-1.15942237390631
524.438759358497	390.724241243913	-0.0452688650706001
522.70220717519	388.987689060607	1.06113929857338
520.965654991884	388.987689060607	2.15980211702542
519.229102808578	388.987689060607	3.25071959028568
517.492550625272	388.987689060607	4.33389171835416
515.755998441965	388.987689060607	5.40931850123069
514.019446258659	388.987689060607	6.47699993891549
512.282894075353	388.987689060607	7.53693603140836
510.546341892047	388.987689060607	8.58912677870944
508.80978970874	388.987689060607	9.63357218081874
507.073237525434	388.987689060607	10.6702722377362
505.336685342128	388.987689060607	11.6992269494617
503.600133158821	388.987689060607	12.7204363159955
501.863580975515	388.987689060607	13.7339003373374
500.127028792209	388.987689060607	14.7396190134875
498.390476608903	388.987689060607	15.7375923444457
496.653924425596	388.987689060607	16.7278203302121
494.91737224229	388.987689060607	17.7103029707867
493.180820058984	388.987689060607	18.6850402661694
491.444267875677	388.987689060607	19.6520322163603
489.707715692371	388.987689060607	20.6112788213593
487.971163509065	388.987689060607	21.5627800811666
486.234611325759	388.987689060607	22.506535995782
484.498059142452	388.987689060607	23.4425465652056
482.761506959146	388.987689060607	24.3708117894373
481.02495477584	388.987689060607	25.2913316684771
479.288402592533	388.987689060607	26.2041062023252
477.551850409227	388.987689060607	27.1091353909814
475.815298225921	388.987689060607	28.0064192344458
474.078746042615	388.987689060607	28.8959577327184
472.342193859308	388.987689060607	29.7777508857991
470.605641676002	388.987689060607	30.651798693688
468.869089492696	388.987689060607	31.518101156385
467.132537309389	388.987689060607	32.3766582738902
465.395985126083	387.251136877301	33.2274700462036
463.659432942777	387.251136877301	34.0705364733251
461.922880759471	388.987689060607	34.9058575552548
460.186328576164	388.987689060607	35.7334332919927
458.449776392858	388.987689060607	36.5532636835387
456.713224209552	388.987689060607	37.3653487298929
454.976672026246	388.987689060607	38.1696884310553
453.240119842939	388.987689060607	38.9662827870258
451.503567659633	388.987689060607	39.7551317978045
449.767015476327	388.987689060607	40.5362354633913
448.03046329302	390.724241243913	41.3095937837864
446.293911109714	390.724241243913	42.0752067589895
444.557358926408	390.724241243913	42.8330743890009
442.820806743102	390.724241243913	43.5831966738205
441.084254559795	392.460793427219	44.3255736134481
439.347702376489	392.460793427219	45.060205207884
437.611150193183	392.460793427219	45.787091457128
435.874598009876	392.460793427219	46.5062323611802
434.13804582657	392.460793427219	47.2176279200405
432.401493643264	392.460793427219	47.921278133709
430.664941459958	392.460793427219	48.6171830021857
428.928389276651	392.460793427219	49.3053425254705
427.191837093345	392.460793427219	49.9857567035635
425.455284910039	394.197345610526	50.6584255364647
423.718732726732	394.197345610526	51.323349024174
421.982180543426	394.197345610526	51.9805271666915
420.24562836012	395.933897793832	52.6299599640171
418.509076176814	395.933897793832	53.271647416151
416.772523993507	395.933897793832	53.905589523093
415.035971810201	395.933897793832	54.5317862848431
413.299419626895	395.933897793832	55.1502377014014
411.562867443589	397.670449977138	55.7609437727679
409.826315260282	399.407002160445	56.3639044989426
408.089763076976	401.143554343751	56.9591198799254
406.35321089367	402.880106527057	57.5465899157164
404.616658710363	402.880106527057	58.1263146063155
402.880106527057	404.616658710363	58.6982939517228
401.143554343751	404.616658710363	59.2625279519383
399.407002160445	406.35321089367	59.819016606962
397.670449977138	406.35321089367	60.3677599167938
395.933897793832	406.35321089367	60.9087578814337
394.197345610526	408.089763076976	61.4420105008819
392.460793427219	408.089763076976	61.9675177751382
390.724241243913	406.35321089367	62.4852797042026
388.987689060607	406.35321089367	62.9952962880753
387.251136877301	406.35321089367	63.497567526756
385.514584693994	406.35321089367	63.992093420245
383.778032510688	408.089763076976	64.4788739685421
382.041480327382	408.089763076976	64.9579091716474
380.304928144075	408.089763076976	65.4291990295609
378.568375960769	406.35321089367	65.8927435422825
376.831823777463	406.35321089367	66.3485427098123
375.095271594157	406.35321089367	66.7965965321502
373.35871941085	406.35321089367	67.2369050092964
371.622167227544	408.089763076976	67.6694681412506
369.885615044238	408.089763076976	68.0942859280131
368.149062860932	408.089763076976	68.5113583695837
366.412510677625	408.089763076976	68.9206854659625
364.675958494319	408.089763076976	69.3222672171494
362.939406311013	408.089763076976	69.7161036231445
361.202854127706	409.826315260282	70.1021946839478
359.4663019444	409.826315260282	70.4805403995592
357.729749761094	409.826315260282	70.8511407699788
355.993197577788	409.826315260282	71.2139957952066
354.256645394481	409.826315260282	71.5691054752425
352.520093211175	409.826315260282	71.9164698100866
350.783541027869	411.562867443589	72.2560887997389
349.046988844562	411.562867443589	72.5879624441993
347.310436661256	411.562867443589	72.9120907434679
345.57388447795	411.562867443589	73.2284736975446
343.837332294644	413.299419626895	73.5371113064296
342.100780111337	413.299419626895	73.8380035701226
340.364227928031	413.299419626895	74.1311504886239
338.627675744725	413.299419626895	74.4165520619333
336.891123561418	415.035971810201	74.6942082900509
335.154571378112	415.035971810201	74.9641191729766
333.418019194806	416.772523993507	75.2262847107105
331.6814670115	416.772523993507	75.4807049032526
329.944914828193	416.772523993507	75.7273797506028
328.208362644887	416.772523993507	75.9663092527612
326.471810461581	416.772523993507	76.1974934097278
324.735258278275	416.772523993507	76.4209322215025
322.998706094968	416.772523993507	76.6366256880854
321.262153911662	416.772523993507	76.8445738094765
319.525601728356	418.509076176814	77.0447765856757
317.789049545049	418.509076176814	77.2372340166831
316.052497361743	420.24562836012	77.4219461024987
314.315945178437	420.24562836012	77.5989128431224
312.579392995131	420.24562836012	77.7681342385543
310.842840811824	420.24562836012	77.9296102887943
309.106288628518	418.509076176814	78.0833409938426
307.369736445212	418.509076176814	78.2293263536989
305.633184261905	418.509076176814	78.3675663683635
303.896632078599	418.509076176814	78.4980610378362
302.160079895293	418.509076176814	78.6208103621171
300.423527711987	418.509076176814	78.7358143412061
298.68697552868	416.772523993507	78.8430729751033
296.950423345374	416.772523993507	78.9425862638087
295.213871162068	416.772523993507	79.0343542073222
293.477318978761	416.772523993507	79.1183768056439
291.740766795455	416.772523993507	79.1946540587738
290.004214612149	416.772523993507	79.2631859667118
288.267662428843	416.772523993507	79.323972529458
286.531110245536	416.772523993507	79.3770137470124
284.79455806223	416.772523993507	79.4223096193749
283.058005878924	416.772523993507	79.4598601465456
281.321453695617	416.772523993507	79.4896653285245
279.584901512311	416.772523993507	79.5117251653115
277.848349329005	418.509076176814	79.5260396569067
276.111797145699	420.24562836012	79.53260880331
274.375244962392	420.24562836012	79.5314326045215
272.638692779086	420.24562836012	79.5225110605412
270.90214059578	421.982180543426	79.505844171369
269.165588412473	421.982180543426	79.4814319370051
267.429036229167	421.982180543426	79.4492743574493
265.692484045861	421.982180543426	79.4093714327016
263.955931862555	420.24562836012	79.3617231627621
262.219379679248	420.24562836012	79.3063295476308
260.482827495942	420.24562836012	79.2431905873076
258.746275312636	420.24562836012	79.1723062817926
257.00972312933	420.24562836012	79.0936766310858
255.273170946023	420.24562836012	79.0073016351871
253.536618762717	420.24562836012	78.9131812940966
251.800066579411	420.24562836012	78.8113156078143
250.063514396104	420.24562836012	78.7017045763401
248.326962212798	420.24562836012	78.5843481996741
246.590410029492	420.24562836012	78.4592464778162
244.853857846186	420.24562836012	78.3263994107665
243.117305662879	418.509076176814	78.185806998525
241.380753479573	418.509076176814	78.0374692410917
239.644201296267	416.772523993507	77.8813861384665
237.90764911296	416.772523993507	77.7175576906495
236.171096929654	416.772523993507	77.5459838976406
234.434544746348	415.035971810201	77.3666647594399
232.697992563042	413.299419626895	77.1796002760474
230.961440379735	411.562867443589	76.984790447463
229.224888196429	409.826315260282	76.7822352736868
227.488336013123	409.826315260282	76.5719347547188
225.751783829816	408.089763076976	76.3538888905589
224.01523164651	406.35321089367	76.1280976812072
222.278679463204	406.35321089367	75.8945611266637
220.542127279898	404.616658710363	75.6532792269283
218.805575096591	402.880106527057	75.4042519820011
217.069022913285	402.880106527057	75.1474793918821
215.332470729979	402.880106527057	74.8829614565712
213.595918546673	402.880106527057	74.6106981760685
211.859366363366	402.880106527057	74.3306895503739
210.12281418006	401.143554343751	74.0429355794876
208.386261996754	401.143554343751	73.7474362634094
206.649709813447	401.143554343751	73.4441916021393
204.913157630141	402.880106527057	73.1332015956774
203.176605446835	402.880106527057	72.8144662440237
201.440053263529	402.880106527057	72.4879855471781
199.703501080222	402.880106527057	72.1537595051408
197.966948896916	404.616658710363	71.8117881179115
196.23039671361	404.616658710363	71.4620713854905
194.493844530303	406.35321089367	71.1046093078776
192.757292346997	406.35321089367	70.7394018850728
