# Supplementary material for: Mechanics of Drosophila wing deployment
Source: Nat Commun. 2024 Dec 11;15:10577. doi: 10.1038/s41467-024-54527-0 (PMC11634967; doi:10.1038/s41467-024-54527-0)
Supplement: Supplementary file 18 — Source data [file 41467_2024_54527_MOESM18_ESM.zip › source_data/figS2c/figS2c_0065.txt]

x_um	y_um	z_um
0	0	-12.9066075764765
0	-1.73655218330628	-12.9066075764765
0	-3.47310436661256	-12.9066075764765
0	-5.20965654991884	-12.9066075764765
0	-6.94620873322512	-12.9066075764765
0	-8.6827609165314	-12.9066075764765
1.73655218330628	-10.4193130998377	-12.8037576660054
3.47310436661256	-12.155865283144	-12.7037840099078
3.47310436661256	-13.8924174664502	-12.7037840099078
5.20965654991884	-15.6289696497565	-12.6066866081838
6.94620873322512	-17.3655218330628	-12.5124654608333
8.6827609165314	-19.1020740163691	-12.4211205678564
10.4193130998377	-20.8386261996754	-12.332651929253
10.4193130998377	-22.5751783829816	-12.332651929253
10.4193130998377	-24.3117305662879	-12.332651929253
12.155865283144	-26.0482827495942	-12.2470595450232
12.155865283144	-27.7848349329005	-12.2470595450232
13.8924174664502	-29.5213871162068	-12.164343415167
13.8924174664502	-31.2579392995131	-12.164343415167
13.8924174664502	-32.9944914828193	-12.164343415167
15.6289696497565	-34.7310436661256	-12.0845035396843
17.3655218330628	-36.4675958494319	-12.0075399185752
17.3655218330628	-38.2041480327382	-12.0075399185752
17.3655218330628	-39.9407002160445	-12.0075399185752
19.1020740163691	-41.6772523993507	-11.9334525518396
19.1020740163691	-43.413804582657	-11.9334525518396
19.1020740163691	-45.1503567659633	-11.9334525518396
20.8386261996754	-46.8869089492696	-11.8622414394776
20.8386261996754	-48.6234611325759	-11.8622414394776
20.8386261996754	-50.3600133158821	-11.8622414394776
22.5751783829816	-52.0965654991884	-11.7939065814892
22.5751783829816	-53.8331176824947	-11.7939065814892
24.3117305662879	-55.569669865801	-11.7284479778743
24.3117305662879	-57.3062220491073	-11.7284479778743
26.0482827495942	-59.0427742324135	-11.665865628633
27.7848349329005	-60.7793264157198	-11.6061595337652
27.7848349329005	-62.5158785990261	-11.6061595337652
29.5213871162068	-64.2524307823324	-11.549329693271
31.2579392995131	-65.9889829656387	-11.4953761071503
31.2579392995131	-67.7255351489449	-11.4953761071503
32.9944914828193	-69.4620873322512	-11.4442987754032
34.7310436661256	-71.1986395155575	-11.3960976980297
34.7310436661256	-72.9351916988638	-11.3960976980297
34.7310436661256	-74.6717438821701	-11.3960976980297
36.4675958494319	-76.4082960654763	-11.3507728750297
38.2041480327382	-78.1448482487826	-11.3083243064032
39.9407002160445	-79.8814004320889	-11.2687519921504
41.6772523993507	-81.6179526153952	-11.232055932271
43.413804582657	-83.3545047987015	-11.1982361267653
45.1503567659633	-85.0910569820078	-11.1672925756331
45.1503567659633	-86.827609165314	-11.1672925756331
46.8869089492696	-88.5641613486203	-11.1392252788744
48.6234611325759	-90.3007135319266	-11.1140342364894
50.3600133158821	-92.0372657152329	-11.0917194484778
52.0965654991884	-93.7738178985391	-11.0722809148399
52.0965654991884	-95.5103700818454	-11.0722809148399
53.8331176824947	-97.2469222651517	-11.0557186355755
55.569669865801	-98.983474448458	-11.0420326106846
57.3062220491073	-100.720026631764	-11.0312228401673
59.0427742324135	-102.456578815071	-11.0232893240236
59.0427742324135	-104.193130998377	-11.0232893240236
60.7793264157198	-105.929683181683	-11.0182320622534
62.5158785990261	-107.666235364989	-11.0160510548568
62.5158785990261	-109.402787548296	-11.0160510548568
64.2524307823324	-111.139339731602	-11.0167463018337
65.9889829656387	-112.875891914908	-11.0203178031842
67.7255351489449	-114.612444098215	-11.0267655589082
69.4620873322512	-116.348996281521	-11.0360895690059
69.4620873322512	-118.085548464827	-11.0360895690059
71.1986395155575	-119.822100648133	-11.048289833477
72.9351916988638	-121.55865283144	-11.0633663523217
72.9351916988638	-123.295205014746	-11.0633663523217
74.6717438821701	-125.031757198052	-11.08131912554
76.4082960654763	-126.768309381358	-11.1021481531319
78.1448482487826	-128.504861564665	-11.1258534350973
79.8814004320889	-130.241413747971	-11.1524349714362
79.8814004320889	-131.977965931277	-11.1524349714362
81.6179526153952	-133.714518114584	-11.1818927621487
83.3545047987015	-135.45107029789	-11.2142268072348
85.0910569820078	-135.45107029789	-11.2494371066944
86.827609165314	-137.187622481196	-11.2875236605276
88.5641613486203	-138.924174664502	-11.3284864687343
90.3007135319266	-140.660726847809	-11.3723255313146
92.0372657152329	-142.397279031115	-11.4190408482685
93.7738178985391	-144.133831214421	-11.4686324195959
95.5103700818454	-145.870383397728	-11.5211002452969
97.2469222651517	-147.606935581034	-11.5764443253714
97.2469222651517	-149.34348776434	-11.5764443253714
98.983474448458	-151.080039947646	-11.6346646598195
100.720026631764	-151.080039947646	-11.6957612486412
102.456578815071	-152.816592130953	-11.7597340918364
104.193130998377	-154.553144314259	-11.8265831894051
105.929683181683	-156.289696497565	-11.8963085413474
107.666235364989	-158.026248680872	-11.9689101476633
107.666235364989	-159.762800864178	-11.9689101476633
109.402787548296	-161.499353047484	-12.0443880083528
111.139339731602	-161.499353047484	-12.1227421234158
112.875891914908	-163.23590523079	-12.2039724928523
114.612444098215	-164.972457414097	-12.2880791166624
114.612444098215	-166.709009597403	-12.2880791166624
116.348996281521	-168.445561780709	-12.3750619948461
118.085548464827	-170.182113964016	-12.4649211274033
119.822100648133	-171.918666147322	-12.5576565143341
121.55865283144	-173.655218330628	-12.6532681556384
123.295205014746	-175.391770513934	-12.7517560513163
125.031757198052	-177.128322697241	-12.8531202013678
126.768309381358	-178.864874880547	-12.9573606057928
128.504861564665	-180.601427063853	-13.0644772645913
130.241413747971	-180.601427063853	-13.1744701777635
131.977965931277	-182.337979247159	-13.2873393453092
133.714518114584	-182.337979247159	-13.4030847672284
135.45107029789	-184.074531430466	-13.5217064435212
137.187622481196	-185.811083613772	-13.6432043741876
138.924174664502	-187.547635797078	-13.7675785592275
140.660726847809	-187.547635797078	-13.8948289986409
142.397279031115	-189.284187980385	-14.024955692428
144.133831214421	-191.020740163691	-14.1579586405886
145.870383397728	-192.757292346997	-14.2938378431227
147.606935581034	-192.757292346997	-14.4325933000304
149.34348776434	-194.493844530303	-14.5742250113117
151.080039947646	-196.23039671361	-14.7187329769665
152.816592130953	-197.966948896916	-14.8661171969949
154.553144314259	-199.703501080222	-15.0163776713968
156.289696497565	-199.703501080222	-15.1695144001723
158.026248680872	-201.440053263529	-15.3255273833213
159.762800864178	-203.176605446835	-15.484416620844
161.499353047484	-203.176605446835	-15.6461821127401
163.23590523079	-204.913157630141	-15.8108238590098
164.972457414097	-206.649709813447	-15.9783418596531
166.709009597403	-206.649709813447	-16.14873611467
168.445561780709	-208.386261996754	-16.3220066240604
170.182113964016	-210.12281418006	-16.4981533878243
171.918666147322	-210.12281418006	-16.6771764059618
173.655218330628	-211.859366363366	-16.8590756784729
175.391770513934	-211.859366363366	-17.0438512053575
177.128322697241	-213.595918546673	-17.2315029866157
178.864874880547	-213.595918546673	-17.4220310222474
180.601427063853	-215.332470729979	-17.6154353122527
182.337979247159	-217.069022913285	-17.8117158566316
184.074531430466	-217.069022913285	-18.010872655384
185.811083613772	-217.069022913285	-18.21290570851
187.547635797078	-218.805575096591	-18.4178150160095
189.284187980385	-220.542127279898	-18.6256005778826
191.020740163691	-220.542127279898	-18.8362623941292
192.757292346997	-220.542127279898	-19.0498004647495
194.493844530303	-222.278679463204	-19.2662147897432
196.23039671361	-224.01523164651	-19.4855053691105
197.966948896916	-224.01523164651	-19.7076722028514
199.703501080222	-224.01523164651	-19.9327152909658
201.440053263529	-224.01523164651	-20.1606346334538
203.176605446835	-225.751783829816	-20.3914302303154
204.913157630141	-227.488336013123	-20.6251020815505
206.649709813447	-227.488336013123	-20.8616501871592
208.386261996754	-227.488336013123	-21.1010745471414
210.12281418006	-227.488336013123	-21.3433751614972
211.859366363366	-229.224888196429	-21.5885520302265
213.595918546673	-229.224888196429	-21.8366051533294
215.332470729979	-230.961440379735	-22.0875345308058
217.069022913285	-230.961440379735	-22.3413401626559
218.805575096591	-230.961440379735	-22.5980220488794
220.542127279898	-232.697992563042	-22.8575801894766
222.278679463204	-232.697992563042	-23.1200145844472
224.01523164651	-234.434544746348	-23.3853252337915
225.751783829816	-234.434544746348	-23.6535121375093
227.488336013123	-234.434544746348	-23.9245752956006
229.224888196429	-236.171096929654	-24.1985147080655
230.961440379735	-237.90764911296	-24.475330374904
232.697992563042	-237.90764911296	-24.755022296116
234.434544746348	-237.90764911296	-25.0375904717016
236.171096929654	-239.644201296267	-25.3230349016608
237.90764911296	-241.380753479573	-25.6113555859935
239.644201296267	-241.380753479573	-25.9025525246997
241.380753479573	-241.380753479573	-26.1966257177796
243.117305662879	-243.117305662879	-26.4935751652329
244.853857846186	-244.853857846186	-26.7934008670599
246.590410029492	-244.853857846186	-27.0961028232604
248.326962212798	-244.853857846186	-27.4016810338344
250.063514396104	-246.590410029492	-27.710135498782
251.800066579411	-248.326962212798	-28.0214662181032
253.536618762717	-248.326962212798	-28.3356731917979
255.273170946023	-248.326962212798	-28.6527564198662
257.00972312933	-250.063514396104	-28.972715902308
258.746275312636	-251.800066579411	-29.2955516391234
260.482827495942	-251.800066579411	-29.6212636303124
262.219379679248	-251.800066579411	-29.9498518758749
263.955931862555	-253.536618762717	-30.281316375811
265.692484045861	-255.273170946023	-30.6156571301206
267.429036229167	-255.273170946023	-30.9528741388038
269.165588412473	-255.273170946023	-31.2929674018605
270.90214059578	-257.00972312933	-31.6359369192908
272.638692779086	-258.746275312636	-31.9817826910947
274.375244962392	-258.746275312636	-32.3305047172721
276.111797145699	-258.746275312636	-32.682102997823
277.848349329005	-260.482827495942	-33.0365775327476
279.584901512311	-260.482827495942	-33.3939283220457
281.321453695617	-260.482827495942	-33.7541553657173
283.058005878924	-262.219379679248	-34.1172586637625
284.79455806223	-263.955931862555	-34.4832382161813
286.531110245536	-263.955931862555	-34.8520940229736
288.267662428843	-265.692484045861	-35.2238260841395
290.004214612149	-265.692484045861	-35.5984343996789
291.740766795455	-265.692484045861	-35.9759189695919
293.477318978761	-267.429036229167	-36.3562797938784
295.213871162068	-269.165588412473	-36.7395168725385
296.950423345374	-269.165588412473	-37.1256302055722
298.68697552868	-270.90214059578	-37.5146197929794
300.423527711987	-270.90214059578	-37.9064856347602
302.160079895293	-272.638692779086	-38.3012277309145
303.896632078599	-272.638692779086	-38.6988460814424
305.633184261905	-272.638692779086	-39.0993406863439
307.369736445212	-274.375244962392	-39.5027115456189
309.106288628518	-274.375244962392	-39.9089586592675
310.842840811824	-276.111797145699	-40.3180820272896
312.579392995131	-276.111797145699	-40.7300816496853
314.315945178437	-276.111797145699	-41.1449575264545
316.052497361743	-276.111797145699	-41.5627096575973
317.789049545049	-277.848349329005	-41.9833380431137
319.525601728356	-277.848349329005	-42.4068426830036
321.262153911662	-279.584901512311	-42.8332235772671
322.998706094968	-279.584901512311	-43.2624807259041
324.735258278275	-279.584901512311	-43.6946141289147
326.471810461581	-281.321453695617	-44.1296237862988
328.208362644887	-281.321453695617	-44.5675096980565
329.944914828193	-283.058005878924	-45.0082718641878
331.6814670115	-283.058005878924	-45.4519102846926
333.418019194806	-283.058005878924	-45.898424959571
335.154571378112	-284.79455806223	-46.3478158888229
336.891123561418	-286.531110245536	-46.8000830724484
338.627675744725	-286.531110245536	-47.2552265104474
340.364227928031	-286.531110245536	-47.71324620282
342.100780111337	-288.267662428843	-48.1741421495662
343.837332294644	-288.267662428843	-48.6379143506859
345.57388447795	-290.004214612149	-49.1045628061792
347.310436661256	-290.004214612149	-49.574087516046
349.046988844562	-290.004214612149	-50.0464884802864
350.783541027869	-290.004214612149	-50.5217656989004
352.520093211175	-291.740766795455	-50.9999191718879
354.256645394481	-291.740766795455	-51.480948899249
355.993197577788	-293.477318978761	-51.9648548809836
357.729749761094	-293.477318978761	-52.4516371170918
359.4663019444	-293.477318978761	-52.9412956075735
361.202854127706	-295.213871162068	-53.4338303524288
362.939406311013	-295.213871162068	-53.9292413516577
364.675958494319	-295.213871162068	-54.4275286052601
366.412510677625	-296.950423345374	-54.9286921132361
368.149062860932	-296.950423345374	-55.4327318755856
369.885615044238	-296.950423345374	-55.9396478923087
371.622167227544	-296.950423345374	-56.4494401634053
373.35871941085	-296.950423345374	-56.9621086888755
375.095271594157	-298.68697552868	-57.4776534687193
376.831823777463	-298.68697552868	-57.9960745029366
378.568375960769	-298.68697552868	-58.5173717915275
380.304928144075	-300.423527711987	-59.0415453344919
382.041480327382	-300.423527711987	-59.5685951318299
383.778032510688	-300.423527711987	-60.0985211835415
385.514584693994	-300.423527711987	-60.6313234896266
387.251136877301	-300.423527711987	-61.1670020500852
388.987689060607	-300.423527711987	-61.7055568649174
390.724241243913	-300.423527711987	-62.2469879341232
392.460793427219	-302.160079895293	-62.7912952577025
394.197345610526	-302.160079895293	-63.3384788356554
395.933897793832	-302.160079895293	-63.8885386679819
397.670449977138	-303.896632078599	-64.4414747546819
399.407002160445	-303.896632078599	-64.9972870957555
401.143554343751	-303.896632078599	-65.5559756912026
402.880106527057	-303.896632078599	-66.1175405410233
404.616658710363	-303.896632078599	-66.6819816452175
406.35321089367	-303.896632078599	-67.2492990037853
408.089763076976	-303.896632078599	-67.8194926167267
409.826315260282	-303.896632078599	-68.3925624840416
411.562867443589	-303.896632078599	-68.9685086057301
413.299419626895	-303.896632078599	-69.5473309817921
415.035971810201	-305.633184261905	-70.1290296122277
416.772523993507	-305.633184261905	-70.7136044970368
418.509076176814	-305.633184261905	-71.3010556362195
420.24562836012	-305.633184261905	-71.8913830297758
421.982180543426	-307.369736445212	-72.4845866777056
423.718732726732	-307.369736445212	-73.080666580009
425.455284910039	-307.369736445212	-73.6796227366859
427.191837093345	-307.369736445212	-74.2814551477364
428.928389276651	-307.369736445212	-74.8861638131604
430.664941459958	-307.369736445212	-75.493748732958
432.401493643264	-307.369736445212	-76.1042099071292
434.13804582657	-307.369736445212	-76.7175473356739
435.874598009876	-309.106288628518	-77.3337610185922
437.611150193183	-309.106288628518	-77.952850955884
439.347702376489	-309.106288628518	-78.5748171475494
441.084254559795	-309.106288628518	-79.1996595935884
442.820806743102	-309.106288628518	-79.8273782940009
444.557358926408	-309.106288628518	-80.457973248787
446.293911109714	-309.106288628518	-81.0914444579466
448.03046329302	-309.106288628518	-81.7277919214798
449.767015476327	-310.842840811824	-82.3670156393865
451.503567659633	-310.842840811824	-83.0091156116668
453.240119842939	-310.842840811824	-83.6540918383207
454.976672026246	-310.842840811824	-84.3019443193481
456.713224209552	-310.842840811824	-84.952673054749
458.449776392858	-310.842840811824	-85.6062780445236
460.186328576164	-310.842840811824	-86.2627592886716
461.922880759471	-310.842840811824	-86.9221167871933
463.659432942777	-310.842840811824	-87.5843505400885
465.395985126083	-310.842840811824	-88.2494605473573
467.132537309389	-310.842840811824	-88.9174468089996
468.869089492696	-310.842840811824	-89.5883093250154
470.605641676002	-310.842840811824	-90.2620480954049
472.342193859308	-310.842840811824	-90.9386631201679
474.078746042615	-310.842840811824	-91.6181543993044
475.815298225921	-310.842840811824	-92.3005219328145
477.551850409227	-310.842840811824	-92.9857657206982
479.288402592533	-310.842840811824	-93.6738857629554
481.02495477584	-310.842840811824	-94.3648820595862
482.761506959146	-312.579392995131	-95.0587546105905
484.498059142452	-312.579392995131	-95.7555034159684
486.234611325759	-312.579392995131	-96.4551284757199
487.971163509065	-312.579392995131	-97.1576297898449
489.707715692371	-312.579392995131	-97.8630073583434
491.444267875677	-312.579392995131	-98.5712611812156
493.180820058984	-312.579392995131	-99.2823912584612
494.91737224229	-312.579392995131	-99.9963975900805
496.653924425596	-314.315945178437	-100.713280176073
498.390476608903	-314.315945178437	-101.43303901644
500.127028792209	-314.315945178437	-102.15567411118
501.863580975515	-314.315945178437	-102.881185460293
503.600133158821	-314.315945178437	-103.60957306378
505.336685342128	-314.315945178437	-104.340836921641
507.073237525434	-314.315945178437	-105.074977033875
508.80978970874	-314.315945178437	-105.811993400482
510.546341892047	-314.315945178437	-106.551886021464
512.282894075353	-314.315945178437	-107.294654896819
514.019446258659	-314.315945178437	-108.040300026547
515.755998441965	-314.315945178437	-108.788821410649
517.492550625272	-314.315945178437	-109.540219049124
519.229102808578	-314.315945178437	-110.294492941973
520.965654991884	-314.315945178437	-111.051643089196
522.70220717519	-314.315945178437	-111.811669490792
524.438759358497	-314.315945178437	-112.574572146762
526.175311541803	-314.315945178437	-113.340351057105
527.911863725109	-314.315945178437	-114.109006221822
529.648415908416	-314.315945178437	-114.880537640912
531.384968091722	-314.315945178437	-115.654945314376
533.121520275028	-314.315945178437	-116.432229242214
534.858072458334	-314.315945178437	-117.212389424425
536.594624641641	-314.315945178437	-117.99542586101
538.331176824947	-314.315945178437	-118.781338551968
540.067729008253	-314.315945178437	-119.570127497299
541.80428119156	-314.315945178437	-120.361792697005
543.540833374866	-314.315945178437	-121.156334151084
545.277385558172	-314.315945178437	-121.953751859536
547.013937741478	-314.315945178437	-122.754045822362
548.750489924785	-314.315945178437	-123.557216039562
550.487042108091	-316.052497361743	-124.363262511135
552.223594291397	-316.052497361743	-125.172185237081
553.960146474703	-316.052497361743	-125.983984217401
555.69669865801	-316.052497361743	-126.798659452095
557.433250841316	-316.052497361743	-127.616210941163
559.169803024622	-316.052497361743	-128.436638684603
560.906355207929	-316.052497361743	-129.259942682418
562.642907391235	-316.052497361743	-130.086122934606
564.379459574541	-316.052497361743	-130.915179441167
566.116011757847	-317.789049545049	-131.747112202102
567.852563941154	-317.789049545049	-132.581921217411
569.58911612446	-317.789049545049	-133.419606487093
571.325668307766	-317.789049545049	-134.260168011149
573.062220491073	-317.789049545049	-135.103605789578
574.798772674379	-317.789049545049	-135.949919822381
576.535324857685	-317.789049545049	-136.799110109558
578.271877040992	-317.789049545049	-137.651176651108
580.008429224298	-317.789049545049	-138.506119447031
581.744981407604	-317.789049545049	-139.363938497328
583.48153359091	-317.789049545049	-140.224633801999
585.218085774217	-317.789049545049	-141.088205361043
586.954637957523	-317.789049545049	-141.954653174461
588.691190140829	-317.789049545049	-142.823977242253
590.427742324135	-317.789049545049	-143.696177564417
592.164294507442	-317.789049545049	-144.571254140956
593.900846690748	-317.789049545049	-145.449206971868
595.637398874054	-317.789049545049	-146.330036057154
597.373951057361	-317.789049545049	-147.213741396813
599.110503240667	-317.789049545049	-148.100322990845
600.847055423973	-317.789049545049	-148.989780839252
602.583607607279	-317.789049545049	-149.882114942032
604.320159790586	-317.789049545049	-150.777325299185
606.056711973892	-317.789049545049	-151.675411910712
607.793264157198	-317.789049545049	-152.576374776612
609.529816340505	-317.789049545049	-153.480213896886
611.266368523811	-317.789049545049	-154.386929271534
613.002920707117	-316.052497361743	-155.296520900555
614.739472890423	-316.052497361743	-156.20898878395
616.47602507373	-316.052497361743	-157.124332921718
618.212577257036	-316.052497361743	-158.04255331386
619.949129440342	-316.052497361743	-158.963649960375
621.685681623649	-314.315945178437	-159.887622861264
623.422233806955	-314.315945178437	-160.814472016527
625.158785990261	-314.315945178437	-161.744197426163
626.895338173567	-314.315945178437	-162.676799090172
628.631890356874	-314.315945178437	-163.612277008556
630.36844254018	-314.315945178437	-164.550631181312
632.104994723486	-314.315945178437	-165.491861608443
633.841546906792	-314.315945178437	-166.435968289947
635.578099090099	-314.315945178437	-167.382951225824
637.314651273405	-314.315945178437	-168.332810416075
639.051203456711	-314.315945178437	-169.285545860699
640.787755640018	-314.315945178437	-170.241157559698
642.524307823324	-314.315945178437	-171.199645513069
644.26086000663	-314.315945178437	-172.161009720814
645.997412189936	-314.315945178437	-173.125250182933
647.733964373243	-312.579392995131	-174.092366899425
649.470516556549	-312.579392995131	-175.062359870291
651.207068739855	-312.579392995131	-176.035229095531
652.943620923162	-312.579392995131	-177.010974575144
654.680173106468	-312.579392995131	-177.98959630913
656.416725289774	-312.579392995131	-178.97109429749
658.15327747308	-312.579392995131	-179.955468540224
659.889829656387	-312.579392995131	-180.942719037331
661.626381839693	-310.842840811824	-181.932845788812
663.362934022999	-310.842840811824	-182.925848794666
665.099486206306	-310.842840811824	-183.921728054894
666.836038389612	-310.842840811824	-184.920483569496
668.572590572918	-310.842840811824	-185.922115338471
670.309142756224	-310.842840811824	-186.926623361819
672.045694939531	-310.842840811824	-187.934007639541
673.782247122837	-310.842840811824	-188.944268171637
675.518799306143	-310.842840811824	-189.957404958106
677.255351489449	-310.842840811824	-190.973417998949
678.991903672756	-310.842840811824	-191.992307294165
680.728455856062	-310.842840811824	-193.014072843755
682.465008039368	-310.842840811824	-194.038714647719
684.201560222675	-310.842840811824	-195.066232706056
685.938112405981	-309.106288628518	-196.096627018766
687.674664589287	-309.106288628518	-197.129897585851
689.411216772593	-309.106288628518	-198.166044407308
691.1477689559	-309.106288628518	-199.20506748314
692.884321139206	-309.106288628518	-200.246966813344
694.620873322512	-309.106288628518	-201.291742397923
696.357425505819	-309.106288628518	-202.339394236875
698.093977689125	-307.369736445212	-203.3899223302
699.830529872431	-307.369736445212	-204.443326677899
701.567082055737	-307.369736445212	-205.499607279972
703.303634239044	-307.369736445212	-206.558764136418
705.04018642235	-307.369736445212	-207.620797247238
706.776738605656	-307.369736445212	-208.685706612431
708.513290788963	-307.369736445212	-209.753492231998
710.249842972269	-307.369736445212	-210.824154105938
711.986395155575	-307.369736445212	-211.897692234252
713.722947338881	-307.369736445212	-212.97410661694
715.459499522188	-305.633184261905	-214.053397254001
717.196051705494	-305.633184261905	-215.135564145435
718.9326038888	-305.633184261905	-216.220607291243
720.669156072106	-305.633184261905	-217.308526691425
722.405708255413	-305.633184261905	-218.39932234598
724.142260438719	-303.896632078599	-219.492994254909
725.878812622025	-303.896632078599	-220.589542418212
727.615364805332	-303.896632078599	-221.688966835888
729.351916988638	-303.896632078599	-222.791267507937
731.088469171944	-303.896632078599	-223.89644443436
732.82502135525	-303.896632078599	-225.004497615157
734.561573538557	-303.896632078599	-226.115427050327
736.298125721863	-303.896632078599	-227.229232739871
738.034677905169	-303.896632078599	-228.345914683788
739.771230088476	-303.896632078599	-229.465472882079
741.507782271782	-303.896632078599	-230.587907334744
743.244334455088	-303.896632078599	-231.713218041782
744.980886638394	-303.896632078599	-232.841405003193
746.717438821701	-303.896632078599	-233.972468218978
748.453991005007	-303.896632078599	-235.106407689137
750.190543188313	-303.896632078599	-236.243223413669
751.92709537162	-303.896632078599	-237.382915392575
753.663647554926	-302.160079895293	-238.525483625854
755.400199738232	-302.160079895293	-239.670928113507
757.136751921538	-302.160079895293	-240.819248855534
758.873304104845	-300.423527711987	-241.970445851934
760.609856288151	-300.423527711987	-243.124519102707
762.346408471457	-300.423527711987	-244.281468607854
764.082960654763	-300.423527711987	-245.441294367375
765.81951283807	-300.423527711987	-246.603996381269
767.556065021376	-300.423527711987	-247.769574649537
769.292617204682	-300.423527711987	-248.938029172178
771.029169387989	-300.423527711987	-250.109359949193
772.765721571295	-300.423527711987	-251.283566980582
774.502273754601	-300.423527711987	-252.460650266344
776.238825937907	-298.68697552868	-253.640609806479
777.975378121214	-298.68697552868	-254.823445600988
779.71193030452	-298.68697552868	-256.009157649871
781.448482487826	-296.950423345374	-257.197745953127
783.185034671133	-296.950423345374	-258.389210510757
784.921586854439	-296.950423345374	-259.583551322761
786.658139037745	-296.950423345374	-260.780768389138
788.394691221051	-296.950423345374	-261.980861709888
790.131243404358	-296.950423345374	-263.183831285012
791.867795587664	-296.950423345374	-264.38967711451
793.60434777097	-295.213871162068	-265.598399198381
795.340899954277	-295.213871162068	-266.809997536626
797.077452137583	-293.477318978761	-268.024472129244
798.814004320889	-293.477318978761	-269.241822976236
800.550556504195	-293.477318978761	-270.462050077601
802.287108687502	-293.477318978761	-271.68515343334
804.023660870808	-293.477318978761	-272.911133043452
805.760213054114	-293.477318978761	-274.139988907939
807.496765237421	-291.740766795455	-275.371721026798
809.233317420727	-291.740766795455	-276.606329400031
810.969869604033	-290.004214612149	-277.843814027638
812.706421787339	-290.004214612149	-279.084174909618
814.442973970646	-290.004214612149	-280.327412045972
816.179526153952	-290.004214612149	-281.5735254367
817.916078337258	-290.004214612149	-282.822515081801
819.652630520564	-290.004214612149	-284.074380981275
821.389182703871	-288.267662428843	-285.329123135123
823.125734887177	-288.267662428843	-286.586741543345
824.862287070483	-286.531110245536	-287.84723620594
826.59883925379	-286.531110245536	-289.110607122909
828.335391437096	-286.531110245536	-290.376854294251
830.071943620402	-286.531110245536	-291.645977719967
831.808495803708	-286.531110245536	-292.917977400056
833.545047987015	-286.531110245536	-294.192853334519
835.281600170321	-284.79455806223	-295.470605523356
837.018152353627	-284.79455806223	-296.751233966566
838.754704536934	-283.058005878924	-298.03473866415
840.49125672024	-283.058005878924	-299.321119616107
842.227808903546	-283.058005878924	-300.610376822438
843.964361086852	-283.058005878924	-301.902510283142
845.700913270159	-281.321453695617	-303.19751999822
847.437465453465	-281.321453695617	-304.495405967671
849.174017636771	-279.584901512311	-305.796168191496
850.910569820078	-279.584901512311	-307.099806669695
852.647122003384	-279.584901512311	-308.406321402267
854.38367418669	-277.848349329005	-309.715712389213
856.120226369996	-277.848349329005	-311.027979630532
857.856778553303	-277.848349329005	-312.343123126225
859.593330736609	-276.111797145699	-313.661142876291
861.329882919915	-276.111797145699	-314.982038880731
863.066435103221	-276.111797145699	-316.305811139545
864.802987286528	-276.111797145699	-317.632459652732
866.539539469834	-274.375244962392	-318.961984420292
868.27609165314	-274.375244962392	-320.294385442226
870.012643836447	-272.638692779086	-321.629662718534
871.749196019753	-272.638692779086	-322.967816249215
873.485748203059	-272.638692779086	-324.30884603427
875.222300386365	-272.638692779086	-325.652752073698
876.958852569672	-272.638692779086	-326.9995343675
878.695404752978	-270.90214059578	-328.349192915676
880.431956936284	-270.90214059578	-329.701727718225
882.168509119591	-270.90214059578	-331.057138775147
883.905061302897	-270.90214059578	-332.415426086444
885.641613486203	-269.165588412473	-333.776589652113
887.378165669509	-269.165588412473	-335.140629472157
889.114717852816	-269.165588412473	-336.507545546573
890.851270036122	-269.165588412473	-337.877337875364
892.587822219428	-269.165588412473	-339.250006458528
894.324374402735	-269.165588412473	-340.625551296065
896.060926586041	-269.165588412473	-342.003972387976
897.797478769347	-269.165588412473	-343.385269734261
899.534030952653	-269.165588412473	-344.769443334919
901.27058313596	-267.429036229167	-346.156493189951
903.007135319266	-267.429036229167	-347.546419299356
904.743687502572	-267.429036229167	-348.939221663135
906.480239685878	-265.692484045861	-350.334900281287
908.216791869185	-265.692484045861	-351.733455153813
909.953344052491	-265.692484045861	-353.134886280713
911.689896235797	-265.692484045861	-354.539193661986
913.426448419104	-265.692484045861	-355.946377297633
915.16300060241	-265.692484045861	-357.356437187653
916.899552785716	-265.692484045861	-358.769373332047
918.636104969022	-265.692484045861	-360.185185730814
920.372657152329	-265.692484045861	-361.603874383955
922.109209335635	-265.692484045861	-363.025439291469
923.845761518941	-265.692484045861	-364.449880453357
925.582313702248	-265.692484045861	-365.877197869619
927.318865885554	-265.692484045861	-367.307391540254
929.05541806886	-265.692484045861	-368.740461465263
930.791970252166	-265.692484045861	-370.176407644645
932.528522435473	-263.955931862555	-371.6152300784
934.265074618779	-263.955931862555	-373.05692876653
936.001626802085	-263.955931862555	-374.501503709033
937.738178985392	-263.955931862555	-375.948954905909
939.474731168698	-263.955931862555	-377.399282357159
941.211283352004	-263.955931862555	-378.852486062783
942.94783553531	-263.955931862555	-380.30856602278
944.684387718617	-263.955931862555	-381.767522237151
946.420939901923	-263.955931862555	-383.229354705895
948.157492085229	-263.955931862555	-384.694063429013
949.894044268535	-263.955931862555	-386.161648406504
951.630596451842	-262.219379679248	-387.632109638369
953.367148635148	-262.219379679248	-389.105447124607
955.103700818454	-262.219379679248	-390.581660865219
956.840253001761	-262.219379679248	-392.060750860205
958.576805185067	-262.219379679248	-393.542717109564
960.313357368373	-262.219379679248	-395.027559613297
962.04990955168	-262.219379679248	-396.515278371403
963.786461734986	-262.219379679248	-398.005873383883
965.523013918292	-262.219379679248	-399.499344650736
967.259566101598	-262.219379679248	-400.995692171963
968.996118284905	-262.219379679248	-402.494915947564
970.732670468211	-260.482827495942	-403.997015977538
972.469222651517	-260.482827495942	-405.501992261885
974.205774834824	-258.746275312636	-407.009844800606
975.94232701813	-258.746275312636	-408.520573593701
977.678879201436	-258.746275312636	-410.034178641169
979.415431384742	-258.746275312636	-411.550659943011
981.151983568049	-258.746275312636	-413.070017499227
982.888535751355	-258.746275312636	-414.592251309816
984.625087934661	-258.746275312636	-416.117361374778
986.361640117967	-258.746275312636	-417.645347694114
988.098192301274	-258.746275312636	-419.176210267824
989.83474448458	-258.746275312636	-420.709949095907
991.571296667886	-257.00972312933	-422.246564178364
993.307848851192	-257.00972312933	-423.786055515194
995.044401034499	-255.273170946023	-425.328423106398
996.780953217805	-255.273170946023	-426.873666951975
998.517505401111	-255.273170946023	-428.421787051926
1000.25405758442	-255.273170946023	-429.972783406251
1001.99060976772	-255.273170946023	-431.526656014949
1003.72716195103	-253.536618762717	-433.08340487802
1005.46371413434	-253.536618762717	-434.643029995466
1007.20026631764	-253.536618762717	-436.205531367284
1008.93681850095	-251.800066579411	-437.770908993477
1010.67337068426	-251.800066579411	-439.339162874043
1012.40992286756	-251.800066579411	-440.910293008982
1014.14647505087	-251.800066579411	-442.484299398295
1015.88302723417	-251.800066579411	-444.061182041981
1017.61957941748	-250.063514396104	-445.640940940042
1019.35613160079	-250.063514396104	-447.223576092475
1021.09268378409	-248.326962212798	-448.809087499283
1022.8292359674	-248.326962212798	-450.397475160463
1024.56578815071	-248.326962212798	-451.988739076018
1026.30234033401	-246.590410029492	-453.582879245945
1028.03889251732	-246.590410029492	-455.179895670247
1029.77544470062	-246.590410029492	-456.779788348922
1031.51199688393	-244.853857846186	-458.382557281971
1033.24854906724	-244.853857846186	-459.988202469393
1034.98510125054	-244.853857846186	-461.596723911188
1036.72165343385	-243.117305662879	-463.208121607357
1038.45820561716	-243.117305662879	-464.8223955579
1040.19475780046	-241.380753479573	-466.439545762817
1041.93130998377	-241.380753479573	-468.059572222107
1043.66786216707	-241.380753479573	-469.68247493577
1045.40441435038	-241.380753479573	-471.308253903807
1047.14096653369	-239.644201296267	-472.936909126218
1048.87751871699	-239.644201296267	-474.568440603002
1050.6140709003	-237.90764911296	-476.202848334159
1052.35062308361	-237.90764911296	-477.840132319691
1054.08717526691	-237.90764911296	-479.480292559596
1055.82372745022	-237.90764911296	-481.123329053874
1057.56027963352	-236.171096929654	-482.769241802526
1059.29683181683	-236.171096929654	-484.418030805551
1061.03338400014	-234.434544746348	-486.06969606295
1062.76993618344	-234.434544746348	-487.724237574723
1064.50648836675	-234.434544746348	-489.381655340869
1066.24304055006	-234.434544746348	-491.041949361389
1067.97959273336	-232.697992563042	-492.705119636282
1069.71614491667	-232.697992563042	-494.371166165549
1071.45269709998	-230.961440379735	-496.040088949189
1073.18924928328	-230.961440379735	-497.711887987203
1074.92580146659	-230.961440379735	-499.386563279591
1076.66235364989	-229.224888196429	-501.064114826352
1078.3989058332	-229.224888196429	-502.744542627487
1080.13545801651	-229.224888196429	-504.427846682995
1081.87201019981	-227.488336013123	-506.114026992876
1083.60856238312	-227.488336013123	-507.803083557132
1085.34511456643	-227.488336013123	-509.49501637576
1087.08166674973	-227.488336013123	-511.189825448763
1088.81821893304	-225.751783829816	-512.887510776139
1090.55477111634	-225.751783829816	-514.588072357888
1092.29132329965	-224.01523164651	-516.291510194011
1094.02787548296	-224.01523164651	-517.997824284508
1095.76442766626	-224.01523164651	-519.707014629378
1097.50097984957	-224.01523164651	-521.419081228622
1099.23753203288	-222.278679463204	-523.134024082239
1100.97408421618	-222.278679463204	-524.85184319023
1102.71063639949	-220.542127279898	-526.572538552595
1104.44718858279	-220.542127279898	-528.296110169333
1106.1837407661	-220.542127279898	-530.022558040444
1107.92029294941	-218.805575096591	-531.751882165929
1109.65684513271	-218.805575096591	-533.484082545788
1111.39339731602	-218.805575096591	-535.21915918002
1113.12994949933	-217.069022913285	-536.957112068626
1114.86650168263	-217.069022913285	-538.697941211605
1116.60305386594	-215.332470729979	-540.441646608958
1118.33960604924	-215.332470729979	-542.188228260685
1120.07615823255	-215.332470729979	-543.937686166785
1121.81271041586	-213.595918546673	-545.690020327258
1123.54926259916	-213.595918546673	-547.445230742105
1125.28581478247	-213.595918546673	-549.203317411326
1127.02236696578	-213.595918546673	-550.96428033492
1128.75891914908	-211.859366363366	-552.728119512888
1130.49547133239	-211.859366363366	-554.494834945229
1132.23202351569	-210.12281418006	-556.264426631944
1133.968575699	-210.12281418006	-558.036894573033
1135.70512788231	-210.12281418006	-559.812238768495
1137.44168006561	-210.12281418006	-561.59045921833
1139.17823224892	-210.12281418006	-563.371555922539
1140.91478443223	-210.12281418006	-565.155528881122
1142.65133661553	-208.386261996754	-566.942378094079
1144.38788879884	-208.386261996754	-568.732103561408
1146.12444098215	-206.649709813447	-570.524705283112
1147.86099316545	-206.649709813447	-572.320183259188
1149.59754534876	-206.649709813447	-574.118537489639
1151.33409753206	-206.649709813447	-575.919767974463
1153.07064971537	-204.913157630141	-577.723874713661
1154.80720189868	-203.176605446835	-579.530857707232
1156.54375408198	-203.176605446835	-581.340716955177
1158.28030626529	-203.176605446835	-583.153452457495
1160.0168584486	-203.176605446835	-584.969064214187
1161.7534106319	-203.176605446835	-586.787552225252
1163.48996281521	-203.176605446835	-588.608916490691
1165.22651499851	-201.440053263529	-590.433157010504
1166.96306718182	-201.440053263529	-592.26027378469
1168.69961936513	-199.703501080222	-594.090266813249
1170.43617154843	-199.703501080222	-595.923136096182
1172.17272373174	-199.703501080222	-597.758881633489
1173.90927591505	-197.966948896916	-599.597503425169
1175.64582809835	-196.23039671361	-601.439001471223
1177.38238028166	-196.23039671361	-603.283375771651
1179.11893246496	-196.23039671361	-605.130626326452
1180.85548464827	-196.23039671361	-606.980753135626
1182.59203683158	-194.493844530303	-608.833756199174
1184.32858901488	-192.757292346997	-610.689635517096
1186.06514119819	-192.757292346997	-612.548391089391
1187.8016933815	-192.757292346997	-614.41002291606
1189.5382455648	-192.757292346997	-616.274530997102
1191.27479774811	-191.020740163691	-618.141915332518
1193.01134993141	-191.020740163691	-620.012175922307
1194.74790211472	-189.284187980385	-621.88531276647
1196.48445429803	-189.284187980385	-623.761325865007
1198.22100648133	-189.284187980385	-625.640215217917
1199.95755866464	-189.284187980385	-627.521980825201
1201.69411084795	-187.547635797078	-629.406622686858
1203.43066303125	-185.811083613772	-631.294140802889
1205.16721521456	-185.811083613772	-633.184535173293
1206.90376739787	-185.811083613772	-635.077805798071
1208.64031958117	-185.811083613772	-636.973952677222
1210.37687176448	-184.074531430466	-638.872975810747
1212.11342394778	-182.337979247159	-640.774875198646
1213.84997613109	-182.337979247159	-642.679650840918
1215.5865283144	-180.601427063853	-644.587302737564
1217.3230804977	-180.601427063853	-646.497830888583
1219.05963268101	-178.864874880547	-648.411235293976
1220.79618486432	-178.864874880547	-650.327515953742
1222.53273704762	-177.128322697241	-652.246672867882
1224.26928923093	-177.128322697241	-654.168706036396
1226.00584141423	-175.391770513934	-656.093615459282
1227.74239359754	-175.391770513934	-658.021401136543
1229.47894578085	-173.655218330628	-659.952063068177
1231.21549796415	-171.918666147322	-661.885601254185
1232.95205014746	-171.918666147322	-663.822015694566
1234.68860233077	-170.182113964016	-665.761306389321
1236.42515451407	-168.445561780709	-667.703473338449
1238.16170669738	-168.445561780709	-669.648516541951
1239.89825888068	-168.445561780709	-671.596435999827
1241.63481106399	-166.709009597403	-673.547231712076
1243.3713632473	-164.972457414097	-675.500903678699
1245.1079154306	-164.972457414097	-677.457451899695
1246.84446761391	-163.23590523079	-679.416876375064
1248.58101979722	-161.499353047484	-681.379177104808
1250.31757198052	-159.762800864178	-683.344354088925
1252.05412416383	-158.026248680872	-685.312407327415
1253.79067634713	-158.026248680872	-687.283336820279
1255.52722853044	-158.026248680872	-689.257142567516
1257.26378071375	-156.289696497565	-691.233824569127
1259.00033289705	-154.553144314259	-693.213382825112
1260.73688508036	-154.553144314259	-695.19581733547
1262.47343726367	-152.816592130953	-697.181128100202
1264.20998944697	-151.080039947646	-699.169315119307
1265.94654163028	-149.34348776434	-701.160378392786
1267.68309381358	-147.606935581034	-703.154317920639
1269.41964599689	-145.870383397728	-705.151133702864
1271.1561981802	-145.870383397728	-707.150825739464
1272.8927503635	-144.133831214421	-709.153394030437
1274.62930254681	-142.397279031115	-711.158838575784
1276.36585473012	-140.660726847809	-713.167159375504
1278.10240691342	-140.660726847809	-715.178356429597
1279.83895909673	-138.924174664502	-717.192429738065
1281.57551128004	-137.187622481196	-719.209379300906
1283.31206346334	-135.45107029789	-721.22920511812
1285.04861564665	-133.714518114584	-723.251907189708
1286.78516782995	-131.977965931277	-725.27748551567
1288.52172001326	-130.241413747971	-727.305940096005
1290.25827219657	-130.241413747971	-729.337270930714
1291.99482437987	-128.504861564665	-731.371478019796
1293.73137656318	-126.768309381358	-733.408561363251
1295.46792874649	-125.031757198052	-735.448520961081
1297.20448092979	-123.295205014746	-737.491356813284
1298.9410331131	-121.55865283144	-739.53706891986
1300.6775852964	-119.822100648133	-741.58565728081
1302.41413747971	-118.085548464827	-743.637121896134
1304.15068966302	-118.085548464827	-745.691462765831
1305.88724184632	-116.348996281521	-747.748679889901
1307.62379402963	-114.612444098215	-749.808773268346
1309.36034621294	-112.875891914908	-751.871742901163
1311.09689839624	-112.875891914908	-753.937588788355
1312.83345057955	-111.139339731602	-756.00631092992
1314.57000276285	-109.402787548296	-758.077909325858
1316.30655494616	-109.402787548296	-760.15238397617
1318.04310712947	-107.666235364989	-762.229734880856
1319.77965931277	-105.929683181683	-764.309962039915
1321.51621149608	-104.193130998377	-766.393065453348
1323.25276367939	-104.193130998377	-768.479045121154
1324.98931586269	-102.456578815071	-770.567901043334
1326.725868046	-100.720026631764	-772.659633219887
1328.4624202293	-98.983474448458	-774.754241650814
1330.19897241261	-98.983474448458	-776.851726336115
1331.93552459592	-97.2469222651517	-778.952087275789
1333.67207677922	-95.5103700818454	-781.055324469836
1335.40862896253	-95.5103700818454	-783.161437918257
1337.14518114584	-93.7738178985391	-785.270427621052
1338.88173332914	-92.0372657152329	-787.38229357822
1340.61828551245	-90.3007135319266	-789.497035789762
1342.35483769575	-88.5641613486203	-791.614654255677
1344.09138987906	-88.5641613486203	-793.735148975966
1345.82794206237	-88.5641613486203	-795.858519950629
1347.56449424567	-86.827609165314	-797.984767179665
1349.30104642898	-85.0910569820078	-800.113890663075
1351.03759861229	-83.3545047987015	-802.245890400858
1352.77415079559	-81.6179526153952	-804.380766393015
1354.5107029789	-79.8814004320889	-806.518518639545
1356.24725516221	-78.1448482487826	-808.659147140449
1357.98380734551	-76.4082960654763	-810.802651895726
1359.72035952882	-74.6717438821701	-812.949032905377
1361.45691171212	-74.6717438821701	-815.098290169402
1363.19346389543	-72.9351916988638	-817.2504236878
1364.93001607874	-71.1986395155575	-819.405433460571
1364.93001607874	-69.4620873322512	-819.405433460571
1366.66656826204	-67.7255351489449	-821.563319487716
1368.40312044535	-67.7255351489449	-823.724081769235
1370.13967262866	-65.9889829656387	-825.887720305128
1371.87622481196	-64.2524307823324	-828.054235095393
1371.87622481196	-62.5158785990261	-828.054235095393
1373.61277699527	-60.7793264157198	-830.223626140033
1375.34932917857	-59.0427742324135	-832.395893439046
1377.08588136188	-57.3062220491073	-834.571036992432
1378.82243354519	-57.3062220491073	-836.749056800192
1380.55898572849	-55.569669865801	-838.929952862326
1382.2955379118	-53.8331176824947	-841.113725178833
1384.03209009511	-52.0965654991884	-843.300373749714
1385.76864227841	-50.3600133158821	-845.489898574968
1387.50519446172	-48.6234611325759	-847.682299654596
1389.24174664502	-48.6234611325759	-849.877576988598
1390.97829882833	-48.6234611325759	-852.075730576973
1392.71485101164	-46.8869089492696	-854.276760419721
1392.71485101164	-45.1503567659633	-854.276760419721
1394.45140319494	-43.413804582657	-856.480666516843
1396.18795537825	-43.413804582657	-858.687448868339
1397.92450756156	-41.6772523993507	-860.897107474208
1399.66105974486	-39.9407002160445	-863.109642334451
1401.39761192817	-38.2041480327382	-865.325053449067
1403.13416411147	-36.4675958494319	-867.543340818057
1404.87071629478	-34.7310436661256	-869.764504441421
1406.60726847809	-32.9944914828193	-871.988544319158
1408.34382066139	-31.2579392995131	-874.215460451268
1410.0803728447	-29.5213871162068	-876.445252837752
1410.0803728447	-27.7848349329005	-876.445252837752
1411.81692502801	-26.0482827495942	-878.67792147861
1413.55347721131	-24.3117305662879	-880.913466373841
1413.55347721131	-22.5751783829816	-880.913466373841
1415.29002939462	-20.8386261996754	-883.151887523446
1417.02658157793	-19.1020740163691	-885.393184927425
1418.76313376123	-17.3655218330628	-887.637358585777
1420.49968594454	-15.6289696497565	-889.884408498502
1420.49968594454	-13.8924174664502	-889.884408498502
1420.49968594454	-12.155865283144	-889.884408498502
1422.23623812784	-10.4193130998377	-892.134334665601
1423.97279031115	-8.6827609165314	-894.387137087074
1423.97279031115	-6.94620873322512	-894.387137087074
1423.97279031115	-5.20965654991884	-894.387137087074
1423.97279031115	-3.47310436661256	-894.387137087074
1425.70934249446	-1.73655218330628	-896.64281576292
1427.44589467776	0	-898.901370693139
1427.44589467776	1.73655218330628	-898.901370693139
1427.44589467776	3.47310436661256	-898.901370693139
1429.18244686107	5.20965654991884	-901.162801877733
1430.91899904438	6.94620873322512	-903.4271093167
1430.91899904438	8.6827609165314	-903.4271093167
1430.91899904438	10.4193130998377	-903.4271093167
1432.65555122768	12.155865283144	-905.69429301004
1432.65555122768	13.8924174664502	-905.69429301004
1434.39210341099	15.6289696497565	-907.964352957754
1434.39210341099	17.3655218330628	-907.964352957754
1434.39210341099	19.1020740163691	-907.964352957754
1434.39210341099	20.8386261996754	-907.964352957754
1436.12865559429	22.5751783829816	-910.237289159841
1436.12865559429	24.3117305662879	-910.237289159841
1436.12865559429	26.0482827495942	-910.237289159841
1437.8652077776	27.7848349329005	-912.513101616302
1437.8652077776	29.5213871162068	-912.513101616302
1437.8652077776	31.2579392995131	-912.513101616302
1437.8652077776	32.9944914828193	-912.513101616302
1437.8652077776	34.7310436661256	-912.513101616302
1437.8652077776	36.4675958494319	-912.513101616302
1437.8652077776	38.2041480327382	-912.513101616302
1439.60175996091	39.9407002160445	-914.791790327137
1439.60175996091	41.6772523993507	-914.791790327137
1439.60175996091	43.413804582657	-914.791790327137
1441.33831214421	45.1503567659633	-917.073355292345
1441.33831214421	46.8869089492696	-917.073355292345
1441.33831214421	48.6234611325759	-917.073355292345
1441.33831214421	50.3600133158821	-917.073355292345
1441.33831214421	52.0965654991884	-917.073355292345
1441.33831214421	53.8331176824947	-917.073355292345
1441.33831214421	55.569669865801	-917.073355292345
1441.33831214421	57.3062220491073	-917.073355292345
1443.07486432752	59.0427742324135	-919.357796511927
1443.07486432752	60.7793264157198	-919.357796511927
1443.07486432752	62.5158785990261	-919.357796511927
1443.07486432752	64.2524307823324	-919.357796511927
1444.81141651083	65.9889829656387	-921.645113985882
1444.81141651083	67.7255351489449	-921.645113985882
1444.81141651083	69.4620873322512	-921.645113985882
1444.81141651083	71.1986395155575	-921.645113985882
1444.81141651083	72.9351916988638	-921.645113985882
1444.81141651083	74.6717438821701	-921.645113985882
1444.81141651083	76.4082960654763	-921.645113985882
1444.81141651083	78.1448482487826	-921.645113985882
1444.81141651083	79.8814004320889	-921.645113985882
1444.81141651083	81.6179526153952	-921.645113985882
1444.81141651083	83.3545047987015	-921.645113985882
1444.81141651083	85.0910569820078	-921.645113985882
1444.81141651083	86.827609165314	-921.645113985882
1444.81141651083	88.5641613486203	-921.645113985882
1444.81141651083	90.3007135319266	-921.645113985882
1444.81141651083	92.0372657152329	-921.645113985882
1444.81141651083	93.7738178985391	-921.645113985882
1444.81141651083	95.5103700818454	-921.645113985882
1444.81141651083	97.2469222651517	-921.645113985882
1444.81141651083	98.983474448458	-921.645113985882
1444.81141651083	100.720026631764	-921.645113985882
1444.81141651083	102.456578815071	-921.645113985882
1444.81141651083	104.193130998377	-921.645113985882
1444.81141651083	105.929683181683	-921.645113985882
1443.07486432752	107.666235364989	-919.357796511927
1443.07486432752	109.402787548296	-919.357796511927
1443.07486432752	111.139339731602	-919.357796511927
1443.07486432752	112.875891914908	-919.357796511927
1443.07486432752	114.612444098215	-919.357796511927
1441.33831214421	116.348996281521	-917.073355292345
1441.33831214421	118.085548464827	-917.073355292345
1441.33831214421	119.822100648133	-917.073355292345
1441.33831214421	121.55865283144	-917.073355292345
1441.33831214421	123.295205014746	-917.073355292345
1441.33831214421	125.031757198052	-917.073355292345
1441.33831214421	126.768309381358	-917.073355292345
1439.60175996091	128.504861564665	-914.791790327137
1439.60175996091	130.241413747971	-914.791790327137
1439.60175996091	131.977965931277	-914.791790327137
1437.8652077776	133.714518114584	-912.513101616302
1437.8652077776	135.45107029789	-912.513101616302
1437.8652077776	137.187622481196	-912.513101616302
1437.8652077776	138.924174664502	-912.513101616302
1437.8652077776	140.660726847809	-912.513101616302
1436.12865559429	142.397279031115	-910.237289159841
1436.12865559429	144.133831214421	-910.237289159841
1434.39210341099	145.870383397728	-907.964352957754
1434.39210341099	147.606935581034	-907.964352957754
1434.39210341099	149.34348776434	-907.964352957754
1434.39210341099	151.080039947646	-907.964352957754
1432.65555122768	152.816592130953	-905.69429301004
1432.65555122768	154.553144314259	-905.69429301004
1430.91899904438	156.289696497565	-903.4271093167
1430.91899904438	158.026248680872	-903.4271093167
1430.91899904438	159.762800864178	-903.4271093167
1429.18244686107	161.499353047484	-901.162801877733
1429.18244686107	163.23590523079	-901.162801877733
1427.44589467776	164.972457414097	-898.901370693139
1427.44589467776	166.709009597403	-898.901370693139
1427.44589467776	168.445561780709	-898.901370693139
1427.44589467776	170.182113964016	-898.901370693139
1427.44589467776	171.918666147322	-898.901370693139
1425.70934249446	173.655218330628	-896.64281576292
1423.97279031115	175.391770513934	-894.387137087074
1423.97279031115	177.128322697241	-894.387137087074
1423.97279031115	178.864874880547	-894.387137087074
1423.97279031115	180.601427063853	-894.387137087074
1422.23623812784	182.337979247159	-892.134334665601
1422.23623812784	184.074531430466	-892.134334665601
1422.23623812784	185.811083613772	-892.134334665601
1422.23623812784	187.547635797078	-892.134334665601
1420.49968594454	189.284187980385	-889.884408498502
1420.49968594454	191.020740163691	-889.884408498502
1420.49968594454	192.757292346997	-889.884408498502
1420.49968594454	194.493844530303	-889.884408498502
1418.76313376123	196.23039671361	-887.637358585777
1418.76313376123	197.966948896916	-887.637358585777
1417.02658157793	199.703501080222	-885.393184927425
1417.02658157793	201.440053263529	-885.393184927425
1417.02658157793	203.176605446835	-885.393184927425
1417.02658157793	204.913157630141	-885.393184927425
1415.29002939462	206.649709813447	-883.151887523446
1415.29002939462	208.386261996754	-883.151887523446
1413.55347721131	210.12281418006	-880.913466373841
1413.55347721131	211.859366363366	-880.913466373841
1413.55347721131	213.595918546673	-880.913466373841
1413.55347721131	215.332470729979	-880.913466373841
1411.81692502801	217.069022913285	-878.67792147861
1411.81692502801	218.805575096591	-878.67792147861
1410.0803728447	220.542127279898	-876.445252837752
1410.0803728447	222.278679463204	-876.445252837752
1410.0803728447	224.01523164651	-876.445252837752
1410.0803728447	225.751783829816	-876.445252837752
1408.34382066139	227.488336013123	-874.215460451268
1406.60726847809	229.224888196429	-871.988544319158
1406.60726847809	230.961440379735	-871.988544319158
1406.60726847809	232.697992563042	-871.988544319158
1406.60726847809	234.434544746348	-871.988544319158
1406.60726847809	236.171096929654	-871.988544319158
1404.87071629478	237.90764911296	-869.764504441421
1403.13416411147	239.644201296267	-867.543340818057
1403.13416411147	241.380753479573	-867.543340818057
1403.13416411147	243.117305662879	-867.543340818057
1401.39761192817	244.853857846186	-865.325053449067
1401.39761192817	246.590410029492	-865.325053449067
1399.66105974486	248.326962212798	-863.109642334451
1399.66105974486	250.063514396104	-863.109642334451
1399.66105974486	251.800066579411	-863.109642334451
1397.92450756156	253.536618762717	-860.897107474208
1396.18795537825	255.273170946023	-858.687448868339
1396.18795537825	257.00972312933	-858.687448868339
1394.45140319494	258.746275312636	-856.480666516843
1392.71485101164	260.482827495942	-854.276760419721
1392.71485101164	262.219379679248	-854.276760419721
1392.71485101164	263.955931862555	-854.276760419721
1390.97829882833	265.692484045861	-852.075730576973
1389.24174664502	267.429036229167	-849.877576988598
1389.24174664502	269.165588412473	-849.877576988598
1387.50519446172	270.90214059578	-847.682299654596
1385.76864227841	272.638692779086	-845.489898574968
1385.76864227841	274.375244962392	-845.489898574968
1385.76864227841	276.111797145699	-845.489898574968
1384.03209009511	277.848349329005	-843.300373749714
1382.2955379118	279.584901512311	-841.113725178833
1382.2955379118	281.321453695617	-841.113725178833
1380.55898572849	283.058005878924	-838.929952862326
1380.55898572849	284.79455806223	-838.929952862326
1378.82243354519	286.531110245536	-836.749056800192
1378.82243354519	288.267662428843	-836.749056800192
1377.08588136188	290.004214612149	-834.571036992432
1375.34932917857	291.740766795455	-832.395893439046
1375.34932917857	293.477318978761	-832.395893439046
1373.61277699527	295.213871162068	-830.223626140033
1371.87622481196	296.950423345374	-828.054235095393
1371.87622481196	298.68697552868	-828.054235095393
1370.13967262866	300.423527711987	-825.887720305128
1368.40312044535	302.160079895293	-823.724081769235
1368.40312044535	303.896632078599	-823.724081769235
1368.40312044535	305.633184261905	-823.724081769235
1366.66656826204	307.369736445212	-821.563319487716
1364.93001607874	309.106288628518	-819.405433460571
1363.19346389543	310.842840811824	-817.2504236878
1361.45691171212	312.579392995131	-815.098290169402
1361.45691171212	314.315945178437	-815.098290169402
1359.72035952882	316.052497361743	-812.949032905377
1357.98380734551	317.789049545049	-810.802651895726
1357.98380734551	319.525601728356	-810.802651895726
1356.24725516221	321.262153911662	-808.659147140449
1354.5107029789	322.998706094968	-806.518518639545
1354.5107029789	324.735258278275	-806.518518639545
1354.5107029789	326.471810461581	-806.518518639545
1352.77415079559	328.208362644887	-804.380766393015
1351.03759861229	329.944914828193	-802.245890400858
1349.30104642898	331.6814670115	-800.113890663075
1347.56449424567	333.418019194806	-797.984767179665
1347.56449424567	335.154571378112	-797.984767179665
1345.82794206237	336.891123561418	-795.858519950629
1344.09138987906	338.627675744725	-793.735148975966
1344.09138987906	340.364227928031	-793.735148975966
1342.35483769575	342.100780111337	-791.614654255677
1340.61828551245	343.837332294644	-789.497035789762
1340.61828551245	345.57388447795	-789.497035789762
1338.88173332914	347.310436661256	-787.38229357822
1337.14518114584	349.046988844562	-785.270427621052
1337.14518114584	350.783541027869	-785.270427621052
1335.40862896253	352.520093211175	-783.161437918257
1333.67207677922	354.256645394481	-781.055324469836
1331.93552459592	355.993197577788	-778.952087275789
1330.19897241261	357.729749761094	-776.851726336115
1328.4624202293	359.4663019444	-774.754241650814
1326.725868046	361.202854127706	-772.659633219887
1326.725868046	362.939406311013	-772.659633219887
1326.725868046	364.675958494319	-772.659633219887
1324.98931586269	366.412510677625	-770.567901043334
1323.25276367939	368.149062860932	-768.479045121154
1323.25276367939	369.885615044238	-768.479045121154
1321.51621149608	371.622167227544	-766.393065453348
1319.77965931277	373.35871941085	-764.309962039915
1319.77965931277	375.095271594157	-764.309962039915
1318.04310712947	376.831823777463	-762.229734880856
1316.30655494616	378.568375960769	-760.15238397617
1314.57000276285	380.304928144075	-758.077909325858
1312.83345057955	382.041480327382	-756.00631092992
1311.09689839624	383.778032510688	-753.937588788355
1309.36034621294	385.514584693994	-751.871742901163
1309.36034621294	387.251136877301	-751.871742901163
1309.36034621294	388.987689060607	-751.871742901163
1307.62379402963	390.724241243913	-749.808773268346
1305.88724184632	392.460793427219	-747.748679889901
1304.15068966302	394.197345610526	-745.691462765831
1302.41413747971	395.933897793832	-743.637121896134
1300.6775852964	397.670449977138	-741.58565728081
1298.9410331131	399.407002160445	-739.53706891986
1297.20448092979	401.143554343751	-737.491356813284
1295.46792874649	402.880106527057	-735.448520961081
1293.73137656318	404.616658710363	-733.408561363251
1291.99482437987	406.35321089367	-731.371478019796
1290.25827219657	408.089763076976	-729.337270930714
1288.52172001326	409.826315260282	-727.305940096005
1286.78516782995	411.562867443589	-725.27748551567
1285.04861564665	413.299419626895	-723.251907189708
1283.31206346334	415.035971810201	-721.22920511812
1281.57551128004	416.772523993507	-719.209379300906
1279.83895909673	418.509076176814	-717.192429738065
1278.10240691342	420.24562836012	-715.178356429597
1276.36585473012	421.982180543426	-713.167159375504
1274.62930254681	423.718732726732	-711.158838575784
1272.8927503635	425.455284910039	-709.153394030437
1271.1561981802	427.191837093345	-707.150825739464
1269.41964599689	428.928389276651	-705.151133702864
1267.68309381358	430.664941459958	-703.154317920639
1265.94654163028	432.401493643264	-701.160378392786
1264.20998944697	434.13804582657	-699.169315119307
1262.47343726367	435.874598009876	-697.181128100202
1260.73688508036	437.611150193183	-695.19581733547
1259.00033289705	439.347702376489	-693.213382825112
1257.26378071375	441.084254559795	-691.233824569127
1255.52722853044	442.820806743102	-689.257142567516
1253.79067634713	444.557358926408	-687.283336820279
1253.79067634713	446.293911109714	-687.283336820279
1252.05412416383	448.03046329302	-685.312407327415
1250.31757198052	449.767015476327	-683.344354088925
1248.58101979722	449.767015476327	-681.379177104808
1246.84446761391	451.503567659633	-679.416876375064
1245.1079154306	453.240119842939	-677.457451899695
1243.3713632473	454.976672026246	-675.500903678699
1241.63481106399	456.713224209552	-673.547231712076
1239.89825888068	456.713224209552	-671.596435999827
1238.16170669738	456.713224209552	-669.648516541951
1236.42515451407	458.449776392858	-667.703473338449
1234.68860233077	460.186328576164	-665.761306389321
1232.95205014746	461.922880759471	-663.822015694566
1231.21549796415	463.659432942777	-661.885601254185
1229.47894578085	465.395985126083	-659.952063068177
1227.74239359754	467.132537309389	-658.021401136543
1226.00584141423	468.869089492696	-656.093615459282
1224.26928923093	470.605641676002	-654.168706036396
1222.53273704762	472.342193859308	-652.246672867882
1220.79618486432	474.078746042615	-650.327515953742
1219.05963268101	475.815298225921	-648.411235293976
1217.3230804977	477.551850409227	-646.497830888583
1215.5865283144	479.288402592533	-644.587302737564
1213.84997613109	481.02495477584	-642.679650840918
1212.11342394778	481.02495477584	-640.774875198646
1210.37687176448	482.761506959146	-638.872975810747
1208.64031958117	484.498059142452	-636.973952677222
1206.90376739787	486.234611325759	-635.077805798071
1205.16721521456	487.971163509065	-633.184535173293
1203.43066303125	487.971163509065	-631.294140802889
1201.69411084795	489.707715692371	-629.406622686858
1199.95755866464	491.444267875677	-627.521980825201
1198.22100648133	491.444267875677	-625.640215217917
1196.48445429803	493.180820058984	-623.761325865007
1194.74790211472	494.91737224229	-621.88531276647
1193.01134993141	494.91737224229	-620.012175922307
1191.27479774811	496.653924425596	-618.141915332518
1189.5382455648	498.390476608903	-616.274530997102
1187.8016933815	498.390476608903	-614.41002291606
1186.06514119819	500.127028792209	-612.548391089391
1184.32858901488	501.863580975515	-610.689635517096
1182.59203683158	501.863580975515	-608.833756199174
1180.85548464827	503.600133158821	-606.980753135626
1179.11893246496	505.336685342128	-605.130626326452
1177.38238028166	505.336685342128	-603.283375771651
1175.64582809835	505.336685342128	-601.439001471223
1173.90927591505	507.073237525434	-599.597503425169
1172.17272373174	508.80978970874	-597.758881633489
1170.43617154843	508.80978970874	-595.923136096182
1168.69961936513	510.546341892047	-594.090266813249
1166.96306718182	510.546341892047	-592.26027378469
1165.22651499851	512.282894075353	-590.433157010504
1163.48996281521	514.019446258659	-588.608916490691
1161.7534106319	515.755998441965	-586.787552225252
1160.0168584486	515.755998441965	-584.969064214187
1158.28030626529	517.492550625272	-583.153452457495
1156.54375408198	517.492550625272	-581.340716955177
1154.80720189868	519.229102808578	-579.530857707232
1153.07064971537	519.229102808578	-577.723874713661
1151.33409753206	520.965654991884	-575.919767974463
1149.59754534876	520.965654991884	-574.118537489639
1147.86099316545	522.70220717519	-572.320183259188
1146.12444098215	522.70220717519	-570.524705283112
1144.38788879884	524.438759358497	-568.732103561408
1142.65133661553	524.438759358497	-566.942378094079
1140.91478443223	526.175311541803	-565.155528881122
1139.17823224892	526.175311541803	-563.371555922539
1137.44168006561	526.175311541803	-561.59045921833
1135.70512788231	527.911863725109	-559.812238768495
1133.968575699	529.648415908416	-558.036894573033
1132.23202351569	529.648415908416	-556.264426631944
1130.49547133239	529.648415908416	-554.494834945229
1128.75891914908	529.648415908416	-552.728119512888
1127.02236696578	531.384968091722	-550.96428033492
1125.28581478247	531.384968091722	-549.203317411326
1123.54926259916	533.121520275028	-547.445230742105
1121.81271041586	533.121520275028	-545.690020327258
1120.07615823255	533.121520275028	-543.937686166785
1118.33960604924	534.858072458334	-542.188228260685
1116.60305386594	534.858072458334	-540.441646608958
1114.86650168263	536.594624641641	-538.697941211605
1113.12994949933	536.594624641641	-536.957112068626
1111.39339731602	536.594624641641	-535.21915918002
1109.65684513271	538.331176824947	-533.484082545788
1107.92029294941	538.331176824947	-531.751882165929
1106.1837407661	538.331176824947	-530.022558040444
1104.44718858279	540.067729008253	-528.296110169333
1102.71063639949	540.067729008253	-526.572538552595
1100.97408421618	540.067729008253	-524.85184319023
1099.23753203288	541.80428119156	-523.134024082239
1097.50097984957	541.80428119156	-521.419081228622
1095.76442766626	543.540833374866	-519.707014629378
1094.02787548296	543.540833374866	-517.997824284508
1092.29132329965	543.540833374866	-516.291510194011
1090.55477111634	543.540833374866	-514.588072357888
1088.81821893304	543.540833374866	-512.887510776139
1087.08166674973	545.277385558172	-511.189825448763
1085.34511456643	545.277385558172	-509.49501637576
1083.60856238312	547.013937741478	-507.803083557132
1081.87201019981	547.013937741478	-506.114026992876
1080.13545801651	547.013937741478	-504.427846682995
1078.3989058332	548.750489924785	-502.744542627487
1076.66235364989	548.750489924785	-501.064114826352
1074.92580146659	550.487042108091	-499.386563279591
1073.18924928328	550.487042108091	-497.711887987203
1071.45269709998	550.487042108091	-496.040088949189
1069.71614491667	550.487042108091	-494.371166165549
1067.97959273336	550.487042108091	-492.705119636282
1066.24304055006	550.487042108091	-491.041949361389
1064.50648836675	552.223594291397	-489.381655340869
1062.76993618344	552.223594291397	-487.724237574723
1061.03338400014	553.960146474703	-486.06969606295
1059.29683181683	553.960146474703	-484.418030805551
1057.56027963352	553.960146474703	-482.769241802526
1055.82372745022	553.960146474703	-481.123329053874
1054.08717526691	553.960146474703	-479.480292559596
1052.35062308361	555.69669865801	-477.840132319691
1050.6140709003	555.69669865801	-476.202848334159
1048.87751871699	555.69669865801	-474.568440603002
1047.14096653369	557.433250841316	-472.936909126218
1045.40441435038	557.433250841316	-471.308253903807
1043.66786216707	557.433250841316	-469.68247493577
1041.93130998377	557.433250841316	-468.059572222107
1040.19475780046	557.433250841316	-466.439545762817
1038.45820561716	559.169803024622	-464.8223955579
1036.72165343385	559.169803024622	-463.208121607357
1034.98510125054	560.906355207929	-461.596723911188
1033.24854906724	560.906355207929	-459.988202469393
1031.51199688393	560.906355207929	-458.382557281971
1029.77544470062	562.642907391235	-456.779788348922
1028.03889251732	562.642907391235	-455.179895670247
1026.30234033401	564.379459574541	-453.582879245945
1024.56578815071	564.379459574541	-451.988739076018
1022.8292359674	564.379459574541	-450.397475160463
1021.09268378409	564.379459574541	-448.809087499283
1019.35613160079	566.116011757847	-447.223576092475
1017.61957941748	566.116011757847	-445.640940940042
1015.88302723417	566.116011757847	-444.061182041981
1014.14647505087	567.852563941154	-442.484299398295
1012.40992286756	567.852563941154	-440.910293008982
1010.67337068426	567.852563941154	-439.339162874043
1008.93681850095	567.852563941154	-437.770908993477
1007.20026631764	567.852563941154	-436.205531367284
1005.46371413434	569.58911612446	-434.643029995466
1003.72716195103	571.325668307766	-433.08340487802
1001.99060976772	571.325668307766	-431.526656014949
1000.25405758442	571.325668307766	-429.972783406251
998.517505401111	571.325668307766	-428.421787051926
996.780953217805	571.325668307766	-426.873666951975
995.044401034499	571.325668307766	-425.328423106398
993.307848851192	571.325668307766	-423.786055515194
991.571296667886	571.325668307766	-422.246564178364
989.83474448458	573.062220491073	-420.709949095907
988.098192301274	573.062220491073	-419.176210267824
986.361640117967	574.798772674379	-417.645347694114
984.625087934661	574.798772674379	-416.117361374778
982.888535751355	574.798772674379	-414.592251309816
981.151983568049	574.798772674379	-413.070017499227
979.415431384742	574.798772674379	-411.550659943011
977.678879201436	574.798772674379	-410.034178641169
975.94232701813	574.798772674379	-408.520573593701
974.205774834824	574.798772674379	-407.009844800606
972.469222651517	576.535324857685	-405.501992261885
970.732670468211	576.535324857685	-403.997015977538
968.996118284905	576.535324857685	-402.494915947564
967.259566101598	576.535324857685	-400.995692171963
965.523013918292	578.271877040992	-399.499344650736
963.786461734986	578.271877040992	-398.005873383883
962.04990955168	578.271877040992	-396.515278371403
960.313357368373	578.271877040992	-395.027559613297
958.576805185067	578.271877040992	-393.542717109564
956.840253001761	578.271877040992	-392.060750860205
955.103700818454	578.271877040992	-390.581660865219
953.367148635148	578.271877040992	-389.105447124607
951.630596451842	578.271877040992	-387.632109638369
949.894044268535	578.271877040992	-386.161648406504
948.157492085229	578.271877040992	-384.694063429013
946.420939901923	578.271877040992	-383.229354705895
944.684387718617	580.008429224298	-381.767522237151
942.94783553531	580.008429224298	-380.30856602278
941.211283352004	580.008429224298	-378.852486062783
939.474731168698	580.008429224298	-377.399282357159
937.738178985392	580.008429224298	-375.948954905909
936.001626802085	580.008429224298	-374.501503709033
934.265074618779	580.008429224298	-373.05692876653
932.528522435473	580.008429224298	-371.6152300784
930.791970252166	580.008429224298	-370.176407644645
929.05541806886	580.008429224298	-368.740461465263
927.318865885554	580.008429224298	-367.307391540254
925.582313702248	580.008429224298	-365.877197869619
923.845761518941	580.008429224298	-364.449880453357
922.109209335635	581.744981407604	-363.025439291469
920.372657152329	581.744981407604	-361.603874383955
918.636104969022	581.744981407604	-360.185185730814
916.899552785716	581.744981407604	-358.769373332047
915.16300060241	581.744981407604	-357.356437187653
913.426448419104	581.744981407604	-355.946377297633
911.689896235797	581.744981407604	-354.539193661986
909.953344052491	581.744981407604	-353.134886280713
908.216791869185	581.744981407604	-351.733455153813
906.480239685878	581.744981407604	-350.334900281287
904.743687502572	581.744981407604	-348.939221663135
903.007135319266	581.744981407604	-347.546419299356
901.27058313596	581.744981407604	-346.156493189951
899.534030952653	581.744981407604	-344.769443334919
897.797478769347	581.744981407604	-343.385269734261
896.060926586041	583.48153359091	-342.003972387976
894.324374402735	583.48153359091	-340.625551296065
892.587822219428	583.48153359091	-339.250006458528
890.851270036122	583.48153359091	-337.877337875364
889.114717852816	583.48153359091	-336.507545546573
887.378165669509	583.48153359091	-335.140629472157
885.641613486203	581.744981407604	-333.776589652113
883.905061302897	581.744981407604	-332.415426086444
882.168509119591	581.744981407604	-331.057138775147
880.431956936284	581.744981407604	-329.701727718225
878.695404752978	581.744981407604	-328.349192915676
876.958852569672	581.744981407604	-326.9995343675
875.222300386365	581.744981407604	-325.652752073698
873.485748203059	581.744981407604	-324.30884603427
871.749196019753	581.744981407604	-322.967816249215
870.012643836447	581.744981407604	-321.629662718534
868.27609165314	581.744981407604	-320.294385442226
866.539539469834	581.744981407604	-318.961984420292
864.802987286528	581.744981407604	-317.632459652732
863.066435103221	581.744981407604	-316.305811139545
861.329882919915	581.744981407604	-314.982038880731
859.593330736609	581.744981407604	-313.661142876291
857.856778553303	581.744981407604	-312.343123126225
856.120226369996	581.744981407604	-311.027979630532
854.38367418669	581.744981407604	-309.715712389213
852.647122003384	581.744981407604	-308.406321402267
850.910569820078	581.744981407604	-307.099806669695
849.174017636771	581.744981407604	-305.796168191496
847.437465453465	581.744981407604	-304.495405967671
845.700913270159	581.744981407604	-303.19751999822
843.964361086852	581.744981407604	-301.902510283142
842.227808903546	581.744981407604	-300.610376822438
840.49125672024	581.744981407604	-299.321119616107
838.754704536934	581.744981407604	-298.03473866415
837.018152353627	581.744981407604	-296.751233966566
835.281600170321	581.744981407604	-295.470605523356
833.545047987015	581.744981407604	-294.192853334519
831.808495803708	581.744981407604	-292.917977400056
830.071943620402	581.744981407604	-291.645977719967
828.335391437096	581.744981407604	-290.376854294251
826.59883925379	581.744981407604	-289.110607122909
824.862287070483	581.744981407604	-287.84723620594
823.125734887177	581.744981407604	-286.586741543345
821.389182703871	581.744981407604	-285.329123135123
819.652630520564	581.744981407604	-284.074380981275
817.916078337258	581.744981407604	-282.822515081801
816.179526153952	581.744981407604	-281.5735254367
814.442973970646	581.744981407604	-280.327412045972
812.706421787339	581.744981407604	-279.084174909618
810.969869604033	581.744981407604	-277.843814027638
809.233317420727	581.744981407604	-276.606329400031
807.496765237421	581.744981407604	-275.371721026798
805.760213054114	581.744981407604	-274.139988907939
804.023660870808	581.744981407604	-272.911133043452
802.287108687502	581.744981407604	-271.68515343334
800.550556504195	581.744981407604	-270.462050077601
798.814004320889	581.744981407604	-269.241822976236
797.077452137583	581.744981407604	-268.024472129244
795.340899954277	581.744981407604	-266.809997536626
793.60434777097	581.744981407604	-265.598399198381
791.867795587664	581.744981407604	-264.38967711451
790.131243404358	581.744981407604	-263.183831285012
788.394691221051	581.744981407604	-261.980861709888
786.658139037745	581.744981407604	-260.780768389138
784.921586854439	581.744981407604	-259.583551322761
783.185034671133	580.008429224298	-258.389210510757
781.448482487826	580.008429224298	-257.197745953127
779.71193030452	580.008429224298	-256.009157649871
777.975378121214	580.008429224298	-254.823445600988
776.238825937907	580.008429224298	-253.640609806479
774.502273754601	580.008429224298	-252.460650266344
772.765721571295	580.008429224298	-251.283566980582
771.029169387989	580.008429224298	-250.109359949193
769.292617204682	578.271877040992	-248.938029172178
767.556065021376	578.271877040992	-247.769574649537
765.81951283807	578.271877040992	-246.603996381269
764.082960654763	578.271877040992	-245.441294367375
762.346408471457	578.271877040992	-244.281468607854
760.609856288151	578.271877040992	-243.124519102707
758.873304104845	578.271877040992	-241.970445851934
757.136751921538	578.271877040992	-240.819248855534
755.400199738232	578.271877040992	-239.670928113507
753.663647554926	578.271877040992	-238.525483625854
751.92709537162	578.271877040992	-237.382915392575
750.190543188313	578.271877040992	-236.243223413669
748.453991005007	578.271877040992	-235.106407689137
746.717438821701	578.271877040992	-233.972468218978
744.980886638394	578.271877040992	-232.841405003193
743.244334455088	578.271877040992	-231.713218041782
741.507782271782	578.271877040992	-230.587907334744
739.771230088476	580.008429224298	-229.465472882079
738.034677905169	580.008429224298	-228.345914683788
736.298125721863	580.008429224298	-227.229232739871
734.561573538557	581.744981407604	-226.115427050327
732.82502135525	581.744981407604	-225.004497615157
731.088469171944	581.744981407604	-223.89644443436
729.351916988638	580.008429224298	-222.791267507937
727.615364805332	580.008429224298	-221.688966835888
725.878812622025	580.008429224298	-220.589542418212
724.142260438719	580.008429224298	-219.492994254909
722.405708255413	580.008429224298	-218.39932234598
720.669156072106	578.271877040992	-217.308526691425
718.9326038888	578.271877040992	-216.220607291243
717.196051705494	578.271877040992	-215.135564145435
715.459499522188	578.271877040992	-214.053397254001
713.722947338881	578.271877040992	-212.97410661694
711.986395155575	578.271877040992	-211.897692234252
710.249842972269	578.271877040992	-210.824154105938
708.513290788963	578.271877040992	-209.753492231998
706.776738605656	578.271877040992	-208.685706612431
705.04018642235	576.535324857685	-207.620797247238
703.303634239044	576.535324857685	-206.558764136418
701.567082055737	574.798772674379	-205.499607279972
699.830529872431	574.798772674379	-204.443326677899
698.093977689125	574.798772674379	-203.3899223302
696.357425505819	574.798772674379	-202.339394236875
694.620873322512	574.798772674379	-201.291742397923
692.884321139206	574.798772674379	-200.246966813344
691.1477689559	574.798772674379	-199.20506748314
689.411216772593	574.798772674379	-198.166044407308
687.674664589287	574.798772674379	-197.129897585851
685.938112405981	573.062220491073	-196.096627018766
684.201560222675	573.062220491073	-195.066232706056
682.465008039368	573.062220491073	-194.038714647719
680.728455856062	573.062220491073	-193.014072843755
678.991903672756	573.062220491073	-191.992307294165
677.255351489449	573.062220491073	-190.973417998949
675.518799306143	573.062220491073	-189.957404958106
673.782247122837	571.325668307766	-188.944268171637
672.045694939531	571.325668307766	-187.934007639541
670.309142756224	571.325668307766	-186.926623361819
668.572590572918	571.325668307766	-185.922115338471
666.836038389612	571.325668307766	-184.920483569496
665.099486206306	571.325668307766	-183.921728054894
663.362934022999	571.325668307766	-182.925848794666
661.626381839693	571.325668307766	-181.932845788812
659.889829656387	571.325668307766	-180.942719037331
658.15327747308	571.325668307766	-179.955468540224
656.416725289774	571.325668307766	-178.97109429749
654.680173106468	571.325668307766	-177.98959630913
652.943620923162	571.325668307766	-177.010974575144
651.207068739855	569.58911612446	-176.035229095531
649.470516556549	569.58911612446	-175.062359870291
647.733964373243	569.58911612446	-174.092366899425
645.997412189936	569.58911612446	-173.125250182933
644.26086000663	569.58911612446	-172.161009720814
642.524307823324	571.325668307766	-171.199645513069
640.787755640018	571.325668307766	-170.241157559698
639.051203456711	571.325668307766	-169.285545860699
637.314651273405	569.58911612446	-168.332810416075
635.578099090099	569.58911612446	-167.382951225824
633.841546906792	569.58911612446	-166.435968289947
632.104994723486	567.852563941154	-165.491861608443
630.36844254018	567.852563941154	-164.550631181312
628.631890356874	567.852563941154	-163.612277008556
626.895338173567	567.852563941154	-162.676799090172
625.158785990261	567.852563941154	-161.744197426163
623.422233806955	567.852563941154	-160.814472016527
621.685681623649	567.852563941154	-159.887622861264
619.949129440342	567.852563941154	-158.963649960375
618.212577257036	567.852563941154	-158.04255331386
616.47602507373	567.852563941154	-157.124332921718
614.739472890423	567.852563941154	-156.20898878395
613.002920707117	567.852563941154	-155.296520900555
611.266368523811	567.852563941154	-154.386929271534
609.529816340505	567.852563941154	-153.480213896886
607.793264157198	567.852563941154	-152.576374776612
606.056711973892	566.116011757847	-151.675411910712
604.320159790586	566.116011757847	-150.777325299185
602.583607607279	566.116011757847	-149.882114942032
600.847055423973	566.116011757847	-148.989780839252
599.110503240667	564.379459574541	-148.100322990845
597.373951057361	564.379459574541	-147.213741396813
595.637398874054	564.379459574541	-146.330036057154
593.900846690748	564.379459574541	-145.449206971868
592.164294507442	564.379459574541	-144.571254140956
590.427742324135	564.379459574541	-143.696177564417
588.691190140829	562.642907391235	-142.823977242253
586.954637957523	562.642907391235	-141.954653174461
585.218085774217	560.906355207929	-141.088205361043
583.48153359091	560.906355207929	-140.224633801999
581.744981407604	560.906355207929	-139.363938497328
580.008429224298	560.906355207929	-138.506119447031
578.271877040992	560.906355207929	-137.651176651108
576.535324857685	560.906355207929	-136.799110109558
574.798772674379	560.906355207929	-135.949919822381
573.062220491073	559.169803024622	-135.103605789578
571.325668307766	559.169803024622	-134.260168011149
569.58911612446	557.433250841316	-133.419606487093
567.852563941154	557.433250841316	-132.581921217411
566.116011757847	557.433250841316	-131.747112202102
564.379459574541	557.433250841316	-130.915179441167
562.642907391235	555.69669865801	-130.086122934606
560.906355207929	555.69669865801	-129.259942682418
559.169803024622	555.69669865801	-128.436638684603
557.433250841316	555.69669865801	-127.616210941163
555.69669865801	555.69669865801	-126.798659452095
553.960146474703	553.960146474703	-125.983984217401
552.223594291397	553.960146474703	-125.172185237081
550.487042108091	553.960146474703	-124.363262511135
548.750489924785	553.960146474703	-123.557216039562
547.013937741478	553.960146474703	-122.754045822362
545.277385558172	553.960146474703	-121.953751859536
543.540833374866	553.960146474703	-121.156334151084
541.80428119156	552.223594291397	-120.361792697005
540.067729008253	552.223594291397	-119.570127497299
538.331176824947	550.487042108091	-118.781338551968
536.594624641641	550.487042108091	-117.99542586101
534.858072458334	550.487042108091	-117.212389424425
533.121520275028	550.487042108091	-116.432229242214
531.384968091722	550.487042108091	-115.654945314376
529.648415908416	550.487042108091	-114.880537640912
527.911863725109	548.750489924785	-114.109006221822
526.175311541803	548.750489924785	-113.340351057105
524.438759358497	548.750489924785	-112.574572146762
522.70220717519	548.750489924785	-111.811669490792
520.965654991884	547.013937741478	-111.051643089196
519.229102808578	547.013937741478	-110.294492941973
517.492550625272	547.013937741478	-109.540219049124
515.755998441965	547.013937741478	-108.788821410649
514.019446258659	547.013937741478	-108.040300026547
512.282894075353	547.013937741478	-107.294654896819
510.546341892047	547.013937741478	-106.551886021464
508.80978970874	547.013937741478	-105.811993400482
507.073237525434	547.013937741478	-105.074977033875
505.336685342128	545.277385558172	-104.340836921641
503.600133158821	545.277385558172	-103.60957306378
501.863580975515	545.277385558172	-102.881185460293
500.127028792209	543.540833374866	-102.15567411118
498.390476608903	543.540833374866	-101.43303901644
496.653924425596	543.540833374866	-100.713280176073
494.91737224229	543.540833374866	-99.9963975900805
493.180820058984	543.540833374866	-99.2823912584612
491.444267875677	543.540833374866	-98.5712611812156
489.707715692371	543.540833374866	-97.8630073583434
487.971163509065	543.540833374866	-97.1576297898449
486.234611325759	541.80428119156	-96.4551284757199
484.498059142452	540.067729008253	-95.7555034159684
482.761506959146	540.067729008253	-95.0587546105905
481.02495477584	540.067729008253	-94.3648820595862
479.288402592533	540.067729008253	-93.6738857629554
477.551850409227	540.067729008253	-92.9857657206982
475.815298225921	538.331176824947	-92.3005219328145
474.078746042615	538.331176824947	-91.6181543993044
472.342193859308	538.331176824947	-90.9386631201679
470.605641676002	538.331176824947	-90.2620480954049
468.869089492696	536.594624641641	-89.5883093250154
467.132537309389	536.594624641641	-88.9174468089996
465.395985126083	536.594624641641	-88.2494605473573
463.659432942777	534.858072458334	-87.5843505400885
461.922880759471	534.858072458334	-86.9221167871933
460.186328576164	534.858072458334	-86.2627592886716
458.449776392858	533.121520275028	-85.6062780445236
456.713224209552	533.121520275028	-84.952673054749
454.976672026246	533.121520275028	-84.3019443193481
453.240119842939	531.384968091722	-83.6540918383207
451.503567659633	529.648415908416	-83.0091156116668
449.767015476327	529.648415908416	-82.3670156393865
448.03046329302	527.911863725109	-81.7277919214798
446.293911109714	527.911863725109	-81.0914444579466
444.557358926408	526.175311541803	-80.457973248787
442.820806743102	526.175311541803	-79.8273782940009
441.084254559795	526.175311541803	-79.1996595935884
439.347702376489	526.175311541803	-78.5748171475494
437.611150193183	524.438759358497	-77.952850955884
435.874598009876	524.438759358497	-77.3337610185922
434.13804582657	522.70220717519	-76.7175473356739
432.401493643264	522.70220717519	-76.1042099071292
430.664941459958	522.70220717519	-75.493748732958
428.928389276651	522.70220717519	-74.8861638131604
427.191837093345	520.965654991884	-74.2814551477364
425.455284910039	520.965654991884	-73.6796227366859
423.718732726732	519.229102808578	-73.080666580009
421.982180543426	519.229102808578	-72.4845866777056
420.24562836012	517.492550625272	-71.8913830297758
418.509076176814	517.492550625272	-71.3010556362195
416.772523993507	515.755998441965	-70.7136044970368
415.035971810201	515.755998441965	-70.1290296122277
413.299419626895	514.019446258659	-69.5473309817921
411.562867443589	514.019446258659	-68.9685086057301
409.826315260282	514.019446258659	-68.3925624840416
408.089763076976	512.282894075353	-67.8194926167267
406.35321089367	512.282894075353	-67.2492990037853
404.616658710363	510.546341892047	-66.6819816452175
402.880106527057	510.546341892047	-66.1175405410233
401.143554343751	510.546341892047	-65.5559756912026
399.407002160445	508.80978970874	-64.9972870957555
397.670449977138	508.80978970874	-64.4414747546819
395.933897793832	507.073237525434	-63.8885386679819
394.197345610526	507.073237525434	-63.3384788356554
392.460793427219	505.336685342128	-62.7912952577025
390.724241243913	505.336685342128	-62.2469879341232
388.987689060607	505.336685342128	-61.7055568649174
387.251136877301	505.336685342128	-61.1670020500852
385.514584693994	503.600133158821	-60.6313234896266
383.778032510688	503.600133158821	-60.0985211835415
382.041480327382	501.863580975515	-59.5685951318299
380.304928144075	501.863580975515	-59.0415453344919
378.568375960769	501.863580975515	-58.5173717915275
376.831823777463	501.863580975515	-57.9960745029366
375.095271594157	500.127028792209	-57.4776534687193
373.35871941085	498.390476608903	-56.9621086888755
371.622167227544	498.390476608903	-56.4494401634053
369.885615044238	498.390476608903	-55.9396478923087
368.149062860932	498.390476608903	-55.4327318755856
366.412510677625	498.390476608903	-54.9286921132361
364.675958494319	496.653924425596	-54.4275286052601
362.939406311013	496.653924425596	-53.9292413516577
361.202854127706	494.91737224229	-53.4338303524288
359.4663019444	494.91737224229	-52.9412956075735
357.729749761094	494.91737224229	-52.4516371170918
355.993197577788	494.91737224229	-51.9648548809836
354.256645394481	493.180820058984	-51.480948899249
352.520093211175	493.180820058984	-50.9999191718879
350.783541027869	493.180820058984	-50.5217656989004
349.046988844562	491.444267875677	-50.0464884802864
347.310436661256	491.444267875677	-49.574087516046
345.57388447795	491.444267875677	-49.1045628061792
343.837332294644	491.444267875677	-48.6379143506859
342.100780111337	491.444267875677	-48.1741421495662
340.364227928031	489.707715692371	-47.71324620282
338.627675744725	489.707715692371	-47.2552265104474
336.891123561418	489.707715692371	-46.8000830724484
335.154571378112	487.971163509065	-46.3478158888229
333.418019194806	487.971163509065	-45.898424959571
331.6814670115	487.971163509065	-45.4519102846926
329.944914828193	487.971163509065	-45.0082718641878
328.208362644887	487.971163509065	-44.5675096980565
326.471810461581	487.971163509065	-44.1296237862988
324.735258278275	486.234611325759	-43.6946141289147
322.998706094968	486.234611325759	-43.2624807259041
321.262153911662	486.234611325759	-42.8332235772671
319.525601728356	486.234611325759	-42.4068426830036
317.789049545049	486.234611325759	-41.9833380431137
316.052497361743	484.498059142452	-41.5627096575973
314.315945178437	484.498059142452	-41.1449575264545
312.579392995131	484.498059142452	-40.7300816496853
310.842840811824	482.761506959146	-40.3180820272896
309.106288628518	482.761506959146	-39.9089586592675
307.369736445212	481.02495477584	-39.5027115456189
305.633184261905	481.02495477584	-39.0993406863439
303.896632078599	481.02495477584	-38.6988460814424
302.160079895293	479.288402592533	-38.3012277309145
300.423527711987	477.551850409227	-37.9064856347602
298.68697552868	477.551850409227	-37.5146197929794
296.950423345374	475.815298225921	-37.1256302055722
295.213871162068	474.078746042615	-36.7395168725385
293.477318978761	474.078746042615	-36.3562797938784
291.740766795455	474.078746042615	-35.9759189695919
290.004214612149	474.078746042615	-35.5984343996789
288.267662428843	474.078746042615	-35.2238260841395
286.531110245536	472.342193859308	-34.8520940229736
284.79455806223	472.342193859308	-34.4832382161813
283.058005878924	470.605641676002	-34.1172586637625
281.321453695617	470.605641676002	-33.7541553657173
279.584901512311	468.869089492696	-33.3939283220457
277.848349329005	468.869089492696	-33.0365775327476
276.111797145699	467.132537309389	-32.682102997823
274.375244962392	467.132537309389	-32.3305047172721
272.638692779086	465.395985126083	-31.9817826910947
270.90214059578	465.395985126083	-31.6359369192908
269.165588412473	463.659432942777	-31.2929674018605
267.429036229167	463.659432942777	-30.9528741388038
265.692484045861	463.659432942777	-30.6156571301206
263.955931862555	461.922880759471	-30.281316375811
262.219379679248	461.922880759471	-29.9498518758749
260.482827495942	460.186328576164	-29.6212636303124
258.746275312636	460.186328576164	-29.2955516391234
257.00972312933	458.449776392858	-28.972715902308
255.273170946023	458.449776392858	-28.6527564198662
253.536618762717	458.449776392858	-28.3356731917979
251.800066579411	456.713224209552	-28.0214662181032
250.063514396104	456.713224209552	-27.710135498782
248.326962212798	454.976672026246	-27.4016810338344
246.590410029492	453.240119842939	-27.0961028232604
244.853857846186	451.503567659633	-26.7934008670599
243.117305662879	451.503567659633	-26.4935751652329
241.380753479573	449.767015476327	-26.1966257177796
239.644201296267	449.767015476327	-25.9025525246997
237.90764911296	448.03046329302	-25.6113555859935
236.171096929654	446.293911109714	-25.3230349016608
234.434544746348	446.293911109714	-25.0375904717016
232.697992563042	444.557358926408	-24.755022296116
230.961440379735	442.820806743102	-24.475330374904
229.224888196429	442.820806743102	-24.1985147080655
227.488336013123	442.820806743102	-23.9245752956006
225.751783829816	441.084254559795	-23.6535121375093
224.01523164651	441.084254559795	-23.3853252337915
222.278679463204	439.347702376489	-23.1200145844472
220.542127279898	439.347702376489	-22.8575801894766
218.805575096591	439.347702376489	-22.5980220488794
217.069022913285	437.611150193183	-22.3413401626559
215.332470729979	437.611150193183	-22.0875345308058
213.595918546673	435.874598009876	-21.8366051533294
211.859366363366	434.13804582657	-21.5885520302265
210.12281418006	432.401493643264	-21.3433751614972
210.12281418006	430.664941459958	-21.3433751614972
208.386261996754	428.928389276651	-21.1010745471414
206.649709813447	427.191837093345	-20.8616501871592
204.913157630141	425.455284910039	-20.6251020815505
203.176605446835	425.455284910039	-20.3914302303154
201.440053263529	423.718732726732	-20.1606346334538
199.703501080222	421.982180543426	-19.9327152909658
197.966948896916	421.982180543426	-19.7076722028514
196.23039671361	421.982180543426	-19.4855053691105
194.493844530303	420.24562836012	-19.2662147897432
192.757292346997	420.24562836012	-19.0498004647495
191.020740163691	420.24562836012	-18.8362623941292
189.284187980385	420.24562836012	-18.6256005778826
187.547635797078	420.24562836012	-18.4178150160095
185.811083613772	421.982180543426	-18.21290570851
184.074531430466	423.718732726732	-18.010872655384
184.074531430466	425.455284910039	-18.010872655384
182.337979247159	427.191837093345	-17.8117158566316
