# Supplementary material for: Mechanics of Drosophila wing deployment
Source: Nat Commun. 2024 Dec 11;15:10577. doi: 10.1038/s41467-024-54527-0 (PMC11634967; doi:10.1038/s41467-024-54527-0)
Supplement: Supplementary file 18 — Source data [file 41467_2024_54527_MOESM18_ESM.zip › source_data/figS2c/figS2c_0070.txt]

x_um	y_um	z_um
0	0	-12.2105929008175
1.73655218330628	0	-12.243720979072
3.47310436661256	-1.73655218330628	-12.2795514369375
3.47310436661256	-3.47310436661256	-12.2795514369375
5.20965654991884	-5.20965654991884	-12.318084274414
5.20965654991884	-6.94620873322512	-12.318084274414
5.20965654991884	-8.6827609165314	-12.318084274414
6.94620873322512	-10.4193130998377	-12.3593194915015
6.94620873322512	-12.155865283144	-12.3593194915015
6.94620873322512	-13.8924174664502	-12.3593194915015
6.94620873322512	-15.6289696497565	-12.3593194915015
8.6827609165314	-17.3655218330628	-12.4032570882
8.6827609165314	-19.1020740163691	-12.4032570882
8.6827609165314	-20.8386261996754	-12.4032570882
8.6827609165314	-22.5751783829816	-12.4032570882
10.4193130998377	-24.3117305662879	-12.4498970645095
10.4193130998377	-26.0482827495942	-12.4498970645095
10.4193130998377	-27.7848349329005	-12.4498970645095
12.155865283144	-29.5213871162068	-12.4992394204301
12.155865283144	-31.2579392995131	-12.4992394204301
13.8924174664502	-32.9944914828193	-12.5512841559617
13.8924174664502	-34.7310436661256	-12.5512841559617
13.8924174664502	-36.4675958494319	-12.5512841559617
15.6289696497565	-38.2041480327382	-12.6060312711043
15.6289696497565	-39.9407002160445	-12.6060312711043
17.3655218330628	-41.6772523993507	-12.6634807658579
17.3655218330628	-43.413804582657	-12.6634807658579
19.1020740163691	-45.1503567659633	-12.7236326402225
19.1020740163691	-46.8869089492696	-12.7236326402225
20.8386261996754	-48.6234611325759	-12.7864868941981
22.5751783829816	-50.3600133158821	-12.8520435277848
22.5751783829816	-52.0965654991884	-12.8520435277848
24.3117305662879	-53.8331176824947	-12.9203025409824
24.3117305662879	-55.569669865801	-12.9203025409824
26.0482827495942	-57.3062220491073	-12.9912639337911
26.0482827495942	-59.0427742324135	-12.9912639337911
27.7848349329005	-60.7793264157198	-13.0649277062108
27.7848349329005	-62.5158785990261	-13.0649277062108
29.5213871162068	-64.2524307823324	-13.1412938582415
29.5213871162068	-65.9889829656387	-13.1412938582415
31.2579392995131	-67.7255351489449	-13.2203623898833
31.2579392995131	-69.4620873322512	-13.2203623898833
32.9944914828193	-71.1986395155575	-13.302133301136
34.7310436661256	-72.9351916988638	-13.3866065919998
34.7310436661256	-74.6717438821701	-13.3866065919998
36.4675958494319	-76.4082960654763	-13.4737822624745
36.4675958494319	-78.1448482487826	-13.4737822624745
38.2041480327382	-79.8814004320889	-13.5636603125603
39.9407002160445	-81.6179526153952	-13.6562407422571
39.9407002160445	-83.3545047987015	-13.6562407422571
41.6772523993507	-85.0910569820078	-13.751523551565
43.413804582657	-86.827609165314	-13.8495087404838
43.413804582657	-88.5641613486203	-13.8495087404838
45.1503567659633	-90.3007135319266	-13.9501963090136
45.1503567659633	-92.0372657152329	-13.9501963090136
46.8869089492696	-93.7738178985391	-14.0535862571545
46.8869089492696	-95.5103700818454	-14.0535862571545
46.8869089492696	-97.2469222651517	-14.0535862571545
48.6234611325759	-98.983474448458	-14.1596785849064
50.3600133158821	-100.720026631764	-14.2684732922693
50.3600133158821	-102.456578815071	-14.2684732922693
52.0965654991884	-104.193130998377	-14.3799703792432
52.0965654991884	-105.929683181683	-14.3799703792432
53.8331176824947	-107.666235364989	-14.4941698458281
55.569669865801	-109.402787548296	-14.6110716920241
57.3062220491073	-111.139339731602	-14.730675917831
59.0427742324135	-112.875891914908	-14.852982523249
59.0427742324135	-114.612444098215	-14.852982523249
60.7793264157198	-116.348996281521	-14.977991508278
60.7793264157198	-118.085548464827	-14.977991508278
62.5158785990261	-119.822100648133	-15.105702872918
62.5158785990261	-121.55865283144	-15.105702872918
64.2524307823324	-123.295205014746	-15.236116617169
64.2524307823324	-125.031757198052	-15.236116617169
65.9889829656387	-126.768309381358	-15.3692327410311
67.7255351489449	-128.504861564665	-15.5050512445041
67.7255351489449	-130.241413747971	-15.5050512445041
69.4620873322512	-131.977965931277	-15.6435721275882
69.4620873322512	-133.714518114584	-15.6435721275882
71.1986395155575	-135.45107029789	-15.7847953902833
72.9351916988638	-137.187622481196	-15.9287210325894
72.9351916988638	-138.924174664502	-15.9287210325894
74.6717438821701	-140.660726847809	-16.0753490545065
76.4082960654763	-142.397279031115	-16.2246794560346
78.1448482487826	-144.133831214421	-16.3767122371738
79.8814004320889	-145.870383397728	-16.5314473979239
79.8814004320889	-147.606935581034	-16.5314473979239
81.6179526153952	-149.34348776434	-16.6888849382851
83.3545047987015	-151.080039947646	-16.8490248582573
85.0910569820078	-152.816592130953	-17.0118671578405
85.0910569820078	-154.553144314259	-17.0118671578405
86.827609165314	-156.289696497565	-17.1774118370347
88.5641613486203	-158.026248680872	-17.34565889584
88.5641613486203	-159.762800864178	-17.34565889584
90.3007135319266	-161.499353047484	-17.5166083342562
90.3007135319266	-163.23590523079	-17.5166083342562
92.0372657152329	-164.972457414097	-17.6902601522835
93.7738178985391	-166.709009597403	-17.8666143499218
95.5103700818454	-168.445561780709	-18.0456709271711
97.2469222651517	-170.182113964016	-18.2274298840314
97.2469222651517	-171.918666147322	-18.2274298840314
98.983474448458	-173.655218330628	-18.4118912205027
98.983474448458	-175.391770513934	-18.4118912205027
100.720026631764	-177.128322697241	-18.5990549365851
102.456578815071	-178.864874880547	-18.7889210322784
104.193130998377	-180.601427063853	-18.9814895075828
105.929683181683	-182.337979247159	-19.1767603624982
107.666235364989	-184.074531430466	-19.3747335970246
109.402787548296	-184.074531430466	-19.575409211162
111.139339731602	-185.811083613772	-19.7787872049105
112.875891914908	-187.547635797078	-19.9848675782699
114.612444098215	-189.284187980385	-20.1936503312404
116.348996281521	-191.020740163691	-20.4051354638219
118.085548464827	-192.757292346997	-20.6193229760144
119.822100648133	-194.493844530303	-20.8362128678179
121.55865283144	-194.493844530303	-21.0558051392324
123.295205014746	-196.23039671361	-21.278099790258
125.031757198052	-197.966948896916	-21.5030968208945
126.768309381358	-197.966948896916	-21.7307962311421
128.504861564665	-199.703501080222	-21.9611980210007
130.241413747971	-201.440053263529	-22.1943021904703
131.977965931277	-203.176605446835	-22.4301087395509
133.714518114584	-204.913157630141	-22.6686176682426
135.45107029789	-206.649709813447	-22.9098289765452
137.187622481196	-208.386261996754	-23.1537426644589
138.924174664502	-210.12281418006	-23.4003587319836
140.660726847809	-211.859366363366	-23.6496771791193
142.397279031115	-211.859366363366	-23.901698005866
144.133831214421	-213.595918546673	-24.1564212122237
145.870383397728	-215.332470729979	-24.4138467981925
147.606935581034	-217.069022913285	-24.6739747637722
149.34348776434	-218.805575096591	-24.936805108963
151.080039947646	-220.542127279898	-25.2023378337648
152.816592130953	-222.278679463204	-25.4705729381776
154.553144314259	-222.278679463204	-25.7415104222014
156.289696497565	-224.01523164651	-26.0151502858363
158.026248680872	-225.751783829816	-26.2914925290821
159.762800864178	-227.488336013123	-26.570537151939
161.499353047484	-229.224888196429	-26.8522841544069
163.23590523079	-230.961440379735	-27.1367335364858
164.972457414097	-230.961440379735	-27.4238852981757
166.709009597403	-232.697992563042	-27.7137394394766
168.445561780709	-234.434544746348	-28.0062959603886
170.182113964016	-236.171096929654	-28.3015548609115
171.918666147322	-237.90764911296	-28.5995161410455
173.655218330628	-239.644201296267	-28.9001798007905
175.391770513934	-239.644201296267	-29.2035458401465
177.128322697241	-241.380753479573	-29.5096142591136
178.864874880547	-243.117305662879	-29.8183850576916
180.601427063853	-243.117305662879	-30.1298582358806
182.337979247159	-244.853857846186	-30.4440337936807
182.337979247159	-246.590410029492	-30.4440337936807
184.074531430466	-248.326962212798	-30.7609117310918
185.811083613772	-248.326962212798	-31.0804920481139
187.547635797078	-250.063514396104	-31.402774744747
189.284187980385	-251.800066579411	-31.7277598209912
191.020740163691	-253.536618762717	-32.0554472768463
192.757292346997	-255.273170946023	-32.3858371123125
194.493844530303	-255.273170946023	-32.7189293273897
196.23039671361	-257.00972312933	-33.0547239220778
197.966948896916	-258.746275312636	-33.3932208963771
199.703501080222	-258.746275312636	-33.7344202502873
201.440053263529	-258.746275312636	-34.0783219838085
203.176605446835	-260.482827495942	-34.4249260969408
204.913157630141	-262.219379679248	-34.774232589684
206.649709813447	-263.955931862555	-35.1262414620383
208.386261996754	-265.692484045861	-35.4809527140036
210.12281418006	-265.692484045861	-35.83836634558
211.859366363366	-267.429036229167	-36.1984823567673
213.595918546673	-269.165588412473	-36.5613007475656
215.332470729979	-269.165588412473	-36.926821517975
217.069022913285	-270.90214059578	-37.2950446679954
218.805575096591	-270.90214059578	-37.6659701976268
220.542127279898	-272.638692779086	-38.0395981068692
222.278679463204	-274.375244962392	-38.4159283957226
224.01523164651	-276.111797145699	-38.7949610641871
225.751783829816	-276.111797145699	-39.1766961122625
227.488336013123	-277.848349329005	-39.561133539949
229.224888196429	-279.584901512311	-39.9482733472465
230.961440379735	-281.321453695617	-40.338115534155
232.697992563042	-281.321453695617	-40.7306601006745
234.434544746348	-283.058005878924	-41.125907046805
236.171096929654	-284.79455806223	-41.5238563725466
237.90764911296	-284.79455806223	-41.9245080778992
239.644201296267	-284.79455806223	-42.3278621628627
241.380753479573	-286.531110245536	-42.7339186274373
243.117305662879	-288.267662428843	-43.1426774716229
244.853857846186	-288.267662428843	-43.5541386954196
246.590410029492	-290.004214612149	-43.9683022988272
248.326962212798	-290.004214612149	-44.3851682818459
250.063514396104	-291.740766795455	-44.8047366444755
251.800066579411	-291.740766795455	-45.2270073867162
253.536618762717	-293.477318978761	-45.6519805085679
255.273170946023	-293.477318978761	-46.0796560100307
257.00972312933	-293.477318978761	-46.5100338911044
258.746275312636	-295.213871162068	-46.9431141517891
260.482827495942	-296.950423345374	-47.3788967920849
262.219379679248	-296.950423345374	-47.8173818119917
263.955931862555	-298.68697552868	-48.2585692115095
265.692484045861	-300.423527711987	-48.7024589906383
267.429036229167	-300.423527711987	-49.1490511493781
269.165588412473	-302.160079895293	-49.598345687729
270.90214059578	-302.160079895293	-50.0503426056908
272.638692779086	-303.896632078599	-50.5050419032637
274.375244962392	-305.633184261905	-50.9624435804476
276.111797145699	-305.633184261905	-51.4225476372425
277.848349329005	-307.369736445212	-51.8853540736484
279.584901512311	-309.106288628518	-52.3508628896654
281.321453695617	-309.106288628518	-52.8190740852933
283.058005878924	-309.106288628518	-53.2899876605323
284.79455806223	-310.842840811824	-53.7636036153823
286.531110245536	-312.579392995131	-54.2399219498433
288.267662428843	-312.579392995131	-54.7189426639153
290.004214612149	-314.315945178437	-55.2006657575983
291.740766795455	-314.315945178437	-55.6850912308923
293.477318978761	-314.315945178437	-56.1722190837974
295.213871162068	-316.052497361743	-56.6620493163135
296.950423345374	-317.789049545049	-57.1545819284406
298.68697552868	-317.789049545049	-57.6498169201787
300.423527711987	-319.525601728356	-58.1477542915278
302.160079895293	-319.525601728356	-58.6483940424879
303.896632078599	-319.525601728356	-59.1517361730591
305.633184261905	-319.525601728356	-59.6577806832412
307.369736445212	-321.262153911662	-60.1665275730344
309.106288628518	-321.262153911662	-60.6779768424386
310.842840811824	-322.998706094968	-61.1921284914539
312.579392995131	-322.998706094968	-61.7089825200801
314.315945178437	-322.998706094968	-62.2285389283173
316.052497361743	-324.735258278275	-62.7507977161656
317.789049545049	-324.735258278275	-63.2757588836249
319.525601728356	-324.735258278275	-63.8034224306951
321.262153911662	-326.471810461581	-64.3337883573764
322.998706094968	-326.471810461581	-64.8668566636688
324.735258278275	-326.471810461581	-65.4026273495721
326.471810461581	-328.208362644887	-65.9411004150865
328.208362644887	-328.208362644887	-66.4822758602118
329.944914828193	-328.208362644887	-67.0261536849482
331.6814670115	-329.944914828193	-67.5727338892956
333.418019194806	-329.944914828193	-68.122016473254
335.154571378112	-329.944914828193	-68.6740014368235
336.891123561418	-329.944914828193	-69.2286887800039
338.627675744725	-329.944914828193	-69.7860785027954
340.364227928031	-331.6814670115	-70.3461706051978
342.100780111337	-331.6814670115	-70.9089650872113
343.837332294644	-331.6814670115	-71.4744619488358
345.57388447795	-333.418019194806	-72.0426611900714
347.310436661256	-333.418019194806	-72.6135628109179
349.046988844562	-333.418019194806	-73.1871668113754
350.783541027869	-333.418019194806	-73.763473191444
352.520093211175	-335.154571378112	-74.3424819511236
354.256645394481	-335.154571378112	-74.9241930904142
355.993197577788	-335.154571378112	-75.5086066093158
357.729749761094	-336.891123561418	-76.0957225078285
359.4663019444	-336.891123561418	-76.6855407859521
361.202854127706	-336.891123561418	-77.2780614436868
362.939406311013	-336.891123561418	-77.8732844810324
364.675958494319	-338.627675744725	-78.4712098979891
366.412510677625	-338.627675744725	-79.0718376945568
368.149062860932	-340.364227928031	-79.6751678707355
369.885615044238	-340.364227928031	-80.2812004265253
371.622167227544	-340.364227928031	-80.8899353619261
373.35871941085	-340.364227928031	-81.5013726769378
375.095271594157	-342.100780111337	-82.1155123715606
376.831823777463	-342.100780111337	-82.7323544457944
378.568375960769	-342.100780111337	-83.3518988996392
380.304928144075	-342.100780111337	-83.9741457330951
382.041480327382	-343.837332294644	-84.5990949461619
383.778032510688	-343.837332294644	-85.2267465388398
385.514584693994	-343.837332294644	-85.8571005111287
387.251136877301	-345.57388447795	-86.4901568630285
388.987689060607	-345.57388447795	-87.1259155945395
390.724241243913	-345.57388447795	-87.7643767056614
392.460793427219	-347.310436661256	-88.4055401963943
394.197345610526	-347.310436661256	-89.0494060667383
395.933897793832	-347.310436661256	-89.6959743166932
397.670449977138	-349.046988844562	-90.3452449462592
399.407002160445	-349.046988844562	-90.9972179554362
401.143554343751	-350.783541027869	-91.6518933442242
402.880106527057	-350.783541027869	-92.3092711126233
404.616658710363	-350.783541027869	-92.9693512606333
406.35321089367	-350.783541027869	-93.6321337882544
408.089763076976	-352.520093211175	-94.2976186954864
409.826315260282	-352.520093211175	-94.9658059823296
411.562867443589	-354.256645394481	-95.6366956487837
413.299419626895	-354.256645394481	-96.3102876948488
415.035971810201	-354.256645394481	-96.9865821205249
416.772523993507	-355.993197577788	-97.6655789258121
418.509076176814	-355.993197577788	-98.3472781107103
420.24562836012	-355.993197577788	-99.0316796752194
421.982180543426	-355.993197577788	-99.7187836193396
423.718732726732	-355.993197577788	-100.408589943071
425.455284910039	-355.993197577788	-101.101098646413
427.191837093345	-357.729749761094	-101.796309729366
428.928389276651	-357.729749761094	-102.494223191931
430.664941459958	-357.729749761094	-103.194839034106
432.401493643264	-359.4663019444	-103.898157255892
434.13804582657	-359.4663019444	-104.604177857289
435.874598009876	-359.4663019444	-105.312900838298
437.611150193183	-359.4663019444	-106.024326198917
439.347702376489	-359.4663019444	-106.738453939147
441.084254559795	-359.4663019444	-107.455284058989
442.820806743102	-361.202854127706	-108.174816558441
444.557358926408	-361.202854127706	-108.897051437505
446.293911109714	-361.202854127706	-109.621988696179
448.03046329302	-362.939406311013	-110.349628334465
449.767015476327	-362.939406311013	-111.079970352361
451.503567659633	-362.939406311013	-111.813014749868
453.240119842939	-362.939406311013	-112.548761526987
454.976672026246	-364.675958494319	-113.287210683716
456.713224209552	-364.675958494319	-114.028362220057
458.449776392858	-364.675958494319	-114.772216136008
460.186328576164	-364.675958494319	-115.518772431571
461.922880759471	-364.675958494319	-116.268031106745
463.659432942777	-364.675958494319	-117.019992161529
465.395985126083	-364.675958494319	-117.774655595925
467.132537309389	-366.412510677625	-118.532021409931
468.869089492696	-366.412510677625	-119.292089603549
470.605641676002	-366.412510677625	-120.054860176778
472.342193859308	-368.149062860932	-120.820333129617
474.078746042615	-368.149062860932	-121.588508462068
475.815298225921	-368.149062860932	-122.35938617413
477.551850409227	-368.149062860932	-123.132966265802
479.288402592533	-369.885615044238	-123.909248737086
481.02495477584	-369.885615044238	-124.688233587981
482.761506959146	-369.885615044238	-125.469920818486
484.498059142452	-369.885615044238	-126.254310428603
486.234611325759	-369.885615044238	-127.041402418331
487.971163509065	-369.885615044238	-127.83119678767
489.707715692371	-369.885615044238	-128.62369353662
491.444267875677	-371.622167227544	-129.41889266518
493.180820058984	-371.622167227544	-130.216794173352
494.91737224229	-371.622167227544	-131.017398061135
496.653924425596	-371.622167227544	-131.820704328529
498.390476608903	-371.622167227544	-132.626712975534
500.127028792209	-371.622167227544	-133.43542400215
501.863580975515	-373.35871941085	-134.246837408377
503.600133158821	-373.35871941085	-135.060953194215
505.336685342128	-373.35871941085	-135.877771359663
507.073237525434	-373.35871941085	-136.697291904723
508.80978970874	-373.35871941085	-137.519514829394
510.546341892047	-373.35871941085	-138.344440133676
512.282894075353	-375.095271594157	-139.172067817569
514.019446258659	-375.095271594157	-140.002397881073
515.755998441965	-375.095271594157	-140.835430324188
517.492550625272	-375.095271594157	-141.671165146915
519.229102808578	-375.095271594157	-142.509602349252
520.965654991884	-375.095271594157	-143.3507419312
522.70220717519	-375.095271594157	-144.194583892759
524.438759358497	-375.095271594157	-145.041128233929
526.175311541803	-376.831823777463	-145.89037495471
527.911863725109	-376.831823777463	-146.742324055102
529.648415908416	-376.831823777463	-147.596975535105
531.384968091722	-376.831823777463	-148.454329394719
533.121520275028	-376.831823777463	-149.314385633945
534.858072458334	-376.831823777463	-150.177144252781
536.594624641641	-376.831823777463	-151.042605251228
538.331176824947	-378.568375960769	-151.910768629286
540.067729008253	-378.568375960769	-152.781634386956
541.80428119156	-378.568375960769	-153.655202524236
543.540833374866	-378.568375960769	-154.531473041127
545.277385558172	-378.568375960769	-155.410445937629
547.013937741478	-378.568375960769	-156.292121213743
548.750489924785	-378.568375960769	-157.176498869467
550.487042108091	-378.568375960769	-158.063578904802
552.223594291397	-378.568375960769	-158.953361319749
553.960146474703	-380.304928144075	-159.845846114306
555.69669865801	-380.304928144075	-160.741033288475
557.433250841316	-380.304928144075	-161.638922842254
559.169803024622	-380.304928144075	-162.539514775644
560.906355207929	-380.304928144075	-163.442809088646
562.642907391235	-382.041480327382	-164.348805781258
564.379459574541	-382.041480327382	-165.257504853482
566.116011757847	-382.041480327382	-166.168906305316
567.852563941154	-382.041480327382	-167.083010136762
569.58911612446	-382.041480327382	-167.999816347818
571.325668307766	-383.778032510688	-168.919324938486
573.062220491073	-383.778032510688	-169.841535908764
574.798772674379	-383.778032510688	-170.766449258654
576.535324857685	-383.778032510688	-171.694064988154
578.271877040992	-383.778032510688	-172.624383097266
580.008429224298	-383.778032510688	-173.557403585989
581.744981407604	-383.778032510688	-174.493126454322
583.48153359091	-385.514584693994	-175.431551702267
585.218085774217	-385.514584693994	-176.372679329823
586.954637957523	-385.514584693994	-177.316509336989
588.691190140829	-385.514584693994	-178.263041723767
590.427742324135	-385.514584693994	-179.212276490156
592.164294507442	-385.514584693994	-180.164213636155
593.900846690748	-385.514584693994	-181.118853161766
595.637398874054	-387.251136877301	-182.076195066988
597.373951057361	-387.251136877301	-183.036239351821
599.110503240667	-387.251136877301	-183.998986016264
600.847055423973	-387.251136877301	-184.964435060319
602.583607607279	-387.251136877301	-185.932586483985
604.320159790586	-387.251136877301	-186.903440287262
606.056711973892	-387.251136877301	-187.87699647015
607.793264157198	-387.251136877301	-188.853255032648
609.529816340505	-388.987689060607	-189.832215974758
611.266368523811	-388.987689060607	-190.813879296479
613.002920707117	-388.987689060607	-191.798244997811
614.739472890423	-388.987689060607	-192.785313078754
616.47602507373	-388.987689060607	-193.775083539308
618.212577257036	-388.987689060607	-194.767556379473
619.949129440342	-388.987689060607	-195.762731599249
621.685681623649	-388.987689060607	-196.760609198636
623.422233806955	-390.724241243913	-197.761189177634
625.158785990261	-390.724241243913	-198.764471536243
626.895338173567	-390.724241243913	-199.770456274463
628.631890356874	-390.724241243913	-200.779143392294
630.36844254018	-390.724241243913	-201.790532889736
632.104994723486	-390.724241243913	-202.804624766789
633.841546906792	-390.724241243913	-203.821419023453
635.578099090099	-392.460793427219	-204.840915659728
637.314651273405	-392.460793427219	-205.863114675614
639.051203456711	-392.460793427219	-206.888016071111
640.787755640018	-392.460793427219	-207.91561984622
642.524307823324	-392.460793427219	-208.945926000939
644.26086000663	-392.460793427219	-209.978934535269
645.997412189936	-394.197345610526	-211.01464544921
647.733964373243	-394.197345610526	-212.053058742762
649.470516556549	-394.197345610526	-213.094174415926
651.207068739855	-394.197345610526	-214.1379924687
652.943620923162	-394.197345610526	-215.184512901085
654.680173106468	-394.197345610526	-216.233735713081
656.416725289774	-395.933897793832	-217.285660904689
658.15327747308	-395.933897793832	-218.340288475907
659.889829656387	-395.933897793832	-219.397618426736
661.626381839693	-395.933897793832	-220.457650757177
663.362934022999	-395.933897793832	-221.520385467228
665.099486206306	-395.933897793832	-222.58582255689
666.836038389612	-395.933897793832	-223.653962026164
668.572590572918	-395.933897793832	-224.724803875048
670.309142756224	-397.670449977138	-225.798348103543
672.045694939531	-397.670449977138	-226.87459471165
673.782247122837	-397.670449977138	-227.953543699367
675.518799306143	-397.670449977138	-229.035195066696
677.255351489449	-397.670449977138	-230.119548813635
678.991903672756	-397.670449977138	-231.206604940186
680.728455856062	-397.670449977138	-232.296363446347
682.465008039368	-397.670449977138	-233.38882433212
684.201560222675	-397.670449977138	-234.483987597503
685.938112405981	-399.407002160445	-235.581853242498
687.674664589287	-399.407002160445	-236.682421267103
689.411216772593	-399.407002160445	-237.78569167132
691.1477689559	-399.407002160445	-238.891664455148
692.884321139206	-399.407002160445	-240.000339618586
694.620873322512	-399.407002160445	-241.111717161636
696.357425505819	-399.407002160445	-242.225797084296
698.093977689125	-399.407002160445	-243.342579386568
699.830529872431	-399.407002160445	-244.462064068451
701.567082055737	-399.407002160445	-245.584251129944
703.303634239044	-399.407002160445	-246.709140571049
705.04018642235	-399.407002160445	-247.836732391765
706.776738605656	-401.143554343751	-248.967026592092
708.513290788963	-401.143554343751	-250.100023172029
710.249842972269	-401.143554343751	-251.235722131578
711.986395155575	-401.143554343751	-252.374123470738
713.722947338881	-401.143554343751	-253.515227189509
715.459499522188	-401.143554343751	-254.659033287891
717.196051705494	-401.143554343751	-255.805541765883
718.9326038888	-401.143554343751	-256.954752623487
720.669156072106	-401.143554343751	-258.106665860702
722.405708255413	-401.143554343751	-259.261281477528
724.142260438719	-401.143554343751	-260.418599473965
725.878812622025	-401.143554343751	-261.578619850013
727.615364805332	-401.143554343751	-262.741342605672
729.351916988638	-401.143554343751	-263.906767740942
731.088469171944	-401.143554343751	-265.074895255823
732.82502135525	-401.143554343751	-266.245725150314
734.561573538557	-401.143554343751	-267.419257424417
736.298125721863	-401.143554343751	-268.595492078131
738.034677905169	-401.143554343751	-269.774429111456
739.771230088476	-401.143554343751	-270.956068524392
741.507782271782	-401.143554343751	-272.140410316939
743.244334455088	-401.143554343751	-273.327454489098
744.980886638394	-401.143554343751	-274.517201040867
746.717438821701	-401.143554343751	-275.709649972247
748.453991005007	-401.143554343751	-276.904801283238
750.190543188313	-401.143554343751	-278.10265497384
751.92709537162	-401.143554343751	-279.303211044053
753.663647554926	-401.143554343751	-280.506469493877
755.400199738232	-401.143554343751	-281.712430323312
757.136751921538	-401.143554343751	-282.921093532359
758.873304104845	-401.143554343751	-284.132459121016
760.609856288151	-401.143554343751	-285.346527089284
762.346408471457	-401.143554343751	-286.563297437163
764.082960654763	-401.143554343751	-287.782770164653
765.81951283807	-401.143554343751	-289.004945271755
767.556065021376	-401.143554343751	-290.229822758467
769.292617204682	-401.143554343751	-291.45740262479
771.029169387989	-401.143554343751	-292.687684870725
772.765721571295	-401.143554343751	-293.92066949627
774.502273754601	-401.143554343751	-295.156356501426
776.238825937907	-401.143554343751	-296.394745886194
777.975378121214	-401.143554343751	-297.635837650572
779.71193030452	-399.407002160445	-298.879631794561
781.448482487826	-399.407002160445	-300.126128318162
783.185034671133	-399.407002160445	-301.375327221373
784.921586854439	-399.407002160445	-302.627228504196
786.658139037745	-399.407002160445	-303.881832166629
788.394691221051	-399.407002160445	-305.139138208674
790.131243404358	-399.407002160445	-306.399146630329
791.867795587664	-397.670449977138	-307.661857431595
793.60434777097	-397.670449977138	-308.927270612473
795.340899954277	-397.670449977138	-310.195386172961
797.077452137583	-397.670449977138	-311.466204113061
798.814004320889	-397.670449977138	-312.739724432772
800.550556504195	-397.670449977138	-314.015947132093
802.287108687502	-395.933897793832	-315.294872211026
804.023660870808	-395.933897793832	-316.576499669569
805.760213054114	-395.933897793832	-317.860829507724
807.496765237421	-395.933897793832	-319.14786172549
809.233317420727	-395.933897793832	-320.437596322866
810.969869604033	-395.933897793832	-321.730033299854
812.706421787339	-394.197345610526	-323.025172656453
814.442973970646	-394.197345610526	-324.323014392662
816.179526153952	-394.197345610526	-325.623558508483
817.916078337258	-394.197345610526	-326.926805003915
819.652630520564	-394.197345610526	-328.232753878957
821.389182703871	-394.197345610526	-329.541405133611
823.125734887177	-394.197345610526	-330.852758767876
824.862287070483	-392.460793427219	-332.166814781752
826.59883925379	-392.460793427219	-333.483573175239
828.335391437096	-392.460793427219	-334.803033948336
830.071943620402	-392.460793427219	-336.125197101045
831.808495803708	-392.460793427219	-337.450062633365
833.545047987015	-390.724241243913	-338.777630545296
835.281600170321	-390.724241243913	-340.107900836838
837.018152353627	-390.724241243913	-341.440873507991
838.754704536934	-390.724241243913	-342.776548558755
840.49125672024	-390.724241243913	-344.114925989129
842.227808903546	-390.724241243913	-345.456005799115
843.964361086852	-388.987689060607	-346.799787988712
845.700913270159	-388.987689060607	-348.14627255792
847.437465453465	-388.987689060607	-349.495459506739
849.174017636771	-388.987689060607	-350.847348835169
850.910569820078	-388.987689060607	-352.20194054321
852.647122003384	-387.251136877301	-353.559234630862
854.38367418669	-387.251136877301	-354.919231098125
856.120226369996	-387.251136877301	-356.281929944999
857.856778553303	-387.251136877301	-357.647331171484
859.593330736609	-387.251136877301	-359.015434777581
861.329882919915	-387.251136877301	-360.386240763288
863.066435103221	-387.251136877301	-361.759749128606
864.802987286528	-385.514584693994	-363.135959873535
866.539539469834	-385.514584693994	-364.514872998075
868.27609165314	-385.514584693994	-365.896488502226
870.012643836447	-385.514584693994	-367.280806385989
871.749196019753	-385.514584693994	-368.667826649362
873.485748203059	-383.778032510688	-370.057549292346
875.222300386365	-383.778032510688	-371.449974314941
876.958852569672	-383.778032510688	-372.845101717147
878.695404752978	-383.778032510688	-374.242931498965
880.431956936284	-383.778032510688	-375.643463660393
882.168509119591	-383.778032510688	-377.046698201432
883.905061302897	-383.778032510688	-378.452635122083
885.641613486203	-383.778032510688	-379.861274422344
887.378165669509	-383.778032510688	-381.272616102216
889.114717852816	-382.041480327382	-382.6866601617
890.851270036122	-382.041480327382	-384.103406600794
892.587822219428	-382.041480327382	-385.522855419499
894.324374402735	-382.041480327382	-386.945006617816
896.060926586041	-382.041480327382	-388.369860195743
897.797478769347	-382.041480327382	-389.797416153282
899.534030952653	-382.041480327382	-391.227674490431
901.27058313596	-382.041480327382	-392.660635207191
903.007135319266	-382.041480327382	-394.096298303563
904.743687502572	-382.041480327382	-395.534663779545
906.480239685878	-383.778032510688	-396.975731635139
908.216791869185	-383.778032510688	-398.419501870343
909.953344052491	-383.778032510688	-399.865974485159
911.689896235797	-383.778032510688	-401.315149479586
913.426448419104	-383.778032510688	-402.767026853623
915.16300060241	-383.778032510688	-404.221606607272
916.899552785716	-383.778032510688	-405.678888740531
918.636104969022	-385.514584693994	-407.138873253402
920.372657152329	-385.514584693994	-408.601560145884
922.109209335635	-385.514584693994	-410.066949417976
923.845761518941	-385.514584693994	-411.53504106968
925.582313702248	-385.514584693994	-413.005835100995
927.318865885554	-385.514584693994	-414.47933151192
929.05541806886	-387.251136877301	-415.955530302457
930.791970252166	-387.251136877301	-417.434431472605
932.528522435473	-387.251136877301	-418.916035022363
934.265074618779	-387.251136877301	-420.400340951733
936.001626802085	-387.251136877301	-421.887349260714
937.738178985392	-387.251136877301	-423.377059949306
939.474731168698	-387.251136877301	-424.869473017509
941.211283352004	-387.251136877301	-426.364588465322
942.94783553531	-387.251136877301	-427.862406292747
944.684387718617	-387.251136877301	-429.362926499783
946.420939901923	-387.251136877301	-430.86614908643
948.157492085229	-387.251136877301	-432.372074052688
949.894044268535	-387.251136877301	-433.880701398557
951.630596451842	-387.251136877301	-435.392031124037
953.367148635148	-387.251136877301	-436.906063229127
955.103700818454	-387.251136877301	-438.422797713829
956.840253001761	-387.251136877301	-439.942234578142
958.576805185067	-387.251136877301	-441.464373822066
960.313357368373	-387.251136877301	-442.989215445601
962.04990955168	-387.251136877301	-444.516759448747
963.786461734986	-387.251136877301	-446.047005831504
965.523013918292	-387.251136877301	-447.579954593872
967.259566101598	-387.251136877301	-449.115605735851
968.996118284905	-387.251136877301	-450.653959257441
970.732670468211	-387.251136877301	-452.195015158643
972.469222651517	-387.251136877301	-453.738773439455
974.205774834824	-388.987689060607	-455.285234099878
975.94232701813	-388.987689060607	-456.834397139912
977.678879201436	-388.987689060607	-458.386262559557
979.415431384742	-388.987689060607	-459.940830358813
981.151983568049	-388.987689060607	-461.49810053768
982.888535751355	-388.987689060607	-463.058073096159
984.625087934661	-388.987689060607	-464.620748034248
986.361640117967	-388.987689060607	-466.186125351948
988.098192301274	-388.987689060607	-467.754205049259
989.83474448458	-388.987689060607	-469.324987126182
991.571296667886	-388.987689060607	-470.898471582715
993.307848851192	-388.987689060607	-472.474658418859
995.044401034499	-388.987689060607	-474.053547634614
996.780953217805	-390.724241243913	-475.635139229981
998.517505401111	-390.724241243913	-477.219433204958
1000.25405758442	-390.724241243913	-478.806429559546
1001.99060976772	-390.724241243913	-480.396128293746
1003.72716195103	-390.724241243913	-481.988529407556
1005.46371413434	-390.724241243913	-483.583632900978
1007.20026631764	-390.724241243913	-485.18143877401
1008.93681850095	-390.724241243913	-486.781947026653
1010.67337068426	-390.724241243913	-488.385157658908
1012.40992286756	-390.724241243913	-489.991070670773
1014.14647505087	-390.724241243913	-491.59968606225
1015.88302723417	-390.724241243913	-493.211003833337
1017.61957941748	-390.724241243913	-494.825023984036
1019.35613160079	-390.724241243913	-496.441746514345
1021.09268378409	-392.460793427219	-498.061171424266
1022.8292359674	-392.460793427219	-499.683298713797
1024.56578815071	-392.460793427219	-501.30812838294
1026.30234033401	-392.460793427219	-502.935660431693
1028.03889251732	-392.460793427219	-504.565894860058
1029.77544470062	-392.460793427219	-506.198831668033
1031.51199688393	-392.460793427219	-507.83447085562
1033.24854906724	-392.460793427219	-509.472812422818
1034.98510125054	-392.460793427219	-511.113856369626
1036.72165343385	-392.460793427219	-512.757602696046
1038.45820561716	-392.460793427219	-514.404051402077
1040.19475780046	-392.460793427219	-516.053202487719
1041.93130998377	-392.460793427219	-517.705055952971
1043.66786216707	-392.460793427219	-519.359611797835
1045.40441435038	-390.724241243913	-521.01687002231
1047.14096653369	-390.724241243913	-522.676830626395
1048.87751871699	-390.724241243913	-524.339493610092
1050.6140709003	-390.724241243913	-526.0048589734
1052.35062308361	-390.724241243913	-527.672926716319
1054.08717526691	-388.987689060607	-529.343696838849
1055.82372745022	-388.987689060607	-531.017169340989
1057.56027963352	-388.987689060607	-532.693344222741
1059.29683181683	-388.987689060607	-534.372221484104
1061.03338400014	-388.987689060607	-536.053801125078
1062.76993618344	-388.987689060607	-537.738083145663
1064.50648836675	-388.987689060607	-539.425067545859
1066.24304055006	-388.987689060607	-541.114754325666
1067.97959273336	-388.987689060607	-542.807143485084
1069.71614491667	-388.987689060607	-544.502235024112
1071.45269709998	-388.987689060607	-546.200028942753
1073.18924928328	-387.251136877301	-547.900525241004
1074.92580146659	-387.251136877301	-549.603723918866
1076.66235364989	-387.251136877301	-551.309624976338
1078.3989058332	-387.251136877301	-553.018228413423
1080.13545801651	-387.251136877301	-554.729534230118
1081.87201019981	-387.251136877301	-556.443542426424
1083.60856238312	-387.251136877301	-558.160253002341
1085.34511456643	-387.251136877301	-559.879665957869
1087.08166674973	-387.251136877301	-561.601781293008
1088.81821893304	-387.251136877301	-563.326599007758
1090.55477111634	-387.251136877301	-565.054119102119
1092.29132329965	-387.251136877301	-566.784341576091
1094.02787548296	-387.251136877301	-568.517266429675
1095.76442766626	-387.251136877301	-570.252893662869
1097.50097984957	-387.251136877301	-571.991223275674
1099.23753203288	-387.251136877301	-573.73225526809
1100.97408421618	-387.251136877301	-575.475989640117
1102.71063639949	-387.251136877301	-577.222426391756
1104.44718858279	-387.251136877301	-578.971565523005
1106.1837407661	-385.514584693994	-580.723407033865
1107.92029294941	-385.514584693994	-582.477950924337
1109.65684513271	-385.514584693994	-584.235197194419
1111.39339731602	-385.514584693994	-585.995145844112
1113.12994949933	-385.514584693994	-587.757796873417
1114.86650168263	-385.514584693994	-589.523150282332
1116.60305386594	-385.514584693994	-591.291206070858
1118.33960604924	-385.514584693994	-593.061964238996
1120.07615823255	-383.778032510688	-594.835424786744
1121.81271041586	-383.778032510688	-596.611587714104
1123.54926259916	-383.778032510688	-598.390453021074
1125.28581478247	-383.778032510688	-600.172020707656
1127.02236696578	-383.778032510688	-601.956290773848
1128.75891914908	-383.778032510688	-603.743263219651
1130.49547133239	-382.041480327382	-605.532938045066
1132.23202351569	-382.041480327382	-607.325315250091
1133.968575699	-382.041480327382	-609.120394834728
1135.70512788231	-382.041480327382	-610.918176798976
1137.44168006561	-382.041480327382	-612.718661142834
1139.17823224892	-382.041480327382	-614.521847866304
1140.91478443223	-380.304928144075	-616.327736969384
1142.65133661553	-380.304928144075	-618.136328452076
1144.38788879884	-380.304928144075	-619.947622314378
1146.12444098215	-380.304928144075	-621.761618556292
1147.86099316545	-380.304928144075	-623.578317177817
1149.59754534876	-378.568375960769	-625.397718178952
1151.33409753206	-378.568375960769	-627.219821559699
1153.07064971537	-378.568375960769	-629.044627320057
1154.80720189868	-378.568375960769	-630.872135460025
1156.54375408198	-378.568375960769	-632.702345979605
1158.28030626529	-378.568375960769	-634.535258878796
1160.0168584486	-376.831823777463	-636.370874157598
1161.7534106319	-376.831823777463	-638.209191816011
1163.48996281521	-376.831823777463	-640.050211854034
1165.22651499851	-376.831823777463	-641.893934271669
1166.96306718182	-376.831823777463	-643.740359068915
1168.69961936513	-376.831823777463	-645.589486245772
1170.43617154843	-375.095271594157	-647.44131580224
1172.17272373174	-375.095271594157	-649.295847738319
1173.90927591505	-375.095271594157	-651.153082054009
1175.64582809835	-375.095271594157	-653.013018749309
1177.38238028166	-373.35871941085	-654.875657824221
1179.11893246496	-373.35871941085	-656.740999278744
1180.85548464827	-373.35871941085	-658.609043112878
1182.59203683158	-373.35871941085	-660.479789326623
1184.32858901488	-373.35871941085	-662.353237919979
1186.06514119819	-371.622167227544	-664.229388892946
1187.8016933815	-371.622167227544	-666.108242245524
1189.5382455648	-371.622167227544	-667.989797977713
1191.27479774811	-371.622167227544	-669.874056089513
1193.01134993141	-369.885615044238	-671.761016580924
1194.74790211472	-369.885615044238	-673.650679451946
1196.48445429803	-368.149062860932	-675.543044702579
1198.22100648133	-368.149062860932	-677.438112332823
1199.95755866464	-368.149062860932	-679.335882342678
1201.69411084795	-366.412510677625	-681.236354732145
1203.43066303125	-366.412510677625	-683.139529501222
1205.16721521456	-366.412510677625	-685.04540664991
1206.90376739787	-364.675958494319	-686.953986178209
1208.64031958117	-364.675958494319	-688.865268086119
1210.37687176448	-364.675958494319	-690.77925237364
1212.11342394778	-364.675958494319	-692.695939040773
1213.84997613109	-362.939406311013	-694.615328087516
1215.5865283144	-362.939406311013	-696.53741951387
1217.3230804977	-362.939406311013	-698.462213319836
1219.05963268101	-361.202854127706	-700.389709505412
1220.79618486432	-361.202854127706	-702.319908070599
1222.53273704762	-361.202854127706	-704.252809015397
1224.26928923093	-361.202854127706	-706.188412339807
1226.00584141423	-359.4663019444	-708.126718043827
1227.74239359754	-359.4663019444	-710.067726127459
1229.47894578085	-359.4663019444	-712.011436590701
1231.21549796415	-359.4663019444	-713.957849433554
1232.95205014746	-357.729749761094	-715.906964656019
1234.68860233077	-357.729749761094	-717.858782258094
1236.42515451407	-357.729749761094	-719.813302239781
1238.16170669738	-355.993197577788	-721.770524601078
1239.89825888068	-355.993197577788	-723.730449341987
1241.63481106399	-355.993197577788	-725.693076462506
1243.3713632473	-354.256645394481	-727.658405962637
1245.1079154306	-354.256645394481	-729.626437842378
1246.84446761391	-354.256645394481	-731.597172101731
1248.58101979722	-354.256645394481	-733.570608740694
1250.31757198052	-352.520093211175	-735.546747759269
1252.05412416383	-350.783541027869	-737.525589157454
1253.79067634713	-350.783541027869	-739.507132935251
1255.52722853044	-350.783541027869	-741.491379092658
1257.26378071375	-349.046988844562	-743.478327629677
1259.00033289705	-349.046988844562	-745.467978546307
1260.73688508036	-347.310436661256	-747.460331842547
1262.47343726367	-347.310436661256	-749.455387518399
1264.20998944697	-347.310436661256	-751.453145573862
1265.94654163028	-347.310436661256	-753.453606008936
1267.68309381358	-345.57388447795	-755.45676882362
1269.41964599689	-345.57388447795	-757.462634017916
1271.1561981802	-345.57388447795	-759.471201591823
1272.8927503635	-343.837332294644	-761.48247154534
1274.62930254681	-343.837332294644	-763.496443878469
1276.36585473012	-343.837332294644	-765.513118591209
1278.10240691342	-343.837332294644	-767.53249568356
1279.83895909673	-342.100780111337	-769.554575155522
1281.57551128004	-342.100780111337	-771.579357007095
1283.31206346334	-342.100780111337	-773.606841238278
1285.04861564665	-340.364227928031	-775.637027849073
1286.78516782995	-340.364227928031	-777.669916839479
1288.52172001326	-338.627675744725	-779.705508209496
1290.25827219657	-338.627675744725	-781.743801959124
1291.99482437987	-338.627675744725	-783.784798088363
1293.73137656318	-338.627675744725	-785.828496597213
1295.46792874649	-336.891123561418	-787.874897485674
1297.20448092979	-336.891123561418	-789.924000753746
1298.9410331131	-335.154571378112	-791.975806401429
1300.6775852964	-335.154571378112	-794.030314428723
1302.41413747971	-335.154571378112	-796.087524835628
1304.15068966302	-333.418019194806	-798.147437622144
1305.88724184632	-333.418019194806	-800.210052788271
1307.62379402963	-331.6814670115	-802.275370334009
1309.36034621294	-331.6814670115	-804.343390259358
1311.09689839624	-329.944914828193	-806.414112564318
1312.83345057955	-329.944914828193	-808.487537248889
1314.57000276285	-328.208362644887	-810.563664313072
1316.30655494616	-328.208362644887	-812.642493756865
1318.04310712947	-326.471810461581	-814.724025580269
1319.77965931277	-326.471810461581	-816.808259783284
1321.51621149608	-326.471810461581	-818.89519636591
1323.25276367939	-324.735258278275	-820.984835328147
1324.98931586269	-322.998706094968	-823.077176669996
1326.725868046	-322.998706094968	-825.172220391455
1328.4624202293	-321.262153911662	-827.269966492525
1330.19897241261	-321.262153911662	-829.370414973206
1331.93552459592	-321.262153911662	-831.473565833499
1333.67207677922	-319.525601728356	-833.579419073402
1335.40862896253	-317.789049545049	-835.687974692916
1337.14518114584	-317.789049545049	-837.799232692042
1338.88173332914	-316.052497361743	-839.913193070778
1340.61828551245	-316.052497361743	-842.029855829125
1342.35483769575	-314.315945178437	-844.149220967084
1344.09138987906	-314.315945178437	-846.271288484653
1345.82794206237	-312.579392995131	-848.396058381834
1347.56449424567	-312.579392995131	-850.523530658625
1349.30104642898	-310.842840811824	-852.653705315027
1351.03759861229	-310.842840811824	-854.786582351041
1352.77415079559	-309.106288628518	-856.922161766665
1354.5107029789	-307.369736445212	-859.060443561901
1356.24725516221	-307.369736445212	-861.201427736747
1357.98380734551	-305.633184261905	-863.345114291205
1359.72035952882	-305.633184261905	-865.491503225273
1361.45691171212	-303.896632078599	-867.640594538953
1363.19346389543	-303.896632078599	-869.792388232244
1364.93001607874	-303.896632078599	-871.946884305145
1366.66656826204	-302.160079895293	-874.104082757658
1368.40312044535	-300.423527711987	-876.263983589782
1370.13967262866	-300.423527711987	-878.426586801516
1371.87622481196	-298.68697552868	-880.591892392862
1373.61277699527	-298.68697552868	-882.759900363818
1375.34932917857	-296.950423345374	-884.930610714386
1377.08588136188	-296.950423345374	-887.104023444565
1378.82243354519	-295.213871162068	-889.280138554354
1380.55898572849	-295.213871162068	-891.458956043755
1382.2955379118	-293.477318978761	-893.640475912767
1384.03209009511	-293.477318978761	-895.82469816139
1385.76864227841	-291.740766795455	-898.011622789623
1387.50519446172	-290.004214612149	-900.201249797468
1389.24174664502	-288.267662428843	-902.393579184924
1390.97829882833	-288.267662428843	-904.588610951991
1392.71485101164	-288.267662428843	-906.786345098669
1394.45140319494	-286.531110245536	-908.986781624957
1396.18795537825	-286.531110245536	-911.189920530857
1397.92450756156	-284.79455806223	-913.395761816368
1399.66105974486	-283.058005878924	-915.60430548149
1401.39761192817	-283.058005878924	-917.815551526223
1403.13416411147	-281.321453695617	-920.029499950567
1404.87071629478	-281.321453695617	-922.246150754522
1406.60726847809	-279.584901512311	-924.465503938088
1408.34382066139	-277.848349329005	-926.687559501265
1410.0803728447	-277.848349329005	-928.912317444053
1411.81692502801	-276.111797145699	-931.139777766452
1413.55347721131	-276.111797145699	-933.369940468462
1415.29002939462	-274.375244962392	-935.602805550083
1417.02658157793	-272.638692779086	-937.838373011315
1418.76313376123	-270.90214059578	-940.076642852158
1420.49968594454	-270.90214059578	-942.317615072612
1422.23623812784	-270.90214059578	-944.561289672677
1423.97279031115	-269.165588412473	-946.807666652353
1425.70934249446	-267.429036229167	-949.05674601164
1427.44589467776	-265.692484045861	-951.308527750538
1429.18244686107	-265.692484045861	-953.563011869048
1430.91899904438	-263.955931862555	-955.820198367168
1432.65555122768	-262.219379679248	-958.080087244899
1434.39210341099	-262.219379679248	-960.342678502241
1436.12865559429	-262.219379679248	-962.607972139194
1437.8652077776	-260.482827495942	-964.875968155759
1439.60175996091	-258.746275312636	-967.146666551934
1441.33831214421	-257.00972312933	-969.42006732772
1443.07486432752	-257.00972312933	-971.696170483117
1444.81141651083	-255.273170946023	-973.974976018126
1446.54796869413	-253.536618762717	-976.256483932745
1448.28452087744	-253.536618762717	-978.540694226975
1450.02107306074	-251.800066579411	-980.827606900817
1451.75762524405	-250.063514396104	-983.117221954269
1453.49417742736	-248.326962212798	-985.409539387332
1455.23072961066	-248.326962212798	-987.704559200007
1456.96728179397	-246.590410029492	-990.002281392292
1458.70383397728	-244.853857846186	-992.302705964189
1460.44038616058	-243.117305662879	-994.605832915696
1462.17693834389	-241.380753479573	-996.911662246815
1463.91349052719	-241.380753479573	-999.220193957544
1465.6500427105	-239.644201296267	-1001.53142804788
1467.38659489381	-237.90764911296	-1003.84536451784
1469.12314707711	-236.171096929654	-1006.1620033674
1469.12314707711	-234.434544746348	-1006.1620033674
1470.85969926042	-232.697992563042	-1008.48134459657
1472.59625144373	-230.961440379735	-1010.80338820536
1474.33280362703	-229.224888196429	-1013.12813419375
1474.33280362703	-227.488336013123	-1013.12813419375
1474.33280362703	-225.751783829816	-1013.12813419375
1476.06935581034	-224.01523164651	-1015.45558256176
1476.06935581034	-222.278679463204	-1015.45558256176
1477.80590799364	-220.542127279898	-1017.78573330938
1477.80590799364	-218.805575096591	-1017.78573330938
1479.54246017695	-217.069022913285	-1020.1185864366
1479.54246017695	-215.332470729979	-1020.1185864366
1481.27901236026	-213.595918546673	-1022.45414194344
1481.27901236026	-211.859366363366	-1022.45414194344
1483.01556454356	-210.12281418006	-1024.79239982989
1483.01556454356	-208.386261996754	-1024.79239982989
1484.75211672687	-206.649709813447	-1027.13336009596
1484.75211672687	-204.913157630141	-1027.13336009596
1486.48866891018	-203.176605446835	-1029.47702274163
1486.48866891018	-201.440053263529	-1029.47702274163
1488.22522109348	-199.703501080222	-1031.82338776691
1488.22522109348	-197.966948896916	-1031.82338776691
1489.96177327679	-196.23039671361	-1034.17245517181
1491.6983254601	-194.493844530303	-1036.52422495631
1493.4348776434	-192.757292346997	-1038.87869712043
1493.4348776434	-191.020740163691	-1038.87869712043
1493.4348776434	-189.284187980385	-1038.87869712043
1495.17142982671	-187.547635797078	-1041.23587166416
1496.90798201001	-185.811083613772	-1043.5957485875
1496.90798201001	-184.074531430466	-1043.5957485875
1498.64453419332	-182.337979247159	-1045.95832789045
1498.64453419332	-180.601427063853	-1045.95832789045
1498.64453419332	-178.864874880547	-1045.95832789045
1500.38108637663	-177.128322697241	-1048.32360957301
1500.38108637663	-175.391770513934	-1048.32360957301
1502.11763855993	-173.655218330628	-1050.69159363518
1502.11763855993	-171.918666147322	-1050.69159363518
1503.85419074324	-170.182113964016	-1053.06228007696
1503.85419074324	-168.445561780709	-1053.06228007696
1503.85419074324	-166.709009597403	-1053.06228007696
1505.59074292655	-164.972457414097	-1055.43566889836
1505.59074292655	-163.23590523079	-1055.43566889836
1507.32729510985	-161.499353047484	-1057.81176009936
1507.32729510985	-159.762800864178	-1057.81176009936
1509.06384729316	-158.026248680872	-1060.19055367998
1509.06384729316	-156.289696497565	-1060.19055367998
1510.80039947646	-154.553144314259	-1062.5720496402
1510.80039947646	-152.816592130953	-1062.5720496402
1510.80039947646	-151.080039947646	-1062.5720496402
1512.53695165977	-149.34348776434	-1064.95624798004
1512.53695165977	-147.606935581034	-1064.95624798004
1514.27350384308	-145.870383397728	-1067.34314869949
1514.27350384308	-144.133831214421	-1067.34314869949
1516.01005602638	-142.397279031115	-1069.73275179855
1516.01005602638	-140.660726847809	-1069.73275179855
1517.74660820969	-138.924174664502	-1072.12505727722
1517.74660820969	-137.187622481196	-1072.12505727722
1517.74660820969	-135.45107029789	-1072.12505727722
1519.483160393	-133.714518114584	-1074.5200651355
1519.483160393	-131.977965931277	-1074.5200651355
1519.483160393	-130.241413747971	-1074.5200651355
1519.483160393	-128.504861564665	-1074.5200651355
1521.2197125763	-126.768309381358	-1076.9177753734
1521.2197125763	-125.031757198052	-1076.9177753734
1521.2197125763	-123.295205014746	-1076.9177753734
1521.2197125763	-121.55865283144	-1076.9177753734
1521.2197125763	-119.822100648133	-1076.9177753734
1522.95626475961	-118.085548464827	-1079.3181879909
1522.95626475961	-116.348996281521	-1079.3181879909
1522.95626475961	-114.612444098215	-1079.3181879909
1522.95626475961	-112.875891914908	-1079.3181879909
1522.95626475961	-111.139339731602	-1079.3181879909
1522.95626475961	-109.402787548296	-1079.3181879909
1522.95626475961	-107.666235364989	-1079.3181879909
1522.95626475961	-105.929683181683	-1079.3181879909
1522.95626475961	-104.193130998377	-1079.3181879909
1522.95626475961	-102.456578815071	-1079.3181879909
1522.95626475961	-100.720026631764	-1079.3181879909
1522.95626475961	-98.983474448458	-1079.3181879909
1522.95626475961	-97.2469222651517	-1079.3181879909
1522.95626475961	-95.5103700818454	-1079.3181879909
1522.95626475961	-93.7738178985391	-1079.3181879909
1522.95626475961	-92.0372657152329	-1079.3181879909
1524.69281694291	-90.3007135319266	-1081.72130298802
1524.69281694291	-88.5641613486203	-1081.72130298802
1524.69281694291	-86.827609165314	-1081.72130298802
1524.69281694291	-85.0910569820078	-1081.72130298802
1524.69281694291	-83.3545047987015	-1081.72130298802
1524.69281694291	-81.6179526153952	-1081.72130298802
1524.69281694291	-79.8814004320889	-1081.72130298802
1524.69281694291	-78.1448482487826	-1081.72130298802
1524.69281694291	-76.4082960654763	-1081.72130298802
1524.69281694291	-74.6717438821701	-1081.72130298802
1526.42936912622	-72.9351916988638	-1084.12712036474
1526.42936912622	-71.1986395155575	-1084.12712036474
1526.42936912622	-69.4620873322512	-1084.12712036474
1526.42936912622	-67.7255351489449	-1084.12712036474
1526.42936912622	-65.9889829656387	-1084.12712036474
1526.42936912622	-64.2524307823324	-1084.12712036474
1526.42936912622	-62.5158785990261	-1084.12712036474
1526.42936912622	-60.7793264157198	-1084.12712036474
1526.42936912622	-59.0427742324135	-1084.12712036474
1526.42936912622	-57.3062220491073	-1084.12712036474
1526.42936912622	-55.569669865801	-1084.12712036474
1526.42936912622	-53.8331176824947	-1084.12712036474
1526.42936912622	-52.0965654991884	-1084.12712036474
1526.42936912622	-50.3600133158821	-1084.12712036474
1526.42936912622	-48.6234611325759	-1084.12712036474
1526.42936912622	-46.8869089492696	-1084.12712036474
1526.42936912622	-45.1503567659633	-1084.12712036474
1526.42936912622	-43.413804582657	-1084.12712036474
1526.42936912622	-41.6772523993507	-1084.12712036474
1524.69281694291	-39.9407002160445	-1081.72130298802
1524.69281694291	-38.2041480327382	-1081.72130298802
1524.69281694291	-36.4675958494319	-1081.72130298802
1524.69281694291	-34.7310436661256	-1081.72130298802
1524.69281694291	-32.9944914828193	-1081.72130298802
1524.69281694291	-31.2579392995131	-1081.72130298802
1524.69281694291	-29.5213871162068	-1081.72130298802
1524.69281694291	-27.7848349329005	-1081.72130298802
1522.95626475961	-26.0482827495942	-1079.3181879909
1522.95626475961	-24.3117305662879	-1079.3181879909
1522.95626475961	-22.5751783829816	-1079.3181879909
1522.95626475961	-20.8386261996754	-1079.3181879909
1522.95626475961	-19.1020740163691	-1079.3181879909
1522.95626475961	-17.3655218330628	-1079.3181879909
1522.95626475961	-15.6289696497565	-1079.3181879909
1521.2197125763	-13.8924174664502	-1076.9177753734
1521.2197125763	-12.155865283144	-1076.9177753734
1521.2197125763	-10.4193130998377	-1076.9177753734
1521.2197125763	-8.6827609165314	-1076.9177753734
1521.2197125763	-6.94620873322512	-1076.9177753734
1521.2197125763	-5.20965654991884	-1076.9177753734
1519.483160393	-3.47310436661256	-1074.5200651355
1519.483160393	-1.73655218330628	-1074.5200651355
1519.483160393	0	-1074.5200651355
1519.483160393	1.73655218330628	-1074.5200651355
1519.483160393	3.47310436661256	-1074.5200651355
1517.74660820969	5.20965654991884	-1072.12505727722
1517.74660820969	6.94620873322512	-1072.12505727722
1517.74660820969	8.6827609165314	-1072.12505727722
1517.74660820969	10.4193130998377	-1072.12505727722
1516.01005602638	12.155865283144	-1069.73275179855
1516.01005602638	13.8924174664502	-1069.73275179855
1516.01005602638	15.6289696497565	-1069.73275179855
1514.27350384308	17.3655218330628	-1067.34314869949
1514.27350384308	19.1020740163691	-1067.34314869949
1514.27350384308	20.8386261996754	-1067.34314869949
1512.53695165977	22.5751783829816	-1064.95624798004
1512.53695165977	24.3117305662879	-1064.95624798004
1512.53695165977	26.0482827495942	-1064.95624798004
1510.80039947646	27.7848349329005	-1062.5720496402
1510.80039947646	29.5213871162068	-1062.5720496402
1510.80039947646	31.2579392995131	-1062.5720496402
1509.06384729316	32.9944914828193	-1060.19055367998
1509.06384729316	34.7310436661256	-1060.19055367998
1509.06384729316	36.4675958494319	-1060.19055367998
1507.32729510985	38.2041480327382	-1057.81176009936
1507.32729510985	39.9407002160445	-1057.81176009936
1505.59074292655	41.6772523993507	-1055.43566889836
1505.59074292655	43.413804582657	-1055.43566889836
1503.85419074324	45.1503567659633	-1053.06228007696
1503.85419074324	46.8869089492696	-1053.06228007696
1503.85419074324	48.6234611325759	-1053.06228007696
1502.11763855993	50.3600133158821	-1050.69159363518
1502.11763855993	52.0965654991884	-1050.69159363518
1502.11763855993	53.8331176824947	-1050.69159363518
1500.38108637663	55.569669865801	-1048.32360957301
1500.38108637663	57.3062220491073	-1048.32360957301
1498.64453419332	59.0427742324135	-1045.95832789045
1498.64453419332	60.7793264157198	-1045.95832789045
1498.64453419332	62.5158785990261	-1045.95832789045
1496.90798201001	64.2524307823324	-1043.5957485875
1496.90798201001	65.9889829656387	-1043.5957485875
1496.90798201001	67.7255351489449	-1043.5957485875
1495.17142982671	69.4620873322512	-1041.23587166416
1495.17142982671	71.1986395155575	-1041.23587166416
1493.4348776434	72.9351916988638	-1038.87869712043
1493.4348776434	74.6717438821701	-1038.87869712043
1493.4348776434	76.4082960654763	-1038.87869712043
1491.6983254601	78.1448482487826	-1036.52422495631
1491.6983254601	79.8814004320889	-1036.52422495631
1491.6983254601	81.6179526153952	-1036.52422495631
1491.6983254601	83.3545047987015	-1036.52422495631
1489.96177327679	85.0910569820078	-1034.17245517181
1489.96177327679	86.827609165314	-1034.17245517181
1489.96177327679	88.5641613486203	-1034.17245517181
1488.22522109348	90.3007135319266	-1031.82338776691
1488.22522109348	92.0372657152329	-1031.82338776691
1486.48866891018	93.7738178985391	-1029.47702274163
1486.48866891018	95.5103700818454	-1029.47702274163
1486.48866891018	97.2469222651517	-1029.47702274163
1484.75211672687	98.983474448458	-1027.13336009596
1484.75211672687	100.720026631764	-1027.13336009596
1483.01556454356	102.456578815071	-1024.79239982989
1483.01556454356	104.193130998377	-1024.79239982989
1483.01556454356	105.929683181683	-1024.79239982989
1481.27901236026	107.666235364989	-1022.45414194344
1481.27901236026	109.402787548296	-1022.45414194344
1481.27901236026	111.139339731602	-1022.45414194344
1479.54246017695	112.875891914908	-1020.1185864366
1479.54246017695	114.612444098215	-1020.1185864366
1477.80590799364	116.348996281521	-1017.78573330938
1477.80590799364	118.085548464827	-1017.78573330938
1477.80590799364	119.822100648133	-1017.78573330938
1476.06935581034	121.55865283144	-1015.45558256176
1476.06935581034	123.295205014746	-1015.45558256176
1474.33280362703	125.031757198052	-1013.12813419375
1474.33280362703	126.768309381358	-1013.12813419375
1472.59625144373	128.504861564665	-1010.80338820536
1472.59625144373	130.241413747971	-1010.80338820536
1470.85969926042	131.977965931277	-1008.48134459657
1470.85969926042	133.714518114584	-1008.48134459657
1470.85969926042	135.45107029789	-1008.48134459657
1469.12314707711	137.187622481196	-1006.1620033674
1469.12314707711	138.924174664502	-1006.1620033674
1467.38659489381	140.660726847809	-1003.84536451784
1467.38659489381	142.397279031115	-1003.84536451784
1467.38659489381	144.133831214421	-1003.84536451784
1465.6500427105	145.870383397728	-1001.53142804788
1465.6500427105	147.606935581034	-1001.53142804788
1465.6500427105	149.34348776434	-1001.53142804788
1463.91349052719	151.080039947646	-999.220193957544
1463.91349052719	152.816592130953	-999.220193957544
1462.17693834389	154.553144314259	-996.911662246815
1462.17693834389	156.289696497565	-996.911662246815
1462.17693834389	158.026248680872	-996.911662246815
1460.44038616058	159.762800864178	-994.605832915696
1458.70383397728	161.499353047484	-992.302705964189
1458.70383397728	163.23590523079	-992.302705964189
1456.96728179397	164.972457414097	-990.002281392292
1456.96728179397	166.709009597403	-990.002281392292
1455.23072961066	168.445561780709	-987.704559200007
1453.49417742736	170.182113964016	-985.409539387332
1453.49417742736	171.918666147322	-985.409539387332
1451.75762524405	173.655218330628	-983.117221954269
1451.75762524405	175.391770513934	-983.117221954269
1450.02107306074	177.128322697241	-980.827606900817
1450.02107306074	178.864874880547	-980.827606900817
1448.28452087744	180.601427063853	-978.540694226975
1448.28452087744	182.337979247159	-978.540694226975
1446.54796869413	184.074531430466	-976.256483932745
1446.54796869413	185.811083613772	-976.256483932745
1444.81141651083	187.547635797078	-973.974976018126
1444.81141651083	189.284187980385	-973.974976018126
1443.07486432752	191.020740163691	-971.696170483117
1443.07486432752	192.757292346997	-971.696170483117
1441.33831214421	194.493844530303	-969.42006732772
1441.33831214421	196.23039671361	-969.42006732772
1441.33831214421	197.966948896916	-969.42006732772
1441.33831214421	199.703501080222	-969.42006732772
1439.60175996091	201.440053263529	-967.146666551934
1439.60175996091	203.176605446835	-967.146666551934
1439.60175996091	204.913157630141	-967.146666551934
1437.8652077776	206.649709813447	-964.875968155759
1437.8652077776	208.386261996754	-964.875968155759
1436.12865559429	210.12281418006	-962.607972139194
1434.39210341099	211.859366363366	-960.342678502241
1434.39210341099	213.595918546673	-960.342678502241
1434.39210341099	215.332470729979	-960.342678502241
1432.65555122768	217.069022913285	-958.080087244899
1432.65555122768	218.805575096591	-958.080087244899
1430.91899904438	220.542127279898	-955.820198367168
1430.91899904438	222.278679463204	-955.820198367168
1429.18244686107	224.01523164651	-953.563011869048
1429.18244686107	225.751783829816	-953.563011869048
1427.44589467776	227.488336013123	-951.308527750538
1427.44589467776	229.224888196429	-951.308527750538
1425.70934249446	230.961440379735	-949.05674601164
1423.97279031115	232.697992563042	-946.807666652353
1423.97279031115	234.434544746348	-946.807666652353
1422.23623812784	236.171096929654	-944.561289672677
1422.23623812784	237.90764911296	-944.561289672677
1420.49968594454	239.644201296267	-942.317615072612
1420.49968594454	241.380753479573	-942.317615072612
1418.76313376123	243.117305662879	-940.076642852158
1418.76313376123	244.853857846186	-940.076642852158
1417.02658157793	246.590410029492	-937.838373011315
1415.29002939462	248.326962212798	-935.602805550083
1415.29002939462	250.063514396104	-935.602805550083
1413.55347721131	251.800066579411	-933.369940468462
1411.81692502801	253.536618762717	-931.139777766452
1411.81692502801	255.273170946023	-931.139777766452
1410.0803728447	257.00972312933	-928.912317444053
1410.0803728447	258.746275312636	-928.912317444053
1408.34382066139	260.482827495942	-926.687559501265
1408.34382066139	262.219379679248	-926.687559501265
1406.60726847809	263.955931862555	-924.465503938088
1404.87071629478	265.692484045861	-922.246150754522
1403.13416411147	267.429036229167	-920.029499950567
1401.39761192817	269.165588412473	-917.815551526223
1399.66105974486	270.90214059578	-915.60430548149
1397.92450756156	272.638692779086	-913.395761816368
1396.18795537825	274.375244962392	-911.189920530857
1394.45140319494	276.111797145699	-908.986781624957
1392.71485101164	277.848349329005	-906.786345098669
1390.97829882833	279.584901512311	-904.588610951991
1389.24174664502	281.321453695617	-902.393579184924
1387.50519446172	283.058005878924	-900.201249797468
1385.76864227841	284.79455806223	-898.011622789623
1384.03209009511	286.531110245536	-895.82469816139
1382.2955379118	288.267662428843	-893.640475912767
1380.55898572849	290.004214612149	-891.458956043755
1378.82243354519	291.740766795455	-889.280138554354
1377.08588136188	293.477318978761	-887.104023444565
1375.34932917857	295.213871162068	-884.930610714386
1373.61277699527	296.950423345374	-882.759900363818
1373.61277699527	298.68697552868	-882.759900363818
1371.87622481196	300.423527711987	-880.591892392862
1370.13967262866	302.160079895293	-878.426586801516
1368.40312044535	303.896632078599	-876.263983589782
1366.66656826204	305.633184261905	-874.104082757658
1364.93001607874	307.369736445212	-871.946884305145
1363.19346389543	309.106288628518	-869.792388232244
1361.45691171212	310.842840811824	-867.640594538953
1359.72035952882	312.579392995131	-865.491503225273
1357.98380734551	314.315945178437	-863.345114291205
1356.24725516221	314.315945178437	-861.201427736747
1354.5107029789	316.052497361743	-859.060443561901
1354.5107029789	317.789049545049	-859.060443561901
1352.77415079559	319.525601728356	-856.922161766665
1351.03759861229	321.262153911662	-854.786582351041
1349.30104642898	322.998706094968	-852.653705315027
1349.30104642898	324.735258278275	-852.653705315027
1347.56449424567	326.471810461581	-850.523530658625
1345.82794206237	328.208362644887	-848.396058381834
1344.09138987906	329.944914828193	-846.271288484653
1342.35483769575	331.6814670115	-844.149220967084
1342.35483769575	333.418019194806	-844.149220967084
1340.61828551245	335.154571378112	-842.029855829125
1338.88173332914	336.891123561418	-839.913193070778
1337.14518114584	338.627675744725	-837.799232692042
1335.40862896253	340.364227928031	-835.687974692916
1333.67207677922	340.364227928031	-833.579419073402
1331.93552459592	342.100780111337	-831.473565833499
1330.19897241261	343.837332294644	-829.370414973206
1328.4624202293	343.837332294644	-827.269966492525
1326.725868046	345.57388447795	-825.172220391455
1324.98931586269	347.310436661256	-823.077176669996
1323.25276367939	349.046988844562	-820.984835328147
1321.51621149608	349.046988844562	-818.89519636591
1319.77965931277	350.783541027869	-816.808259783284
1318.04310712947	352.520093211175	-814.724025580269
1316.30655494616	352.520093211175	-812.642493756865
1314.57000276285	354.256645394481	-810.563664313072
1312.83345057955	355.993197577788	-808.487537248889
1311.09689839624	357.729749761094	-806.414112564318
1309.36034621294	359.4663019444	-804.343390259358
1307.62379402963	359.4663019444	-802.275370334009
1305.88724184632	361.202854127706	-800.210052788271
1304.15068966302	362.939406311013	-798.147437622144
1302.41413747971	362.939406311013	-796.087524835628
1300.6775852964	364.675958494319	-794.030314428723
1298.9410331131	366.412510677625	-791.975806401429
1297.20448092979	366.412510677625	-789.924000753746
1295.46792874649	368.149062860932	-787.874897485674
1293.73137656318	368.149062860932	-785.828496597213
1291.99482437987	369.885615044238	-783.784798088363
1290.25827219657	369.885615044238	-781.743801959124
1288.52172001326	371.622167227544	-779.705508209496
1286.78516782995	371.622167227544	-777.669916839479
1285.04861564665	373.35871941085	-775.637027849073
1283.31206346334	373.35871941085	-773.606841238278
1281.57551128004	375.095271594157	-771.579357007095
1279.83895909673	376.831823777463	-769.554575155522
1278.10240691342	376.831823777463	-767.53249568356
1276.36585473012	378.568375960769	-765.513118591209
1274.62930254681	378.568375960769	-763.496443878469
1272.8927503635	380.304928144075	-761.48247154534
1271.1561981802	380.304928144075	-759.471201591823
1269.41964599689	382.041480327382	-757.462634017916
1267.68309381358	382.041480327382	-755.45676882362
1265.94654163028	382.041480327382	-753.453606008936
1264.20998944697	383.778032510688	-751.453145573862
1262.47343726367	383.778032510688	-749.455387518399
1260.73688508036	385.514584693994	-747.460331842547
1259.00033289705	385.514584693994	-745.467978546307
1257.26378071375	387.251136877301	-743.478327629677
1255.52722853044	387.251136877301	-741.491379092658
1253.79067634713	388.987689060607	-739.507132935251
1252.05412416383	388.987689060607	-737.525589157454
1250.31757198052	390.724241243913	-735.546747759269
1248.58101979722	390.724241243913	-733.570608740694
1246.84446761391	392.460793427219	-731.597172101731
1245.1079154306	392.460793427219	-729.626437842378
1243.3713632473	392.460793427219	-727.658405962637
1241.63481106399	394.197345610526	-725.693076462506
1239.89825888068	394.197345610526	-723.730449341987
1238.16170669738	395.933897793832	-721.770524601078
1236.42515451407	397.670449977138	-719.813302239781
1234.68860233077	397.670449977138	-717.858782258094
1232.95205014746	399.407002160445	-715.906964656019
1231.21549796415	399.407002160445	-713.957849433554
1229.47894578085	401.143554343751	-712.011436590701
1227.74239359754	401.143554343751	-710.067726127459
1226.00584141423	401.143554343751	-708.126718043827
1224.26928923093	402.880106527057	-706.188412339807
1222.53273704762	402.880106527057	-704.252809015397
1220.79618486432	404.616658710363	-702.319908070599
1219.05963268101	406.35321089367	-700.389709505412
1217.3230804977	406.35321089367	-698.462213319836
1215.5865283144	406.35321089367	-696.53741951387
1213.84997613109	408.089763076976	-694.615328087516
1212.11342394778	408.089763076976	-692.695939040773
1210.37687176448	409.826315260282	-690.77925237364
1208.64031958117	409.826315260282	-688.865268086119
1206.90376739787	411.562867443589	-686.953986178209
1205.16721521456	411.562867443589	-685.04540664991
1203.43066303125	413.299419626895	-683.139529501222
1201.69411084795	413.299419626895	-681.236354732145
1199.95755866464	415.035971810201	-679.335882342678
1198.22100648133	415.035971810201	-677.438112332823
1196.48445429803	415.035971810201	-675.543044702579
1194.74790211472	416.772523993507	-673.650679451946
1193.01134993141	416.772523993507	-671.761016580924
1191.27479774811	416.772523993507	-669.874056089513
1189.5382455648	418.509076176814	-667.989797977713
1187.8016933815	420.24562836012	-666.108242245524
1186.06514119819	420.24562836012	-664.229388892946
1184.32858901488	420.24562836012	-662.353237919979
1182.59203683158	421.982180543426	-660.479789326623
1180.85548464827	421.982180543426	-658.609043112878
1179.11893246496	423.718732726732	-656.740999278744
1177.38238028166	423.718732726732	-654.875657824221
1175.64582809835	425.455284910039	-653.013018749309
1173.90927591505	425.455284910039	-651.153082054009
1172.17272373174	425.455284910039	-649.295847738319
1170.43617154843	427.191837093345	-647.44131580224
1168.69961936513	427.191837093345	-645.589486245772
1166.96306718182	428.928389276651	-643.740359068915
1165.22651499851	428.928389276651	-641.893934271669
1163.48996281521	430.664941459958	-640.050211854034
1161.7534106319	430.664941459958	-638.209191816011
1160.0168584486	430.664941459958	-636.370874157598
1158.28030626529	432.401493643264	-634.535258878796
1156.54375408198	434.13804582657	-632.702345979605
1154.80720189868	434.13804582657	-630.872135460025
1153.07064971537	435.874598009876	-629.044627320057
1151.33409753206	435.874598009876	-627.219821559699
1149.59754534876	435.874598009876	-625.397718178952
1147.86099316545	437.611150193183	-623.578317177817
1146.12444098215	437.611150193183	-621.761618556292
1144.38788879884	439.347702376489	-619.947622314378
1142.65133661553	439.347702376489	-618.136328452076
1140.91478443223	439.347702376489	-616.327736969384
1139.17823224892	441.084254559795	-614.521847866304
1137.44168006561	441.084254559795	-612.718661142834
1135.70512788231	442.820806743102	-610.918176798976
1133.968575699	442.820806743102	-609.120394834728
1132.23202351569	444.557358926408	-607.325315250091
1130.49547133239	444.557358926408	-605.532938045066
1128.75891914908	446.293911109714	-603.743263219651
1127.02236696578	446.293911109714	-601.956290773848
1125.28581478247	448.03046329302	-600.172020707656
1123.54926259916	448.03046329302	-598.390453021074
1121.81271041586	449.767015476327	-596.611587714104
1120.07615823255	451.503567659633	-594.835424786744
1118.33960604924	451.503567659633	-593.061964238996
1116.60305386594	451.503567659633	-591.291206070858
1114.86650168263	453.240119842939	-589.523150282332
1113.12994949933	453.240119842939	-587.757796873417
1111.39339731602	454.976672026246	-585.995145844112
1109.65684513271	454.976672026246	-584.235197194419
1107.92029294941	454.976672026246	-582.477950924337
1106.1837407661	456.713224209552	-580.723407033865
1104.44718858279	456.713224209552	-578.971565523005
1102.71063639949	458.449776392858	-577.222426391756
1100.97408421618	458.449776392858	-575.475989640117
1099.23753203288	458.449776392858	-573.73225526809
1097.50097984957	460.186328576164	-571.991223275674
1095.76442766626	460.186328576164	-570.252893662869
1094.02787548296	460.186328576164	-568.517266429675
1092.29132329965	461.922880759471	-566.784341576091
1090.55477111634	461.922880759471	-565.054119102119
1088.81821893304	463.659432942777	-563.326599007758
1087.08166674973	463.659432942777	-561.601781293008
1085.34511456643	463.659432942777	-559.879665957869
1083.60856238312	463.659432942777	-558.160253002341
1081.87201019981	463.659432942777	-556.443542426424
1080.13545801651	465.395985126083	-554.729534230118
1078.3989058332	465.395985126083	-553.018228413423
1076.66235364989	467.132537309389	-551.309624976338
1074.92580146659	467.132537309389	-549.603723918866
1073.18924928328	467.132537309389	-547.900525241004
1071.45269709998	468.869089492696	-546.200028942753
1069.71614491667	468.869089492696	-544.502235024112
1067.97959273336	468.869089492696	-542.807143485084
1066.24304055006	468.869089492696	-541.114754325666
1064.50648836675	470.605641676002	-539.425067545859
1062.76993618344	470.605641676002	-537.738083145663
1061.03338400014	470.605641676002	-536.053801125078
1059.29683181683	472.342193859308	-534.372221484104
1057.56027963352	472.342193859308	-532.693344222741
1055.82372745022	474.078746042615	-531.017169340989
1054.08717526691	474.078746042615	-529.343696838849
1052.35062308361	474.078746042615	-527.672926716319
1050.6140709003	475.815298225921	-526.0048589734
1048.87751871699	475.815298225921	-524.339493610092
1047.14096653369	477.551850409227	-522.676830626395
1045.40441435038	477.551850409227	-521.01687002231
1043.66786216707	477.551850409227	-519.359611797835
1041.93130998377	479.288402592533	-517.705055952971
1040.19475780046	479.288402592533	-516.053202487719
1038.45820561716	479.288402592533	-514.404051402077
1036.72165343385	481.02495477584	-512.757602696046
1034.98510125054	481.02495477584	-511.113856369626
1033.24854906724	481.02495477584	-509.472812422818
1031.51199688393	482.761506959146	-507.83447085562
1029.77544470062	482.761506959146	-506.198831668033
1028.03889251732	482.761506959146	-504.565894860058
1026.30234033401	484.498059142452	-502.935660431693
1024.56578815071	484.498059142452	-501.30812838294
1022.8292359674	484.498059142452	-499.683298713797
1021.09268378409	484.498059142452	-498.061171424266
1019.35613160079	484.498059142452	-496.441746514345
1017.61957941748	486.234611325759	-494.825023984036
1015.88302723417	486.234611325759	-493.211003833337
1014.14647505087	486.234611325759	-491.59968606225
1012.40992286756	486.234611325759	-489.991070670773
1010.67337068426	487.971163509065	-488.385157658908
1008.93681850095	487.971163509065	-486.781947026653
1007.20026631764	487.971163509065	-485.18143877401
1005.46371413434	487.971163509065	-483.583632900978
1003.72716195103	489.707715692371	-481.988529407556
1001.99060976772	489.707715692371	-480.396128293746
1000.25405758442	489.707715692371	-478.806429559546
998.517505401111	489.707715692371	-477.219433204958
996.780953217805	489.707715692371	-475.635139229981
995.044401034499	491.444267875677	-474.053547634614
993.307848851192	491.444267875677	-472.474658418859
991.571296667886	491.444267875677	-470.898471582715
989.83474448458	491.444267875677	-469.324987126182
988.098192301274	493.180820058984	-467.754205049259
986.361640117967	493.180820058984	-466.186125351948
984.625087934661	493.180820058984	-464.620748034248
982.888535751355	494.91737224229	-463.058073096159
981.151983568049	494.91737224229	-461.49810053768
979.415431384742	494.91737224229	-459.940830358813
977.678879201436	496.653924425596	-458.386262559557
975.94232701813	496.653924425596	-456.834397139912
974.205774834824	496.653924425596	-455.285234099878
972.469222651517	496.653924425596	-453.738773439455
970.732670468211	498.390476608903	-452.195015158643
968.996118284905	498.390476608903	-450.653959257441
967.259566101598	498.390476608903	-449.115605735851
965.523013918292	500.127028792209	-447.579954593872
963.786461734986	500.127028792209	-446.047005831504
962.04990955168	500.127028792209	-444.516759448747
960.313357368373	501.863580975515	-442.989215445601
958.576805185067	501.863580975515	-441.464373822066
956.840253001761	501.863580975515	-439.942234578142
955.103700818454	501.863580975515	-438.422797713829
953.367148635148	501.863580975515	-436.906063229127
951.630596451842	501.863580975515	-435.392031124037
949.894044268535	503.600133158821	-433.880701398557
948.157492085229	503.600133158821	-432.372074052688
946.420939901923	503.600133158821	-430.86614908643
944.684387718617	503.600133158821	-429.362926499783
942.94783553531	503.600133158821	-427.862406292747
941.211283352004	503.600133158821	-426.364588465322
939.474731168698	503.600133158821	-424.869473017509
937.738178985392	503.600133158821	-423.377059949306
936.001626802085	503.600133158821	-421.887349260714
934.265074618779	503.600133158821	-420.400340951733
932.528522435473	503.600133158821	-418.916035022363
930.791970252166	503.600133158821	-417.434431472605
929.05541806886	503.600133158821	-415.955530302457
927.318865885554	503.600133158821	-414.47933151192
925.582313702248	503.600133158821	-413.005835100995
923.845761518941	503.600133158821	-411.53504106968
922.109209335635	503.600133158821	-410.066949417976
920.372657152329	503.600133158821	-408.601560145884
918.636104969022	505.336685342128	-407.138873253402
916.899552785716	505.336685342128	-405.678888740531
915.16300060241	505.336685342128	-404.221606607272
913.426448419104	505.336685342128	-402.767026853623
911.689896235797	507.073237525434	-401.315149479586
909.953344052491	507.073237525434	-399.865974485159
908.216791869185	507.073237525434	-398.419501870343
906.480239685878	507.073237525434	-396.975731635139
904.743687502572	507.073237525434	-395.534663779545
903.007135319266	508.80978970874	-394.096298303563
901.27058313596	508.80978970874	-392.660635207191
899.534030952653	508.80978970874	-391.227674490431
897.797478769347	508.80978970874	-389.797416153282
896.060926586041	508.80978970874	-388.369860195743
894.324374402735	510.546341892047	-386.945006617816
892.587822219428	510.546341892047	-385.522855419499
890.851270036122	510.546341892047	-384.103406600794
889.114717852816	510.546341892047	-382.6866601617
887.378165669509	510.546341892047	-381.272616102216
885.641613486203	510.546341892047	-379.861274422344
883.905061302897	510.546341892047	-378.452635122083
882.168509119591	510.546341892047	-377.046698201432
880.431956936284	510.546341892047	-375.643463660393
878.695404752978	510.546341892047	-374.242931498965
876.958852569672	510.546341892047	-372.845101717147
875.222300386365	510.546341892047	-371.449974314941
873.485748203059	510.546341892047	-370.057549292346
871.749196019753	510.546341892047	-368.667826649362
870.012643836447	510.546341892047	-367.280806385989
868.27609165314	512.282894075353	-365.896488502226
866.539539469834	512.282894075353	-364.514872998075
864.802987286528	512.282894075353	-363.135959873535
863.066435103221	512.282894075353	-361.759749128606
861.329882919915	512.282894075353	-360.386240763288
859.593330736609	512.282894075353	-359.015434777581
857.856778553303	514.019446258659	-357.647331171484
856.120226369996	514.019446258659	-356.281929944999
854.38367418669	514.019446258659	-354.919231098125
852.647122003384	514.019446258659	-353.559234630862
850.910569820078	514.019446258659	-352.20194054321
849.174017636771	515.755998441965	-350.847348835169
847.437465453465	515.755998441965	-349.495459506739
845.700913270159	515.755998441965	-348.14627255792
843.964361086852	515.755998441965	-346.799787988712
842.227808903546	515.755998441965	-345.456005799115
840.49125672024	517.492550625272	-344.114925989129
838.754704536934	517.492550625272	-342.776548558755
837.018152353627	517.492550625272	-341.440873507991
835.281600170321	517.492550625272	-340.107900836838
833.545047987015	517.492550625272	-338.777630545296
831.808495803708	517.492550625272	-337.450062633365
830.071943620402	517.492550625272	-336.125197101045
828.335391437096	517.492550625272	-334.803033948336
826.59883925379	517.492550625272	-333.483573175239
824.862287070483	517.492550625272	-332.166814781752
823.125734887177	517.492550625272	-330.852758767876
821.389182703871	517.492550625272	-329.541405133611
819.652630520564	517.492550625272	-328.232753878957
817.916078337258	517.492550625272	-326.926805003915
816.179526153952	517.492550625272	-325.623558508483
814.442973970646	517.492550625272	-324.323014392662
812.706421787339	517.492550625272	-323.025172656453
810.969869604033	517.492550625272	-321.730033299854
809.233317420727	517.492550625272	-320.437596322866
807.496765237421	517.492550625272	-319.14786172549
805.760213054114	517.492550625272	-317.860829507724
804.023660870808	517.492550625272	-316.576499669569
802.287108687502	517.492550625272	-315.294872211026
800.550556504195	519.229102808578	-314.015947132093
798.814004320889	519.229102808578	-312.739724432772
797.077452137583	519.229102808578	-311.466204113061
795.340899954277	520.965654991884	-310.195386172961
793.60434777097	520.965654991884	-308.927270612473
791.867795587664	520.965654991884	-307.661857431595
790.131243404358	520.965654991884	-306.399146630329
788.394691221051	520.965654991884	-305.139138208674
786.658139037745	520.965654991884	-303.881832166629
784.921586854439	520.965654991884	-302.627228504196
783.185034671133	520.965654991884	-301.375327221373
781.448482487826	520.965654991884	-300.126128318162
779.71193030452	522.70220717519	-298.879631794561
777.975378121214	522.70220717519	-297.635837650572
776.238825937907	522.70220717519	-296.394745886194
774.502273754601	522.70220717519	-295.156356501426
772.765721571295	522.70220717519	-293.92066949627
771.029169387989	522.70220717519	-292.687684870725
769.292617204682	522.70220717519	-291.45740262479
767.556065021376	524.438759358497	-290.229822758467
765.81951283807	524.438759358497	-289.004945271755
764.082960654763	524.438759358497	-287.782770164653
762.346408471457	524.438759358497	-286.563297437163
760.609856288151	524.438759358497	-285.346527089284
758.873304104845	524.438759358497	-284.132459121016
757.136751921538	524.438759358497	-282.921093532359
755.400199738232	526.175311541803	-281.712430323312
753.663647554926	526.175311541803	-280.506469493877
751.92709537162	526.175311541803	-279.303211044053
750.190543188313	526.175311541803	-278.10265497384
748.453991005007	526.175311541803	-276.904801283238
746.717438821701	526.175311541803	-275.709649972247
744.980886638394	526.175311541803	-274.517201040867
743.244334455088	526.175311541803	-273.327454489098
741.507782271782	526.175311541803	-272.140410316939
739.771230088476	526.175311541803	-270.956068524392
738.034677905169	526.175311541803	-269.774429111456
736.298125721863	526.175311541803	-268.595492078131
734.561573538557	526.175311541803	-267.419257424417
732.82502135525	526.175311541803	-266.245725150314
731.088469171944	526.175311541803	-265.074895255823
729.351916988638	526.175311541803	-263.906767740942
727.615364805332	526.175311541803	-262.741342605672
725.878812622025	526.175311541803	-261.578619850013
724.142260438719	526.175311541803	-260.418599473965
722.405708255413	526.175311541803	-259.261281477528
720.669156072106	526.175311541803	-258.106665860702
718.9326038888	526.175311541803	-256.954752623487
717.196051705494	526.175311541803	-255.805541765883
715.459499522188	526.175311541803	-254.659033287891
713.722947338881	526.175311541803	-253.515227189509
711.986395155575	526.175311541803	-252.374123470738
710.249842972269	526.175311541803	-251.235722131578
708.513290788963	526.175311541803	-250.100023172029
706.776738605656	526.175311541803	-248.967026592092
705.04018642235	526.175311541803	-247.836732391765
703.303634239044	527.911863725109	-246.709140571049
701.567082055737	527.911863725109	-245.584251129944
699.830529872431	527.911863725109	-244.462064068451
698.093977689125	527.911863725109	-243.342579386568
696.357425505819	527.911863725109	-242.225797084296
694.620873322512	527.911863725109	-241.111717161636
692.884321139206	527.911863725109	-240.000339618586
691.1477689559	527.911863725109	-238.891664455148
689.411216772593	527.911863725109	-237.78569167132
687.674664589287	529.648415908416	-236.682421267103
685.938112405981	529.648415908416	-235.581853242498
684.201560222675	529.648415908416	-234.483987597503
682.465008039368	529.648415908416	-233.38882433212
680.728455856062	529.648415908416	-232.296363446347
678.991903672756	529.648415908416	-231.206604940186
677.255351489449	529.648415908416	-230.119548813635
675.518799306143	529.648415908416	-229.035195066696
673.782247122837	529.648415908416	-227.953543699367
672.045694939531	529.648415908416	-226.87459471165
670.309142756224	529.648415908416	-225.798348103543
668.572590572918	529.648415908416	-224.724803875048
666.836038389612	529.648415908416	-223.653962026164
665.099486206306	529.648415908416	-222.58582255689
663.362934022999	527.911863725109	-221.520385467228
661.626381839693	527.911863725109	-220.457650757177
659.889829656387	527.911863725109	-219.397618426736
658.15327747308	527.911863725109	-218.340288475907
656.416725289774	527.911863725109	-217.285660904689
654.680173106468	527.911863725109	-216.233735713081
652.943620923162	527.911863725109	-215.184512901085
651.207068739855	527.911863725109	-214.1379924687
649.470516556549	527.911863725109	-213.094174415926
647.733964373243	527.911863725109	-212.053058742762
645.997412189936	526.175311541803	-211.01464544921
644.26086000663	526.175311541803	-209.978934535269
642.524307823324	526.175311541803	-208.945926000939
640.787755640018	526.175311541803	-207.91561984622
639.051203456711	526.175311541803	-206.888016071111
637.314651273405	526.175311541803	-205.863114675614
635.578099090099	524.438759358497	-204.840915659728
633.841546906792	524.438759358497	-203.821419023453
632.104994723486	524.438759358497	-202.804624766789
630.36844254018	524.438759358497	-201.790532889736
628.631890356874	524.438759358497	-200.779143392294
626.895338173567	524.438759358497	-199.770456274463
625.158785990261	524.438759358497	-198.764471536243
623.422233806955	522.70220717519	-197.761189177634
621.685681623649	522.70220717519	-196.760609198636
619.949129440342	522.70220717519	-195.762731599249
618.212577257036	522.70220717519	-194.767556379473
616.47602507373	522.70220717519	-193.775083539308
614.739472890423	522.70220717519	-192.785313078754
613.002920707117	522.70220717519	-191.798244997811
611.266368523811	522.70220717519	-190.813879296479
609.529816340505	522.70220717519	-189.832215974758
607.793264157198	522.70220717519	-188.853255032648
606.056711973892	522.70220717519	-187.87699647015
604.320159790586	520.965654991884	-186.903440287262
602.583607607279	520.965654991884	-185.932586483985
600.847055423973	520.965654991884	-184.964435060319
599.110503240667	520.965654991884	-183.998986016264
597.373951057361	520.965654991884	-183.036239351821
595.637398874054	520.965654991884	-182.076195066988
593.900846690748	520.965654991884	-181.118853161766
592.164294507442	520.965654991884	-180.164213636155
590.427742324135	519.229102808578	-179.212276490156
588.691190140829	519.229102808578	-178.263041723767
586.954637957523	519.229102808578	-177.316509336989
585.218085774217	519.229102808578	-176.372679329823
583.48153359091	519.229102808578	-175.431551702267
581.744981407604	519.229102808578	-174.493126454322
580.008429224298	519.229102808578	-173.557403585989
578.271877040992	519.229102808578	-172.624383097266
576.535324857685	519.229102808578	-171.694064988154
574.798772674379	519.229102808578	-170.766449258654
573.062220491073	519.229102808578	-169.841535908764
571.325668307766	519.229102808578	-168.919324938486
569.58911612446	519.229102808578	-167.999816347818
567.852563941154	519.229102808578	-167.083010136762
566.116011757847	519.229102808578	-166.168906305316
564.379459574541	517.492550625272	-165.257504853482
562.642907391235	517.492550625272	-164.348805781258
560.906355207929	517.492550625272	-163.442809088646
559.169803024622	517.492550625272	-162.539514775644
557.433250841316	517.492550625272	-161.638922842254
555.69669865801	517.492550625272	-160.741033288475
553.960146474703	517.492550625272	-159.845846114306
552.223594291397	517.492550625272	-158.953361319749
550.487042108091	517.492550625272	-158.063578904802
548.750489924785	517.492550625272	-157.176498869467
547.013937741478	517.492550625272	-156.292121213743
545.277385558172	517.492550625272	-155.410445937629
543.540833374866	517.492550625272	-154.531473041127
541.80428119156	517.492550625272	-153.655202524236
540.067729008253	517.492550625272	-152.781634386956
538.331176824947	517.492550625272	-151.910768629286
536.594624641641	517.492550625272	-151.042605251228
534.858072458334	517.492550625272	-150.177144252781
533.121520275028	517.492550625272	-149.314385633945
531.384968091722	517.492550625272	-148.454329394719
529.648415908416	517.492550625272	-147.596975535105
527.911863725109	517.492550625272	-146.742324055102
526.175311541803	515.755998441965	-145.89037495471
524.438759358497	515.755998441965	-145.041128233929
522.70220717519	515.755998441965	-144.194583892759
520.965654991884	515.755998441965	-143.3507419312
519.229102808578	515.755998441965	-142.509602349252
517.492550625272	515.755998441965	-141.671165146915
515.755998441965	515.755998441965	-140.835430324188
514.019446258659	515.755998441965	-140.002397881073
512.282894075353	515.755998441965	-139.172067817569
510.546341892047	515.755998441965	-138.344440133676
508.80978970874	515.755998441965	-137.519514829394
507.073237525434	515.755998441965	-136.697291904723
505.336685342128	515.755998441965	-135.877771359663
503.600133158821	515.755998441965	-135.060953194215
501.863580975515	515.755998441965	-134.246837408377
500.127028792209	515.755998441965	-133.43542400215
498.390476608903	514.019446258659	-132.626712975534
496.653924425596	514.019446258659	-131.820704328529
494.91737224229	514.019446258659	-131.017398061135
493.180820058984	514.019446258659	-130.216794173352
491.444267875677	514.019446258659	-129.41889266518
489.707715692371	514.019446258659	-128.62369353662
487.971163509065	514.019446258659	-127.83119678767
486.234611325759	514.019446258659	-127.041402418331
484.498059142452	514.019446258659	-126.254310428603
482.761506959146	514.019446258659	-125.469920818486
481.02495477584	514.019446258659	-124.688233587981
479.288402592533	514.019446258659	-123.909248737086
477.551850409227	514.019446258659	-123.132966265802
475.815298225921	514.019446258659	-122.35938617413
474.078746042615	514.019446258659	-121.588508462068
472.342193859308	514.019446258659	-120.820333129617
470.605641676002	514.019446258659	-120.054860176778
468.869089492696	514.019446258659	-119.292089603549
467.132537309389	512.282894075353	-118.532021409931
465.395985126083	512.282894075353	-117.774655595925
463.659432942777	512.282894075353	-117.019992161529
461.922880759471	512.282894075353	-116.268031106745
460.186328576164	512.282894075353	-115.518772431571
458.449776392858	512.282894075353	-114.772216136008
456.713224209552	512.282894075353	-114.028362220057
454.976672026246	512.282894075353	-113.287210683716
453.240119842939	512.282894075353	-112.548761526987
451.503567659633	510.546341892047	-111.813014749868
449.767015476327	510.546341892047	-111.079970352361
448.03046329302	510.546341892047	-110.349628334465
446.293911109714	510.546341892047	-109.621988696179
444.557358926408	510.546341892047	-108.897051437505
442.820806743102	510.546341892047	-108.174816558441
441.084254559795	510.546341892047	-107.455284058989
439.347702376489	510.546341892047	-106.738453939147
437.611150193183	508.80978970874	-106.024326198917
435.874598009876	508.80978970874	-105.312900838298
434.13804582657	508.80978970874	-104.604177857289
432.401493643264	508.80978970874	-103.898157255892
430.664941459958	508.80978970874	-103.194839034106
428.928389276651	508.80978970874	-102.494223191931
427.191837093345	507.073237525434	-101.796309729366
425.455284910039	507.073237525434	-101.101098646413
423.718732726732	507.073237525434	-100.408589943071
421.982180543426	505.336685342128	-99.7187836193396
420.24562836012	505.336685342128	-99.0316796752194
418.509076176814	505.336685342128	-98.3472781107103
416.772523993507	505.336685342128	-97.6655789258121
415.035971810201	503.600133158821	-96.9865821205249
413.299419626895	503.600133158821	-96.3102876948488
411.562867443589	503.600133158821	-95.6366956487837
409.826315260282	503.600133158821	-94.9658059823296
408.089763076976	501.863580975515	-94.2976186954864
406.35321089367	501.863580975515	-93.6321337882544
404.616658710363	501.863580975515	-92.9693512606333
402.880106527057	500.127028792209	-92.3092711126233
401.143554343751	500.127028792209	-91.6518933442242
399.407002160445	500.127028792209	-90.9972179554362
397.670449977138	500.127028792209	-90.3452449462592
395.933897793832	498.390476608903	-89.6959743166932
394.197345610526	498.390476608903	-89.0494060667383
392.460793427219	498.390476608903	-88.4055401963943
390.724241243913	498.390476608903	-87.7643767056614
388.987689060607	498.390476608903	-87.1259155945395
387.251136877301	496.653924425596	-86.4901568630285
385.514584693994	496.653924425596	-85.8571005111287
383.778032510688	496.653924425596	-85.2267465388398
382.041480327382	494.91737224229	-84.5990949461619
380.304928144075	494.91737224229	-83.9741457330951
378.568375960769	494.91737224229	-83.3518988996392
376.831823777463	493.180820058984	-82.7323544457944
375.095271594157	493.180820058984	-82.1155123715606
373.35871941085	493.180820058984	-81.5013726769378
371.622167227544	493.180820058984	-80.8899353619261
369.885615044238	491.444267875677	-80.2812004265253
368.149062860932	491.444267875677	-79.6751678707355
366.412510677625	491.444267875677	-79.0718376945568
364.675958494319	489.707715692371	-78.4712098979891
362.939406311013	489.707715692371	-77.8732844810324
361.202854127706	489.707715692371	-77.2780614436868
359.4663019444	489.707715692371	-76.6855407859521
357.729749761094	487.971163509065	-76.0957225078285
355.993197577788	487.971163509065	-75.5086066093158
354.256645394481	487.971163509065	-74.9241930904142
352.520093211175	487.971163509065	-74.3424819511236
350.783541027869	487.971163509065	-73.763473191444
349.046988844562	486.234611325759	-73.1871668113754
347.310436661256	486.234611325759	-72.6135628109179
345.57388447795	486.234611325759	-72.0426611900714
343.837332294644	484.498059142452	-71.4744619488358
342.100780111337	484.498059142452	-70.9089650872113
340.364227928031	484.498059142452	-70.3461706051978
338.627675744725	484.498059142452	-69.7860785027954
336.891123561418	482.761506959146	-69.2286887800039
335.154571378112	482.761506959146	-68.6740014368235
333.418019194806	482.761506959146	-68.122016473254
331.6814670115	482.761506959146	-67.5727338892956
329.944914828193	481.02495477584	-67.0261536849482
328.208362644887	481.02495477584	-66.4822758602118
326.471810461581	481.02495477584	-65.9411004150865
324.735258278275	479.288402592533	-65.4026273495721
322.998706094968	479.288402592533	-64.8668566636688
321.262153911662	479.288402592533	-64.3337883573764
319.525601728356	477.551850409227	-63.8034224306951
317.789049545049	477.551850409227	-63.2757588836249
316.052497361743	477.551850409227	-62.7507977161656
314.315945178437	477.551850409227	-62.2285389283173
312.579392995131	475.815298225921	-61.7089825200801
310.842840811824	475.815298225921	-61.1921284914539
309.106288628518	474.078746042615	-60.6779768424386
307.369736445212	474.078746042615	-60.1665275730344
305.633184261905	474.078746042615	-59.6577806832412
303.896632078599	472.342193859308	-59.1517361730591
302.160079895293	472.342193859308	-58.6483940424879
300.423527711987	470.605641676002	-58.1477542915278
298.68697552868	470.605641676002	-57.6498169201787
296.950423345374	468.869089492696	-57.1545819284406
295.213871162068	468.869089492696	-56.6620493163135
293.477318978761	467.132537309389	-56.1722190837974
291.740766795455	467.132537309389	-55.6850912308923
290.004214612149	465.395985126083	-55.2006657575983
288.267662428843	463.659432942777	-54.7189426639153
286.531110245536	463.659432942777	-54.2399219498433
284.79455806223	461.922880759471	-53.7636036153823
283.058005878924	461.922880759471	-53.2899876605323
281.321453695617	460.186328576164	-52.8190740852933
279.584901512311	460.186328576164	-52.3508628896654
277.848349329005	458.449776392858	-51.8853540736484
276.111797145699	458.449776392858	-51.4225476372425
274.375244962392	456.713224209552	-50.9624435804476
272.638692779086	456.713224209552	-50.5050419032637
270.90214059578	454.976672026246	-50.0503426056908
269.165588412473	454.976672026246	-49.598345687729
267.429036229167	453.240119842939	-49.1490511493781
265.692484045861	451.503567659633	-48.7024589906383
263.955931862555	451.503567659633	-48.2585692115095
262.219379679248	449.767015476327	-47.8173818119917
