# Supplementary material for: Mechanics of Drosophila wing deployment
Source: Nat Commun. 2024 Dec 11;15:10577. doi: 10.1038/s41467-024-54527-0 (PMC11634967; doi:10.1038/s41467-024-54527-0)
Supplement: Supplementary file 18 — Source data [file 41467_2024_54527_MOESM18_ESM.zip › source_data/figS2c/figS2c_0074.txt]

x_um	y_um	z_um
0	0	-11.7220933358408
0	-1.73655218330628	-11.7220933358408
0	-3.47310436661256	-11.7220933358408
0	-5.20965654991884	-11.7220933358408
1.73655218330628	-6.94620873322512	-11.8702675340364
1.73655218330628	-8.6827609165314	-11.8702675340364
3.47310436661256	-10.4193130998377	-12.0200734640881
3.47310436661256	-12.155865283144	-12.0200734640881
3.47310436661256	-13.8924174664502	-12.0200734640881
3.47310436661256	-15.6289696497565	-12.0200734640881
3.47310436661256	-17.3655218330628	-12.0200734640881
3.47310436661256	-19.1020740163691	-12.0200734640881
5.20965654991884	-20.8386261996754	-12.1715111259959
5.20965654991884	-22.5751783829816	-12.1715111259959
5.20965654991884	-24.3117305662879	-12.1715111259959
5.20965654991884	-26.0482827495942	-12.1715111259959
6.94620873322512	-27.7848349329005	-12.3245805197599
6.94620873322512	-29.5213871162068	-12.3245805197599
6.94620873322512	-31.2579392995131	-12.3245805197599
6.94620873322512	-32.9944914828193	-12.3245805197599
8.6827609165314	-34.7310436661256	-12.4792816453801
8.6827609165314	-36.4675958494319	-12.4792816453801
8.6827609165314	-38.2041480327382	-12.4792816453801
10.4193130998377	-39.9407002160445	-12.6356145028564
10.4193130998377	-41.6772523993507	-12.6356145028564
10.4193130998377	-43.413804582657	-12.6356145028564
12.155865283144	-45.1503567659633	-12.7935790921888
12.155865283144	-46.8869089492696	-12.7935790921888
13.8924174664502	-48.6234611325759	-12.9531754133774
13.8924174664502	-50.3600133158821	-12.9531754133774
13.8924174664502	-52.0965654991884	-12.9531754133774
15.6289696497565	-53.8331176824947	-13.1144034664221
17.3655218330628	-55.569669865801	-13.277263251323
17.3655218330628	-57.3062220491073	-13.277263251323
17.3655218330628	-59.0427742324135	-13.277263251323
19.1020740163691	-60.7793264157198	-13.44175476808
19.1020740163691	-62.5158785990261	-13.44175476808
20.8386261996754	-64.2524307823324	-13.6078780166932
20.8386261996754	-65.9889829656387	-13.6078780166932
22.5751783829816	-67.7255351489449	-13.7756329971625
24.3117305662879	-69.4620873322512	-13.9450197094879
24.3117305662879	-71.1986395155575	-13.9450197094879
26.0482827495942	-72.9351916988638	-14.1160381536695
27.7848349329005	-74.6717438821701	-14.2886883297073
27.7848349329005	-76.4082960654763	-14.2886883297073
29.5213871162068	-78.1448482487826	-14.4629702376012
31.2579392995131	-79.8814004320889	-14.6388838773512
31.2579392995131	-81.6179526153952	-14.6388838773512
32.9944914828193	-83.3545047987015	-14.8164292489574
34.7310436661256	-85.0910569820078	-14.9956063524197
34.7310436661256	-86.827609165314	-14.9956063524197
36.4675958494319	-88.5641613486203	-15.1764151877382
38.2041480327382	-90.3007135319266	-15.3588557549128
38.2041480327382	-92.0372657152329	-15.3588557549128
38.2041480327382	-93.7738178985391	-15.3588557549128
39.9407002160445	-95.5103700818454	-15.5429280539436
39.9407002160445	-97.2469222651517	-15.5429280539436
41.6772523993507	-98.983474448458	-15.7286320848305
41.6772523993507	-100.720026631764	-15.7286320848305
43.413804582657	-102.456578815071	-15.9159678475736
45.1503567659633	-104.193130998377	-16.1049353421728
45.1503567659633	-105.929683181683	-16.1049353421728
46.8869089492696	-107.666235364989	-16.2955345686281
48.6234611325759	-109.402787548296	-16.4877655269396
48.6234611325759	-111.139339731602	-16.4877655269396
48.6234611325759	-112.875891914908	-16.4877655269396
50.3600133158821	-114.612444098215	-16.6816282171073
52.0965654991884	-116.348996281521	-16.877122639131
52.0965654991884	-118.085548464827	-16.877122639131
52.0965654991884	-119.822100648133	-16.877122639131
53.8331176824947	-121.55865283144	-17.074248793011
55.569669865801	-123.295205014746	-17.2730066787471
55.569669865801	-125.031757198052	-17.2730066787471
57.3062220491073	-126.768309381358	-17.4733962963393
59.0427742324135	-128.504861564665	-17.6754176457876
60.7793264157198	-130.241413747971	-17.8790707270922
62.5158785990261	-131.977965931277	-18.0843555402528
62.5158785990261	-133.714518114584	-18.0843555402528
64.2524307823324	-135.45107029789	-18.2912720852696
65.9889829656387	-137.187622481196	-18.4998203621426
67.7255351489449	-137.187622481196	-18.7100003708717
69.4620873322512	-138.924174664502	-18.9218121114569
69.4620873322512	-140.660726847809	-18.9218121114569
71.1986395155575	-142.397279031115	-19.1352555838983
72.9351916988638	-144.133831214421	-19.3503307881959
72.9351916988638	-145.870383397728	-19.3503307881959
74.6717438821701	-147.606935581034	-19.5670377243495
76.4082960654763	-149.34348776434	-19.7853763923594
78.1448482487826	-151.080039947646	-20.0053467922253
79.8814004320889	-152.816592130953	-20.2269489239475
81.6179526153952	-154.553144314259	-20.4501827875257
83.3545047987015	-156.289696497565	-20.6750483829601
85.0910569820078	-158.026248680872	-20.9015457102507
86.827609165314	-159.762800864178	-21.1296747693974
88.5641613486203	-161.499353047484	-21.3594355604002
90.3007135319266	-163.23590523079	-21.5908280832592
92.0372657152329	-164.972457414097	-21.8238523379744
93.7738178985391	-166.709009597403	-22.0585083245457
95.5103700818454	-168.445561780709	-22.2947960429731
97.2469222651517	-170.182113964016	-22.5327154932567
98.983474448458	-171.918666147322	-22.7722666753964
100.720026631764	-171.918666147322	-23.0134495893923
102.456578815071	-173.655218330628	-23.2562642352443
104.193130998377	-175.391770513934	-23.5007106129524
105.929683181683	-177.128322697241	-23.7467887225167
107.666235364989	-178.864874880547	-23.9944985639372
109.402787548296	-178.864874880547	-24.2438401372138
111.139339731602	-180.601427063853	-24.4948134423465
112.875891914908	-182.337979247159	-24.7474184793354
114.612444098215	-184.074531430466	-25.0016552481805
116.348996281521	-185.811083613772	-25.2575237488816
118.085548464827	-187.547635797078	-25.515023981439
119.822100648133	-189.284187980385	-25.7741559458524
121.55865283144	-191.020740163691	-26.034919642122
123.295205014746	-191.020740163691	-26.2973150702478
125.031757198052	-192.757292346997	-26.5613422302297
126.768309381358	-194.493844530303	-26.8270011220678
128.504861564665	-196.23039671361	-27.094291745762
128.504861564665	-197.966948896916	-27.094291745762
130.241413747971	-199.703501080222	-27.3632141013123
131.977965931277	-199.703501080222	-27.6337681887188
133.714518114584	-201.440053263529	-27.9059540079814
135.45107029789	-203.176605446835	-28.1797715591002
137.187622481196	-204.913157630141	-28.4552208420752
138.924174664502	-206.649709813447	-28.7323018569062
140.660726847809	-206.649709813447	-29.0110146035935
142.397279031115	-208.386261996754	-29.2913590821368
144.133831214421	-210.12281418006	-29.5733352925363
145.870383397728	-211.859366363366	-29.856943234792
147.606935581034	-213.595918546673	-30.1421829089038
149.34348776434	-215.332470729979	-30.4290543148717
151.080039947646	-215.332470729979	-30.7175574526958
152.816592130953	-217.069022913285	-31.0076923223761
154.553144314259	-218.805575096591	-31.2994589239125
156.289696497565	-220.542127279898	-31.592857257305
158.026248680872	-220.542127279898	-31.8878873225537
159.762800864178	-222.278679463204	-32.1845491196585
161.499353047484	-224.01523164651	-32.4828426486195
163.23590523079	-224.01523164651	-32.7827679094366
164.972457414097	-225.751783829816	-33.0843249021098
166.709009597403	-227.488336013123	-33.3875136266393
168.445561780709	-227.488336013123	-33.6923340830248
170.182113964016	-229.224888196429	-33.9987862712665
171.918666147322	-229.224888196429	-34.3068701913643
173.655218330628	-230.961440379735	-34.6165858433183
175.391770513934	-230.961440379735	-34.9279332271285
177.128322697241	-232.697992563042	-35.2409123427948
178.864874880547	-234.434544746348	-35.5555231903172
180.601427063853	-234.434544746348	-35.8717657696958
182.337979247159	-234.434544746348	-36.1896400809305
184.074531430466	-236.171096929654	-36.5091461240213
185.811083613772	-237.90764911296	-36.8302838989684
187.547635797078	-239.644201296267	-37.1530534057715
189.284187980385	-241.380753479573	-37.4774546444308
191.020740163691	-241.380753479573	-37.8034876149463
192.757292346997	-241.380753479573	-38.1311523173178
194.493844530303	-243.117305662879	-38.4604487515456
196.23039671361	-244.853857846186	-38.7913769176295
197.966948896916	-244.853857846186	-39.1239368155695
199.703501080222	-244.853857846186	-39.4581284453657
201.440053263529	-246.590410029492	-39.793951807018
203.176605446835	-246.590410029492	-40.1314069005265
204.913157630141	-248.326962212798	-40.4704937258911
206.649709813447	-248.326962212798	-40.8112122831118
208.386261996754	-250.063514396104	-41.1535625721887
210.12281418006	-251.800066579411	-41.4975445931218
211.859366363366	-253.536618762717	-41.843158345911
213.595918546673	-253.536618762717	-42.1904038305563
215.332470729979	-255.273170946023	-42.5392810470578
217.069022913285	-255.273170946023	-42.8897899954155
218.805575096591	-257.00972312933	-43.2419306756292
220.542127279898	-257.00972312933	-43.5957030876991
222.278679463204	-258.746275312636	-43.9511072316252
224.01523164651	-258.746275312636	-44.3081431074074
225.751783829816	-260.482827495942	-44.6668107150458
227.488336013123	-260.482827495942	-45.0271100545403
229.224888196429	-262.219379679248	-45.389041125891
230.961440379735	-262.219379679248	-45.7526039290978
232.697992563042	-263.955931862555	-46.1177984641607
234.434544746348	-263.955931862555	-46.4846247310798
236.171096929654	-265.692484045861	-46.853082729855
237.90764911296	-265.692484045861	-47.2231724604864
239.644201296267	-265.692484045861	-47.594893922974
241.380753479573	-267.429036229167	-47.9682471173176
243.117305662879	-267.429036229167	-48.3432320435174
244.853857846186	-267.429036229167	-48.7198487015734
246.590410029492	-269.165588412473	-49.0980970914855
248.326962212798	-269.165588412473	-49.4779772132538
250.063514396104	-270.90214059578	-49.8594890668782
251.800066579411	-272.638692779086	-50.2426326523587
253.536618762717	-272.638692779086	-50.6274079696954
255.273170946023	-272.638692779086	-51.0138150188883
257.00972312933	-274.375244962392	-51.4018537999372
258.746275312636	-274.375244962392	-51.7915243128424
260.482827495942	-276.111797145699	-52.1828265576037
262.219379679248	-276.111797145699	-52.5757605342211
263.955931862555	-277.848349329005	-52.9703262426947
265.692484045861	-277.848349329005	-53.3665236830244
267.429036229167	-279.584901512311	-53.7643528552102
269.165588412473	-279.584901512311	-54.1638137592522
270.90214059578	-279.584901512311	-54.5649063951504
272.638692779086	-279.584901512311	-54.9676307629047
274.375244962392	-281.321453695617	-55.3719868625151
276.111797145699	-283.058005878924	-55.7779746939817
277.848349329005	-283.058005878924	-56.1855942573044
279.584901512311	-283.058005878924	-56.5948455524833
281.321453695617	-284.79455806223	-57.0057285795184
283.058005878924	-284.79455806223	-57.4182433384095
284.79455806223	-284.79455806223	-57.8323898291568
286.531110245536	-284.79455806223	-58.2481680517603
288.267662428843	-286.531110245536	-58.6655780062199
290.004214612149	-286.531110245536	-59.0846196925357
291.740766795455	-286.531110245536	-59.5052931107076
293.477318978761	-286.531110245536	-59.9275982607356
295.213871162068	-288.267662428843	-60.3515351426198
296.950423345374	-288.267662428843	-60.7771037563601
298.68697552868	-290.004214612149	-61.2043041019566
300.423527711987	-290.004214612149	-61.6331361794092
302.160079895293	-290.004214612149	-62.063599988718
303.896632078599	-290.004214612149	-62.4956955298829
305.633184261905	-291.740766795455	-62.929422802904
307.369736445212	-291.740766795455	-63.3647818077812
309.106288628518	-293.477318978761	-63.8017725445146
310.842840811824	-293.477318978761	-64.2403950131041
312.579392995131	-293.477318978761	-64.6806492135497
314.315945178437	-293.477318978761	-65.1225351458515
316.052497361743	-295.213871162068	-65.5660528100095
317.789049545049	-295.213871162068	-66.0112022060236
319.525601728356	-296.950423345374	-66.4579833338938
321.262153911662	-296.950423345374	-66.9063961936202
322.998706094968	-296.950423345374	-67.3564407852027
324.735258278275	-296.950423345374	-67.8081171086414
326.471810461581	-298.68697552868	-68.2614251639362
328.208362644887	-298.68697552868	-68.7163649510871
329.944914828193	-298.68697552868	-69.1729364700942
331.6814670115	-298.68697552868	-69.6311397209575
333.418019194806	-300.423527711987	-70.0909747036769
335.154571378112	-300.423527711987	-70.5524414182524
336.891123561418	-300.423527711987	-71.0155398646841
338.627675744725	-300.423527711987	-71.480270042972
340.364227928031	-300.423527711987	-71.9466319531159
342.100780111337	-300.423527711987	-72.4146255951161
343.837332294644	-300.423527711987	-72.8842509689723
345.57388447795	-302.160079895293	-73.3555080746847
347.310436661256	-302.160079895293	-73.8283969122533
349.046988844562	-302.160079895293	-74.302917481678
350.783541027869	-303.896632078599	-74.7790697829589
352.520093211175	-303.896632078599	-75.2568538160959
354.256645394481	-303.896632078599	-75.736269581089
355.993197577788	-303.896632078599	-76.2173170779383
357.729749761094	-303.896632078599	-76.6999963066438
359.4663019444	-305.633184261905	-77.1843072672053
361.202854127706	-305.633184261905	-77.6702499596231
362.939406311013	-305.633184261905	-78.1578243838969
364.675958494319	-307.369736445212	-78.647030540027
366.412510677625	-307.369736445212	-79.1378684280131
368.149062860932	-307.369736445212	-79.6303380478555
369.885615044238	-307.369736445212	-80.1244393995539
371.622167227544	-307.369736445212	-80.6201724831085
373.35871941085	-309.106288628518	-81.1175372985193
375.095271594157	-309.106288628518	-81.6165338457862
376.831823777463	-309.106288628518	-82.1171621249092
378.568375960769	-310.842840811824	-82.6194221358884
380.304928144075	-310.842840811824	-83.1233138787237
382.041480327382	-310.842840811824	-83.6288373534152
383.778032510688	-310.842840811824	-84.1359925599628
385.514584693994	-310.842840811824	-84.6447794983666
387.251136877301	-310.842840811824	-85.1551981686265
388.987689060607	-310.842840811824	-85.6672485707426
390.724241243913	-312.579392995131	-86.1809307047148
392.460793427219	-312.579392995131	-86.6962445705431
394.197345610526	-312.579392995131	-87.2131901682276
395.933897793832	-312.579392995131	-87.7317674977683
397.670449977138	-312.579392995131	-88.2519765591651
399.407002160445	-314.315945178437	-88.773817352418
401.143554343751	-314.315945178437	-89.2972898775271
402.880106527057	-314.315945178437	-89.8223941344923
404.616658710363	-314.315945178437	-90.3491301233137
406.35321089367	-314.315945178437	-90.8774978439912
408.089763076976	-314.315945178437	-91.4074972965249
409.826315260282	-316.052497361743	-91.9391284809147
411.562867443589	-316.052497361743	-92.4723913971606
413.299419626895	-316.052497361743	-93.0072860452627
415.035971810201	-317.789049545049	-93.543812425221
416.772523993507	-317.789049545049	-94.0819705370354
418.509076176814	-317.789049545049	-94.621760380706
420.24562836012	-317.789049545049	-95.1631819562326
421.982180543426	-317.789049545049	-95.7062352636154
423.718732726732	-319.525601728356	-96.2509203028544
425.455284910039	-319.525601728356	-96.7972370739495
427.191837093345	-319.525601728356	-97.3451855769008
428.928389276651	-319.525601728356	-97.8947658117082
430.664941459958	-321.262153911662	-98.4459777783718
432.401493643264	-321.262153911662	-98.9988214768915
434.13804582657	-321.262153911662	-99.5532969072674
435.874598009876	-321.262153911662	-100.109404069499
437.611150193183	-321.262153911662	-100.667142963587
439.347702376489	-321.262153911662	-101.226513589532
441.084254559795	-322.998706094968	-101.787515947332
442.820806743102	-322.998706094968	-102.350150036989
444.557358926408	-322.998706094968	-102.914415858502
446.293911109714	-322.998706094968	-103.48031341187
448.03046329302	-324.735258278275	-104.047842697095
449.767015476327	-324.735258278275	-104.617003714177
451.503567659633	-324.735258278275	-105.187796463114
453.240119842939	-324.735258278275	-105.760220943907
454.976672026246	-324.735258278275	-106.334277156557
456.713224209552	-324.735258278275	-106.909965101063
458.449776392858	-326.471810461581	-107.487284777425
460.186328576164	-326.471810461581	-108.066236185643
461.922880759471	-326.471810461581	-108.646819325717
463.659432942777	-328.208362644887	-109.229034197647
465.395985126083	-328.208362644887	-109.812880801434
467.132537309389	-328.208362644887	-110.398359137076
468.869089492696	-328.208362644887	-110.985469204575
470.605641676002	-328.208362644887	-111.57421100393
472.342193859308	-328.208362644887	-112.164584535141
474.078746042615	-328.208362644887	-112.756589798208
475.815298225921	-328.208362644887	-113.350226793132
477.551850409227	-328.208362644887	-113.945495519911
479.288402592533	-329.944914828193	-114.542395978547
481.02495477584	-329.944914828193	-115.140928169038
482.761506959146	-329.944914828193	-115.741092091386
484.498059142452	-329.944914828193	-116.34288774559
486.234611325759	-329.944914828193	-116.946315131651
487.971163509065	-331.6814670115	-117.551374249567
489.707715692371	-331.6814670115	-118.15806509934
491.444267875677	-331.6814670115	-118.766387680968
493.180820058984	-331.6814670115	-119.376341994453
494.91737224229	-331.6814670115	-119.987928039794
496.653924425596	-331.6814670115	-120.601145816991
498.390476608903	-331.6814670115	-121.215995326044
500.127028792209	-331.6814670115	-121.832476566954
501.863580975515	-331.6814670115	-122.450589539719
503.600133158821	-331.6814670115	-123.070334244341
505.336685342128	-331.6814670115	-123.691710680819
507.073237525434	-331.6814670115	-124.314718849153
508.80978970874	-331.6814670115	-124.939358749343
510.546341892047	-331.6814670115	-125.565630381389
512.282894075353	-331.6814670115	-126.193533745292
514.019446258659	-331.6814670115	-126.82306884105
515.755998441965	-331.6814670115	-127.454235668665
517.492550625272	-331.6814670115	-128.087034228136
519.229102808578	-331.6814670115	-128.721464519463
520.965654991884	-331.6814670115	-129.357526542646
522.70220717519	-331.6814670115	-129.995220297685
524.438759358497	-331.6814670115	-130.63454578458
526.175311541803	-331.6814670115	-131.275503003332
527.911863725109	-331.6814670115	-131.91809195394
529.648415908416	-331.6814670115	-132.562312636404
531.384968091722	-331.6814670115	-133.208165050724
533.121520275028	-331.6814670115	-133.8556491969
534.858072458334	-331.6814670115	-134.504765074932
536.594624641641	-331.6814670115	-135.155512684821
538.331176824947	-331.6814670115	-135.807892026565
540.067729008253	-331.6814670115	-136.461903100166
541.80428119156	-331.6814670115	-137.117545905623
543.540833374866	-331.6814670115	-137.774820442936
545.277385558172	-333.418019194806	-138.433726712105
547.013937741478	-333.418019194806	-139.09426471313
548.750489924785	-333.418019194806	-139.756434446012
550.487042108091	-333.418019194806	-140.420235910749
552.223594291397	-333.418019194806	-141.085669107343
553.960146474703	-335.154571378112	-141.752734035793
555.69669865801	-335.154571378112	-142.421430696099
557.433250841316	-335.154571378112	-143.091759088261
559.169803024622	-335.154571378112	-143.76371921228
560.906355207929	-335.154571378112	-144.437311068154
562.642907391235	-335.154571378112	-145.112534655885
564.379459574541	-335.154571378112	-145.789389975472
566.116011757847	-335.154571378112	-146.467877026914
567.852563941154	-335.154571378112	-147.147995810214
569.58911612446	-335.154571378112	-147.829746325369
571.325668307766	-335.154571378112	-148.51312857238
573.062220491073	-335.154571378112	-149.198142551248
574.798772674379	-335.154571378112	-149.884788261971
576.535324857685	-335.154571378112	-150.573065704551
578.271877040992	-335.154571378112	-151.262974878987
580.008429224298	-335.154571378112	-151.954515785279
581.744981407604	-335.154571378112	-152.647688423427
583.48153359091	-335.154571378112	-153.342492793432
585.218085774217	-335.154571378112	-154.038928895292
586.954637957523	-335.154571378112	-154.736996729009
588.691190140829	-335.154571378112	-155.436696294582
590.427742324135	-335.154571378112	-156.138027592011
592.164294507442	-335.154571378112	-156.840990621296
593.900846690748	-335.154571378112	-157.545585382437
595.637398874054	-335.154571378112	-158.251811875435
597.373951057361	-335.154571378112	-158.959670100288
599.110503240667	-335.154571378112	-159.669160056998
600.847055423973	-335.154571378112	-160.380281745564
602.583607607279	-335.154571378112	-161.093035165986
604.320159790586	-335.154571378112	-161.807420318264
606.056711973892	-335.154571378112	-162.523437202398
607.793264157198	-335.154571378112	-163.241085818389
609.529816340505	-335.154571378112	-163.960366166235
611.266368523811	-335.154571378112	-164.681278245938
613.002920707117	-335.154571378112	-165.403822057497
614.739472890423	-335.154571378112	-166.127997600912
616.47602507373	-335.154571378112	-166.853804876183
618.212577257036	-335.154571378112	-167.58124388331
619.949129440342	-335.154571378112	-168.310314622294
621.685681623649	-335.154571378112	-169.041017093133
623.422233806955	-335.154571378112	-169.773351295829
625.158785990261	-335.154571378112	-170.507317230381
626.895338173567	-335.154571378112	-171.242914896789
628.631890356874	-335.154571378112	-171.980144295053
630.36844254018	-333.418019194806	-172.719005425173
632.104994723486	-333.418019194806	-173.45949828715
633.841546906792	-333.418019194806	-174.201622880982
635.578099090099	-333.418019194806	-174.945379206671
637.314651273405	-333.418019194806	-175.690767264216
639.051203456711	-333.418019194806	-176.437787053617
640.787755640018	-331.6814670115	-177.186438574874
642.524307823324	-331.6814670115	-177.936721827988
644.26086000663	-331.6814670115	-178.688636812957
645.997412189936	-331.6814670115	-179.442183529783
647.733964373243	-331.6814670115	-180.197361978465
649.470516556549	-331.6814670115	-180.954172159002
651.207068739855	-331.6814670115	-181.712614071397
652.943620923162	-331.6814670115	-182.472687715647
654.680173106468	-331.6814670115	-183.234393091753
656.416725289774	-331.6814670115	-183.997730199716
658.15327747308	-331.6814670115	-184.762699039534
659.889829656387	-331.6814670115	-185.529299611209
661.626381839693	-331.6814670115	-186.29753191474
663.362934022999	-331.6814670115	-187.067395950127
665.099486206306	-331.6814670115	-187.83889171737
666.836038389612	-331.6814670115	-188.61201921647
668.572590572918	-331.6814670115	-189.386778447425
670.309142756224	-331.6814670115	-190.163169410237
672.045694939531	-331.6814670115	-190.941192104905
673.782247122837	-331.6814670115	-191.720846531429
675.518799306143	-331.6814670115	-192.502132689809
677.255351489449	-331.6814670115	-193.285050580045
678.991903672756	-331.6814670115	-194.069600202137
680.728455856062	-331.6814670115	-194.855781556086
682.465008039368	-329.944914828193	-195.643594641891
684.201560222675	-329.944914828193	-196.433039459552
685.938112405981	-329.944914828193	-197.224116009069
687.674664589287	-329.944914828193	-198.016824290442
689.411216772593	-329.944914828193	-198.811164303671
691.1477689559	-329.944914828193	-199.607136048756
692.884321139206	-329.944914828193	-200.404739525698
694.620873322512	-329.944914828193	-201.203974734496
696.357425505819	-329.944914828193	-202.00484167515
698.093977689125	-329.944914828193	-202.80734034766
699.830529872431	-329.944914828193	-203.611470752026
701.567082055737	-329.944914828193	-204.417232888248
703.303634239044	-329.944914828193	-205.224626756326
705.04018642235	-329.944914828193	-206.033652356261
706.776738605656	-329.944914828193	-206.844309688052
708.513290788963	-329.944914828193	-207.656598751699
710.249842972269	-329.944914828193	-208.470519547202
711.986395155575	-329.944914828193	-209.286072074561
713.722947338881	-329.944914828193	-210.103256333776
715.459499522188	-329.944914828193	-210.922072324848
717.196051705494	-329.944914828193	-211.742520047775
718.9326038888	-329.944914828193	-212.564599502559
720.669156072106	-329.944914828193	-213.388310689199
722.405708255413	-329.944914828193	-214.213653607695
724.142260438719	-329.944914828193	-215.040628258047
725.878812622025	-329.944914828193	-215.869234640255
727.615364805332	-329.944914828193	-216.69947275432
729.351916988638	-329.944914828193	-217.53134260024
731.088469171944	-328.208362644887	-218.364844178017
732.82502135525	-328.208362644887	-219.19997748765
734.561573538557	-328.208362644887	-220.036742529139
736.298125721863	-328.208362644887	-220.875139302484
738.034677905169	-328.208362644887	-221.715167807686
739.771230088476	-328.208362644887	-222.556828044743
741.507782271782	-328.208362644887	-223.400120013657
743.244334455088	-328.208362644887	-224.245043714427
744.980886638394	-328.208362644887	-225.091599147053
746.717438821701	-328.208362644887	-225.939786311535
748.453991005007	-328.208362644887	-226.789605207873
750.190543188313	-328.208362644887	-227.641055836067
751.92709537162	-328.208362644887	-228.494138196118
753.663647554926	-328.208362644887	-229.348852288025
755.400199738232	-328.208362644887	-230.205198111787
757.136751921538	-328.208362644887	-231.063175667406
758.873304104845	-328.208362644887	-231.922784954882
760.609856288151	-328.208362644887	-232.784025974213
762.346408471457	-328.208362644887	-233.6468987254
764.082960654763	-328.208362644887	-234.511403208444
765.81951283807	-328.208362644887	-235.377539423343
767.556065021376	-328.208362644887	-236.245307370099
769.292617204682	-328.208362644887	-237.114707048711
771.029169387989	-328.208362644887	-237.985738459179
772.765721571295	-326.471810461581	-238.858401601504
774.502273754601	-326.471810461581	-239.732696475684
776.238825937907	-326.471810461581	-240.608623081721
777.975378121214	-324.735258278275	-241.486181419613
779.71193030452	-324.735258278275	-242.365371489362
781.448482487826	-324.735258278275	-243.246193290967
783.185034671133	-324.735258278275	-244.128646824428
784.921586854439	-324.735258278275	-245.012732089746
786.658139037745	-322.998706094968	-245.898449086919
788.394691221051	-322.998706094968	-246.785797815949
790.131243404358	-321.262153911662	-247.674778276834
791.867795587664	-321.262153911662	-248.565390469576
793.60434777097	-321.262153911662	-249.457634394174
795.340899954277	-321.262153911662	-250.351510050628
797.077452137583	-319.525601728356	-251.247017438939
798.814004320889	-319.525601728356	-252.144156559105
800.550556504195	-319.525601728356	-253.042927411128
802.287108687502	-319.525601728356	-253.943329995007
804.023660870808	-319.525601728356	-254.845364310741
805.760213054114	-319.525601728356	-255.749030358332
807.496765237421	-317.789049545049	-256.65432813778
809.233317420727	-317.789049545049	-257.561257649083
810.969869604033	-317.789049545049	-258.469818892242
812.706421787339	-317.789049545049	-259.380011867258
814.442973970646	-317.789049545049	-260.29183657413
816.179526153952	-317.789049545049	-261.205293012858
817.916078337258	-317.789049545049	-262.120381183442
819.652630520564	-317.789049545049	-263.037101085882
821.389182703871	-317.789049545049	-263.955452720178
823.125734887177	-317.789049545049	-264.875436086331
824.862287070483	-316.052497361743	-265.79705118434
826.59883925379	-316.052497361743	-266.720298014204
828.335391437096	-316.052497361743	-267.645176575925
830.071943620402	-316.052497361743	-268.571686869502
831.808495803708	-316.052497361743	-269.499828894936
833.545047987015	-314.315945178437	-270.429602652225
835.281600170321	-314.315945178437	-271.36100814137
837.018152353627	-314.315945178437	-272.294045362372
838.754704536934	-314.315945178437	-273.22871431523
840.49125672024	-314.315945178437	-274.165014999944
842.227808903546	-314.315945178437	-275.102947416514
843.964361086852	-314.315945178437	-276.04251156494
845.700913270159	-312.579392995131	-276.983707445223
847.437465453465	-312.579392995131	-277.926535057361
849.174017636771	-312.579392995131	-278.870994401356
850.910569820078	-310.842840811824	-279.817085477207
852.647122003384	-310.842840811824	-280.764808284914
854.38367418669	-310.842840811824	-281.714162824477
856.120226369996	-310.842840811824	-282.665149095896
857.856778553303	-310.842840811824	-283.617767099171
859.593330736609	-310.842840811824	-284.572016834303
861.329882919915	-310.842840811824	-285.527898301291
863.066435103221	-310.842840811824	-286.485411500135
864.802987286528	-309.106288628518	-287.444556430835
866.539539469834	-309.106288628518	-288.405333093391
868.27609165314	-309.106288628518	-289.367741487803
870.012643836447	-309.106288628518	-290.331781614071
871.749196019753	-307.369736445212	-291.297453472196
873.485748203059	-307.369736445212	-292.264757062177
875.222300386365	-307.369736445212	-293.233692384014
876.958852569672	-307.369736445212	-294.204259437707
878.695404752978	-307.369736445212	-295.176458223256
880.431956936284	-305.633184261905	-296.150288740661
882.168509119591	-305.633184261905	-297.125750989923
883.905061302897	-303.896632078599	-298.10284497104
885.641613486203	-303.896632078599	-299.081570684014
887.378165669509	-303.896632078599	-300.061928128844
889.114717852816	-303.896632078599	-301.04391730553
890.851270036122	-303.896632078599	-302.027538214072
892.587822219428	-302.160079895293	-303.01279085447
894.324374402735	-302.160079895293	-303.999675226725
896.060926586041	-302.160079895293	-304.988191330835
897.797478769347	-302.160079895293	-305.978339166802
899.534030952653	-300.423527711987	-306.970118734625
901.27058313596	-300.423527711987	-307.963530034304
903.007135319266	-300.423527711987	-308.958573065839
904.743687502572	-300.423527711987	-309.955247829231
906.480239685878	-298.68697552868	-310.953554324478
908.216791869185	-298.68697552868	-311.953492551582
909.953344052491	-298.68697552868	-312.955062510542
911.689896235797	-296.950423345374	-313.958264201358
913.426448419104	-296.950423345374	-314.96309762403
915.16300060241	-296.950423345374	-315.969562778558
916.899552785716	-296.950423345374	-316.977659664942
918.636104969022	-296.950423345374	-317.987388283183
920.372657152329	-296.950423345374	-318.998748633279
922.109209335635	-295.213871162068	-320.011740715232
923.845761518941	-295.213871162068	-321.026364529041
925.582313702248	-293.477318978761	-322.042620074706
927.318865885554	-293.477318978761	-323.060507352228
929.05541806886	-293.477318978761	-324.080026361605
930.791970252166	-293.477318978761	-325.101177102839
932.528522435473	-293.477318978761	-326.123959575928
934.265074618779	-291.740766795455	-327.148373780874
936.001626802085	-291.740766795455	-328.174419717676
937.738178985392	-290.004214612149	-329.202097386334
939.474731168698	-290.004214612149	-330.231406786848
941.211283352004	-288.267662428843	-331.262347919219
942.94783553531	-288.267662428843	-332.294920783445
944.684387718617	-288.267662428843	-333.329125379528
946.420939901923	-288.267662428843	-334.364961707467
948.157492085229	-286.531110245536	-335.402429767262
949.894044268535	-286.531110245536	-336.441529558913
951.630596451842	-286.531110245536	-337.48226108242
953.367148635148	-286.531110245536	-338.524624337784
955.103700818454	-284.79455806223	-339.568619325003
956.840253001761	-284.79455806223	-340.614246044079
958.576805185067	-284.79455806223	-341.661504495011
960.313357368373	-284.79455806223	-342.710394677799
962.04990955168	-283.058005878924	-343.760916592443
963.786461734986	-283.058005878924	-344.813070238943
965.523013918292	-281.321453695617	-345.8668556173
967.259566101598	-281.321453695617	-346.922272727512
968.996118284905	-279.584901512311	-347.979321569581
970.732670468211	-279.584901512311	-349.038002143506
972.469222651517	-279.584901512311	-350.098314449287
974.205774834824	-277.848349329005	-351.160258486924
975.94232701813	-277.848349329005	-352.223834256417
977.678879201436	-276.111797145699	-353.289041757767
979.415431384742	-276.111797145699	-354.355880990973
981.151983568049	-276.111797145699	-355.424351956034
982.888535751355	-276.111797145699	-356.494454652952
984.625087934661	-276.111797145699	-357.566189081726
986.361640117967	-276.111797145699	-358.639555242357
988.098192301274	-276.111797145699	-359.714553134843
989.83474448458	-276.111797145699	-360.791182759185
991.571296667886	-276.111797145699	-361.869444115384
993.307848851192	-276.111797145699	-362.949337203439
995.044401034499	-276.111797145699	-364.03086202335
996.780953217805	-276.111797145699	-365.114018575117
998.517505401111	-276.111797145699	-366.19880685874
1000.25405758442	-276.111797145699	-367.285226874219
1001.99060976772	-276.111797145699	-368.373278621555
1003.72716195103	-276.111797145699	-369.462962100746
1005.46371413434	-276.111797145699	-370.554277311794
1007.20026631764	-276.111797145699	-371.647224254698
1008.93681850095	-276.111797145699	-372.741802929458
1010.67337068426	-276.111797145699	-373.838013336075
1012.40992286756	-276.111797145699	-374.935855474547
1014.14647505087	-276.111797145699	-376.035329344875
1015.88302723417	-276.111797145699	-377.13643494706
1017.61957941748	-276.111797145699	-378.239172281101
1019.35613160079	-276.111797145699	-379.343541346998
1021.09268378409	-276.111797145699	-380.449542144751
1022.8292359674	-276.111797145699	-381.55717467436
1024.56578815071	-276.111797145699	-382.666438935826
1026.30234033401	-276.111797145699	-383.777334929147
1028.03889251732	-276.111797145699	-384.889862654325
1029.77544470062	-276.111797145699	-386.004022111359
1031.51199688393	-276.111797145699	-387.119813300249
1033.24854906724	-276.111797145699	-388.237236220995
1034.98510125054	-276.111797145699	-389.356290873597
1036.72165343385	-276.111797145699	-390.476977258056
1038.45820561716	-276.111797145699	-391.59929537437
1040.19475780046	-276.111797145699	-392.723245222541
1041.93130998377	-274.375244962392	-393.848826802568
1043.66786216707	-274.375244962392	-394.976040114451
1045.40441435038	-274.375244962392	-396.10488515819
1047.14096653369	-274.375244962392	-397.235361933785
1048.87751871699	-274.375244962392	-398.367470441237
1050.6140709003	-272.638692779086	-399.501210680544
1052.35062308361	-272.638692779086	-400.636582651708
1054.08717526691	-272.638692779086	-401.773586354728
1055.82372745022	-272.638692779086	-402.912221789604
1057.56027963352	-272.638692779086	-404.052488956336
1059.29683181683	-272.638692779086	-405.194387854924
1061.03338400014	-272.638692779086	-406.337918485369
1062.76993618344	-270.90214059578	-407.48308084767
1064.50648836675	-270.90214059578	-408.629874941826
1066.24304055006	-270.90214059578	-409.778300767839
1067.97959273336	-269.165588412473	-410.928358325708
1069.71614491667	-269.165588412473	-412.080047615433
1071.45269709998	-269.165588412473	-413.233368637015
1073.18924928328	-269.165588412473	-414.388321390452
1074.92580146659	-269.165588412473	-415.544905875746
1076.66235364989	-269.165588412473	-416.703122092896
1078.3989058332	-269.165588412473	-417.862970041902
1080.13545801651	-267.429036229167	-419.024449722764
1081.87201019981	-267.429036229167	-420.187561135482
1083.60856238312	-267.429036229167	-421.352304280056
1085.34511456643	-267.429036229167	-422.518679156487
1087.08166674973	-267.429036229167	-423.686685764773
1088.81821893304	-265.692484045861	-424.856324104916
1090.55477111634	-265.692484045861	-426.027594176915
1092.29132329965	-265.692484045861	-427.20049598077
1094.02787548296	-265.692484045861	-428.375029516482
1095.76442766626	-265.692484045861	-429.551194784049
1097.50097984957	-265.692484045861	-430.728991783472
1099.23753203288	-265.692484045861	-431.908420514752
1100.97408421618	-265.692484045861	-433.089480977888
1102.71063639949	-265.692484045861	-434.27217317288
1104.44718858279	-265.692484045861	-435.456497099728
1106.1837407661	-265.692484045861	-436.642452758432
1107.92029294941	-263.955931862555	-437.830040148993
1109.65684513271	-263.955931862555	-439.019259271409
1111.39339731602	-263.955931862555	-440.210110125682
1113.12994949933	-262.219379679248	-441.402592711811
1114.86650168263	-262.219379679248	-442.596707029796
1116.60305386594	-262.219379679248	-443.792453079637
1118.33960604924	-262.219379679248	-444.989830861334
1120.07615823255	-262.219379679248	-446.188840374887
1121.81271041586	-262.219379679248	-447.389481620297
1123.54926259916	-262.219379679248	-448.591754597563
1125.28581478247	-260.482827495942	-449.795659306685
1127.02236696578	-260.482827495942	-451.001195747663
1128.75891914908	-260.482827495942	-452.208363920497
1130.49547133239	-258.746275312636	-453.417163825187
1132.23202351569	-258.746275312636	-454.627595461733
1133.968575699	-258.746275312636	-455.839658830136
1135.70512788231	-258.746275312636	-457.053353930395
1137.44168006561	-257.00972312933	-458.26868076251
1139.17823224892	-257.00972312933	-459.485639326481
1140.91478443223	-255.273170946023	-460.704229622308
1142.65133661553	-255.273170946023	-461.924451649991
1144.38788879884	-255.273170946023	-463.146305409531
1146.12444098215	-253.536618762717	-464.369790900926
1147.86099316545	-251.800066579411	-465.594908124178
1149.59754534876	-251.800066579411	-466.821657079286
1151.33409753206	-251.800066579411	-468.05003776625
1153.07064971537	-251.800066579411	-469.28005018507
1154.80720189868	-250.063514396104	-470.511694335746
1156.54375408198	-250.063514396104	-471.744970218279
1158.28030626529	-248.326962212798	-472.979877832668
1160.0168584486	-248.326962212798	-474.216417178912
1161.7534106319	-248.326962212798	-475.454588257013
1163.48996281521	-246.590410029492	-476.69439106697
1165.22651499851	-246.590410029492	-477.935825608784
1166.96306718182	-246.590410029492	-479.178891882453
1168.69961936513	-244.853857846186	-480.423589887978
1170.43617154843	-244.853857846186	-481.66991962536
1172.17272373174	-243.117305662879	-482.917881094598
1173.90927591505	-243.117305662879	-484.167474295692
1175.64582809835	-241.380753479573	-485.418699228642
1177.38238028166	-241.380753479573	-486.671555893448
1179.11893246496	-241.380753479573	-487.92604429011
1180.85548464827	-241.380753479573	-489.182164418629
1182.59203683158	-241.380753479573	-490.439916279004
1184.32858901488	-241.380753479573	-491.699299871234
1186.06514119819	-239.644201296267	-492.960315195321
1187.8016933815	-237.90764911296	-494.222962251265
1189.5382455648	-237.90764911296	-495.487241039064
1191.27479774811	-237.90764911296	-496.753151558719
1193.01134993141	-237.90764911296	-498.020693810231
1194.74790211472	-237.90764911296	-499.289867793598
1196.48445429803	-236.171096929654	-500.560673508822
1198.22100648133	-236.171096929654	-501.833110955902
1199.95755866464	-234.434544746348	-503.107180134838
1201.69411084795	-234.434544746348	-504.382881045631
1203.43066303125	-234.434544746348	-505.660213688279
1205.16721521456	-234.434544746348	-506.939178062784
1206.90376739787	-234.434544746348	-508.219774169144
1208.64031958117	-232.697992563042	-509.502002007361
1210.37687176448	-230.961440379735	-510.785861577434
1212.11342394778	-230.961440379735	-512.071352879363
1213.84997613109	-230.961440379735	-513.358475913149
1215.5865283144	-230.961440379735	-514.64723067879
1217.3230804977	-229.224888196429	-515.937617176288
1219.05963268101	-229.224888196429	-517.229635405641
1220.79618486432	-227.488336013123	-518.523285366851
1222.53273704762	-227.488336013123	-519.818567059917
1224.26928923093	-225.751783829816	-521.115480484839
1226.00584141423	-225.751783829816	-522.414025641618
1227.74239359754	-224.01523164651	-523.714202530252
1229.47894578085	-224.01523164651	-525.016011150743
1231.21549796415	-224.01523164651	-526.319451503089
1232.95205014746	-224.01523164651	-527.624523587292
1234.68860233077	-222.278679463204	-528.931227403351
1236.42515451407	-220.542127279898	-530.239562951267
1238.16170669738	-220.542127279898	-531.549530231038
1239.89825888068	-220.542127279898	-532.861129242665
1241.63481106399	-220.542127279898	-534.174359986149
1243.3713632473	-218.805575096591	-535.489222461489
1245.1079154306	-218.805575096591	-536.805716668685
1246.84446761391	-217.069022913285	-538.123842607737
1248.58101979722	-217.069022913285	-539.443600278645
1250.31757198052	-217.069022913285	-540.764989681409
1252.05412416383	-217.069022913285	-542.08801081603
1253.79067634713	-217.069022913285	-543.412663682506
1255.52722853044	-215.332470729979	-544.738948280839
1257.26378071375	-215.332470729979	-546.066864611028
1259.00033289705	-213.595918546673	-547.396412673073
1260.73688508036	-213.595918546673	-548.727592466975
1262.47343726367	-213.595918546673	-550.060403992732
1264.20998944697	-213.595918546673	-551.394847250345
1265.94654163028	-213.595918546673	-552.730922239815
1267.68309381358	-211.859366363366	-554.068628961141
1269.41964599689	-211.859366363366	-555.407967414323
1271.1561981802	-210.12281418006	-556.748937599361
1272.8927503635	-210.12281418006	-558.091539516255
1274.62930254681	-210.12281418006	-559.435773165006
1276.36585473012	-208.386261996754	-560.781638545612
1278.10240691342	-206.649709813447	-562.129135658075
1279.83895909673	-206.649709813447	-563.478264502394
1281.57551128004	-206.649709813447	-564.829025078569
1283.31206346334	-206.649709813447	-566.1814173866
1285.04861564665	-204.913157630141	-567.535441426487
1286.78516782995	-203.176605446835	-568.89109719823
1288.52172001326	-203.176605446835	-570.24838470183
1290.25827219657	-203.176605446835	-571.607303937286
1291.99482437987	-203.176605446835	-572.967854904598
1293.73137656318	-201.440053263529	-574.330037603766
1295.46792874649	-199.703501080222	-575.69385203479
1297.20448092979	-199.703501080222	-577.05929819767
1298.9410331131	-199.703501080222	-578.426376092406
1300.6775852964	-199.703501080222	-579.795085718999
1302.41413747971	-197.966948896916	-581.165427077448
1304.15068966302	-197.966948896916	-582.537400167752
1305.88724184632	-196.23039671361	-583.911004989914
1307.62379402963	-196.23039671361	-585.286241543931
1309.36034621294	-196.23039671361	-586.663109829804
1311.09689839624	-194.493844530303	-588.041609847533
1312.83345057955	-192.757292346997	-589.421741597119
1314.57000276285	-192.757292346997	-590.803505078561
1316.30655494616	-191.020740163691	-592.186900291859
1318.04310712947	-189.284187980385	-593.571927237013
1319.77965931277	-189.284187980385	-594.958585914023
1321.51621149608	-189.284187980385	-596.346876322889
1323.25276367939	-187.547635797078	-597.736798463612
1324.98931586269	-185.811083613772	-599.12835233619
1326.725868046	-185.811083613772	-600.521537940625
1328.4624202293	-185.811083613772	-601.916355276916
1330.19897241261	-185.811083613772	-603.312804345063
1331.93552459592	-184.074531430466	-604.710885145066
1333.67207677922	-182.337979247159	-606.110597676926
1335.40862896253	-182.337979247159	-607.511941940641
1337.14518114584	-182.337979247159	-608.914917936213
1338.88173332914	-180.601427063853	-610.319525663641
1340.61828551245	-178.864874880547	-611.725765122924
1342.35483769575	-178.864874880547	-613.133636314064
1344.09138987906	-177.128322697241	-614.543139237061
1345.82794206237	-175.391770513934	-615.954273891913
1347.56449424567	-175.391770513934	-617.367040278622
1349.30104642898	-175.391770513934	-618.781438397186
1351.03759861229	-173.655218330628	-620.197468247607
1352.77415079559	-171.918666147322	-621.615129829884
1354.5107029789	-171.918666147322	-623.034423144017
1356.24725516221	-170.182113964016	-624.455348190006
1357.98380734551	-170.182113964016	-625.877904967852
1359.72035952882	-168.445561780709	-627.302093477553
1361.45691171212	-168.445561780709	-628.727913719111
1363.19346389543	-168.445561780709	-630.155365692525
1364.93001607874	-166.709009597403	-631.584449397795
1366.66656826204	-164.972457414097	-633.015164834921
1368.40312044535	-164.972457414097	-634.447512003903
1370.13967262866	-164.972457414097	-635.881490904742
1371.87622481196	-163.23590523079	-637.317101537436
1373.61277699527	-161.499353047484	-638.754343901987
1375.34932917857	-161.499353047484	-640.193217998394
1377.08588136188	-161.499353047484	-641.633723826657
1378.82243354519	-159.762800864178	-643.075861386776
1380.55898572849	-158.026248680872	-644.519630678751
1382.2955379118	-158.026248680872	-645.965031702582
1384.03209009511	-158.026248680872	-647.41206445827
1385.76864227841	-158.026248680872	-648.860728945814
1387.50519446172	-156.289696497565	-650.311025165214
1389.24174664502	-156.289696497565	-651.76295311647
1390.97829882833	-154.553144314259	-653.216512799582
1392.71485101164	-154.553144314259	-654.67170421455
1394.45140319494	-152.816592130953	-656.128527361375
1396.18795537825	-151.080039947646	-657.586982240055
1397.92450756156	-151.080039947646	-659.047068850592
1399.66105974486	-149.34348776434	-660.508787192985
1401.39761192817	-147.606935581034	-661.972137267234
1403.13416411147	-147.606935581034	-663.437119073339
1404.87071629478	-145.870383397728	-664.9037326113
1406.60726847809	-144.133831214421	-666.371977881118
1408.34382066139	-142.397279031115	-667.841854882791
1410.0803728447	-142.397279031115	-669.313363616321
1411.81692502801	-140.660726847809	-670.786504081707
1413.55347721131	-138.924174664502	-672.261276278949
1415.29002939462	-137.187622481196	-673.737680208047
1417.02658157793	-137.187622481196	-675.215715869002
1418.76313376123	-135.45107029789	-676.695383261812
1420.49968594454	-133.714518114584	-678.176682386479
1422.23623812784	-133.714518114584	-679.659613243002
1423.97279031115	-131.977965931277	-681.144175831381
1425.70934249446	-130.241413747971	-682.630370151616
1427.44589467776	-128.504861564665	-684.118196203707
1429.18244686107	-126.768309381358	-685.607653987654
1430.91899904438	-125.031757198052	-687.098743503458
1432.65555122768	-125.031757198052	-688.591464751117
1434.39210341099	-123.295205014746	-690.085817730633
1436.12865559429	-121.55865283144	-691.581802442005
1437.8652077776	-121.55865283144	-693.079418885233
1439.60175996091	-119.822100648133	-694.578667060317
1441.33831214421	-118.085548464827	-696.079546967258
1443.07486432752	-116.348996281521	-697.582058606054
1444.81141651083	-116.348996281521	-699.086201976707
1446.54796869413	-114.612444098215	-700.591977079216
1448.28452087744	-112.875891914908	-702.099383913581
1450.02107306074	-111.139339731602	-703.608422479802
1451.75762524405	-109.402787548296	-705.119092777879
1453.49417742736	-107.666235364989	-706.631394807813
1455.23072961066	-105.929683181683	-708.145328569602
1456.96728179397	-104.193130998377	-709.660894063248
1458.70383397728	-104.193130998377	-711.17809128875
1460.44038616058	-102.456578815071	-712.696920246108
1462.17693834389	-100.720026631764	-714.217380935322
1463.91349052719	-98.983474448458	-715.739473356392
1465.6500427105	-97.2469222651517	-717.263197509319
1467.38659489381	-95.5103700818454	-718.788553394101
1469.12314707711	-95.5103700818454	-720.31554101074
1470.85969926042	-93.7738178985391	-721.844160359235
1472.59625144373	-92.0372657152329	-723.374411439586
1474.33280362703	-92.0372657152329	-724.906294251793
1476.06935581034	-90.3007135319266	-726.439808795856
1477.80590799364	-88.5641613486203	-727.974955071776
1479.54246017695	-88.5641613486203	-729.511733079551
1481.27901236026	-88.5641613486203	-731.050142819183
1483.01556454356	-86.827609165314	-732.590184290671
1484.75211672687	-85.0910569820078	-734.131857494015
1486.48866891018	-85.0910569820078	-735.675162429215
1488.22522109348	-83.3545047987015	-737.220099096271
1489.96177327679	-81.6179526153952	-738.766667495184
1491.6983254601	-79.8814004320889	-740.314867625952
1493.4348776434	-78.1448482487826	-741.864699488577
1495.17142982671	-78.1448482487826	-743.416163083058
1496.90798201001	-76.4082960654763	-744.969258409395
1498.64453419332	-74.6717438821701	-746.523985467588
1500.38108637663	-72.9351916988638	-748.080344257638
1502.11763855993	-71.1986395155575	-749.638334779543
1503.85419074324	-71.1986395155575	-751.197957033305
1505.59074292655	-69.4620873322512	-752.759211018922
1507.32729510985	-67.7255351489449	-754.322096736396
1509.06384729316	-65.9889829656387	-755.886614185727
1510.80039947646	-64.2524307823324	-757.452763366913
1512.53695165977	-62.5158785990261	-759.020544279955
1514.27350384308	-60.7793264157198	-760.589956924853
1516.01005602638	-60.7793264157198	-762.161001301608
1517.74660820969	-59.0427742324135	-763.733677410219
1519.483160393	-57.3062220491073	-765.307985250686
1521.2197125763	-55.569669865801	-766.883924823009
1522.95626475961	-53.8331176824947	-768.461496127188
1524.69281694291	-52.0965654991884	-770.040699163224
1526.42936912622	-50.3600133158821	-771.621533931115
1528.16592130953	-48.6234611325759	-773.204000430863
1529.90247349283	-46.8869089492696	-774.788098662467
1531.63902567614	-45.1503567659633	-776.373828625927
1533.37557785945	-43.413804582657	-777.961190321243
1535.11213004275	-41.6772523993507	-779.550183748415
1535.11213004275	-39.9407002160445	-779.550183748415
1536.84868222606	-38.2041480327382	-781.140808907443
1538.58523440936	-38.2041480327382	-782.733065798328
1540.32178659267	-36.4675958494319	-784.326954421069
1542.05833877598	-34.7310436661256	-785.922474775665
1543.79489095928	-32.9944914828193	-787.519626862118
1545.53144314259	-31.2579392995131	-789.118410680427
1547.2679953259	-29.5213871162068	-790.718826230593
1549.0045475092	-27.7848349329005	-792.320873512614
1550.74109969251	-26.0482827495942	-793.924552526492
1552.47765187581	-24.3117305662879	-795.529863272225
1554.21420405912	-22.5751783829816	-797.136805749815
1555.95075624243	-20.8386261996754	-798.745379959262
1557.68730842573	-19.1020740163691	-800.355585900564
1559.42386060904	-17.3655218330628	-801.967423573722
1561.16041279235	-15.6289696497565	-803.580892978736
1562.89696497565	-13.8924174664502	-805.195994115607
1564.63351715896	-12.155865283144	-806.812726984334
1566.37006934227	-10.4193130998377	-808.431091584917
1568.10662152557	-8.6827609165314	-810.051087917355
1569.84317370888	-6.94620873322512	-811.672715981651
1571.57972589218	-5.20965654991884	-813.295975777802
1573.31627807549	-3.47310436661256	-814.92086730581
1575.0528302588	-1.73655218330628	-816.547390565673
1576.7893824421	0	-818.175545557393
1578.52593462541	1.73655218330628	-819.805332280969
1580.26248680872	3.47310436661256	-821.436750736401
1581.99903899202	5.20965654991884	-823.069800923689
1583.73559117533	5.20965654991884	-824.704482842833
1585.47214335863	6.94620873322512	-826.340796493834
1587.20869554194	8.6827609165314	-827.97874187669
1587.20869554194	10.4193130998377	-827.97874187669
1588.94524772525	12.155865283144	-829.618318991403
1590.68179990855	13.8924174664502	-831.259527837972
1592.41835209186	15.6289696497565	-832.902368416397
1594.15490427517	17.3655218330628	-834.546840726678
1594.15490427517	19.1020740163691	-834.546840726678
1595.89145645847	20.8386261996754	-836.192944768816
1597.62800864178	22.5751783829816	-837.840680542809
1597.62800864178	24.3117305662879	-837.840680542809
1599.36456082508	26.0482827495942	-839.490048048659
1601.10111300839	27.7848349329005	-841.141047286364
1602.8376651917	29.5213871162068	-842.793678255927
1604.574217375	31.2579392995131	-844.447940957345
1604.574217375	32.9944914828193	-844.447940957345
1606.31076955831	34.7310436661256	-846.103835390619
1608.04732174162	36.4675958494319	-847.761361555749
1608.04732174162	38.2041480327382	-847.761361555749
1609.78387392492	39.9407002160445	-849.420519452736
1611.52042610823	41.6772523993507	-851.081309081579
1611.52042610823	43.413804582657	-851.081309081579
1613.25697829153	45.1503567659633	-852.743730442277
1613.25697829153	46.8869089492696	-852.743730442277
1614.99353047484	48.6234611325759	-854.407783534832
1614.99353047484	50.3600133158821	-854.407783534832
1616.73008265815	52.0965654991884	-856.073468359243
1616.73008265815	53.8331176824947	-856.073468359243
1618.46663484145	55.569669865801	-857.740784915511
1618.46663484145	57.3062220491073	-857.740784915511
1620.20318702476	59.0427742324135	-859.409733203634
1620.20318702476	60.7793264157198	-859.409733203634
1621.93973920807	62.5158785990261	-861.080313223613
1621.93973920807	64.2524307823324	-861.080313223613
1623.67629139137	65.9889829656387	-862.752524975449
1623.67629139137	67.7255351489449	-862.752524975449
1625.41284357468	69.4620873322512	-864.426368459141
1625.41284357468	71.1986395155575	-864.426368459141
1627.14939575799	72.9351916988638	-866.101843674689
1628.88594794129	74.6717438821701	-867.778950622093
1628.88594794129	76.4082960654763	-867.778950622093
1628.88594794129	78.1448482487826	-867.778950622093
1630.6225001246	79.8814004320889	-869.457689301353
1630.6225001246	81.6179526153952	-869.457689301353
1632.3590523079	83.3545047987015	-871.13805971247
1632.3590523079	85.0910569820078	-871.13805971247
1632.3590523079	86.827609165314	-871.13805971247
1634.09560449121	88.5641613486203	-872.820061855443
1634.09560449121	90.3007135319266	-872.820061855443
1634.09560449121	92.0372657152329	-872.820061855443
1635.83215667452	93.7738178985391	-874.503695730271
1635.83215667452	95.5103700818454	-874.503695730271
1635.83215667452	97.2469222651517	-874.503695730271
1637.56870885782	98.983474448458	-876.188961336956
1639.30526104113	100.720026631764	-877.875858675497
1639.30526104113	102.456578815071	-877.875858675497
1639.30526104113	104.193130998377	-877.875858675497
1639.30526104113	105.929683181683	-877.875858675497
1641.04181322444	107.666235364989	-879.564387745894
1641.04181322444	109.402787548296	-879.564387745894
1641.04181322444	111.139339731602	-879.564387745894
1642.77836540774	112.875891914908	-881.254548548147
1642.77836540774	114.612444098215	-881.254548548147
1642.77836540774	116.348996281521	-881.254548548147
1642.77836540774	118.085548464827	-881.254548548147
1644.51491759105	119.822100648133	-882.946341082257
1644.51491759105	121.55865283144	-882.946341082257
1646.25146977435	123.295205014746	-884.639765348222
1646.25146977435	125.031757198052	-884.639765348222
1646.25146977435	126.768309381358	-884.639765348222
1646.25146977435	128.504861564665	-884.639765348222
1646.25146977435	130.241413747971	-884.639765348222
1646.25146977435	131.977965931277	-884.639765348222
1646.25146977435	133.714518114584	-884.639765348222
1647.98802195766	135.45107029789	-886.334821346044
1647.98802195766	137.187622481196	-886.334821346044
1647.98802195766	138.924174664502	-886.334821346044
1647.98802195766	140.660726847809	-886.334821346044
1647.98802195766	142.397279031115	-886.334821346044
1649.72457414097	144.133831214421	-888.031509075722
1649.72457414097	145.870383397728	-888.031509075722
1649.72457414097	147.606935581034	-888.031509075722
1649.72457414097	149.34348776434	-888.031509075722
1649.72457414097	151.080039947646	-888.031509075722
1649.72457414097	152.816592130953	-888.031509075722
1649.72457414097	154.553144314259	-888.031509075722
1651.46112632427	156.289696497565	-889.729828537256
1651.46112632427	158.026248680872	-889.729828537256
1651.46112632427	159.762800864178	-889.729828537256
1651.46112632427	161.499353047484	-889.729828537256
1651.46112632427	163.23590523079	-889.729828537256
1653.19767850758	164.972457414097	-891.429779730646
1653.19767850758	166.709009597403	-891.429779730646
1653.19767850758	168.445561780709	-891.429779730646
1653.19767850758	170.182113964016	-891.429779730646
1653.19767850758	171.918666147322	-891.429779730646
1653.19767850758	173.655218330628	-891.429779730646
1653.19767850758	175.391770513934	-891.429779730646
1653.19767850758	177.128322697241	-891.429779730646
1653.19767850758	178.864874880547	-891.429779730646
1653.19767850758	180.601427063853	-891.429779730646
1653.19767850758	182.337979247159	-891.429779730646
1653.19767850758	184.074531430466	-891.429779730646
1653.19767850758	185.811083613772	-891.429779730646
1653.19767850758	187.547635797078	-891.429779730646
1653.19767850758	189.284187980385	-891.429779730646
1653.19767850758	191.020740163691	-891.429779730646
1653.19767850758	192.757292346997	-891.429779730646
1653.19767850758	194.493844530303	-891.429779730646
1653.19767850758	196.23039671361	-891.429779730646
1653.19767850758	197.966948896916	-891.429779730646
1653.19767850758	199.703501080222	-891.429779730646
1653.19767850758	201.440053263529	-891.429779730646
1653.19767850758	203.176605446835	-891.429779730646
1653.19767850758	204.913157630141	-891.429779730646
1653.19767850758	206.649709813447	-891.429779730646
1653.19767850758	208.386261996754	-891.429779730646
1653.19767850758	210.12281418006	-891.429779730646
1653.19767850758	211.859366363366	-891.429779730646
1653.19767850758	213.595918546673	-891.429779730646
1653.19767850758	215.332470729979	-891.429779730646
1653.19767850758	217.069022913285	-891.429779730646
1653.19767850758	218.805575096591	-891.429779730646
1651.46112632427	220.542127279898	-889.729828537256
1651.46112632427	222.278679463204	-889.729828537256
1651.46112632427	224.01523164651	-889.729828537256
1651.46112632427	225.751783829816	-889.729828537256
1649.72457414097	227.488336013123	-888.031509075722
1649.72457414097	229.224888196429	-888.031509075722
1649.72457414097	230.961440379735	-888.031509075722
1649.72457414097	232.697992563042	-888.031509075722
1649.72457414097	234.434544746348	-888.031509075722
1649.72457414097	236.171096929654	-888.031509075722
1647.98802195766	237.90764911296	-886.334821346044
1647.98802195766	239.644201296267	-886.334821346044
1647.98802195766	241.380753479573	-886.334821346044
1646.25146977435	243.117305662879	-884.639765348222
1646.25146977435	244.853857846186	-884.639765348222
1646.25146977435	246.590410029492	-884.639765348222
1646.25146977435	248.326962212798	-884.639765348222
1646.25146977435	250.063514396104	-884.639765348222
1646.25146977435	251.800066579411	-884.639765348222
1644.51491759105	253.536618762717	-882.946341082257
1644.51491759105	255.273170946023	-882.946341082257
1644.51491759105	257.00972312933	-882.946341082257
1644.51491759105	258.746275312636	-882.946341082257
1644.51491759105	260.482827495942	-882.946341082257
1644.51491759105	262.219379679248	-882.946341082257
1644.51491759105	263.955931862555	-882.946341082257
1642.77836540774	265.692484045861	-881.254548548147
1642.77836540774	267.429036229167	-881.254548548147
1642.77836540774	269.165588412473	-881.254548548147
1642.77836540774	270.90214059578	-881.254548548147
1642.77836540774	272.638692779086	-881.254548548147
1641.04181322444	274.375244962392	-879.564387745894
1641.04181322444	276.111797145699	-879.564387745894
1641.04181322444	277.848349329005	-879.564387745894
1641.04181322444	279.584901512311	-879.564387745894
1639.30526104113	281.321453695617	-877.875858675497
1639.30526104113	283.058005878924	-877.875858675497
1639.30526104113	284.79455806223	-877.875858675497
1639.30526104113	286.531110245536	-877.875858675497
1637.56870885782	288.267662428843	-876.188961336956
1637.56870885782	290.004214612149	-876.188961336956
1635.83215667452	291.740766795455	-874.503695730271
1635.83215667452	293.477318978761	-874.503695730271
1635.83215667452	295.213871162068	-874.503695730271
1635.83215667452	296.950423345374	-874.503695730271
1635.83215667452	298.68697552868	-874.503695730271
1634.09560449121	300.423527711987	-872.820061855443
1634.09560449121	302.160079895293	-872.820061855443
1632.3590523079	303.896632078599	-871.13805971247
1632.3590523079	305.633184261905	-871.13805971247
1632.3590523079	307.369736445212	-871.13805971247
1632.3590523079	309.106288628518	-871.13805971247
1632.3590523079	310.842840811824	-871.13805971247
1632.3590523079	312.579392995131	-871.13805971247
1630.6225001246	314.315945178437	-869.457689301353
1628.88594794129	316.052497361743	-867.778950622093
1628.88594794129	317.789049545049	-867.778950622093
1628.88594794129	319.525601728356	-867.778950622093
1627.14939575799	321.262153911662	-866.101843674689
1627.14939575799	322.998706094968	-866.101843674689
1627.14939575799	324.735258278275	-866.101843674689
1625.41284357468	326.471810461581	-864.426368459141
1625.41284357468	328.208362644887	-864.426368459141
1625.41284357468	329.944914828193	-864.426368459141
1625.41284357468	331.6814670115	-864.426368459141
1623.67629139137	333.418019194806	-862.752524975449
1621.93973920807	335.154571378112	-861.080313223613
1621.93973920807	336.891123561418	-861.080313223613
1621.93973920807	338.627675744725	-861.080313223613
1620.20318702476	340.364227928031	-859.409733203634
1620.20318702476	342.100780111337	-859.409733203634
1618.46663484145	343.837332294644	-857.740784915511
1618.46663484145	345.57388447795	-857.740784915511
1618.46663484145	347.310436661256	-857.740784915511
1618.46663484145	349.046988844562	-857.740784915511
1616.73008265815	350.783541027869	-856.073468359243
1614.99353047484	352.520093211175	-854.407783534832
1614.99353047484	354.256645394481	-854.407783534832
1614.99353047484	355.993197577788	-854.407783534832
1614.99353047484	357.729749761094	-854.407783534832
1613.25697829153	359.4663019444	-852.743730442277
1611.52042610823	361.202854127706	-851.081309081579
1609.78387392492	362.939406311013	-849.420519452736
1609.78387392492	364.675958494319	-849.420519452736
1608.04732174162	366.412510677625	-847.761361555749
1608.04732174162	368.149062860932	-847.761361555749
1606.31076955831	369.885615044238	-846.103835390619
1604.574217375	371.622167227544	-844.447940957345
1604.574217375	373.35871941085	-844.447940957345
1602.8376651917	375.095271594157	-842.793678255927
1602.8376651917	376.831823777463	-842.793678255927
1601.10111300839	378.568375960769	-841.141047286364
1601.10111300839	380.304928144075	-841.141047286364
1599.36456082508	382.041480327382	-839.490048048659
1597.62800864178	383.778032510688	-837.840680542809
1597.62800864178	385.514584693994	-837.840680542809
1595.89145645847	387.251136877301	-836.192944768816
1594.15490427517	388.987689060607	-834.546840726678
1594.15490427517	390.724241243913	-834.546840726678
1592.41835209186	392.460793427219	-832.902368416397
1590.68179990855	392.460793427219	-831.259527837972
1588.94524772525	394.197345610526	-829.618318991403
1587.20869554194	395.933897793832	-827.97874187669
1585.47214335863	397.670449977138	-826.340796493834
1583.73559117533	399.407002160445	-824.704482842833
1583.73559117533	401.143554343751	-824.704482842833
1583.73559117533	402.880106527057	-824.704482842833
1581.99903899202	404.616658710363	-823.069800923689
1580.26248680872	404.616658710363	-821.436750736401
1578.52593462541	406.35321089367	-819.805332280969
1578.52593462541	408.089763076976	-819.805332280969
1576.7893824421	409.826315260282	-818.175545557393
1575.0528302588	411.562867443589	-816.547390565673
1573.31627807549	413.299419626895	-814.92086730581
1571.57972589218	415.035971810201	-813.295975777802
1569.84317370888	416.772523993507	-811.672715981651
1569.84317370888	418.509076176814	-811.672715981651
1568.10662152557	420.24562836012	-810.051087917355
1566.37006934227	421.982180543426	-808.431091584917
1566.37006934227	423.718732726732	-808.431091584917
1564.63351715896	425.455284910039	-806.812726984334
1562.89696497565	427.191837093345	-805.195994115607
1561.16041279235	428.928389276651	-803.580892978736
1559.42386060904	430.664941459958	-801.967423573722
1557.68730842573	432.401493643264	-800.355585900564
1555.95075624243	434.13804582657	-798.745379959262
1554.21420405912	435.874598009876	-797.136805749815
1554.21420405912	437.611150193183	-797.136805749815
1552.47765187581	439.347702376489	-795.529863272225
1550.74109969251	441.084254559795	-793.924552526492
1549.0045475092	442.820806743102	-792.320873512614
1549.0045475092	444.557358926408	-792.320873512614
1547.2679953259	446.293911109714	-790.718826230593
1545.53144314259	448.03046329302	-789.118410680427
1543.79489095928	449.767015476327	-787.519626862118
1542.05833877598	451.503567659633	-785.922474775665
1540.32178659267	453.240119842939	-784.326954421069
1538.58523440936	454.976672026246	-782.733065798328
1536.84868222606	456.713224209552	-781.140808907443
1535.11213004275	458.449776392858	-779.550183748415
1533.37557785945	460.186328576164	-777.961190321243
1531.63902567614	461.922880759471	-776.373828625927
1529.90247349283	463.659432942777	-774.788098662467
1528.16592130953	463.659432942777	-773.204000430863
1526.42936912622	465.395985126083	-771.621533931115
1524.69281694291	467.132537309389	-770.040699163224
1524.69281694291	468.869089492696	-770.040699163224
1522.95626475961	470.605641676002	-768.461496127188
1521.2197125763	470.605641676002	-766.883924823009
1519.483160393	472.342193859308	-765.307985250686
1517.74660820969	474.078746042615	-763.733677410219
1517.74660820969	475.815298225921	-763.733677410219
1516.01005602638	477.551850409227	-762.161001301608
1514.27350384308	479.288402592533	-760.589956924853
1512.53695165977	481.02495477584	-759.020544279955
1510.80039947646	482.761506959146	-757.452763366913
1509.06384729316	484.498059142452	-755.886614185727
1507.32729510985	486.234611325759	-754.322096736396
1505.59074292655	487.971163509065	-752.759211018922
1503.85419074324	489.707715692371	-751.197957033305
1502.11763855993	491.444267875677	-749.638334779543
1500.38108637663	493.180820058984	-748.080344257638
1498.64453419332	494.91737224229	-746.523985467588
1496.90798201001	494.91737224229	-744.969258409395
1495.17142982671	496.653924425596	-743.416163083058
1493.4348776434	498.390476608903	-741.864699488577
1491.6983254601	500.127028792209	-740.314867625952
1489.96177327679	501.863580975515	-738.766667495184
1488.22522109348	503.600133158821	-737.220099096271
1486.48866891018	505.336685342128	-735.675162429215
1484.75211672687	505.336685342128	-734.131857494015
1483.01556454356	507.073237525434	-732.590184290671
1481.27901236026	508.80978970874	-731.050142819183
1479.54246017695	508.80978970874	-729.511733079551
1477.80590799364	510.546341892047	-727.974955071776
1476.06935581034	512.282894075353	-726.439808795856
1474.33280362703	514.019446258659	-724.906294251793
1472.59625144373	515.755998441965	-723.374411439586
1470.85969926042	515.755998441965	-721.844160359235
1469.12314707711	517.492550625272	-720.31554101074
1467.38659489381	519.229102808578	-718.788553394101
1465.6500427105	519.229102808578	-717.263197509319
1463.91349052719	520.965654991884	-715.739473356392
1462.17693834389	522.70220717519	-714.217380935322
1462.17693834389	524.438759358497	-714.217380935322
1460.44038616058	526.175311541803	-712.696920246108
1458.70383397728	526.175311541803	-711.17809128875
1456.96728179397	526.175311541803	-709.660894063248
1455.23072961066	527.911863725109	-708.145328569602
1453.49417742736	529.648415908416	-706.631394807813
1451.75762524405	531.384968091722	-705.119092777879
1450.02107306074	533.121520275028	-703.608422479802
1448.28452087744	533.121520275028	-702.099383913581
1446.54796869413	534.858072458334	-700.591977079216
1444.81141651083	536.594624641641	-699.086201976707
1443.07486432752	536.594624641641	-697.582058606054
1441.33831214421	538.331176824947	-696.079546967258
1439.60175996091	538.331176824947	-694.578667060317
1437.8652077776	540.067729008253	-693.079418885233
1436.12865559429	541.80428119156	-691.581802442005
1434.39210341099	543.540833374866	-690.085817730633
1432.65555122768	545.277385558172	-688.591464751117
1430.91899904438	545.277385558172	-687.098743503458
1429.18244686107	547.013937741478	-685.607653987654
1427.44589467776	547.013937741478	-684.118196203707
1425.70934249446	548.750489924785	-682.630370151616
1423.97279031115	550.487042108091	-681.144175831381
1422.23623812784	552.223594291397	-679.659613243002
1420.49968594454	553.960146474703	-678.176682386479
1418.76313376123	553.960146474703	-676.695383261812
1417.02658157793	553.960146474703	-675.215715869002
1415.29002939462	555.69669865801	-673.737680208047
1413.55347721131	557.433250841316	-672.261276278949
1411.81692502801	557.433250841316	-670.786504081707
1410.0803728447	559.169803024622	-669.313363616321
1408.34382066139	560.906355207929	-667.841854882791
1406.60726847809	560.906355207929	-666.371977881118
1404.87071629478	562.642907391235	-664.9037326113
1403.13416411147	564.379459574541	-663.437119073339
1401.39761192817	564.379459574541	-661.972137267234
1399.66105974486	564.379459574541	-660.508787192985
1397.92450756156	566.116011757847	-659.047068850592
1396.18795537825	566.116011757847	-657.586982240055
1394.45140319494	567.852563941154	-656.128527361375
1392.71485101164	567.852563941154	-654.67170421455
1390.97829882833	567.852563941154	-653.216512799582
1389.24174664502	569.58911612446	-651.76295311647
1387.50519446172	569.58911612446	-650.311025165214
1385.76864227841	569.58911612446	-648.860728945814
1384.03209009511	571.325668307766	-647.41206445827
1382.2955379118	571.325668307766	-645.965031702582
1380.55898572849	571.325668307766	-644.519630678751
1378.82243354519	571.325668307766	-643.075861386776
1377.08588136188	573.062220491073	-641.633723826657
1375.34932917857	573.062220491073	-640.193217998394
1373.61277699527	574.798772674379	-638.754343901987
1371.87622481196	574.798772674379	-637.317101537436
1370.13967262866	574.798772674379	-635.881490904742
1368.40312044535	576.535324857685	-634.447512003903
1366.66656826204	576.535324857685	-633.015164834921
1364.93001607874	576.535324857685	-631.584449397795
1363.19346389543	578.271877040992	-630.155365692525
1361.45691171212	578.271877040992	-628.727913719111
1359.72035952882	578.271877040992	-627.302093477553
1357.98380734551	580.008429224298	-625.877904967852
1356.24725516221	580.008429224298	-624.455348190006
1354.5107029789	581.744981407604	-623.034423144017
1352.77415079559	581.744981407604	-621.615129829884
1351.03759861229	581.744981407604	-620.197468247607
1349.30104642898	581.744981407604	-618.781438397186
1347.56449424567	583.48153359091	-617.367040278622
1345.82794206237	583.48153359091	-615.954273891913
1344.09138987906	585.218085774217	-614.543139237061
1342.35483769575	585.218085774217	-613.133636314064
1340.61828551245	585.218085774217	-611.725765122924
1338.88173332914	586.954637957523	-610.319525663641
1337.14518114584	586.954637957523	-608.914917936213
1335.40862896253	588.691190140829	-607.511941940641
1333.67207677922	588.691190140829	-606.110597676926
1331.93552459592	588.691190140829	-604.710885145066
1330.19897241261	588.691190140829	-603.312804345063
1328.4624202293	588.691190140829	-601.916355276916
1326.725868046	590.427742324135	-600.521537940625
1324.98931586269	590.427742324135	-599.12835233619
1323.25276367939	592.164294507442	-597.736798463612
1321.51621149608	592.164294507442	-596.346876322889
1319.77965931277	592.164294507442	-594.958585914023
1318.04310712947	592.164294507442	-593.571927237013
1316.30655494616	592.164294507442	-592.186900291859
1314.57000276285	593.900846690748	-590.803505078561
1312.83345057955	593.900846690748	-589.421741597119
1311.09689839624	595.637398874054	-588.041609847533
1309.36034621294	595.637398874054	-586.663109829804
1307.62379402963	595.637398874054	-585.286241543931
1305.88724184632	595.637398874054	-583.911004989914
1304.15068966302	595.637398874054	-582.537400167752
1302.41413747971	597.373951057361	-581.165427077448
1300.6775852964	597.373951057361	-579.795085718999
1298.9410331131	597.373951057361	-578.426376092406
1297.20448092979	599.110503240667	-577.05929819767
1295.46792874649	599.110503240667	-575.69385203479
1293.73137656318	599.110503240667	-574.330037603766
1291.99482437987	600.847055423973	-572.967854904598
1290.25827219657	602.583607607279	-571.607303937286
1288.52172001326	602.583607607279	-570.24838470183
1286.78516782995	602.583607607279	-568.89109719823
1285.04861564665	602.583607607279	-567.535441426487
1283.31206346334	604.320159790586	-566.1814173866
1281.57551128004	604.320159790586	-564.829025078569
1279.83895909673	606.056711973892	-563.478264502394
1278.10240691342	606.056711973892	-562.129135658075
1276.36585473012	606.056711973892	-560.781638545612
1274.62930254681	607.793264157198	-559.435773165006
1272.8927503635	607.793264157198	-558.091539516255
1271.1561981802	607.793264157198	-556.748937599361
1269.41964599689	609.529816340505	-555.407967414323
1267.68309381358	609.529816340505	-554.068628961141
1265.94654163028	609.529816340505	-552.730922239815
1264.20998944697	609.529816340505	-551.394847250345
1262.47343726367	609.529816340505	-550.060403992732
1260.73688508036	611.266368523811	-548.727592466975
1259.00033289705	611.266368523811	-547.396412673073
1257.26378071375	611.266368523811	-546.066864611028
1255.52722853044	611.266368523811	-544.738948280839
1253.79067634713	611.266368523811	-543.412663682506
1252.05412416383	613.002920707117	-542.08801081603
1250.31757198052	613.002920707117	-540.764989681409
1248.58101979722	613.002920707117	-539.443600278645
1246.84446761391	613.002920707117	-538.123842607737
1245.1079154306	613.002920707117	-536.805716668685
1243.3713632473	613.002920707117	-535.489222461489
1241.63481106399	613.002920707117	-534.174359986149
1239.89825888068	613.002920707117	-532.861129242665
1238.16170669738	614.739472890423	-531.549530231038
1236.42515451407	614.739472890423	-530.239562951267
1234.68860233077	614.739472890423	-528.931227403351
1232.95205014746	614.739472890423	-527.624523587292
1231.21549796415	614.739472890423	-526.319451503089
1229.47894578085	614.739472890423	-525.016011150743
1227.74239359754	616.47602507373	-523.714202530252
1226.00584141423	616.47602507373	-522.414025641618
1224.26928923093	616.47602507373	-521.115480484839
1222.53273704762	616.47602507373	-519.818567059917
1220.79618486432	616.47602507373	-518.523285366851
1219.05963268101	616.47602507373	-517.229635405641
1217.3230804977	616.47602507373	-515.937617176288
1215.5865283144	616.47602507373	-514.64723067879
1213.84997613109	616.47602507373	-513.358475913149
1212.11342394778	616.47602507373	-512.071352879363
1210.37687176448	616.47602507373	-510.785861577434
1208.64031958117	618.212577257036	-509.502002007361
1206.90376739787	618.212577257036	-508.219774169144
1205.16721521456	618.212577257036	-506.939178062784
1203.43066303125	618.212577257036	-505.660213688279
1201.69411084795	618.212577257036	-504.382881045631
1199.95755866464	618.212577257036	-503.107180134838
1198.22100648133	618.212577257036	-501.833110955902
1196.48445429803	618.212577257036	-500.560673508822
1194.74790211472	618.212577257036	-499.289867793598
1193.01134993141	619.949129440342	-498.020693810231
1191.27479774811	619.949129440342	-496.753151558719
1189.5382455648	619.949129440342	-495.487241039064
1187.8016933815	619.949129440342	-494.222962251265
1186.06514119819	619.949129440342	-492.960315195321
1184.32858901488	619.949129440342	-491.699299871234
1182.59203683158	619.949129440342	-490.439916279004
1180.85548464827	619.949129440342	-489.182164418629
1179.11893246496	619.949129440342	-487.92604429011
1177.38238028166	621.685681623649	-486.671555893448
1175.64582809835	621.685681623649	-485.418699228642
1173.90927591505	621.685681623649	-484.167474295692
1172.17272373174	621.685681623649	-482.917881094598
1170.43617154843	621.685681623649	-481.66991962536
1168.69961936513	623.422233806955	-480.423589887978
1166.96306718182	623.422233806955	-479.178891882453
1165.22651499851	623.422233806955	-477.935825608784
1163.48996281521	623.422233806955	-476.69439106697
1161.7534106319	623.422233806955	-475.454588257013
1160.0168584486	623.422233806955	-474.216417178912
1158.28030626529	623.422233806955	-472.979877832668
1156.54375408198	623.422233806955	-471.744970218279
1154.80720189868	625.158785990261	-470.511694335746
1153.07064971537	625.158785990261	-469.28005018507
1151.33409753206	625.158785990261	-468.05003776625
1149.59754534876	625.158785990261	-466.821657079286
1147.86099316545	625.158785990261	-465.594908124178
1146.12444098215	625.158785990261	-464.369790900926
1144.38788879884	626.895338173567	-463.146305409531
1142.65133661553	626.895338173567	-461.924451649991
1140.91478443223	626.895338173567	-460.704229622308
1139.17823224892	626.895338173567	-459.485639326481
1137.44168006561	626.895338173567	-458.26868076251
1135.70512788231	626.895338173567	-457.053353930395
1133.968575699	626.895338173567	-455.839658830136
1132.23202351569	626.895338173567	-454.627595461733
1130.49547133239	626.895338173567	-453.417163825187
1128.75891914908	626.895338173567	-452.208363920497
1127.02236696578	626.895338173567	-451.001195747663
1125.28581478247	626.895338173567	-449.795659306685
1123.54926259916	626.895338173567	-448.591754597563
1121.81271041586	626.895338173567	-447.389481620297
1120.07615823255	626.895338173567	-446.188840374887
1118.33960604924	626.895338173567	-444.989830861334
1116.60305386594	628.631890356874	-443.792453079637
1114.86650168263	628.631890356874	-442.596707029796
1113.12994949933	628.631890356874	-441.402592711811
1111.39339731602	628.631890356874	-440.210110125682
1109.65684513271	630.36844254018	-439.019259271409
1107.92029294941	630.36844254018	-437.830040148993
1106.1837407661	630.36844254018	-436.642452758432
1104.44718858279	630.36844254018	-435.456497099728
1102.71063639949	630.36844254018	-434.27217317288
1100.97408421618	630.36844254018	-433.089480977888
1099.23753203288	630.36844254018	-431.908420514752
1097.50097984957	630.36844254018	-430.728991783472
1095.76442766626	630.36844254018	-429.551194784049
1094.02787548296	630.36844254018	-428.375029516482
1092.29132329965	630.36844254018	-427.20049598077
1090.55477111634	630.36844254018	-426.027594176915
1088.81821893304	630.36844254018	-424.856324104916
1087.08166674973	630.36844254018	-423.686685764773
1085.34511456643	630.36844254018	-422.518679156487
1083.60856238312	630.36844254018	-421.352304280056
1081.87201019981	630.36844254018	-420.187561135482
1080.13545801651	630.36844254018	-419.024449722764
1078.3989058332	630.36844254018	-417.862970041902
1076.66235364989	630.36844254018	-416.703122092896
1074.92580146659	630.36844254018	-415.544905875746
1073.18924928328	630.36844254018	-414.388321390452
1071.45269709998	630.36844254018	-413.233368637015
1069.71614491667	630.36844254018	-412.080047615433
1067.97959273336	630.36844254018	-410.928358325708
1066.24304055006	630.36844254018	-409.778300767839
1064.50648836675	630.36844254018	-408.629874941826
1062.76993618344	630.36844254018	-407.48308084767
1061.03338400014	630.36844254018	-406.337918485369
1059.29683181683	632.104994723486	-405.194387854924
1057.56027963352	632.104994723486	-404.052488956336
1055.82372745022	632.104994723486	-402.912221789604
1054.08717526691	632.104994723486	-401.773586354728
1052.35062308361	632.104994723486	-400.636582651708
1050.6140709003	632.104994723486	-399.501210680544
1048.87751871699	632.104994723486	-398.367470441237
1047.14096653369	632.104994723486	-397.235361933785
1045.40441435038	632.104994723486	-396.10488515819
1043.66786216707	633.841546906792	-394.976040114451
1041.93130998377	633.841546906792	-393.848826802568
1040.19475780046	633.841546906792	-392.723245222541
1038.45820561716	633.841546906792	-391.59929537437
1036.72165343385	633.841546906792	-390.476977258056
1034.98510125054	633.841546906792	-389.356290873597
1033.24854906724	633.841546906792	-388.237236220995
1031.51199688393	633.841546906792	-387.119813300249
1029.77544470062	633.841546906792	-386.004022111359
1028.03889251732	633.841546906792	-384.889862654325
1026.30234033401	633.841546906792	-383.777334929147
1024.56578815071	633.841546906792	-382.666438935826
1022.8292359674	633.841546906792	-381.55717467436
1021.09268378409	633.841546906792	-380.449542144751
1019.35613160079	633.841546906792	-379.343541346998
1017.61957941748	633.841546906792	-378.239172281101
1015.88302723417	633.841546906792	-377.13643494706
1014.14647505087	633.841546906792	-376.035329344875
1012.40992286756	633.841546906792	-374.935855474547
1010.67337068426	633.841546906792	-373.838013336075
1008.93681850095	633.841546906792	-372.741802929458
1007.20026631764	633.841546906792	-371.647224254698
1005.46371413434	633.841546906792	-370.554277311794
1003.72716195103	633.841546906792	-369.462962100746
1001.99060976772	633.841546906792	-368.373278621555
1000.25405758442	633.841546906792	-367.285226874219
998.517505401111	633.841546906792	-366.19880685874
996.780953217805	633.841546906792	-365.114018575117
995.044401034499	633.841546906792	-364.03086202335
993.307848851192	633.841546906792	-362.949337203439
991.571296667886	633.841546906792	-361.869444115384
989.83474448458	633.841546906792	-360.791182759185
988.098192301274	633.841546906792	-359.714553134843
986.361640117967	633.841546906792	-358.639555242357
984.625087934661	633.841546906792	-357.566189081726
982.888535751355	633.841546906792	-356.494454652952
981.151983568049	633.841546906792	-355.424351956034
979.415431384742	633.841546906792	-354.355880990973
977.678879201436	633.841546906792	-353.289041757767
975.94232701813	633.841546906792	-352.223834256417
974.205774834824	633.841546906792	-351.160258486924
972.469222651517	633.841546906792	-350.098314449287
970.732670468211	633.841546906792	-349.038002143506
968.996118284905	633.841546906792	-347.979321569581
967.259566101598	633.841546906792	-346.922272727512
965.523013918292	633.841546906792	-345.8668556173
963.786461734986	633.841546906792	-344.813070238943
962.04990955168	633.841546906792	-343.760916592443
960.313357368373	633.841546906792	-342.710394677799
958.576805185067	633.841546906792	-341.661504495011
956.840253001761	633.841546906792	-340.614246044079
955.103700818454	633.841546906792	-339.568619325003
953.367148635148	633.841546906792	-338.524624337784
951.630596451842	633.841546906792	-337.48226108242
949.894044268535	633.841546906792	-336.441529558913
948.157492085229	633.841546906792	-335.402429767262
946.420939901923	633.841546906792	-334.364961707467
944.684387718617	633.841546906792	-333.329125379528
942.94783553531	633.841546906792	-332.294920783445
941.211283352004	633.841546906792	-331.262347919219
939.474731168698	633.841546906792	-330.231406786848
937.738178985392	633.841546906792	-329.202097386334
936.001626802085	633.841546906792	-328.174419717676
934.265074618779	632.104994723486	-327.148373780874
932.528522435473	632.104994723486	-326.123959575928
930.791970252166	632.104994723486	-325.101177102839
929.05541806886	632.104994723486	-324.080026361605
927.318865885554	632.104994723486	-323.060507352228
925.582313702248	632.104994723486	-322.042620074706
923.845761518941	632.104994723486	-321.026364529041
922.109209335635	632.104994723486	-320.011740715232
920.372657152329	632.104994723486	-318.998748633279
918.636104969022	632.104994723486	-317.987388283183
916.899552785716	632.104994723486	-316.977659664942
915.16300060241	632.104994723486	-315.969562778558
913.426448419104	630.36844254018	-314.96309762403
911.689896235797	630.36844254018	-313.958264201358
909.953344052491	630.36844254018	-312.955062510542
908.216791869185	630.36844254018	-311.953492551582
906.480239685878	630.36844254018	-310.953554324478
904.743687502572	630.36844254018	-309.955247829231
903.007135319266	630.36844254018	-308.958573065839
901.27058313596	630.36844254018	-307.963530034304
899.534030952653	630.36844254018	-306.970118734625
897.797478769347	630.36844254018	-305.978339166802
896.060926586041	630.36844254018	-304.988191330835
894.324374402735	630.36844254018	-303.999675226725
892.587822219428	630.36844254018	-303.01279085447
890.851270036122	630.36844254018	-302.027538214072
889.114717852816	630.36844254018	-301.04391730553
887.378165669509	630.36844254018	-300.061928128844
885.641613486203	630.36844254018	-299.081570684014
883.905061302897	630.36844254018	-298.10284497104
882.168509119591	628.631890356874	-297.125750989923
880.431956936284	628.631890356874	-296.150288740661
878.695404752978	628.631890356874	-295.176458223256
876.958852569672	628.631890356874	-294.204259437707
875.222300386365	626.895338173567	-293.233692384014
873.485748203059	626.895338173567	-292.264757062177
871.749196019753	626.895338173567	-291.297453472196
870.012643836447	626.895338173567	-290.331781614071
868.27609165314	626.895338173567	-289.367741487803
866.539539469834	626.895338173567	-288.405333093391
864.802987286528	626.895338173567	-287.444556430835
863.066435103221	626.895338173567	-286.485411500135
861.329882919915	626.895338173567	-285.527898301291
859.593330736609	626.895338173567	-284.572016834303
857.856778553303	626.895338173567	-283.617767099171
856.120226369996	625.158785990261	-282.665149095896
854.38367418669	625.158785990261	-281.714162824477
852.647122003384	625.158785990261	-280.764808284914
850.910569820078	625.158785990261	-279.817085477207
849.174017636771	625.158785990261	-278.870994401356
847.437465453465	625.158785990261	-277.926535057361
845.700913270159	625.158785990261	-276.983707445223
843.964361086852	623.422233806955	-276.04251156494
842.227808903546	623.422233806955	-275.102947416514
840.49125672024	623.422233806955	-274.165014999944
838.754704536934	623.422233806955	-273.22871431523
837.018152353627	623.422233806955	-272.294045362372
835.281600170321	623.422233806955	-271.36100814137
833.545047987015	623.422233806955	-270.429602652225
831.808495803708	623.422233806955	-269.499828894936
830.071943620402	623.422233806955	-268.571686869502
828.335391437096	623.422233806955	-267.645176575925
826.59883925379	623.422233806955	-266.720298014204
824.862287070483	623.422233806955	-265.79705118434
823.125734887177	623.422233806955	-264.875436086331
821.389182703871	623.422233806955	-263.955452720178
819.652630520564	623.422233806955	-263.037101085882
817.916078337258	623.422233806955	-262.120381183442
816.179526153952	623.422233806955	-261.205293012858
814.442973970646	621.685681623649	-260.29183657413
812.706421787339	621.685681623649	-259.380011867258
810.969869604033	621.685681623649	-258.469818892242
809.233317420727	621.685681623649	-257.561257649083
807.496765237421	621.685681623649	-256.65432813778
805.760213054114	619.949129440342	-255.749030358332
804.023660870808	619.949129440342	-254.845364310741
802.287108687502	619.949129440342	-253.943329995007
800.550556504195	619.949129440342	-253.042927411128
798.814004320889	619.949129440342	-252.144156559105
797.077452137583	619.949129440342	-251.247017438939
795.340899954277	619.949129440342	-250.351510050628
793.60434777097	619.949129440342	-249.457634394174
791.867795587664	619.949129440342	-248.565390469576
790.131243404358	619.949129440342	-247.674778276834
788.394691221051	619.949129440342	-246.785797815949
786.658139037745	619.949129440342	-245.898449086919
784.921586854439	619.949129440342	-245.012732089746
783.185034671133	619.949129440342	-244.128646824428
781.448482487826	619.949129440342	-243.246193290967
779.71193030452	619.949129440342	-242.365371489362
777.975378121214	618.212577257036	-241.486181419613
776.238825937907	618.212577257036	-240.608623081721
774.502273754601	618.212577257036	-239.732696475684
772.765721571295	618.212577257036	-238.858401601504
771.029169387989	618.212577257036	-237.985738459179
769.292617204682	618.212577257036	-237.114707048711
767.556065021376	618.212577257036	-236.245307370099
765.81951283807	618.212577257036	-235.377539423343
764.082960654763	618.212577257036	-234.511403208444
762.346408471457	618.212577257036	-233.6468987254
760.609856288151	618.212577257036	-232.784025974213
758.873304104845	618.212577257036	-231.922784954882
757.136751921538	618.212577257036	-231.063175667406
755.400199738232	618.212577257036	-230.205198111787
753.663647554926	616.47602507373	-229.348852288025
751.92709537162	616.47602507373	-228.494138196118
750.190543188313	616.47602507373	-227.641055836067
748.453991005007	616.47602507373	-226.789605207873
746.717438821701	616.47602507373	-225.939786311535
744.980886638394	616.47602507373	-225.091599147053
743.244334455088	616.47602507373	-224.245043714427
741.507782271782	616.47602507373	-223.400120013657
739.771230088476	616.47602507373	-222.556828044743
738.034677905169	616.47602507373	-221.715167807686
736.298125721863	616.47602507373	-220.875139302484
734.561573538557	616.47602507373	-220.036742529139
732.82502135525	616.47602507373	-219.19997748765
731.088469171944	616.47602507373	-218.364844178017
729.351916988638	614.739472890423	-217.53134260024
727.615364805332	614.739472890423	-216.69947275432
725.878812622025	613.002920707117	-215.869234640255
724.142260438719	613.002920707117	-215.040628258047
722.405708255413	613.002920707117	-214.213653607695
720.669156072106	613.002920707117	-213.388310689199
718.9326038888	613.002920707117	-212.564599502559
717.196051705494	613.002920707117	-211.742520047775
715.459499522188	613.002920707117	-210.922072324848
713.722947338881	613.002920707117	-210.103256333776
711.986395155575	613.002920707117	-209.286072074561
710.249842972269	613.002920707117	-208.470519547202
708.513290788963	613.002920707117	-207.656598751699
706.776738605656	613.002920707117	-206.844309688052
705.04018642235	613.002920707117	-206.033652356261
703.303634239044	613.002920707117	-205.224626756326
701.567082055737	611.266368523811	-204.417232888248
699.830529872431	611.266368523811	-203.611470752026
698.093977689125	611.266368523811	-202.80734034766
696.357425505819	609.529816340505	-202.00484167515
694.620873322512	609.529816340505	-201.203974734496
692.884321139206	609.529816340505	-200.404739525698
691.1477689559	609.529816340505	-199.607136048756
689.411216772593	609.529816340505	-198.811164303671
687.674664589287	609.529816340505	-198.016824290442
685.938112405981	609.529816340505	-197.224116009069
684.201560222675	609.529816340505	-196.433039459552
682.465008039368	609.529816340505	-195.643594641891
680.728455856062	609.529816340505	-194.855781556086
678.991903672756	609.529816340505	-194.069600202137
677.255351489449	607.793264157198	-193.285050580045
675.518799306143	607.793264157198	-192.502132689809
673.782247122837	607.793264157198	-191.720846531429
672.045694939531	606.056711973892	-190.941192104905
670.309142756224	606.056711973892	-190.163169410237
668.572590572918	606.056711973892	-189.386778447425
666.836038389612	606.056711973892	-188.61201921647
665.099486206306	604.320159790586	-187.83889171737
663.362934022999	604.320159790586	-187.067395950127
661.626381839693	602.583607607279	-186.29753191474
659.889829656387	602.583607607279	-185.529299611209
658.15327747308	602.583607607279	-184.762699039534
656.416725289774	602.583607607279	-183.997730199716
654.680173106468	602.583607607279	-183.234393091753
652.943620923162	600.847055423973	-182.472687715647
651.207068739855	600.847055423973	-181.712614071397
649.470516556549	600.847055423973	-180.954172159002
647.733964373243	599.110503240667	-180.197361978465
645.997412189936	599.110503240667	-179.442183529783
644.26086000663	599.110503240667	-178.688636812957
642.524307823324	599.110503240667	-177.936721827988
640.787755640018	597.373951057361	-177.186438574874
639.051203456711	595.637398874054	-176.437787053617
637.314651273405	595.637398874054	-175.690767264216
635.578099090099	595.637398874054	-174.945379206671
633.841546906792	595.637398874054	-174.201622880982
632.104994723486	595.637398874054	-173.45949828715
630.36844254018	595.637398874054	-172.719005425173
628.631890356874	595.637398874054	-171.980144295053
626.895338173567	595.637398874054	-171.242914896789
625.158785990261	595.637398874054	-170.507317230381
623.422233806955	595.637398874054	-169.773351295829
621.685681623649	593.900846690748	-169.041017093133
619.949129440342	592.164294507442	-168.310314622294
618.212577257036	592.164294507442	-167.58124388331
616.47602507373	592.164294507442	-166.853804876183
614.739472890423	592.164294507442	-166.127997600912
613.002920707117	592.164294507442	-165.403822057497
611.266368523811	590.427742324135	-164.681278245938
609.529816340505	590.427742324135	-163.960366166235
607.793264157198	588.691190140829	-163.241085818389
606.056711973892	588.691190140829	-162.523437202398
604.320159790586	588.691190140829	-161.807420318264
602.583607607279	588.691190140829	-161.093035165986
600.847055423973	588.691190140829	-160.380281745564
599.110503240667	586.954637957523	-159.669160056998
597.373951057361	586.954637957523	-158.959670100288
595.637398874054	585.218085774217	-158.251811875435
593.900846690748	585.218085774217	-157.545585382437
592.164294507442	585.218085774217	-156.840990621296
590.427742324135	585.218085774217	-156.138027592011
588.691190140829	585.218085774217	-155.436696294582
586.954637957523	585.218085774217	-154.736996729009
585.218085774217	585.218085774217	-154.038928895292
583.48153359091	585.218085774217	-153.342492793432
581.744981407604	583.48153359091	-152.647688423427
580.008429224298	583.48153359091	-151.954515785279
578.271877040992	583.48153359091	-151.262974878987
576.535324857685	581.744981407604	-150.573065704551
574.798772674379	581.744981407604	-149.884788261971
573.062220491073	581.744981407604	-149.198142551248
571.325668307766	581.744981407604	-148.51312857238
569.58911612446	581.744981407604	-147.829746325369
567.852563941154	581.744981407604	-147.147995810214
566.116011757847	581.744981407604	-146.467877026914
564.379459574541	580.008429224298	-145.789389975472
562.642907391235	580.008429224298	-145.112534655885
560.906355207929	580.008429224298	-144.437311068154
559.169803024622	580.008429224298	-143.76371921228
557.433250841316	580.008429224298	-143.091759088261
555.69669865801	578.271877040992	-142.421430696099
553.960146474703	578.271877040992	-141.752734035793
552.223594291397	578.271877040992	-141.085669107343
550.487042108091	578.271877040992	-140.420235910749
548.750489924785	578.271877040992	-139.756434446012
547.013937741478	578.271877040992	-139.09426471313
545.277385558172	578.271877040992	-138.433726712105
543.540833374866	576.535324857685	-137.774820442936
541.80428119156	576.535324857685	-137.117545905623
540.067729008253	576.535324857685	-136.461903100166
538.331176824947	574.798772674379	-135.807892026565
536.594624641641	574.798772674379	-135.155512684821
534.858072458334	574.798772674379	-134.504765074932
533.121520275028	574.798772674379	-133.8556491969
531.384968091722	574.798772674379	-133.208165050724
529.648415908416	573.062220491073	-132.562312636404
527.911863725109	573.062220491073	-131.91809195394
526.175311541803	571.325668307766	-131.275503003332
524.438759358497	571.325668307766	-130.63454578458
522.70220717519	571.325668307766	-129.995220297685
520.965654991884	571.325668307766	-129.357526542646
519.229102808578	571.325668307766	-128.721464519463
517.492550625272	571.325668307766	-128.087034228136
515.755998441965	571.325668307766	-127.454235668665
514.019446258659	569.58911612446	-126.82306884105
512.282894075353	569.58911612446	-126.193533745292
510.546341892047	569.58911612446	-125.565630381389
508.80978970874	569.58911612446	-124.939358749343
507.073237525434	569.58911612446	-124.314718849153
505.336685342128	567.852563941154	-123.691710680819
503.600133158821	567.852563941154	-123.070334244341
501.863580975515	567.852563941154	-122.450589539719
500.127028792209	566.116011757847	-121.832476566954
498.390476608903	564.379459574541	-121.215995326044
496.653924425596	564.379459574541	-120.601145816991
494.91737224229	564.379459574541	-119.987928039794
493.180820058984	564.379459574541	-119.376341994453
491.444267875677	564.379459574541	-118.766387680968
489.707715692371	562.642907391235	-118.15806509934
487.971163509065	562.642907391235	-117.551374249567
486.234611325759	562.642907391235	-116.946315131651
484.498059142452	560.906355207929	-116.34288774559
482.761506959146	560.906355207929	-115.741092091386
481.02495477584	560.906355207929	-115.140928169038
479.288402592533	560.906355207929	-114.542395978547
477.551850409227	560.906355207929	-113.945495519911
475.815298225921	559.169803024622	-113.350226793132
474.078746042615	559.169803024622	-112.756589798208
472.342193859308	557.433250841316	-112.164584535141
470.605641676002	557.433250841316	-111.57421100393
468.869089492696	557.433250841316	-110.985469204575
467.132537309389	557.433250841316	-110.398359137076
465.395985126083	557.433250841316	-109.812880801434
463.659432942777	555.69669865801	-109.229034197647
461.922880759471	553.960146474703	-108.646819325717
460.186328576164	553.960146474703	-108.066236185643
458.449776392858	553.960146474703	-107.487284777425
456.713224209552	553.960146474703	-106.909965101063
454.976672026246	553.960146474703	-106.334277156557
453.240119842939	552.223594291397	-105.760220943907
451.503567659633	552.223594291397	-105.187796463114
449.767015476327	550.487042108091	-104.617003714177
448.03046329302	550.487042108091	-104.047842697095
446.293911109714	550.487042108091	-103.48031341187
444.557358926408	550.487042108091	-102.914415858502
442.820806743102	550.487042108091	-102.350150036989
441.084254559795	548.750489924785	-101.787515947332
439.347702376489	548.750489924785	-101.226513589532
437.611150193183	548.750489924785	-100.667142963587
435.874598009876	547.013937741478	-100.109404069499
434.13804582657	547.013937741478	-99.5532969072674
432.401493643264	547.013937741478	-98.9988214768915
430.664941459958	547.013937741478	-98.4459777783718
428.928389276651	547.013937741478	-97.8947658117082
427.191837093345	547.013937741478	-97.3451855769008
425.455284910039	547.013937741478	-96.7972370739495
423.718732726732	547.013937741478	-96.2509203028544
421.982180543426	545.277385558172	-95.7062352636154
420.24562836012	545.277385558172	-95.1631819562326
418.509076176814	545.277385558172	-94.621760380706
416.772523993507	545.277385558172	-94.0819705370354
415.035971810201	543.540833374866	-93.543812425221
413.299419626895	543.540833374866	-93.0072860452627
411.562867443589	543.540833374866	-92.4723913971606
409.826315260282	543.540833374866	-91.9391284809147
408.089763076976	543.540833374866	-91.4074972965249
406.35321089367	543.540833374866	-90.8774978439912
404.616658710363	541.80428119156	-90.3491301233137
402.880106527057	541.80428119156	-89.8223941344923
401.143554343751	541.80428119156	-89.2972898775271
399.407002160445	540.067729008253	-88.773817352418
397.670449977138	540.067729008253	-88.2519765591651
395.933897793832	540.067729008253	-87.7317674977683
394.197345610526	540.067729008253	-87.2131901682276
392.460793427219	538.331176824947	-86.6962445705431
390.724241243913	538.331176824947	-86.1809307047148
388.987689060607	538.331176824947	-85.6672485707426
387.251136877301	536.594624641641	-85.1551981686265
385.514584693994	536.594624641641	-84.6447794983666
383.778032510688	536.594624641641	-84.1359925599628
382.041480327382	536.594624641641	-83.6288373534152
380.304928144075	536.594624641641	-83.1233138787237
378.568375960769	534.858072458334	-82.6194221358884
376.831823777463	534.858072458334	-82.1171621249092
375.095271594157	533.121520275028	-81.6165338457862
373.35871941085	533.121520275028	-81.1175372985193
371.622167227544	531.384968091722	-80.6201724831085
369.885615044238	531.384968091722	-80.1244393995539
368.149062860932	529.648415908416	-79.6303380478555
366.412510677625	529.648415908416	-79.1378684280131
364.675958494319	529.648415908416	-78.647030540027
362.939406311013	529.648415908416	-78.1578243838969
361.202854127706	527.911863725109	-77.6702499596231
359.4663019444	527.911863725109	-77.1843072672053
357.729749761094	526.175311541803	-76.6999963066438
355.993197577788	526.175311541803	-76.2173170779383
354.256645394481	524.438759358497	-75.736269581089
352.520093211175	524.438759358497	-75.2568538160959
350.783541027869	522.70220717519	-74.7790697829589
349.046988844562	522.70220717519	-74.302917481678
347.310436661256	522.70220717519	-73.8283969122533
345.57388447795	522.70220717519	-73.3555080746847
343.837332294644	520.965654991884	-72.8842509689723
342.100780111337	520.965654991884	-72.4146255951161
340.364227928031	519.229102808578	-71.9466319531159
338.627675744725	517.492550625272	-71.480270042972
336.891123561418	515.755998441965	-71.0155398646841
335.154571378112	515.755998441965	-70.5524414182524
333.418019194806	514.019446258659	-70.0909747036769
331.6814670115	512.282894075353	-69.6311397209575
329.944914828193	512.282894075353	-69.1729364700942
328.208362644887	512.282894075353	-68.7163649510871
326.471810461581	510.546341892047	-68.2614251639362
324.735258278275	508.80978970874	-67.8081171086414
322.998706094968	508.80978970874	-67.3564407852027
321.262153911662	508.80978970874	-66.9063961936202
319.525601728356	507.073237525434	-66.4579833338938
317.789049545049	505.336685342128	-66.0112022060236
316.052497361743	505.336685342128	-65.5660528100095
314.315945178437	505.336685342128	-65.1225351458515
312.579392995131	503.600133158821	-64.6806492135497
310.842840811824	501.863580975515	-64.2403950131041
309.106288628518	501.863580975515	-63.8017725445146
307.369736445212	500.127028792209	-63.3647818077812
305.633184261905	498.390476608903	-62.929422802904
303.896632078599	498.390476608903	-62.4956955298829
302.160079895293	498.390476608903	-62.063599988718
300.423527711987	496.653924425596	-61.6331361794092
298.68697552868	494.91737224229	-61.2043041019566
296.950423345374	494.91737224229	-60.7771037563601
295.213871162068	493.180820058984	-60.3515351426198
293.477318978761	491.444267875677	-59.9275982607356
291.740766795455	491.444267875677	-59.5052931107076
290.004214612149	491.444267875677	-59.0846196925357
288.267662428843	489.707715692371	-58.6655780062199
286.531110245536	489.707715692371	-58.2481680517603
284.79455806223	487.971163509065	-57.8323898291568
283.058005878924	486.234611325759	-57.4182433384095
281.321453695617	486.234611325759	-57.0057285795184
279.584901512311	484.498059142452	-56.5948455524833
277.848349329005	484.498059142452	-56.1855942573044
276.111797145699	482.761506959146	-55.7779746939817
274.375244962392	481.02495477584	-55.3719868625151
272.638692779086	479.288402592533	-54.9676307629047
270.90214059578	477.551850409227	-54.5649063951504
269.165588412473	477.551850409227	-54.1638137592522
267.429036229167	477.551850409227	-53.7643528552102
265.692484045861	475.815298225921	-53.3665236830244
263.955931862555	474.078746042615	-52.9703262426947
262.219379679248	472.342193859308	-52.5757605342211
260.482827495942	470.605641676002	-52.1828265576037
260.482827495942	468.869089492696	-52.1828265576037
258.746275312636	467.132537309389	-51.7915243128424
257.00972312933	467.132537309389	-51.4018537999372
255.273170946023	465.395985126083	-51.0138150188883
253.536618762717	463.659432942777	-50.6274079696954
251.800066579411	461.922880759471	-50.2426326523587
250.063514396104	461.922880759471	-49.8594890668782
248.326962212798	460.186328576164	-49.4779772132538
246.590410029492	460.186328576164	-49.0980970914855
244.853857846186	458.449776392858	-48.7198487015734
243.117305662879	458.449776392858	-48.3432320435174
241.380753479573	456.713224209552	-47.9682471173176
239.644201296267	454.976672026246	-47.594893922974
237.90764911296	454.976672026246	-47.2231724604864
236.171096929654	453.240119842939	-46.853082729855
234.434544746348	453.240119842939	-46.4846247310798
232.697992563042	451.503567659633	-46.1177984641607
230.961440379735	451.503567659633	-45.7526039290978
229.224888196429	449.767015476327	-45.389041125891
227.488336013123	449.767015476327	-45.0271100545403
225.751783829816	449.767015476327	-44.6668107150458
224.01523164651	449.767015476327	-44.3081431074074
222.278679463204	449.767015476327	-43.9511072316252
220.542127279898	449.767015476327	-43.5957030876991
218.805575096591	449.767015476327	-43.2419306756292
217.069022913285	449.767015476327	-42.8897899954155
215.332470729979	451.503567659633	-42.5392810470578
213.595918546673	451.503567659633	-42.1904038305563
211.859366363366	453.240119842939	-41.843158345911
210.12281418006	453.240119842939	-41.4975445931218
208.386261996754	454.976672026246	-41.1535625721887
208.386261996754	456.713224209552	-41.1535625721887
206.649709813447	458.449776392858	-40.8112122831118
206.649709813447	460.186328576164	-40.8112122831118
204.913157630141	461.922880759471	-40.4704937258911
204.913157630141	463.659432942777	-40.4704937258911
