# Supplementary material for: Mechanics of Drosophila wing deployment
Source: Nat Commun. 2024 Dec 11;15:10577. doi: 10.1038/s41467-024-54527-0 (PMC11634967; doi:10.1038/s41467-024-54527-0)
Supplement: Supplementary file 18 — Source data [file 41467_2024_54527_MOESM18_ESM.zip › source_data/figS2c/figS2c_0060.txt]

x_um	y_um	z_um
0	0	-18.6718988373116
0	-1.73655218330628	-18.6718988373116
1.73655218330628	-3.47310436661256	-17.7798069513573
1.73655218330628	-5.20965654991884	-17.7798069513573
1.73655218330628	-6.94620873322512	-17.7798069513573
1.73655218330628	-8.6827609165314	-17.7798069513573
3.47310436661256	-10.4193130998377	-16.8931645108078
5.20965654991884	-12.155865283144	-16.011971515663
5.20965654991884	-13.8924174664502	-16.011971515663
6.94620873322512	-15.6289696497565	-15.1362279659229
8.6827609165314	-17.3655218330628	-14.2659338615874
8.6827609165314	-19.1020740163691	-14.2659338615874
10.4193130998377	-20.8386261996754	-13.4010892026567
12.155865283144	-22.5751783829816	-12.5416939891307
12.155865283144	-24.3117305662879	-12.5416939891307
13.8924174664502	-26.0482827495942	-11.6877482210093
15.6289696497565	-27.7848349329005	-10.8392518982927
15.6289696497565	-29.5213871162068	-10.8392518982927
17.3655218330628	-31.2579392995131	-9.99620502098075
19.1020740163691	-32.9944914828193	-9.15860758907351
20.8386261996754	-34.7310436661256	-8.32645960257097
22.5751783829816	-36.4675958494319	-7.49976106147314
22.5751783829816	-38.2041480327382	-7.49976106147314
24.3117305662879	-39.9407002160445	-6.67851196578
26.0482827495942	-41.6772523993507	-5.86271231549156
27.7848349329005	-41.6772523993507	-5.05236211060782
29.5213871162068	-43.413804582657	-4.24746135112878
29.5213871162068	-45.1503567659633	-4.24746135112878
31.2579392995131	-46.8869089492696	-3.44801003705444
32.9944914828193	-48.6234611325759	-2.65400816838479
32.9944914828193	-50.3600133158821	-2.65400816838479
34.7310436661256	-52.0965654991884	-1.86545574511985
36.4675958494319	-53.8331176824947	-1.08235276725961
36.4675958494319	-55.569669865801	-1.08235276725961
36.4675958494319	-57.3062220491073	-1.08235276725961
38.2041480327382	-59.0427742324135	-0.304699234804062
39.9407002160445	-60.7793264157198	0.467504852246783
39.9407002160445	-62.5158785990261	0.467504852246783
39.9407002160445	-64.2524307823324	0.467504852246783
39.9407002160445	-65.9889829656387	0.467504852246783
41.6772523993507	-67.7255351489449	1.23425949389293
43.413804582657	-69.4620873322512	1.99556469013438
43.413804582657	-71.1986395155575	1.99556469013438
43.413804582657	-72.9351916988638	1.99556469013438
45.1503567659633	-74.6717438821701	2.75142044097112
45.1503567659633	-76.4082960654763	2.75142044097112
46.8869089492696	-78.1448482487826	3.50182674640317
48.6234611325759	-79.8814004320889	4.24678360643052
50.3600133158821	-81.6179526153952	4.98629102105317
52.0965654991884	-83.3545047987015	5.72034899027112
53.8331176824947	-83.3545047987015	6.44895751408437
55.569669865801	-85.0910569820078	7.17211659249292
57.3062220491073	-86.827609165314	7.88982622549678
59.0427742324135	-88.5641613486203	8.60208641309593
60.7793264157198	-90.3007135319266	9.30889715529038
62.5158785990261	-90.3007135319266	10.0102584520801
64.2524307823324	-92.0372657152329	10.7061703034652
65.9889829656387	-93.7738178985391	11.3966327094456
67.7255351489449	-95.5103700818454	12.0816456700212
69.4620873322512	-97.2469222651517	12.7612091851922
71.1986395155575	-98.983474448458	13.4353232549584
72.9351916988638	-100.720026631764	14.10398787932
74.6717438821701	-102.456578815071	14.7672030582768
76.4082960654763	-104.193130998377	15.424968791829
78.1448482487826	-104.193130998377	16.0772850799765
79.8814004320889	-105.929683181683	16.7241519227192
81.6179526153952	-107.666235364989	17.3655693200573
83.3545047987015	-109.402787548296	18.0015372719906
85.0910569820078	-111.139339731602	18.6320557785193
86.827609165314	-112.875891914908	19.2571248396433
88.5641613486203	-114.612444098215	19.8767444553625
88.5641613486203	-116.348996281521	19.8767444553625
90.3007135319266	-118.085548464827	20.4909146256771
92.0372657152329	-119.822100648133	21.099635350587
92.0372657152329	-121.55865283144	21.099635350587
92.0372657152329	-123.295205014746	21.099635350587
93.7738178985391	-125.031757198052	21.7029066300921
95.5103700818454	-126.768309381358	22.3007284641926
97.2469222651517	-126.768309381358	22.8931008528884
98.983474448458	-128.504861564665	23.4800237961795
100.720026631764	-128.504861564665	24.0614972940658
102.456578815071	-130.241413747971	24.6375213465475
104.193130998377	-131.977965931277	25.2080959536245
105.929683181683	-133.714518114584	25.7732211152967
107.666235364989	-135.45107029789	26.3328968315643
109.402787548296	-137.187622481196	26.8871231024272
111.139339731602	-137.187622481196	27.4358999278854
112.875891914908	-138.924174664502	27.9792273079388
114.612444098215	-140.660726847809	28.5171052425876
116.348996281521	-142.397279031115	29.0495337318317
118.085548464827	-142.397279031115	29.5765127756711
119.822100648133	-142.397279031115	30.0980423741058
121.55865283144	-144.133831214421	30.6141225271357
123.295205014746	-145.870383397728	31.124753234761
125.031757198052	-145.870383397728	31.6299344969816
126.768309381358	-147.606935581034	32.1296663137975
128.504861564665	-149.34348776434	32.6239486852087
130.241413747971	-149.34348776434	33.1127816112151
131.977965931277	-149.34348776434	33.5961650918169
133.714518114584	-151.080039947646	34.074099127014
135.45107029789	-152.816592130953	34.5465837168064
137.187622481196	-154.553144314259	35.0136188611941
138.924174664502	-154.553144314259	35.4752045601771
140.660726847809	-156.289696497565	35.9313408137554
142.397279031115	-156.289696497565	36.3820276219289
144.133831214421	-158.026248680872	36.8272649846978
145.870383397728	-159.762800864178	37.267052902062
147.606935581034	-159.762800864178	37.7013913740215
149.34348776434	-161.499353047484	38.1302804005763
151.080039947646	-163.23590523079	38.5537199817264
152.816592130953	-163.23590523079	38.9717101174718
154.553144314259	-164.972457414097	39.3842508078125
156.289696497565	-164.972457414097	39.7913420527485
158.026248680872	-166.709009597403	40.1929838522798
159.762800864178	-166.709009597403	40.5891762064064
161.499353047484	-168.445561780709	40.9799191151283
163.23590523079	-168.445561780709	41.3652125784455
164.972457414097	-170.182113964016	41.745056596358
166.709009597403	-170.182113964016	42.1194511688658
168.445561780709	-170.182113964016	42.4883962959689
170.182113964016	-171.918666147322	42.8518919776673
171.918666147322	-173.655218330628	43.209938213961
173.655218330628	-173.655218330628	43.56253500485
175.391770513934	-175.391770513934	43.9096823503343
177.128322697241	-175.391770513934	44.2513802504139
178.864874880547	-177.128322697241	44.5876287050888
180.601427063853	-177.128322697241	44.918427714359
182.337979247159	-178.864874880547	45.2437772782245
184.074531430466	-178.864874880547	45.5636773966853
185.811083613772	-180.601427063853	45.8781280697414
187.547635797078	-180.601427063853	46.1871292973928
189.284187980385	-180.601427063853	46.4906810796395
191.020740163691	-182.337979247159	46.7887834164815
192.757292346997	-184.074531430466	47.0814363079188
194.493844530303	-184.074531430466	47.3686397539514
196.23039671361	-184.074531430466	47.6503937545794
197.966948896916	-184.074531430466	47.9266983098026
199.703501080222	-185.811083613772	48.1975534196211
201.440053263529	-187.547635797078	48.4629590840349
203.176605446835	-187.547635797078	48.722915303044
204.913157630141	-187.547635797078	48.9774220766484
206.649709813447	-189.284187980385	49.2264794048481
208.386261996754	-189.284187980385	49.4700872876432
210.12281418006	-191.020740163691	49.7082457250335
211.859366363366	-191.020740163691	49.9409547170191
213.595918546673	-192.757292346997	50.1682142636
215.332470729979	-192.757292346997	50.3900243647762
217.069022913285	-194.493844530303	50.6063850205477
218.805575096591	-194.493844530303	50.8172962309146
220.542127279898	-196.23039671361	51.0227579958767
222.278679463204	-197.966948896916	51.2227703154341
224.01523164651	-197.966948896916	51.4173331895868
225.751783829816	-197.966948896916	51.6064466183349
227.488336013123	-199.703501080222	51.7901106016782
229.224888196429	-201.440053263529	51.9683251396168
230.961440379735	-201.440053263529	52.1410902321507
232.697992563042	-201.440053263529	52.3084058792799
234.434544746348	-203.176605446835	52.4702720810045
236.171096929654	-203.176605446835	52.6266888373243
237.90764911296	-204.913157630141	52.7776561482394
239.644201296267	-204.913157630141	52.9231740137499
241.380753479573	-206.649709813447	53.0632424338556
243.117305662879	-208.386261996754	53.1978614085566
244.853857846186	-208.386261996754	53.327030937853
246.590410029492	-210.12281418006	53.4507510217446
248.326962212798	-211.859366363366	53.5690216602315
250.063514396104	-211.859366363366	53.6818428533137
251.800066579411	-213.595918546673	53.7892146009913
253.536618762717	-215.332470729979	53.8911369032641
255.273170946023	-215.332470729979	53.9876097601323
257.00972312933	-215.332470729979	54.0786331715957
258.746275312636	-217.069022913285	54.1642071376544
260.482827495942	-218.805575096591	54.2443316583085
262.219379679248	-218.805575096591	54.3190067335578
263.955931862555	-220.542127279898	54.3882323634025
265.692484045861	-222.278679463204	54.4520085478424
267.429036229167	-222.278679463204	54.5103352868776
269.165588412473	-224.01523164651	54.5632125805082
270.90214059578	-225.751783829816	54.610640428734
272.638692779086	-227.488336013123	54.6526188315552
274.375244962392	-229.224888196429	54.6891477889716
276.111797145699	-229.224888196429	54.7202273009833
277.848349329005	-230.961440379735	54.7458573675904
279.584901512311	-232.697992563042	54.7660379887927
281.321453695617	-232.697992563042	54.7807691645904
283.058005878924	-234.434544746348	54.7900508949833
284.79455806223	-236.171096929654	54.7938831799716
286.531110245536	-236.171096929654	54.7922660195551
288.267662428843	-237.90764911296	54.785199413734
290.004214612149	-239.644201296267	54.7726833625081
291.740766795455	-239.644201296267	54.7547178658776
293.477318978761	-239.644201296267	54.7313029238423
295.213871162068	-241.380753479573	54.7024385364024
296.950423345374	-243.117305662879	54.6681247035578
298.68697552868	-243.117305662879	54.6283614253084
300.423527711987	-244.853857846186	54.5831487016544
302.160079895293	-244.853857846186	54.5324865325956
303.896632078599	-246.590410029492	54.4763749181322
305.633184261905	-246.590410029492	54.414813858264
307.369736445212	-246.590410029492	54.3478033529912
309.106288628518	-248.326962212798	54.2753434023136
310.842840811824	-250.063514396104	54.1974340062314
312.579392995131	-250.063514396104	54.1140751647444
314.315945178437	-251.800066579411	54.0252668778528
316.052497361743	-251.800066579411	53.9310091455565
317.789049545049	-253.536618762717	53.8313019678554
319.525601728356	-253.536618762717	53.7261453447497
321.262153911662	-255.273170946023	53.6155392762393
322.998706094968	-257.00972312933	53.4994837623241
324.735258278275	-257.00972312933	53.3779788030043
326.471810461581	-258.746275312636	53.2510243982798
328.208362644887	-260.482827495942	53.1186205481505
329.944914828193	-260.482827495942	52.9807672526166
331.6814670115	-260.482827495942	52.837464511678
333.418019194806	-262.219379679248	52.6887123253346
335.154571378112	-263.955931862555	52.5345106935866
336.891123561418	-263.955931862555	52.3748596164339
338.627675744725	-263.955931862555	52.2097590938764
340.364227928031	-263.955931862555	52.0392091259143
342.100780111337	-265.692484045861	51.8632097125475
343.837332294644	-265.692484045861	51.681760853776
345.57388447795	-267.429036229167	51.4948625495997
347.310436661256	-267.429036229167	51.3025148000188
349.046988844562	-267.429036229167	51.1047176050332
350.783541027869	-267.429036229167	50.9014709646429
352.520093211175	-267.429036229167	50.6927748788478
354.256645394481	-269.165588412473	50.4786293476481
355.993197577788	-269.165588412473	50.2590343710437
357.729749761094	-269.165588412473	50.0339899490346
359.4663019444	-269.165588412473	49.8034960816208
361.202854127706	-270.90214059578	49.5675527688022
362.939406311013	-270.90214059578	49.326160010579
364.675958494319	-270.90214059578	49.0793178069511
366.412510677625	-270.90214059578	48.8270261579185
368.149062860932	-270.90214059578	48.5692850634811
369.885615044238	-270.90214059578	48.3060945236391
371.622167227544	-270.90214059578	48.0374545383924
373.35871941085	-270.90214059578	47.763365107741
375.095271594157	-270.90214059578	47.4838262316849
376.831823777463	-270.90214059578	47.1988379102241
378.568375960769	-270.90214059578	46.9084001433586
380.304928144075	-270.90214059578	46.6125129310884
382.041480327382	-270.90214059578	46.3111762734134
383.778032510688	-272.638692779086	46.0043901703338
385.514584693994	-272.638692779086	45.6921546218495
387.251136877301	-272.638692779086	45.3744696279605
388.987689060607	-272.638692779086	45.0513351886668
390.724241243913	-272.638692779086	44.7227513039684
392.460793427219	-272.638692779086	44.3887179738653
394.197345610526	-274.375244962392	44.0492351983575
395.933897793832	-274.375244962392	43.704302977445
397.670449977138	-274.375244962392	43.3539213111278
399.407002160445	-274.375244962392	42.9980901994059
401.143554343751	-274.375244962392	42.6368096422793
402.880106527057	-274.375244962392	42.270079639748
404.616658710363	-274.375244962392	41.897900191812
406.35321089367	-274.375244962392	41.5202712984713
408.089763076976	-274.375244962392	41.1371929597259
409.826315260282	-274.375244962392	40.7486651755758
411.562867443589	-274.375244962392	40.354687946021
413.299419626895	-274.375244962392	39.9552612710615
415.035971810201	-274.375244962392	39.5503851506973
416.772523993507	-274.375244962392	39.1400595849284
418.509076176814	-274.375244962392	38.7242845737548
420.24562836012	-274.375244962392	38.3030601171765
421.982180543426	-274.375244962392	37.8763862151935
423.718732726732	-274.375244962392	37.4442628678058
425.455284910039	-274.375244962392	37.0066900750134
427.191837093345	-274.375244962392	36.5636678368163
428.928389276651	-274.375244962392	36.1151961532145
430.664941459958	-274.375244962392	35.661275024208
432.401493643264	-274.375244962392	35.2019044497969
434.13804582657	-274.375244962392	34.737084429981
435.874598009876	-274.375244962392	34.2668149647604
437.611150193183	-274.375244962392	33.7910960541351
439.347702376489	-274.375244962392	33.3099276981051
441.084254559795	-274.375244962392	32.8233098966704
442.820806743102	-274.375244962392	32.331242649831
444.557358926408	-274.375244962392	31.8337259575869
446.293911109714	-274.375244962392	31.3307598199382
448.03046329302	-274.375244962392	30.8223442368847
449.767015476327	-274.375244962392	30.3084792084265
451.503567659633	-274.375244962392	29.7891647345636
453.240119842939	-274.375244962392	29.264400815296
454.976672026246	-274.375244962392	28.7341874506238
456.713224209552	-274.375244962392	28.1985246405468
458.449776392858	-274.375244962392	27.6574123850651
460.186328576164	-274.375244962392	27.1108506841787
461.922880759471	-274.375244962392	26.5588395378876
463.659432942777	-274.375244962392	26.0013789461918
465.395985126083	-274.375244962392	25.4384689090914
467.132537309389	-274.375244962392	24.8701094265862
468.869089492696	-274.375244962392	24.2963004986764
470.605641676002	-274.375244962392	23.7170421253618
472.342193859308	-274.375244962392	23.1323343066425
474.078746042615	-274.375244962392	22.5421770425185
475.815298225921	-274.375244962392	21.9465703329899
477.551850409227	-274.375244962392	21.3455141780565
479.288402592533	-274.375244962392	20.7390085777184
481.02495477584	-274.375244962392	20.1270535319756
482.761506959146	-274.375244962392	19.5096490408282
484.498059142452	-274.375244962392	18.886795104276
486.234611325759	-274.375244962392	18.2584917223191
487.971163509065	-274.375244962392	17.6247388949576
489.707715692371	-274.375244962392	16.9855366221913
491.444267875677	-274.375244962392	16.3408849040203
493.180820058984	-274.375244962392	15.6907837404447
494.91737224229	-274.375244962392	15.0352331314643
496.653924425596	-272.638692779086	14.3742330770793
498.390476608903	-272.638692779086	13.7077835772895
500.127028792209	-272.638692779086	13.035884632095
501.863580975515	-272.638692779086	12.3585362414959
503.600133158821	-272.638692779086	11.675738405492
505.336685342128	-272.638692779086	10.9874911240834
507.073237525434	-272.638692779086	10.2937943972702
508.80978970874	-272.638692779086	9.59464822505223
510.546341892047	-272.638692779086	8.89005260742958
512.282894075353	-272.638692779086	8.1800075444022
514.019446258659	-272.638692779086	7.46451303597019
515.755998441965	-272.638692779086	6.74356908213339
517.492550625272	-272.638692779086	6.01717568289197
519.229102808578	-272.638692779086	5.28533283824577
520.965654991884	-272.638692779086	4.54804054819496
522.70220717519	-272.638692779086	3.80529881273942
524.438759358497	-272.638692779086	3.05710763187915
526.175311541803	-274.375244962392	2.30346700561421
527.911863725109	-274.375244962392	1.54437693394454
529.648415908416	-274.375244962392	0.779837416870201
531.384968091722	-274.375244962392	0.00984845439113613
533.121520275028	-274.375244962392	-0.765589953492604
534.858072458334	-274.375244962392	-1.54647780678101
536.594624641641	-274.375244962392	-2.33281510547418
538.331176824947	-276.111797145699	-3.12460184957201
540.067729008253	-276.111797145699	-3.92183803907457
541.80428119156	-276.111797145699	-4.72452367398181
543.540833374866	-276.111797145699	-5.53265875429377
545.277385558172	-277.848349329005	-6.3462432800104
547.013937741478	-277.848349329005	-7.16527725113176
548.750489924785	-277.848349329005	-7.98976066765779
550.487042108091	-277.848349329005	-8.81969352958849
552.223594291397	-277.848349329005	-9.65507583692398
553.960146474703	-279.584901512311	-10.4959075896641
555.69669865801	-279.584901512311	-11.3421887878089
557.433250841316	-281.321453695617	-12.1939194313585
559.169803024622	-281.321453695617	-13.0510995203127
560.906355207929	-281.321453695617	-13.9137290546717
562.642907391235	-283.058005878924	-14.7818080344353
564.379459574541	-283.058005878924	-15.6553364596036
566.116011757847	-284.79455806223	-16.5343143301766
567.852563941154	-284.79455806223	-17.4187416461544
569.58911612446	-284.79455806223	-18.3086184075368
571.325668307766	-284.79455806223	-19.203944614324
573.062220491073	-286.531110245536	-20.1047202665158
574.798772674379	-286.531110245536	-21.0109453641123
576.535324857685	-288.267662428843	-21.9226199071135
578.271877040992	-288.267662428843	-22.8397438955195
580.008429224298	-288.267662428843	-23.7623173293301
581.744981407604	-288.267662428843	-24.6903402085454
583.48153359091	-290.004214612149	-25.6238125331654
585.218085774217	-291.740766795455	-26.5627343031902
586.954637957523	-291.740766795455	-27.5071055186196
588.691190140829	-293.477318978761	-28.4569261794537
590.427742324135	-295.213871162068	-29.4121962856926
592.164294507442	-295.213871162068	-30.3729158373361
593.900846690748	-295.213871162068	-31.3390848343843
595.637398874054	-296.950423345374	-32.3107032768372
597.373951057361	-298.68697552868	-33.2877711646948
599.110503240667	-300.423527711987	-34.2702884979572
600.847055423973	-300.423527711987	-35.2582552766241
602.583607607279	-302.160079895293	-36.2516715006959
604.320159790586	-302.160079895293	-37.2505371701723
606.056711973892	-303.896632078599	-38.2548522850535
607.793264157198	-305.633184261905	-39.2646168453392
609.529816340505	-305.633184261905	-40.2798308510298
611.266368523811	-305.633184261905	-41.300494302125
613.002920707117	-307.369736445212	-42.3266071986249
614.739472890423	-309.106288628518	-43.3581695405295
616.47602507373	-310.842840811824	-44.3951813278388
618.212577257036	-312.579392995131	-45.4376425605528
619.949129440342	-312.579392995131	-46.4855532386715
621.685681623649	-314.315945178437	-47.5389133621949
623.422233806955	-316.052497361743	-48.597722931123
625.158785990261	-316.052497361743	-49.6619819454559
626.895338173567	-317.789049545049	-50.7316904051933
626.895338173567	-319.525601728356	-50.7316904051933
628.631890356874	-321.262153911662	-51.8068483103355
630.36844254018	-322.998706094968	-52.8874556608825
632.104994723486	-324.735258278275	-53.9735124568341
632.104994723486	-326.471810461581	-53.9735124568341
633.841546906792	-328.208362644887	-55.0650186981904
633.841546906792	-329.944914828193	-55.0650186981904
635.578099090099	-331.6814670115	-56.1619743849514
637.314651273405	-333.418019194806	-57.2643795171171
639.051203456711	-335.154571378112	-58.3722340946875
640.787755640018	-336.891123561418	-59.4855381176626
642.524307823324	-336.891123561418	-60.6042915860424
644.26086000663	-336.891123561418	-61.7284944998269
645.997412189936	-338.627675744725	-62.8581468590161
647.733964373243	-340.364227928031	-63.9932486636099
649.470516556549	-342.100780111337	-65.1337999136086
651.207068739855	-343.837332294644	-66.2798006090119
651.207068739855	-345.57388447795	-66.2798006090119
651.207068739855	-347.310436661256	-66.2798006090119
652.943620923162	-349.046988844562	-67.4312507498199
654.680173106468	-350.783541027869	-68.5881503360326
654.680173106468	-352.520093211175	-68.5881503360326
656.416725289774	-354.256645394481	-69.75049936765
656.416725289774	-355.993197577788	-69.75049936765
656.416725289774	-357.729749761094	-69.75049936765
658.15327747308	-359.4663019444	-70.9182978446721
659.889829656387	-361.202854127706	-72.0915457670988
661.626381839693	-362.939406311013	-73.2702431349304
663.362934022999	-364.675958494319	-74.4543899481665
665.099486206306	-366.412510677625	-75.6439862068075
665.099486206306	-368.149062860932	-75.6439862068075
666.836038389612	-369.885615044238	-76.839031910853
668.572590572918	-371.622167227544	-78.0395270603034
670.309142756224	-371.622167227544	-79.2454716551583
672.045694939531	-373.35871941085	-80.4568656954181
673.782247122837	-375.095271594157	-81.6737091810824
675.518799306143	-376.831823777463	-82.8960021121514
677.255351489449	-378.568375960769	-84.1237444886253
678.991903672756	-378.568375960769	-85.3569363105038
680.728455856062	-380.304928144075	-86.5955775777869
682.465008039368	-382.041480327382	-87.8396682904748
684.201560222675	-382.041480327382	-89.0892084485675
685.938112405981	-383.778032510688	-90.3441980520646
687.674664589287	-385.514584693994	-91.6046371009666
689.411216772593	-385.514584693994	-92.8705255952734
691.1477689559	-385.514584693994	-94.1418635349847
692.884321139206	-387.251136877301	-95.4186509201008
694.620873322512	-387.251136877301	-96.7008877506216
696.357425505819	-387.251136877301	-97.9885740265471
698.093977689125	-387.251136877301	-99.2817097478773
699.830529872431	-387.251136877301	-100.580294914612
701.567082055737	-387.251136877301	-101.884329526752
703.303634239044	-387.251136877301	-103.193813584296
705.04018642235	-387.251136877301	-104.508747087245
706.776738605656	-387.251136877301	-105.829130035599
708.513290788963	-387.251136877301	-107.154962429357
710.249842972269	-387.251136877301	-108.48624426852
711.986395155575	-387.251136877301	-109.822975553088
713.722947338881	-385.514584693994	-111.16515628306
715.459499522188	-385.514584693994	-112.512786458438
717.196051705494	-385.514584693994	-113.865866079219
718.9326038888	-385.514584693994	-115.224395145406
720.669156072106	-385.514584693994	-116.588373656997
722.405708255413	-385.514584693994	-117.957801613993
724.142260438719	-385.514584693994	-119.332679016394
725.878812622025	-385.514584693994	-120.713005864199
727.615364805332	-383.778032510688	-122.098782157409
729.351916988638	-383.778032510688	-123.490007896024
731.088469171944	-383.778032510688	-124.886683080044
732.82502135525	-383.778032510688	-126.288807709468
734.561573538557	-382.041480327382	-127.696381784296
736.298125721863	-382.041480327382	-129.10940530453
738.034677905169	-382.041480327382	-130.527878270168
739.771230088476	-382.041480327382	-131.951800681211
741.507782271782	-382.041480327382	-133.381172537659
743.244334455088	-380.304928144075	-134.815993839511
744.980886638394	-378.568375960769	-136.256264586768
746.717438821701	-378.568375960769	-137.70198477943
748.453991005007	-378.568375960769	-139.153154417497
750.190543188313	-376.831823777463	-140.609773500968
751.92709537162	-375.095271594157	-142.071842029844
753.663647554926	-375.095271594157	-143.539360004124
755.400199738232	-375.095271594157	-145.012327423809
757.136751921538	-375.095271594157	-146.490744288899
758.873304104845	-373.35871941085	-147.974610599394
760.609856288151	-373.35871941085	-149.463926355293
762.346408471457	-373.35871941085	-150.958691556597
764.082960654763	-371.622167227544	-152.458906203306
765.81951283807	-371.622167227544	-153.96457029542
767.556065021376	-371.622167227544	-155.475683832938
769.292617204682	-371.622167227544	-156.992246815861
771.029169387989	-369.885615044238	-158.514259244188
772.765721571295	-369.885615044238	-160.04172111792
774.502273754601	-369.885615044238	-161.574632437057
776.238825937907	-368.149062860932	-163.112993201599
777.975378121214	-368.149062860932	-164.656803411545
779.71193030452	-368.149062860932	-166.206063066896
781.448482487826	-368.149062860932	-167.760772167652
783.185034671133	-368.149062860932	-169.320930713813
784.921586854439	-366.412510677625	-170.886538705378
786.658139037745	-366.412510677625	-172.457596142348
788.394691221051	-364.675958494319	-174.034103024722
790.131243404358	-364.675958494319	-175.616059352501
791.867795587664	-364.675958494319	-177.203465125685
793.60434777097	-362.939406311013	-178.796320344274
795.340899954277	-362.939406311013	-180.394625008267
797.077452137583	-362.939406311013	-181.998379117665
798.814004320889	-361.202854127706	-183.607582672468
800.550556504195	-361.202854127706	-185.222235672675
802.287108687502	-361.202854127706	-186.842338118288
804.023660870808	-361.202854127706	-188.467890009304
805.760213054114	-359.4663019444	-190.098891345726
807.496765237421	-357.729749761094	-191.735342127552
809.233317420727	-357.729749761094	-193.377242354783
810.969869604033	-357.729749761094	-195.024592027419
812.706421787339	-357.729749761094	-196.677391145459
814.442973970646	-357.729749761094	-198.335639708904
816.179526153952	-357.729749761094	-199.999337717754
817.916078337258	-355.993197577788	-201.668485172008
819.652630520564	-355.993197577788	-203.343082071667
821.389182703871	-355.993197577788	-205.023128416731
823.125734887177	-354.256645394481	-206.7086242072
824.862287070483	-354.256645394481	-208.399569443073
826.59883925379	-354.256645394481	-210.095964124351
828.335391437096	-354.256645394481	-211.797808251033
830.071943620402	-352.520093211175	-213.505101823121
831.808495803708	-352.520093211175	-215.217844840613
833.545047987015	-352.520093211175	-216.93603730351
835.281600170321	-350.783541027869	-218.659679211811
837.018152353627	-350.783541027869	-220.388770565517
838.754704536934	-350.783541027869	-222.123311364628
840.49125672024	-350.783541027869	-223.863301609143
842.227808903546	-349.046988844562	-225.608741299064
843.964361086852	-349.046988844562	-227.359630434388
845.700913270159	-349.046988844562	-229.115969015118
847.437465453465	-349.046988844562	-230.877757041252
849.174017636771	-347.310436661256	-232.644994512792
850.910569820078	-347.310436661256	-234.417681429735
852.647122003384	-347.310436661256	-236.195817792084
854.38367418669	-345.57388447795	-237.979403599837
856.120226369996	-345.57388447795	-239.768438852995
857.856778553303	-343.837332294644	-241.562923551557
859.593330736609	-343.837332294644	-243.362857695524
861.329882919915	-343.837332294644	-245.168241284896
863.066435103221	-343.837332294644	-246.979074319673
864.802987286528	-343.837332294644	-248.795356799854
866.539539469834	-342.100780111337	-250.61708872544
868.27609165314	-340.364227928031	-252.444270096431
870.012643836447	-340.364227928031	-254.276900912826
871.749196019753	-340.364227928031	-256.114981174626
873.485748203059	-338.627675744725	-257.958510881831
875.222300386365	-338.627675744725	-259.807490034441
876.958852569672	-338.627675744725	-261.661918632455
878.695404752978	-338.627675744725	-263.521796675874
880.431956936284	-338.627675744725	-265.387124164697
882.168509119591	-338.627675744725	-267.257901098926
883.905061302897	-338.627675744725	-269.134127478559
885.641613486203	-338.627675744725	-271.015803303596
887.378165669509	-338.627675744725	-272.902928574039
889.114717852816	-338.627675744725	-274.795503289886
890.851270036122	-340.364227928031	-276.693527451138
892.587822219428	-340.364227928031	-278.597001057794
894.324374402735	-340.364227928031	-280.505924109855
896.060926586041	-340.364227928031	-282.420296607321
897.797478769347	-342.100780111337	-284.340118550192
899.534030952653	-342.100780111337	-286.265389938467
901.27058313596	-343.837332294644	-288.196110772147
903.007135319266	-343.837332294644	-290.132281051232
904.743687502572	-345.57388447795	-292.073900775721
906.480239685878	-345.57388447795	-294.020969945615
908.216791869185	-347.310436661256	-295.973488560914
909.953344052491	-347.310436661256	-297.931456621617
911.689896235797	-347.310436661256	-299.894874127726
913.426448419104	-347.310436661256	-301.863741079239
915.16300060241	-347.310436661256	-303.838057476156
916.899552785716	-347.310436661256	-305.817823318478
918.636104969022	-347.310436661256	-307.803038606205
920.372657152329	-347.310436661256	-309.793703339337
922.109209335635	-347.310436661256	-311.789817517874
923.845761518941	-347.310436661256	-313.791381141815
925.582313702248	-347.310436661256	-315.79839421116
927.318865885554	-347.310436661256	-317.810856725911
929.05541806886	-347.310436661256	-319.828768686066
930.791970252166	-347.310436661256	-321.852130091626
932.528522435473	-347.310436661256	-323.880940942591
934.265074618779	-347.310436661256	-325.91520123896
936.001626802085	-349.046988844562	-327.954910980734
937.738178985392	-349.046988844562	-330.000070167912
939.474731168698	-349.046988844562	-332.050678800496
941.211283352004	-349.046988844562	-334.106736878484
942.94783553531	-349.046988844562	-336.168244401877
944.684387718617	-349.046988844562	-338.235201370674
946.420939901923	-349.046988844562	-340.307607784876
948.157492085229	-349.046988844562	-342.385463644483
949.894044268535	-349.046988844562	-344.468768949495
951.630596451842	-349.046988844562	-346.557523699911
953.367148635148	-349.046988844562	-348.651727895732
955.103700818454	-349.046988844562	-350.751381536958
956.840253001761	-349.046988844562	-352.856484623588
958.576805185067	-349.046988844562	-354.967037155623
960.313357368373	-349.046988844562	-357.083039133063
962.04990955168	-347.310436661256	-359.204490555907
963.786461734986	-347.310436661256	-361.331391424157
965.523013918292	-347.310436661256	-363.46374173781
967.259566101598	-347.310436661256	-365.601541496869
968.996118284905	-347.310436661256	-367.744790701332
970.732670468211	-347.310436661256	-369.8934893512
972.469222651517	-347.310436661256	-372.047637446473
974.205774834824	-347.310436661256	-374.20723498715
975.94232701813	-347.310436661256	-376.372281973232
977.678879201436	-347.310436661256	-378.542778404719
979.415431384742	-347.310436661256	-380.718724281611
981.151983568049	-347.310436661256	-382.900119603907
982.888535751355	-347.310436661256	-385.086964371608
984.625087934661	-347.310436661256	-387.279258584713
986.361640117967	-347.310436661256	-389.477002243223
988.098192301274	-347.310436661256	-391.680195347138
989.83474448458	-345.57388447795	-393.888837896458
991.571296667886	-345.57388447795	-396.102929891182
993.307848851192	-345.57388447795	-398.322471331311
995.044401034499	-345.57388447795	-400.547462216845
996.780953217805	-343.837332294644	-402.777902547783
998.517505401111	-343.837332294644	-405.013792324127
1000.25405758442	-343.837332294644	-407.255131545875
1001.99060976772	-343.837332294644	-409.501920213027
1003.72716195103	-342.100780111337	-411.754158325584
1005.46371413434	-342.100780111337	-414.011845883546
1007.20026631764	-342.100780111337	-416.274982886913
1008.93681850095	-340.364227928031	-418.543569335684
1010.67337068426	-340.364227928031	-420.81760522986
1012.40992286756	-340.364227928031	-423.097090569441
1014.14647505087	-340.364227928031	-425.382025354427
1015.88302723417	-338.627675744725	-427.672409584817
1017.61957941748	-338.627675744725	-429.968243260612
1019.35613160079	-338.627675744725	-432.269526381811
1021.09268378409	-336.891123561418	-434.576258948415
1022.8292359674	-336.891123561418	-436.888440960424
1024.56578815071	-336.891123561418	-439.206072417838
1026.30234033401	-336.891123561418	-441.529153320656
1028.03889251732	-336.891123561418	-443.857683668879
1029.77544470062	-335.154571378112	-446.191663462507
1031.51199688393	-335.154571378112	-448.53109270154
1033.24854906724	-333.418019194806	-450.875971385977
1034.98510125054	-333.418019194806	-453.226299515818
1036.72165343385	-333.418019194806	-455.582077091065
1038.45820561716	-333.418019194806	-457.943304111716
1040.19475780046	-333.418019194806	-460.309980577772
1041.93130998377	-333.418019194806	-462.682106489233
1043.66786216707	-331.6814670115	-465.059681846098
1045.40441435038	-331.6814670115	-467.442706648368
1047.14096653369	-329.944914828193	-469.831180896043
1048.87751871699	-329.944914828193	-472.225104589122
1050.6140709003	-329.944914828193	-474.624477727606
1052.35062308361	-329.944914828193	-477.029300311495
1054.08717526691	-328.208362644887	-479.439572340789
1055.82372745022	-326.471810461581	-481.855293815487
1057.56027963352	-326.471810461581	-484.27646473559
1059.29683181683	-326.471810461581	-486.703085101098
1061.03338400014	-326.471810461581	-489.13515491201
1062.76993618344	-326.471810461581	-491.572674168327
1064.50648836675	-324.735258278275	-494.015642870049
1066.24304055006	-324.735258278275	-496.464061017175
1067.97959273336	-322.998706094968	-498.917928609706
1069.71614491667	-322.998706094968	-501.377245647642
1071.45269709998	-322.998706094968	-503.842012130983
1073.18924928328	-322.998706094968	-506.312228059728
1074.92580146659	-322.998706094968	-508.787893433878
1076.66235364989	-321.262153911662	-511.269008253432
1078.3989058332	-321.262153911662	-513.755572518392
1080.13545801651	-321.262153911662	-516.247586228756
1081.87201019981	-319.525601728356	-518.745049384524
1083.60856238312	-319.525601728356	-521.247961985698
1085.34511456643	-319.525601728356	-523.756324032276
1087.08166674973	-317.789049545049	-526.270135524259
1088.81821893304	-317.789049545049	-528.789396461646
1090.55477111634	-317.789049545049	-531.314106844438
1092.29132329965	-316.052497361743	-533.844266672635
1094.02787548296	-316.052497361743	-536.379875946237
1095.76442766626	-316.052497361743	-538.920934665243
1097.50097984957	-314.315945178437	-541.467442829654
1099.23753203288	-314.315945178437	-544.01940043947
1100.97408421618	-312.579392995131	-546.57680749469
1102.71063639949	-312.579392995131	-549.139663995316
1104.44718858279	-312.579392995131	-551.707969941345
1106.1837407661	-312.579392995131	-554.28172533278
1107.92029294941	-310.842840811824	-556.860930169619
1109.65684513271	-309.106288628518	-559.445584451863
1111.39339731602	-309.106288628518	-562.035688179511
1113.12994949933	-309.106288628518	-564.631241352565
1114.86650168263	-307.369736445212	-567.232243971023
1116.60305386594	-307.369736445212	-569.838696034885
1118.33960604924	-305.633184261905	-572.450597544153
1120.07615823255	-305.633184261905	-575.067948498825
1121.81271041586	-305.633184261905	-577.690748898902
1123.54926259916	-305.633184261905	-580.318998744383
1125.28581478247	-303.896632078599	-582.95269803527
1127.02236696578	-303.896632078599	-585.591846771561
1128.75891914908	-302.160079895293	-588.236444953256
1130.49547133239	-302.160079895293	-590.886492580356
1132.23202351569	-302.160079895293	-593.541989652861
1133.968575699	-300.423527711987	-596.202936170771
1135.70512788231	-300.423527711987	-598.869332134085
1137.44168006561	-298.68697552868	-601.541177542804
1139.17823224892	-298.68697552868	-604.218472396928
1140.91478443223	-298.68697552868	-606.901216696457
1142.65133661553	-296.950423345374	-609.58941044139
1144.38788879884	-295.213871162068	-612.283053631728
1146.12444098215	-295.213871162068	-614.98214626747
1147.86099316545	-293.477318978761	-617.686688348618
1149.59754534876	-291.740766795455	-620.39667987517
1151.33409753206	-291.740766795455	-623.112120847126
1153.07064971537	-290.004214612149	-625.833011264488
1154.80720189868	-288.267662428843	-628.559351127254
1156.54375408198	-288.267662428843	-631.291140435425
1158.28030626529	-288.267662428843	-634.028379189
1160.0168584486	-288.267662428843	-636.77106738798
1161.7534106319	-286.531110245536	-639.519205032365
1163.48996281521	-286.531110245536	-642.272792122155
1165.22651499851	-284.79455806223	-645.031828657349
1166.96306718182	-284.79455806223	-647.796314637948
1168.69961936513	-283.058005878924	-650.566250063952
1170.43617154843	-281.321453695617	-653.34163493536
1172.17272373174	-281.321453695617	-656.122469252173
1173.90927591505	-281.321453695617	-658.908753014391
1175.64582809835	-279.584901512311	-661.700486222013
1177.38238028166	-277.848349329005	-664.49766887504
1179.11893246496	-277.848349329005	-667.300300973472
1180.85548464827	-277.848349329005	-670.108382517309
1182.59203683158	-276.111797145699	-672.92191350655
1184.32858901488	-276.111797145699	-675.740893941196
1186.06514119819	-274.375244962392	-678.565323821247
1187.8016933815	-272.638692779086	-681.395203146702
1189.5382455648	-270.90214059578	-684.230531917563
1191.27479774811	-270.90214059578	-687.071310133827
1193.01134993141	-270.90214059578	-689.917537795497
1194.74790211472	-269.165588412473	-692.769214902571
1196.48445429803	-267.429036229167	-695.62634145505
1198.22100648133	-267.429036229167	-698.488917452933
1199.95755866464	-265.692484045861	-701.356942896221
1201.69411084795	-263.955931862555	-704.230417784914
1203.43066303125	-263.955931862555	-707.109342119012
1205.16721521456	-262.219379679248	-709.993715898515
1206.90376739787	-260.482827495942	-712.883539123422
1208.64031958117	-260.482827495942	-715.778811793733
1210.37687176448	-258.746275312636	-718.67953390945
1210.37687176448	-257.00972312933	-718.67953390945
1212.11342394778	-255.273170946023	-721.585705470571
1213.84997613109	-253.536618762717	-724.497326477097
1213.84997613109	-251.800066579411	-724.497326477097
1215.5865283144	-250.063514396104	-727.414396929027
1217.3230804977	-248.326962212798	-730.336916826363
1219.05963268101	-246.590410029492	-733.264886169103
1220.79618486432	-244.853857846186	-736.198304957247
1220.79618486432	-243.117305662879	-736.198304957247
1222.53273704762	-241.380753479573	-739.137173190797
1222.53273704762	-239.644201296267	-739.137173190797
1224.26928923093	-237.90764911296	-742.08149086975
1224.26928923093	-236.171096929654	-742.08149086975
1226.00584141423	-234.434544746348	-745.031257994109
1226.00584141423	-232.697992563042	-745.031257994109
1227.74239359754	-230.961440379735	-747.986474563873
1227.74239359754	-229.224888196429	-747.986474563873
1227.74239359754	-227.488336013123	-747.986474563873
1227.74239359754	-225.751783829816	-747.986474563873
1227.74239359754	-224.01523164651	-747.986474563873
1227.74239359754	-222.278679463204	-747.986474563873
1227.74239359754	-220.542127279898	-747.986474563873
1227.74239359754	-218.805575096591	-747.986474563873
1227.74239359754	-217.069022913285	-747.986474563873
1227.74239359754	-215.332470729979	-747.986474563873
1227.74239359754	-213.595918546673	-747.986474563873
1227.74239359754	-211.859366363366	-747.986474563873
1227.74239359754	-210.12281418006	-747.986474563873
1227.74239359754	-208.386261996754	-747.986474563873
1229.47894578085	-206.649709813447	-750.947140579041
1229.47894578085	-204.913157630141	-750.947140579041
1229.47894578085	-203.176605446835	-750.947140579041
1229.47894578085	-201.440053263529	-750.947140579041
1229.47894578085	-199.703501080222	-750.947140579041
1229.47894578085	-197.966948896916	-750.947140579041
1229.47894578085	-196.23039671361	-750.947140579041
1229.47894578085	-194.493844530303	-750.947140579041
1229.47894578085	-192.757292346997	-750.947140579041
1229.47894578085	-191.020740163691	-750.947140579041
1229.47894578085	-189.284187980385	-750.947140579041
1229.47894578085	-187.547635797078	-750.947140579041
1229.47894578085	-185.811083613772	-750.947140579041
1229.47894578085	-184.074531430466	-750.947140579041
1229.47894578085	-182.337979247159	-750.947140579041
1229.47894578085	-180.601427063853	-750.947140579041
1229.47894578085	-178.864874880547	-750.947140579041
1229.47894578085	-177.128322697241	-750.947140579041
1229.47894578085	-175.391770513934	-750.947140579041
1227.74239359754	-173.655218330628	-747.986474563873
1227.74239359754	-171.918666147322	-747.986474563873
1227.74239359754	-170.182113964016	-747.986474563873
1227.74239359754	-168.445561780709	-747.986474563873
1226.00584141423	-166.709009597403	-745.031257994109
1226.00584141423	-164.972457414097	-745.031257994109
1226.00584141423	-163.23590523079	-745.031257994109
1226.00584141423	-161.499353047484	-745.031257994109
1224.26928923093	-159.762800864178	-742.08149086975
1224.26928923093	-158.026248680872	-742.08149086975
1224.26928923093	-156.289696497565	-742.08149086975
1224.26928923093	-154.553144314259	-742.08149086975
1224.26928923093	-152.816592130953	-742.08149086975
1222.53273704762	-151.080039947646	-739.137173190797
1222.53273704762	-149.34348776434	-739.137173190797
1222.53273704762	-147.606935581034	-739.137173190797
1220.79618486432	-145.870383397728	-736.198304957247
1220.79618486432	-144.133831214421	-736.198304957247
1220.79618486432	-142.397279031115	-736.198304957247
1220.79618486432	-140.660726847809	-736.198304957247
1219.05963268101	-138.924174664502	-733.264886169103
1219.05963268101	-137.187622481196	-733.264886169103
1217.3230804977	-135.45107029789	-730.336916826363
1217.3230804977	-133.714518114584	-730.336916826363
1217.3230804977	-131.977965931277	-730.336916826363
1217.3230804977	-130.241413747971	-730.336916826363
1217.3230804977	-128.504861564665	-730.336916826363
1217.3230804977	-126.768309381358	-730.336916826363
1217.3230804977	-125.031757198052	-730.336916826363
1217.3230804977	-123.295205014746	-730.336916826363
1217.3230804977	-121.55865283144	-730.336916826363
1215.5865283144	-119.822100648133	-727.414396929027
1215.5865283144	-118.085548464827	-727.414396929027
1215.5865283144	-116.348996281521	-727.414396929027
1213.84997613109	-114.612444098215	-724.497326477097
1213.84997613109	-112.875891914908	-724.497326477097
1213.84997613109	-111.139339731602	-724.497326477097
1213.84997613109	-109.402787548296	-724.497326477097
1213.84997613109	-107.666235364989	-724.497326477097
1212.11342394778	-105.929683181683	-721.585705470571
1212.11342394778	-104.193130998377	-721.585705470571
1212.11342394778	-102.456578815071	-721.585705470571
1212.11342394778	-100.720026631764	-721.585705470571
1210.37687176448	-98.983474448458	-718.67953390945
1210.37687176448	-97.2469222651517	-718.67953390945
1210.37687176448	-95.5103700818454	-718.67953390945
1210.37687176448	-93.7738178985391	-718.67953390945
1210.37687176448	-92.0372657152329	-718.67953390945
1208.64031958117	-90.3007135319266	-715.778811793733
1206.90376739787	-88.5641613486203	-712.883539123422
1206.90376739787	-86.827609165314	-712.883539123422
1206.90376739787	-85.0910569820078	-712.883539123422
1205.16721521456	-83.3545047987015	-709.993715898515
1205.16721521456	-81.6179526153952	-709.993715898515
1203.43066303125	-79.8814004320889	-707.109342119012
1203.43066303125	-78.1448482487826	-707.109342119012
1201.69411084795	-76.4082960654763	-704.230417784914
1199.95755866464	-74.6717438821701	-701.356942896221
1199.95755866464	-72.9351916988638	-701.356942896221
1199.95755866464	-71.1986395155575	-701.356942896221
1198.22100648133	-69.4620873322512	-698.488917452933
1198.22100648133	-67.7255351489449	-698.488917452933
1196.48445429803	-65.9889829656387	-695.62634145505
1196.48445429803	-64.2524307823324	-695.62634145505
1196.48445429803	-62.5158785990261	-695.62634145505
1196.48445429803	-60.7793264157198	-695.62634145505
1194.74790211472	-59.0427742324135	-692.769214902571
1194.74790211472	-57.3062220491073	-692.769214902571
1193.01134993141	-55.569669865801	-689.917537795497
1193.01134993141	-53.8331176824947	-689.917537795497
1193.01134993141	-52.0965654991884	-689.917537795497
1193.01134993141	-50.3600133158821	-689.917537795497
1193.01134993141	-48.6234611325759	-689.917537795497
1191.27479774811	-46.8869089492696	-687.071310133827
1189.5382455648	-45.1503567659633	-684.230531917563
1189.5382455648	-43.413804582657	-684.230531917563
1189.5382455648	-41.6772523993507	-684.230531917563
1189.5382455648	-39.9407002160445	-684.230531917563
1187.8016933815	-38.2041480327382	-681.395203146702
1186.06514119819	-36.4675958494319	-678.565323821247
1186.06514119819	-34.7310436661256	-678.565323821247
1186.06514119819	-32.9944914828193	-678.565323821247
1184.32858901488	-31.2579392995131	-675.740893941196
1184.32858901488	-29.5213871162068	-675.740893941196
1182.59203683158	-27.7848349329005	-672.92191350655
1182.59203683158	-26.0482827495942	-672.92191350655
1182.59203683158	-24.3117305662879	-672.92191350655
1182.59203683158	-22.5751783829816	-672.92191350655
1180.85548464827	-20.8386261996754	-670.108382517309
1179.11893246496	-19.1020740163691	-667.300300973472
1179.11893246496	-17.3655218330628	-667.300300973472
1179.11893246496	-15.6289696497565	-667.300300973472
1177.38238028166	-13.8924174664502	-664.49766887504
1177.38238028166	-12.155865283144	-664.49766887504
1175.64582809835	-10.4193130998377	-661.700486222013
1175.64582809835	-8.6827609165314	-661.700486222013
1175.64582809835	-6.94620873322512	-661.700486222013
1175.64582809835	-5.20965654991884	-661.700486222013
1175.64582809835	-3.47310436661256	-661.700486222013
1175.64582809835	-1.73655218330628	-661.700486222013
1173.90927591505	0	-658.908753014391
1172.17272373174	1.73655218330628	-656.122469252173
1172.17272373174	3.47310436661256	-656.122469252173
1172.17272373174	5.20965654991884	-656.122469252173
1170.43617154843	6.94620873322512	-653.34163493536
1170.43617154843	8.6827609165314	-653.34163493536
1168.69961936513	10.4193130998377	-650.566250063952
1168.69961936513	12.155865283144	-650.566250063952
1168.69961936513	13.8924174664502	-650.566250063952
1166.96306718182	15.6289696497565	-647.796314637948
1165.22651499851	17.3655218330628	-645.031828657349
1165.22651499851	19.1020740163691	-645.031828657349
1165.22651499851	20.8386261996754	-645.031828657349
1165.22651499851	22.5751783829816	-645.031828657349
1163.48996281521	24.3117305662879	-642.272792122155
1161.7534106319	26.0482827495942	-639.519205032365
1161.7534106319	27.7848349329005	-639.519205032365
1160.0168584486	29.5213871162068	-636.77106738798
1160.0168584486	31.2579392995131	-636.77106738798
1158.28030626529	32.9944914828193	-634.028379189
1158.28030626529	34.7310436661256	-634.028379189
1158.28030626529	36.4675958494319	-634.028379189
1158.28030626529	38.2041480327382	-634.028379189
1158.28030626529	39.9407002160445	-634.028379189
1158.28030626529	41.6772523993507	-634.028379189
1158.28030626529	43.413804582657	-634.028379189
1156.54375408198	45.1503567659633	-631.291140435425
1156.54375408198	46.8869089492696	-631.291140435425
1156.54375408198	48.6234611325759	-631.291140435425
1156.54375408198	50.3600133158821	-631.291140435425
1154.80720189868	52.0965654991884	-628.559351127254
1154.80720189868	53.8331176824947	-628.559351127254
1154.80720189868	55.569669865801	-628.559351127254
1154.80720189868	57.3062220491073	-628.559351127254
1153.07064971537	59.0427742324135	-625.833011264488
1151.33409753206	60.7793264157198	-623.112120847126
1151.33409753206	62.5158785990261	-623.112120847126
1151.33409753206	64.2524307823324	-623.112120847126
1151.33409753206	65.9889829656387	-623.112120847126
1149.59754534876	67.7255351489449	-620.39667987517
1149.59754534876	69.4620873322512	-620.39667987517
1147.86099316545	71.1986395155575	-617.686688348618
1147.86099316545	72.9351916988638	-617.686688348618
1147.86099316545	74.6717438821701	-617.686688348618
1146.12444098215	76.4082960654763	-614.98214626747
1146.12444098215	78.1448482487826	-614.98214626747
1146.12444098215	79.8814004320889	-614.98214626747
1144.38788879884	81.6179526153952	-612.283053631728
1144.38788879884	83.3545047987015	-612.283053631728
1144.38788879884	85.0910569820078	-612.283053631728
1142.65133661553	86.827609165314	-609.58941044139
1142.65133661553	88.5641613486203	-609.58941044139
1140.91478443223	90.3007135319266	-606.901216696457
1140.91478443223	92.0372657152329	-606.901216696457
1140.91478443223	93.7738178985391	-606.901216696457
1139.17823224892	95.5103700818454	-604.218472396928
1139.17823224892	97.2469222651517	-604.218472396928
1137.44168006561	98.983474448458	-601.541177542804
1137.44168006561	100.720026631764	-601.541177542804
1137.44168006561	102.456578815071	-601.541177542804
1137.44168006561	104.193130998377	-601.541177542804
1137.44168006561	105.929683181683	-601.541177542804
1137.44168006561	107.666235364989	-601.541177542804
1137.44168006561	109.402787548296	-601.541177542804
1135.70512788231	111.139339731602	-598.869332134085
1133.968575699	112.875891914908	-596.202936170771
1133.968575699	114.612444098215	-596.202936170771
1133.968575699	116.348996281521	-596.202936170771
1132.23202351569	118.085548464827	-593.541989652861
1132.23202351569	119.822100648133	-593.541989652861
1130.49547133239	121.55865283144	-590.886492580356
1130.49547133239	123.295205014746	-590.886492580356
1128.75891914908	125.031757198052	-588.236444953256
1128.75891914908	126.768309381358	-588.236444953256
1127.02236696578	128.504861564665	-585.591846771561
1127.02236696578	130.241413747971	-585.591846771561
1125.28581478247	131.977965931277	-582.95269803527
1125.28581478247	133.714518114584	-582.95269803527
1123.54926259916	135.45107029789	-580.318998744383
1123.54926259916	137.187622481196	-580.318998744383
1123.54926259916	138.924174664502	-580.318998744383
1121.81271041586	140.660726847809	-577.690748898902
1120.07615823255	142.397279031115	-575.067948498825
1120.07615823255	144.133831214421	-575.067948498825
1118.33960604924	145.870383397728	-572.450597544153
1116.60305386594	147.606935581034	-569.838696034885
1116.60305386594	149.34348776434	-569.838696034885
1114.86650168263	151.080039947646	-567.232243971023
1113.12994949933	152.816592130953	-564.631241352565
1111.39339731602	154.553144314259	-562.035688179511
1109.65684513271	156.289696497565	-559.445584451863
1109.65684513271	158.026248680872	-559.445584451863
1107.92029294941	159.762800864178	-556.860930169619
1106.1837407661	161.499353047484	-554.28172533278
1104.44718858279	163.23590523079	-551.707969941345
1104.44718858279	164.972457414097	-551.707969941345
1102.71063639949	166.709009597403	-549.139663995316
1100.97408421618	168.445561780709	-546.57680749469
1100.97408421618	170.182113964016	-546.57680749469
1099.23753203288	171.918666147322	-544.01940043947
1099.23753203288	173.655218330628	-544.01940043947
1099.23753203288	175.391770513934	-544.01940043947
1097.50097984957	177.128322697241	-541.467442829654
1097.50097984957	178.864874880547	-541.467442829654
1095.76442766626	180.601427063853	-538.920934665243
1095.76442766626	182.337979247159	-538.920934665243
1095.76442766626	184.074531430466	-538.920934665243
1094.02787548296	185.811083613772	-536.379875946237
1094.02787548296	187.547635797078	-536.379875946237
1092.29132329965	189.284187980385	-533.844266672635
1092.29132329965	191.020740163691	-533.844266672635
1092.29132329965	192.757292346997	-533.844266672635
1092.29132329965	194.493844530303	-533.844266672635
1090.55477111634	196.23039671361	-531.314106844438
1090.55477111634	197.966948896916	-531.314106844438
1088.81821893304	199.703501080222	-528.789396461646
1088.81821893304	201.440053263529	-528.789396461646
1087.08166674973	203.176605446835	-526.270135524259
1085.34511456643	204.913157630141	-523.756324032276
1085.34511456643	206.649709813447	-523.756324032276
1085.34511456643	208.386261996754	-523.756324032276
1085.34511456643	210.12281418006	-523.756324032276
1083.60856238312	211.859366363366	-521.247961985698
1081.87201019981	213.595918546673	-518.745049384524
1081.87201019981	215.332470729979	-518.745049384524
1080.13545801651	217.069022913285	-516.247586228756
1078.3989058332	218.805575096591	-513.755572518392
1076.66235364989	218.805575096591	-511.269008253432
1074.92580146659	220.542127279898	-508.787893433878
1073.18924928328	222.278679463204	-506.312228059728
1071.45269709998	222.278679463204	-503.842012130983
1069.71614491667	224.01523164651	-501.377245647642
1069.71614491667	225.751783829816	-501.377245647642
1067.97959273336	227.488336013123	-498.917928609706
1066.24304055006	229.224888196429	-496.464061017175
1064.50648836675	230.961440379735	-494.015642870049
1062.76993618344	232.697992563042	-491.572674168327
1061.03338400014	234.434544746348	-489.13515491201
1061.03338400014	236.171096929654	-489.13515491201
1061.03338400014	237.90764911296	-489.13515491201
1059.29683181683	239.644201296267	-486.703085101098
1057.56027963352	241.380753479573	-484.27646473559
1055.82372745022	243.117305662879	-481.855293815487
1054.08717526691	244.853857846186	-479.439572340789
1054.08717526691	246.590410029492	-479.439572340789
1052.35062308361	248.326962212798	-477.029300311495
1050.6140709003	250.063514396104	-474.624477727606
1048.87751871699	251.800066579411	-472.225104589122
1047.14096653369	253.536618762717	-469.831180896043
1045.40441435038	255.273170946023	-467.442706648368
1043.66786216707	257.00972312933	-465.059681846098
1043.66786216707	258.746275312636	-465.059681846098
1041.93130998377	260.482827495942	-462.682106489233
1040.19475780046	262.219379679248	-460.309980577772
1038.45820561716	263.955931862555	-457.943304111716
1036.72165343385	265.692484045861	-455.582077091065
1034.98510125054	267.429036229167	-453.226299515818
1033.24854906724	267.429036229167	-450.875971385977
1031.51199688393	269.165588412473	-448.53109270154
1029.77544470062	270.90214059578	-446.191663462507
1028.03889251732	272.638692779086	-443.857683668879
1026.30234033401	272.638692779086	-441.529153320656
1024.56578815071	274.375244962392	-439.206072417838
1022.8292359674	274.375244962392	-436.888440960424
1021.09268378409	276.111797145699	-434.576258948415
1019.35613160079	276.111797145699	-432.269526381811
1017.61957941748	277.848349329005	-429.968243260612
1015.88302723417	277.848349329005	-427.672409584817
1014.14647505087	279.584901512311	-425.382025354427
1012.40992286756	281.321453695617	-423.097090569441
1010.67337068426	283.058005878924	-420.81760522986
1008.93681850095	284.79455806223	-418.543569335684
1008.93681850095	286.531110245536	-418.543569335684
1007.20026631764	288.267662428843	-416.274982886913
1005.46371413434	290.004214612149	-414.011845883546
1003.72716195103	291.740766795455	-411.754158325584
1001.99060976772	293.477318978761	-409.501920213027
1000.25405758442	295.213871162068	-407.255131545875
998.517505401111	295.213871162068	-405.013792324127
996.780953217805	296.950423345374	-402.777902547783
995.044401034499	298.68697552868	-400.547462216845
993.307848851192	298.68697552868	-398.322471331311
991.571296667886	298.68697552868	-396.102929891182
989.83474448458	300.423527711987	-393.888837896458
988.098192301274	302.160079895293	-391.680195347138
986.361640117967	302.160079895293	-389.477002243223
984.625087934661	303.896632078599	-387.279258584713
984.625087934661	305.633184261905	-387.279258584713
982.888535751355	307.369736445212	-385.086964371608
981.151983568049	309.106288628518	-382.900119603907
979.415431384742	309.106288628518	-380.718724281611
977.678879201436	309.106288628518	-378.542778404719
975.94232701813	310.842840811824	-376.372281973232
974.205774834824	312.579392995131	-374.20723498715
972.469222651517	312.579392995131	-372.047637446473
970.732670468211	314.315945178437	-369.8934893512
968.996118284905	316.052497361743	-367.744790701332
967.259566101598	316.052497361743	-365.601541496869
965.523013918292	317.789049545049	-363.46374173781
963.786461734986	319.525601728356	-361.331391424157
962.04990955168	319.525601728356	-359.204490555907
960.313357368373	319.525601728356	-357.083039133063
958.576805185067	321.262153911662	-354.967037155623
956.840253001761	321.262153911662	-352.856484623588
955.103700818454	322.998706094968	-350.751381536958
953.367148635148	322.998706094968	-348.651727895732
951.630596451842	324.735258278275	-346.557523699911
949.894044268535	326.471810461581	-344.468768949495
948.157492085229	328.208362644887	-342.385463644483
946.420939901923	328.208362644887	-340.307607784876
944.684387718617	329.944914828193	-338.235201370674
942.94783553531	331.6814670115	-336.168244401877
941.211283352004	333.418019194806	-334.106736878484
939.474731168698	333.418019194806	-332.050678800496
937.738178985392	333.418019194806	-330.000070167912
936.001626802085	333.418019194806	-327.954910980734
934.265074618779	335.154571378112	-325.91520123896
932.528522435473	336.891123561418	-323.880940942591
930.791970252166	336.891123561418	-321.852130091626
929.05541806886	338.627675744725	-319.828768686066
927.318865885554	340.364227928031	-317.810856725911
925.582313702248	340.364227928031	-315.79839421116
923.845761518941	342.100780111337	-313.791381141815
922.109209335635	342.100780111337	-311.789817517874
920.372657152329	343.837332294644	-309.793703339337
918.636104969022	343.837332294644	-307.803038606205
916.899552785716	345.57388447795	-305.817823318478
915.16300060241	347.310436661256	-303.838057476156
913.426448419104	347.310436661256	-301.863741079239
911.689896235797	349.046988844562	-299.894874127726
909.953344052491	350.783541027869	-297.931456621617
908.216791869185	352.520093211175	-295.973488560914
906.480239685878	354.256645394481	-294.020969945615
904.743687502572	354.256645394481	-292.073900775721
903.007135319266	354.256645394481	-290.132281051232
901.27058313596	355.993197577788	-288.196110772147
899.534030952653	357.729749761094	-286.265389938467
897.797478769347	357.729749761094	-284.340118550192
896.060926586041	357.729749761094	-282.420296607321
894.324374402735	357.729749761094	-280.505924109855
892.587822219428	357.729749761094	-278.597001057794
890.851270036122	357.729749761094	-276.693527451138
889.114717852816	359.4663019444	-274.795503289886
887.378165669509	359.4663019444	-272.902928574039
885.641613486203	359.4663019444	-271.015803303596
883.905061302897	359.4663019444	-269.134127478559
882.168509119591	359.4663019444	-267.257901098926
880.431956936284	361.202854127706	-265.387124164697
878.695404752978	361.202854127706	-263.521796675874
876.958852569672	361.202854127706	-261.661918632455
875.222300386365	361.202854127706	-259.807490034441
873.485748203059	362.939406311013	-257.958510881831
871.749196019753	362.939406311013	-256.114981174626
870.012643836447	362.939406311013	-254.276900912826
868.27609165314	364.675958494319	-252.444270096431
866.539539469834	364.675958494319	-250.61708872544
864.802987286528	366.412510677625	-248.795356799854
863.066435103221	366.412510677625	-246.979074319673
861.329882919915	368.149062860932	-245.168241284896
859.593330736609	368.149062860932	-243.362857695524
857.856778553303	368.149062860932	-241.562923551557
856.120226369996	368.149062860932	-239.768438852995
854.38367418669	369.885615044238	-237.979403599837
852.647122003384	369.885615044238	-236.195817792084
850.910569820078	371.622167227544	-234.417681429735
849.174017636771	371.622167227544	-232.644994512792
847.437465453465	371.622167227544	-230.877757041252
845.700913270159	373.35871941085	-229.115969015118
843.964361086852	373.35871941085	-227.359630434388
842.227808903546	375.095271594157	-225.608741299064
840.49125672024	375.095271594157	-223.863301609143
838.754704536934	375.095271594157	-222.123311364628
837.018152353627	375.095271594157	-220.388770565517
835.281600170321	375.095271594157	-218.659679211811
833.545047987015	376.831823777463	-216.93603730351
831.808495803708	376.831823777463	-215.217844840613
830.071943620402	378.568375960769	-213.505101823121
828.335391437096	378.568375960769	-211.797808251033
826.59883925379	378.568375960769	-210.095964124351
824.862287070483	378.568375960769	-208.399569443073
823.125734887177	378.568375960769	-206.7086242072
821.389182703871	378.568375960769	-205.023128416731
819.652630520564	380.304928144075	-203.343082071667
817.916078337258	380.304928144075	-201.668485172008
816.179526153952	380.304928144075	-199.999337717754
814.442973970646	380.304928144075	-198.335639708904
812.706421787339	382.041480327382	-196.677391145459
810.969869604033	382.041480327382	-195.024592027419
809.233317420727	382.041480327382	-193.377242354783
807.496765237421	382.041480327382	-191.735342127552
805.760213054114	382.041480327382	-190.098891345726
804.023660870808	382.041480327382	-188.467890009304
802.287108687502	382.041480327382	-186.842338118288
800.550556504195	382.041480327382	-185.222235672675
798.814004320889	382.041480327382	-183.607582672468
797.077452137583	382.041480327382	-181.998379117665
795.340899954277	382.041480327382	-180.394625008267
793.60434777097	382.041480327382	-178.796320344274
791.867795587664	382.041480327382	-177.203465125685
790.131243404358	383.778032510688	-175.616059352501
788.394691221051	385.514584693994	-174.034103024722
786.658139037745	385.514584693994	-172.457596142348
784.921586854439	385.514584693994	-170.886538705378
783.185034671133	385.514584693994	-169.320930713813
781.448482487826	387.251136877301	-167.760772167652
779.71193030452	388.987689060607	-166.206063066896
777.975378121214	388.987689060607	-164.656803411545
776.238825937907	388.987689060607	-163.112993201599
774.502273754601	388.987689060607	-161.574632437057
772.765721571295	390.724241243913	-160.04172111792
771.029169387989	390.724241243913	-158.514259244188
769.292617204682	392.460793427219	-156.992246815861
767.556065021376	392.460793427219	-155.475683832938
765.81951283807	392.460793427219	-153.96457029542
764.082960654763	392.460793427219	-152.458906203306
762.346408471457	392.460793427219	-150.958691556597
760.609856288151	394.197345610526	-149.463926355293
758.873304104845	394.197345610526	-147.974610599394
757.136751921538	394.197345610526	-146.490744288899
755.400199738232	395.933897793832	-145.012327423809
753.663647554926	395.933897793832	-143.539360004124
751.92709537162	395.933897793832	-142.071842029844
750.190543188313	395.933897793832	-140.609773500968
748.453991005007	395.933897793832	-139.153154417497
746.717438821701	395.933897793832	-137.70198477943
744.980886638394	397.670449977138	-136.256264586768
743.244334455088	397.670449977138	-134.815993839511
741.507782271782	397.670449977138	-133.381172537659
739.771230088476	397.670449977138	-131.951800681211
738.034677905169	397.670449977138	-130.527878270168
736.298125721863	397.670449977138	-129.10940530453
734.561573538557	399.407002160445	-127.696381784296
732.82502135525	399.407002160445	-126.288807709468
731.088469171944	399.407002160445	-124.886683080044
729.351916988638	399.407002160445	-123.490007896024
727.615364805332	399.407002160445	-122.098782157409
725.878812622025	399.407002160445	-120.713005864199
724.142260438719	399.407002160445	-119.332679016394
722.405708255413	399.407002160445	-117.957801613993
720.669156072106	399.407002160445	-116.588373656997
718.9326038888	399.407002160445	-115.224395145406
717.196051705494	399.407002160445	-113.865866079219
715.459499522188	399.407002160445	-112.512786458438
713.722947338881	399.407002160445	-111.16515628306
711.986395155575	401.143554343751	-109.822975553088
710.249842972269	401.143554343751	-108.48624426852
708.513290788963	401.143554343751	-107.154962429357
706.776738605656	402.880106527057	-105.829130035599
705.04018642235	402.880106527057	-104.508747087245
703.303634239044	402.880106527057	-103.193813584296
701.567082055737	402.880106527057	-101.884329526752
699.830529872431	402.880106527057	-100.580294914612
698.093977689125	404.616658710363	-99.2817097478773
696.357425505819	404.616658710363	-97.9885740265471
694.620873322512	404.616658710363	-96.7008877506216
692.884321139206	404.616658710363	-95.4186509201008
691.1477689559	406.35321089367	-94.1418635349847
689.411216772593	406.35321089367	-92.8705255952734
687.674664589287	406.35321089367	-91.6046371009666
685.938112405981	406.35321089367	-90.3441980520646
684.201560222675	406.35321089367	-89.0892084485675
682.465008039368	406.35321089367	-87.8396682904748
680.728455856062	406.35321089367	-86.5955775777869
678.991903672756	408.089763076976	-85.3569363105038
677.255351489449	408.089763076976	-84.1237444886253
675.518799306143	408.089763076976	-82.8960021121514
673.782247122837	409.826315260282	-81.6737091810824
672.045694939531	409.826315260282	-80.4568656954181
670.309142756224	409.826315260282	-79.2454716551583
668.572590572918	409.826315260282	-78.0395270603034
666.836038389612	409.826315260282	-76.839031910853
665.099486206306	409.826315260282	-75.6439862068075
663.362934022999	409.826315260282	-74.4543899481665
661.626381839693	409.826315260282	-73.2702431349304
659.889829656387	411.562867443589	-72.0915457670988
658.15327747308	411.562867443589	-70.9182978446721
656.416725289774	411.562867443589	-69.75049936765
654.680173106468	411.562867443589	-68.5881503360326
652.943620923162	411.562867443589	-67.4312507498199
651.207068739855	411.562867443589	-66.2798006090119
649.470516556549	413.299419626895	-65.1337999136086
647.733964373243	413.299419626895	-63.9932486636099
645.997412189936	413.299419626895	-62.8581468590161
644.26086000663	413.299419626895	-61.7284944998269
642.524307823324	413.299419626895	-60.6042915860424
640.787755640018	413.299419626895	-59.4855381176626
639.051203456711	413.299419626895	-58.3722340946875
637.314651273405	413.299419626895	-57.2643795171171
635.578099090099	415.035971810201	-56.1619743849514
633.841546906792	415.035971810201	-55.0650186981904
632.104994723486	415.035971810201	-53.9735124568341
630.36844254018	415.035971810201	-52.8874556608825
628.631890356874	416.772523993507	-51.8068483103355
626.895338173567	416.772523993507	-50.7316904051933
625.158785990261	416.772523993507	-49.6619819454559
623.422233806955	416.772523993507	-48.597722931123
621.685681623649	416.772523993507	-47.5389133621949
619.949129440342	416.772523993507	-46.4855532386715
618.212577257036	416.772523993507	-45.4376425605528
616.47602507373	416.772523993507	-44.3951813278388
614.739472890423	416.772523993507	-43.3581695405295
613.002920707117	416.772523993507	-42.3266071986249
611.266368523811	416.772523993507	-41.300494302125
609.529816340505	416.772523993507	-40.2798308510298
607.793264157198	416.772523993507	-39.2646168453392
606.056711973892	416.772523993507	-38.2548522850535
604.320159790586	416.772523993507	-37.2505371701723
602.583607607279	416.772523993507	-36.2516715006959
600.847055423973	416.772523993507	-35.2582552766241
599.110503240667	416.772523993507	-34.2702884979572
597.373951057361	416.772523993507	-33.2877711646948
595.637398874054	416.772523993507	-32.3107032768372
593.900846690748	416.772523993507	-31.3390848343843
592.164294507442	416.772523993507	-30.3729158373361
590.427742324135	416.772523993507	-29.4121962856926
588.691190140829	415.035971810201	-28.4569261794537
586.954637957523	415.035971810201	-27.5071055186196
585.218085774217	415.035971810201	-26.5627343031902
583.48153359091	413.299419626895	-25.6238125331654
581.744981407604	413.299419626895	-24.6903402085454
580.008429224298	413.299419626895	-23.7623173293301
578.271877040992	413.299419626895	-22.8397438955195
576.535324857685	413.299419626895	-21.9226199071135
574.798772674379	413.299419626895	-21.0109453641123
573.062220491073	413.299419626895	-20.1047202665158
571.325668307766	413.299419626895	-19.203944614324
569.58911612446	413.299419626895	-18.3086184075368
567.852563941154	411.562867443589	-17.4187416461544
566.116011757847	411.562867443589	-16.5343143301766
564.379459574541	411.562867443589	-15.6553364596036
562.642907391235	411.562867443589	-14.7818080344353
560.906355207929	411.562867443589	-13.9137290546717
559.169803024622	411.562867443589	-13.0510995203127
557.433250841316	409.826315260282	-12.1939194313585
555.69669865801	409.826315260282	-11.3421887878089
553.960146474703	409.826315260282	-10.4959075896641
552.223594291397	409.826315260282	-9.65507583692398
550.487042108091	409.826315260282	-8.81969352958849
548.750489924785	409.826315260282	-7.98976066765779
547.013937741478	409.826315260282	-7.16527725113176
545.277385558172	409.826315260282	-6.3462432800104
543.540833374866	409.826315260282	-5.53265875429377
541.80428119156	409.826315260282	-4.72452367398181
540.067729008253	409.826315260282	-3.92183803907457
538.331176824947	409.826315260282	-3.12460184957201
536.594624641641	409.826315260282	-2.33281510547418
534.858072458334	409.826315260282	-1.54647780678101
533.121520275028	409.826315260282	-0.765589953492604
531.384968091722	409.826315260282	0.00984845439113613
529.648415908416	409.826315260282	0.779837416870201
527.911863725109	409.826315260282	1.54437693394454
526.175311541803	409.826315260282	2.30346700561421
524.438759358497	409.826315260282	3.05710763187915
522.70220717519	409.826315260282	3.80529881273942
520.965654991884	409.826315260282	4.54804054819496
519.229102808578	409.826315260282	5.28533283824577
517.492550625272	409.826315260282	6.01717568289197
515.755998441965	409.826315260282	6.74356908213339
514.019446258659	408.089763076976	7.46451303597019
512.282894075353	408.089763076976	8.1800075444022
510.546341892047	408.089763076976	8.89005260742958
508.80978970874	408.089763076976	9.59464822505223
507.073237525434	406.35321089367	10.2937943972702
505.336685342128	406.35321089367	10.9874911240834
503.600133158821	406.35321089367	11.675738405492
501.863580975515	406.35321089367	12.3585362414959
500.127028792209	406.35321089367	13.035884632095
498.390476608903	406.35321089367	13.7077835772895
496.653924425596	406.35321089367	14.3742330770793
494.91737224229	406.35321089367	15.0352331314643
493.180820058984	406.35321089367	15.6907837404447
491.444267875677	406.35321089367	16.3408849040203
489.707715692371	406.35321089367	16.9855366221913
487.971163509065	406.35321089367	17.6247388949576
486.234611325759	406.35321089367	18.2584917223191
484.498059142452	406.35321089367	18.886795104276
482.761506959146	404.616658710363	19.5096490408282
481.02495477584	404.616658710363	20.1270535319756
479.288402592533	404.616658710363	20.7390085777184
477.551850409227	404.616658710363	21.3455141780565
475.815298225921	404.616658710363	21.9465703329899
474.078746042615	404.616658710363	22.5421770425185
472.342193859308	404.616658710363	23.1323343066425
470.605641676002	404.616658710363	23.7170421253618
468.869089492696	404.616658710363	24.2963004986764
467.132537309389	404.616658710363	24.8701094265862
465.395985126083	404.616658710363	25.4384689090914
463.659432942777	404.616658710363	26.0013789461918
461.922880759471	402.880106527057	26.5588395378876
460.186328576164	402.880106527057	27.1108506841787
458.449776392858	402.880106527057	27.6574123850651
456.713224209552	402.880106527057	28.1985246405468
454.976672026246	402.880106527057	28.7341874506238
453.240119842939	402.880106527057	29.264400815296
451.503567659633	402.880106527057	29.7891647345636
449.767015476327	402.880106527057	30.3084792084265
448.03046329302	402.880106527057	30.8223442368847
446.293911109714	402.880106527057	31.3307598199382
444.557358926408	402.880106527057	31.8337259575869
442.820806743102	402.880106527057	32.331242649831
441.084254559795	404.616658710363	32.8233098966704
439.347702376489	404.616658710363	33.3099276981051
437.611150193183	406.35321089367	33.7910960541351
435.874598009876	406.35321089367	34.2668149647604
434.13804582657	406.35321089367	34.737084429981
432.401493643264	406.35321089367	35.2019044497969
430.664941459958	406.35321089367	35.661275024208
428.928389276651	406.35321089367	36.1151961532145
427.191837093345	406.35321089367	36.5636678368163
425.455284910039	406.35321089367	37.0066900750134
423.718732726732	406.35321089367	37.4442628678058
421.982180543426	406.35321089367	37.8763862151935
420.24562836012	406.35321089367	38.3030601171765
418.509076176814	406.35321089367	38.7242845737548
416.772523993507	406.35321089367	39.1400595849284
415.035971810201	404.616658710363	39.5503851506973
413.299419626895	404.616658710363	39.9552612710615
411.562867443589	404.616658710363	40.354687946021
409.826315260282	404.616658710363	40.7486651755758
408.089763076976	404.616658710363	41.1371929597259
406.35321089367	404.616658710363	41.5202712984713
404.616658710363	404.616658710363	41.897900191812
402.880106527057	404.616658710363	42.270079639748
401.143554343751	404.616658710363	42.6368096422793
399.407002160445	404.616658710363	42.9980901994059
397.670449977138	404.616658710363	43.3539213111278
395.933897793832	404.616658710363	43.704302977445
394.197345610526	404.616658710363	44.0492351983575
392.460793427219	404.616658710363	44.3887179738653
390.724241243913	402.880106527057	44.7227513039684
388.987689060607	402.880106527057	45.0513351886668
387.251136877301	402.880106527057	45.3744696279605
385.514584693994	404.616658710363	45.6921546218495
383.778032510688	404.616658710363	46.0043901703338
382.041480327382	404.616658710363	46.3111762734134
380.304928144075	404.616658710363	46.6125129310884
378.568375960769	404.616658710363	46.9084001433586
376.831823777463	404.616658710363	47.1988379102241
375.095271594157	404.616658710363	47.4838262316849
373.35871941085	404.616658710363	47.763365107741
371.622167227544	404.616658710363	48.0374545383924
369.885615044238	404.616658710363	48.3060945236391
368.149062860932	404.616658710363	48.5692850634811
366.412510677625	404.616658710363	48.8270261579185
364.675958494319	404.616658710363	49.0793178069511
362.939406311013	404.616658710363	49.326160010579
361.202854127706	404.616658710363	49.5675527688022
359.4663019444	404.616658710363	49.8034960816208
357.729749761094	402.880106527057	50.0339899490346
355.993197577788	402.880106527057	50.2590343710437
354.256645394481	402.880106527057	50.4786293476481
352.520093211175	402.880106527057	50.6927748788478
350.783541027869	402.880106527057	50.9014709646429
349.046988844562	402.880106527057	51.1047176050332
347.310436661256	402.880106527057	51.3025148000188
345.57388447795	402.880106527057	51.4948625495997
343.837332294644	402.880106527057	51.681760853776
342.100780111337	402.880106527057	51.8632097125475
340.364227928031	402.880106527057	52.0392091259143
338.627675744725	402.880106527057	52.2097590938764
336.891123561418	402.880106527057	52.3748596164339
335.154571378112	402.880106527057	52.5345106935866
333.418019194806	402.880106527057	52.6887123253346
331.6814670115	402.880106527057	52.837464511678
329.944914828193	402.880106527057	52.9807672526166
328.208362644887	402.880106527057	53.1186205481505
326.471810461581	402.880106527057	53.2510243982798
324.735258278275	402.880106527057	53.3779788030043
322.998706094968	402.880106527057	53.4994837623241
321.262153911662	402.880106527057	53.6155392762393
319.525601728356	402.880106527057	53.7261453447497
317.789049545049	402.880106527057	53.8313019678554
316.052497361743	402.880106527057	53.9310091455565
314.315945178437	402.880106527057	54.0252668778528
312.579392995131	402.880106527057	54.1140751647444
310.842840811824	402.880106527057	54.1974340062314
309.106288628518	401.143554343751	54.2753434023136
307.369736445212	401.143554343751	54.3478033529912
305.633184261905	401.143554343751	54.414813858264
303.896632078599	401.143554343751	54.4763749181322
302.160079895293	401.143554343751	54.5324865325956
300.423527711987	401.143554343751	54.5831487016544
298.68697552868	401.143554343751	54.6283614253084
296.950423345374	401.143554343751	54.6681247035578
295.213871162068	399.407002160445	54.7024385364024
293.477318978761	399.407002160445	54.7313029238423
291.740766795455	399.407002160445	54.7547178658776
290.004214612149	399.407002160445	54.7726833625081
288.267662428843	399.407002160445	54.785199413734
286.531110245536	399.407002160445	54.7922660195551
284.79455806223	399.407002160445	54.7938831799716
283.058005878924	399.407002160445	54.7900508949833
281.321453695617	399.407002160445	54.7807691645904
279.584901512311	399.407002160445	54.7660379887927
277.848349329005	397.670449977138	54.7458573675904
276.111797145699	397.670449977138	54.7202273009833
274.375244962392	397.670449977138	54.6891477889716
272.638692779086	397.670449977138	54.6526188315552
270.90214059578	395.933897793832	54.610640428734
269.165588412473	395.933897793832	54.5632125805082
267.429036229167	395.933897793832	54.5103352868776
265.692484045861	395.933897793832	54.4520085478424
263.955931862555	395.933897793832	54.3882323634025
262.219379679248	395.933897793832	54.3190067335578
260.482827495942	395.933897793832	54.2443316583085
258.746275312636	395.933897793832	54.1642071376544
257.00972312933	394.197345610526	54.0786331715957
255.273170946023	394.197345610526	53.9876097601323
253.536618762717	392.460793427219	53.8911369032641
251.800066579411	392.460793427219	53.7892146009913
250.063514396104	392.460793427219	53.6818428533137
248.326962212798	392.460793427219	53.5690216602315
246.590410029492	390.724241243913	53.4507510217446
244.853857846186	388.987689060607	53.327030937853
243.117305662879	387.251136877301	53.1978614085566
241.380753479573	385.514584693994	53.0632424338556
239.644201296267	383.778032510688	52.9231740137499
237.90764911296	382.041480327382	52.7776561482394
236.171096929654	382.041480327382	52.6266888373243
234.434544746348	382.041480327382	52.4702720810045
232.697992563042	382.041480327382	52.3084058792799
230.961440379735	380.304928144075	52.1410902321507
229.224888196429	380.304928144075	51.9683251396168
227.488336013123	380.304928144075	51.7901106016782
225.751783829816	380.304928144075	51.6064466183349
224.01523164651	380.304928144075	51.4173331895868
222.278679463204	380.304928144075	51.2227703154341
220.542127279898	380.304928144075	51.0227579958767
218.805575096591	382.041480327382	50.8172962309146
217.069022913285	382.041480327382	50.6063850205477
