# Supplementary material for: Mechanics of Drosophila wing deployment
Source: Nat Commun. 2024 Dec 11;15:10577. doi: 10.1038/s41467-024-54527-0 (PMC11634967; doi:10.1038/s41467-024-54527-0)
Supplement: Supplementary file 18 — Source data [file 41467_2024_54527_MOESM18_ESM.zip › source_data/figS2c/figS2c_0061.txt]

x_um	y_um	z_um
0	0	-11.9421840628404
1.73655218330628	-1.73655218330628	-11.2779146452168
3.47310436661256	-3.47310436661256	-10.6177073931759
5.20965654991884	-5.20965654991884	-9.96156230671777
6.94620873322512	-6.94620873322512	-9.30947938584231
8.6827609165314	-8.6827609165314	-8.66145863054956
10.4193130998377	-10.4193130998377	-8.01750004083953
12.155865283144	-12.155865283144	-7.37760361671221
12.155865283144	-13.8924174664502	-7.37760361671221
12.155865283144	-15.6289696497565	-7.37760361671221
13.8924174664502	-17.3655218330628	-6.74176935816761
15.6289696497565	-17.3655218330628	-6.10999726520571
17.3655218330628	-19.1020740163691	-5.48228733782654
19.1020740163691	-20.8386261996754	-4.85863957603007
20.8386261996754	-22.5751783829816	-4.23905397981632
22.5751783829816	-24.3117305662879	-3.62353054918528
24.3117305662879	-26.0482827495942	-3.01206928413696
26.0482827495942	-27.7848349329005	-2.40467018467135
27.7848349329005	-27.7848349329005	-1.80133325078846
29.5213871162068	-29.5213871162068	-1.20205848248828
31.2579392995131	-31.2579392995131	-0.606845879770807
32.9944914828193	-32.9944914828193	-0.0156954426360549
34.7310436661256	-34.7310436661256	0.571392828915984
36.4675958494319	-36.4675958494319	1.15441893488531
38.2041480327382	-38.2041480327382	1.73338287527192
39.9407002160445	-39.9407002160445	2.30828465007582
41.6772523993507	-41.6772523993507	2.87912425929701
43.413804582657	-43.413804582657	3.44590170293548
43.413804582657	-45.1503567659633	3.44590170293548
45.1503567659633	-46.8869089492696	4.00861698099123
45.1503567659633	-48.6234611325759	4.00861698099123
45.1503567659633	-50.3600133158821	4.00861698099123
43.413804582657	-52.0965654991884	3.44590170293548
43.413804582657	-53.8331176824947	3.44590170293548
45.1503567659633	-55.569669865801	4.00861698099123
46.8869089492696	-57.3062220491073	4.56727009346428
48.6234611325759	-59.0427742324135	5.12186104035461
50.3600133158821	-60.7793264157198	5.67238982166222
52.0965654991884	-62.5158785990261	6.21885643738712
53.8331176824947	-64.2524307823324	6.76126088752931
53.8331176824947	-65.9889829656387	6.76126088752931
53.8331176824947	-67.7255351489449	6.76126088752931
53.8331176824947	-69.4620873322512	6.76126088752931
55.569669865801	-71.1986395155575	7.29960317208878
55.569669865801	-72.9351916988638	7.29960317208878
57.3062220491073	-74.6717438821701	7.83388329106554
57.3062220491073	-76.4082960654763	7.83388329106554
57.3062220491073	-78.1448482487826	7.83388329106554
59.0427742324135	-79.8814004320889	8.36410124445959
59.0427742324135	-81.6179526153952	8.36410124445959
60.7793264157198	-83.3545047987015	8.89025703227092
62.5158785990261	-85.0910569820078	9.41235065449954
62.5158785990261	-86.827609165314	9.41235065449954
64.2524307823324	-88.5641613486203	9.93038211114544
65.9889829656387	-90.3007135319266	10.4443514022086
67.7255351489449	-92.0372657152329	10.9542585276891
67.7255351489449	-93.7738178985391	10.9542585276891
69.4620873322512	-95.5103700818454	11.4601034875869
71.1986395155575	-97.2469222651517	11.9618862819019
72.9351916988638	-98.983474448458	12.4596069106343
74.6717438821701	-100.720026631764	12.9532653737839
76.4082960654763	-102.456578815071	13.4428616713508
78.1448482487826	-104.193130998377	13.928395803335
79.8814004320889	-105.929683181683	14.4098677697365
81.6179526153952	-107.666235364989	14.8872775705552
81.6179526153952	-109.402787548296	14.8872775705552
83.3545047987015	-111.139339731602	15.3606252057913
85.0910569820078	-111.139339731602	15.8299106754446
86.827609165314	-112.875891914908	16.2951339795152
88.5641613486203	-114.612444098215	16.7562951180032
90.3007135319266	-116.348996281521	17.2133940909084
92.0372657152329	-118.085548464827	17.6664308982308
93.7738178985391	-118.085548464827	18.1154055399706
95.5103700818454	-119.822100648133	18.5603180161277
97.2469222651517	-121.55865283144	19.001168326702
98.983474448458	-123.295205014746	19.4379564716936
100.720026631764	-125.031757198052	19.8706824511025
102.456578815071	-126.768309381358	20.2993462649287
104.193130998377	-126.768309381358	20.7239479131722
105.929683181683	-128.504861564665	21.144487395833
105.929683181683	-130.241413747971	21.144487395833
105.929683181683	-131.977965931277	21.144487395833
107.666235364989	-133.714518114584	21.5609647129111
109.402787548296	-135.45107029789	21.9733798644064
111.139339731602	-137.187622481196	22.381732850319
111.139339731602	-138.924174664502	22.381732850319
112.875891914908	-140.660726847809	22.786023670649
114.612444098215	-140.660726847809	23.1862523253962
116.348996281521	-142.397279031115	23.5824188145606
118.085548464827	-142.397279031115	23.9745231381424
119.822100648133	-144.133831214421	24.3625652961415
121.55865283144	-145.870383397728	24.7465452885578
123.295205014746	-147.606935581034	25.1264631153915
125.031757198052	-149.34348776434	25.5023187766424
126.768309381358	-149.34348776434	25.8741122723106
128.504861564665	-149.34348776434	26.2418436023961
130.241413747971	-151.080039947646	26.6055127668989
131.977965931277	-152.816592130953	26.9651197658189
133.714518114584	-152.816592130953	27.3206645991563
135.45107029789	-154.553144314259	27.6721472669109
137.187622481196	-156.289696497565	28.0195677690828
138.924174664502	-156.289696497565	28.362926105672
140.660726847809	-158.026248680872	28.7022222766785
142.397279031115	-159.762800864178	29.0374562821023
144.133831214421	-161.499353047484	29.3686281219434
145.870383397728	-161.499353047484	29.6957377962017
147.606935581034	-163.23590523079	30.0187853048774
149.34348776434	-164.972457414097	30.3377706479703
151.080039947646	-166.709009597403	30.6526938254805
152.816592130953	-166.709009597403	30.963554837408
154.553144314259	-168.445561780709	31.2703536837528
156.289696497565	-170.182113964016	31.5730903645149
158.026248680872	-171.918666147322	31.8717648796942
159.762800864178	-171.918666147322	32.1663772292909
161.499353047484	-173.655218330628	32.4569274133048
163.23590523079	-175.391770513934	32.743415431736
164.972457414097	-177.128322697241	33.0258412845845
166.709009597403	-177.128322697241	33.3042049718503
168.445561780709	-178.864874880547	33.5785064935334
170.182113964016	-178.864874880547	33.8487458496337
171.918666147322	-180.601427063853	34.1149230401514
173.655218330628	-182.337979247159	34.3770380650863
175.391770513934	-184.074531430466	34.6350909244385
177.128322697241	-184.074531430466	34.889081618208
178.864874880547	-184.074531430466	35.1390101463948
180.601427063853	-185.811083613772	35.3848765089989
182.337979247159	-185.811083613772	35.6266807060203
184.074531430466	-187.547635797078	35.8644227374589
185.811083613772	-189.284187980385	36.0981026033149
187.547635797078	-189.284187980385	36.3277203035881
189.284187980385	-191.020740163691	36.5532758382786
191.020740163691	-191.020740163691	36.7747692073864
192.757292346997	-191.020740163691	36.9922004109115
194.493844530303	-191.020740163691	37.2055694488538
196.23039671361	-192.757292346997	37.4148763212135
197.966948896916	-192.757292346997	37.6201210279904
199.703501080222	-194.493844530303	37.8213035691846
201.440053263529	-194.493844530303	38.0184239447962
203.176605446835	-194.493844530303	38.2114821548249
204.913157630141	-194.493844530303	38.400478199271
206.649709813447	-194.493844530303	38.5854120781344
208.386261996754	-196.23039671361	38.7662837914151
210.12281418006	-196.23039671361	38.943093339113
211.859366363366	-196.23039671361	39.1158407212282
213.595918546673	-197.966948896916	39.2845259377607
215.332470729979	-197.966948896916	39.4491489887105
217.069022913285	-197.966948896916	39.6097098740776
218.805575096591	-199.703501080222	39.766208593862
220.542127279898	-199.703501080222	39.9186451480637
222.278679463204	-201.440053263529	40.0670195366826
224.01523164651	-201.440053263529	40.2113317597188
225.751783829816	-201.440053263529	40.3515818171723
227.488336013123	-201.440053263529	40.4877697090431
229.224888196429	-201.440053263529	40.6198954353312
230.961440379735	-203.176605446835	40.7479589960366
232.697992563042	-204.913157630141	40.8719603911593
234.434544746348	-206.649709813447	40.9918996206992
236.171096929654	-208.386261996754	41.1077766846565
237.90764911296	-210.12281418006	41.219591583031
239.644201296267	-211.859366363366	41.3273443158228
241.380753479573	-211.859366363366	41.4310348830319
243.117305662879	-211.859366363366	41.5306632846583
244.853857846186	-213.595918546673	41.6262295207019
246.590410029492	-215.332470729979	41.7177335911629
248.326962212798	-217.069022913285	41.8051754960411
250.063514396104	-218.805575096591	41.8885552353366
251.800066579411	-220.542127279898	41.9678728090494
253.536618762717	-222.278679463204	42.0431282171795
255.273170946023	-224.01523164651	42.1143214597269
257.00972312933	-224.01523164651	42.1814525366916
258.746275312636	-225.751783829816	42.2445214480735
260.482827495942	-227.488336013123	42.3035281938728
262.219379679248	-229.224888196429	42.3584727740893
263.955931862555	-229.224888196429	42.4093551887231
265.692484045861	-230.961440379735	42.4561754377742
267.429036229167	-232.697992563042	42.4989335212426
269.165588412473	-234.434544746348	42.5376294391283
270.90214059578	-234.434544746348	42.5722631914312
272.638692779086	-236.171096929654	42.6028347781515
274.375244962392	-236.171096929654	42.629344199289
276.111797145699	-237.90764911296	42.6517914548438
277.848349329005	-239.644201296267	42.6701765448159
279.584901512311	-239.644201296267	42.6844994692053
281.321453695617	-239.644201296267	42.694760228012
283.058005878924	-241.380753479573	42.7009588212359
284.79455806223	-243.117305662879	42.7030952488772
286.531110245536	-243.117305662879	42.7011695109357
288.267662428843	-244.853857846186	42.6951816074115
290.004214612149	-246.590410029492	42.6851315383046
291.740766795455	-246.590410029492	42.671019303615
293.477318978761	-246.590410029492	42.6528449033427
295.213871162068	-248.326962212798	42.6306083374877
296.950423345374	-250.063514396104	42.6043096060499
298.68697552868	-250.063514396104	42.5739487090295
300.423527711987	-251.800066579411	42.5395256464263
302.160079895293	-253.536618762717	42.5010404182404
303.896632078599	-253.536618762717	42.4584930244718
305.633184261905	-253.536618762717	42.4118834651205
307.369736445212	-255.273170946023	42.3612117401864
309.106288628518	-255.273170946023	42.3064778496697
310.842840811824	-255.273170946023	42.2476817935702
312.579392995131	-257.00972312933	42.184823571888
314.315945178437	-257.00972312933	42.1179031846232
316.052497361743	-257.00972312933	42.0469206317756
317.789049545049	-258.746275312636	41.9718759133452
319.525601728356	-260.482827495942	41.8927690293322
321.262153911662	-260.482827495942	41.8095999797365
322.998706094968	-260.482827495942	41.722368764558
324.735258278275	-262.219379679248	41.6310753837968
326.471810461581	-262.219379679248	41.5357198374529
328.208362644887	-263.955931862555	41.4363021255263
329.944914828193	-265.692484045861	41.332822248017
331.6814670115	-267.429036229167	41.225280204925
333.418019194806	-267.429036229167	41.1136759962503
335.154571378112	-267.429036229167	40.9980096219928
336.891123561418	-269.165588412473	40.8782810821526
338.627675744725	-269.165588412473	40.7544903767298
340.364227928031	-270.90214059578	40.6266375057242
342.100780111337	-270.90214059578	40.4947224691359
343.837332294644	-270.90214059578	40.3587452669648
345.57388447795	-270.90214059578	40.2187058992111
347.310436661256	-270.90214059578	40.0746043658746
349.046988844562	-272.638692779086	39.9264406669555
350.783541027869	-272.638692779086	39.7742148024536
352.520093211175	-274.375244962392	39.617926772369
354.256645394481	-274.375244962392	39.4575765767017
355.993197577788	-274.375244962392	39.2931642154517
357.729749761094	-274.375244962392	39.1246896886189
359.4663019444	-276.111797145699	38.9521529962035
361.202854127706	-276.111797145699	38.7755541382053
362.939406311013	-277.848349329005	38.5948931146244
364.675958494319	-277.848349329005	38.4101699254608
366.412510677625	-277.848349329005	38.2213845707145
368.149062860932	-277.848349329005	38.0285370503855
369.885615044238	-277.848349329005	37.8316273644738
371.622167227544	-277.848349329005	37.6306555129794
373.35871941085	-277.848349329005	37.4256214959022
375.095271594157	-279.584901512311	37.2165253132423
376.831823777463	-279.584901512311	37.0033669649997
378.568375960769	-279.584901512311	36.7861464511744
380.304928144075	-281.321453695617	36.5648637717664
382.041480327382	-281.321453695617	36.3395189267757
383.778032510688	-281.321453695617	36.1101119162022
385.514584693994	-281.321453695617	35.8766427400461
387.251136877301	-283.058005878924	35.6391113983072
388.987689060607	-283.058005878924	35.3975178909856
390.724241243913	-283.058005878924	35.1518622180813
392.460793427219	-284.79455806223	34.9021443795943
394.197345610526	-284.79455806223	34.6483643755246
395.933897793832	-284.79455806223	34.3905222058722
397.670449977138	-286.531110245536	34.128617870637
399.407002160445	-286.531110245536	33.8626513698191
401.143554343751	-288.267662428843	33.5926227034185
402.880106527057	-288.267662428843	33.3185318714353
404.616658710363	-288.267662428843	33.0403788738693
406.35321089367	-288.267662428843	32.7581637107205
408.089763076976	-290.004214612149	32.4718863819891
409.826315260282	-290.004214612149	32.1815468876749
411.562867443589	-291.740766795455	31.8871452277781
413.299419626895	-291.740766795455	31.5886814022985
415.035971810201	-291.740766795455	31.2861554112362
416.772523993507	-291.740766795455	30.9795672545912
418.509076176814	-293.477318978761	30.6689169323635
420.24562836012	-293.477318978761	30.3542044445531
421.982180543426	-295.213871162068	30.0354297911599
423.718732726732	-295.213871162068	29.7125929721841
425.455284910039	-295.213871162068	29.3856939876255
427.191837093345	-295.213871162068	29.0547328374842
428.928389276651	-295.213871162068	28.7197095217602
430.664941459958	-296.950423345374	28.3806240404535
432.401493643264	-296.950423345374	28.037476393564
434.13804582657	-296.950423345374	27.6902665810919
435.874598009876	-298.68697552868	27.338994603037
437.611150193183	-298.68697552868	26.9836604593995
439.347702376489	-298.68697552868	26.6242641501792
441.084254559795	-298.68697552868	26.2608056753762
442.820806743102	-300.423527711987	25.8932850349905
444.557358926408	-300.423527711987	25.521702229022
446.293911109714	-300.423527711987	25.1460572574709
448.03046329302	-300.423527711987	24.766350120337
449.767015476327	-300.423527711987	24.3825808176205
451.503567659633	-302.160079895293	23.9947493493212
453.240119842939	-302.160079895293	23.6028557154392
454.976672026246	-302.160079895293	23.2068999159745
456.713224209552	-302.160079895293	22.806881950927
458.449776392858	-302.160079895293	22.4028018202969
460.186328576164	-302.160079895293	21.9946595240841
461.922880759471	-302.160079895293	21.5824550622885
463.659432942777	-302.160079895293	21.1661884349102
465.395985126083	-302.160079895293	20.7458596419492
467.132537309389	-302.160079895293	20.3214686834055
468.869089492696	-302.160079895293	19.8930155592791
470.605641676002	-302.160079895293	19.4605002695699
472.342193859308	-302.160079895293	19.0239228142781
474.078746042615	-302.160079895293	18.5832831934035
475.815298225921	-303.896632078599	18.1385814069463
477.551850409227	-303.896632078599	17.6898174549063
479.288402592533	-303.896632078599	17.2369913372836
481.02495477584	-303.896632078599	16.7801030540781
482.761506959146	-305.633184261905	16.31915260529
484.498059142452	-305.633184261905	15.8541399909192
486.234611325759	-305.633184261905	15.3850652109656
487.971163509065	-305.633184261905	14.9119282654293
489.707715692371	-305.633184261905	14.4347291543103
491.444267875677	-305.633184261905	13.9534678776086
493.180820058984	-305.633184261905	13.4681444353242
494.91737224229	-305.633184261905	12.9787588274571
496.653924425596	-305.633184261905	12.4853110540073
498.390476608903	-305.633184261905	11.9878011149747
500.127028792209	-305.633184261905	11.4862290103594
501.863580975515	-307.369736445212	10.9805947401615
503.600133158821	-307.369736445212	10.4708983043808
505.336685342128	-307.369736445212	9.95713970301736
507.073237525434	-307.369736445212	9.43931893607121
508.80978970874	-307.369736445212	8.91743600354237
510.546341892047	-309.106288628518	8.39149090543082
512.282894075353	-309.106288628518	7.86148364173655
514.019446258659	-309.106288628518	7.32741421245957
515.755998441965	-309.106288628518	6.78928261759988
517.492550625272	-309.106288628518	6.24708885715747
519.229102808578	-309.106288628518	5.70083293113233
520.965654991884	-309.106288628518	5.15051483952452
522.70220717519	-309.106288628518	4.59613458233397
524.438759358497	-309.106288628518	4.03769215956071
526.175311541803	-309.106288628518	3.47518757120474
527.911863725109	-309.106288628518	2.90862081726602
529.648415908416	-309.106288628518	2.33799189774464
531.384968091722	-310.842840811824	1.7633008126405
533.121520275028	-310.842840811824	1.18454756195367
534.858072458334	-310.842840811824	0.601732145684149
536.594624641641	-310.842840811824	0.0148545638318627
538.331176824947	-312.579392995131	-0.576085183603082
540.067729008253	-312.579392995131	-1.1710870966208
541.80428119156	-312.579392995131	-1.7701511752212
543.540833374866	-312.579392995131	-2.37327741940434
545.277385558172	-312.579392995131	-2.98046582917014
547.013937741478	-312.579392995131	-3.59171640451871
548.750489924785	-312.579392995131	-4.20702914544994
550.487042108091	-312.579392995131	-4.82640405196391
552.223594291397	-312.579392995131	-5.44984112406062
553.960146474703	-314.315945178437	-6.07734036173999
555.69669865801	-314.315945178437	-6.70890176500213
557.433250841316	-314.315945178437	-7.34452533384692
559.169803024622	-314.315945178437	-7.98421106827449
560.906355207929	-316.052497361743	-8.62795896828474
562.642907391235	-316.052497361743	-9.27576903387774
564.379459574541	-316.052497361743	-9.92764126505339
566.116011757847	-316.052497361743	-10.5835756618118
567.852563941154	-316.052497361743	-11.2435722241529
569.58911612446	-316.052497361743	-11.9076309520767
571.325668307766	-316.052497361743	-12.5757518455833
573.062220491073	-316.052497361743	-13.2479349046725
574.798772674379	-316.052497361743	-13.9241801293445
576.535324857685	-316.052497361743	-14.6044875195991
578.271877040992	-316.052497361743	-15.2888570754366
580.008429224298	-316.052497361743	-15.9772887968567
581.744981407604	-316.052497361743	-16.6697826838594
583.48153359091	-316.052497361743	-17.366338736445
585.218085774217	-316.052497361743	-18.0669569546133
586.954637957523	-316.052497361743	-18.7716373383642
588.691190140829	-316.052497361743	-19.4803798876979
590.427742324135	-316.052497361743	-20.1931846026143
592.164294507442	-317.789049545049	-20.9100514831134
593.900846690748	-317.789049545049	-21.6309805291952
595.637398874054	-317.789049545049	-22.3559717408598
597.373951057361	-317.789049545049	-23.085025118107
599.110503240667	-317.789049545049	-23.818140660937
600.847055423973	-319.525601728356	-24.5553183693496
602.583607607279	-319.525601728356	-25.296558243345
604.320159790586	-319.525601728356	-26.0418602829231
606.056711973892	-319.525601728356	-26.7912244880839
607.793264157198	-319.525601728356	-27.5446508588275
609.529816340505	-319.525601728356	-28.3021393951537
611.266368523811	-319.525601728356	-29.0636900970626
613.002920707117	-319.525601728356	-29.8293029645543
614.739472890423	-319.525601728356	-30.5989779976287
616.47602507373	-319.525601728356	-31.3727151962858
618.212577257036	-319.525601728356	-32.1505145605256
619.949129440342	-321.262153911662	-32.9323760903481
621.685681623649	-321.262153911662	-33.7182997857534
623.422233806955	-322.998706094968	-34.5082856467413
625.158785990261	-322.998706094968	-35.302333673312
626.895338173567	-322.998706094968	-36.1004438654654
628.631890356874	-322.998706094968	-36.9026162232014
630.36844254018	-322.998706094968	-37.7088507465203
632.104994723486	-324.735258278275	-38.5191474354218
633.841546906792	-324.735258278275	-39.3335062899061
635.578099090099	-324.735258278275	-40.151927309973
637.314651273405	-326.471810461581	-40.9744104956227
639.051203456711	-326.471810461581	-41.800955846855
640.787755640018	-326.471810461581	-42.6315633636701
642.524307823324	-326.471810461581	-43.4662330460679
644.26086000663	-326.471810461581	-44.3049648940484
645.997412189936	-326.471810461581	-45.1477589076117
647.733964373243	-328.208362644887	-45.9946150867576
649.470516556549	-329.944914828193	-46.8455334314863
651.207068739855	-329.944914828193	-47.7005139417977
652.943620923162	-329.944914828193	-48.5595566176918
654.680173106468	-331.6814670115	-49.4226614591686
656.416725289774	-333.418019194806	-50.2898284662281
658.15327747308	-333.418019194806	-51.1610576388703
659.889829656387	-335.154571378112	-52.0363489770952
661.626381839693	-336.891123561418	-52.9157024809029
663.362934022999	-336.891123561418	-53.7991181502933
665.099486206306	-338.627675744725	-54.6865959852664
666.836038389612	-338.627675744725	-55.5781359858222
668.572590572918	-340.364227928031	-56.4737381519607
670.309142756224	-340.364227928031	-57.3734024836819
672.045694939531	-340.364227928031	-58.2771289809859
673.782247122837	-340.364227928031	-59.1849176438725
675.518799306143	-342.100780111337	-60.0967684723419
677.255351489449	-342.100780111337	-61.012681466394
678.991903672756	-343.837332294644	-61.9326566260287
680.728455856062	-345.57388447795	-62.8566939512463
682.465008039368	-347.310436661256	-63.7847934420465
684.201560222675	-347.310436661256	-64.7169550984294
685.938112405981	-349.046988844562	-65.6531789203951
687.674664589287	-349.046988844562	-66.5934649079434
689.411216772593	-350.783541027869	-67.5378130610745
691.1477689559	-350.783541027869	-68.4862233797883
692.884321139206	-352.520093211175	-69.4386958640848
694.620873322512	-352.520093211175	-70.395230513964
696.357425505819	-354.256645394481	-71.355827329426
698.093977689125	-354.256645394481	-72.3204863104706
699.830529872431	-354.256645394481	-73.289207457098
701.567082055737	-354.256645394481	-74.261990769308
703.303634239044	-355.993197577788	-75.2388362471008
705.04018642235	-357.729749761094	-76.2197438904764
706.776738605656	-357.729749761094	-77.2047136994345
708.513290788963	-357.729749761094	-78.1937456739755
710.249842972269	-359.4663019444	-79.1868398140991
711.986395155575	-359.4663019444	-80.1839961198055
713.722947338881	-361.202854127706	-81.1852145910946
715.459499522188	-361.202854127706	-82.1904952279664
717.196051705494	-361.202854127706	-83.1998380304209
718.9326038888	-361.202854127706	-84.2132429984581
720.669156072106	-362.939406311013	-85.230710132078
722.405708255413	-362.939406311013	-86.2522394312806
724.142260438719	-364.675958494319	-87.277830896066
725.878812622025	-364.675958494319	-88.3074845264341
727.615364805332	-364.675958494319	-89.3412003223849
729.351916988638	-364.675958494319	-90.3789782839184
731.088469171944	-366.412510677625	-91.4208184110346
732.82502135525	-366.412510677625	-92.4667207037335
734.561573538557	-368.149062860932	-93.5166851620151
736.298125721863	-368.149062860932	-94.5707117858795
738.034677905169	-369.885615044238	-95.6288005753266
739.771230088476	-369.885615044238	-96.6909515303563
741.507782271782	-369.885615044238	-97.7571646509688
743.244334455088	-371.622167227544	-98.827439937164
744.980886638394	-371.622167227544	-99.9017773889419
746.717438821701	-371.622167227544	-100.980177006303
748.453991005007	-373.35871941085	-102.062638789246
750.190543188313	-373.35871941085	-103.149162737772
751.92709537162	-375.095271594157	-104.239748851881
753.663647554926	-375.095271594157	-105.334397131572
755.400199738232	-375.095271594157	-106.433107576847
757.136751921538	-376.831823777463	-107.535880187703
758.873304104845	-376.831823777463	-108.642714964143
760.609856288151	-376.831823777463	-109.753611906165
762.346408471457	-378.568375960769	-110.86857101377
764.082960654763	-378.568375960769	-111.987592286958
765.81951283807	-378.568375960769	-113.110675725729
767.556065021376	-378.568375960769	-114.237821330082
769.292617204682	-380.304928144075	-115.369029100018
771.029169387989	-380.304928144075	-116.504299035536
772.765721571295	-380.304928144075	-117.643631136638
774.502273754601	-380.304928144075	-118.787025403322
776.238825937907	-382.041480327382	-119.934481835589
777.975378121214	-382.041480327382	-121.086000433438
779.71193030452	-382.041480327382	-122.24158119687
781.448482487826	-382.041480327382	-123.401224125885
783.185034671133	-382.041480327382	-124.564929220483
784.921586854439	-382.041480327382	-125.732696480663
786.658139037745	-382.041480327382	-126.904525906426
788.394691221051	-382.041480327382	-128.080417497772
790.131243404358	-382.041480327382	-129.260371254701
791.867795587664	-383.778032510688	-130.444387177212
793.60434777097	-383.778032510688	-131.632465265306
795.340899954277	-383.778032510688	-132.824605518982
797.077452137583	-383.778032510688	-134.020807938242
798.814004320889	-383.778032510688	-135.221072523084
800.550556504195	-383.778032510688	-136.425399273508
802.287108687502	-383.778032510688	-137.633788189516
804.023660870808	-383.778032510688	-138.846239271106
805.760213054114	-383.778032510688	-140.062752518279
807.496765237421	-383.778032510688	-141.283327931035
809.233317420727	-383.778032510688	-142.507965509373
810.969869604033	-383.778032510688	-143.736665253294
812.706421787339	-382.041480327382	-144.969427162798
814.442973970646	-382.041480327382	-146.206251237884
816.179526153952	-382.041480327382	-147.447137478553
817.916078337258	-382.041480327382	-148.692085884805
819.652630520564	-382.041480327382	-149.94109645664
821.389182703871	-382.041480327382	-151.194169194057
823.125734887177	-382.041480327382	-152.451304097057
824.862287070483	-382.041480327382	-153.71250116564
826.59883925379	-382.041480327382	-154.977760399806
828.335391437096	-382.041480327382	-156.247081799554
830.071943620402	-382.041480327382	-157.520465364885
831.808495803708	-382.041480327382	-158.797911095798
833.545047987015	-382.041480327382	-160.079418992295
835.281600170321	-382.041480327382	-161.364989054374
837.018152353627	-382.041480327382	-162.654621282035
838.754704536934	-382.041480327382	-163.94831567528
840.49125672024	-382.041480327382	-165.246072234107
842.227808903546	-382.041480327382	-166.547890958517
843.964361086852	-380.304928144075	-167.853771848509
845.700913270159	-380.304928144075	-169.163714904085
847.437465453465	-380.304928144075	-170.477720125243
849.174017636771	-380.304928144075	-171.795787511984
850.910569820078	-380.304928144075	-173.117917064307
852.647122003384	-380.304928144075	-174.444108782213
854.38367418669	-378.568375960769	-175.774362665702
856.120226369996	-378.568375960769	-177.108678714774
857.856778553303	-378.568375960769	-178.447056929428
859.593330736609	-378.568375960769	-179.789497309665
861.329882919915	-378.568375960769	-181.135999855485
863.066435103221	-378.568375960769	-182.486564566887
864.802987286528	-378.568375960769	-183.841191443873
866.539539469834	-376.831823777463	-185.19988048644
868.27609165314	-376.831823777463	-186.562631694591
870.012643836447	-376.831823777463	-187.929445068324
871.749196019753	-376.831823777463	-189.30032060764
873.485748203059	-375.095271594157	-190.675258312539
875.222300386365	-375.095271594157	-192.054258183021
876.958852569672	-375.095271594157	-193.437320219085
878.695404752978	-375.095271594157	-194.824444420732
880.431956936284	-375.095271594157	-196.215630787961
882.168509119591	-375.095271594157	-197.610879320774
883.905061302897	-375.095271594157	-199.010190019169
885.641613486203	-375.095271594157	-200.413562883146
887.378165669509	-373.35871941085	-201.820997912707
889.114717852816	-373.35871941085	-203.23249510785
890.851270036122	-373.35871941085	-204.648054468576
892.587822219428	-373.35871941085	-206.067675994885
894.324374402735	-371.622167227544	-207.491359686776
896.060926586041	-371.622167227544	-208.91910554425
897.797478769347	-371.622167227544	-210.350913567307
899.534030952653	-371.622167227544	-211.786783755946
901.27058313596	-371.622167227544	-213.226716110168
903.007135319266	-371.622167227544	-214.670710629973
904.743687502572	-371.622167227544	-216.118767315361
906.480239685878	-369.885615044238	-217.570886166331
908.216791869185	-369.885615044238	-219.027067182884
909.953344052491	-368.149062860932	-220.48731036502
911.689896235797	-368.149062860932	-221.951615712738
913.426448419104	-368.149062860932	-223.419983226039
915.16300060241	-368.149062860932	-224.892412904923
916.899552785716	-368.149062860932	-226.36890474939
918.636104969022	-368.149062860932	-227.849458759439
920.372657152329	-368.149062860932	-229.334074935071
922.109209335635	-368.149062860932	-230.822753276286
923.845761518941	-368.149062860932	-232.315493783083
925.582313702248	-368.149062860932	-233.812296455463
927.318865885554	-366.412510677625	-235.313161293426
929.05541806886	-366.412510677625	-236.818088296972
930.791970252166	-366.412510677625	-238.3270774661
932.528522435473	-366.412510677625	-239.840128800811
934.265074618779	-366.412510677625	-241.357242301105
936.001626802085	-366.412510677625	-242.878417966981
937.738178985392	-364.675958494319	-244.403655798441
939.474731168698	-364.675958494319	-245.932955795483
941.211283352004	-364.675958494319	-247.466317958107
942.94783553531	-364.675958494319	-249.003742286314
944.684387718617	-364.675958494319	-250.545228780104
946.420939901923	-364.675958494319	-252.090777439477
948.157492085229	-364.675958494319	-253.640388264433
949.894044268535	-364.675958494319	-255.194061254971
951.630596451842	-362.939406311013	-256.751796411092
953.367148635148	-362.939406311013	-258.313593732795
955.103700818454	-362.939406311013	-259.879453220081
956.840253001761	-362.939406311013	-261.44937487295
958.576805185067	-361.202854127706	-263.023358691402
960.313357368373	-361.202854127706	-264.601404675437
962.04990955168	-361.202854127706	-266.183512825054
963.786461734986	-361.202854127706	-267.769683140254
965.523013918292	-361.202854127706	-269.359915621036
967.259566101598	-361.202854127706	-270.954210267401
968.996118284905	-361.202854127706	-272.55256707935
970.732670468211	-361.202854127706	-274.15498605688
972.469222651517	-361.202854127706	-275.761467199994
974.205774834824	-361.202854127706	-277.37201050869
975.94232701813	-361.202854127706	-278.986615982969
977.678879201436	-359.4663019444	-280.60528362283
979.415431384742	-359.4663019444	-282.228013428275
981.151983568049	-359.4663019444	-283.854805399301
982.888535751355	-359.4663019444	-285.485659535911
984.625087934661	-359.4663019444	-287.120575838104
986.361640117967	-359.4663019444	-288.759554305879
988.098192301274	-359.4663019444	-290.402594939237
989.83474448458	-359.4663019444	-292.049697738177
991.571296667886	-359.4663019444	-293.700862702701
993.307848851192	-359.4663019444	-295.356089832807
995.044401034499	-359.4663019444	-297.015379128495
996.780953217805	-359.4663019444	-298.678730589767
998.517505401111	-359.4663019444	-300.346144216621
1000.25405758442	-359.4663019444	-302.017620009058
1001.99060976772	-359.4663019444	-303.693157967077
1003.72716195103	-359.4663019444	-305.37275809068
1005.46371413434	-361.202854127706	-307.056420379865
1007.20026631764	-361.202854127706	-308.744144834632
1008.93681850095	-361.202854127706	-310.435931454983
1010.67337068426	-361.202854127706	-312.131780240916
1012.40992286756	-361.202854127706	-313.831691192432
1014.14647505087	-361.202854127706	-315.53566430953
1015.88302723417	-362.939406311013	-317.243699592211
1017.61957941748	-362.939406311013	-318.955797040476
1019.35613160079	-364.675958494319	-320.671956654322
1021.09268378409	-364.675958494319	-322.392178433752
1022.8292359674	-364.675958494319	-324.116462378764
1024.56578815071	-364.675958494319	-325.844808489359
1026.30234033401	-364.675958494319	-327.577216765536
1028.03889251732	-364.675958494319	-329.313687207297
1029.77544470062	-364.675958494319	-331.054219814639
1031.51199688393	-366.412510677625	-332.798814587565
1033.24854906724	-366.412510677625	-334.547471526074
1034.98510125054	-366.412510677625	-336.300190630165
1036.72165343385	-366.412510677625	-338.056971899839
1038.45820561716	-366.412510677625	-339.817815335095
1040.19475780046	-366.412510677625	-341.582720935935
1041.93130998377	-366.412510677625	-343.351688702356
1043.66786216707	-366.412510677625	-345.124718634361
1045.40441435038	-366.412510677625	-346.901810731949
1047.14096653369	-366.412510677625	-348.682964995119
1048.87751871699	-364.675958494319	-350.468181423872
1050.6140709003	-364.675958494319	-352.257460018207
1052.35062308361	-364.675958494319	-354.050800778125
1054.08717526691	-364.675958494319	-355.848203703626
1055.82372745022	-364.675958494319	-357.64966879471
1057.56027963352	-364.675958494319	-359.455196051377
1059.29683181683	-362.939406311013	-361.264785473626
1061.03338400014	-362.939406311013	-363.078437061457
1062.76993618344	-361.202854127706	-364.896150814872
1064.50648836675	-361.202854127706	-366.717926733869
1066.24304055006	-361.202854127706	-368.543764818449
1067.97959273336	-361.202854127706	-370.373665068612
1069.71614491667	-361.202854127706	-372.207627484357
1071.45269709998	-361.202854127706	-374.045652065686
1073.18924928328	-359.4663019444	-375.887738812596
1074.92580146659	-359.4663019444	-377.73388772509
1076.66235364989	-357.729749761094	-379.584098803166
1078.3989058332	-357.729749761094	-381.438372046825
1080.13545801651	-357.729749761094	-383.296707456067
1081.87201019981	-357.729749761094	-385.159105030891
1083.60856238312	-357.729749761094	-387.025564771298
1085.34511456643	-357.729749761094	-388.896086677288
1087.08166674973	-355.993197577788	-390.770670748861
1088.81821893304	-355.993197577788	-392.649316986016
1090.55477111634	-354.256645394481	-394.532025388754
1092.29132329965	-354.256645394481	-396.418795957075
1094.02787548296	-354.256645394481	-398.309628690978
1095.76442766626	-354.256645394481	-400.204523590464
1097.50097984957	-354.256645394481	-402.103480655533
1099.23753203288	-354.256645394481	-404.006499886185
1100.97408421618	-352.520093211175	-405.913581282419
1102.71063639949	-352.520093211175	-407.824724844236
1104.44718858279	-352.520093211175	-409.739930571636
1106.1837407661	-350.783541027869	-411.659198464618
1107.92029294941	-350.783541027869	-413.582528523183
1109.65684513271	-350.783541027869	-415.509920747331
1111.39339731602	-350.783541027869	-417.441375137061
1113.12994949933	-350.783541027869	-419.376891692375
1114.86650168263	-349.046988844562	-421.316470413271
1116.60305386594	-349.046988844562	-423.260111299749
1118.33960604924	-347.310436661256	-425.207814351811
1120.07615823255	-347.310436661256	-427.159579569455
1121.81271041586	-347.310436661256	-429.115406952682
1123.54926259916	-347.310436661256	-431.075296501491
1125.28581478247	-345.57388447795	-433.039248215884
1127.02236696578	-345.57388447795	-435.007262095858
1128.75891914908	-343.837332294644	-436.979338141416
1130.49547133239	-343.837332294644	-438.955476352556
1132.23202351569	-343.837332294644	-440.93567672928
1133.968575699	-343.837332294644	-442.919939271586
1135.70512788231	-342.100780111337	-444.908263979474
1137.44168006561	-340.364227928031	-446.900650852945
1139.17823224892	-340.364227928031	-448.897099891999
1140.91478443223	-340.364227928031	-450.897611096636
1142.65133661553	-338.627675744725	-452.902184466855
1144.38788879884	-338.627675744725	-454.910820002657
1146.12444098215	-336.891123561418	-456.923517704042
1147.86099316545	-336.891123561418	-458.94027757101
1149.59754534876	-336.891123561418	-460.96109960356
1151.33409753206	-336.891123561418	-462.985983801693
1153.07064971537	-335.154571378112	-465.014930165408
1154.80720189868	-335.154571378112	-467.047938694707
1156.54375408198	-333.418019194806	-469.085009389588
1158.28030626529	-333.418019194806	-471.126142250052
1160.0168584486	-333.418019194806	-473.171337276098
1161.7534106319	-333.418019194806	-475.220594467728
1163.48996281521	-331.6814670115	-477.273913824939
1165.22651499851	-331.6814670115	-479.331295347734
1166.96306718182	-329.944914828193	-481.392739036112
1168.69961936513	-329.944914828193	-483.458244890072
1170.43617154843	-329.944914828193	-485.527812909615
1172.17272373174	-328.208362644887	-487.60144309474
1173.90927591505	-326.471810461581	-489.679135445448
1175.64582809835	-326.471810461581	-491.760889961739
1177.38238028166	-326.471810461581	-493.846706643613
1179.11893246496	-326.471810461581	-495.936585491069
1180.85548464827	-326.471810461581	-498.030526504109
1182.59203683158	-324.735258278275	-500.12852968273
1184.32858901488	-324.735258278275	-502.230595026935
1186.06514119819	-322.998706094968	-504.336722536722
1187.8016933815	-322.998706094968	-506.446912212092
1189.5382455648	-322.998706094968	-508.561164053045
1191.27479774811	-322.998706094968	-510.67947805958
1193.01134993141	-321.262153911662	-512.801854231698
1194.74790211472	-319.525601728356	-514.928292569399
1196.48445429803	-319.525601728356	-517.058793072683
1198.22100648133	-319.525601728356	-519.193355741549
1199.95755866464	-319.525601728356	-521.331980575998
1201.69411084795	-319.525601728356	-523.474667576029
1203.43066303125	-319.525601728356	-525.621416741644
1205.16721521456	-317.789049545049	-527.772228072841
1206.90376739787	-316.052497361743	-529.927101569621
1208.64031958117	-316.052497361743	-532.086037231983
1210.37687176448	-316.052497361743	-534.249035059928
1212.11342394778	-316.052497361743	-536.416095053456
1213.84997613109	-316.052497361743	-538.587217212567
1215.5865283144	-316.052497361743	-540.76240153726
1217.3230804977	-314.315945178437	-542.941648027536
1219.05963268101	-314.315945178437	-545.124956683395
1220.79618486432	-312.579392995131	-547.312327504837
1222.53273704762	-312.579392995131	-549.503760491861
1224.26928923093	-312.579392995131	-551.699255644468
1226.00584141423	-312.579392995131	-553.898812962657
1227.74239359754	-312.579392995131	-556.10243244643
1229.47894578085	-312.579392995131	-558.310114095785
1231.21549796415	-312.579392995131	-560.521857910723
1232.95205014746	-310.842840811824	-562.737663891243
1234.68860233077	-310.842840811824	-564.957532037347
1236.42515451407	-310.842840811824	-567.181462349033
1238.16170669738	-310.842840811824	-569.409454826301
1239.89825888068	-309.106288628518	-571.641509469152
1241.63481106399	-309.106288628518	-573.877626277586
1243.3713632473	-309.106288628518	-576.117805251603
1245.1079154306	-309.106288628518	-578.362046391203
1246.84446761391	-307.369736445212	-580.610349696385
1248.58101979722	-307.369736445212	-582.86271516715
1250.31757198052	-305.633184261905	-585.119142803498
1252.05412416383	-305.633184261905	-587.379632605428
1253.79067634713	-305.633184261905	-589.644184572941
1255.52722853044	-305.633184261905	-591.912798706037
1257.26378071375	-303.896632078599	-594.185475004715
1259.00033289705	-303.896632078599	-596.462213468977
1260.73688508036	-303.896632078599	-598.743014098821
1262.47343726367	-302.160079895293	-601.027876894247
1264.20998944697	-302.160079895293	-603.316801855256
1265.94654163028	-302.160079895293	-605.609788981849
1267.68309381358	-300.423527711987	-607.906838274024
1269.41964599689	-298.68697552868	-610.207949731781
1271.1561981802	-298.68697552868	-612.513123355121
1272.8927503635	-298.68697552868	-614.822359144044
1274.62930254681	-296.950423345374	-617.13565709855
1276.36585473012	-295.213871162068	-619.453017218638
1278.10240691342	-295.213871162068	-621.774439504309
1279.83895909673	-295.213871162068	-624.099923955563
1281.57551128004	-293.477318978761	-626.4294705724
1283.31206346334	-291.740766795455	-628.763079354819
1285.04861564665	-291.740766795455	-631.100750302821
1286.78516782995	-290.004214612149	-633.442483416405
1288.52172001326	-288.267662428843	-635.788278695572
1290.25827219657	-288.267662428843	-638.138136140323
1291.99482437987	-286.531110245536	-640.492055750655
1293.73137656318	-284.79455806223	-642.850037526571
1295.46792874649	-283.058005878924	-645.212081468069
1297.20448092979	-283.058005878924	-647.57818757515
1298.9410331131	-281.321453695617	-649.948355847814
1300.6775852964	-281.321453695617	-652.32258628606
1302.41413747971	-279.584901512311	-654.700878889889
1304.15068966302	-277.848349329005	-657.083233659301
1305.88724184632	-277.848349329005	-659.469650594296
1307.62379402963	-276.111797145699	-661.860129694873
1309.36034621294	-274.375244962392	-664.254670961033
1311.09689839624	-274.375244962392	-666.653274392775
1312.83345057955	-272.638692779086	-669.055939990101
1314.57000276285	-270.90214059578	-671.462667753009
1316.30655494616	-269.165588412473	-673.873457681499
1318.04310712947	-267.429036229167	-676.288309775573
1319.77965931277	-265.692484045861	-678.707224035229
1321.51621149608	-263.955931862555	-681.130200460468
1323.25276367939	-262.219379679248	-683.55723905129
1324.98931586269	-260.482827495942	-685.988339807694
1324.98931586269	-258.746275312636	-685.988339807694
1326.725868046	-257.00972312933	-688.423502729681
1328.4624202293	-255.273170946023	-690.862727817251
1330.19897241261	-253.536618762717	-693.306015070403
1331.93552459592	-251.800066579411	-695.753364489139
1333.67207677922	-250.063514396104	-698.204776073457
1335.40862896253	-248.326962212798	-700.660249823357
1335.40862896253	-246.590410029492	-700.660249823357
1335.40862896253	-244.853857846186	-700.660249823357
1337.14518114584	-243.117305662879	-703.119785738841
1337.14518114584	-241.380753479573	-703.119785738841
1338.88173332914	-239.644201296267	-705.583383819907
1338.88173332914	-237.90764911296	-705.583383819907
1338.88173332914	-236.171096929654	-705.583383819907
1340.61828551245	-234.434544746348	-708.051044066555
1342.35483769575	-232.697992563042	-710.522766478787
1342.35483769575	-230.961440379735	-710.522766478787
1344.09138987906	-229.224888196429	-712.998551056601
1344.09138987906	-227.488336013123	-712.998551056601
1345.82794206237	-225.751783829816	-715.478397799998
1345.82794206237	-224.01523164651	-715.478397799998
1347.56449424567	-222.278679463204	-717.962306708978
1349.30104642898	-220.542127279898	-720.45027778354
1349.30104642898	-218.805575096591	-720.45027778354
1349.30104642898	-217.069022913285	-720.45027778354
1349.30104642898	-215.332470729979	-720.45027778354
1351.03759861229	-213.595918546673	-722.942311023685
1352.77415079559	-211.859366363366	-725.438406429413
1352.77415079559	-210.12281418006	-725.438406429413
1352.77415079559	-208.386261996754	-725.438406429413
1352.77415079559	-206.649709813447	-725.438406429413
1352.77415079559	-204.913157630141	-725.438406429413
1354.5107029789	-203.176605446835	-727.938564000723
1354.5107029789	-201.440053263529	-727.938564000723
1354.5107029789	-199.703501080222	-727.938564000723
1356.24725516221	-197.966948896916	-730.442783737616
1356.24725516221	-196.23039671361	-730.442783737616
1356.24725516221	-194.493844530303	-730.442783737616
1356.24725516221	-192.757292346997	-730.442783737616
1356.24725516221	-191.020740163691	-730.442783737616
1356.24725516221	-189.284187980385	-730.442783737616
1356.24725516221	-187.547635797078	-730.442783737616
1356.24725516221	-185.811083613772	-730.442783737616
1356.24725516221	-184.074531430466	-730.442783737616
1356.24725516221	-182.337979247159	-730.442783737616
1356.24725516221	-180.601427063853	-730.442783737616
1356.24725516221	-178.864874880547	-730.442783737616
1356.24725516221	-177.128322697241	-730.442783737616
1357.98380734551	-175.391770513934	-732.951065640092
1357.98380734551	-173.655218330628	-732.951065640092
1357.98380734551	-171.918666147322	-732.951065640092
1359.72035952882	-170.182113964016	-735.463409708151
1359.72035952882	-168.445561780709	-735.463409708151
1359.72035952882	-166.709009597403	-735.463409708151
1359.72035952882	-164.972457414097	-735.463409708151
1359.72035952882	-163.23590523079	-735.463409708151
1359.72035952882	-161.499353047484	-735.463409708151
1359.72035952882	-159.762800864178	-735.463409708151
1359.72035952882	-158.026248680872	-735.463409708151
1359.72035952882	-156.289696497565	-735.463409708151
1359.72035952882	-154.553144314259	-735.463409708151
1361.45691171212	-152.816592130953	-737.979815941792
1361.45691171212	-151.080039947646	-737.979815941792
1361.45691171212	-149.34348776434	-737.979815941792
1361.45691171212	-147.606935581034	-737.979815941792
1363.19346389543	-145.870383397728	-740.500284341016
1363.19346389543	-144.133831214421	-740.500284341016
1363.19346389543	-142.397279031115	-740.500284341016
1363.19346389543	-140.660726847809	-740.500284341016
1363.19346389543	-138.924174664502	-740.500284341016
1363.19346389543	-137.187622481196	-740.500284341016
1363.19346389543	-135.45107029789	-740.500284341016
1363.19346389543	-133.714518114584	-740.500284341016
1363.19346389543	-131.977965931277	-740.500284341016
1364.93001607874	-130.241413747971	-743.024814905823
1364.93001607874	-128.504861564665	-743.024814905823
1364.93001607874	-126.768309381358	-743.024814905823
1364.93001607874	-125.031757198052	-743.024814905823
1364.93001607874	-123.295205014746	-743.024814905823
1363.19346389543	-121.55865283144	-740.500284341016
1363.19346389543	-119.822100648133	-740.500284341016
1363.19346389543	-118.085548464827	-740.500284341016
1363.19346389543	-116.348996281521	-740.500284341016
1363.19346389543	-114.612444098215	-740.500284341016
1363.19346389543	-112.875891914908	-740.500284341016
1361.45691171212	-111.139339731602	-737.979815941792
1361.45691171212	-109.402787548296	-737.979815941792
1361.45691171212	-107.666235364989	-737.979815941792
1359.72035952882	-105.929683181683	-735.463409708151
1359.72035952882	-104.193130998377	-735.463409708151
1359.72035952882	-102.456578815071	-735.463409708151
1359.72035952882	-100.720026631764	-735.463409708151
1357.98380734551	-98.983474448458	-732.951065640092
1356.24725516221	-97.2469222651517	-730.442783737616
1356.24725516221	-95.5103700818454	-730.442783737616
1356.24725516221	-93.7738178985391	-730.442783737616
1354.5107029789	-92.0372657152329	-727.938564000723
1354.5107029789	-90.3007135319266	-727.938564000723
1352.77415079559	-88.5641613486203	-725.438406429413
1352.77415079559	-86.827609165314	-725.438406429413
1352.77415079559	-85.0910569820078	-725.438406429413
1351.03759861229	-83.3545047987015	-722.942311023685
1349.30104642898	-81.6179526153952	-720.45027778354
1349.30104642898	-79.8814004320889	-720.45027778354
1349.30104642898	-78.1448482487826	-720.45027778354
1347.56449424567	-76.4082960654763	-717.962306708978
1345.82794206237	-74.6717438821701	-715.478397799998
1345.82794206237	-72.9351916988638	-715.478397799998
1344.09138987906	-71.1986395155575	-712.998551056601
1342.35483769575	-69.4620873322512	-710.522766478787
1342.35483769575	-67.7255351489449	-710.522766478787
1340.61828551245	-65.9889829656387	-708.051044066555
1340.61828551245	-64.2524307823324	-708.051044066555
1338.88173332914	-62.5158785990261	-705.583383819907
1338.88173332914	-60.7793264157198	-705.583383819907
1338.88173332914	-59.0427742324135	-705.583383819907
1337.14518114584	-57.3062220491073	-703.119785738841
1335.40862896253	-55.569669865801	-700.660249823357
1335.40862896253	-53.8331176824947	-700.660249823357
1335.40862896253	-52.0965654991884	-700.660249823357
1333.67207677922	-50.3600133158821	-698.204776073457
1333.67207677922	-48.6234611325759	-698.204776073457
1331.93552459592	-46.8869089492696	-695.753364489139
1331.93552459592	-45.1503567659633	-695.753364489139
1331.93552459592	-43.413804582657	-695.753364489139
1330.19897241261	-41.6772523993507	-693.306015070403
1328.4624202293	-39.9407002160445	-690.862727817251
1328.4624202293	-38.2041480327382	-690.862727817251
1328.4624202293	-36.4675958494319	-690.862727817251
1326.725868046	-34.7310436661256	-688.423502729681
1324.98931586269	-32.9944914828193	-685.988339807694
1324.98931586269	-31.2579392995131	-685.988339807694
1324.98931586269	-29.5213871162068	-685.988339807694
1324.98931586269	-27.7848349329005	-685.988339807694
1324.98931586269	-26.0482827495942	-685.988339807694
1323.25276367939	-24.3117305662879	-683.55723905129
1321.51621149608	-22.5751783829816	-681.130200460468
1321.51621149608	-20.8386261996754	-681.130200460468
1321.51621149608	-19.1020740163691	-681.130200460468
1321.51621149608	-17.3655218330628	-681.130200460468
1319.77965931277	-15.6289696497565	-678.707224035229
1319.77965931277	-13.8924174664502	-678.707224035229
1318.04310712947	-12.155865283144	-676.288309775573
1318.04310712947	-10.4193130998377	-676.288309775573
1318.04310712947	-8.6827609165314	-676.288309775573
1318.04310712947	-6.94620873322512	-676.288309775573
1318.04310712947	-5.20965654991884	-676.288309775573
1316.30655494616	-3.47310436661256	-673.873457681499
1314.57000276285	-1.73655218330628	-671.462667753009
1314.57000276285	0	-671.462667753009
1314.57000276285	1.73655218330628	-671.462667753009
1314.57000276285	3.47310436661256	-671.462667753009
1314.57000276285	5.20965654991884	-671.462667753009
1312.83345057955	6.94620873322512	-669.055939990101
1312.83345057955	8.6827609165314	-669.055939990101
1312.83345057955	10.4193130998377	-669.055939990101
1311.09689839624	12.155865283144	-666.653274392775
1311.09689839624	13.8924174664502	-666.653274392775
1311.09689839624	15.6289696497565	-666.653274392775
1309.36034621294	17.3655218330628	-664.254670961033
1307.62379402963	19.1020740163691	-661.860129694873
1307.62379402963	20.8386261996754	-661.860129694873
1307.62379402963	22.5751783829816	-661.860129694873
1307.62379402963	24.3117305662879	-661.860129694873
1305.88724184632	26.0482827495942	-659.469650594296
1305.88724184632	27.7848349329005	-659.469650594296
1304.15068966302	29.5213871162068	-657.083233659301
1304.15068966302	31.2579392995131	-657.083233659301
1302.41413747971	32.9944914828193	-654.700878889889
1302.41413747971	34.7310436661256	-654.700878889889
1300.6775852964	36.4675958494319	-652.32258628606
1300.6775852964	38.2041480327382	-652.32258628606
1298.9410331131	39.9407002160445	-649.948355847814
1298.9410331131	41.6772523993507	-649.948355847814
1297.20448092979	43.413804582657	-647.57818757515
1297.20448092979	45.1503567659633	-647.57818757515
1297.20448092979	46.8869089492696	-647.57818757515
1295.46792874649	48.6234611325759	-645.212081468069
1293.73137656318	50.3600133158821	-642.850037526571
1293.73137656318	52.0965654991884	-642.850037526571
1293.73137656318	53.8331176824947	-642.850037526571
1291.99482437987	55.569669865801	-640.492055750655
1290.25827219657	57.3062220491073	-638.138136140323
1290.25827219657	59.0427742324135	-638.138136140323
1288.52172001326	60.7793264157198	-635.788278695572
1288.52172001326	62.5158785990261	-635.788278695572
1288.52172001326	64.2524307823324	-635.788278695572
1286.78516782995	65.9889829656387	-633.442483416405
1286.78516782995	67.7255351489449	-633.442483416405
1285.04861564665	69.4620873322512	-631.100750302821
1285.04861564665	71.1986395155575	-631.100750302821
1283.31206346334	72.9351916988638	-628.763079354819
1283.31206346334	74.6717438821701	-628.763079354819
1283.31206346334	76.4082960654763	-628.763079354819
1281.57551128004	78.1448482487826	-626.4294705724
1279.83895909673	79.8814004320889	-624.099923955563
1279.83895909673	81.6179526153952	-624.099923955563
1278.10240691342	83.3545047987015	-621.774439504309
1278.10240691342	85.0910569820078	-621.774439504309
1276.36585473012	86.827609165314	-619.453017218638
1276.36585473012	88.5641613486203	-619.453017218638
1276.36585473012	90.3007135319266	-619.453017218638
1274.62930254681	92.0372657152329	-617.13565709855
1272.8927503635	93.7738178985391	-614.822359144044
1272.8927503635	95.5103700818454	-614.822359144044
1272.8927503635	97.2469222651517	-614.822359144044
1271.1561981802	98.983474448458	-612.513123355121
1269.41964599689	100.720026631764	-610.207949731781
1269.41964599689	102.456578815071	-610.207949731781
1267.68309381358	104.193130998377	-607.906838274024
1265.94654163028	105.929683181683	-605.609788981849
1265.94654163028	107.666235364989	-605.609788981849
1265.94654163028	109.402787548296	-605.609788981849
1264.20998944697	111.139339731602	-603.316801855256
1262.47343726367	112.875891914908	-601.027876894247
1262.47343726367	114.612444098215	-601.027876894247
1262.47343726367	116.348996281521	-601.027876894247
1260.73688508036	118.085548464827	-598.743014098821
1259.00033289705	119.822100648133	-596.462213468977
1259.00033289705	121.55865283144	-596.462213468977
1259.00033289705	123.295205014746	-596.462213468977
1259.00033289705	125.031757198052	-596.462213468977
1259.00033289705	126.768309381358	-596.462213468977
1257.26378071375	128.504861564665	-594.185475004715
1257.26378071375	130.241413747971	-594.185475004715
1255.52722853044	131.977965931277	-591.912798706037
1255.52722853044	133.714518114584	-591.912798706037
1255.52722853044	135.45107029789	-591.912798706037
1255.52722853044	137.187622481196	-591.912798706037
1253.79067634713	138.924174664502	-589.644184572941
1253.79067634713	140.660726847809	-589.644184572941
1252.05412416383	142.397279031115	-587.379632605428
1252.05412416383	144.133831214421	-587.379632605428
1252.05412416383	145.870383397728	-587.379632605428
1252.05412416383	147.606935581034	-587.379632605428
1250.31757198052	149.34348776434	-585.119142803498
1250.31757198052	151.080039947646	-585.119142803498
1250.31757198052	152.816592130953	-585.119142803498
1248.58101979722	154.553144314259	-582.86271516715
1248.58101979722	156.289696497565	-582.86271516715
1246.84446761391	158.026248680872	-580.610349696385
1245.1079154306	159.762800864178	-578.362046391203
1243.3713632473	161.499353047484	-576.117805251603
1243.3713632473	163.23590523079	-576.117805251603
1241.63481106399	164.972457414097	-573.877626277586
1239.89825888068	166.709009597403	-571.641509469152
1238.16170669738	168.445561780709	-569.409454826301
1238.16170669738	170.182113964016	-569.409454826301
1236.42515451407	171.918666147322	-567.181462349033
1234.68860233077	173.655218330628	-564.957532037347
1232.95205014746	175.391770513934	-562.737663891243
1231.21549796415	177.128322697241	-560.521857910723
1229.47894578085	178.864874880547	-558.310114095785
1227.74239359754	180.601427063853	-556.10243244643
1226.00584141423	182.337979247159	-553.898812962657
1224.26928923093	182.337979247159	-551.699255644468
1222.53273704762	184.074531430466	-549.503760491861
1220.79618486432	185.811083613772	-547.312327504837
1219.05963268101	187.547635797078	-545.124956683395
1217.3230804977	189.284187980385	-542.941648027536
1215.5865283144	191.020740163691	-540.76240153726
1213.84997613109	192.757292346997	-538.587217212567
1212.11342394778	194.493844530303	-536.416095053456
1210.37687176448	196.23039671361	-534.249035059928
1208.64031958117	197.966948896916	-532.086037231983
1206.90376739787	199.703501080222	-529.927101569621
1206.90376739787	201.440053263529	-529.927101569621
1206.90376739787	203.176605446835	-529.927101569621
1205.16721521456	204.913157630141	-527.772228072841
1203.43066303125	206.649709813447	-525.621416741644
1203.43066303125	208.386261996754	-525.621416741644
1201.69411084795	210.12281418006	-523.474667576029
1201.69411084795	211.859366363366	-523.474667576029
1199.95755866464	213.595918546673	-521.331980575998
1199.95755866464	215.332470729979	-521.331980575998
1199.95755866464	217.069022913285	-521.331980575998
1198.22100648133	218.805575096591	-519.193355741549
1196.48445429803	218.805575096591	-517.058793072683
1194.74790211472	220.542127279898	-514.928292569399
1193.01134993141	222.278679463204	-512.801854231698
1193.01134993141	224.01523164651	-512.801854231698
1191.27479774811	225.751783829816	-510.67947805958
1189.5382455648	225.751783829816	-508.561164053045
1187.8016933815	227.488336013123	-506.446912212092
1186.06514119819	229.224888196429	-504.336722536722
1184.32858901488	230.961440379735	-502.230595026935
1182.59203683158	232.697992563042	-500.12852968273
1180.85548464827	234.434544746348	-498.030526504109
1179.11893246496	234.434544746348	-495.936585491069
1177.38238028166	236.171096929654	-493.846706643613
1175.64582809835	237.90764911296	-491.760889961739
1173.90927591505	239.644201296267	-489.679135445448
1172.17272373174	239.644201296267	-487.60144309474
1170.43617154843	241.380753479573	-485.527812909615
1168.69961936513	243.117305662879	-483.458244890072
1166.96306718182	244.853857846186	-481.392739036112
1165.22651499851	246.590410029492	-479.331295347734
1165.22651499851	248.326962212798	-479.331295347734
1163.48996281521	250.063514396104	-477.273913824939
1161.7534106319	250.063514396104	-475.220594467728
1160.0168584486	251.800066579411	-473.171337276098
1158.28030626529	253.536618762717	-471.126142250052
1158.28030626529	255.273170946023	-471.126142250052
1156.54375408198	257.00972312933	-469.085009389588
1154.80720189868	257.00972312933	-467.047938694707
1153.07064971537	258.746275312636	-465.014930165408
1151.33409753206	260.482827495942	-462.985983801693
1149.59754534876	262.219379679248	-460.96109960356
1147.86099316545	263.955931862555	-458.94027757101
1147.86099316545	265.692484045861	-458.94027757101
1146.12444098215	267.429036229167	-456.923517704042
1144.38788879884	269.165588412473	-454.910820002657
1142.65133661553	270.90214059578	-452.902184466855
1140.91478443223	272.638692779086	-450.897611096636
1139.17823224892	274.375244962392	-448.897099891999
1137.44168006561	276.111797145699	-446.900650852945
1135.70512788231	277.848349329005	-444.908263979474
1133.968575699	279.584901512311	-442.919939271586
1132.23202351569	281.321453695617	-440.93567672928
1130.49547133239	281.321453695617	-438.955476352556
1128.75891914908	283.058005878924	-436.979338141416
1127.02236696578	283.058005878924	-435.007262095858
1125.28581478247	284.79455806223	-433.039248215884
1123.54926259916	286.531110245536	-431.075296501491
1121.81271041586	288.267662428843	-429.115406952682
1120.07615823255	288.267662428843	-427.159579569455
1118.33960604924	290.004214612149	-425.207814351811
1116.60305386594	291.740766795455	-423.260111299749
1114.86650168263	293.477318978761	-421.316470413271
1113.12994949933	293.477318978761	-419.376891692375
1111.39339731602	295.213871162068	-417.441375137061
1109.65684513271	296.950423345374	-415.509920747331
1109.65684513271	298.68697552868	-415.509920747331
1107.92029294941	300.423527711987	-413.582528523183
1106.1837407661	300.423527711987	-411.659198464618
1104.44718858279	302.160079895293	-409.739930571636
1102.71063639949	302.160079895293	-407.824724844236
1100.97408421618	303.896632078599	-405.913581282419
1099.23753203288	305.633184261905	-404.006499886185
1097.50097984957	307.369736445212	-402.103480655533
1095.76442766626	309.106288628518	-400.204523590464
1094.02787548296	310.842840811824	-398.309628690978
1092.29132329965	310.842840811824	-396.418795957075
1090.55477111634	312.579392995131	-394.532025388754
1088.81821893304	314.315945178437	-392.649316986016
1087.08166674973	316.052497361743	-390.770670748861
1085.34511456643	317.789049545049	-388.896086677288
1083.60856238312	319.525601728356	-387.025564771298
1081.87201019981	321.262153911662	-385.159105030891
1080.13545801651	322.998706094968	-383.296707456067
1078.3989058332	322.998706094968	-381.438372046825
1076.66235364989	324.735258278275	-379.584098803166
1074.92580146659	326.471810461581	-377.73388772509
1073.18924928328	326.471810461581	-375.887738812596
1071.45269709998	328.208362644887	-374.045652065686
1069.71614491667	328.208362644887	-372.207627484357
1067.97959273336	329.944914828193	-370.373665068612
1066.24304055006	329.944914828193	-368.543764818449
1064.50648836675	331.6814670115	-366.717926733869
1062.76993618344	333.418019194806	-364.896150814872
1061.03338400014	335.154571378112	-363.078437061457
1059.29683181683	336.891123561418	-361.264785473626
1057.56027963352	336.891123561418	-359.455196051377
1055.82372745022	336.891123561418	-357.64966879471
1054.08717526691	338.627675744725	-355.848203703626
1052.35062308361	340.364227928031	-354.050800778125
1050.6140709003	340.364227928031	-352.257460018207
1048.87751871699	340.364227928031	-350.468181423872
1047.14096653369	342.100780111337	-348.682964995119
1045.40441435038	343.837332294644	-346.901810731949
1043.66786216707	345.57388447795	-345.124718634361
1041.93130998377	347.310436661256	-343.351688702356
1040.19475780046	347.310436661256	-341.582720935935
1038.45820561716	349.046988844562	-339.817815335095
1036.72165343385	349.046988844562	-338.056971899839
1034.98510125054	350.783541027869	-336.300190630165
1033.24854906724	352.520093211175	-334.547471526074
1031.51199688393	354.256645394481	-332.798814587565
1029.77544470062	354.256645394481	-331.054219814639
1028.03889251732	355.993197577788	-329.313687207297
1026.30234033401	355.993197577788	-327.577216765536
1024.56578815071	357.729749761094	-325.844808489359
1022.8292359674	359.4663019444	-324.116462378764
1021.09268378409	361.202854127706	-322.392178433752
1019.35613160079	361.202854127706	-320.671956654322
1017.61957941748	361.202854127706	-318.955797040476
1015.88302723417	362.939406311013	-317.243699592211
1014.14647505087	364.675958494319	-315.53566430953
1012.40992286756	364.675958494319	-313.831691192432
1010.67337068426	366.412510677625	-312.131780240916
1008.93681850095	366.412510677625	-310.435931454983
1007.20026631764	368.149062860932	-308.744144834632
1005.46371413434	368.149062860932	-307.056420379865
1003.72716195103	369.885615044238	-305.37275809068
1001.99060976772	369.885615044238	-303.693157967077
1000.25405758442	371.622167227544	-302.017620009058
998.517505401111	371.622167227544	-300.346144216621
996.780953217805	371.622167227544	-298.678730589767
995.044401034499	373.35871941085	-297.015379128495
993.307848851192	375.095271594157	-295.356089832807
991.571296667886	375.095271594157	-293.700862702701
989.83474448458	375.095271594157	-292.049697738177
988.098192301274	375.095271594157	-290.402594939237
986.361640117967	375.095271594157	-288.759554305879
984.625087934661	376.831823777463	-287.120575838104
982.888535751355	376.831823777463	-285.485659535911
981.151983568049	378.568375960769	-283.854805399301
979.415431384742	378.568375960769	-282.228013428275
977.678879201436	378.568375960769	-280.60528362283
975.94232701813	378.568375960769	-278.986615982969
974.205774834824	378.568375960769	-277.37201050869
972.469222651517	378.568375960769	-275.761467199994
970.732670468211	380.304928144075	-274.15498605688
968.996118284905	380.304928144075	-272.55256707935
967.259566101598	380.304928144075	-270.954210267401
965.523013918292	382.041480327382	-269.359915621036
963.786461734986	382.041480327382	-267.769683140254
962.04990955168	382.041480327382	-266.183512825054
960.313357368373	383.778032510688	-264.601404675437
958.576805185067	383.778032510688	-263.023358691402
956.840253001761	385.514584693994	-261.44937487295
955.103700818454	385.514584693994	-259.879453220081
953.367148635148	385.514584693994	-258.313593732795
951.630596451842	385.514584693994	-256.751796411092
949.894044268535	387.251136877301	-255.194061254971
948.157492085229	388.987689060607	-253.640388264433
946.420939901923	388.987689060607	-252.090777439477
944.684387718617	388.987689060607	-250.545228780104
942.94783553531	390.724241243913	-249.003742286314
941.211283352004	392.460793427219	-247.466317958107
939.474731168698	392.460793427219	-245.932955795483
937.738178985392	392.460793427219	-244.403655798441
936.001626802085	392.460793427219	-242.878417966981
934.265074618779	392.460793427219	-241.357242301105
932.528522435473	392.460793427219	-239.840128800811
930.791970252166	392.460793427219	-238.3270774661
929.05541806886	392.460793427219	-236.818088296972
927.318865885554	394.197345610526	-235.313161293426
925.582313702248	394.197345610526	-233.812296455463
923.845761518941	395.933897793832	-232.315493783083
922.109209335635	395.933897793832	-230.822753276286
920.372657152329	397.670449977138	-229.334074935071
918.636104969022	397.670449977138	-227.849458759439
916.899552785716	399.407002160445	-226.36890474939
915.16300060241	399.407002160445	-224.892412904923
913.426448419104	401.143554343751	-223.419983226039
911.689896235797	401.143554343751	-221.951615712738
909.953344052491	402.880106527057	-220.48731036502
908.216791869185	402.880106527057	-219.027067182884
906.480239685878	404.616658710363	-217.570886166331
904.743687502572	404.616658710363	-216.118767315361
903.007135319266	406.35321089367	-214.670710629973
901.27058313596	406.35321089367	-213.226716110168
899.534030952653	406.35321089367	-211.786783755946
897.797478769347	406.35321089367	-210.350913567307
896.060926586041	408.089763076976	-208.91910554425
894.324374402735	408.089763076976	-207.491359686776
892.587822219428	408.089763076976	-206.067675994885
890.851270036122	409.826315260282	-204.648054468576
889.114717852816	409.826315260282	-203.23249510785
887.378165669509	409.826315260282	-201.820997912707
885.641613486203	411.562867443589	-200.413562883146
883.905061302897	411.562867443589	-199.010190019169
882.168509119591	411.562867443589	-197.610879320774
880.431956936284	411.562867443589	-196.215630787961
878.695404752978	413.299419626895	-194.824444420732
876.958852569672	413.299419626895	-193.437320219085
875.222300386365	413.299419626895	-192.054258183021
873.485748203059	413.299419626895	-190.675258312539
871.749196019753	413.299419626895	-189.30032060764
870.012643836447	413.299419626895	-187.929445068324
868.27609165314	415.035971810201	-186.562631694591
866.539539469834	416.772523993507	-185.19988048644
864.802987286528	416.772523993507	-183.841191443873
863.066435103221	416.772523993507	-182.486564566887
861.329882919915	416.772523993507	-181.135999855485
859.593330736609	416.772523993507	-179.789497309665
857.856778553303	418.509076176814	-178.447056929428
856.120226369996	418.509076176814	-177.108678714774
854.38367418669	420.24562836012	-175.774362665702
852.647122003384	420.24562836012	-174.444108782213
850.910569820078	420.24562836012	-173.117917064307
849.174017636771	420.24562836012	-171.795787511984
847.437465453465	420.24562836012	-170.477720125243
845.700913270159	421.982180543426	-169.163714904085
843.964361086852	421.982180543426	-167.853771848509
842.227808903546	421.982180543426	-166.547890958517
840.49125672024	423.718732726732	-165.246072234107
838.754704536934	423.718732726732	-163.94831567528
837.018152353627	423.718732726732	-162.654621282035
835.281600170321	423.718732726732	-161.364989054374
833.545047987015	423.718732726732	-160.079418992295
831.808495803708	423.718732726732	-158.797911095798
830.071943620402	423.718732726732	-157.520465364885
828.335391437096	423.718732726732	-156.247081799554
826.59883925379	423.718732726732	-154.977760399806
824.862287070483	423.718732726732	-153.71250116564
823.125734887177	425.455284910039	-152.451304097057
821.389182703871	425.455284910039	-151.194169194057
819.652630520564	425.455284910039	-149.94109645664
817.916078337258	425.455284910039	-148.692085884805
816.179526153952	427.191837093345	-147.447137478553
814.442973970646	427.191837093345	-146.206251237884
812.706421787339	427.191837093345	-144.969427162798
810.969869604033	427.191837093345	-143.736665253294
809.233317420727	427.191837093345	-142.507965509373
807.496765237421	428.928389276651	-141.283327931035
805.760213054114	430.664941459958	-140.062752518279
804.023660870808	430.664941459958	-138.846239271106
802.287108687502	430.664941459958	-137.633788189516
800.550556504195	430.664941459958	-136.425399273508
798.814004320889	430.664941459958	-135.221072523084
797.077452137583	432.401493643264	-134.020807938242
795.340899954277	432.401493643264	-132.824605518982
793.60434777097	432.401493643264	-131.632465265306
791.867795587664	434.13804582657	-130.444387177212
790.131243404358	434.13804582657	-129.260371254701
788.394691221051	434.13804582657	-128.080417497772
786.658139037745	434.13804582657	-126.904525906426
784.921586854439	434.13804582657	-125.732696480663
783.185034671133	434.13804582657	-124.564929220483
781.448482487826	435.874598009876	-123.401224125885
779.71193030452	435.874598009876	-122.24158119687
777.975378121214	435.874598009876	-121.086000433438
776.238825937907	435.874598009876	-119.934481835589
774.502273754601	435.874598009876	-118.787025403322
772.765721571295	435.874598009876	-117.643631136638
771.029169387989	435.874598009876	-116.504299035536
769.292617204682	437.611150193183	-115.369029100018
767.556065021376	437.611150193183	-114.237821330082
765.81951283807	437.611150193183	-113.110675725729
764.082960654763	437.611150193183	-111.987592286958
762.346408471457	437.611150193183	-110.86857101377
760.609856288151	437.611150193183	-109.753611906165
758.873304104845	437.611150193183	-108.642714964143
757.136751921538	437.611150193183	-107.535880187703
755.400199738232	439.347702376489	-106.433107576847
753.663647554926	439.347702376489	-105.334397131572
751.92709537162	439.347702376489	-104.239748851881
750.190543188313	439.347702376489	-103.149162737772
748.453991005007	439.347702376489	-102.062638789246
746.717438821701	439.347702376489	-100.980177006303
744.980886638394	439.347702376489	-99.9017773889419
743.244334455088	441.084254559795	-98.827439937164
741.507782271782	441.084254559795	-97.7571646509688
739.771230088476	441.084254559795	-96.6909515303563
738.034677905169	441.084254559795	-95.6288005753266
736.298125721863	441.084254559795	-94.5707117858795
734.561573538557	441.084254559795	-93.5166851620151
732.82502135525	441.084254559795	-92.4667207037335
731.088469171944	441.084254559795	-91.4208184110346
729.351916988638	441.084254559795	-90.3789782839184
727.615364805332	441.084254559795	-89.3412003223849
725.878812622025	441.084254559795	-88.3074845264341
724.142260438719	441.084254559795	-87.277830896066
722.405708255413	441.084254559795	-86.2522394312806
720.669156072106	442.820806743102	-85.230710132078
718.9326038888	442.820806743102	-84.2132429984581
717.196051705494	442.820806743102	-83.1998380304209
715.459499522188	442.820806743102	-82.1904952279664
713.722947338881	442.820806743102	-81.1852145910946
711.986395155575	442.820806743102	-80.1839961198055
710.249842972269	444.557358926408	-79.1868398140991
708.513290788963	444.557358926408	-78.1937456739755
706.776738605656	444.557358926408	-77.2047136994345
705.04018642235	444.557358926408	-76.2197438904764
703.303634239044	444.557358926408	-75.2388362471008
701.567082055737	444.557358926408	-74.261990769308
699.830529872431	444.557358926408	-73.289207457098
698.093977689125	444.557358926408	-72.3204863104706
696.357425505819	444.557358926408	-71.355827329426
694.620873322512	444.557358926408	-70.395230513964
692.884321139206	444.557358926408	-69.4386958640848
691.1477689559	444.557358926408	-68.4862233797883
689.411216772593	444.557358926408	-67.5378130610745
687.674664589287	444.557358926408	-66.5934649079434
685.938112405981	444.557358926408	-65.6531789203951
684.201560222675	446.293911109714	-64.7169550984294
682.465008039368	446.293911109714	-63.7847934420465
680.728455856062	446.293911109714	-62.8566939512463
678.991903672756	446.293911109714	-61.9326566260287
677.255351489449	446.293911109714	-61.012681466394
675.518799306143	446.293911109714	-60.0967684723419
673.782247122837	446.293911109714	-59.1849176438725
672.045694939531	446.293911109714	-58.2771289809859
670.309142756224	446.293911109714	-57.3734024836819
668.572590572918	446.293911109714	-56.4737381519607
666.836038389612	446.293911109714	-55.5781359858222
665.099486206306	446.293911109714	-54.6865959852664
663.362934022999	446.293911109714	-53.7991181502933
661.626381839693	446.293911109714	-52.9157024809029
659.889829656387	448.03046329302	-52.0363489770952
658.15327747308	448.03046329302	-51.1610576388703
656.416725289774	448.03046329302	-50.2898284662281
654.680173106468	448.03046329302	-49.4226614591686
652.943620923162	448.03046329302	-48.5595566176918
651.207068739855	448.03046329302	-47.7005139417977
649.470516556549	448.03046329302	-46.8455334314863
647.733964373243	448.03046329302	-45.9946150867576
645.997412189936	448.03046329302	-45.1477589076117
644.26086000663	448.03046329302	-44.3049648940484
642.524307823324	448.03046329302	-43.4662330460679
640.787755640018	448.03046329302	-42.6315633636701
639.051203456711	448.03046329302	-41.800955846855
637.314651273405	448.03046329302	-40.9744104956227
635.578099090099	448.03046329302	-40.151927309973
633.841546906792	448.03046329302	-39.3335062899061
632.104994723486	448.03046329302	-38.5191474354218
630.36844254018	448.03046329302	-37.7088507465203
628.631890356874	449.767015476327	-36.9026162232014
626.895338173567	449.767015476327	-36.1004438654654
625.158785990261	449.767015476327	-35.302333673312
623.422233806955	449.767015476327	-34.5082856467413
621.685681623649	449.767015476327	-33.7182997857534
619.949129440342	449.767015476327	-32.9323760903481
618.212577257036	449.767015476327	-32.1505145605256
616.47602507373	449.767015476327	-31.3727151962858
614.739472890423	449.767015476327	-30.5989779976287
613.002920707117	449.767015476327	-29.8293029645543
611.266368523811	449.767015476327	-29.0636900970626
609.529816340505	449.767015476327	-28.3021393951537
607.793264157198	449.767015476327	-27.5446508588275
606.056711973892	449.767015476327	-26.7912244880839
604.320159790586	449.767015476327	-26.0418602829231
602.583607607279	449.767015476327	-25.296558243345
600.847055423973	449.767015476327	-24.5553183693496
599.110503240667	449.767015476327	-23.818140660937
597.373951057361	448.03046329302	-23.085025118107
595.637398874054	448.03046329302	-22.3559717408598
593.900846690748	448.03046329302	-21.6309805291952
592.164294507442	448.03046329302	-20.9100514831134
590.427742324135	448.03046329302	-20.1931846026143
588.691190140829	448.03046329302	-19.4803798876979
586.954637957523	448.03046329302	-18.7716373383642
585.218085774217	448.03046329302	-18.0669569546133
583.48153359091	448.03046329302	-17.366338736445
581.744981407604	448.03046329302	-16.6697826838594
580.008429224298	448.03046329302	-15.9772887968567
578.271877040992	448.03046329302	-15.2888570754366
576.535324857685	446.293911109714	-14.6044875195991
574.798772674379	446.293911109714	-13.9241801293445
573.062220491073	444.557358926408	-13.2479349046725
571.325668307766	444.557358926408	-12.5757518455833
569.58911612446	444.557358926408	-11.9076309520767
567.852563941154	444.557358926408	-11.2435722241529
566.116011757847	444.557358926408	-10.5835756618118
564.379459574541	444.557358926408	-9.92764126505339
562.642907391235	444.557358926408	-9.27576903387774
560.906355207929	444.557358926408	-8.62795896828474
559.169803024622	444.557358926408	-7.98421106827449
557.433250841316	444.557358926408	-7.34452533384692
555.69669865801	444.557358926408	-6.70890176500213
553.960146474703	446.293911109714	-6.07734036173999
552.223594291397	446.293911109714	-5.44984112406062
550.487042108091	446.293911109714	-4.82640405196391
548.750489924785	446.293911109714	-4.20702914544994
547.013937741478	446.293911109714	-3.59171640451871
545.277385558172	448.03046329302	-2.98046582917014
543.540833374866	448.03046329302	-2.37327741940434
541.80428119156	448.03046329302	-1.7701511752212
540.067729008253	448.03046329302	-1.1710870966208
538.331176824947	448.03046329302	-0.576085183603082
536.594624641641	448.03046329302	0.0148545638318627
534.858072458334	448.03046329302	0.601732145684149
533.121520275028	448.03046329302	1.18454756195367
531.384968091722	448.03046329302	1.7633008126405
529.648415908416	448.03046329302	2.33799189774464
527.911863725109	448.03046329302	2.90862081726602
526.175311541803	448.03046329302	3.47518757120474
524.438759358497	448.03046329302	4.03769215956071
522.70220717519	448.03046329302	4.59613458233397
520.965654991884	448.03046329302	5.15051483952452
519.229102808578	448.03046329302	5.70083293113233
517.492550625272	448.03046329302	6.24708885715747
515.755998441965	448.03046329302	6.78928261759988
514.019446258659	448.03046329302	7.32741421245957
512.282894075353	448.03046329302	7.86148364173655
510.546341892047	448.03046329302	8.39149090543082
508.80978970874	448.03046329302	8.91743600354237
507.073237525434	448.03046329302	9.43931893607121
505.336685342128	448.03046329302	9.95713970301736
503.600133158821	448.03046329302	10.4708983043808
501.863580975515	448.03046329302	10.9805947401615
500.127028792209	448.03046329302	11.4862290103594
498.390476608903	448.03046329302	11.9878011149747
496.653924425596	448.03046329302	12.4853110540073
494.91737224229	448.03046329302	12.9787588274571
493.180820058984	448.03046329302	13.4681444353242
491.444267875677	448.03046329302	13.9534678776086
489.707715692371	448.03046329302	14.4347291543103
487.971163509065	446.293911109714	14.9119282654293
486.234611325759	446.293911109714	15.3850652109656
484.498059142452	446.293911109714	15.8541399909192
482.761506959146	446.293911109714	16.31915260529
481.02495477584	446.293911109714	16.7801030540781
479.288402592533	446.293911109714	17.2369913372836
477.551850409227	446.293911109714	17.6898174549063
475.815298225921	446.293911109714	18.1385814069463
474.078746042615	446.293911109714	18.5832831934035
472.342193859308	446.293911109714	19.0239228142781
470.605641676002	446.293911109714	19.4605002695699
468.869089492696	446.293911109714	19.8930155592791
467.132537309389	446.293911109714	20.3214686834055
465.395985126083	446.293911109714	20.7458596419492
463.659432942777	446.293911109714	21.1661884349102
461.922880759471	446.293911109714	21.5824550622885
460.186328576164	446.293911109714	21.9946595240841
458.449776392858	446.293911109714	22.4028018202969
456.713224209552	446.293911109714	22.806881950927
454.976672026246	446.293911109714	23.2068999159745
453.240119842939	446.293911109714	23.6028557154392
451.503567659633	446.293911109714	23.9947493493212
449.767015476327	446.293911109714	24.3825808176205
448.03046329302	446.293911109714	24.766350120337
446.293911109714	446.293911109714	25.1460572574709
444.557358926408	446.293911109714	25.521702229022
442.820806743102	446.293911109714	25.8932850349905
441.084254559795	444.557358926408	26.2608056753762
439.347702376489	444.557358926408	26.6242641501792
437.611150193183	444.557358926408	26.9836604593995
435.874598009876	444.557358926408	27.338994603037
434.13804582657	444.557358926408	27.6902665810919
432.401493643264	444.557358926408	28.037476393564
430.664941459958	444.557358926408	28.3806240404535
428.928389276651	444.557358926408	28.7197095217602
427.191837093345	444.557358926408	29.0547328374842
425.455284910039	444.557358926408	29.3856939876255
423.718732726732	444.557358926408	29.7125929721841
421.982180543426	444.557358926408	30.0354297911599
420.24562836012	444.557358926408	30.3542044445531
418.509076176814	444.557358926408	30.6689169323635
416.772523993507	444.557358926408	30.9795672545912
415.035971810201	444.557358926408	31.2861554112362
413.299419626895	444.557358926408	31.5886814022985
411.562867443589	444.557358926408	31.8871452277781
409.826315260282	444.557358926408	32.1815468876749
408.089763076976	444.557358926408	32.4718863819891
406.35321089367	444.557358926408	32.7581637107205
404.616658710363	444.557358926408	33.0403788738693
402.880106527057	442.820806743102	33.3185318714353
401.143554343751	441.084254559795	33.5926227034185
399.407002160445	441.084254559795	33.8626513698191
397.670449977138	441.084254559795	34.128617870637
395.933897793832	441.084254559795	34.3905222058722
394.197345610526	441.084254559795	34.6483643755246
392.460793427219	441.084254559795	34.9021443795943
390.724241243913	441.084254559795	35.1518622180813
388.987689060607	441.084254559795	35.3975178909856
387.251136877301	441.084254559795	35.6391113983072
385.514584693994	441.084254559795	35.8766427400461
383.778032510688	441.084254559795	36.1101119162022
382.041480327382	441.084254559795	36.3395189267757
380.304928144075	441.084254559795	36.5648637717664
378.568375960769	441.084254559795	36.7861464511744
376.831823777463	441.084254559795	37.0033669649997
375.095271594157	441.084254559795	37.2165253132423
373.35871941085	441.084254559795	37.4256214959022
371.622167227544	442.820806743102	37.6306555129794
369.885615044238	442.820806743102	37.8316273644738
368.149062860932	442.820806743102	38.0285370503855
366.412510677625	442.820806743102	38.2213845707145
364.675958494319	442.820806743102	38.4101699254608
362.939406311013	442.820806743102	38.5948931146244
361.202854127706	442.820806743102	38.7755541382053
359.4663019444	442.820806743102	38.9521529962035
357.729749761094	442.820806743102	39.1246896886189
355.993197577788	442.820806743102	39.2931642154517
354.256645394481	442.820806743102	39.4575765767017
352.520093211175	442.820806743102	39.617926772369
350.783541027869	442.820806743102	39.7742148024536
349.046988844562	442.820806743102	39.9264406669555
347.310436661256	441.084254559795	40.0746043658746
345.57388447795	441.084254559795	40.2187058992111
343.837332294644	441.084254559795	40.3587452669648
342.100780111337	441.084254559795	40.4947224691359
340.364227928031	441.084254559795	40.6266375057242
338.627675744725	441.084254559795	40.7544903767298
336.891123561418	441.084254559795	40.8782810821526
335.154571378112	441.084254559795	40.9980096219928
333.418019194806	441.084254559795	41.1136759962503
331.6814670115	441.084254559795	41.225280204925
329.944914828193	441.084254559795	41.332822248017
328.208362644887	441.084254559795	41.4363021255263
326.471810461581	439.347702376489	41.5357198374529
324.735258278275	439.347702376489	41.6310753837968
322.998706094968	439.347702376489	41.722368764558
321.262153911662	439.347702376489	41.8095999797365
319.525601728356	437.611150193183	41.8927690293322
317.789049545049	437.611150193183	41.9718759133452
316.052497361743	437.611150193183	42.0469206317756
314.315945178437	437.611150193183	42.1179031846232
312.579392995131	437.611150193183	42.184823571888
310.842840811824	435.874598009876	42.2476817935702
309.106288628518	435.874598009876	42.3064778496697
307.369736445212	435.874598009876	42.3612117401864
305.633184261905	435.874598009876	42.4118834651205
303.896632078599	435.874598009876	42.4584930244718
302.160079895293	435.874598009876	42.5010404182404
300.423527711987	434.13804582657	42.5395256464263
298.68697552868	434.13804582657	42.5739487090295
296.950423345374	434.13804582657	42.6043096060499
295.213871162068	434.13804582657	42.6306083374877
293.477318978761	434.13804582657	42.6528449033427
291.740766795455	432.401493643264	42.671019303615
290.004214612149	432.401493643264	42.6851315383046
288.267662428843	432.401493643264	42.6951816074115
286.531110245536	432.401493643264	42.7011695109357
284.79455806223	430.664941459958	42.7030952488772
283.058005878924	430.664941459958	42.7009588212359
281.321453695617	430.664941459958	42.694760228012
279.584901512311	430.664941459958	42.6844994692053
277.848349329005	430.664941459958	42.6701765448159
276.111797145699	430.664941459958	42.6517914548438
274.375244962392	428.928389276651	42.629344199289
272.638692779086	428.928389276651	42.6028347781515
270.90214059578	428.928389276651	42.5722631914312
269.165588412473	428.928389276651	42.5376294391283
267.429036229167	428.928389276651	42.4989335212426
265.692484045861	427.191837093345	42.4561754377742
263.955931862555	427.191837093345	42.4093551887231
262.219379679248	427.191837093345	42.3584727740893
260.482827495942	425.455284910039	42.3035281938728
258.746275312636	425.455284910039	42.2445214480735
257.00972312933	425.455284910039	42.1814525366916
255.273170946023	423.718732726732	42.1143214597269
253.536618762717	423.718732726732	42.0431282171795
251.800066579411	423.718732726732	41.9678728090494
250.063514396104	423.718732726732	41.8885552353366
248.326962212798	421.982180543426	41.8051754960411
246.590410029492	421.982180543426	41.7177335911629
244.853857846186	420.24562836012	41.6262295207019
243.117305662879	420.24562836012	41.5306632846583
241.380753479573	420.24562836012	41.4310348830319
239.644201296267	420.24562836012	41.3273443158228
237.90764911296	420.24562836012	41.219591583031
236.171096929654	418.509076176814	41.1077766846565
234.434544746348	418.509076176814	40.9918996206992
232.697992563042	416.772523993507	40.8719603911593
230.961440379735	416.772523993507	40.7479589960366
229.224888196429	416.772523993507	40.6198954353312
227.488336013123	416.772523993507	40.4877697090431
225.751783829816	416.772523993507	40.3515818171723
224.01523164651	416.772523993507	40.2113317597188
222.278679463204	416.772523993507	40.0670195366826
