# Supplementary material for: Mechanics of Drosophila wing deployment
Source: Nat Commun. 2024 Dec 11;15:10577. doi: 10.1038/s41467-024-54527-0 (PMC11634967; doi:10.1038/s41467-024-54527-0)
Supplement: Supplementary file 18 — Source data [file 41467_2024_54527_MOESM18_ESM.zip › source_data/figS2c/figS2c_0088.txt]

x_um	y_um	z_um
0	0	-11.177893594643
0	-1.73655218330628	-11.177893594643
0	-3.47310436661256	-11.177893594643
1.73655218330628	-5.20965654991884	-11.4604248907946
1.73655218330628	-6.94620873322512	-11.4604248907946
3.47310436661256	-8.6827609165314	-11.7428335777446
5.20965654991884	-10.4193130998377	-12.0251196554933
5.20965654991884	-12.155865283144	-12.0251196554933
6.94620873322512	-13.8924174664502	-12.3072831240405
8.6827609165314	-15.6289696497565	-12.5893239833863
10.4193130998377	-17.3655218330628	-12.8712422335307
10.4193130998377	-19.1020740163691	-12.8712422335307
12.155865283144	-20.8386261996754	-13.1530378744736
13.8924174664502	-22.5751783829816	-13.4347109062152
15.6289696497565	-22.5751783829816	-13.7162613287552
17.3655218330628	-24.3117305662879	-13.9976891420939
19.1020740163691	-26.0482827495942	-14.2789943462311
20.8386261996754	-27.7848349329005	-14.5601769411669
22.5751783829816	-29.5213871162068	-14.8412369269012
24.3117305662879	-31.2579392995131	-15.1221743034342
26.0482827495942	-32.9944914828193	-15.4029890707656
27.7848349329005	-34.7310436661256	-15.6836812288957
29.5213871162068	-36.4675958494319	-15.9642507778243
29.5213871162068	-38.2041480327382	-15.9642507778243
31.2579392995131	-39.9407002160445	-16.2446977175515
32.9944914828193	-41.6772523993507	-16.5250220480773
34.7310436661256	-43.413804582657	-16.8052237694017
36.4675958494319	-45.1503567659633	-17.0853028815246
38.2041480327382	-46.8869089492696	-17.365259384446
39.9407002160445	-48.6234611325759	-17.6450932781661
39.9407002160445	-50.3600133158821	-17.6450932781661
41.6772523993507	-52.0965654991884	-17.9248045626847
43.413804582657	-53.8331176824947	-18.2043932380019
45.1503567659633	-55.569669865801	-18.4838593041177
46.8869089492696	-55.569669865801	-18.763202761032
48.6234611325759	-57.3062220491073	-19.0424236087449
50.3600133158821	-59.0427742324135	-19.3215218472563
50.3600133158821	-60.7793264157198	-19.3215218472563
52.0965654991884	-62.5158785990261	-19.6004974765664
53.8331176824947	-64.2524307823324	-19.879350496675
55.569669865801	-64.2524307823324	-20.1580809075821
57.3062220491073	-65.9889829656387	-20.4366887092879
59.0427742324135	-67.7255351489449	-20.7151739017922
60.7793264157198	-69.4620873322512	-20.9935364850951
62.5158785990261	-69.4620873322512	-21.2717764591965
64.2524307823324	-71.1986395155575	-21.5498938240965
65.9889829656387	-72.9351916988638	-21.8278885797951
67.7255351489449	-74.6717438821701	-22.1057607262923
69.4620873322512	-76.4082960654763	-22.383510263588
71.1986395155575	-78.1448482487826	-22.6611371916823
72.9351916988638	-79.8814004320889	-22.9386415105752
74.6717438821701	-81.6179526153952	-23.2160232202666
76.4082960654763	-83.3545047987015	-23.4932823207566
78.1448482487826	-85.0910569820078	-23.7704188120452
79.8814004320889	-86.827609165314	-24.0474326941323
81.6179526153952	-88.5641613486203	-24.324323967018
83.3545047987015	-90.3007135319266	-24.6010926307023
85.0910569820078	-92.0372657152329	-24.8777386851852
86.827609165314	-93.7738178985391	-25.1542621304666
88.5641613486203	-95.5103700818454	-25.4306629665466
90.3007135319266	-95.5103700818454	-25.7069411934251
92.0372657152329	-97.2469222651517	-25.9830968111023
93.7738178985391	-97.2469222651517	-26.259129819578
95.5103700818454	-98.983474448458	-26.5350402188522
97.2469222651517	-100.720026631764	-26.8108280089251
98.983474448458	-102.456578815071	-27.0864931897965
100.720026631764	-104.193130998377	-27.3620357614664
102.456578815071	-105.929683181683	-27.637455723935
104.193130998377	-105.929683181683	-27.9127530772021
105.929683181683	-107.666235364989	-28.1879278212678
107.666235364989	-109.402787548296	-28.462979956132
109.402787548296	-111.139339731602	-28.7379094817949
111.139339731602	-112.875891914908	-29.0127163982562
112.875891914908	-112.875891914908	-29.2874007055162
114.612444098215	-114.612444098215	-29.5619624035747
116.348996281521	-116.348996281521	-29.8364014924318
118.085548464827	-118.085548464827	-30.1107179720875
119.822100648133	-119.822100648133	-30.3849118425417
121.55865283144	-119.822100648133	-30.6589831037945
123.295205014746	-121.55865283144	-30.9329317558459
125.031757198052	-121.55865283144	-31.2067577986959
126.768309381358	-123.295205014746	-31.4804612323444
128.504861564665	-125.031757198052	-31.7540420567915
130.241413747971	-126.768309381358	-32.0275002720371
131.977965931277	-126.768309381358	-32.3008358780813
133.714518114584	-128.504861564665	-32.5740488749241
135.45107029789	-128.504861564665	-32.8471392625655
137.187622481196	-130.241413747971	-33.1201070410054
138.924174664502	-131.977965931277	-33.3929522102439
140.660726847809	-131.977965931277	-33.665674770281
142.397279031115	-133.714518114584	-33.9382747211166
144.133831214421	-135.45107029789	-34.2107520627508
145.870383397728	-137.187622481196	-34.4831067951836
147.606935581034	-137.187622481196	-34.755338918415
149.34348776434	-138.924174664502	-35.0274484324449
151.080039947646	-140.660726847809	-35.2994353372734
152.816592130953	-140.660726847809	-35.5712996329004
154.553144314259	-142.397279031115	-35.843041319326
156.289696497565	-142.397279031115	-36.1146603965502
158.026248680872	-144.133831214421	-36.386156864573
159.762800864178	-145.870383397728	-36.6575307233943
161.499353047484	-145.870383397728	-36.9287819730142
163.23590523079	-147.606935581034	-37.1999106134327
164.972457414097	-147.606935581034	-37.4709166446497
166.709009597403	-149.34348776434	-37.7418000666653
168.445561780709	-151.080039947646	-38.0125608794795
170.182113964016	-151.080039947646	-38.2831990830923
171.918666147322	-152.816592130953	-38.5537146775036
173.655218330628	-152.816592130953	-38.8241076627135
175.391770513934	-154.553144314259	-39.0943780387219
177.128322697241	-154.553144314259	-39.364525805529
178.864874880547	-156.289696497565	-39.6345509631346
180.601427063853	-156.289696497565	-39.9044535115387
182.337979247159	-158.026248680872	-40.1742334507414
184.074531430466	-158.026248680872	-40.4438907807427
185.811083613772	-158.026248680872	-40.7134255015426
187.547635797078	-159.762800864178	-40.9828376131411
189.284187980385	-159.762800864178	-41.2521271155381
191.020740163691	-161.499353047484	-41.5212940087336
192.757292346997	-161.499353047484	-41.7903382927278
194.493844530303	-163.23590523079	-42.0592599675205
196.23039671361	-163.23590523079	-42.3280590331118
197.966948896916	-163.23590523079	-42.5967354895017
199.703501080222	-163.23590523079	-42.8652893366901
201.440053263529	-164.972457414097	-43.1337205746771
203.176605446835	-164.972457414097	-43.4020292034626
204.913157630141	-166.709009597403	-43.6702152230468
206.649709813447	-166.709009597403	-43.9382786334295
208.386261996754	-166.709009597403	-44.2062194346108
210.12281418006	-168.445561780709	-44.4740376265906
211.859366363366	-168.445561780709	-44.741733209369
213.595918546673	-168.445561780709	-45.009306182946
215.332470729979	-170.182113964016	-45.2767565473215
217.069022913285	-170.182113964016	-45.5440843024957
218.805575096591	-170.182113964016	-45.8112894484683
220.542127279898	-170.182113964016	-46.0783719852396
222.278679463204	-171.918666147322	-46.3453319128094
224.01523164651	-171.918666147322	-46.6121692311778
225.751783829816	-171.918666147322	-46.8788839403448
227.488336013123	-173.655218330628	-47.1454760403103
229.224888196429	-173.655218330628	-47.4119455310744
230.961440379735	-173.655218330628	-47.6782924126371
232.697992563042	-175.391770513934	-47.9445166849983
234.434544746348	-175.391770513934	-48.2106183481582
236.171096929654	-175.391770513934	-48.4765974021166
237.90764911296	-175.391770513934	-48.7424538468735
239.644201296267	-177.128322697241	-49.008187682429
241.380753479573	-177.128322697241	-49.2737989087831
243.117305662879	-177.128322697241	-49.5392875259358
244.853857846186	-178.864874880547	-49.804653533887
246.590410029492	-178.864874880547	-50.0698969326368
248.326962212798	-178.864874880547	-50.3350177221852
250.063514396104	-180.601427063853	-50.6000159025321
251.800066579411	-180.601427063853	-50.8648914736776
253.536618762717	-180.601427063853	-51.1296444356217
255.273170946023	-180.601427063853	-51.3942747883643
257.00972312933	-182.337979247159	-51.6587825319055
258.746275312636	-182.337979247159	-51.9231676662453
260.482827495942	-182.337979247159	-52.1874301913837
262.219379679248	-182.337979247159	-52.4515701073206
263.955931862555	-184.074531430466	-52.7155874140561
265.692484045861	-184.074531430466	-52.9794821115902
267.429036229167	-184.074531430466	-53.2432541999228
269.165588412473	-185.811083613772	-53.506903679054
270.90214059578	-185.811083613772	-53.7704305489837
272.638692779086	-185.811083613772	-54.0338348097121
274.375244962392	-185.811083613772	-54.297116461239
276.111797145699	-185.811083613772	-54.5602755035645
277.848349329005	-187.547635797078	-54.8233119366885
279.584901512311	-187.547635797078	-55.0862257606111
281.321453695617	-187.547635797078	-55.3490169753323
283.058005878924	-187.547635797078	-55.6116855808521
284.79455806223	-189.284187980385	-55.8742315771704
286.531110245536	-189.284187980385	-56.1366549642873
288.267662428843	-189.284187980385	-56.3989557422027
290.004214612149	-189.284187980385	-56.6611339109168
291.740766795455	-189.284187980385	-56.9231894704294
293.477318978761	-191.020740163691	-57.1851224207405
295.213871162068	-191.020740163691	-57.4469327618503
296.950423345374	-191.020740163691	-57.7086204937586
298.68697552868	-191.020740163691	-57.9701856164655
300.423527711987	-192.757292346997	-58.2316281299709
302.160079895293	-192.757292346997	-58.4929480342749
303.896632078599	-192.757292346997	-58.7541453293775
305.633184261905	-192.757292346997	-59.0152200152787
307.369736445212	-192.757292346997	-59.2761720919784
309.106288628518	-194.493844530303	-59.5370015594767
310.842840811824	-194.493844530303	-59.7977084177736
312.579392995131	-194.493844530303	-60.058292666869
314.315945178437	-194.493844530303	-60.318754306763
316.052497361743	-194.493844530303	-60.5790933374556
317.789049545049	-194.493844530303	-60.8393097589467
319.525601728356	-194.493844530303	-61.0994035712364
321.262153911662	-194.493844530303	-61.3593747743247
322.998706094968	-194.493844530303	-61.6192233682115
324.735258278275	-194.493844530303	-61.878949352897
326.471810461581	-194.493844530303	-62.1385527283809
328.208362644887	-196.23039671361	-62.3980334946635
329.944914828193	-196.23039671361	-62.6573916517446
331.6814670115	-196.23039671361	-62.9166271996243
333.418019194806	-196.23039671361	-63.1757401383026
335.154571378112	-196.23039671361	-63.4347304677794
336.891123561418	-196.23039671361	-63.6935981880548
338.627675744725	-196.23039671361	-63.9523432991288
340.364227928031	-196.23039671361	-64.2109658010013
342.100780111337	-196.23039671361	-64.4694656936724
343.837332294644	-196.23039671361	-64.7278429771421
345.57388447795	-196.23039671361	-64.9860976514104
347.310436661256	-196.23039671361	-65.2442297164772
349.046988844562	-196.23039671361	-65.5022391723426
350.783541027869	-197.966948896916	-65.7601260190065
352.520093211175	-197.966948896916	-66.0178902564691
354.256645394481	-197.966948896916	-66.2755318847302
355.993197577788	-197.966948896916	-66.5330509037898
357.729749761094	-197.966948896916	-66.7904473136481
359.4663019444	-197.966948896916	-67.0477211143049
361.202854127706	-197.966948896916	-67.3048723057602
362.939406311013	-197.966948896916	-67.5619008880142
364.675958494319	-197.966948896916	-67.8188068610667
366.412510677625	-199.703501080222	-68.0755902249178
368.149062860932	-199.703501080222	-68.3322509795674
369.885615044238	-199.703501080222	-68.5887891250157
371.622167227544	-199.703501080222	-68.8452046612624
373.35871941085	-199.703501080222	-69.1014975883078
375.095271594157	-199.703501080222	-69.3576679061517
376.831823777463	-199.703501080222	-69.6137156147942
378.568375960769	-199.703501080222	-69.8696407142353
380.304928144075	-199.703501080222	-70.1254432044749
382.041480327382	-199.703501080222	-70.3811230855131
383.778032510688	-199.703501080222	-70.6366803573499
385.514584693994	-199.703501080222	-70.8921150199853
387.251136877301	-199.703501080222	-71.1474270734192
388.987689060607	-199.703501080222	-71.4026165176517
390.724241243913	-199.703501080222	-71.6576833526827
392.460793427219	-199.703501080222	-71.9126275785123
394.197345610526	-199.703501080222	-72.1674491951405
395.933897793832	-199.703501080222	-72.4221482025673
397.670449977138	-199.703501080222	-72.6767246007926
399.407002160445	-199.703501080222	-72.9311783898165
401.143554343751	-199.703501080222	-73.185509569639
402.880106527057	-199.703501080222	-73.43971814026
404.616658710363	-199.703501080222	-73.6938041016796
406.35321089367	-199.703501080222	-73.9477674538978
408.089763076976	-199.703501080222	-74.2016081969145
409.826315260282	-199.703501080222	-74.4553263307298
411.562867443589	-199.703501080222	-74.7089218553437
413.299419626895	-199.703501080222	-74.9623947707562
415.035971810201	-201.440053263529	-75.2157450769672
416.772523993507	-201.440053263529	-75.4689727739768
418.509076176814	-201.440053263529	-75.722077861785
420.24562836012	-201.440053263529	-75.9750603403917
421.982180543426	-201.440053263529	-76.227920209797
423.718732726732	-201.440053263529	-76.4806574700008
425.455284910039	-201.440053263529	-76.7332721210033
427.191837093345	-201.440053263529	-76.9857641628043
428.928389276651	-201.440053263529	-77.2381335954039
430.664941459958	-201.440053263529	-77.490380418802
432.401493643264	-201.440053263529	-77.7425046329987
434.13804582657	-201.440053263529	-77.994506237994
435.874598009876	-201.440053263529	-78.2463852337879
437.611150193183	-201.440053263529	-78.4981416203803
439.347702376489	-201.440053263529	-78.7497753977713
441.084254559795	-201.440053263529	-79.0012865659609
442.820806743102	-201.440053263529	-79.252675124949
444.557358926408	-203.176605446835	-79.5039410747357
446.293911109714	-203.176605446835	-79.755084415321
448.03046329302	-203.176605446835	-80.0061051467048
449.767015476327	-203.176605446835	-80.2570032688872
451.503567659633	-203.176605446835	-80.5077787818682
453.240119842939	-203.176605446835	-80.7584316856477
454.976672026246	-203.176605446835	-81.0089619802258
456.713224209552	-203.176605446835	-81.2593696656025
458.449776392858	-203.176605446835	-81.5096547417778
460.186328576164	-203.176605446835	-81.7598172087516
461.922880759471	-203.176605446835	-82.009857066524
463.659432942777	-203.176605446835	-82.259774315095
465.395985126083	-203.176605446835	-82.5095689544645
467.132537309389	-203.176605446835	-82.7592409846326
468.869089492696	-203.176605446835	-83.0087904055993
470.605641676002	-203.176605446835	-83.2582172173645
472.342193859308	-203.176605446835	-83.5075214199283
474.078746042615	-203.176605446835	-83.7567030132907
475.815298225921	-203.176605446835	-84.0057619974517
477.551850409227	-203.176605446835	-84.2546983724112
479.288402592533	-203.176605446835	-84.5035121381693
481.02495477584	-203.176605446835	-84.7522032947259
482.761506959146	-203.176605446835	-85.0007718420811
484.498059142452	-203.176605446835	-85.249217780235
486.234611325759	-203.176605446835	-85.4975411091873
487.971163509065	-203.176605446835	-85.7457418289383
489.707715692371	-203.176605446835	-85.9938199394878
491.444267875677	-203.176605446835	-86.2417754408358
493.180820058984	-204.913157630141	-86.4896083329825
494.91737224229	-204.913157630141	-86.7373186159277
496.653924425596	-204.913157630141	-86.9849062896715
498.390476608903	-204.913157630141	-87.2323713542138
500.127028792209	-204.913157630141	-87.4797138095547
501.863580975515	-204.913157630141	-87.7269336556942
503.600133158821	-204.913157630141	-87.9740308926323
505.336685342128	-204.913157630141	-88.2210055203689
507.073237525434	-204.913157630141	-88.4678575389041
508.80978970874	-204.913157630141	-88.7145869482379
510.546341892047	-204.913157630141	-88.9611937483702
512.282894075353	-204.913157630141	-89.2076779393011
514.019446258659	-204.913157630141	-89.4540395210306
515.755998441965	-204.913157630141	-89.7002784935586
517.492550625272	-204.913157630141	-89.9463948568852
519.229102808578	-204.913157630141	-90.1923886110104
520.965654991884	-204.913157630141	-90.4382597559342
522.70220717519	-204.913157630141	-90.6840082916565
524.438759358497	-204.913157630141	-90.9296342181774
526.175311541803	-204.913157630141	-91.1751375354968
527.911863725109	-204.913157630141	-91.4205182436149
529.648415908416	-204.913157630141	-91.6657763425315
531.384968091722	-204.913157630141	-91.9109118322467
533.121520275028	-204.913157630141	-92.1559247127604
534.858072458334	-204.913157630141	-92.4008149840727
536.594624641641	-204.913157630141	-92.6455826461836
538.331176824947	-204.913157630141	-92.890227699093
540.067729008253	-204.913157630141	-93.134750142801
541.80428119156	-204.913157630141	-93.3791499773076
543.540833374866	-204.913157630141	-93.6234272026128
545.277385558172	-204.913157630141	-93.8675818187165
547.013937741478	-204.913157630141	-94.1116138256188
548.750489924785	-204.913157630141	-94.3555232233196
550.487042108091	-204.913157630141	-94.5993100118191
552.223594291397	-204.913157630141	-94.8429741911171
553.960146474703	-204.913157630141	-95.0865157612136
555.69669865801	-204.913157630141	-95.3299347221088
557.433250841316	-204.913157630141	-95.5732310738025
559.169803024622	-204.913157630141	-95.8164048162948
560.906355207929	-204.913157630141	-96.0594559495856
562.642907391235	-204.913157630141	-96.302384473675
564.379459574541	-203.176605446835	-96.545190388563
566.116011757847	-203.176605446835	-96.7878736942495
567.852563941154	-203.176605446835	-97.0304343907347
569.58911612446	-203.176605446835	-97.2728724780184
571.325668307766	-203.176605446835	-97.5151879561006
573.062220491073	-203.176605446835	-97.7573808249815
574.798772674379	-203.176605446835	-97.9994510846609
576.535324857685	-203.176605446835	-98.2413987351388
578.271877040992	-201.440053263529	-98.4832237764154
580.008429224298	-201.440053263529	-98.7249262084905
581.744981407604	-201.440053263529	-98.9665060313642
583.48153359091	-201.440053263529	-99.2079632450364
585.218085774217	-201.440053263529	-99.4492978495072
586.954637957523	-201.440053263529	-99.6905098447766
588.691190140829	-199.703501080222	-99.9315992308446
590.427742324135	-199.703501080222	-100.172566007711
592.164294507442	-199.703501080222	-100.413410175376
593.900846690748	-199.703501080222	-100.65413173384
595.637398874054	-199.703501080222	-100.894730683102
597.373951057361	-199.703501080222	-101.135207023163
599.110503240667	-199.703501080222	-101.375560754022
600.847055423973	-199.703501080222	-101.61579187568
602.583607607279	-197.966948896916	-101.855900388137
604.320159790586	-197.966948896916	-102.095886291392
606.056711973892	-197.966948896916	-102.335749585445
607.793264157198	-197.966948896916	-102.575490270298
609.529816340505	-197.966948896916	-102.815108345948
611.266368523811	-197.966948896916	-103.054603812398
613.002920707117	-197.966948896916	-103.293976669646
614.739472890423	-197.966948896916	-103.533226917692
616.47602507373	-196.23039671361	-103.772354556537
618.212577257036	-196.23039671361	-104.011359586181
619.949129440342	-196.23039671361	-104.250242006623
621.685681623649	-196.23039671361	-104.489001817864
623.422233806955	-196.23039671361	-104.727639019903
625.158785990261	-196.23039671361	-104.966153612741
626.895338173567	-196.23039671361	-105.204545596378
628.631890356874	-196.23039671361	-105.442814970813
630.36844254018	-194.493844530303	-105.680961736046
632.104994723486	-194.493844530303	-105.918985892078
633.841546906792	-194.493844530303	-106.156887438909
635.578099090099	-194.493844530303	-106.394666376539
637.314651273405	-194.493844530303	-106.632322704966
639.051203456711	-194.493844530303	-106.869856424193
640.787755640018	-194.493844530303	-107.107267534218
642.524307823324	-194.493844530303	-107.344556035042
644.26086000663	-194.493844530303	-107.581721926664
645.997412189936	-194.493844530303	-107.818765209084
647.733964373243	-192.757292346997	-108.055685882304
649.470516556549	-192.757292346997	-108.292483946322
651.207068739855	-192.757292346997	-108.529159401138
652.943620923162	-192.757292346997	-108.765712246753
654.680173106468	-192.757292346997	-109.002142483167
656.416725289774	-192.757292346997	-109.238450110379
658.15327747308	-192.757292346997	-109.47463512839
659.889829656387	-192.757292346997	-109.710697537199
661.626381839693	-191.020740163691	-109.946637336807
663.362934022999	-191.020740163691	-110.182454527213
665.099486206306	-191.020740163691	-110.418149108418
666.836038389612	-191.020740163691	-110.653721080422
668.572590572918	-191.020740163691	-110.889170443224
670.309142756224	-191.020740163691	-111.124497196825
672.045694939531	-191.020740163691	-111.359701341224
673.782247122837	-191.020740163691	-111.594782876422
675.518799306143	-189.284187980385	-111.829741802418
677.255351489449	-189.284187980385	-112.064578119213
678.991903672756	-189.284187980385	-112.299291826807
680.728455856062	-189.284187980385	-112.533882925199
682.465008039368	-189.284187980385	-112.76835141439
684.201560222675	-189.284187980385	-113.002697294379
685.938112405981	-189.284187980385	-113.236920565167
687.674664589287	-189.284187980385	-113.471021226753
689.411216772593	-189.284187980385	-113.704999279138
691.1477689559	-187.547635797078	-113.938854722322
692.884321139206	-187.547635797078	-114.172587556304
694.620873322512	-187.547635797078	-114.406197781084
696.357425505819	-187.547635797078	-114.639685396664
698.093977689125	-187.547635797078	-114.873050403042
699.830529872431	-187.547635797078	-115.106292800218
701.567082055737	-187.547635797078	-115.339412588193
703.303634239044	-187.547635797078	-115.572409766966
705.04018642235	-187.547635797078	-115.805284336539
706.776738605656	-187.547635797078	-116.038036296909
708.513290788963	-185.811083613772	-116.270665648078
710.249842972269	-185.811083613772	-116.503172390046
711.986395155575	-185.811083613772	-116.735556522813
713.722947338881	-185.811083613772	-116.967818046378
715.459499522188	-185.811083613772	-117.199956960741
717.196051705494	-185.811083613772	-117.431973265903
718.9326038888	-185.811083613772	-117.663866961864
720.669156072106	-185.811083613772	-117.895638048623
722.405708255413	-185.811083613772	-118.127286526181
724.142260438719	-185.811083613772	-118.358812394537
725.878812622025	-185.811083613772	-118.590215653692
727.615364805332	-185.811083613772	-118.821496303646
729.351916988638	-184.074531430466	-119.052654344398
731.088469171944	-184.074531430466	-119.283689775948
732.82502135525	-184.074531430466	-119.514602598298
734.561573538557	-184.074531430466	-119.745392811445
736.298125721863	-184.074531430466	-119.976060415392
738.034677905169	-184.074531430466	-120.206605410137
739.771230088476	-184.074531430466	-120.43702779568
741.507782271782	-184.074531430466	-120.667327572022
743.244334455088	-184.074531430466	-120.897504739163
744.980886638394	-184.074531430466	-121.127559297102
746.717438821701	-184.074531430466	-121.35749124584
748.453991005007	-182.337979247159	-121.587300585376
750.190543188313	-182.337979247159	-121.816987315711
751.92709537162	-182.337979247159	-122.046551436844
753.663647554926	-182.337979247159	-122.275992948776
755.400199738232	-182.337979247159	-122.505311851507
757.136751921538	-182.337979247159	-122.734508145036
758.873304104845	-182.337979247159	-122.963581829364
760.609856288151	-182.337979247159	-123.19253290449
762.346408471457	-182.337979247159	-123.421361370415
764.082960654763	-182.337979247159	-123.650067227139
765.81951283807	-180.601427063853	-123.878650474661
767.556065021376	-180.601427063853	-124.107111112981
769.292617204682	-180.601427063853	-124.3354491421
771.029169387989	-180.601427063853	-124.563664562018
772.765721571295	-178.864874880547	-124.791757372734
774.502273754601	-178.864874880547	-125.019727574249
776.238825937907	-178.864874880547	-125.247575166563
777.975378121214	-178.864874880547	-125.475300149675
779.71193030452	-178.864874880547	-125.702902523585
781.448482487826	-178.864874880547	-125.930382288295
783.185034671133	-178.864874880547	-126.157739443802
784.921586854439	-177.128322697241	-126.384973990109
786.658139037745	-177.128322697241	-126.612085927213
788.394691221051	-177.128322697241	-126.839075255117
790.131243404358	-177.128322697241	-127.065941973819
791.867795587664	-177.128322697241	-127.292686083319
793.60434777097	-177.128322697241	-127.519307583619
795.340899954277	-175.391770513934	-127.745806474716
797.077452137583	-175.391770513934	-127.972182756613
798.814004320889	-175.391770513934	-128.198436429307
800.550556504195	-175.391770513934	-128.424567492801
802.287108687502	-175.391770513934	-128.650575947093
804.023660870808	-175.391770513934	-128.876461792183
805.760213054114	-175.391770513934	-129.102225028072
807.496765237421	-173.655218330628	-129.32786565476
809.233317420727	-173.655218330628	-129.553383672246
810.969869604033	-173.655218330628	-129.778779080531
812.706421787339	-173.655218330628	-130.004051879615
814.442973970646	-173.655218330628	-130.229202069497
816.179526153952	-173.655218330628	-130.454229650177
817.916078337258	-173.655218330628	-130.679134621656
819.652630520564	-173.655218330628	-130.903916983934
821.389182703871	-171.918666147322	-131.12857673701
823.125734887177	-171.918666147322	-131.353113880885
824.862287070483	-171.918666147322	-131.577528415558
826.59883925379	-171.918666147322	-131.80182034103
828.335391437096	-171.918666147322	-132.025989657301
830.071943620402	-171.918666147322	-132.25003636437
831.808495803708	-170.182113964016	-132.473960462238
833.545047987015	-170.182113964016	-132.697761950904
835.281600170321	-170.182113964016	-132.921440830369
837.018152353627	-170.182113964016	-133.144997100632
838.754704536934	-170.182113964016	-133.368430761694
840.49125672024	-168.445561780709	-133.591741813554
842.227808903546	-168.445561780709	-133.814930256214
843.964361086852	-168.445561780709	-134.037996089671
845.700913270159	-168.445561780709	-134.260939313927
847.437465453465	-168.445561780709	-134.483759928982
849.174017636771	-168.445561780709	-134.706457934835
850.910569820078	-166.709009597403	-134.929033331487
852.647122003384	-166.709009597403	-135.151486118938
854.38367418669	-166.709009597403	-135.373816297187
856.120226369996	-166.709009597403	-135.596023866235
857.856778553303	-164.972457414097	-135.818108826081
859.593330736609	-164.972457414097	-136.040071176726
861.329882919915	-164.972457414097	-136.261910918169
863.066435103221	-164.972457414097	-136.483628050411
864.802987286528	-164.972457414097	-136.705222573451
866.539539469834	-163.23590523079	-136.92669448729
868.27609165314	-163.23590523079	-137.148043791928
870.012643836447	-163.23590523079	-137.369270487364
871.749196019753	-163.23590523079	-137.590374573599
873.485748203059	-161.499353047484	-137.811356050632
875.222300386365	-161.499353047484	-138.032214918464
876.958852569672	-161.499353047484	-138.252951177095
878.695404752978	-161.499353047484	-138.473564826524
880.431956936284	-159.762800864178	-138.694055866751
882.168509119591	-159.762800864178	-138.914424297777
883.905061302897	-159.762800864178	-139.134670119602
885.641613486203	-159.762800864178	-139.354793332225
887.378165669509	-158.026248680872	-139.574793935647
889.114717852816	-158.026248680872	-139.794671929868
890.851270036122	-158.026248680872	-140.014427314887
892.587822219428	-158.026248680872	-140.234060090704
894.324374402735	-158.026248680872	-140.453570257321
896.060926586041	-156.289696497565	-140.672957814735
897.797478769347	-156.289696497565	-140.892222762949
899.534030952653	-156.289696497565	-141.11136510196
901.27058313596	-156.289696497565	-141.330384831771
903.007135319266	-156.289696497565	-141.54928195238
904.743687502572	-154.553144314259	-141.768056463787
906.480239685878	-154.553144314259	-141.986708365994
908.216791869185	-154.553144314259	-142.205237658998
909.953344052491	-152.816592130953	-142.423644342802
911.689896235797	-152.816592130953	-142.641928417403
913.426448419104	-152.816592130953	-142.860089882804
915.16300060241	-152.816592130953	-143.078128739003
916.899552785716	-151.080039947646	-143.296044986
918.636104969022	-151.080039947646	-143.513838623797
920.372657152329	-151.080039947646	-143.731509652391
922.109209335635	-151.080039947646	-143.949058071784
923.845761518941	-149.34348776434	-144.166483881976
925.582313702248	-149.34348776434	-144.383787082967
927.318865885554	-149.34348776434	-144.600967674756
929.05541806886	-149.34348776434	-144.818025657343
930.791970252166	-147.606935581034	-145.034961030729
932.528522435473	-147.606935581034	-145.251773794914
934.265074618779	-147.606935581034	-145.468463949897
936.001626802085	-145.870383397728	-145.685031495679
937.738178985392	-145.870383397728	-145.901476432259
939.474731168698	-145.870383397728	-146.117798759638
941.211283352004	-145.870383397728	-146.333998477816
942.94783553531	-144.133831214421	-146.550075586792
944.684387718617	-144.133831214421	-146.766030086567
946.420939901923	-144.133831214421	-146.98186197714
948.157492085229	-142.397279031115	-147.197571258512
949.894044268535	-142.397279031115	-147.413157930682
951.630596451842	-142.397279031115	-147.628621993651
953.367148635148	-140.660726847809	-147.843963447419
955.103700818454	-140.660726847809	-148.059182291985
956.840253001761	-138.924174664502	-148.274278527349
958.576805185067	-138.924174664502	-148.489252153513
960.313357368373	-137.187622481196	-148.704103170474
962.04990955168	-137.187622481196	-148.918831578235
963.786461734986	-137.187622481196	-149.133437376794
965.523013918292	-135.45107029789	-149.347920566151
967.259566101598	-135.45107029789	-149.562281146307
968.996118284905	-135.45107029789	-149.776519117262
970.732670468211	-135.45107029789	-149.990634479015
972.469222651517	-133.714518114584	-150.204627231567
974.205774834824	-133.714518114584	-150.418497374917
975.94232701813	-131.977965931277	-150.632244909066
977.678879201436	-131.977965931277	-150.845869834014
979.415431384742	-130.241413747971	-151.05937214976
981.151983568049	-130.241413747971	-151.272751856304
982.888535751355	-130.241413747971	-151.486008953647
984.625087934661	-128.504861564665	-151.699143441789
986.361640117967	-128.504861564665	-151.91215532073
988.098192301274	-126.768309381358	-152.125044590468
989.83474448458	-126.768309381358	-152.337811251006
991.571296667886	-126.768309381358	-152.550455302342
993.307848851192	-125.031757198052	-152.762976744477
995.044401034499	-125.031757198052	-152.97537557741
996.780953217805	-123.295205014746	-153.187651801141
998.517505401111	-123.295205014746	-153.399805415672
1000.25405758442	-123.295205014746	-153.611836421001
1001.99060976772	-121.55865283144	-153.823744817128
1003.72716195103	-121.55865283144	-154.035530604054
1005.46371413434	-119.822100648133	-154.247193781779
1007.20026631764	-119.822100648133	-154.458734350302
1008.93681850095	-118.085548464827	-154.670152309624
1010.67337068426	-118.085548464827	-154.881447659744
1012.40992286756	-118.085548464827	-155.092620400663
1014.14647505087	-116.348996281521	-155.30367053238
1015.88302723417	-116.348996281521	-155.514598054896
1017.61957941748	-114.612444098215	-155.725402968211
1019.35613160079	-114.612444098215	-155.936085272324
1021.09268378409	-112.875891914908	-156.146644967236
1022.8292359674	-112.875891914908	-156.357082052946
1024.56578815071	-111.139339731602	-156.567396529455
1026.30234033401	-111.139339731602	-156.777588396762
1028.03889251732	-109.402787548296	-156.987657654868
1029.77544470062	-109.402787548296	-157.197604303773
1031.51199688393	-107.666235364989	-157.407428343476
1033.24854906724	-107.666235364989	-157.617129773978
1034.98510125054	-105.929683181683	-157.826708595278
1036.72165343385	-105.929683181683	-158.036164807377
1038.45820561716	-104.193130998377	-158.245498410274
1040.19475780046	-104.193130998377	-158.45470940397
1041.93130998377	-104.193130998377	-158.663797788465
1043.66786216707	-102.456578815071	-158.872763563758
1045.40441435038	-102.456578815071	-159.08160672985
1047.14096653369	-100.720026631764	-159.29032728674
1048.87751871699	-100.720026631764	-159.498925234429
1050.6140709003	-98.983474448458	-159.707400572916
1052.35062308361	-98.983474448458	-159.915753302202
1054.08717526691	-97.2469222651517	-160.123983422287
1055.82372745022	-97.2469222651517	-160.33209093317
1057.56027963352	-95.5103700818454	-160.540075834851
1059.29683181683	-95.5103700818454	-160.747938127332
1061.03338400014	-95.5103700818454	-160.95567781061
1062.76993618344	-93.7738178985391	-161.163294884688
1064.50648836675	-93.7738178985391	-161.370789349564
1066.24304055006	-92.0372657152329	-161.578161205238
1067.97959273336	-90.3007135319266	-161.785410451711
1069.71614491667	-90.3007135319266	-161.992537088983
1071.45269709998	-88.5641613486203	-162.199541117053
1073.18924928328	-88.5641613486203	-162.406422535922
1074.92580146659	-86.827609165314	-162.613181345589
1076.66235364989	-85.0910569820078	-162.819817546055
1078.3989058332	-85.0910569820078	-163.02633113732
1080.13545801651	-83.3545047987015	-163.232722119383
1081.87201019981	-81.6179526153952	-163.438990492245
1083.60856238312	-81.6179526153952	-163.645136255905
1085.34511456643	-81.6179526153952	-163.851159410364
1087.08166674973	-81.6179526153952	-164.057059955621
1088.81821893304	-81.6179526153952	-164.262837891677
1090.55477111634	-79.8814004320889	-164.468493218531
1092.29132329965	-78.1448482487826	-164.674025936184
1094.02787548296	-78.1448482487826	-164.879436044636
1095.76442766626	-78.1448482487826	-165.084723543886
1097.50097984957	-76.4082960654763	-165.289888433935
1099.23753203288	-76.4082960654763	-165.494930714782
1100.97408421618	-76.4082960654763	-165.699850386428
1102.71063639949	-76.4082960654763	-165.904647448873
1104.44718858279	-76.4082960654763	-166.109321902116
1106.1837407661	-74.6717438821701	-166.313873746157
1107.92029294941	-74.6717438821701	-166.518302980998
1109.65684513271	-74.6717438821701	-166.722609606636
1111.39339731602	-74.6717438821701	-166.926793623074
1113.12994949933	-74.6717438821701	-167.13085503031
1114.86650168263	-72.9351916988638	-167.334793828344
1116.60305386594	-72.9351916988638	-167.538610017177
1118.33960604924	-72.9351916988638	-167.742303596809
1120.07615823255	-72.9351916988638	-167.945874567239
1121.81271041586	-72.9351916988638	-168.149322928468
1123.54926259916	-72.9351916988638	-168.352648680495
1125.28581478247	-71.1986395155575	-168.555851823321
1127.02236696578	-71.1986395155575	-168.758932356945
1128.75891914908	-71.1986395155575	-168.961890281368
1130.49547133239	-71.1986395155575	-169.16472559659
1132.23202351569	-71.1986395155575	-169.36743830261
1133.968575699	-69.4620873322512	-169.570028399429
1135.70512788231	-69.4620873322512	-169.772495887046
1137.44168006561	-69.4620873322512	-169.974840765462
1139.17823224892	-69.4620873322512	-170.177063034676
1140.91478443223	-69.4620873322512	-170.379162694689
1142.65133661553	-69.4620873322512	-170.581139745501
1144.38788879884	-67.7255351489449	-170.782994187111
1146.12444098215	-67.7255351489449	-170.98472601952
1147.86099316545	-67.7255351489449	-171.186335242727
1149.59754534876	-67.7255351489449	-171.387821856733
1151.33409753206	-65.9889829656387	-171.589185861537
1153.07064971537	-65.9889829656387	-171.79042725714
1154.80720189868	-65.9889829656387	-171.991546043542
1156.54375408198	-65.9889829656387	-172.192542220742
1158.28030626529	-65.9889829656387	-172.393415788741
1160.0168584486	-64.2524307823324	-172.594166747538
1161.7534106319	-64.2524307823324	-172.794795097134
1163.48996281521	-64.2524307823324	-172.995300837528
1165.22651499851	-64.2524307823324	-173.195683968721
1166.96306718182	-62.5158785990261	-173.395944490713
1168.69961936513	-62.5158785990261	-173.596082403503
1170.43617154843	-62.5158785990261	-173.796097707091
1172.17272373174	-62.5158785990261	-173.995990401479
1173.90927591505	-60.7793264157198	-174.195760486664
1175.64582809835	-60.7793264157198	-174.395407962649
1177.38238028166	-60.7793264157198	-174.594932829432
1179.11893246496	-59.0427742324135	-174.794335087013
1180.85548464827	-59.0427742324135	-174.993614735393
1182.59203683158	-59.0427742324135	-175.192771774572
1184.32858901488	-57.3062220491073	-175.391806204549
1186.06514119819	-57.3062220491073	-175.590718025325
1187.8016933815	-57.3062220491073	-175.789507236899
1189.5382455648	-55.569669865801	-175.988173839272
1191.27479774811	-55.569669865801	-176.186717832444
1193.01134993141	-55.569669865801	-176.385139216414
1194.74790211472	-53.8331176824947	-176.583437991183
1196.48445429803	-53.8331176824947	-176.78161415675
1198.22100648133	-53.8331176824947	-176.979667713116
1199.95755866464	-52.0965654991884	-177.17759866028
1201.69411084795	-52.0965654991884	-177.375406998243
1203.43066303125	-52.0965654991884	-177.573092727004
1205.16721521456	-52.0965654991884	-177.770655846565
1206.90376739787	-50.3600133158821	-177.968096356923
1208.64031958117	-50.3600133158821	-178.16541425808
1210.37687176448	-50.3600133158821	-178.362609550036
1212.11342394778	-50.3600133158821	-178.55968223279
1213.84997613109	-48.6234611325759	-178.756632306343
1215.5865283144	-48.6234611325759	-178.953459770695
1217.3230804977	-46.8869089492696	-179.150164625845
1219.05963268101	-46.8869089492696	-179.346746871794
1220.79618486432	-46.8869089492696	-179.543206508541
1222.53273704762	-46.8869089492696	-179.739543536086
1224.26928923093	-45.1503567659633	-179.935757954431
1226.00584141423	-45.1503567659633	-180.131849763574
1227.74239359754	-43.413804582657	-180.327818963515
1229.47894578085	-43.413804582657	-180.523665554255
1231.21549796415	-43.413804582657	-180.719389535794
1232.95205014746	-43.413804582657	-180.914990908131
1234.68860233077	-41.6772523993507	-181.110469671267
1236.42515451407	-41.6772523993507	-181.305825825201
1238.16170669738	-39.9407002160445	-181.501059369934
1239.89825888068	-39.9407002160445	-181.696170305465
1241.63481106399	-38.2041480327382	-181.891158631795
1243.3713632473	-38.2041480327382	-182.086024348924
1245.1079154306	-36.4675958494319	-182.280767456851
1246.84446761391	-36.4675958494319	-182.475387955577
1248.58101979722	-36.4675958494319	-182.669885845101
1250.31757198052	-34.7310436661256	-182.864261125424
1252.05412416383	-34.7310436661256	-183.058513796545
1253.79067634713	-32.9944914828193	-183.252643858466
1255.52722853044	-32.9944914828193	-183.446651311184
1257.26378071375	-32.9944914828193	-183.640536154701
1259.00033289705	-31.2579392995131	-183.834298389017
1260.73688508036	-31.2579392995131	-184.027938014131
1262.47343726367	-31.2579392995131	-184.221455030044
1264.20998944697	-29.5213871162068	-184.414849436756
1265.94654163028	-29.5213871162068	-184.608121234265
1267.68309381358	-27.7848349329005	-184.801270422574
1269.41964599689	-27.7848349329005	-184.994297001681
1271.1561981802	-27.7848349329005	-185.187200971587
1272.8927503635	-26.0482827495942	-185.379982332291
1274.62930254681	-26.0482827495942	-185.572641083794
1276.36585473012	-26.0482827495942	-185.765177226095
1278.10240691342	-26.0482827495942	-185.957590759195
1279.83895909673	-24.3117305662879	-186.149881683094
1281.57551128004	-24.3117305662879	-186.342049997791
1283.31206346334	-24.3117305662879	-186.534095703287
1285.04861564665	-22.5751783829816	-186.726018799581
1286.78516782995	-22.5751783829816	-186.917819286674
1288.52172001326	-22.5751783829816	-187.109497164565
1290.25827219657	-22.5751783829816	-187.301052433255
1291.99482437987	-20.8386261996754	-187.492485092744
1293.73137656318	-20.8386261996754	-187.683795143031
1295.46792874649	-20.8386261996754	-187.874982584116
1297.20448092979	-19.1020740163691	-188.066047416001
1298.9410331131	-19.1020740163691	-188.256989638684
1300.6775852964	-17.3655218330628	-188.447809252165
1302.41413747971	-17.3655218330628	-188.638506256445
1304.15068966302	-17.3655218330628	-188.829080651523
1305.88724184632	-15.6289696497565	-189.0195324374
1307.62379402963	-15.6289696497565	-189.209861614076
1309.36034621294	-13.8924174664502	-189.40006818155
1311.09689839624	-13.8924174664502	-189.590152139823
1312.83345057955	-12.155865283144	-189.780113488895
1314.57000276285	-12.155865283144	-189.969952228764
1316.30655494616	-10.4193130998377	-190.159668359433
1318.04310712947	-8.6827609165314	-190.3492618809
1319.77965931277	-8.6827609165314	-190.538732793166
1321.51621149608	-8.6827609165314	-190.72808109623
1323.25276367939	-6.94620873322512	-190.917306790093
1324.98931586269	-6.94620873322512	-191.106409874754
1326.725868046	-5.20965654991884	-191.295390350214
1328.4624202293	-5.20965654991884	-191.484248216472
1330.19897241261	-3.47310436661256	-191.672983473529
1331.93552459592	-3.47310436661256	-191.861596121385
1333.67207677922	-3.47310436661256	-192.050086160039
1335.40862896253	-1.73655218330628	-192.238453589492
1337.14518114584	-1.73655218330628	-192.426698409743
1338.88173332914	-1.73655218330628	-192.614820620793
1340.61828551245	0	-192.802820222642
1342.35483769575	0	-192.990697215289
1344.09138987906	1.73655218330628	-193.178451598734
1345.82794206237	1.73655218330628	-193.366083372979
1347.56449424567	3.47310436661256	-193.553592538021
1349.30104642898	3.47310436661256	-193.740979093863
1351.03759861229	3.47310436661256	-193.928243040503
1352.77415079559	5.20965654991884	-194.115384377941
1354.5107029789	5.20965654991884	-194.302403106178
1356.24725516221	6.94620873322512	-194.489299225214
1357.98380734551	6.94620873322512	-194.676072735048
1359.72035952882	6.94620873322512	-194.862723635681
1361.45691171212	8.6827609165314	-195.049251927112
1363.19346389543	8.6827609165314	-195.235657609342
1364.93001607874	10.4193130998377	-195.42194068237
1366.66656826204	10.4193130998377	-195.608101146197
1368.40312044535	12.155865283144	-195.794139000823
1370.13967262866	12.155865283144	-195.980054246247
1371.87622481196	13.8924174664502	-196.16584688247
1373.61277699527	13.8924174664502	-196.351516909491
1375.34932917857	13.8924174664502	-196.537064327311
1377.08588136188	15.6289696497565	-196.722489135929
1378.82243354519	15.6289696497565	-196.907791335346
1380.55898572849	17.3655218330628	-197.092970925562
1382.2955379118	17.3655218330628	-197.278027906576
1384.03209009511	19.1020740163691	-197.462962278389
1385.76864227841	19.1020740163691	-197.647774041
1387.50519446172	20.8386261996754	-197.83246319441
1389.24174664502	20.8386261996754	-198.017029738618
1390.97829882833	22.5751783829816	-198.201473673625
1392.71485101164	24.3117305662879	-198.385794999431
1394.45140319494	24.3117305662879	-198.569993716035
1396.18795537825	26.0482827495942	-198.754069823438
1397.92450756156	26.0482827495942	-198.938023321639
1399.66105974486	27.7848349329005	-199.121854210639
1401.39761192817	27.7848349329005	-199.305562490437
1403.13416411147	27.7848349329005	-199.489148161034
1404.87071629478	29.5213871162068	-199.67261122243
1406.60726847809	31.2579392995131	-199.855951674624
1408.34382066139	31.2579392995131	-200.039169517616
1410.0803728447	31.2579392995131	-200.222264751408
1411.81692502801	32.9944914828193	-200.405237375997
1413.55347721131	32.9944914828193	-200.588087391386
1415.29002939462	34.7310436661256	-200.770814797573
1417.02658157793	34.7310436661256	-200.953419594558
1418.76313376123	36.4675958494319	-201.135901782342
1420.49968594454	38.2041480327382	-201.318261360925
1422.23623812784	39.9407002160445	-201.500498330306
1423.97279031115	39.9407002160445	-201.682612690486
1425.70934249446	41.6772523993507	-201.864604441464
1427.44589467776	41.6772523993507	-202.046473583241
1429.18244686107	43.413804582657	-202.228220115817
1430.91899904438	43.413804582657	-202.409844039191
1432.65555122768	43.413804582657	-202.591345353364
1434.39210341099	45.1503567659633	-202.772724058335
1436.12865559429	45.1503567659633	-202.953980154105
1437.8652077776	46.8869089492696	-203.135113640673
1439.60175996091	48.6234611325759	-203.31612451804
1441.33831214421	48.6234611325759	-203.497012786205
1443.07486432752	48.6234611325759	-203.677778445169
1444.81141651083	50.3600133158821	-203.858421494932
1446.54796869413	52.0965654991884	-204.038941935493
1448.28452087744	52.0965654991884	-204.219339766853
1450.02107306074	52.0965654991884	-204.399614989011
1451.75762524405	53.8331176824947	-204.579767601968
1453.49417742736	55.569669865801	-204.759797605724
1455.23072961066	55.569669865801	-204.939705000278
1456.96728179397	57.3062220491073	-205.11948978563
1458.70383397728	59.0427742324135	-205.299151961782
1460.44038616058	59.0427742324135	-205.478691528731
1462.17693834389	60.7793264157198	-205.65810848648
1463.91349052719	60.7793264157198	-205.837402835027
1465.6500427105	62.5158785990261	-206.016574574372
1467.38659489381	62.5158785990261	-206.195623704516
1469.12314707711	64.2524307823324	-206.374550225459
1470.85969926042	64.2524307823324	-206.5533541372
1472.59625144373	65.9889829656387	-206.73203543974
1474.33280362703	65.9889829656387	-206.910594133078
1476.06935581034	67.7255351489449	-207.089030217215
1477.80590799364	67.7255351489449	-207.26734369215
1479.54246017695	69.4620873322512	-207.445534557884
1481.27901236026	69.4620873322512	-207.623602814417
1483.01556454356	71.1986395155575	-207.801548461748
1484.75211672687	72.9351916988638	-207.979371499878
1486.48866891018	72.9351916988638	-208.157071928806
1488.22522109348	72.9351916988638	-208.334649748533
1489.96177327679	74.6717438821701	-208.512104959058
1491.6983254601	76.4082960654763	-208.689437560382
1493.4348776434	76.4082960654763	-208.866647552505
1495.17142982671	78.1448482487826	-209.043734935426
1496.90798201001	79.8814004320889	-209.220699709146
1498.64453419332	79.8814004320889	-209.397541873664
1500.38108637663	81.6179526153952	-209.574261428981
1502.11763855993	81.6179526153952	-209.750858375096
1503.85419074324	83.3545047987015	-209.92733271201
1505.59074292655	85.0910569820078	-210.103684439723
1507.32729510985	85.0910569820078	-210.279913558234
1509.06384729316	86.827609165314	-210.456020067544
1510.80039947646	88.5641613486203	-210.632003967652
1512.53695165977	90.3007135319266	-210.807865258559
1514.27350384308	90.3007135319266	-210.983603940264
1516.01005602638	92.0372657152329	-211.159220012768
1517.74660820969	93.7738178985391	-211.334713476071
1519.483160393	93.7738178985391	-211.510084330172
1521.2197125763	95.5103700818454	-211.685332575072
1522.95626475961	97.2469222651517	-211.86045821077
1524.69281694291	98.983474448458	-212.035461237267
1526.42936912622	98.983474448458	-212.210341654562
1528.16592130953	100.720026631764	-212.385099462656
1529.90247349283	102.456578815071	-212.559734661549
1531.63902567614	104.193130998377	-212.73424725124
1533.37557785945	105.929683181683	-212.908637231729
1535.11213004275	105.929683181683	-213.082904603018
1536.84868222606	107.666235364989	-213.257049365104
1538.58523440936	109.402787548296	-213.43107151799
1540.32178659267	111.139339731602	-213.604971061674
1542.05833877598	111.139339731602	-213.778747996156
1543.79489095928	112.875891914908	-213.952402321437
1545.53144314259	114.612444098215	-214.125934037517
1547.2679953259	116.348996281521	-214.299343144395
1549.0045475092	116.348996281521	-214.472629642072
1550.74109969251	118.085548464827	-214.645793530547
1552.47765187581	119.822100648133	-214.818834809821
1554.21420405912	119.822100648133	-214.991753479894
1555.95075624243	121.55865283144	-215.164549540765
1557.68730842573	121.55865283144	-215.337222992435
1559.42386060904	123.295205014746	-215.509773834903
1561.16041279235	125.031757198052	-215.682202068169
1562.89696497565	126.768309381358	-215.854507692235
1564.63351715896	126.768309381358	-216.026690707099
1566.37006934227	128.504861564665	-216.198751112761
1568.10662152557	130.241413747971	-216.370688909222
1569.84317370888	131.977965931277	-216.542504096482
1571.57972589218	131.977965931277	-216.71419667454
1573.31627807549	133.714518114584	-216.885766643397
1575.0528302588	133.714518114584	-217.057214003052
1576.7893824421	135.45107029789	-217.228538753506
1578.52593462541	137.187622481196	-217.399740894759
1580.26248680872	138.924174664502	-217.57082042681
1581.99903899202	140.660726847809	-217.741777349659
1583.73559117533	140.660726847809	-217.912611663307
1585.47214335863	142.397279031115	-218.083323367754
1587.20869554194	144.133831214421	-218.253912462999
1588.94524772525	145.870383397728	-218.424378949043
1590.68179990855	147.606935581034	-218.594722825886
1592.41835209186	149.34348776434	-218.764944093527
1594.15490427517	149.34348776434	-218.935042751966
1595.89145645847	151.080039947646	-219.105018801205
1595.89145645847	152.816592130953	-219.105018801205
1597.62800864178	154.553144314259	-219.274872241241
1599.36456082508	154.553144314259	-219.444603072077
1601.10111300839	156.289696497565	-219.614211293711
1602.8376651917	158.026248680872	-219.783696906143
1604.574217375	159.762800864178	-219.953059909374
1606.31076955831	161.499353047484	-220.122300303404
1606.31076955831	163.23590523079	-220.122300303404
1608.04732174162	164.972457414097	-220.291418088232
1609.78387392492	166.709009597403	-220.460413263858
1611.52042610823	168.445561780709	-220.629285830284
1613.25697829153	168.445561780709	-220.798035787508
1614.99353047484	170.182113964016	-220.96666313553
1616.73008265815	171.918666147322	-221.135167874351
1618.46663484145	173.655218330628	-221.303550003971
1620.20318702476	173.655218330628	-221.471809524389
1621.93973920807	175.391770513934	-221.639946435605
1623.67629139137	177.128322697241	-221.807960737621
1625.41284357468	178.864874880547	-221.975852430435
1627.14939575799	180.601427063853	-222.143621514047
1628.88594794129	182.337979247159	-222.311267988458
1630.6225001246	182.337979247159	-222.478791853667
1632.3590523079	184.074531430466	-222.646193109676
1632.3590523079	185.811083613772	-222.646193109676
1634.09560449121	187.547635797078	-222.813471756482
1635.83215667452	187.547635797078	-222.980627794088
1637.56870885782	189.284187980385	-223.147661222491
1639.30526104113	191.020740163691	-223.314572041694
1641.04181322444	192.757292346997	-223.481360251695
1642.77836540774	194.493844530303	-223.648025852494
1644.51491759105	194.493844530303	-223.814568844092
1646.25146977435	196.23039671361	-223.980989226489
1647.98802195766	197.966948896916	-224.147286999684
1649.72457414097	199.703501080222	-224.313462163678
1651.46112632427	201.440053263529	-224.47951471847
1653.19767850758	203.176605446835	-224.645444664061
1654.93423069089	204.913157630141	-224.811252000451
1656.67078287419	206.649709813447	-224.976936727639
1658.4073350575	208.386261996754	-225.142498845626
1660.1438872408	210.12281418006	-225.307938354411
1661.88043942411	210.12281418006	-225.473255253995
1663.61699160742	211.859366363366	-225.638449544377
1665.35354379072	213.595918546673	-225.803521225558
1665.35354379072	215.332470729979	-225.803521225558
1667.09009597403	217.069022913285	-225.968470297538
1668.82664815734	217.069022913285	-226.133296760316
1670.56320034064	218.805575096591	-226.298000613892
1670.56320034064	220.542127279898	-226.298000613892
1672.29975252395	222.278679463204	-226.462581858267
1674.03630470725	222.278679463204	-226.627040493441
1675.77285689056	224.01523164651	-226.791376519414
1677.50940907387	225.751783829816	-226.955589936185
1677.50940907387	227.488336013123	-226.955589936185
1679.24596125717	229.224888196429	-227.119680743754
1680.98251344048	230.961440379735	-227.283648942122
1682.71906562379	232.697992563042	-227.447494531289
1684.45561780709	234.434544746348	-227.611217511254
1686.1921699904	236.171096929654	-227.774817882018
1687.9287221737	236.171096929654	-227.93829564358
1689.66527435701	237.90764911296	-228.101650795941
1691.40182654032	239.644201296267	-228.2648833391
1693.13837872362	241.380753479573	-228.427993273058
1694.87493090693	243.117305662879	-228.590980597815
1696.61148309024	244.853857846186	-228.75384531337
1698.34803527354	246.590410029492	-228.916587419724
1700.08458745685	246.590410029492	-229.079206916876
1701.82113964016	248.326962212798	-229.241703804827
1703.55769182346	250.063514396104	-229.404078083577
1705.29424400677	251.800066579411	-229.566329753125
1707.03079619007	253.536618762717	-229.728458813471
1708.76734837338	255.273170946023	-229.890465264617
1710.50390055669	257.00972312933	-230.05234910656
1712.24045273999	258.746275312636	-230.214110339303
1712.24045273999	260.482827495942	-230.214110339303
1713.9770049233	262.219379679248	-230.375748962843
1715.71355710661	262.219379679248	-230.537264977183
1717.45010928991	263.955931862555	-230.698658382321
1719.18666147322	265.692484045861	-230.859929178258
1720.92321365652	267.429036229167	-231.021077364993
1722.65976583983	269.165588412473	-231.182102942526
1724.39631802314	270.90214059578	-231.343005910859
1726.13287020644	272.638692779086	-231.50378626999
1727.86942238975	274.375244962392	-231.664444019919
1729.60597457306	276.111797145699	-231.824979160647
1731.34252675636	277.848349329005	-231.985391692174
1733.07907893967	279.584901512311	-232.145681614499
1734.81563112297	281.321453695617	-232.305848927622
1736.55218330628	283.058005878924	-232.465893631545
1738.28873548959	284.79455806223	-232.625815726266
1740.02528767289	286.531110245536	-232.785615211785
1740.02528767289	288.267662428843	-232.785615211785
1741.7618398562	290.004214612149	-232.945292088103
1743.49839203951	291.740766795455	-233.10484635522
1745.23494422281	293.477318978761	-233.264278013135
1746.97149640612	295.213871162068	-233.423587061848
1748.70804858942	296.950423345374	-233.582773501361
1750.44460077273	298.68697552868	-233.741837331671
1752.18115295604	300.423527711987	-233.900778552781
1753.91770513934	302.160079895293	-234.059597164689
1753.91770513934	303.896632078599	-234.059597164689
1755.65425732265	305.633184261905	-234.218293167395
1757.39080950596	307.369736445212	-234.3768665609
1759.12736168926	309.106288628518	-234.535317345204
1760.86391387257	310.842840811824	-234.693645520306
1762.60046605587	312.579392995131	-234.851851086207
1764.33701823918	312.579392995131	-235.009934042907
1766.07357042249	314.315945178437	-235.167894390405
1767.81012260579	316.052497361743	-235.325732128701
1769.5466747891	317.789049545049	-235.483447257796
1771.28322697241	319.525601728356	-235.64103977769
1773.01977915571	321.262153911662	-235.798509688382
1774.75633133902	322.998706094968	-235.955856989873
1774.75633133902	324.735258278275	-235.955856989873
1776.49288352233	326.471810461581	-236.113081682162
1778.22943570563	328.208362644887	-236.27018376525
1778.22943570563	329.944914828193	-236.27018376525
1779.96598788894	331.6814670115	-236.427163239137
1781.70254007224	333.418019194806	-236.584020103822
1783.43909225555	335.154571378112	-236.740754359305
1785.17564443886	336.891123561418	-236.897366005588
1786.91219662216	338.627675744725	-237.053855042669
1788.64874880547	340.364227928031	-237.210221470548
1790.38530098878	342.100780111337	-237.366465289226
1790.38530098878	343.837332294644	-237.366465289226
1792.12185317208	345.57388447795	-237.522586498702
1793.85840535539	345.57388447795	-237.678585098977
1795.59495753869	347.310436661256	-237.834461090051
1797.331509722	349.046988844562	-237.990214471923
1799.06806190531	350.783541027869	-238.145845244594
1799.06806190531	352.520093211175	-238.145845244594
1800.80461408861	354.256645394481	-238.301353408063
1802.54116627192	355.993197577788	-238.456738962331
1802.54116627192	357.729749761094	-238.456738962331
1804.27771845523	359.4663019444	-238.612001907398
1804.27771845523	361.202854127706	-238.612001907398
1806.01427063853	362.939406311013	-238.767142243263
1807.75082282184	364.675958494319	-238.922159969926
1809.48737500514	366.412510677625	-239.077055087389
1809.48737500514	368.149062860932	-239.077055087389
1811.22392718845	369.885615044238	-239.231827595649
1811.22392718845	371.622167227544	-239.231827595649
1812.96047937176	373.35871941085	-239.386477494709
1814.69703155506	375.095271594157	-239.541004784567
1814.69703155506	376.831823777463	-239.541004784567
1816.43358373837	378.568375960769	-239.695409465223
1816.43358373837	380.304928144075	-239.695409465223
1818.17013592168	382.041480327382	-239.849691536678
1818.17013592168	383.778032510688	-239.849691536678
1819.90668810498	385.514584693994	-240.003850998932
1821.64324028829	387.251136877301	-240.157887851984
1821.64324028829	388.987689060607	-240.157887851984
1823.37979247159	390.724241243913	-240.311802095835
1825.1163446549	392.460793427219	-240.465593730484
1825.1163446549	394.197345610526	-240.465593730484
1826.85289683821	395.933897793832	-240.619262755932
1828.58944902151	397.670449977138	-240.772809172178
1828.58944902151	399.407002160445	-240.772809172178
1830.32600120482	401.143554343751	-240.926232979223
1832.06255338813	402.880106527057	-241.079534177067
1832.06255338813	404.616658710363	-241.079534177067
1833.79910557143	406.35321089367	-241.232712765709
1833.79910557143	408.089763076976	-241.232712765709
1835.53565775474	409.826315260282	-241.38576874515
1837.27220993804	411.562867443589	-241.538702115389
1837.27220993804	413.299419626895	-241.538702115389
1839.00876212135	415.035971810201	-241.691512876427
1839.00876212135	416.772523993507	-241.691512876427
1840.74531430466	418.509076176814	-241.844201028263
1840.74531430466	420.24562836012	-241.844201028263
1842.48186648796	421.982180543426	-241.996766570898
1842.48186648796	423.718732726732	-241.996766570898
1844.21841867127	425.455284910039	-242.149209504332
1844.21841867127	427.191837093345	-242.149209504332
1845.95497085458	428.928389276651	-242.301529828564
1845.95497085458	430.664941459958	-242.301529828564
1847.69152303788	432.401493643264	-242.453727543595
1847.69152303788	434.13804582657	-242.453727543595
1847.69152303788	435.874598009876	-242.453727543595
1847.69152303788	437.611150193183	-242.453727543595
1847.69152303788	439.347702376489	-242.453727543595
1849.42807522119	441.084254559795	-242.605802649424
1849.42807522119	442.820806743102	-242.605802649424
1849.42807522119	444.557358926408	-242.605802649424
1849.42807522119	446.293911109714	-242.605802649424
1849.42807522119	448.03046329302	-242.605802649424
1849.42807522119	449.767015476327	-242.605802649424
1849.42807522119	451.503567659633	-242.605802649424
1849.42807522119	453.240119842939	-242.605802649424
1849.42807522119	454.976672026246	-242.605802649424
1851.1646274045	456.713224209552	-242.757755146052
1851.1646274045	458.449776392858	-242.757755146052
1851.1646274045	460.186328576164	-242.757755146052
1851.1646274045	461.922880759471	-242.757755146052
1851.1646274045	463.659432942777	-242.757755146052
1851.1646274045	465.395985126083	-242.757755146052
1851.1646274045	467.132537309389	-242.757755146052
1852.9011795878	468.869089492696	-242.909585033478
1852.9011795878	470.605641676002	-242.909585033478
1852.9011795878	472.342193859308	-242.909585033478
1851.1646274045	474.078746042615	-242.757755146052
1851.1646274045	475.815298225921	-242.757755146052
1851.1646274045	477.551850409227	-242.757755146052
1851.1646274045	479.288402592533	-242.757755146052
1851.1646274045	481.02495477584	-242.757755146052
1851.1646274045	482.761506959146	-242.757755146052
1851.1646274045	484.498059142452	-242.757755146052
1851.1646274045	486.234611325759	-242.757755146052
1851.1646274045	487.971163509065	-242.757755146052
1851.1646274045	489.707715692371	-242.757755146052
1851.1646274045	491.444267875677	-242.757755146052
1851.1646274045	493.180820058984	-242.757755146052
1851.1646274045	494.91737224229	-242.757755146052
1851.1646274045	496.653924425596	-242.757755146052
1851.1646274045	498.390476608903	-242.757755146052
1851.1646274045	500.127028792209	-242.757755146052
1851.1646274045	501.863580975515	-242.757755146052
1851.1646274045	503.600133158821	-242.757755146052
1851.1646274045	505.336685342128	-242.757755146052
1851.1646274045	507.073237525434	-242.757755146052
1851.1646274045	508.80978970874	-242.757755146052
1851.1646274045	510.546341892047	-242.757755146052
1851.1646274045	512.282894075353	-242.757755146052
1851.1646274045	514.019446258659	-242.757755146052
1851.1646274045	515.755998441965	-242.757755146052
1852.9011795878	517.492550625272	-242.909585033478
1852.9011795878	519.229102808578	-242.909585033478
1852.9011795878	520.965654991884	-242.909585033478
1852.9011795878	522.70220717519	-242.909585033478
1852.9011795878	524.438759358497	-242.909585033478
1852.9011795878	526.175311541803	-242.909585033478
1852.9011795878	527.911863725109	-242.909585033478
1852.9011795878	529.648415908416	-242.909585033478
1852.9011795878	531.384968091722	-242.909585033478
1852.9011795878	533.121520275028	-242.909585033478
1851.1646274045	534.858072458334	-242.757755146052
1851.1646274045	536.594624641641	-242.757755146052
1851.1646274045	538.331176824947	-242.757755146052
1851.1646274045	540.067729008253	-242.757755146052
1851.1646274045	541.80428119156	-242.757755146052
1851.1646274045	543.540833374866	-242.757755146052
1849.42807522119	545.277385558172	-242.605802649424
1849.42807522119	547.013937741478	-242.605802649424
1849.42807522119	548.750489924785	-242.605802649424
1849.42807522119	550.487042108091	-242.605802649424
1847.69152303788	552.223594291397	-242.453727543595
1847.69152303788	553.960146474703	-242.453727543595
1847.69152303788	555.69669865801	-242.453727543595
1845.95497085458	557.433250841316	-242.301529828564
1845.95497085458	559.169803024622	-242.301529828564
1844.21841867127	560.906355207929	-242.149209504332
1844.21841867127	562.642907391235	-242.149209504332
1844.21841867127	564.379459574541	-242.149209504332
1842.48186648796	566.116011757847	-241.996766570898
1842.48186648796	567.852563941154	-241.996766570898
1840.74531430466	569.58911612446	-241.844201028263
1840.74531430466	571.325668307766	-241.844201028263
1840.74531430466	573.062220491073	-241.844201028263
1839.00876212135	574.798772674379	-241.691512876427
1839.00876212135	576.535324857685	-241.691512876427
1839.00876212135	578.271877040992	-241.691512876427
1837.27220993804	580.008429224298	-241.538702115389
1835.53565775474	581.744981407604	-241.38576874515
1835.53565775474	583.48153359091	-241.38576874515
1835.53565775474	585.218085774217	-241.38576874515
1833.79910557143	586.954637957523	-241.232712765709
1833.79910557143	588.691190140829	-241.232712765709
1833.79910557143	590.427742324135	-241.232712765709
1833.79910557143	592.164294507442	-241.232712765709
1832.06255338813	593.900846690748	-241.079534177067
1832.06255338813	595.637398874054	-241.079534177067
1830.32600120482	597.373951057361	-240.926232979223
1830.32600120482	599.110503240667	-240.926232979223
1828.58944902151	600.847055423973	-240.772809172178
1828.58944902151	602.583607607279	-240.772809172178
1826.85289683821	604.320159790586	-240.619262755932
1825.1163446549	606.056711973892	-240.465593730484
1823.37979247159	607.793264157198	-240.311802095835
1821.64324028829	609.529816340505	-240.157887851984
1819.90668810498	611.266368523811	-240.003850998932
1818.17013592168	613.002920707117	-239.849691536678
1816.43358373837	614.739472890423	-239.695409465223
1814.69703155506	616.47602507373	-239.541004784567
1814.69703155506	618.212577257036	-239.541004784567
1812.96047937176	619.949129440342	-239.386477494709
1811.22392718845	621.685681623649	-239.231827595649
1811.22392718845	623.422233806955	-239.231827595649
1809.48737500514	625.158785990261	-239.077055087389
1807.75082282184	626.895338173567	-238.922159969926
1806.01427063853	628.631890356874	-238.767142243263
1804.27771845523	630.36844254018	-238.612001907398
1802.54116627192	632.104994723486	-238.456738962331
1800.80461408861	633.841546906792	-238.301353408063
1799.06806190531	635.578099090099	-238.145845244594
1797.331509722	637.314651273405	-237.990214471923
1795.59495753869	639.051203456711	-237.834461090051
1793.85840535539	640.787755640018	-237.678585098977
1792.12185317208	642.524307823324	-237.522586498702
1790.38530098878	642.524307823324	-237.366465289226
1788.64874880547	644.26086000663	-237.210221470548
1788.64874880547	645.997412189936	-237.210221470548
1786.91219662216	647.733964373243	-237.053855042669
1785.17564443886	649.470516556549	-236.897366005588
1783.43909225555	651.207068739855	-236.740754359305
1781.70254007224	652.943620923162	-236.584020103822
1779.96598788894	654.680173106468	-236.427163239137
1778.22943570563	656.416725289774	-236.27018376525
1776.49288352233	658.15327747308	-236.113081682162
1774.75633133902	659.889829656387	-235.955856989873
1773.01977915571	661.626381839693	-235.798509688382
1771.28322697241	663.362934022999	-235.64103977769
1769.5466747891	665.099486206306	-235.483447257796
1767.81012260579	665.099486206306	-235.325732128701
1766.07357042249	666.836038389612	-235.167894390405
1764.33701823918	666.836038389612	-235.009934042907
1762.60046605587	668.572590572918	-234.851851086207
1760.86391387257	670.309142756224	-234.693645520306
1759.12736168926	670.309142756224	-234.535317345204
1757.39080950596	672.045694939531	-234.3768665609
1755.65425732265	673.782247122837	-234.218293167395
1753.91770513934	675.518799306143	-234.059597164689
1752.18115295604	675.518799306143	-233.900778552781
1750.44460077273	677.255351489449	-233.741837331671
1748.70804858942	678.991903672756	-233.582773501361
1746.97149640612	678.991903672756	-233.423587061848
1745.23494422281	680.728455856062	-233.264278013135
1743.49839203951	680.728455856062	-233.10484635522
1741.7618398562	682.465008039368	-232.945292088103
1741.7618398562	684.201560222675	-232.945292088103
1740.02528767289	685.938112405981	-232.785615211785
1738.28873548959	687.674664589287	-232.625815726266
1736.55218330628	687.674664589287	-232.465893631545
1734.81563112297	689.411216772593	-232.305848927622
1733.07907893967	691.1477689559	-232.145681614499
1731.34252675636	692.884321139206	-231.985391692174
1729.60597457306	692.884321139206	-231.824979160647
1727.86942238975	694.620873322512	-231.664444019919
1726.13287020644	696.357425505819	-231.50378626999
1724.39631802314	696.357425505819	-231.343005910859
1722.65976583983	698.093977689125	-231.182102942526
1720.92321365652	699.830529872431	-231.021077364993
1719.18666147322	699.830529872431	-230.859929178258
1717.45010928991	701.567082055737	-230.698658382321
1715.71355710661	703.303634239044	-230.537264977183
1713.9770049233	705.04018642235	-230.375748962843
1712.24045273999	706.776738605656	-230.214110339303
1710.50390055669	706.776738605656	-230.05234910656
1708.76734837338	708.513290788963	-229.890465264617
1707.03079619007	708.513290788963	-229.728458813471
1705.29424400677	710.249842972269	-229.566329753125
1703.55769182346	711.986395155575	-229.404078083577
1701.82113964016	711.986395155575	-229.241703804827
1700.08458745685	713.722947338881	-229.079206916876
1698.34803527354	713.722947338881	-228.916587419724
1696.61148309024	715.459499522188	-228.75384531337
1694.87493090693	717.196051705494	-228.590980597815
1693.13837872362	717.196051705494	-228.427993273058
1691.40182654032	718.9326038888	-228.2648833391
1689.66527435701	718.9326038888	-228.101650795941
1687.9287221737	720.669156072106	-227.93829564358
1686.1921699904	722.405708255413	-227.774817882018
1684.45561780709	724.142260438719	-227.611217511254
1682.71906562379	725.878812622025	-227.447494531289
1680.98251344048	727.615364805332	-227.283648942122
1679.24596125717	729.351916988638	-227.119680743754
1677.50940907387	731.088469171944	-226.955589936185
1675.77285689056	732.82502135525	-226.791376519414
1674.03630470725	734.561573538557	-226.627040493441
1672.29975252395	734.561573538557	-226.462581858267
1670.56320034064	736.298125721863	-226.298000613892
1668.82664815734	738.034677905169	-226.133296760316
1667.09009597403	738.034677905169	-225.968470297538
1665.35354379072	739.771230088476	-225.803521225558
1663.61699160742	741.507782271782	-225.638449544377
1661.88043942411	741.507782271782	-225.473255253995
1660.1438872408	743.244334455088	-225.307938354411
1658.4073350575	743.244334455088	-225.142498845626
1656.67078287419	744.980886638394	-224.976936727639
1654.93423069089	744.980886638394	-224.811252000451
1653.19767850758	746.717438821701	-224.645444664061
1651.46112632427	746.717438821701	-224.47951471847
1649.72457414097	746.717438821701	-224.313462163678
1647.98802195766	748.453991005007	-224.147286999684
1646.25146977435	748.453991005007	-223.980989226489
1644.51491759105	750.190543188313	-223.814568844092
1642.77836540774	750.190543188313	-223.648025852494
1641.04181322444	751.92709537162	-223.481360251695
1639.30526104113	751.92709537162	-223.314572041694
1637.56870885782	753.663647554926	-223.147661222491
1635.83215667452	755.400199738232	-222.980627794088
1634.09560449121	755.400199738232	-222.813471756482
1632.3590523079	757.136751921538	-222.646193109676
1630.6225001246	757.136751921538	-222.478791853667
1628.88594794129	758.873304104845	-222.311267988458
1627.14939575799	758.873304104845	-222.143621514047
1625.41284357468	760.609856288151	-221.975852430435
1623.67629139137	760.609856288151	-221.807960737621
1621.93973920807	760.609856288151	-221.639946435605
1620.20318702476	762.346408471457	-221.471809524389
1618.46663484145	764.082960654763	-221.303550003971
1616.73008265815	764.082960654763	-221.135167874351
1614.99353047484	765.81951283807	-220.96666313553
1613.25697829153	767.556065021376	-220.798035787508
1611.52042610823	767.556065021376	-220.629285830284
1609.78387392492	769.292617204682	-220.460413263858
1608.04732174162	771.029169387989	-220.291418088232
1606.31076955831	771.029169387989	-220.122300303404
1604.574217375	772.765721571295	-219.953059909374
1602.8376651917	774.502273754601	-219.783696906143
1601.10111300839	774.502273754601	-219.614211293711
1599.36456082508	776.238825937907	-219.444603072077
1597.62800864178	776.238825937907	-219.274872241241
1595.89145645847	776.238825937907	-219.105018801205
1594.15490427517	777.975378121214	-218.935042751966
1592.41835209186	777.975378121214	-218.764944093527
1590.68179990855	777.975378121214	-218.594722825886
1588.94524772525	779.71193030452	-218.424378949043
1587.20869554194	779.71193030452	-218.253912462999
1585.47214335863	779.71193030452	-218.083323367754
1583.73559117533	779.71193030452	-217.912611663307
1581.99903899202	781.448482487826	-217.741777349659
1580.26248680872	781.448482487826	-217.57082042681
1578.52593462541	783.185034671133	-217.399740894759
1576.7893824421	783.185034671133	-217.228538753506
1575.0528302588	783.185034671133	-217.057214003052
1573.31627807549	784.921586854439	-216.885766643397
1571.57972589218	784.921586854439	-216.71419667454
1569.84317370888	784.921586854439	-216.542504096482
1568.10662152557	784.921586854439	-216.370688909222
1566.37006934227	786.658139037745	-216.198751112761
1564.63351715896	786.658139037745	-216.026690707099
1562.89696497565	786.658139037745	-215.854507692235
1561.16041279235	786.658139037745	-215.682202068169
1559.42386060904	786.658139037745	-215.509773834903
1557.68730842573	786.658139037745	-215.337222992435
1555.95075624243	786.658139037745	-215.164549540765
1554.21420405912	788.394691221051	-214.991753479894
1552.47765187581	788.394691221051	-214.818834809821
1550.74109969251	788.394691221051	-214.645793530547
1549.0045475092	788.394691221051	-214.472629642072
1547.2679953259	788.394691221051	-214.299343144395
1545.53144314259	790.131243404358	-214.125934037517
1543.79489095928	790.131243404358	-213.952402321437
1542.05833877598	790.131243404358	-213.778747996156
1540.32178659267	791.867795587664	-213.604971061674
1538.58523440936	791.867795587664	-213.43107151799
1536.84868222606	791.867795587664	-213.257049365104
1535.11213004275	791.867795587664	-213.082904603018
1533.37557785945	793.60434777097	-212.908637231729
1531.63902567614	793.60434777097	-212.73424725124
1529.90247349283	793.60434777097	-212.559734661549
1528.16592130953	795.340899954277	-212.385099462656
1526.42936912622	795.340899954277	-212.210341654562
1524.69281694291	795.340899954277	-212.035461237267
1522.95626475961	797.077452137583	-211.86045821077
1521.2197125763	797.077452137583	-211.685332575072
1519.483160393	797.077452137583	-211.510084330172
1517.74660820969	798.814004320889	-211.334713476071
1516.01005602638	798.814004320889	-211.159220012768
1514.27350384308	798.814004320889	-210.983603940264
1512.53695165977	798.814004320889	-210.807865258559
1510.80039947646	798.814004320889	-210.632003967652
1509.06384729316	800.550556504195	-210.456020067544
1507.32729510985	800.550556504195	-210.279913558234
1505.59074292655	800.550556504195	-210.103684439723
1503.85419074324	800.550556504195	-209.92733271201
1502.11763855993	800.550556504195	-209.750858375096
1500.38108637663	802.287108687502	-209.574261428981
1498.64453419332	802.287108687502	-209.397541873664
1496.90798201001	802.287108687502	-209.220699709146
1495.17142982671	802.287108687502	-209.043734935426
1493.4348776434	804.023660870808	-208.866647552505
1491.6983254601	804.023660870808	-208.689437560382
1489.96177327679	804.023660870808	-208.512104959058
1488.22522109348	804.023660870808	-208.334649748533
1486.48866891018	804.023660870808	-208.157071928806
1484.75211672687	804.023660870808	-207.979371499878
1483.01556454356	804.023660870808	-207.801548461748
1481.27901236026	804.023660870808	-207.623602814417
1479.54246017695	804.023660870808	-207.445534557884
1477.80590799364	804.023660870808	-207.26734369215
1476.06935581034	804.023660870808	-207.089030217215
1474.33280362703	804.023660870808	-206.910594133078
1472.59625144373	804.023660870808	-206.73203543974
1470.85969926042	804.023660870808	-206.5533541372
1469.12314707711	805.760213054114	-206.374550225459
1467.38659489381	805.760213054114	-206.195623704516
1465.6500427105	805.760213054114	-206.016574574372
1463.91349052719	805.760213054114	-205.837402835027
1462.17693834389	805.760213054114	-205.65810848648
1460.44038616058	805.760213054114	-205.478691528731
1458.70383397728	805.760213054114	-205.299151961782
1456.96728179397	805.760213054114	-205.11948978563
1455.23072961066	805.760213054114	-204.939705000278
1453.49417742736	805.760213054114	-204.759797605724
1451.75762524405	807.496765237421	-204.579767601968
1450.02107306074	807.496765237421	-204.399614989011
1448.28452087744	807.496765237421	-204.219339766853
1446.54796869413	807.496765237421	-204.038941935493
1444.81141651083	807.496765237421	-203.858421494932
1443.07486432752	807.496765237421	-203.677778445169
1441.33831214421	807.496765237421	-203.497012786205
1439.60175996091	807.496765237421	-203.31612451804
1437.8652077776	807.496765237421	-203.135113640673
1436.12865559429	807.496765237421	-202.953980154105
1434.39210341099	807.496765237421	-202.772724058335
1432.65555122768	807.496765237421	-202.591345353364
1430.91899904438	807.496765237421	-202.409844039191
1429.18244686107	807.496765237421	-202.228220115817
1427.44589467776	807.496765237421	-202.046473583241
1425.70934249446	807.496765237421	-201.864604441464
1423.97279031115	807.496765237421	-201.682612690486
1422.23623812784	807.496765237421	-201.500498330306
1420.49968594454	807.496765237421	-201.318261360925
1418.76313376123	807.496765237421	-201.135901782342
1417.02658157793	807.496765237421	-200.953419594558
1415.29002939462	807.496765237421	-200.770814797573
1413.55347721131	807.496765237421	-200.588087391386
1411.81692502801	807.496765237421	-200.405237375997
1410.0803728447	807.496765237421	-200.222264751408
1408.34382066139	807.496765237421	-200.039169517616
1406.60726847809	807.496765237421	-199.855951674624
1404.87071629478	807.496765237421	-199.67261122243
1403.13416411147	807.496765237421	-199.489148161034
1401.39761192817	807.496765237421	-199.305562490437
1399.66105974486	807.496765237421	-199.121854210639
1397.92450756156	809.233317420727	-198.938023321639
1396.18795537825	809.233317420727	-198.754069823438
1394.45140319494	809.233317420727	-198.569993716035
1392.71485101164	809.233317420727	-198.385794999431
1390.97829882833	810.969869604033	-198.201473673625
1389.24174664502	810.969869604033	-198.017029738618
1387.50519446172	810.969869604033	-197.83246319441
1385.76864227841	810.969869604033	-197.647774041
1384.03209009511	810.969869604033	-197.462962278389
1382.2955379118	810.969869604033	-197.278027906576
1380.55898572849	810.969869604033	-197.092970925562
1378.82243354519	810.969869604033	-196.907791335346
1377.08588136188	812.706421787339	-196.722489135929
1375.34932917857	812.706421787339	-196.537064327311
1373.61277699527	812.706421787339	-196.351516909491
1371.87622481196	812.706421787339	-196.16584688247
1370.13967262866	812.706421787339	-195.980054246247
1368.40312044535	812.706421787339	-195.794139000823
1366.66656826204	812.706421787339	-195.608101146197
1364.93001607874	812.706421787339	-195.42194068237
1363.19346389543	812.706421787339	-195.235657609342
1361.45691171212	812.706421787339	-195.049251927112
1359.72035952882	812.706421787339	-194.862723635681
1357.98380734551	812.706421787339	-194.676072735048
1356.24725516221	812.706421787339	-194.489299225214
1354.5107029789	812.706421787339	-194.302403106178
1352.77415079559	812.706421787339	-194.115384377941
1351.03759861229	812.706421787339	-193.928243040503
1349.30104642898	812.706421787339	-193.740979093863
1347.56449424567	812.706421787339	-193.553592538021
1345.82794206237	812.706421787339	-193.366083372979
1344.09138987906	812.706421787339	-193.178451598734
1342.35483769575	812.706421787339	-192.990697215289
1340.61828551245	812.706421787339	-192.802820222642
1338.88173332914	812.706421787339	-192.614820620793
1337.14518114584	812.706421787339	-192.426698409743
1335.40862896253	812.706421787339	-192.238453589492
1333.67207677922	812.706421787339	-192.050086160039
1331.93552459592	812.706421787339	-191.861596121385
1330.19897241261	812.706421787339	-191.672983473529
1328.4624202293	812.706421787339	-191.484248216472
1326.725868046	812.706421787339	-191.295390350214
1324.98931586269	812.706421787339	-191.106409874754
1323.25276367939	812.706421787339	-190.917306790093
1321.51621149608	812.706421787339	-190.72808109623
1319.77965931277	812.706421787339	-190.538732793166
1318.04310712947	812.706421787339	-190.3492618809
1316.30655494616	812.706421787339	-190.159668359433
1314.57000276285	812.706421787339	-189.969952228764
1312.83345057955	812.706421787339	-189.780113488895
1311.09689839624	812.706421787339	-189.590152139823
1309.36034621294	810.969869604033	-189.40006818155
1307.62379402963	810.969869604033	-189.209861614076
1305.88724184632	810.969869604033	-189.0195324374
1304.15068966302	810.969869604033	-188.829080651523
1302.41413747971	810.969869604033	-188.638506256445
1300.6775852964	810.969869604033	-188.447809252165
1298.9410331131	810.969869604033	-188.256989638684
1297.20448092979	810.969869604033	-188.066047416001
1295.46792874649	810.969869604033	-187.874982584116
1293.73137656318	809.233317420727	-187.683795143031
1291.99482437987	809.233317420727	-187.492485092744
1290.25827219657	809.233317420727	-187.301052433255
1288.52172001326	809.233317420727	-187.109497164565
1286.78516782995	809.233317420727	-186.917819286674
1285.04861564665	809.233317420727	-186.726018799581
1283.31206346334	809.233317420727	-186.534095703287
1281.57551128004	809.233317420727	-186.342049997791
1279.83895909673	809.233317420727	-186.149881683094
1278.10240691342	809.233317420727	-185.957590759195
1276.36585473012	809.233317420727	-185.765177226095
1274.62930254681	809.233317420727	-185.572641083794
1272.8927503635	809.233317420727	-185.379982332291
1271.1561981802	809.233317420727	-185.187200971587
1269.41964599689	809.233317420727	-184.994297001681
1267.68309381358	809.233317420727	-184.801270422574
1265.94654163028	809.233317420727	-184.608121234265
1264.20998944697	809.233317420727	-184.414849436756
1262.47343726367	809.233317420727	-184.221455030044
1260.73688508036	809.233317420727	-184.027938014131
1259.00033289705	809.233317420727	-183.834298389017
1257.26378071375	809.233317420727	-183.640536154701
1255.52722853044	809.233317420727	-183.446651311184
1253.79067634713	809.233317420727	-183.252643858466
1252.05412416383	809.233317420727	-183.058513796545
1250.31757198052	809.233317420727	-182.864261125424
1248.58101979722	809.233317420727	-182.669885845101
1246.84446761391	809.233317420727	-182.475387955577
1245.1079154306	807.496765237421	-182.280767456851
1243.3713632473	807.496765237421	-182.086024348924
1241.63481106399	807.496765237421	-181.891158631795
1239.89825888068	807.496765237421	-181.696170305465
1238.16170669738	807.496765237421	-181.501059369934
1236.42515451407	807.496765237421	-181.305825825201
1234.68860233077	807.496765237421	-181.110469671267
1232.95205014746	807.496765237421	-180.914990908131
1231.21549796415	805.760213054114	-180.719389535794
1229.47894578085	805.760213054114	-180.523665554255
1227.74239359754	805.760213054114	-180.327818963515
1226.00584141423	805.760213054114	-180.131849763574
1224.26928923093	805.760213054114	-179.935757954431
1222.53273704762	805.760213054114	-179.739543536086
1220.79618486432	805.760213054114	-179.543206508541
1219.05963268101	805.760213054114	-179.346746871794
1217.3230804977	805.760213054114	-179.150164625845
1215.5865283144	804.023660870808	-178.953459770695
1213.84997613109	804.023660870808	-178.756632306343
1212.11342394778	804.023660870808	-178.55968223279
1210.37687176448	804.023660870808	-178.362609550036
1208.64031958117	804.023660870808	-178.16541425808
1206.90376739787	804.023660870808	-177.968096356923
1205.16721521456	804.023660870808	-177.770655846565
1203.43066303125	804.023660870808	-177.573092727004
1201.69411084795	804.023660870808	-177.375406998243
1199.95755866464	802.287108687502	-177.17759866028
1198.22100648133	802.287108687502	-176.979667713116
1196.48445429803	802.287108687502	-176.78161415675
1194.74790211472	800.550556504195	-176.583437991183
1193.01134993141	800.550556504195	-176.385139216414
1191.27479774811	800.550556504195	-176.186717832444
1189.5382455648	800.550556504195	-175.988173839272
1187.8016933815	800.550556504195	-175.789507236899
1186.06514119819	800.550556504195	-175.590718025325
1184.32858901488	800.550556504195	-175.391806204549
1182.59203683158	800.550556504195	-175.192771774572
1180.85548464827	798.814004320889	-174.993614735393
1179.11893246496	798.814004320889	-174.794335087013
1177.38238028166	798.814004320889	-174.594932829432
1175.64582809835	798.814004320889	-174.395407962649
1173.90927591505	798.814004320889	-174.195760486664
1172.17272373174	798.814004320889	-173.995990401479
1170.43617154843	798.814004320889	-173.796097707091
1168.69961936513	797.077452137583	-173.596082403503
1166.96306718182	797.077452137583	-173.395944490713
1165.22651499851	797.077452137583	-173.195683968721
1163.48996281521	797.077452137583	-172.995300837528
1161.7534106319	795.340899954277	-172.794795097134
1160.0168584486	795.340899954277	-172.594166747538
1158.28030626529	795.340899954277	-172.393415788741
1156.54375408198	795.340899954277	-172.192542220742
1154.80720189868	795.340899954277	-171.991546043542
1153.07064971537	793.60434777097	-171.79042725714
1151.33409753206	793.60434777097	-171.589185861537
1149.59754534876	793.60434777097	-171.387821856733
1147.86099316545	793.60434777097	-171.186335242727
1146.12444098215	793.60434777097	-170.98472601952
1144.38788879884	793.60434777097	-170.782994187111
1142.65133661553	793.60434777097	-170.581139745501
1140.91478443223	791.867795587664	-170.379162694689
1139.17823224892	791.867795587664	-170.177063034676
1137.44168006561	791.867795587664	-169.974840765462
1135.70512788231	791.867795587664	-169.772495887046
1133.968575699	791.867795587664	-169.570028399429
1132.23202351569	790.131243404358	-169.36743830261
1130.49547133239	790.131243404358	-169.16472559659
1128.75891914908	790.131243404358	-168.961890281368
1127.02236696578	790.131243404358	-168.758932356945
1125.28581478247	790.131243404358	-168.555851823321
1123.54926259916	790.131243404358	-168.352648680495
1121.81271041586	790.131243404358	-168.149322928468
1120.07615823255	790.131243404358	-167.945874567239
1118.33960604924	790.131243404358	-167.742303596809
1116.60305386594	790.131243404358	-167.538610017177
1114.86650168263	790.131243404358	-167.334793828344
1113.12994949933	790.131243404358	-167.13085503031
1111.39339731602	788.394691221051	-166.926793623074
1109.65684513271	788.394691221051	-166.722609606636
1107.92029294941	788.394691221051	-166.518302980998
1106.1837407661	788.394691221051	-166.313873746157
1104.44718858279	788.394691221051	-166.109321902116
1102.71063639949	786.658139037745	-165.904647448873
1100.97408421618	786.658139037745	-165.699850386428
1099.23753203288	786.658139037745	-165.494930714782
1097.50097984957	786.658139037745	-165.289888433935
1095.76442766626	786.658139037745	-165.084723543886
1094.02787548296	784.921586854439	-164.879436044636
1092.29132329965	784.921586854439	-164.674025936184
1090.55477111634	784.921586854439	-164.468493218531
1088.81821893304	784.921586854439	-164.262837891677
1087.08166674973	784.921586854439	-164.057059955621
1085.34511456643	784.921586854439	-163.851159410364
1083.60856238312	784.921586854439	-163.645136255905
1081.87201019981	784.921586854439	-163.438990492245
1080.13545801651	784.921586854439	-163.232722119383
1078.3989058332	784.921586854439	-163.02633113732
1076.66235364989	784.921586854439	-162.819817546055
1074.92580146659	783.185034671133	-162.613181345589
1073.18924928328	783.185034671133	-162.406422535922
1071.45269709998	783.185034671133	-162.199541117053
1069.71614491667	783.185034671133	-161.992537088983
1067.97959273336	783.185034671133	-161.785410451711
1066.24304055006	783.185034671133	-161.578161205238
1064.50648836675	783.185034671133	-161.370789349564
1062.76993618344	783.185034671133	-161.163294884688
1061.03338400014	783.185034671133	-160.95567781061
1059.29683181683	781.448482487826	-160.747938127332
1057.56027963352	781.448482487826	-160.540075834851
1055.82372745022	781.448482487826	-160.33209093317
1054.08717526691	781.448482487826	-160.123983422287
1052.35062308361	779.71193030452	-159.915753302202
1050.6140709003	779.71193030452	-159.707400572916
1048.87751871699	779.71193030452	-159.498925234429
1047.14096653369	779.71193030452	-159.29032728674
1045.40441435038	779.71193030452	-159.08160672985
1043.66786216707	779.71193030452	-158.872763563758
1041.93130998377	779.71193030452	-158.663797788465
1040.19475780046	779.71193030452	-158.45470940397
1038.45820561716	777.975378121214	-158.245498410274
1036.72165343385	777.975378121214	-158.036164807377
1034.98510125054	777.975378121214	-157.826708595278
1033.24854906724	777.975378121214	-157.617129773978
1031.51199688393	777.975378121214	-157.407428343476
1029.77544470062	776.238825937907	-157.197604303773
1028.03889251732	776.238825937907	-156.987657654868
1026.30234033401	776.238825937907	-156.777588396762
1024.56578815071	776.238825937907	-156.567396529455
1022.8292359674	776.238825937907	-156.357082052946
1021.09268378409	776.238825937907	-156.146644967236
1019.35613160079	776.238825937907	-155.936085272324
1017.61957941748	774.502273754601	-155.725402968211
1015.88302723417	774.502273754601	-155.514598054896
1014.14647505087	774.502273754601	-155.30367053238
1012.40992286756	774.502273754601	-155.092620400663
1010.67337068426	774.502273754601	-154.881447659744
1008.93681850095	774.502273754601	-154.670152309624
1007.20026631764	774.502273754601	-154.458734350302
1005.46371413434	774.502273754601	-154.247193781779
1003.72716195103	774.502273754601	-154.035530604054
1001.99060976772	774.502273754601	-153.823744817128
1000.25405758442	774.502273754601	-153.611836421001
998.517505401111	772.765721571295	-153.399805415672
996.780953217805	772.765721571295	-153.187651801141
995.044401034499	772.765721571295	-152.97537557741
993.307848851192	772.765721571295	-152.762976744477
991.571296667886	772.765721571295	-152.550455302342
989.83474448458	771.029169387989	-152.337811251006
988.098192301274	771.029169387989	-152.125044590468
986.361640117967	769.292617204682	-151.91215532073
984.625087934661	769.292617204682	-151.699143441789
982.888535751355	769.292617204682	-151.486008953647
981.151983568049	769.292617204682	-151.272751856304
979.415431384742	769.292617204682	-151.05937214976
977.678879201436	769.292617204682	-150.845869834014
975.94232701813	767.556065021376	-150.632244909066
974.205774834824	767.556065021376	-150.418497374917
972.469222651517	767.556065021376	-150.204627231567
970.732670468211	767.556065021376	-149.990634479015
968.996118284905	767.556065021376	-149.776519117262
967.259566101598	767.556065021376	-149.562281146307
965.523013918292	767.556065021376	-149.347920566151
963.786461734986	767.556065021376	-149.133437376794
962.04990955168	767.556065021376	-148.918831578235
960.313357368373	767.556065021376	-148.704103170474
958.576805185067	765.81951283807	-148.489252153513
956.840253001761	765.81951283807	-148.274278527349
955.103700818454	765.81951283807	-148.059182291985
953.367148635148	764.082960654763	-147.843963447419
951.630596451842	764.082960654763	-147.628621993651
949.894044268535	762.346408471457	-147.413157930682
948.157492085229	762.346408471457	-147.197571258512
946.420939901923	760.609856288151	-146.98186197714
944.684387718617	760.609856288151	-146.766030086567
942.94783553531	760.609856288151	-146.550075586792
941.211283352004	760.609856288151	-146.333998477816
939.474731168698	760.609856288151	-146.117798759638
937.738178985392	760.609856288151	-145.901476432259
936.001626802085	758.873304104845	-145.685031495679
934.265074618779	758.873304104845	-145.468463949897
932.528522435473	757.136751921538	-145.251773794914
930.791970252166	757.136751921538	-145.034961030729
929.05541806886	757.136751921538	-144.818025657343
927.318865885554	757.136751921538	-144.600967674756
925.582313702248	755.400199738232	-144.383787082967
923.845761518941	755.400199738232	-144.166483881976
922.109209335635	755.400199738232	-143.949058071784
920.372657152329	755.400199738232	-143.731509652391
918.636104969022	753.663647554926	-143.513838623797
916.899552785716	753.663647554926	-143.296044986
915.16300060241	753.663647554926	-143.078128739003
913.426448419104	753.663647554926	-142.860089882804
911.689896235797	753.663647554926	-142.641928417403
909.953344052491	753.663647554926	-142.423644342802
908.216791869185	751.92709537162	-142.205237658998
906.480239685878	751.92709537162	-141.986708365994
904.743687502572	751.92709537162	-141.768056463787
903.007135319266	751.92709537162	-141.54928195238
901.27058313596	750.190543188313	-141.330384831771
899.534030952653	750.190543188313	-141.11136510196
897.797478769347	750.190543188313	-140.892222762949
896.060926586041	751.92709537162	-140.672957814735
894.324374402735	751.92709537162	-140.453570257321
892.587822219428	751.92709537162	-140.234060090704
890.851270036122	751.92709537162	-140.014427314887
889.114717852816	751.92709537162	-139.794671929868
887.378165669509	750.190543188313	-139.574793935647
885.641613486203	750.190543188313	-139.354793332225
883.905061302897	750.190543188313	-139.134670119602
882.168509119591	748.453991005007	-138.914424297777
880.431956936284	748.453991005007	-138.694055866751
878.695404752978	748.453991005007	-138.473564826524
876.958852569672	748.453991005007	-138.252951177095
875.222300386365	746.717438821701	-138.032214918464
873.485748203059	746.717438821701	-137.811356050632
871.749196019753	746.717438821701	-137.590374573599
870.012643836447	746.717438821701	-137.369270487364
868.27609165314	746.717438821701	-137.148043791928
866.539539469834	744.980886638394	-136.92669448729
864.802987286528	744.980886638394	-136.705222573451
863.066435103221	744.980886638394	-136.483628050411
861.329882919915	743.244334455088	-136.261910918169
859.593330736609	743.244334455088	-136.040071176726
857.856778553303	741.507782271782	-135.818108826081
856.120226369996	741.507782271782	-135.596023866235
854.38367418669	741.507782271782	-135.373816297187
852.647122003384	741.507782271782	-135.151486118938
850.910569820078	741.507782271782	-134.929033331487
849.174017636771	739.771230088476	-134.706457934835
847.437465453465	739.771230088476	-134.483759928982
845.700913270159	739.771230088476	-134.260939313927
843.964361086852	738.034677905169	-134.037996089671
842.227808903546	738.034677905169	-133.814930256214
840.49125672024	738.034677905169	-133.591741813554
838.754704536934	738.034677905169	-133.368430761694
837.018152353627	736.298125721863	-133.144997100632
835.281600170321	736.298125721863	-132.921440830369
833.545047987015	736.298125721863	-132.697761950904
831.808495803708	736.298125721863	-132.473960462238
830.071943620402	734.561573538557	-132.25003636437
828.335391437096	734.561573538557	-132.025989657301
826.59883925379	734.561573538557	-131.80182034103
824.862287070483	734.561573538557	-131.577528415558
823.125734887177	732.82502135525	-131.353113880885
821.389182703871	732.82502135525	-131.12857673701
819.652630520564	732.82502135525	-130.903916983934
817.916078337258	732.82502135525	-130.679134621656
816.179526153952	732.82502135525	-130.454229650177
814.442973970646	732.82502135525	-130.229202069497
812.706421787339	731.088469171944	-130.004051879615
810.969869604033	731.088469171944	-129.778779080531
809.233317420727	731.088469171944	-129.553383672246
807.496765237421	731.088469171944	-129.32786565476
805.760213054114	729.351916988638	-129.102225028072
804.023660870808	729.351916988638	-128.876461792183
802.287108687502	729.351916988638	-128.650575947093
800.550556504195	729.351916988638	-128.424567492801
798.814004320889	729.351916988638	-128.198436429307
797.077452137583	729.351916988638	-127.972182756613
795.340899954277	727.615364805332	-127.745806474716
793.60434777097	727.615364805332	-127.519307583619
791.867795587664	727.615364805332	-127.292686083319
790.131243404358	727.615364805332	-127.065941973819
788.394691221051	725.878812622025	-126.839075255117
786.658139037745	725.878812622025	-126.612085927213
784.921586854439	725.878812622025	-126.384973990109
783.185034671133	725.878812622025	-126.157739443802
781.448482487826	724.142260438719	-125.930382288295
779.71193030452	724.142260438719	-125.702902523585
777.975378121214	724.142260438719	-125.475300149675
776.238825937907	722.405708255413	-125.247575166563
774.502273754601	722.405708255413	-125.019727574249
772.765721571295	722.405708255413	-124.791757372734
771.029169387989	722.405708255413	-124.563664562018
769.292617204682	722.405708255413	-124.3354491421
767.556065021376	722.405708255413	-124.107111112981
765.81951283807	722.405708255413	-123.878650474661
764.082960654763	720.669156072106	-123.650067227139
762.346408471457	720.669156072106	-123.421361370415
760.609856288151	720.669156072106	-123.19253290449
758.873304104845	720.669156072106	-122.963581829364
757.136751921538	718.9326038888	-122.734508145036
755.400199738232	718.9326038888	-122.505311851507
753.663647554926	717.196051705494	-122.275992948776
751.92709537162	717.196051705494	-122.046551436844
750.190543188313	717.196051705494	-121.816987315711
748.453991005007	717.196051705494	-121.587300585376
746.717438821701	717.196051705494	-121.35749124584
744.980886638394	715.459499522188	-121.127559297102
743.244334455088	715.459499522188	-120.897504739163
741.507782271782	715.459499522188	-120.667327572022
739.771230088476	715.459499522188	-120.43702779568
738.034677905169	713.722947338881	-120.206605410137
736.298125721863	713.722947338881	-119.976060415392
734.561573538557	713.722947338881	-119.745392811445
732.82502135525	711.986395155575	-119.514602598298
731.088469171944	711.986395155575	-119.283689775948
729.351916988638	711.986395155575	-119.052654344398
727.615364805332	711.986395155575	-118.821496303646
725.878812622025	711.986395155575	-118.590215653692
724.142260438719	710.249842972269	-118.358812394537
722.405708255413	710.249842972269	-118.127286526181
720.669156072106	710.249842972269	-117.895638048623
718.9326038888	710.249842972269	-117.663866961864
717.196051705494	708.513290788963	-117.431973265903
715.459499522188	708.513290788963	-117.199956960741
713.722947338881	708.513290788963	-116.967818046378
711.986395155575	708.513290788963	-116.735556522813
710.249842972269	708.513290788963	-116.503172390046
708.513290788963	706.776738605656	-116.270665648078
706.776738605656	706.776738605656	-116.038036296909
705.04018642235	706.776738605656	-115.805284336539
703.303634239044	706.776738605656	-115.572409766966
701.567082055737	706.776738605656	-115.339412588193
699.830529872431	706.776738605656	-115.106292800218
698.093977689125	705.04018642235	-114.873050403042
696.357425505819	705.04018642235	-114.639685396664
694.620873322512	705.04018642235	-114.406197781084
692.884321139206	705.04018642235	-114.172587556304
691.1477689559	703.303634239044	-113.938854722322
689.411216772593	703.303634239044	-113.704999279138
687.674664589287	703.303634239044	-113.471021226753
685.938112405981	703.303634239044	-113.236920565167
684.201560222675	701.567082055737	-113.002697294379
682.465008039368	701.567082055737	-112.76835141439
680.728455856062	701.567082055737	-112.533882925199
678.991903672756	701.567082055737	-112.299291826807
677.255351489449	699.830529872431	-112.064578119213
675.518799306143	699.830529872431	-111.829741802418
673.782247122837	699.830529872431	-111.594782876422
672.045694939531	698.093977689125	-111.359701341224
670.309142756224	698.093977689125	-111.124497196825
668.572590572918	698.093977689125	-110.889170443224
666.836038389612	698.093977689125	-110.653721080422
665.099486206306	696.357425505819	-110.418149108418
663.362934022999	696.357425505819	-110.182454527213
661.626381839693	696.357425505819	-109.946637336807
659.889829656387	694.620873322512	-109.710697537199
658.15327747308	694.620873322512	-109.47463512839
656.416725289774	694.620873322512	-109.238450110379
654.680173106468	694.620873322512	-109.002142483167
652.943620923162	692.884321139206	-108.765712246753
651.207068739855	692.884321139206	-108.529159401138
649.470516556549	692.884321139206	-108.292483946322
647.733964373243	692.884321139206	-108.055685882304
645.997412189936	692.884321139206	-107.818765209084
644.26086000663	692.884321139206	-107.581721926664
642.524307823324	692.884321139206	-107.344556035042
640.787755640018	691.1477689559	-107.107267534218
639.051203456711	691.1477689559	-106.869856424193
637.314651273405	691.1477689559	-106.632322704966
635.578099090099	689.411216772593	-106.394666376539
633.841546906792	687.674664589287	-106.156887438909
632.104994723486	687.674664589287	-105.918985892078
630.36844254018	687.674664589287	-105.680961736046
628.631890356874	685.938112405981	-105.442814970813
626.895338173567	685.938112405981	-105.204545596378
625.158785990261	685.938112405981	-104.966153612741
623.422233806955	685.938112405981	-104.727639019903
621.685681623649	684.201560222675	-104.489001817864
619.949129440342	684.201560222675	-104.250242006623
618.212577257036	682.465008039368	-104.011359586181
616.47602507373	682.465008039368	-103.772354556537
614.739472890423	682.465008039368	-103.533226917692
613.002920707117	680.728455856062	-103.293976669646
611.266368523811	680.728455856062	-103.054603812398
609.529816340505	680.728455856062	-102.815108345948
607.793264157198	678.991903672756	-102.575490270298
606.056711973892	678.991903672756	-102.335749585445
604.320159790586	678.991903672756	-102.095886291392
602.583607607279	677.255351489449	-101.855900388137
600.847055423973	677.255351489449	-101.61579187568
599.110503240667	677.255351489449	-101.375560754022
597.373951057361	675.518799306143	-101.135207023163
595.637398874054	675.518799306143	-100.894730683102
593.900846690748	675.518799306143	-100.65413173384
592.164294507442	673.782247122837	-100.413410175376
590.427742324135	673.782247122837	-100.172566007711
588.691190140829	673.782247122837	-99.9315992308446
586.954637957523	672.045694939531	-99.6905098447766
585.218085774217	672.045694939531	-99.4492978495072
583.48153359091	672.045694939531	-99.2079632450364
581.744981407604	670.309142756224	-98.9665060313642
580.008429224298	670.309142756224	-98.7249262084905
578.271877040992	668.572590572918	-98.4832237764154
576.535324857685	668.572590572918	-98.2413987351388
574.798772674379	668.572590572918	-97.9994510846609
573.062220491073	666.836038389612	-97.7573808249815
571.325668307766	666.836038389612	-97.5151879561006
569.58911612446	666.836038389612	-97.2728724780184
567.852563941154	666.836038389612	-97.0304343907347
566.116011757847	665.099486206306	-96.7878736942495
564.379459574541	665.099486206306	-96.545190388563
562.642907391235	665.099486206306	-96.302384473675
560.906355207929	663.362934022999	-96.0594559495856
559.169803024622	663.362934022999	-95.8164048162948
557.433250841316	663.362934022999	-95.5732310738025
555.69669865801	661.626381839693	-95.3299347221088
553.960146474703	661.626381839693	-95.0865157612136
552.223594291397	661.626381839693	-94.8429741911171
550.487042108091	659.889829656387	-94.5993100118191
548.750489924785	659.889829656387	-94.3555232233196
547.013937741478	659.889829656387	-94.1116138256188
545.277385558172	658.15327747308	-93.8675818187165
543.540833374866	658.15327747308	-93.6234272026128
541.80428119156	658.15327747308	-93.3791499773076
540.067729008253	658.15327747308	-93.134750142801
538.331176824947	656.416725289774	-92.890227699093
536.594624641641	656.416725289774	-92.6455826461836
534.858072458334	656.416725289774	-92.4008149840727
533.121520275028	656.416725289774	-92.1559247127604
531.384968091722	654.680173106468	-91.9109118322467
529.648415908416	654.680173106468	-91.6657763425315
527.911863725109	652.943620923162	-91.4205182436149
526.175311541803	652.943620923162	-91.1751375354968
524.438759358497	651.207068739855	-90.9296342181774
522.70220717519	651.207068739855	-90.6840082916565
520.965654991884	651.207068739855	-90.4382597559342
519.229102808578	651.207068739855	-90.1923886110104
517.492550625272	649.470516556549	-89.9463948568852
515.755998441965	649.470516556549	-89.7002784935586
514.019446258659	649.470516556549	-89.4540395210306
512.282894075353	649.470516556549	-89.2076779393011
510.546341892047	647.733964373243	-88.9611937483702
508.80978970874	647.733964373243	-88.7145869482379
507.073237525434	645.997412189936	-88.4678575389041
505.336685342128	645.997412189936	-88.2210055203689
503.600133158821	644.26086000663	-87.9740308926323
501.863580975515	644.26086000663	-87.7269336556942
500.127028792209	644.26086000663	-87.4797138095547
498.390476608903	644.26086000663	-87.2323713542138
496.653924425596	642.524307823324	-86.9849062896715
494.91737224229	642.524307823324	-86.7373186159277
493.180820058984	640.787755640018	-86.4896083329825
491.444267875677	640.787755640018	-86.2417754408358
489.707715692371	640.787755640018	-85.9938199394878
487.971163509065	639.051203456711	-85.7457418289383
486.234611325759	639.051203456711	-85.4975411091873
484.498059142452	639.051203456711	-85.249217780235
482.761506959146	637.314651273405	-85.0007718420811
481.02495477584	637.314651273405	-84.7522032947259
479.288402592533	635.578099090099	-84.5035121381693
477.551850409227	635.578099090099	-84.2546983724112
475.815298225921	635.578099090099	-84.0057619974517
474.078746042615	633.841546906792	-83.7567030132907
472.342193859308	633.841546906792	-83.5075214199283
470.605641676002	633.841546906792	-83.2582172173645
468.869089492696	632.104994723486	-83.0087904055993
467.132537309389	632.104994723486	-82.7592409846326
465.395985126083	632.104994723486	-82.5095689544645
463.659432942777	632.104994723486	-82.259774315095
461.922880759471	630.36844254018	-82.009857066524
460.186328576164	630.36844254018	-81.7598172087516
458.449776392858	628.631890356874	-81.5096547417778
456.713224209552	628.631890356874	-81.2593696656025
454.976672026246	628.631890356874	-81.0089619802258
453.240119842939	628.631890356874	-80.7584316856477
451.503567659633	628.631890356874	-80.5077787818682
[truncated: 167 more rows]
