# Supplementary material for: Mechanics of Drosophila wing deployment
Source: Nat Commun. 2024 Dec 11;15:10577. doi: 10.1038/s41467-024-54527-0 (PMC11634967; doi:10.1038/s41467-024-54527-0)
Supplement: Supplementary file 18 — Source data [file 41467_2024_54527_MOESM18_ESM.zip › source_data/figS2c/figS2c_0076.txt]

x_um	y_um	z_um
0	0	-1.50670024129792
1.73655218330628	-1.73655218330628	-1.63919844388332
1.73655218330628	-3.47310436661256	-1.63919844388332
3.47310436661256	-5.20965654991884	-1.77301764107607
3.47310436661256	-6.94620873322512	-1.77301764107607
3.47310436661256	-8.6827609165314	-1.77301764107607
5.20965654991884	-10.4193130998377	-1.90815783287618
5.20965654991884	-12.155865283144	-1.90815783287618
6.94620873322512	-13.8924174664502	-2.04461901928364
8.6827609165314	-15.6289696497565	-2.18240120029846
8.6827609165314	-17.3655218330628	-2.18240120029846
10.4193130998377	-19.1020740163691	-2.32150437592063
12.155865283144	-20.8386261996754	-2.46192854615015
12.155865283144	-22.5751783829816	-2.46192854615015
13.8924174664502	-24.3117305662879	-2.60367371098703
13.8924174664502	-26.0482827495942	-2.60367371098703
15.6289696497565	-27.7848349329005	-2.74673987043126
15.6289696497565	-29.5213871162068	-2.74673987043126
17.3655218330628	-31.2579392995131	-2.89112702448285
17.3655218330628	-32.9944914828193	-2.89112702448285
19.1020740163691	-34.7310436661256	-3.03683517314178
19.1020740163691	-36.4675958494319	-3.03683517314178
20.8386261996754	-38.2041480327382	-3.18386431640808
20.8386261996754	-39.9407002160445	-3.18386431640808
22.5751783829816	-41.6772523993507	-3.33221445428172
22.5751783829816	-43.413804582657	-3.33221445428172
22.5751783829816	-45.1503567659633	-3.33221445428172
24.3117305662879	-46.8869089492696	-3.48188558676272
24.3117305662879	-48.6234611325759	-3.48188558676272
26.0482827495942	-50.3600133158821	-3.63287771385108
26.0482827495942	-52.0965654991884	-3.63287771385108
27.7848349329005	-53.8331176824947	-3.78519083554679
27.7848349329005	-55.569669865801	-3.78519083554679
29.5213871162068	-57.3062220491073	-3.93882495184985
31.2579392995131	-59.0427742324135	-4.09378006276026
32.9944914828193	-60.7793264157198	-4.25005616827803
32.9944914828193	-62.5158785990261	-4.25005616827803
34.7310436661256	-64.2524307823324	-4.40765326840316
36.4675958494319	-65.9889829656387	-4.56657136313564
36.4675958494319	-67.7255351489449	-4.56657136313564
38.2041480327382	-69.4620873322512	-4.72681045247547
39.9407002160445	-71.1986395155575	-4.88837053642265
41.6772523993507	-72.9351916988638	-5.05125161497719
41.6772523993507	-74.6717438821701	-5.05125161497719
43.413804582657	-76.4082960654763	-5.21545368813908
45.1503567659633	-78.1448482487826	-5.38097675590833
45.1503567659633	-79.8814004320889	-5.38097675590833
46.8869089492696	-81.6179526153952	-5.54782081828493
48.6234611325759	-83.3545047987015	-5.71598587526889
48.6234611325759	-85.0910569820078	-5.71598587526889
50.3600133158821	-86.827609165314	-5.88547192686019
50.3600133158821	-88.5641613486203	-5.88547192686019
52.0965654991884	-90.3007135319266	-6.05627897305886
52.0965654991884	-92.0372657152329	-6.05627897305886
53.8331176824947	-93.7738178985391	-6.22840701386487
53.8331176824947	-95.5103700818454	-6.22840701386487
55.569669865801	-97.2469222651517	-6.40185604927824
57.3062220491073	-98.983474448458	-6.57662607929897
57.3062220491073	-100.720026631764	-6.57662607929897
59.0427742324135	-102.456578815071	-6.75271710392705
60.7793264157198	-104.193130998377	-6.93012912316248
60.7793264157198	-105.929683181683	-6.93012912316248
62.5158785990261	-107.666235364989	-7.10886213700526
64.2524307823324	-109.402787548296	-7.2889161454554
65.9889829656387	-111.139339731602	-7.4702911485129
65.9889829656387	-112.875891914908	-7.4702911485129
67.7255351489449	-114.612444098215	-7.65298714617774
69.4620873322512	-116.348996281521	-7.83700413844995
71.1986395155575	-118.085548464827	-8.0223421253295
71.1986395155575	-119.822100648133	-8.0223421253295
72.9351916988638	-121.55865283144	-8.20900110681641
74.6717438821701	-123.295205014746	-8.39698108291067
74.6717438821701	-125.031757198052	-8.39698108291067
76.4082960654763	-126.768309381358	-8.58628205361229
78.1448482487826	-128.504861564665	-8.77690401892126
79.8814004320889	-130.241413747971	-8.96884697883758
81.6179526153952	-131.977965931277	-9.16211093336126
81.6179526153952	-133.714518114584	-9.16211093336126
83.3545047987015	-135.45107029789	-9.35669588249229
85.0910569820078	-137.187622481196	-9.55260182623068
85.0910569820078	-138.924174664502	-9.55260182623068
86.827609165314	-140.660726847809	-9.74982876457642
88.5641613486203	-142.397279031115	-9.94837669752951
88.5641613486203	-144.133831214421	-9.94837669752951
90.3007135319266	-145.870383397728	-10.14824562509
92.0372657152329	-147.606935581034	-10.3494355472578
93.7738178985391	-149.34348776434	-10.5519464640329
95.5103700818454	-151.080039947646	-10.7557783754154
95.5103700818454	-152.816592130953	-10.7557783754154
97.2469222651517	-154.553144314259	-10.9609312814053
98.983474448458	-156.289696497565	-11.1674051820025
100.720026631764	-158.026248680872	-11.3752000772071
100.720026631764	-159.762800864178	-11.3752000772071
102.456578815071	-161.499353047484	-11.584315967019
104.193130998377	-163.23590523079	-11.7947528514383
105.929683181683	-164.972457414097	-12.0065107304649
107.666235364989	-166.709009597403	-12.2195896040989
107.666235364989	-168.445561780709	-12.2195896040989
109.402787548296	-170.182113964016	-12.4339894723402
111.139339731602	-170.182113964016	-12.6497103351889
112.875891914908	-171.918666147322	-12.866752192645
114.612444098215	-171.918666147322	-13.0851150447084
116.348996281521	-173.655218330628	-13.3047988913791
118.085548464827	-175.391770513934	-13.5258037326572
119.822100648133	-177.128322697241	-13.7481295685427
121.55865283144	-178.864874880547	-13.9717763990355
123.295205014746	-180.601427063853	-14.1967442241357
125.031757198052	-182.337979247159	-14.4230330438432
126.768309381358	-182.337979247159	-14.6506428581581
128.504861564665	-184.074531430466	-14.8795736670803
130.241413747971	-185.811083613772	-15.1098254706099
131.977965931277	-187.547635797078	-15.3413982687469
133.714518114584	-189.284187980385	-15.5742920614912
135.45107029789	-191.020740163691	-15.8085068488428
137.187622481196	-192.757292346997	-16.0440426308018
138.924174664502	-194.493844530303	-16.2808994073682
140.660726847809	-196.23039671361	-16.5190771785419
142.397279031115	-197.966948896916	-16.7585759443229
144.133831214421	-197.966948896916	-16.9993957047114
145.870383397728	-199.703501080222	-17.2415364597071
147.606935581034	-201.440053263529	-17.4849982093103
149.34348776434	-203.176605446835	-17.7297809535207
151.080039947646	-204.913157630141	-17.9758846923386
152.816592130953	-204.913157630141	-18.2233094257638
154.553144314259	-206.649709813447	-18.4720551537963
156.289696497565	-208.386261996754	-18.7221218764362
158.026248680872	-208.386261996754	-18.9735095936834
159.762800864178	-210.12281418006	-19.226218305538
161.499353047484	-210.12281418006	-19.480248012
163.23590523079	-211.859366363366	-19.7355987130693
164.972457414097	-211.859366363366	-19.992270408746
166.709009597403	-213.595918546673	-20.25026309903
168.445561780709	-215.332470729979	-20.5095767839214
170.182113964016	-215.332470729979	-20.7702114634201
171.918666147322	-217.069022913285	-21.0321671375262
173.655218330628	-217.069022913285	-21.2954438062396
175.391770513934	-218.805575096591	-21.5600414695604
177.128322697241	-220.542127279898	-21.8259601274885
178.864874880547	-220.542127279898	-22.093199780024
180.601427063853	-222.278679463204	-22.3617604271669
182.337979247159	-224.01523164651	-22.6316420689171
184.074531430466	-224.01523164651	-22.9028447052746
185.811083613772	-225.751783829816	-23.1753683362395
187.547635797078	-225.751783829816	-23.4492129618118
189.284187980385	-227.488336013123	-23.7243785819914
191.020740163691	-227.488336013123	-24.0008651967784
192.757292346997	-229.224888196429	-24.2786728061727
194.493844530303	-229.224888196429	-24.5578014101744
196.23039671361	-230.961440379735	-24.8382510087834
197.966948896916	-232.697992563042	-25.1200216019998
199.703501080222	-234.434544746348	-25.4031131898236
201.440053263529	-234.434544746348	-25.6875257722547
203.176605446835	-236.171096929654	-25.9732593492931
204.913157630141	-237.90764911296	-26.2603139209389
206.649709813447	-237.90764911296	-26.5486894871921
208.386261996754	-239.644201296267	-26.8383860480526
210.12281418006	-239.644201296267	-27.1294036035204
211.859366363366	-241.380753479573	-27.4217421535957
213.595918546673	-243.117305662879	-27.7154016982782
215.332470729979	-243.117305662879	-28.0103822375682
217.069022913285	-244.853857846186	-28.3066837714654
218.805575096591	-244.853857846186	-28.6043062999701
220.542127279898	-246.590410029492	-28.9032498230821
222.278679463204	-246.590410029492	-29.2035143408014
224.01523164651	-248.326962212798	-29.5050998531281
225.751783829816	-248.326962212798	-29.8080063600621
227.488336013123	-250.063514396104	-30.1122338616036
229.224888196429	-250.063514396104	-30.4177823577523
230.961440379735	-251.800066579411	-30.7246518485084
232.697992563042	-251.800066579411	-31.0328423338719
234.434544746348	-253.536618762717	-31.3423538138427
236.171096929654	-253.536618762717	-31.6531862884209
237.90764911296	-255.273170946023	-31.9653397576064
239.644201296267	-255.273170946023	-32.2788142213993
241.380753479573	-257.00972312933	-32.5936096797995
243.117305662879	-257.00972312933	-32.9097261328071
244.853857846186	-258.746275312636	-33.2271635804221
246.590410029492	-258.746275312636	-33.5459220226443
248.326962212798	-260.482827495942	-33.866001459474
250.063514396104	-262.219379679248	-34.187401890911
251.800066579411	-262.219379679248	-34.5101233169554
253.536618762717	-263.955931862555	-34.8341657376071
255.273170946023	-263.955931862555	-35.1595291528661
257.00972312933	-263.955931862555	-35.4862135627326
258.746275312636	-265.692484045861	-35.8142189672063
260.482827495942	-265.692484045861	-36.1435453662875
262.219379679248	-267.429036229167	-36.4741927599759
263.955931862555	-269.165588412473	-36.8061611482718
265.692484045861	-269.165588412473	-37.139450531175
267.429036229167	-270.90214059578	-37.4740609086855
269.165588412473	-270.90214059578	-37.8099922808034
270.90214059578	-272.638692779086	-38.1472446475286
272.638692779086	-272.638692779086	-38.4858180088612
274.375244962392	-274.375244962392	-38.8257123648012
276.111797145699	-274.375244962392	-39.1669277153485
277.848349329005	-276.111797145699	-39.5094640605032
279.584901512311	-276.111797145699	-39.8533214002652
281.321453695617	-277.848349329005	-40.1984997346346
283.058005878924	-277.848349329005	-40.5449990636113
284.79455806223	-277.848349329005	-40.8928193871954
286.531110245536	-279.584901512311	-41.2419607053868
288.267662428843	-279.584901512311	-41.5924230181856
290.004214612149	-281.321453695617	-41.9442063255918
291.740766795455	-281.321453695617	-42.2973106276052
293.477318978761	-281.321453695617	-42.6517359242261
295.213871162068	-283.058005878924	-43.0074822154543
296.950423345374	-283.058005878924	-43.3645495012899
298.68697552868	-283.058005878924	-43.7229377817328
300.423527711987	-284.79455806223	-44.082647056783
302.160079895293	-284.79455806223	-44.4436773264406
303.896632078599	-284.79455806223	-44.8060285907056
305.633184261905	-286.531110245536	-45.169700849578
307.369736445212	-286.531110245536	-45.5346941030576
309.106288628518	-286.531110245536	-45.9010083511447
310.842840811824	-288.267662428843	-46.2686435938391
312.579392995131	-288.267662428843	-46.6375998311408
314.315945178437	-290.004214612149	-47.0078770630499
316.052497361743	-290.004214612149	-47.3794752895664
317.789049545049	-291.740766795455	-47.7523945106902
319.525601728356	-291.740766795455	-48.1266347264213
321.262153911662	-291.740766795455	-48.5021959367598
322.998706094968	-293.477318978761	-48.8790781417057
324.735258278275	-293.477318978761	-49.2572813412589
326.471810461581	-295.213871162068	-49.6368055354195
328.208362644887	-295.213871162068	-50.0176507241874
329.944914828193	-295.213871162068	-50.3998169075627
331.6814670115	-296.950423345374	-50.7833040855453
333.418019194806	-296.950423345374	-51.1681122581353
335.154571378112	-296.950423345374	-51.5542414253327
336.891123561418	-298.68697552868	-51.9416915871374
338.627675744725	-298.68697552868	-52.3304627435494
340.364227928031	-298.68697552868	-52.7205548945688
342.100780111337	-298.68697552868	-53.1119680401956
343.837332294644	-300.423527711987	-53.5047021804297
345.57388447795	-300.423527711987	-53.8987573152711
347.310436661256	-300.423527711987	-54.29413344472
349.046988844562	-302.160079895293	-54.6908305687761
350.783541027869	-302.160079895293	-55.0888486874397
352.520093211175	-302.160079895293	-55.4881878007106
354.256645394481	-303.896632078599	-55.8888479085888
355.993197577788	-303.896632078599	-56.2908290110744
357.729749761094	-303.896632078599	-56.6941311081673
359.4663019444	-305.633184261905	-57.0987541998676
361.202854127706	-305.633184261905	-57.5046982861753
362.939406311013	-305.633184261905	-57.9119633670903
364.675958494319	-307.369736445212	-58.3205494426126
366.412510677625	-307.369736445212	-58.7304565127424
368.149062860932	-307.369736445212	-59.1416845774794
369.885615044238	-307.369736445212	-59.5542336368239
371.622167227544	-307.369736445212	-59.9681036907756
373.35871941085	-309.106288628518	-60.3832947393348
375.095271594157	-309.106288628518	-60.7998067825012
376.831823777463	-310.842840811824	-61.2176398202751
378.568375960769	-310.842840811824	-61.6367938526563
380.304928144075	-310.842840811824	-62.0572688796448
382.041480327382	-310.842840811824	-62.4790649012407
383.778032510688	-310.842840811824	-62.9021819174439
385.514584693994	-312.579392995131	-63.3266199282546
387.251136877301	-312.579392995131	-63.7523789336725
388.987689060607	-312.579392995131	-64.1794589336978
390.724241243913	-312.579392995131	-64.6078599283305
392.460793427219	-314.315945178437	-65.0375819175705
394.197345610526	-314.315945178437	-65.4686249014179
395.933897793832	-314.315945178437	-65.9009888798726
397.670449977138	-314.315945178437	-66.3346738529347
399.407002160445	-314.315945178437	-66.7696798206041
401.143554343751	-316.052497361743	-67.2060067828809
402.880106527057	-316.052497361743	-67.6436547397651
404.616658710363	-316.052497361743	-68.0826236912566
406.35321089367	-316.052497361743	-68.5229136373554
408.089763076976	-317.789049545049	-68.9645245780616
409.826315260282	-317.789049545049	-69.4074565133752
411.562867443589	-317.789049545049	-69.8517094432961
413.299419626895	-317.789049545049	-70.2972833678244
415.035971810201	-317.789049545049	-70.74417828696
416.772523993507	-319.525601728356	-71.192394200703
418.509076176814	-319.525601728356	-71.6419311090533
420.24562836012	-321.262153911662	-72.092789012011
421.982180543426	-321.262153911662	-72.544967909576
423.718732726732	-321.262153911662	-72.9984678017484
425.455284910039	-321.262153911662	-73.4532886885282
427.191837093345	-322.998706094968	-73.9094305699153
428.928389276651	-322.998706094968	-74.3668934459097
430.664941459958	-322.998706094968	-74.8256773165115
432.401493643264	-322.998706094968	-75.2857821817207
434.13804582657	-324.735258278275	-75.7472080415372
435.874598009876	-324.735258278275	-76.2099548959611
437.611150193183	-324.735258278275	-76.6740227449923
439.347702376489	-326.471810461581	-77.1394115886308
441.084254559795	-326.471810461581	-77.6061214268768
442.820806743102	-326.471810461581	-78.0741522597301
444.557358926408	-328.208362644887	-78.5435040871907
446.293911109714	-328.208362644887	-79.0141769092587
448.03046329302	-328.208362644887	-79.486170725934
449.767015476327	-328.208362644887	-79.9594855372168
451.503567659633	-329.944914828193	-80.4341213431068
453.240119842939	-329.944914828193	-80.9100781436042
454.976672026246	-329.944914828193	-81.387355938709
456.713224209552	-331.6814670115	-81.8659547284211
458.449776392858	-331.6814670115	-82.3458745127405
460.186328576164	-331.6814670115	-82.8271152916674
461.922880759471	-331.6814670115	-83.3096770652015
463.659432942777	-333.418019194806	-83.7935598333431
465.395985126083	-333.418019194806	-84.278763596092
467.132537309389	-333.418019194806	-84.7652883534482
468.869089492696	-333.418019194806	-85.2531341054118
470.605641676002	-335.154571378112	-85.7423008519827
472.342193859308	-335.154571378112	-86.232788593161
474.078746042615	-335.154571378112	-86.7245973289467
475.815298225921	-335.154571378112	-87.2177270593397
477.551850409227	-335.154571378112	-87.71217778434
479.288402592533	-335.154571378112	-88.2079495039478
481.02495477584	-336.891123561418	-88.7050422181628
482.761506959146	-336.891123561418	-89.2034559269853
484.498059142452	-336.891123561418	-89.703190630415
486.234611325759	-336.891123561418	-90.2042463284522
487.971163509065	-336.891123561418	-90.7066230210966
489.707715692371	-336.891123561418	-91.2103207083485
491.444267875677	-336.891123561418	-91.7153393902077
493.180820058984	-336.891123561418	-92.2216790666742
494.91737224229	-336.891123561418	-92.7293397377481
496.653924425596	-338.627675744725	-93.2383214034294
498.390476608903	-338.627675744725	-93.748624063718
500.127028792209	-338.627675744725	-94.2602477186139
501.863580975515	-338.627675744725	-94.7731923681173
503.600133158821	-338.627675744725	-95.2874580122279
505.336685342128	-338.627675744725	-95.8030446509459
507.073237525434	-338.627675744725	-96.3199522842713
508.80978970874	-338.627675744725	-96.8381809122041
510.546341892047	-340.364227928031	-97.3577305347441
512.282894075353	-340.364227928031	-97.8786011518916
514.019446258659	-340.364227928031	-98.4007927636464
515.755998441965	-340.364227928031	-98.9243053700085
517.492550625272	-340.364227928031	-99.449138970978
519.229102808578	-342.100780111337	-99.9752935665549
520.965654991884	-342.100780111337	-100.502769156739
522.70220717519	-342.100780111337	-101.031565741531
524.438759358497	-342.100780111337	-101.56168332093
526.175311541803	-342.100780111337	-102.093121894936
527.911863725109	-342.100780111337	-102.625881463549
529.648415908416	-343.837332294644	-103.15996202677
531.384968091722	-343.837332294644	-103.695363584599
533.121520275028	-343.837332294644	-104.232086137034
534.858072458334	-343.837332294644	-104.770129684077
536.594624641641	-343.837332294644	-105.309494225728
538.331176824947	-345.57388447795	-105.850179761986
540.067729008253	-345.57388447795	-106.392186292851
541.80428119156	-345.57388447795	-106.935513818323
543.540833374866	-345.57388447795	-107.480162338403
545.277385558172	-347.310436661256	-108.02613185309
547.013937741478	-347.310436661256	-108.573422362385
548.750489924785	-347.310436661256	-109.122033866287
550.487042108091	-347.310436661256	-109.671966364796
552.223594291397	-347.310436661256	-110.223219857912
553.960146474703	-347.310436661256	-110.775794345636
555.69669865801	-347.310436661256	-111.329689827968
557.433250841316	-349.046988844562	-111.884906304906
559.169803024622	-349.046988844562	-112.441443776452
560.906355207929	-349.046988844562	-112.999302242606
562.642907391235	-349.046988844562	-113.558481703366
564.379459574541	-349.046988844562	-114.118982158734
566.116011757847	-349.046988844562	-114.68080360871
567.852563941154	-349.046988844562	-115.243946053292
569.58911612446	-349.046988844562	-115.808409492483
571.325668307766	-350.783541027869	-116.37419392628
573.062220491073	-350.783541027869	-116.941299354685
574.798772674379	-350.783541027869	-117.509725777697
576.535324857685	-350.783541027869	-118.079473195317
578.271877040992	-350.783541027869	-118.650541607543
580.008429224298	-350.783541027869	-119.222931014378
581.744981407604	-350.783541027869	-119.796641415819
583.48153359091	-350.783541027869	-120.371672811868
585.218085774217	-350.783541027869	-120.948025202525
586.954637957523	-350.783541027869	-121.525698587788
588.691190140829	-350.783541027869	-122.104692967659
590.427742324135	-350.783541027869	-122.685008342138
592.164294507442	-350.783541027869	-123.266644711223
593.900846690748	-350.783541027869	-123.849602074916
595.637398874054	-350.783541027869	-124.433880433217
597.373951057361	-350.783541027869	-125.019479786125
599.110503240667	-352.520093211175	-125.60640013364
600.847055423973	-352.520093211175	-126.194641475762
602.583607607279	-352.520093211175	-126.784203812492
604.320159790586	-352.520093211175	-127.375087143829
606.056711973892	-352.520093211175	-127.967291469774
607.793264157198	-352.520093211175	-128.560816790326
609.529816340505	-352.520093211175	-129.155663105485
611.266368523811	-352.520093211175	-129.751830415252
613.002920707117	-352.520093211175	-130.349318719625
614.739472890423	-352.520093211175	-130.948128018607
616.47602507373	-352.520093211175	-131.548258312195
618.212577257036	-352.520093211175	-132.149709600391
619.949129440342	-352.520093211175	-132.752481883195
621.685681623649	-352.520093211175	-133.356575160606
623.422233806955	-352.520093211175	-133.961989432624
625.158785990261	-352.520093211175	-134.568724699249
626.895338173567	-352.520093211175	-135.176780960482
628.631890356874	-354.256645394481	-135.786158216322
630.36844254018	-354.256645394481	-136.39685646677
632.104994723486	-354.256645394481	-137.008875711824
633.841546906792	-354.256645394481	-137.622215951487
635.578099090099	-354.256645394481	-138.236877185756
637.314651273405	-354.256645394481	-138.852859414633
639.051203456711	-354.256645394481	-139.470162638117
640.787755640018	-354.256645394481	-140.088786856209
642.524307823324	-354.256645394481	-140.708732068908
644.26086000663	-354.256645394481	-141.329998276214
645.997412189936	-354.256645394481	-141.952585478128
647.733964373243	-354.256645394481	-142.576493674649
649.470516556549	-354.256645394481	-143.201722865777
651.207068739855	-354.256645394481	-143.828273051513
652.943620923162	-354.256645394481	-144.456144231856
654.680173106468	-354.256645394481	-145.085336406807
656.416725289774	-354.256645394481	-145.715849576365
658.15327747308	-354.256645394481	-146.34768374053
659.889829656387	-354.256645394481	-146.980838899302
661.626381839693	-354.256645394481	-147.615315052682
663.362934022999	-354.256645394481	-148.251112200669
665.099486206306	-354.256645394481	-148.888230343264
666.836038389612	-354.256645394481	-149.526669480466
668.572590572918	-354.256645394481	-150.166429612275
670.309142756224	-354.256645394481	-150.807510738692
672.045694939531	-354.256645394481	-151.449912859716
673.782247122837	-354.256645394481	-152.093635975347
675.518799306143	-354.256645394481	-152.738680085586
677.255351489449	-354.256645394481	-153.385045190432
678.991903672756	-354.256645394481	-154.032731289885
680.728455856062	-355.993197577788	-154.681738383946
682.465008039368	-355.993197577788	-155.332066472614
684.201560222675	-355.993197577788	-155.98371555589
685.938112405981	-355.993197577788	-156.636685633772
687.674664589287	-355.993197577788	-157.290976706263
689.411216772593	-355.993197577788	-157.94658877336
691.1477689559	-355.993197577788	-158.603521835065
692.884321139206	-355.993197577788	-159.261775891377
694.620873322512	-355.993197577788	-159.921350942297
696.357425505819	-355.993197577788	-160.582246987824
698.093977689125	-355.993197577788	-161.244464027958
699.830529872431	-355.993197577788	-161.9080020627
701.567082055737	-355.993197577788	-162.572861092049
703.303634239044	-355.993197577788	-163.239041116005
705.04018642235	-355.993197577788	-163.906542134569
706.776738605656	-355.993197577788	-164.57536414774
708.513290788963	-355.993197577788	-165.245507155518
710.249842972269	-355.993197577788	-165.916971157904
711.986395155575	-355.993197577788	-166.589756154897
713.722947338881	-355.993197577788	-167.263862146498
715.459499522188	-355.993197577788	-167.939289132706
717.196051705494	-355.993197577788	-168.616037113521
718.9326038888	-355.993197577788	-169.294106088943
720.669156072106	-355.993197577788	-169.973496058973
722.405708255413	-355.993197577788	-170.65420702361
724.142260438719	-355.993197577788	-171.336238982855
725.878812622025	-355.993197577788	-172.019591936707
727.615364805332	-355.993197577788	-172.704265885166
729.351916988638	-355.993197577788	-173.390260828233
731.088469171944	-355.993197577788	-174.077576765907
732.82502135525	-355.993197577788	-174.766213698188
734.561573538557	-355.993197577788	-175.456171625077
736.298125721863	-355.993197577788	-176.147450546573
738.034677905169	-355.993197577788	-176.840050462677
739.771230088476	-355.993197577788	-177.533971373388
741.507782271782	-354.256645394481	-178.229213278706
743.244334455088	-354.256645394481	-178.925776178631
744.980886638394	-354.256645394481	-179.623660073164
746.717438821701	-354.256645394481	-180.322864962304
748.453991005007	-354.256645394481	-181.023390846052
750.190543188313	-354.256645394481	-181.725237724407
751.92709537162	-354.256645394481	-182.428405597369
753.663647554926	-354.256645394481	-183.132894464939
755.400199738232	-354.256645394481	-183.838704327116
757.136751921538	-354.256645394481	-184.5458351839
758.873304104845	-354.256645394481	-185.254287035292
760.609856288151	-354.256645394481	-185.964059881291
762.346408471457	-354.256645394481	-186.675153721897
764.082960654763	-354.256645394481	-187.387568557111
765.81951283807	-352.520093211175	-188.101304386932
767.556065021376	-352.520093211175	-188.81636121136
769.292617204682	-352.520093211175	-189.532739030396
771.029169387989	-352.520093211175	-190.250437844039
772.765721571295	-352.520093211175	-190.96945765229
774.502273754601	-352.520093211175	-191.689798455148
776.238825937907	-352.520093211175	-192.411460252613
777.975378121214	-352.520093211175	-193.134443044686
779.71193030452	-352.520093211175	-193.858746831365
781.448482487826	-352.520093211175	-194.584371612653
783.185034671133	-352.520093211175	-195.311317388547
784.921586854439	-352.520093211175	-196.039584159049
786.658139037745	-352.520093211175	-196.769171924159
788.394691221051	-352.520093211175	-197.500080683875
790.131243404358	-352.520093211175	-198.2323104382
791.867795587664	-352.520093211175	-198.965861187131
793.60434777097	-352.520093211175	-199.70073293067
795.340899954277	-352.520093211175	-200.436925668816
797.077452137583	-352.520093211175	-201.174439401569
798.814004320889	-352.520093211175	-201.91327412893
800.550556504195	-352.520093211175	-202.653429850898
802.287108687502	-350.783541027869	-203.394906567474
804.023660870808	-350.783541027869	-204.137704278657
805.760213054114	-350.783541027869	-204.881822984447
807.496765237421	-350.783541027869	-205.627262684845
809.233317420727	-350.783541027869	-206.37402337985
810.969869604033	-350.783541027869	-207.122105069462
812.706421787339	-350.783541027869	-207.871507753681
814.442973970646	-349.046988844562	-208.622231432508
816.179526153952	-349.046988844562	-209.374276105943
817.916078337258	-349.046988844562	-210.127641773985
819.652630520564	-349.046988844562	-210.882328436634
821.389182703871	-349.046988844562	-211.63833609389
823.125734887177	-349.046988844562	-212.395664745754
824.862287070483	-349.046988844562	-213.154314392225
826.59883925379	-349.046988844562	-213.914285033304
828.335391437096	-349.046988844562	-214.675576668989
830.071943620402	-349.046988844562	-215.438189299283
831.808495803708	-347.310436661256	-216.202122924183
833.545047987015	-347.310436661256	-216.967377543691
835.281600170321	-347.310436661256	-217.733953157806
837.018152353627	-347.310436661256	-218.501849766529
838.754704536934	-347.310436661256	-219.271067369859
840.49125672024	-347.310436661256	-220.041605967796
842.227808903546	-347.310436661256	-220.813465560341
843.964361086852	-347.310436661256	-221.586646147493
845.700913270159	-347.310436661256	-222.361147729252
847.437465453465	-347.310436661256	-223.136970305619
849.174017636771	-347.310436661256	-223.914113876593
850.910569820078	-347.310436661256	-224.692578442174
852.647122003384	-347.310436661256	-225.472364002363
854.38367418669	-347.310436661256	-226.253470557159
856.120226369996	-347.310436661256	-227.035898106563
857.856778553303	-347.310436661256	-227.819646650574
859.593330736609	-347.310436661256	-228.604716189192
861.329882919915	-347.310436661256	-229.391106722418
863.066435103221	-345.57388447795	-230.17881825025
864.802987286528	-345.57388447795	-230.967850772691
866.539539469834	-345.57388447795	-231.758204289738
868.27609165314	-345.57388447795	-232.549878801393
870.012643836447	-345.57388447795	-233.342874307656
871.749196019753	-345.57388447795	-234.137190808525
873.485748203059	-345.57388447795	-234.932828304002
875.222300386365	-345.57388447795	-235.729786794087
876.958852569672	-345.57388447795	-236.528066278779
878.695404752978	-345.57388447795	-237.327666758078
880.431956936284	-345.57388447795	-238.128588231984
882.168509119591	-345.57388447795	-238.930830700498
883.905061302897	-343.837332294644	-239.734394163619
885.641613486203	-343.837332294644	-240.539278621348
887.378165669509	-343.837332294644	-241.345484073684
889.114717852816	-343.837332294644	-242.153010520627
890.851270036122	-343.837332294644	-242.961857962177
892.587822219428	-343.837332294644	-243.772026398335
894.324374402735	-343.837332294644	-244.583515829101
896.060926586041	-343.837332294644	-245.396326254473
897.797478769347	-342.100780111337	-246.210457674453
899.534030952653	-342.100780111337	-247.025910089041
901.27058313596	-342.100780111337	-247.842683498235
903.007135319266	-342.100780111337	-248.660777902037
904.743687502572	-342.100780111337	-249.480193300447
906.480239685878	-342.100780111337	-250.300929693464
908.216791869185	-340.364227928031	-251.122987081088
909.953344052491	-340.364227928031	-251.946365463319
911.689896235797	-340.364227928031	-252.771064840158
913.426448419104	-340.364227928031	-253.597085211604
915.16300060241	-340.364227928031	-254.424426577658
916.899552785716	-338.627675744725	-255.253088938319
918.636104969022	-338.627675744725	-256.083072293587
920.372657152329	-338.627675744725	-256.914376643462
922.109209335635	-338.627675744725	-257.747001987945
923.845761518941	-336.891123561418	-258.580948327036
925.582313702248	-336.891123561418	-259.416215660733
927.318865885554	-336.891123561418	-260.252803989038
929.05541806886	-335.154571378112	-261.090713311951
930.791970252166	-335.154571378112	-261.92994362947
932.528522435473	-335.154571378112	-262.770494941597
934.265074618779	-333.418019194806	-263.612367248332
936.001626802085	-333.418019194806	-264.455560549674
937.738178985392	-331.6814670115	-265.300074845623
939.474731168698	-331.6814670115	-266.145910136179
941.211283352004	-331.6814670115	-266.993066421343
942.94783553531	-329.944914828193	-267.841543701114
944.684387718617	-329.944914828193	-268.691341975493
946.420939901923	-329.944914828193	-269.542461244479
948.157492085229	-328.208362644887	-270.394901508072
949.894044268535	-328.208362644887	-271.248662766273
951.630596451842	-328.208362644887	-272.103745019081
953.367148635148	-326.471810461581	-272.960148266496
955.103700818454	-326.471810461581	-273.817872508519
956.840253001761	-326.471810461581	-274.676917745149
958.576805185067	-324.735258278275	-275.537283976386
960.313357368373	-324.735258278275	-276.398971202231
962.04990955168	-324.735258278275	-277.261979422683
963.786461734986	-324.735258278275	-278.126308637742
965.523013918292	-324.735258278275	-278.991958847409
967.259566101598	-324.735258278275	-279.858930051683
968.996118284905	-324.735258278275	-280.727222250565
970.732670468211	-322.998706094968	-281.596835444054
972.469222651517	-322.998706094968	-282.46776963215
974.205774834824	-322.998706094968	-283.340024814853
975.94232701813	-322.998706094968	-284.213600992164
977.678879201436	-322.998706094968	-285.088498164083
979.415431384742	-322.998706094968	-285.964716330608
981.151983568049	-322.998706094968	-286.842255491741
982.888535751355	-322.998706094968	-287.721115647482
984.625087934661	-322.998706094968	-288.601296797829
986.361640117967	-322.998706094968	-289.482798942784
988.098192301274	-322.998706094968	-290.365622082347
989.83474448458	-322.998706094968	-291.249766216516
991.571296667886	-322.998706094968	-292.135231345294
993.307848851192	-322.998706094968	-293.022017468678
995.044401034499	-322.998706094968	-293.91012458667
996.780953217805	-322.998706094968	-294.799552699269
998.517505401111	-322.998706094968	-295.690301806476
1000.25405758442	-322.998706094968	-296.582371908289
1001.99060976772	-322.998706094968	-297.475763004711
1003.72716195103	-321.262153911662	-298.370475095739
1005.46371413434	-321.262153911662	-299.266508181375
1007.20026631764	-321.262153911662	-300.163862261618
1008.93681850095	-321.262153911662	-301.062537336469
1010.67337068426	-321.262153911662	-301.962533405927
1012.40992286756	-321.262153911662	-302.863850469992
1014.14647505087	-321.262153911662	-303.766488528665
1015.88302723417	-321.262153911662	-304.670447581945
1017.61957941748	-321.262153911662	-305.575727629833
1019.35613160079	-321.262153911662	-306.482328672327
1021.09268378409	-321.262153911662	-307.39025070943
1022.8292359674	-321.262153911662	-308.299493741139
1024.56578815071	-321.262153911662	-309.210057767456
1026.30234033401	-321.262153911662	-310.12194278838
1028.03889251732	-321.262153911662	-311.035148803911
1029.77544470062	-321.262153911662	-311.94967581405
1031.51199688393	-321.262153911662	-312.865523818797
1033.24854906724	-321.262153911662	-313.78269281815
1034.98510125054	-321.262153911662	-314.701182812111
1036.72165343385	-321.262153911662	-315.62099380068
1038.45820561716	-321.262153911662	-316.542125783855
1040.19475780046	-321.262153911662	-317.464578761638
1041.93130998377	-321.262153911662	-318.388352734029
1043.66786216707	-321.262153911662	-319.313447701026
1045.40441435038	-321.262153911662	-320.239863662631
1047.14096653369	-321.262153911662	-321.167600618844
1048.87751871699	-321.262153911662	-322.096658569664
1050.6140709003	-321.262153911662	-323.027037515091
1052.35062308361	-321.262153911662	-323.958737455125
1054.08717526691	-321.262153911662	-324.891758389767
1055.82372745022	-322.998706094968	-325.826100319016
1057.56027963352	-322.998706094968	-326.761763242873
1059.29683181683	-322.998706094968	-327.698747161337
1061.03338400014	-322.998706094968	-328.637052074408
1062.76993618344	-322.998706094968	-329.576677982087
1064.50648836675	-322.998706094968	-330.517624884373
1066.24304055006	-322.998706094968	-331.459892781266
1067.97959273336	-322.998706094968	-332.403481672767
1069.71614491667	-322.998706094968	-333.348391558875
1071.45269709998	-321.262153911662	-334.29462243959
1073.18924928328	-321.262153911662	-335.242174314913
1074.92580146659	-321.262153911662	-336.191047184843
1076.66235364989	-321.262153911662	-337.14124104938
1078.3989058332	-321.262153911662	-338.092755908525
1080.13545801651	-321.262153911662	-339.045591762277
1081.87201019981	-321.262153911662	-339.999748610637
1083.60856238312	-321.262153911662	-340.955226453604
1085.34511456643	-321.262153911662	-341.912025291178
1087.08166674973	-321.262153911662	-342.870145123359
1088.81821893304	-321.262153911662	-343.829585950148
1090.55477111634	-321.262153911662	-344.790347771545
1092.29132329965	-321.262153911662	-345.752430587548
1094.02787548296	-321.262153911662	-346.715834398159
1095.76442766626	-321.262153911662	-347.680559203378
1097.50097984957	-321.262153911662	-348.646605003203
1099.23753203288	-321.262153911662	-349.613971797636
1100.97408421618	-321.262153911662	-350.582659586677
1102.71063639949	-321.262153911662	-351.552668370325
1104.44718858279	-321.262153911662	-352.523998148579
1106.1837407661	-319.525601728356	-353.496648921442
1107.92029294941	-319.525601728356	-354.470620688912
1109.65684513271	-319.525601728356	-355.445913450989
1111.39339731602	-319.525601728356	-356.422527207674
1113.12994949933	-319.525601728356	-357.400461958965
1114.86650168263	-319.525601728356	-358.379717704865
1116.60305386594	-317.789049545049	-359.360294445371
1118.33960604924	-317.789049545049	-360.342192180485
1120.07615823255	-317.789049545049	-361.325410910206
1121.81271041586	-317.789049545049	-362.309950634535
1123.54926259916	-316.052497361743	-363.295811353471
1125.28581478247	-316.052497361743	-364.282993067014
1127.02236696578	-316.052497361743	-365.271495775165
1128.75891914908	-316.052497361743	-366.261319477923
1130.49547133239	-316.052497361743	-367.252464175289
1132.23202351569	-316.052497361743	-368.244929867261
1133.968575699	-316.052497361743	-369.238716553842
1135.70512788231	-316.052497361743	-370.233824235029
1137.44168006561	-314.315945178437	-371.230252910824
1139.17823224892	-314.315945178437	-372.228002581226
1140.91478443223	-314.315945178437	-373.227073246236
1142.65133661553	-314.315945178437	-374.227464905853
1144.38788879884	-314.315945178437	-375.229177560077
1146.12444098215	-314.315945178437	-376.232211208908
1147.86099316545	-314.315945178437	-377.236565852347
1149.59754534876	-312.579392995131	-378.242241490394
1151.33409753206	-312.579392995131	-379.249238123047
1153.07064971537	-312.579392995131	-380.257555750308
1154.80720189868	-312.579392995131	-381.267194372177
1156.54375408198	-312.579392995131	-382.278153988652
1158.28030626529	-312.579392995131	-383.290434599735
1160.0168584486	-310.842840811824	-384.304036205426
1161.7534106319	-310.842840811824	-385.318958805724
1163.48996281521	-310.842840811824	-386.335202400629
1165.22651499851	-310.842840811824	-387.352766990141
1166.96306718182	-310.842840811824	-388.371652574261
1168.69961936513	-309.106288628518	-389.391859152988
1170.43617154843	-309.106288628518	-390.413386726323
1172.17272373174	-309.106288628518	-391.436235294265
1173.90927591505	-309.106288628518	-392.460404856814
1175.64582809835	-309.106288628518	-393.485895413971
1177.38238028166	-307.369736445212	-394.512706965735
1179.11893246496	-307.369736445212	-395.540839512106
1180.85548464827	-307.369736445212	-396.570293053085
1182.59203683158	-307.369736445212	-397.601067588671
1184.32858901488	-307.369736445212	-398.633163118864
1186.06514119819	-305.633184261905	-399.666579643665
1187.8016933815	-305.633184261905	-400.701317163073
1189.5382455648	-305.633184261905	-401.737375677088
1191.27479774811	-303.896632078599	-402.774755185711
1193.01134993141	-303.896632078599	-403.813455688941
1194.74790211472	-303.896632078599	-404.853477186779
1196.48445429803	-303.896632078599	-405.894819679224
1198.22100648133	-303.896632078599	-406.937483166276
1199.95755866464	-303.896632078599	-407.981467647935
1201.69411084795	-302.160079895293	-409.026773124202
1203.43066303125	-302.160079895293	-410.073399595077
1205.16721521456	-302.160079895293	-411.121347060558
1206.90376739787	-302.160079895293	-412.170615520647
1208.64031958117	-300.423527711987	-413.221204975344
1210.37687176448	-300.423527711987	-414.273115424647
1212.11342394778	-300.423527711987	-415.326346868558
1213.84997613109	-300.423527711987	-416.380899307077
1215.5865283144	-300.423527711987	-417.436772740202
1217.3230804977	-298.68697552868	-418.493967167936
1219.05963268101	-298.68697552868	-419.552482590276
1220.79618486432	-298.68697552868	-420.612319007224
1222.53273704762	-298.68697552868	-421.673476418779
1224.26928923093	-298.68697552868	-422.735954824942
1226.00584141423	-298.68697552868	-423.799754225711
1227.74239359754	-298.68697552868	-424.864874621089
1229.47894578085	-298.68697552868	-425.931316011073
1231.21549796415	-296.950423345374	-426.999078395665
1232.95205014746	-296.950423345374	-428.068161774865
1234.68860233077	-296.950423345374	-429.138566148671
1236.42515451407	-296.950423345374	-430.210291517085
1238.16170669738	-296.950423345374	-431.283337880107
1239.89825888068	-296.950423345374	-432.357705237735
1241.63481106399	-296.950423345374	-433.433393589971
1243.3713632473	-295.213871162068	-434.510402936815
1245.1079154306	-295.213871162068	-435.588733278266
1246.84446761391	-295.213871162068	-436.668384614324
1248.58101979722	-295.213871162068	-437.749356944989
1250.31757198052	-295.213871162068	-438.831650270262
1252.05412416383	-295.213871162068	-439.915264590142
1253.79067634713	-295.213871162068	-441.00019990463
1255.52722853044	-295.213871162068	-442.086456213725
1257.26378071375	-293.477318978761	-443.174033517427
1259.00033289705	-293.477318978761	-444.262931815736
1260.73688508036	-293.477318978761	-445.353151108653
1262.47343726367	-293.477318978761	-446.444691396178
1264.20998944697	-291.740766795455	-447.537552678309
1265.94654163028	-291.740766795455	-448.631734955048
1267.68309381358	-291.740766795455	-449.727238226395
1269.41964599689	-291.740766795455	-450.824062492348
1271.1561981802	-291.740766795455	-451.92220775291
1272.8927503635	-291.740766795455	-453.021674008078
1274.62930254681	-291.740766795455	-454.122461257854
1276.36585473012	-291.740766795455	-455.224569502237
1278.10240691342	-290.004214612149	-456.327998741227
1279.83895909673	-290.004214612149	-457.432748974825
1281.57551128004	-290.004214612149	-458.538820203031
1283.31206346334	-290.004214612149	-459.646212425843
1285.04861564665	-290.004214612149	-460.754925643263
1286.78516782995	-290.004214612149	-461.86495985529
1288.52172001326	-288.267662428843	-462.976315061925
1290.25827219657	-288.267662428843	-464.088991263167
1291.99482437987	-288.267662428843	-465.202988459016
1293.73137656318	-288.267662428843	-466.318306649473
1295.46792874649	-288.267662428843	-467.434945834537
1297.20448092979	-286.531110245536	-468.552906014208
1298.9410331131	-286.531110245536	-469.672187188487
1300.6775852964	-286.531110245536	-470.792789357373
1302.41413747971	-286.531110245536	-471.914712520866
1304.15068966302	-286.531110245536	-473.037956678967
1305.88724184632	-284.79455806223	-474.162521831676
1307.62379402963	-284.79455806223	-475.288407978991
1309.36034621294	-284.79455806223	-476.415615120914
1311.09689839624	-284.79455806223	-477.544143257444
1312.83345057955	-283.058005878924	-478.673992388582
1314.57000276285	-283.058005878924	-479.805162514327
1316.30655494616	-283.058005878924	-480.937653634679
1318.04310712947	-283.058005878924	-482.071465749638
1319.77965931277	-281.321453695617	-483.206598859205
1321.51621149608	-281.321453695617	-484.34305296338
1323.25276367939	-281.321453695617	-485.480828062161
1324.98931586269	-279.584901512311	-486.619924155551
1326.725868046	-279.584901512311	-487.760341243547
1328.4624202293	-279.584901512311	-488.902079326151
1330.19897241261	-279.584901512311	-490.045138403362
1331.93552459592	-277.848349329005	-491.18951847518
1333.67207677922	-277.848349329005	-492.335219541606
1335.40862896253	-277.848349329005	-493.482241602639
1337.14518114584	-277.848349329005	-494.63058465828
1338.88173332914	-276.111797145699	-495.780248708528
1340.61828551245	-276.111797145699	-496.931233753383
1342.35483769575	-274.375244962392	-498.083539792845
1344.09138987906	-274.375244962392	-499.237166826915
1345.82794206237	-274.375244962392	-500.392114855593
1347.56449424567	-274.375244962392	-501.548383878877
1349.30104642898	-272.638692779086	-502.705973896769
1351.03759861229	-272.638692779086	-503.864884909269
1352.77415079559	-272.638692779086	-505.025116916376
1354.5107029789	-270.90214059578	-506.18666991809
1356.24725516221	-270.90214059578	-507.349543914411
1357.98380734551	-270.90214059578	-508.51373890534
1359.72035952882	-269.165588412473	-509.679254890876
1361.45691171212	-269.165588412473	-510.846091871019
1363.19346389543	-267.429036229167	-512.01424984577
1364.93001607874	-267.429036229167	-513.183728815128
1366.66656826204	-267.429036229167	-514.354528779094
1368.40312044535	-265.692484045861	-515.526649737667
1370.13967262866	-265.692484045861	-516.700091690847
1371.87622481196	-265.692484045861	-517.874854638635
1373.61277699527	-263.955931862555	-519.05093858103
1375.34932917857	-263.955931862555	-520.228343518032
1377.08588136188	-262.219379679248	-521.407069449642
1378.82243354519	-262.219379679248	-522.587116375859
1380.55898572849	-262.219379679248	-523.768484296683
1382.2955379118	-260.482827495942	-524.951173212115
1384.03209009511	-260.482827495942	-526.135183122154
1385.76864227841	-258.746275312636	-527.3205140268
1387.50519446172	-258.746275312636	-528.507165926054
1389.24174664502	-258.746275312636	-529.695138819915
1390.97829882833	-258.746275312636	-530.884432708384
1392.71485101164	-257.00972312933	-532.07504759146
1394.45140319494	-257.00972312933	-533.266983469143
1396.18795537825	-255.273170946023	-534.460240341433
1397.92450756156	-255.273170946023	-535.654818208331
1399.66105974486	-255.273170946023	-536.850717069836
1401.39761192817	-253.536618762717	-538.047936925949
1403.13416411147	-253.536618762717	-539.246477776669
1404.87071629478	-253.536618762717	-540.446339621996
1406.60726847809	-253.536618762717	-541.647522461931
1408.34382066139	-251.800066579411	-542.850026296473
1410.0803728447	-251.800066579411	-544.053851125623
1411.81692502801	-250.063514396104	-545.258996949379
1413.55347721131	-250.063514396104	-546.465463767743
1415.29002939462	-250.063514396104	-547.673251580715
1417.02658157793	-248.326962212798	-548.882360388294
1418.76313376123	-246.590410029492	-550.09279019048
1420.49968594454	-246.590410029492	-551.304540987273
1422.23623812784	-246.590410029492	-552.517612778674
1423.97279031115	-244.853857846186	-553.732005564682
1425.70934249446	-244.853857846186	-554.947719345298
1427.44589467776	-243.117305662879	-556.164754120521
1429.18244686107	-243.117305662879	-557.383109890351
1430.91899904438	-243.117305662879	-558.602786654789
1432.65555122768	-243.117305662879	-559.823784413834
1434.39210341099	-241.380753479573	-561.046103167486
1436.12865559429	-239.644201296267	-562.269742915746
1437.8652077776	-239.644201296267	-563.494703658613
1439.60175996091	-237.90764911296	-564.720985396087
1441.33831214421	-237.90764911296	-565.948588128169
1443.07486432752	-237.90764911296	-567.177511854858
1444.81141651083	-236.171096929654	-568.407756576154
1446.54796869413	-236.171096929654	-569.639322292059
1448.28452087744	-234.434544746348	-570.87220900257
1450.02107306074	-232.697992563042	-572.106416707688
1451.75762524405	-232.697992563042	-573.341945407414
1453.49417742736	-232.697992563042	-574.578795101747
1455.23072961066	-230.961440379735	-575.816965790688
1456.96728179397	-229.224888196429	-577.056457474236
1458.70383397728	-229.224888196429	-578.297270152391
1460.44038616058	-227.488336013123	-579.539403825154
1462.17693834389	-227.488336013123	-580.782858492524
1463.91349052719	-225.751783829816	-582.027634154501
1465.6500427105	-225.751783829816	-583.273730811086
1467.38659489381	-224.01523164651	-584.521148462278
1469.12314707711	-222.278679463204	-585.769887108077
1470.85969926042	-220.542127279898	-587.019946748484
1472.59625144373	-220.542127279898	-588.271327383498
1474.33280362703	-218.805575096591	-589.52402901312
1476.06935581034	-218.805575096591	-590.778051637348
1477.80590799364	-217.069022913285	-592.033395256185
1479.54246017695	-217.069022913285	-593.290059869628
1481.27901236026	-215.332470729979	-594.548045477679
1483.01556454356	-213.595918546673	-595.807352080337
1484.75211672687	-213.595918546673	-597.067979677603
1486.48866891018	-211.859366363366	-598.329928269476
1488.22522109348	-210.12281418006	-599.593197855956
1489.96177327679	-208.386261996754	-600.857788437044
1491.6983254601	-208.386261996754	-602.123700012739
1493.4348776434	-208.386261996754	-603.390932583041
1495.17142982671	-206.649709813447	-604.659486147951
1496.90798201001	-206.649709813447	-605.929360707468
1498.64453419332	-204.913157630141	-607.200556261593
1500.38108637663	-203.176605446835	-608.473072810324
1502.11763855993	-203.176605446835	-609.746910353664
1503.85419074324	-203.176605446835	-611.02206889161
1505.59074292655	-201.440053263529	-612.298548424164
1507.32729510985	-201.440053263529	-613.576348951325
1509.06384729316	-199.703501080222	-614.855470473094
1510.80039947646	-197.966948896916	-616.13591298947
1512.53695165977	-197.966948896916	-617.417676500453
1514.27350384308	-196.23039671361	-618.700761006043
1516.01005602638	-196.23039671361	-619.985166506241
1517.74660820969	-194.493844530303	-621.270893001047
1519.483160393	-194.493844530303	-622.557940490459
1521.2197125763	-192.757292346997	-623.846308974479
1522.95626475961	-192.757292346997	-625.135998453107
1524.69281694291	-191.020740163691	-626.427008926342
1526.42936912622	-189.284187980385	-627.719340394184
1528.16592130953	-189.284187980385	-629.012992856633
1529.90247349283	-189.284187980385	-630.30796631369
1531.63902567614	-187.547635797078	-631.604260765354
1533.37557785945	-185.811083613772	-632.901876211626
1535.11213004275	-184.074531430466	-634.200812652505
1536.84868222606	-184.074531430466	-635.501070087991
1538.58523440936	-182.337979247159	-636.802648518084
1540.32178659267	-180.601427063853	-638.105547942785
1542.05833877598	-180.601427063853	-639.409768362094
1543.79489095928	-180.601427063853	-640.715309776009
1545.53144314259	-178.864874880547	-642.022172184532
1547.2679953259	-178.864874880547	-643.330355587662
1549.0045475092	-177.128322697241	-644.6398599854
1550.74109969251	-175.391770513934	-645.950685377745
1552.47765187581	-173.655218330628	-647.262831764698
1554.21420405912	-173.655218330628	-648.576299146257
1555.95075624243	-173.655218330628	-649.891087522425
1557.68730842573	-171.918666147322	-651.207196893199
1559.42386060904	-170.182113964016	-652.524627258581
1561.16041279235	-170.182113964016	-653.84337861857
1562.89696497565	-170.182113964016	-655.163450973167
1564.63351715896	-168.445561780709	-656.48484432237
1566.37006934227	-166.709009597403	-657.807558666182
1568.10662152557	-166.709009597403	-659.1315940046
1569.84317370888	-164.972457414097	-660.456950337626
1571.57972589218	-163.23590523079	-661.78362766526
1573.31627807549	-163.23590523079	-663.1116259875
1575.0528302588	-161.499353047484	-664.440945304348
1576.7893824421	-161.499353047484	-665.771585615803
1578.52593462541	-159.762800864178	-667.103546921866
1580.26248680872	-159.762800864178	-668.436829222536
1581.99903899202	-158.026248680872	-669.771432517814
1583.73559117533	-158.026248680872	-671.107356807699
1585.47214335863	-156.289696497565	-672.444602092191
1587.20869554194	-154.553144314259	-673.78316837129
1588.94524772525	-154.553144314259	-675.123055644997
1590.68179990855	-152.816592130953	-676.464263913311
1592.41835209186	-152.816592130953	-677.806793176233
1594.15490427517	-151.080039947646	-679.150643433762
1595.89145645847	-151.080039947646	-680.495814685898
1597.62800864178	-149.34348776434	-681.842306932641
1599.36456082508	-149.34348776434	-683.190120173992
1601.10111300839	-147.606935581034	-684.539254409951
1602.8376651917	-145.870383397728	-685.889709640516
1604.574217375	-145.870383397728	-687.241485865689
1606.31076955831	-144.133831214421	-688.59458308547
1608.04732174162	-144.133831214421	-689.949001299858
1609.78387392492	-142.397279031115	-691.304740508853
1611.52042610823	-140.660726847809	-692.661800712455
1613.25697829153	-140.660726847809	-694.020181910665
1614.99353047484	-138.924174664502	-695.379884103482
1616.73008265815	-137.187622481196	-696.740907290906
1618.46663484145	-135.45107029789	-698.103251472938
1620.20318702476	-135.45107029789	-699.466916649578
1621.93973920807	-133.714518114584	-700.831902820824
1623.67629139137	-131.977965931277	-702.198209986678
1625.41284357468	-130.241413747971	-703.565838147139
1627.14939575799	-128.504861564665	-704.934787302208
1628.88594794129	-128.504861564665	-706.305057451884
1630.6225001246	-126.768309381358	-707.676648596167
1632.3590523079	-125.031757198052	-709.049560735058
1634.09560449121	-123.295205014746	-710.423793868556
1635.83215667452	-121.55865283144	-711.799347996661
1637.56870885782	-119.822100648133	-713.176223119374
1639.30526104113	-119.822100648133	-714.554419236694
1641.04181322444	-118.085548464827	-715.933936348622
1642.77836540774	-116.348996281521	-717.314774455157
1644.51491759105	-114.612444098215	-718.696933556299
1646.25146977435	-112.875891914908	-720.080413652048
1647.98802195766	-111.139339731602	-721.465214742405
1649.72457414097	-109.402787548296	-722.851336827369
1651.46112632427	-109.402787548296	-724.238779906941
1653.19767850758	-107.666235364989	-725.62754398112
1654.93423069089	-105.929683181683	-727.017629049906
1656.67078287419	-104.193130998377	-728.4090351133
1658.4073350575	-102.456578815071	-729.801762171301
1660.1438872408	-100.720026631764	-731.195810223909
1661.88043942411	-98.983474448458	-732.591179271125
1663.61699160742	-98.983474448458	-733.987869312948
1665.35354379072	-97.2469222651517	-735.385880349378
1665.35354379072	-95.5103700818454	-735.385880349378
1667.09009597403	-93.7738178985391	-736.785212380416
1668.82664815734	-92.0372657152329	-738.185865406061
1670.56320034064	-90.3007135319266	-739.587839426314
1672.29975252395	-88.5641613486203	-740.991134441173
1674.03630470725	-86.827609165314	-742.395750450641
1675.77285689056	-85.0910569820078	-743.801687454715
1677.50940907387	-83.3545047987015	-745.208945453397
1677.50940907387	-81.6179526153952	-745.208945453397
1679.24596125717	-79.8814004320889	-746.617524446686
1680.98251344048	-78.1448482487826	-748.027424434583
1682.71906562379	-76.4082960654763	-749.438645417087
1684.45561780709	-74.6717438821701	-750.851187394198
1684.45561780709	-72.9351916988638	-750.851187394198
1686.1921699904	-71.1986395155575	-752.265050365917
1687.9287221737	-69.4620873322512	-753.680234332243
1689.66527435701	-67.7255351489449	-755.096739293176
1691.40182654032	-65.9889829656387	-756.514565248717
1693.13837872362	-64.2524307823324	-757.933712198865
1693.13837872362	-62.5158785990261	-757.933712198865
1694.87493090693	-60.7793264157198	-759.35418014362
1696.61148309024	-59.0427742324135	-760.775969082983
1698.34803527354	-57.3062220491073	-762.199079016953
1698.34803527354	-55.569669865801	-762.199079016953
1700.08458745685	-53.8331176824947	-763.623509945531
1700.08458745685	-52.0965654991884	-763.623509945531
1701.82113964016	-50.3600133158821	-765.049261868715
1703.55769182346	-48.6234611325759	-766.476334786508
1703.55769182346	-46.8869089492696	-766.476334786508
1705.29424400677	-45.1503567659633	-767.904728698907
1705.29424400677	-43.413804582657	-767.904728698907
1707.03079619007	-41.6772523993507	-769.334443605914
1707.03079619007	-39.9407002160445	-769.334443605914
1708.76734837338	-38.2041480327382	-770.765479507528
1708.76734837338	-36.4675958494319	-770.765479507528
1710.50390055669	-34.7310436661256	-772.19783640375
1710.50390055669	-32.9944914828193	-772.19783640375
1712.24045273999	-31.2579392995131	-773.631514294579
1712.24045273999	-29.5213871162068	-773.631514294579
1712.24045273999	-27.7848349329005	-773.631514294579
1713.9770049233	-26.0482827495942	-775.066513180015
1713.9770049233	-24.3117305662879	-775.066513180015
1715.71355710661	-22.5751783829816	-776.502833060059
1715.71355710661	-20.8386261996754	-776.502833060059
1717.45010928991	-19.1020740163691	-777.94047393471
1717.45010928991	-17.3655218330628	-777.94047393471
1717.45010928991	-15.6289696497565	-777.94047393471
1719.18666147322	-13.8924174664502	-779.379435803968
1720.92321365652	-12.155865283144	-780.819718667834
1720.92321365652	-10.4193130998377	-780.819718667834
1720.92321365652	-8.6827609165314	-780.819718667834
1722.65976583983	-6.94620873322512	-782.261322526307
1722.65976583983	-5.20965654991884	-782.261322526307
1724.39631802314	-3.47310436661256	-783.704247379388
1724.39631802314	-1.73655218330628	-783.704247379388
1724.39631802314	0	-783.704247379388
1724.39631802314	1.73655218330628	-783.704247379388
1726.13287020644	3.47310436661256	-785.148493227075
1726.13287020644	5.20965654991884	-785.148493227075
1726.13287020644	6.94620873322512	-785.148493227075
1727.86942238975	8.6827609165314	-786.59406006937
1727.86942238975	10.4193130998377	-786.59406006937
1729.60597457306	12.155865283144	-788.040947906273
1729.60597457306	13.8924174664502	-788.040947906273
1729.60597457306	15.6289696497565	-788.040947906273
1729.60597457306	17.3655218330628	-788.040947906273
1731.34252675636	19.1020740163691	-789.489156737783
1731.34252675636	20.8386261996754	-789.489156737783
1731.34252675636	22.5751783829816	-789.489156737783
1731.34252675636	24.3117305662879	-789.489156737783
1731.34252675636	26.0482827495942	-789.489156737783
1731.34252675636	27.7848349329005	-789.489156737783
1733.07907893967	29.5213871162068	-790.9386865639
1733.07907893967	31.2579392995131	-790.9386865639
1733.07907893967	32.9944914828193	-790.9386865639
1733.07907893967	34.7310436661256	-790.9386865639
1733.07907893967	36.4675958494319	-790.9386865639
1734.81563112297	38.2041480327382	-792.389537384625
1734.81563112297	39.9407002160445	-792.389537384625
1734.81563112297	41.6772523993507	-792.389537384625
1734.81563112297	43.413804582657	-792.389537384625
1734.81563112297	45.1503567659633	-792.389537384625
1736.55218330628	46.8869089492696	-793.841709199957
1736.55218330628	48.6234611325759	-793.841709199957
1736.55218330628	50.3600133158821	-793.841709199957
1736.55218330628	52.0965654991884	-793.841709199957
1736.55218330628	53.8331176824947	-793.841709199957
1736.55218330628	55.569669865801	-793.841709199957
1736.55218330628	57.3062220491073	-793.841709199957
1736.55218330628	59.0427742324135	-793.841709199957
1736.55218330628	60.7793264157198	-793.841709199957
1736.55218330628	62.5158785990261	-793.841709199957
1736.55218330628	64.2524307823324	-793.841709199957
1736.55218330628	65.9889829656387	-793.841709199957
1736.55218330628	67.7255351489449	-793.841709199957
1736.55218330628	69.4620873322512	-793.841709199957
1736.55218330628	71.1986395155575	-793.841709199957
1736.55218330628	72.9351916988638	-793.841709199957
1736.55218330628	74.6717438821701	-793.841709199957
1736.55218330628	76.4082960654763	-793.841709199957
1736.55218330628	78.1448482487826	-793.841709199957
1736.55218330628	79.8814004320889	-793.841709199957
1736.55218330628	81.6179526153952	-793.841709199957
1736.55218330628	83.3545047987015	-793.841709199957
1736.55218330628	85.0910569820078	-793.841709199957
1736.55218330628	86.827609165314	-793.841709199957
1736.55218330628	88.5641613486203	-793.841709199957
1736.55218330628	90.3007135319266	-793.841709199957
1736.55218330628	92.0372657152329	-793.841709199957
1736.55218330628	93.7738178985391	-793.841709199957
1736.55218330628	95.5103700818454	-793.841709199957
1736.55218330628	97.2469222651517	-793.841709199957
1736.55218330628	98.983474448458	-793.841709199957
1736.55218330628	100.720026631764	-793.841709199957
1736.55218330628	102.456578815071	-793.841709199957
1736.55218330628	104.193130998377	-793.841709199957
1736.55218330628	105.929683181683	-793.841709199957
1736.55218330628	107.666235364989	-793.841709199957
1736.55218330628	109.402787548296	-793.841709199957
1736.55218330628	111.139339731602	-793.841709199957
1736.55218330628	112.875891914908	-793.841709199957
1736.55218330628	114.612444098215	-793.841709199957
1736.55218330628	116.348996281521	-793.841709199957
1736.55218330628	118.085548464827	-793.841709199957
1736.55218330628	119.822100648133	-793.841709199957
1736.55218330628	121.55865283144	-793.841709199957
1736.55218330628	123.295205014746	-793.841709199957
1736.55218330628	125.031757198052	-793.841709199957
1736.55218330628	126.768309381358	-793.841709199957
1736.55218330628	128.504861564665	-793.841709199957
1736.55218330628	130.241413747971	-793.841709199957
1734.81563112297	131.977965931277	-792.389537384625
1734.81563112297	133.714518114584	-792.389537384625
1734.81563112297	135.45107029789	-792.389537384625
1734.81563112297	137.187622481196	-792.389537384625
1734.81563112297	138.924174664502	-792.389537384625
1734.81563112297	140.660726847809	-792.389537384625
1734.81563112297	142.397279031115	-792.389537384625
1733.07907893967	144.133831214421	-790.9386865639
1733.07907893967	145.870383397728	-790.9386865639
1733.07907893967	147.606935581034	-790.9386865639
1733.07907893967	149.34348776434	-790.9386865639
1733.07907893967	151.080039947646	-790.9386865639
1733.07907893967	152.816592130953	-790.9386865639
1731.34252675636	154.553144314259	-789.489156737783
1731.34252675636	156.289696497565	-789.489156737783
1731.34252675636	158.026248680872	-789.489156737783
1731.34252675636	159.762800864178	-789.489156737783
1731.34252675636	161.499353047484	-789.489156737783
1729.60597457306	163.23590523079	-788.040947906273
1729.60597457306	164.972457414097	-788.040947906273
1729.60597457306	166.709009597403	-788.040947906273
1729.60597457306	168.445561780709	-788.040947906273
1727.86942238975	170.182113964016	-786.59406006937
1727.86942238975	171.918666147322	-786.59406006937
1727.86942238975	173.655218330628	-786.59406006937
1726.13287020644	175.391770513934	-785.148493227075
1726.13287020644	177.128322697241	-785.148493227075
1726.13287020644	178.864874880547	-785.148493227075
1726.13287020644	180.601427063853	-785.148493227075
1724.39631802314	182.337979247159	-783.704247379388
1724.39631802314	184.074531430466	-783.704247379388
1722.65976583983	185.811083613772	-782.261322526307
1722.65976583983	187.547635797078	-782.261322526307
1722.65976583983	189.284187980385	-782.261322526307
1720.92321365652	191.020740163691	-780.819718667834
1720.92321365652	192.757292346997	-780.819718667834
1720.92321365652	194.493844530303	-780.819718667834
1719.18666147322	196.23039671361	-779.379435803968
1717.45010928991	197.966948896916	-777.94047393471
1715.71355710661	199.703501080222	-776.502833060059
1715.71355710661	201.440053263529	-776.502833060059
1715.71355710661	203.176605446835	-776.502833060059
1713.9770049233	204.913157630141	-775.066513180015
1713.9770049233	206.649709813447	-775.066513180015
1712.24045273999	208.386261996754	-773.631514294579
1710.50390055669	210.12281418006	-772.19783640375
1710.50390055669	211.859366363366	-772.19783640375
1708.76734837338	213.595918546673	-770.765479507528
1708.76734837338	215.332470729979	-770.765479507528
1707.03079619007	217.069022913285	-769.334443605914
1707.03079619007	218.805575096591	-769.334443605914
1705.29424400677	220.542127279898	-767.904728698907
1705.29424400677	222.278679463204	-767.904728698907
1705.29424400677	224.01523164651	-767.904728698907
1703.55769182346	225.751783829816	-766.476334786508
1701.82113964016	227.488336013123	-765.049261868715
1701.82113964016	229.224888196429	-765.049261868715
1700.08458745685	230.961440379735	-763.623509945531
1700.08458745685	232.697992563042	-763.623509945531
1698.34803527354	234.434544746348	-762.199079016953
1698.34803527354	236.171096929654	-762.199079016953
1696.61148309024	237.90764911296	-760.775969082983
1694.87493090693	239.644201296267	-759.35418014362
1694.87493090693	241.380753479573	-759.35418014362
1693.13837872362	243.117305662879	-757.933712198865
1693.13837872362	244.853857846186	-757.933712198865
1691.40182654032	246.590410029492	-756.514565248717
1691.40182654032	248.326962212798	-756.514565248717
1689.66527435701	250.063514396104	-755.096739293176
1689.66527435701	251.800066579411	-755.096739293176
1687.9287221737	253.536618762717	-753.680234332243
1686.1921699904	255.273170946023	-752.265050365917
1684.45561780709	257.00972312933	-750.851187394198
1684.45561780709	258.746275312636	-750.851187394198
1682.71906562379	260.482827495942	-749.438645417087
1680.98251344048	262.219379679248	-748.027424434583
1680.98251344048	263.955931862555	-748.027424434583
1679.24596125717	265.692484045861	-746.617524446686
1677.50940907387	267.429036229167	-745.208945453397
1677.50940907387	269.165588412473	-745.208945453397
1675.77285689056	270.90214059578	-743.801687454715
1674.03630470725	272.638692779086	-742.395750450641
1674.03630470725	274.375244962392	-742.395750450641
1672.29975252395	276.111797145699	-740.991134441173
1670.56320034064	277.848349329005	-739.587839426314
1668.82664815734	279.584901512311	-738.185865406061
1667.09009597403	281.321453695617	-736.785212380416
1667.09009597403	283.058005878924	-736.785212380416
1665.35354379072	284.79455806223	-735.385880349378
1663.61699160742	286.531110245536	-733.987869312948
1661.88043942411	288.267662428843	-732.591179271125
1661.88043942411	290.004214612149	-732.591179271125
1660.1438872408	291.740766795455	-731.195810223909
1658.4073350575	293.477318978761	-729.801762171301
1656.67078287419	295.213871162068	-728.4090351133
1654.93423069089	296.950423345374	-727.017629049906
1654.93423069089	298.68697552868	-727.017629049906
1653.19767850758	300.423527711987	-725.62754398112
1651.46112632427	302.160079895293	-724.238779906941
1649.72457414097	303.896632078599	-722.851336827369
1647.98802195766	305.633184261905	-721.465214742405
1647.98802195766	307.369736445212	-721.465214742405
1646.25146977435	309.106288628518	-720.080413652048
1644.51491759105	309.106288628518	-718.696933556299
1642.77836540774	310.842840811824	-717.314774455157
1642.77836540774	312.579392995131	-717.314774455157
1641.04181322444	314.315945178437	-715.933936348622
1639.30526104113	316.052497361743	-714.554419236694
1637.56870885782	317.789049545049	-713.176223119374
1635.83215667452	319.525601728356	-711.799347996661
1634.09560449121	321.262153911662	-710.423793868556
1632.3590523079	322.998706094968	-709.049560735058
1630.6225001246	324.735258278275	-707.676648596167
1628.88594794129	326.471810461581	-706.305057451884
1627.14939575799	328.208362644887	-704.934787302208
1625.41284357468	329.944914828193	-703.565838147139
1623.67629139137	331.6814670115	-702.198209986678
1621.93973920807	333.418019194806	-700.831902820824
1620.20318702476	335.154571378112	-699.466916649578
1618.46663484145	336.891123561418	-698.103251472938
1616.73008265815	338.627675744725	-696.740907290906
1614.99353047484	340.364227928031	-695.379884103482
1613.25697829153	342.100780111337	-694.020181910665
1611.52042610823	343.837332294644	-692.661800712455
1611.52042610823	345.57388447795	-692.661800712455
1609.78387392492	347.310436661256	-691.304740508853
1608.04732174162	347.310436661256	-689.949001299858
1606.31076955831	349.046988844562	-688.59458308547
1604.574217375	350.783541027869	-687.241485865689
1604.574217375	352.520093211175	-687.241485865689
1602.8376651917	354.256645394481	-685.889709640516
1601.10111300839	355.993197577788	-684.539254409951
1599.36456082508	357.729749761094	-683.190120173992
1597.62800864178	357.729749761094	-681.842306932641
1595.89145645847	359.4663019444	-680.495814685898
1595.89145645847	361.202854127706	-680.495814685898
1594.15490427517	362.939406311013	-679.150643433762
1592.41835209186	364.675958494319	-677.806793176233
1590.68179990855	366.412510677625	-676.464263913311
1588.94524772525	368.149062860932	-675.123055644997
1587.20869554194	369.885615044238	-673.78316837129
1585.47214335863	371.622167227544	-672.444602092191
1583.73559117533	373.35871941085	-671.107356807699
1581.99903899202	375.095271594157	-669.771432517814
1580.26248680872	376.831823777463	-668.436829222536
1578.52593462541	378.568375960769	-667.103546921866
1576.7893824421	380.304928144075	-665.771585615803
1575.0528302588	380.304928144075	-664.440945304348
1573.31627807549	382.041480327382	-663.1116259875
1571.57972589218	383.778032510688	-661.78362766526
1569.84317370888	385.514584693994	-660.456950337626
1568.10662152557	387.251136877301	-659.1315940046
1566.37006934227	388.987689060607	-657.807558666182
1564.63351715896	388.987689060607	-656.48484432237
1562.89696497565	390.724241243913	-655.163450973167
1561.16041279235	392.460793427219	-653.84337861857
1559.42386060904	394.197345610526	-652.524627258581
1557.68730842573	395.933897793832	-651.207196893199
1557.68730842573	397.670449977138	-651.207196893199
1555.95075624243	399.407002160445	-649.891087522425
1554.21420405912	401.143554343751	-648.576299146257
1552.47765187581	402.880106527057	-647.262831764698
1550.74109969251	404.616658710363	-645.950685377745
1549.0045475092	406.35321089367	-644.6398599854
1547.2679953259	408.089763076976	-643.330355587662
1547.2679953259	409.826315260282	-643.330355587662
1545.53144314259	411.562867443589	-642.022172184532
1543.79489095928	413.299419626895	-640.715309776009
1542.05833877598	415.035971810201	-639.409768362094
1540.32178659267	416.772523993507	-638.105547942785
1540.32178659267	418.509076176814	-638.105547942785
1538.58523440936	420.24562836012	-636.802648518084
1536.84868222606	421.982180543426	-635.501070087991
1535.11213004275	423.718732726732	-634.200812652505
1533.37557785945	425.455284910039	-632.901876211626
1531.63902567614	427.191837093345	-631.604260765354
1531.63902567614	428.928389276651	-631.604260765354
1529.90247349283	430.664941459958	-630.30796631369
1528.16592130953	432.401493643264	-629.012992856633
1526.42936912622	434.13804582657	-627.719340394184
1524.69281694291	435.874598009876	-626.427008926342
1522.95626475961	437.611150193183	-625.135998453107
1521.2197125763	439.347702376489	-623.846308974479
1519.483160393	441.084254559795	-622.557940490459
1517.74660820969	442.820806743102	-621.270893001047
1516.01005602638	444.557358926408	-619.985166506241
1514.27350384308	446.293911109714	-618.700761006043
1512.53695165977	448.03046329302	-617.417676500453
1510.80039947646	448.03046329302	-616.13591298947
1509.06384729316	449.767015476327	-614.855470473094
1507.32729510985	451.503567659633	-613.576348951325
1505.59074292655	453.240119842939	-612.298548424164
1503.85419074324	453.240119842939	-611.02206889161
1502.11763855993	454.976672026246	-609.746910353664
1500.38108637663	456.713224209552	-608.473072810324
1498.64453419332	458.449776392858	-607.200556261593
1496.90798201001	458.449776392858	-605.929360707468
1495.17142982671	460.186328576164	-604.659486147951
1493.4348776434	461.922880759471	-603.390932583041
1491.6983254601	463.659432942777	-602.123700012739
1489.96177327679	463.659432942777	-600.857788437044
1488.22522109348	465.395985126083	-599.593197855956
1486.48866891018	467.132537309389	-598.329928269476
1484.75211672687	468.869089492696	-597.067979677603
1483.01556454356	468.869089492696	-595.807352080337
1481.27901236026	470.605641676002	-594.548045477679
1479.54246017695	472.342193859308	-593.290059869628
1477.80590799364	474.078746042615	-592.033395256185
1476.06935581034	474.078746042615	-590.778051637348
1474.33280362703	475.815298225921	-589.52402901312
1472.59625144373	475.815298225921	-588.271327383498
1470.85969926042	477.551850409227	-587.019946748484
1469.12314707711	477.551850409227	-585.769887108077
1467.38659489381	479.288402592533	-584.521148462278
1465.6500427105	479.288402592533	-583.273730811086
1463.91349052719	481.02495477584	-582.027634154501
1462.17693834389	481.02495477584	-580.782858492524
1460.44038616058	482.761506959146	-579.539403825154
1458.70383397728	484.498059142452	-578.297270152391
1456.96728179397	484.498059142452	-577.056457474236
1455.23072961066	484.498059142452	-575.816965790688
1453.49417742736	486.234611325759	-574.578795101747
1451.75762524405	486.234611325759	-573.341945407414
1450.02107306074	487.971163509065	-572.106416707688
1448.28452087744	489.707715692371	-570.87220900257
1446.54796869413	489.707715692371	-569.639322292059
1444.81141651083	491.444267875677	-568.407756576154
1443.07486432752	491.444267875677	-567.177511854858
1441.33831214421	491.444267875677	-565.948588128169
1439.60175996091	493.180820058984	-564.720985396087
1437.8652077776	493.180820058984	-563.494703658613
1436.12865559429	494.91737224229	-562.269742915746
1434.39210341099	494.91737224229	-561.046103167486
1432.65555122768	494.91737224229	-559.823784413834
1430.91899904438	494.91737224229	-558.602786654789
1429.18244686107	496.653924425596	-557.383109890351
1427.44589467776	496.653924425596	-556.164754120521
1425.70934249446	496.653924425596	-554.947719345298
1423.97279031115	498.390476608903	-553.732005564682
1422.23623812784	498.390476608903	-552.517612778674
1420.49968594454	500.127028792209	-551.304540987273
1418.76313376123	500.127028792209	-550.09279019048
1417.02658157793	500.127028792209	-548.882360388294
1415.29002939462	500.127028792209	-547.673251580715
1413.55347721131	501.863580975515	-546.465463767743
1411.81692502801	501.863580975515	-545.258996949379
1410.0803728447	501.863580975515	-544.053851125623
1408.34382066139	503.600133158821	-542.850026296473
1406.60726847809	503.600133158821	-541.647522461931
1404.87071629478	505.336685342128	-540.446339621996
1403.13416411147	505.336685342128	-539.246477776669
1401.39761192817	507.073237525434	-538.047936925949
1399.66105974486	507.073237525434	-536.850717069836
1397.92450756156	507.073237525434	-535.654818208331
1396.18795537825	508.80978970874	-534.460240341433
1394.45140319494	508.80978970874	-533.266983469143
1392.71485101164	510.546341892047	-532.07504759146
1390.97829882833	510.546341892047	-530.884432708384
1389.24174664502	512.282894075353	-529.695138819915
1387.50519446172	512.282894075353	-528.507165926054
1385.76864227841	512.282894075353	-527.3205140268
1384.03209009511	512.282894075353	-526.135183122154
1382.2955379118	514.019446258659	-524.951173212115
1380.55898572849	514.019446258659	-523.768484296683
1378.82243354519	514.019446258659	-522.587116375859
1377.08588136188	515.755998441965	-521.407069449642
1375.34932917857	515.755998441965	-520.228343518032
1373.61277699527	515.755998441965	-519.05093858103
1371.87622481196	517.492550625272	-517.874854638635
1370.13967262866	517.492550625272	-516.700091690847
1368.40312044535	517.492550625272	-515.526649737667
1366.66656826204	519.229102808578	-514.354528779094
1364.93001607874	519.229102808578	-513.183728815128
1363.19346389543	519.229102808578	-512.01424984577
1361.45691171212	520.965654991884	-510.846091871019
1359.72035952882	520.965654991884	-509.679254890876
1357.98380734551	520.965654991884	-508.51373890534
1356.24725516221	520.965654991884	-507.349543914411
1354.5107029789	522.70220717519	-506.18666991809
1352.77415079559	522.70220717519	-505.025116916376
1351.03759861229	524.438759358497	-503.864884909269
1349.30104642898	524.438759358497	-502.705973896769
1347.56449424567	524.438759358497	-501.548383878877
1345.82794206237	526.175311541803	-500.392114855593
1344.09138987906	526.175311541803	-499.237166826915
1342.35483769575	526.175311541803	-498.083539792845
1340.61828551245	526.175311541803	-496.931233753383
1338.88173332914	527.911863725109	-495.780248708528
1337.14518114584	527.911863725109	-494.63058465828
1335.40862896253	527.911863725109	-493.482241602639
1333.67207677922	529.648415908416	-492.335219541606
1331.93552459592	529.648415908416	-491.18951847518
1330.19897241261	531.384968091722	-490.045138403362
1328.4624202293	531.384968091722	-488.902079326151
1326.725868046	531.384968091722	-487.760341243547
1324.98931586269	533.121520275028	-486.619924155551
1323.25276367939	533.121520275028	-485.480828062161
1321.51621149608	534.858072458334	-484.34305296338
1319.77965931277	534.858072458334	-483.206598859205
1318.04310712947	534.858072458334	-482.071465749638
1316.30655494616	536.594624641641	-480.937653634679
1314.57000276285	536.594624641641	-479.805162514327
1312.83345057955	536.594624641641	-478.673992388582
1311.09689839624	536.594624641641	-477.544143257444
1309.36034621294	538.331176824947	-476.415615120914
1307.62379402963	538.331176824947	-475.288407978991
1305.88724184632	540.067729008253	-474.162521831676
1304.15068966302	540.067729008253	-473.037956678967
1302.41413747971	540.067729008253	-471.914712520866
1300.6775852964	541.80428119156	-470.792789357373
1298.9410331131	541.80428119156	-469.672187188487
1297.20448092979	541.80428119156	-468.552906014208
1295.46792874649	541.80428119156	-467.434945834537
1293.73137656318	541.80428119156	-466.318306649473
1291.99482437987	543.540833374866	-465.202988459016
1290.25827219657	543.540833374866	-464.088991263167
1288.52172001326	543.540833374866	-462.976315061925
1286.78516782995	543.540833374866	-461.86495985529
1285.04861564665	545.277385558172	-460.754925643263
1283.31206346334	545.277385558172	-459.646212425843
1281.57551128004	545.277385558172	-458.538820203031
1279.83895909673	545.277385558172	-457.432748974825
1278.10240691342	545.277385558172	-456.327998741227
1276.36585473012	547.013937741478	-455.224569502237
1274.62930254681	547.013937741478	-454.122461257854
1272.8927503635	547.013937741478	-453.021674008078
1271.1561981802	547.013937741478	-451.92220775291
1269.41964599689	547.013937741478	-450.824062492348
1267.68309381358	547.013937741478	-449.727238226395
1265.94654163028	547.013937741478	-448.631734955048
1264.20998944697	548.750489924785	-447.537552678309
1262.47343726367	548.750489924785	-446.444691396178
1260.73688508036	548.750489924785	-445.353151108653
1259.00033289705	548.750489924785	-444.262931815736
1257.26378071375	550.487042108091	-443.174033517427
1255.52722853044	550.487042108091	-442.086456213725
1253.79067634713	550.487042108091	-441.00019990463
1252.05412416383	550.487042108091	-439.915264590142
1250.31757198052	552.223594291397	-438.831650270262
1248.58101979722	552.223594291397	-437.749356944989
1246.84446761391	552.223594291397	-436.668384614324
1245.1079154306	552.223594291397	-435.588733278266
1243.3713632473	552.223594291397	-434.510402936815
1241.63481106399	552.223594291397	-433.433393589971
1239.89825888068	552.223594291397	-432.357705237735
1238.16170669738	553.960146474703	-431.283337880107
1236.42515451407	553.960146474703	-430.210291517085
1234.68860233077	553.960146474703	-429.138566148671
1232.95205014746	553.960146474703	-428.068161774865
1231.21549796415	553.960146474703	-426.999078395665
1229.47894578085	553.960146474703	-425.931316011073
1227.74239359754	555.69669865801	-424.864874621089
1226.00584141423	555.69669865801	-423.799754225711
1224.26928923093	555.69669865801	-422.735954824942
1222.53273704762	555.69669865801	-421.673476418779
1220.79618486432	555.69669865801	-420.612319007224
1219.05963268101	557.433250841316	-419.552482590276
1217.3230804977	557.433250841316	-418.493967167936
1215.5865283144	557.433250841316	-417.436772740202
1213.84997613109	557.433250841316	-416.380899307077
1212.11342394778	559.169803024622	-415.326346868558
1210.37687176448	559.169803024622	-414.273115424647
1208.64031958117	559.169803024622	-413.221204975344
1206.90376739787	559.169803024622	-412.170615520647
1205.16721521456	560.906355207929	-411.121347060558
1203.43066303125	560.906355207929	-410.073399595077
1201.69411084795	560.906355207929	-409.026773124202
1199.95755866464	560.906355207929	-407.981467647935
1198.22100648133	562.642907391235	-406.937483166276
1196.48445429803	562.642907391235	-405.894819679224
1194.74790211472	562.642907391235	-404.853477186779
1193.01134993141	562.642907391235	-403.813455688941
1191.27479774811	564.379459574541	-402.774755185711
1189.5382455648	564.379459574541	-401.737375677088
1187.8016933815	564.379459574541	-400.701317163073
1186.06514119819	566.116011757847	-399.666579643665
1184.32858901488	566.116011757847	-398.633163118864
1182.59203683158	566.116011757847	-397.601067588671
1180.85548464827	566.116011757847	-396.570293053085
1179.11893246496	567.852563941154	-395.540839512106
1177.38238028166	567.852563941154	-394.512706965735
1175.64582809835	567.852563941154	-393.485895413971
1173.90927591505	567.852563941154	-392.460404856814
1172.17272373174	567.852563941154	-391.436235294265
1170.43617154843	569.58911612446	-390.413386726323
1168.69961936513	569.58911612446	-389.391859152988
1166.96306718182	569.58911612446	-388.371652574261
1165.22651499851	569.58911612446	-387.352766990141
1163.48996281521	571.325668307766	-386.335202400629
1161.7534106319	571.325668307766	-385.318958805724
1160.0168584486	571.325668307766	-384.304036205426
1158.28030626529	571.325668307766	-383.290434599735
1156.54375408198	571.325668307766	-382.278153988652
1154.80720189868	571.325668307766	-381.267194372177
1153.07064971537	571.325668307766	-380.257555750308
1151.33409753206	573.062220491073	-379.249238123047
1149.59754534876	573.062220491073	-378.242241490394
1147.86099316545	573.062220491073	-377.236565852347
1146.12444098215	573.062220491073	-376.232211208908
1144.38788879884	573.062220491073	-375.229177560077
1142.65133661553	573.062220491073	-374.227464905853
1140.91478443223	574.798772674379	-373.227073246236
1139.17823224892	574.798772674379	-372.228002581226
1137.44168006561	574.798772674379	-371.230252910824
1135.70512788231	574.798772674379	-370.233824235029
1133.968575699	574.798772674379	-369.238716553842
1132.23202351569	574.798772674379	-368.244929867261
1130.49547133239	574.798772674379	-367.252464175289
1128.75891914908	574.798772674379	-366.261319477923
1127.02236696578	574.798772674379	-365.271495775165
1125.28581478247	574.798772674379	-364.282993067014
1123.54926259916	574.798772674379	-363.295811353471
1121.81271041586	574.798772674379	-362.309950634535
1120.07615823255	574.798772674379	-361.325410910206
1118.33960604924	574.798772674379	-360.342192180485
1116.60305386594	574.798772674379	-359.360294445371
1114.86650168263	576.535324857685	-358.379717704865
1113.12994949933	576.535324857685	-357.400461958965
1111.39339731602	576.535324857685	-356.422527207674
1109.65684513271	576.535324857685	-355.445913450989
1107.92029294941	576.535324857685	-354.470620688912
1106.1837407661	576.535324857685	-353.496648921442
1104.44718858279	576.535324857685	-352.523998148579
1102.71063639949	578.271877040992	-351.552668370325
1100.97408421618	578.271877040992	-350.582659586677
1099.23753203288	578.271877040992	-349.613971797636
1097.50097984957	578.271877040992	-348.646605003203
1095.76442766626	578.271877040992	-347.680559203378
1094.02787548296	578.271877040992	-346.715834398159
1092.29132329965	578.271877040992	-345.752430587548
1090.55477111634	578.271877040992	-344.790347771545
1088.81821893304	580.008429224298	-343.829585950148
1087.08166674973	580.008429224298	-342.870145123359
1085.34511456643	580.008429224298	-341.912025291178
1083.60856238312	580.008429224298	-340.955226453604
1081.87201019981	580.008429224298	-339.999748610637
1080.13545801651	580.008429224298	-339.045591762277
1078.3989058332	580.008429224298	-338.092755908525
1076.66235364989	580.008429224298	-337.14124104938
1074.92580146659	581.744981407604	-336.191047184843
1073.18924928328	581.744981407604	-335.242174314913
1071.45269709998	581.744981407604	-334.29462243959
1069.71614491667	581.744981407604	-333.348391558875
1067.97959273336	581.744981407604	-332.403481672767
1066.24304055006	581.744981407604	-331.459892781266
1064.50648836675	581.744981407604	-330.517624884373
1062.76993618344	581.744981407604	-329.576677982087
1061.03338400014	581.744981407604	-328.637052074408
1059.29683181683	581.744981407604	-327.698747161337
1057.56027963352	583.48153359091	-326.761763242873
1055.82372745022	583.48153359091	-325.826100319016
1054.08717526691	583.48153359091	-324.891758389767
1052.35062308361	583.48153359091	-323.958737455125
1050.6140709003	583.48153359091	-323.027037515091
1048.87751871699	583.48153359091	-322.096658569664
1047.14096653369	583.48153359091	-321.167600618844
1045.40441435038	583.48153359091	-320.239863662631
1043.66786216707	585.218085774217	-319.313447701026
1041.93130998377	585.218085774217	-318.388352734029
1040.19475780046	585.218085774217	-317.464578761638
1038.45820561716	585.218085774217	-316.542125783855
1036.72165343385	585.218085774217	-315.62099380068
1034.98510125054	585.218085774217	-314.701182812111
1033.24854906724	585.218085774217	-313.78269281815
1031.51199688393	586.954637957523	-312.865523818797
1029.77544470062	586.954637957523	-311.94967581405
1028.03889251732	586.954637957523	-311.035148803911
1026.30234033401	586.954637957523	-310.12194278838
1024.56578815071	586.954637957523	-309.210057767456
1022.8292359674	586.954637957523	-308.299493741139
1021.09268378409	586.954637957523	-307.39025070943
1019.35613160079	586.954637957523	-306.482328672327
1017.61957941748	586.954637957523	-305.575727629833
1015.88302723417	586.954637957523	-304.670447581945
1014.14647505087	586.954637957523	-303.766488528665
1012.40992286756	586.954637957523	-302.863850469992
1010.67337068426	586.954637957523	-301.962533405927
1008.93681850095	588.691190140829	-301.062537336469
1007.20026631764	588.691190140829	-300.163862261618
1005.46371413434	588.691190140829	-299.266508181375
1003.72716195103	588.691190140829	-298.370475095739
1001.99060976772	588.691190140829	-297.475763004711
1000.25405758442	588.691190140829	-296.582371908289
998.517505401111	588.691190140829	-295.690301806476
996.780953217805	588.691190140829	-294.799552699269
995.044401034499	588.691190140829	-293.91012458667
993.307848851192	588.691190140829	-293.022017468678
991.571296667886	590.427742324135	-292.135231345294
989.83474448458	590.427742324135	-291.249766216516
988.098192301274	590.427742324135	-290.365622082347
986.361640117967	590.427742324135	-289.482798942784
984.625087934661	590.427742324135	-288.601296797829
982.888535751355	590.427742324135	-287.721115647482
981.151983568049	590.427742324135	-286.842255491741
979.415431384742	590.427742324135	-285.964716330608
977.678879201436	590.427742324135	-285.088498164083
975.94232701813	590.427742324135	-284.213600992164
974.205774834824	592.164294507442	-283.340024814853
972.469222651517	592.164294507442	-282.46776963215
970.732670468211	592.164294507442	-281.596835444054
968.996118284905	592.164294507442	-280.727222250565
967.259566101598	592.164294507442	-279.858930051683
965.523013918292	592.164294507442	-278.991958847409
963.786461734986	592.164294507442	-278.126308637742
962.04990955168	592.164294507442	-277.261979422683
960.313357368373	592.164294507442	-276.398971202231
958.576805185067	592.164294507442	-275.537283976386
956.840253001761	592.164294507442	-274.676917745149
955.103700818454	592.164294507442	-273.817872508519
953.367148635148	593.900846690748	-272.960148266496
951.630596451842	593.900846690748	-272.103745019081
949.894044268535	593.900846690748	-271.248662766273
948.157492085229	593.900846690748	-270.394901508072
946.420939901923	593.900846690748	-269.542461244479
944.684387718617	593.900846690748	-268.691341975493
942.94783553531	593.900846690748	-267.841543701114
941.211283352004	593.900846690748	-266.993066421343
939.474731168698	593.900846690748	-266.145910136179
937.738178985392	593.900846690748	-265.300074845623
936.001626802085	593.900846690748	-264.455560549674
934.265074618779	595.637398874054	-263.612367248332
932.528522435473	595.637398874054	-262.770494941597
930.791970252166	595.637398874054	-261.92994362947
929.05541806886	595.637398874054	-261.090713311951
927.318865885554	595.637398874054	-260.252803989038
925.582313702248	595.637398874054	-259.416215660733
923.845761518941	595.637398874054	-258.580948327036
922.109209335635	595.637398874054	-257.747001987945
920.372657152329	595.637398874054	-256.914376643462
918.636104969022	595.637398874054	-256.083072293587
916.899552785716	595.637398874054	-255.253088938319
915.16300060241	595.637398874054	-254.424426577658
913.426448419104	593.900846690748	-253.597085211604
911.689896235797	593.900846690748	-252.771064840158
909.953344052491	593.900846690748	-251.946365463319
908.216791869185	593.900846690748	-251.122987081088
906.480239685878	593.900846690748	-250.300929693464
904.743687502572	593.900846690748	-249.480193300447
903.007135319266	593.900846690748	-248.660777902037
901.27058313596	593.900846690748	-247.842683498235
899.534030952653	593.900846690748	-247.025910089041
897.797478769347	593.900846690748	-246.210457674453
896.060926586041	593.900846690748	-245.396326254473
894.324374402735	593.900846690748	-244.583515829101
892.587822219428	593.900846690748	-243.772026398335
890.851270036122	593.900846690748	-242.961857962177
889.114717852816	593.900846690748	-242.153010520627
887.378165669509	592.164294507442	-241.345484073684
885.641613486203	592.164294507442	-240.539278621348
883.905061302897	592.164294507442	-239.734394163619
882.168509119591	592.164294507442	-238.930830700498
880.431956936284	592.164294507442	-238.128588231984
878.695404752978	592.164294507442	-237.327666758078
876.958852569672	592.164294507442	-236.528066278779
875.222300386365	592.164294507442	-235.729786794087
873.485748203059	592.164294507442	-234.932828304002
871.749196019753	592.164294507442	-234.137190808525
870.012643836447	592.164294507442	-233.342874307656
868.27609165314	592.164294507442	-232.549878801393
866.539539469834	592.164294507442	-231.758204289738
864.802987286528	592.164294507442	-230.967850772691
863.066435103221	592.164294507442	-230.17881825025
861.329882919915	592.164294507442	-229.391106722418
859.593330736609	592.164294507442	-228.604716189192
857.856778553303	592.164294507442	-227.819646650574
856.120226369996	592.164294507442	-227.035898106563
854.38367418669	592.164294507442	-226.253470557159
852.647122003384	592.164294507442	-225.472364002363
850.910569820078	592.164294507442	-224.692578442174
849.174017636771	592.164294507442	-223.914113876593
847.437465453465	592.164294507442	-223.136970305619
845.700913270159	592.164294507442	-222.361147729252
843.964361086852	592.164294507442	-221.586646147493
842.227808903546	592.164294507442	-220.813465560341
840.49125672024	592.164294507442	-220.041605967796
838.754704536934	592.164294507442	-219.271067369859
837.018152353627	592.164294507442	-218.501849766529
835.281600170321	592.164294507442	-217.733953157806
833.545047987015	592.164294507442	-216.967377543691
831.808495803708	592.164294507442	-216.202122924183
830.071943620402	592.164294507442	-215.438189299283
828.335391437096	592.164294507442	-214.675576668989
826.59883925379	592.164294507442	-213.914285033304
824.862287070483	592.164294507442	-213.154314392225
823.125734887177	592.164294507442	-212.395664745754
821.389182703871	592.164294507442	-211.63833609389
819.652630520564	592.164294507442	-210.882328436634
817.916078337258	592.164294507442	-210.127641773985
816.179526153952	592.164294507442	-209.374276105943
814.442973970646	592.164294507442	-208.622231432508
812.706421787339	593.900846690748	-207.871507753681
810.969869604033	593.900846690748	-207.122105069462
809.233317420727	593.900846690748	-206.37402337985
807.496765237421	593.900846690748	-205.627262684845
805.760213054114	593.900846690748	-204.881822984447
804.023660870808	593.900846690748	-204.137704278657
802.287108687502	593.900846690748	-203.394906567474
800.550556504195	593.900846690748	-202.653429850898
798.814004320889	593.900846690748	-201.91327412893
797.077452137583	593.900846690748	-201.174439401569
795.340899954277	593.900846690748	-200.436925668816
793.60434777097	593.900846690748	-199.70073293067
791.867795587664	593.900846690748	-198.965861187131
790.131243404358	593.900846690748	-198.2323104382
788.394691221051	593.900846690748	-197.500080683875
786.658139037745	593.900846690748	-196.769171924159
784.921586854439	593.900846690748	-196.039584159049
783.185034671133	593.900846690748	-195.311317388547
781.448482487826	593.900846690748	-194.584371612653
779.71193030452	593.900846690748	-193.858746831365
777.975378121214	593.900846690748	-193.134443044686
776.238825937907	593.900846690748	-192.411460252613
774.502273754601	593.900846690748	-191.689798455148
772.765721571295	593.900846690748	-190.96945765229
771.029169387989	593.900846690748	-190.250437844039
769.292617204682	593.900846690748	-189.532739030396
767.556065021376	593.900846690748	-188.81636121136
765.81951283807	593.900846690748	-188.101304386932
764.082960654763	593.900846690748	-187.387568557111
762.346408471457	593.900846690748	-186.675153721897
760.609856288151	593.900846690748	-185.964059881291
758.873304104845	592.164294507442	-185.254287035292
757.136751921538	592.164294507442	-184.5458351839
755.400199738232	592.164294507442	-183.838704327116
753.663647554926	592.164294507442	-183.132894464939
751.92709537162	592.164294507442	-182.428405597369
750.190543188313	592.164294507442	-181.725237724407
748.453991005007	592.164294507442	-181.023390846052
746.717438821701	592.164294507442	-180.322864962304
744.980886638394	592.164294507442	-179.623660073164
743.244334455088	592.164294507442	-178.925776178631
741.507782271782	592.164294507442	-178.229213278706
739.771230088476	592.164294507442	-177.533971373388
738.034677905169	592.164294507442	-176.840050462677
736.298125721863	590.427742324135	-176.147450546573
734.561573538557	590.427742324135	-175.456171625077
732.82502135525	590.427742324135	-174.766213698188
731.088469171944	590.427742324135	-174.077576765907
729.351916988638	590.427742324135	-173.390260828233
727.615364805332	590.427742324135	-172.704265885166
725.878812622025	590.427742324135	-172.019591936707
724.142260438719	590.427742324135	-171.336238982855
722.405708255413	590.427742324135	-170.65420702361
720.669156072106	590.427742324135	-169.973496058973
718.9326038888	590.427742324135	-169.294106088943
717.196051705494	590.427742324135	-168.616037113521
715.459499522188	590.427742324135	-167.939289132706
713.722947338881	590.427742324135	-167.263862146498
711.986395155575	590.427742324135	-166.589756154897
710.249842972269	590.427742324135	-165.916971157904
708.513290788963	590.427742324135	-165.245507155518
706.776738605656	590.427742324135	-164.57536414774
705.04018642235	590.427742324135	-163.906542134569
703.303634239044	590.427742324135	-163.239041116005
701.567082055737	590.427742324135	-162.572861092049
699.830529872431	590.427742324135	-161.9080020627
698.093977689125	590.427742324135	-161.244464027958
696.357425505819	590.427742324135	-160.582246987824
694.620873322512	590.427742324135	-159.921350942297
692.884321139206	590.427742324135	-159.261775891377
691.1477689559	590.427742324135	-158.603521835065
689.411216772593	588.691190140829	-157.94658877336
687.674664589287	588.691190140829	-157.290976706263
685.938112405981	588.691190140829	-156.636685633772
684.201560222675	588.691190140829	-155.98371555589
682.465008039368	588.691190140829	-155.332066472614
680.728455856062	588.691190140829	-154.681738383946
678.991903672756	588.691190140829	-154.032731289885
677.255351489449	588.691190140829	-153.385045190432
675.518799306143	588.691190140829	-152.738680085586
673.782247122837	588.691190140829	-152.093635975347
672.045694939531	588.691190140829	-151.449912859716
670.309142756224	588.691190140829	-150.807510738692
668.572590572918	588.691190140829	-150.166429612275
666.836038389612	588.691190140829	-149.526669480466
665.099486206306	588.691190140829	-148.888230343264
663.362934022999	586.954637957523	-148.251112200669
661.626381839693	586.954637957523	-147.615315052682
659.889829656387	586.954637957523	-146.980838899302
658.15327747308	586.954637957523	-146.34768374053
656.416725289774	586.954637957523	-145.715849576365
654.680173106468	586.954637957523	-145.085336406807
652.943620923162	586.954637957523	-144.456144231856
651.207068739855	586.954637957523	-143.828273051513
649.470516556549	586.954637957523	-143.201722865777
647.733964373243	586.954637957523	-142.576493674649
645.997412189936	586.954637957523	-141.952585478128
644.26086000663	586.954637957523	-141.329998276214
642.524307823324	586.954637957523	-140.708732068908
640.787755640018	586.954637957523	-140.088786856209
639.051203456711	586.954637957523	-139.470162638117
637.314651273405	586.954637957523	-138.852859414633
635.578099090099	586.954637957523	-138.236877185756
633.841546906792	586.954637957523	-137.622215951487
632.104994723486	586.954637957523	-137.008875711824
630.36844254018	586.954637957523	-136.39685646677
628.631890356874	586.954637957523	-135.786158216322
626.895338173567	586.954637957523	-135.176780960482
625.158785990261	586.954637957523	-134.568724699249
623.422233806955	586.954637957523	-133.961989432624
621.685681623649	586.954637957523	-133.356575160606
619.949129440342	586.954637957523	-132.752481883195
618.212577257036	586.954637957523	-132.149709600391
616.47602507373	586.954637957523	-131.548258312195
614.739472890423	586.954637957523	-130.948128018607
613.002920707117	585.218085774217	-130.349318719625
611.266368523811	585.218085774217	-129.751830415252
609.529816340505	585.218085774217	-129.155663105485
607.793264157198	585.218085774217	-128.560816790326
606.056711973892	585.218085774217	-127.967291469774
604.320159790586	585.218085774217	-127.375087143829
602.583607607279	585.218085774217	-126.784203812492
600.847055423973	585.218085774217	-126.194641475762
599.110503240667	583.48153359091	-125.60640013364
597.373951057361	583.48153359091	-125.019479786125
595.637398874054	583.48153359091	-124.433880433217
593.900846690748	583.48153359091	-123.849602074916
592.164294507442	583.48153359091	-123.266644711223
590.427742324135	581.744981407604	-122.685008342138
588.691190140829	581.744981407604	-122.104692967659
586.954637957523	581.744981407604	-121.525698587788
585.218085774217	581.744981407604	-120.948025202525
583.48153359091	581.744981407604	-120.371672811868
581.744981407604	581.744981407604	-119.796641415819
580.008429224298	581.744981407604	-119.222931014378
578.271877040992	581.744981407604	-118.650541607543
576.535324857685	581.744981407604	-118.079473195317
574.798772674379	580.008429224298	-117.509725777697
573.062220491073	580.008429224298	-116.941299354685
571.325668307766	580.008429224298	-116.37419392628
569.58911612446	580.008429224298	-115.808409492483
567.852563941154	580.008429224298	-115.243946053292
566.116011757847	580.008429224298	-114.68080360871
564.379459574541	580.008429224298	-114.118982158734
562.642907391235	580.008429224298	-113.558481703366
560.906355207929	580.008429224298	-112.999302242606
559.169803024622	580.008429224298	-112.441443776452
557.433250841316	580.008429224298	-111.884906304906
555.69669865801	580.008429224298	-111.329689827968
553.960146474703	580.008429224298	-110.775794345636
552.223594291397	580.008429224298	-110.223219857912
550.487042108091	580.008429224298	-109.671966364796
548.750489924785	580.008429224298	-109.122033866287
547.013937741478	580.008429224298	-108.573422362385
545.277385558172	580.008429224298	-108.02613185309
543.540833374866	580.008429224298	-107.480162338403
541.80428119156	580.008429224298	-106.935513818323
540.067729008253	580.008429224298	-106.392186292851
538.331176824947	580.008429224298	-105.850179761986
536.594624641641	580.008429224298	-105.309494225728
534.858072458334	580.008429224298	-104.770129684077
533.121520275028	580.008429224298	-104.232086137034
531.384968091722	580.008429224298	-103.695363584599
529.648415908416	580.008429224298	-103.15996202677
527.911863725109	578.271877040992	-102.625881463549
526.175311541803	578.271877040992	-102.093121894936
524.438759358497	578.271877040992	-101.56168332093
522.70220717519	578.271877040992	-101.031565741531
520.965654991884	578.271877040992	-100.502769156739
519.229102808578	578.271877040992	-99.9752935665549
517.492550625272	578.271877040992	-99.449138970978
515.755998441965	576.535324857685	-98.9243053700085
514.019446258659	576.535324857685	-98.4007927636464
512.282894075353	576.535324857685	-97.8786011518916
510.546341892047	576.535324857685	-97.3577305347441
508.80978970874	576.535324857685	-96.8381809122041
507.073237525434	576.535324857685	-96.3199522842713
505.336685342128	574.798772674379	-95.8030446509459
503.600133158821	574.798772674379	-95.2874580122279
501.863580975515	574.798772674379	-94.7731923681173
500.127028792209	574.798772674379	-94.2602477186139
498.390476608903	574.798772674379	-93.748624063718
496.653924425596	574.798772674379	-93.2383214034294
494.91737224229	574.798772674379	-92.7293397377481
493.180820058984	573.062220491073	-92.2216790666742
491.444267875677	573.062220491073	-91.7153393902077
489.707715692371	573.062220491073	-91.2103207083485
487.971163509065	573.062220491073	-90.7066230210966
486.234611325759	573.062220491073	-90.2042463284522
484.498059142452	573.062220491073	-89.703190630415
482.761506959146	573.062220491073	-89.2034559269853
481.02495477584	571.325668307766	-88.7050422181628
479.288402592533	571.325668307766	-88.2079495039478
477.551850409227	571.325668307766	-87.71217778434
475.815298225921	571.325668307766	-87.2177270593397
474.078746042615	571.325668307766	-86.7245973289467
472.342193859308	569.58911612446	-86.232788593161
470.605641676002	569.58911612446	-85.7423008519827
468.869089492696	569.58911612446	-85.2531341054118
467.132537309389	569.58911612446	-84.7652883534482
465.395985126083	567.852563941154	-84.278763596092
463.659432942777	567.852563941154	-83.7935598333431
461.922880759471	567.852563941154	-83.3096770652015
460.186328576164	567.852563941154	-82.8271152916674
458.449776392858	567.852563941154	-82.3458745127405
456.713224209552	566.116011757847	-81.8659547284211
454.976672026246	566.116011757847	-81.387355938709
453.240119842939	566.116011757847	-80.9100781436042
451.503567659633	566.116011757847	-80.4341213431068
449.767015476327	564.379459574541	-79.9594855372168
448.03046329302	564.379459574541	-79.486170725934
446.293911109714	564.379459574541	-79.0141769092587
444.557358926408	562.642907391235	-78.5435040871907
442.820806743102	562.642907391235	-78.0741522597301
441.084254559795	562.642907391235	-77.6061214268768
439.347702376489	560.906355207929	-77.1394115886308
437.611150193183	560.906355207929	-76.6740227449923
435.874598009876	559.169803024622	-76.2099548959611
434.13804582657	559.169803024622	-75.7472080415372
432.401493643264	559.169803024622	-75.2857821817207
430.664941459958	557.433250841316	-74.8256773165115
428.928389276651	557.433250841316	-74.3668934459097
427.191837093345	557.433250841316	-73.9094305699153
425.455284910039	555.69669865801	-73.4532886885282
423.718732726732	555.69669865801	-72.9984678017484
421.982180543426	553.960146474703	-72.544967909576
420.24562836012	553.960146474703	-72.092789012011
418.509076176814	553.960146474703	-71.6419311090533
416.772523993507	552.223594291397	-71.192394200703
415.035971810201	550.487042108091	-70.74417828696
413.299419626895	550.487042108091	-70.2972833678244
411.562867443589	550.487042108091	-69.8517094432961
409.826315260282	550.487042108091	-69.4074565133752
408.089763076976	548.750489924785	-68.9645245780616
406.35321089367	548.750489924785	-68.5229136373554
404.616658710363	548.750489924785	-68.0826236912566
402.880106527057	548.750489924785	-67.6436547397651
401.143554343751	547.013937741478	-67.2060067828809
399.407002160445	547.013937741478	-66.7696798206041
397.670449977138	547.013937741478	-66.3346738529347
395.933897793832	547.013937741478	-65.9009888798726
394.197345610526	545.277385558172	-65.4686249014179
392.460793427219	545.277385558172	-65.0375819175705
390.724241243913	545.277385558172	-64.6078599283305
388.987689060607	545.277385558172	-64.1794589336978
387.251136877301	543.540833374866	-63.7523789336725
385.514584693994	543.540833374866	-63.3266199282546
383.778032510688	543.540833374866	-62.9021819174439
382.041480327382	543.540833374866	-62.4790649012407
380.304928144075	543.540833374866	-62.0572688796448
378.568375960769	541.80428119156	-61.6367938526563
376.831823777463	541.80428119156	-61.2176398202751
375.095271594157	541.80428119156	-60.7998067825012
373.35871941085	541.80428119156	-60.3832947393348
371.622167227544	540.067729008253	-59.9681036907756
369.885615044238	540.067729008253	-59.5542336368239
368.149062860932	538.331176824947	-59.1416845774794
366.412510677625	538.331176824947	-58.7304565127424
364.675958494319	536.594624641641	-58.3205494426126
362.939406311013	536.594624641641	-57.9119633670903
361.202854127706	536.594624641641	-57.5046982861753
359.4663019444	534.858072458334	-57.0987541998676
357.729749761094	534.858072458334	-56.6941311081673
355.993197577788	534.858072458334	-56.2908290110744
354.256645394481	533.121520275028	-55.8888479085888
352.520093211175	533.121520275028	-55.4881878007106
350.783541027869	533.121520275028	-55.0888486874397
349.046988844562	533.121520275028	-54.6908305687761
347.310436661256	531.384968091722	-54.29413344472
345.57388447795	531.384968091722	-53.8987573152711
343.837332294644	531.384968091722	-53.5047021804297
342.100780111337	529.648415908416	-53.1119680401956
340.364227928031	529.648415908416	-52.7205548945688
338.627675744725	529.648415908416	-52.3304627435494
336.891123561418	527.911863725109	-51.9416915871374
335.154571378112	527.911863725109	-51.5542414253327
333.418019194806	527.911863725109	-51.1681122581353
331.6814670115	526.175311541803	-50.7833040855453
329.944914828193	526.175311541803	-50.3998169075627
328.208362644887	526.175311541803	-50.0176507241874
326.471810461581	526.175311541803	-49.6368055354195
324.735258278275	524.438759358497	-49.2572813412589
322.998706094968	524.438759358497	-48.8790781417057
[truncated: 41 more rows]
