# Supplementary material for: Mechanics of Drosophila wing deployment
Source: Nat Commun. 2024 Dec 11;15:10577. doi: 10.1038/s41467-024-54527-0 (PMC11634967; doi:10.1038/s41467-024-54527-0)
Supplement: Supplementary file 18 — Source data [file 41467_2024_54527_MOESM18_ESM.zip › source_data/figS2c/figS2c_0062.txt]

x_um	y_um	z_um
0	0	-16.2739605363677
1.73655218330628	-1.73655218330628	-15.7952306461985
3.47310436661256	-3.47310436661256	-15.3201199062512
5.20965654991884	-3.47310436661256	-14.8486283165258
6.94620873322512	-5.20965654991884	-14.3807558770223
6.94620873322512	-6.94620873322512	-14.3807558770223
6.94620873322512	-8.6827609165314	-14.3807558770223
6.94620873322512	-10.4193130998377	-14.3807558770223
8.6827609165314	-12.155865283144	-13.9165025877407
10.4193130998377	-13.8924174664502	-13.4558684486811
10.4193130998377	-15.6289696497565	-13.4558684486811
10.4193130998377	-17.3655218330628	-13.4558684486811
10.4193130998377	-19.1020740163691	-13.4558684486811
12.155865283144	-20.8386261996754	-12.9988534598433
13.8924174664502	-22.5751783829816	-12.5454576212275
13.8924174664502	-24.3117305662879	-12.5454576212275
13.8924174664502	-26.0482827495942	-12.5454576212275
15.6289696497565	-27.7848349329005	-12.0956809328335
17.3655218330628	-29.5213871162068	-11.6495233946615
17.3655218330628	-31.2579392995131	-11.6495233946615
19.1020740163691	-32.9944914828193	-11.2069850067113
19.1020740163691	-34.7310436661256	-11.2069850067113
20.8386261996754	-36.4675958494319	-10.7680657689831
22.5751783829816	-38.2041480327382	-10.3327656814768
24.3117305662879	-39.9407002160445	-9.90108474419239
24.3117305662879	-41.6772523993507	-9.90108474419239
26.0482827495942	-43.413804582657	-9.47302295712988
27.7848349329005	-45.1503567659633	-9.04858032028929
29.5213871162068	-46.8869089492696	-8.6277568336706
29.5213871162068	-48.6234611325759	-8.6277568336706
31.2579392995131	-50.3600133158821	-8.21055249727381
31.2579392995131	-52.0965654991884	-8.21055249727381
32.9944914828193	-53.8331176824947	-7.79696731109894
34.7310436661256	-55.569669865801	-7.38700127514597
36.4675958494319	-57.3062220491073	-6.98065438941491
38.2041480327382	-59.0427742324135	-6.57792665390576
38.2041480327382	-60.7793264157198	-6.57792665390576
38.2041480327382	-62.5158785990261	-6.57792665390576
39.9407002160445	-64.2524307823324	-6.17881806861851
41.6772523993507	-64.2524307823324	-5.78332863355317
43.413804582657	-65.9889829656387	-5.39145834870974
45.1503567659633	-67.7255351489449	-5.00320721408821
46.8869089492696	-69.4620873322512	-4.6185752296886
48.6234611325759	-71.1986395155575	-4.23756239551088
48.6234611325759	-72.9351916988638	-4.23756239551088
50.3600133158821	-74.6717438821701	-3.86016871155508
52.0965654991884	-76.4082960654763	-3.48639417782119
53.8331176824947	-78.1448482487826	-3.1162387943092
55.569669865801	-79.8814004320889	-2.74970256101911
55.569669865801	-81.6179526153952	-2.74970256101911
57.3062220491073	-83.3545047987015	-2.38678547795094
59.0427742324135	-85.0910569820078	-2.02748754510467
60.7793264157198	-86.827609165314	-1.67180876248031
62.5158785990261	-88.5641613486203	-1.31974913007786
64.2524307823324	-90.3007135319266	-0.971308647897313
65.9889829656387	-92.0372657152329	-0.626487315938672
65.9889829656387	-93.7738178985391	-0.626487315938672
67.7255351489449	-95.5103700818454	-0.285285134201942
69.4620873322512	-97.2469222651517	0.0522978973128829
71.1986395155575	-98.983474448458	0.3862617786058
72.9351916988638	-100.720026631764	0.716606509676811
72.9351916988638	-102.456578815071	0.716606509676811
74.6717438821701	-104.193130998377	1.04333209052591
76.4082960654763	-105.929683181683	1.36643852115311
78.1448482487826	-107.666235364989	1.6859258015584
79.8814004320889	-109.402787548296	2.00179393174178
81.6179526153952	-111.139339731602	2.31404291170326
83.3545047987015	-111.139339731602	2.62267274144282
85.0910569820078	-112.875891914908	2.92768342096048
86.827609165314	-114.612444098215	3.22907495025623
88.5641613486203	-116.348996281521	3.52684732933008
88.5641613486203	-118.085548464827	3.52684732933008
90.3007135319266	-119.822100648133	3.82100055818202
92.0372657152329	-119.822100648133	4.11153463681205
93.7738178985391	-121.55865283144	4.39844956522017
95.5103700818454	-123.295205014746	4.68174534340639
97.2469222651517	-125.031757198052	4.9614219713707
98.983474448458	-125.031757198052	5.23747944911311
100.720026631764	-126.768309381358	5.5099177766336
100.720026631764	-128.504861564665	5.5099177766336
102.456578815071	-130.241413747971	5.77873695393219
104.193130998377	-130.241413747971	6.04393698100887
105.929683181683	-131.977965931277	6.30551785786364
107.666235364989	-133.714518114584	6.56347958449651
109.402787548296	-135.45107029789	6.81782216090747
111.139339731602	-137.187622481196	7.06854558709652
112.875891914908	-137.187622481196	7.31564986306367
114.612444098215	-138.924174664502	7.55913498880891
116.348996281521	-138.924174664502	7.79900096433224
118.085548464827	-140.660726847809	8.03524778963366
119.822100648133	-142.397279031115	8.26787546471318
121.55865283144	-144.133831214421	8.49688398957079
123.295205014746	-144.133831214421	8.72227336420649
125.031757198052	-145.870383397728	8.94404358862029
126.768309381358	-147.606935581034	9.16219466281218
128.504861564665	-149.34348776434	9.37672658678215
130.241413747971	-151.080039947646	9.58763936053023
131.977965931277	-152.816592130953	9.7949329840564
133.714518114584	-152.816592130953	9.99860745736066
135.45107029789	-154.553144314259	10.198662780443
137.187622481196	-154.553144314259	10.3950989533035
138.924174664502	-156.289696497565	10.587915975942
140.660726847809	-158.026248680872	10.7771138483586
142.397279031115	-159.762800864178	10.9626925705534
144.133831214421	-159.762800864178	11.1446521425262
145.870383397728	-161.499353047484	11.3229925642771
147.606935581034	-163.23590523079	11.4977138358061
149.34348776434	-164.972457414097	11.6688159571132
151.080039947646	-164.972457414097	11.8362989281984
152.816592130953	-166.709009597403	12.0001627490616
154.553144314259	-168.445561780709	12.160407419703
156.289696497565	-170.182113964016	12.3170329401225
158.026248680872	-170.182113964016	12.47003931032
159.762800864178	-171.918666147322	12.6194265302957
161.499353047484	-171.918666147322	12.7651946000494
163.23590523079	-173.655218330628	12.9073435195813
164.972457414097	-175.391770513934	13.0458732888912
166.709009597403	-177.128322697241	13.1807839079792
168.445561780709	-177.128322697241	13.3120753768453
170.182113964016	-178.864874880547	13.4397476954896
171.918666147322	-180.601427063853	13.5638008639119
173.655218330628	-182.337979247159	13.6842348821122
175.391770513934	-184.074531430466	13.8010497500907
177.128322697241	-185.811083613772	13.9142454678473
178.864874880547	-185.811083613772	14.023822035382
180.601427063853	-187.547635797078	14.1297794526948
182.337979247159	-189.284187980385	14.2321177197856
184.074531430466	-189.284187980385	14.3308368366546
185.811083613772	-191.020740163691	14.4259368033016
187.547635797078	-192.757292346997	14.5174176197267
189.284187980385	-192.757292346997	14.60527928593
191.020740163691	-194.493844530303	14.6895218019113
192.757292346997	-196.23039671361	14.7701451676707
194.493844530303	-196.23039671361	14.8471493832082
196.23039671361	-196.23039671361	14.9205344485238
197.966948896916	-197.966948896916	14.9903003636175
199.703501080222	-199.703501080222	15.0564471284893
201.440053263529	-199.703501080222	15.1189747431392
203.176605446835	-199.703501080222	15.1778832075672
204.913157630141	-201.440053263529	15.2331725217732
206.649709813447	-201.440053263529	15.2848426857574
208.386261996754	-203.176605446835	15.3328936995196
210.12281418006	-203.176605446835	15.37732556306
211.859366363366	-204.913157630141	15.4181382763784
213.595918546673	-204.913157630141	15.455331839475
215.332470729979	-206.649709813447	15.4889062523496
217.069022913285	-206.649709813447	15.5188615150023
218.805575096591	-208.386261996754	15.5451976274331
220.542127279898	-210.12281418006	15.567914589642
222.278679463204	-210.12281418006	15.587012401629
224.01523164651	-210.12281418006	15.6024910633941
225.751783829816	-210.12281418006	15.6143505749373
227.488336013123	-211.859366363366	15.6225909362585
229.224888196429	-211.859366363366	15.6272121473579
230.961440379735	-213.595918546673	15.6282142082354
232.697992563042	-215.332470729979	15.6255971188909
234.434544746348	-215.332470729979	15.6193608793245
236.171096929654	-217.069022913285	15.6095054895363
237.90764911296	-217.069022913285	15.5960309495261
239.644201296267	-217.069022913285	15.578937259294
241.380753479573	-217.069022913285	15.5582244188401
243.117305662879	-218.805575096591	15.5338924281642
244.853857846186	-220.542127279898	15.5059412872664
246.590410029492	-220.542127279898	15.4743709961467
248.326962212798	-220.542127279898	15.439181554805
250.063514396104	-222.278679463204	15.4003729632415
251.800066579411	-222.278679463204	15.3579452214561
253.536618762717	-224.01523164651	15.3118983294488
255.273170946023	-224.01523164651	15.2622322872195
257.00972312933	-225.751783829816	15.2089470947684
258.746275312636	-227.488336013123	15.1520427520953
260.482827495942	-227.488336013123	15.0915192592003
262.219379679248	-227.488336013123	15.0273766160835
263.955931862555	-229.224888196429	14.9596148227447
265.692484045861	-229.224888196429	14.888233879184
267.429036229167	-229.224888196429	14.8132337854014
269.165588412473	-230.961440379735	14.7346145413969
270.90214059578	-230.961440379735	14.6523761471705
272.638692779086	-230.961440379735	14.5665186027222
274.375244962392	-232.697992563042	14.477041908052
276.111797145699	-232.697992563042	14.3839460631599
277.848349329005	-234.434544746348	14.2872310680458
279.584901512311	-234.434544746348	14.1868969227099
281.321453695617	-234.434544746348	14.082943627152
283.058005878924	-234.434544746348	13.9753711813723
284.79455806223	-236.171096929654	13.8641795853706
286.531110245536	-236.171096929654	13.749368839147
288.267662428843	-237.90764911296	13.6309389427016
290.004214612149	-237.90764911296	13.5088898960342
291.740766795455	-237.90764911296	13.3832216991449
293.477318978761	-237.90764911296	13.2539343520337
295.213871162068	-239.644201296267	13.1210278547006
296.950423345374	-239.644201296267	12.9845022071456
298.68697552868	-239.644201296267	12.8443574093686
300.423527711987	-241.380753479573	12.7005934613698
302.160079895293	-241.380753479573	12.5532103631491
303.896632078599	-241.380753479573	12.4022081147064
305.633184261905	-241.380753479573	12.2475867160419
307.369736445212	-243.117305662879	12.0893461671554
309.106288628518	-243.117305662879	11.9274864680471
310.842840811824	-244.853857846186	11.7620076187168
312.579392995131	-244.853857846186	11.5929096191646
314.315945178437	-244.853857846186	11.4201924693905
316.052497361743	-244.853857846186	11.2438561693945
317.789049545049	-246.590410029492	11.0639007191766
319.525601728356	-246.590410029492	10.8803261187368
321.262153911662	-248.326962212798	10.6931323680751
322.998706094968	-248.326962212798	10.5023194671915
324.735258278275	-248.326962212798	10.307887416086
326.471810461581	-250.063514396104	10.1098362147585
328.208362644887	-250.063514396104	9.90816586320918
329.944914828193	-251.800066579411	9.70287636143793
331.6814670115	-251.800066579411	9.49396770944477
333.418019194806	-251.800066579411	9.28143990722971
335.154571378112	-251.800066579411	9.06529295479274
336.891123561418	-253.536618762717	8.84552685213385
338.627675744725	-255.273170946023	8.62214159925307
340.364227928031	-255.273170946023	8.39513719615037
342.100780111337	-255.273170946023	8.16451364282577
343.837332294644	-257.00972312933	7.93027093927927
345.57388447795	-257.00972312933	7.69240908551086
347.310436661256	-258.746275312636	7.45092808152053
349.046988844562	-258.746275312636	7.20582792730831
350.783541027869	-258.746275312636	6.95710862287417
352.520093211175	-258.746275312636	6.70477016821812
354.256645394481	-258.746275312636	6.44881256334017
355.993197577788	-258.746275312636	6.18923580824031
357.729749761094	-260.482827495942	5.92603990291855
359.4663019444	-262.219379679248	5.65922484737489
361.202854127706	-262.219379679248	5.3887906416093
362.939406311013	-262.219379679248	5.11473728562181
364.675958494319	-263.955931862555	4.83706477941242
366.412510677625	-263.955931862555	4.55577312298112
368.149062860932	-265.692484045861	4.27086231632791
369.885615044238	-265.692484045861	3.98233235945279
371.622167227544	-265.692484045861	3.69018325235577
373.35871941085	-265.692484045861	3.39441499503684
375.095271594157	-267.429036229167	3.09502758749601
376.831823777463	-269.165588412473	2.79202102973326
378.568375960769	-269.165588412473	2.48539532174862
380.304928144075	-269.165588412473	2.17515046354205
382.041480327382	-270.90214059578	1.86128645511359
383.778032510688	-270.90214059578	1.54380329646321
385.514584693994	-272.638692779086	1.22270098759094
387.251136877301	-272.638692779086	0.897979528496744
388.987689060607	-272.638692779086	0.569638919180658
390.724241243913	-272.638692779086	0.237679159642656
392.460793427219	-274.375244962392	-0.0978997501172465
394.197345610526	-276.111797145699	-0.437097810099067
395.933897793832	-276.111797145699	-0.779915020302784
397.670449977138	-276.111797145699	-1.12635138072842
399.407002160445	-276.111797145699	-1.47640689137595
401.143554343751	-276.111797145699	-1.8300815522454
402.880106527057	-276.111797145699	-2.18737536333676
404.616658710363	-277.848349329005	-2.54828832465001
406.35321089367	-277.848349329005	-2.91282043618517
408.089763076976	-277.848349329005	-3.28097169794225
409.826315260282	-277.848349329005	-3.65274210992122
411.562867443589	-279.584901512311	-4.02813167212211
413.299419626895	-279.584901512311	-4.40714038454492
415.035971810201	-279.584901512311	-4.78976824718961
416.772523993507	-279.584901512311	-5.17601526005622
418.509076176814	-281.321453695617	-5.56588142314474
420.24562836012	-281.321453695617	-5.95936673645515
421.982180543426	-281.321453695617	-6.35647119998748
423.718732726732	-283.058005878924	-6.75719481374173
425.455284910039	-283.058005878924	-7.16153757771788
427.191837093345	-283.058005878924	-7.56949949191591
428.928389276651	-283.058005878924	-7.98108055633588
430.664941459958	-283.058005878924	-8.39628077097775
432.401493643264	-283.058005878924	-8.81510013584153
434.13804582657	-283.058005878924	-9.2375386509272
435.874598009876	-283.058005878924	-9.66359631623479
437.611150193183	-284.79455806223	-10.0932731317643
439.347702376489	-284.79455806223	-10.5265690975157
441.084254559795	-284.79455806223	-10.963484213489
442.820806743102	-284.79455806223	-11.4040184796842
444.557358926408	-284.79455806223	-11.8481718961013
446.293911109714	-286.531110245536	-12.2959444627404
448.03046329302	-286.531110245536	-12.7473361796013
449.767015476327	-286.531110245536	-13.2023470466842
451.503567659633	-286.531110245536	-13.6609770639889
453.240119842939	-286.531110245536	-14.1232262315156
454.976672026246	-286.531110245536	-14.5890945492641
456.713224209552	-286.531110245536	-15.0585820172346
458.449776392858	-286.531110245536	-15.531688635427
460.186328576164	-286.531110245536	-16.0084144038413
461.922880759471	-286.531110245536	-16.4887593224775
463.659432942777	-286.531110245536	-16.9727233913356
465.395985126083	-286.531110245536	-17.4603066104156
467.132537309389	-286.531110245536	-17.9515089797175
468.869089492696	-288.267662428843	-18.4463304992413
470.605641676002	-288.267662428843	-18.944771168987
472.342193859308	-288.267662428843	-19.4468309889547
474.078746042615	-288.267662428843	-19.9525099591442
475.815298225921	-288.267662428843	-20.4618080795557
477.551850409227	-288.267662428843	-20.974725350189
479.288402592533	-288.267662428843	-21.4912617710443
481.02495477584	-290.004214612149	-22.0114173421215
482.761506959146	-290.004214612149	-22.5351920634206
484.498059142452	-290.004214612149	-23.0625859349415
486.234611325759	-290.004214612149	-23.5935989566844
487.971163509065	-290.004214612149	-24.1282311286492
489.707715692371	-290.004214612149	-24.666482450836
491.444267875677	-290.004214612149	-25.2083529232446
493.180820058984	-290.004214612149	-25.7538425458751
494.91737224229	-290.004214612149	-26.3029513187275
496.653924425596	-290.004214612149	-26.8556792418018
498.390476608903	-290.004214612149	-27.4120263150981
500.127028792209	-290.004214612149	-27.9719925386163
501.863580975515	-290.004214612149	-28.5355779123563
503.600133158821	-291.740766795455	-29.1027824363183
505.336685342128	-291.740766795455	-29.6736061105022
507.073237525434	-291.740766795455	-30.2480489349079
508.80978970874	-291.740766795455	-30.8261109095356
510.546341892047	-293.477318978761	-31.4077920343852
512.282894075353	-293.477318978761	-31.9930923094567
514.019446258659	-293.477318978761	-32.5820117347501
515.755998441965	-293.477318978761	-33.1745503102655
517.492550625272	-293.477318978761	-33.7707080360027
519.229102808578	-293.477318978761	-34.3704849119618
520.965654991884	-293.477318978761	-34.9738809381428
522.70220717519	-293.477318978761	-35.5808961145458
524.438759358497	-293.477318978761	-36.1915304411707
526.175311541803	-293.477318978761	-36.8057839180174
527.911863725109	-293.477318978761	-37.4236565450861
529.648415908416	-293.477318978761	-38.0451483223766
531.384968091722	-295.213871162068	-38.6702592498891
533.121520275028	-295.213871162068	-39.2989893276235
534.858072458334	-295.213871162068	-39.9313385555798
536.594624641641	-295.213871162068	-40.567306933758
538.331176824947	-295.213871162068	-41.2068944621581
540.067729008253	-295.213871162068	-41.8501011407801
541.80428119156	-295.213871162068	-42.496926969624
543.540833374866	-295.213871162068	-43.1473719486899
545.277385558172	-295.213871162068	-43.8014360779776
547.013937741478	-295.213871162068	-44.4591193574873
548.750489924785	-295.213871162068	-45.1204217872188
550.487042108091	-295.213871162068	-45.7853433671723
552.223594291397	-295.213871162068	-46.4538840973477
553.960146474703	-296.950423345374	-47.1260439777449
555.69669865801	-296.950423345374	-47.8018230083641
557.433250841316	-296.950423345374	-48.4812211892052
559.169803024622	-296.950423345374	-49.1642385202682
560.906355207929	-296.950423345374	-49.8508750015531
562.642907391235	-296.950423345374	-50.54113063306
564.379459574541	-296.950423345374	-51.2350054147886
566.116011757847	-296.950423345374	-51.9324993467392
567.852563941154	-296.950423345374	-52.6336124289118
569.58911612446	-296.950423345374	-53.3383446613062
571.325668307766	-296.950423345374	-54.0466960439226
573.062220491073	-296.950423345374	-54.7586665767608
574.798772674379	-296.950423345374	-55.474256259821
576.535324857685	-296.950423345374	-56.193465093103
578.271877040992	-296.950423345374	-56.9162930766071
580.008429224298	-296.950423345374	-57.6427402103329
581.744981407604	-296.950423345374	-58.3728064942807
583.48153359091	-296.950423345374	-59.1064919284504
585.218085774217	-296.950423345374	-59.843796512842
586.954637957523	-296.950423345374	-60.5847202474555
588.691190140829	-296.950423345374	-61.3292631322909
590.427742324135	-296.950423345374	-62.0774251673483
592.164294507442	-296.950423345374	-62.8292063526275
593.900846690748	-296.950423345374	-63.5846066881286
595.637398874054	-296.950423345374	-64.3436261738517
597.373951057361	-298.68697552868	-65.1062648097966
599.110503240667	-298.68697552868	-65.8725225959635
600.847055423973	-298.68697552868	-66.6423995323522
602.583607607279	-298.68697552868	-67.4158956189629
604.320159790586	-298.68697552868	-68.1930108557955
606.056711973892	-298.68697552868	-68.97374524285
607.793264157198	-298.68697552868	-69.7580987801264
609.529816340505	-298.68697552868	-70.5460714676247
611.266368523811	-298.68697552868	-71.3376633053449
613.002920707117	-298.68697552868	-72.132874293287
614.739472890423	-298.68697552868	-72.9317044314511
616.47602507373	-300.423527711987	-73.734153719837
618.212577257036	-300.423527711987	-74.5402221584449
619.949129440342	-300.423527711987	-75.3499097472746
621.685681623649	-300.423527711987	-76.1632164863262
623.422233806955	-300.423527711987	-76.9801423755998
625.158785990261	-300.423527711987	-77.8006874150953
626.895338173567	-300.423527711987	-78.6248516048126
628.631890356874	-300.423527711987	-79.4526349447519
630.36844254018	-300.423527711987	-80.2840374349131
632.104994723486	-300.423527711987	-81.1190590752962
633.841546906792	-300.423527711987	-81.9576998659012
635.578099090099	-300.423527711987	-82.7999598067281
637.314651273405	-300.423527711987	-83.645838897777
639.051203456711	-300.423527711987	-84.4953371390477
640.787755640018	-300.423527711987	-85.3484545305403
642.524307823324	-300.423527711987	-86.2051910722548
644.26086000663	-300.423527711987	-87.0655467641913
645.997412189936	-300.423527711987	-87.9295216063497
647.733964373243	-300.423527711987	-88.7971155987299
649.470516556549	-300.423527711987	-89.6683287413321
651.207068739855	-300.423527711987	-90.5431610341562
652.943620923162	-302.160079895293	-91.4216124772022
654.680173106468	-302.160079895293	-92.30368307047
656.416725289774	-302.160079895293	-93.1893728139598
658.15327747308	-302.160079895293	-94.0786817076715
659.889829656387	-302.160079895293	-94.9716097516051
661.626381839693	-302.160079895293	-95.8681569457607
663.362934022999	-303.896632078599	-96.7683232901381
665.099486206306	-303.896632078599	-97.6721087847374
666.836038389612	-303.896632078599	-98.5795134295587
668.572590572918	-303.896632078599	-99.4905372246018
670.309142756224	-303.896632078599	-100.405180169867
672.045694939531	-303.896632078599	-101.323442265354
673.782247122837	-303.896632078599	-102.245323511063
675.518799306143	-303.896632078599	-103.170823906993
677.255351489449	-303.896632078599	-104.099943453146
678.991903672756	-303.896632078599	-105.032682149521
680.728455856062	-305.633184261905	-105.969039996117
682.465008039368	-305.633184261905	-106.909016992936
684.201560222675	-305.633184261905	-107.852613139976
685.938112405981	-305.633184261905	-108.799828437238
687.674664589287	-307.369736445212	-109.750662884722
689.411216772593	-307.369736445212	-110.705116482428
691.1477689559	-307.369736445212	-111.663189230356
692.884321139206	-307.369736445212	-112.624881128506
694.620873322512	-307.369736445212	-113.590192176878
696.357425505819	-307.369736445212	-114.559122375472
698.093977689125	-307.369736445212	-115.531671724287
699.830529872431	-307.369736445212	-116.507840223325
701.567082055737	-307.369736445212	-117.487627872584
703.303634239044	-307.369736445212	-118.471034672065
705.04018642235	-309.106288628518	-119.458060621768
706.776738605656	-309.106288628518	-120.448705721694
708.513290788963	-309.106288628518	-121.442969971841
710.249842972269	-309.106288628518	-122.440853372209
711.986395155575	-310.842840811824	-123.4423559228
713.722947338881	-310.842840811824	-124.447477623613
715.459499522188	-310.842840811824	-125.456218474648
717.196051705494	-310.842840811824	-126.468578475904
718.9326038888	-310.842840811824	-127.484557627383
720.669156072106	-310.842840811824	-128.504155929083
722.405708255413	-310.842840811824	-129.527373381005
724.142260438719	-310.842840811824	-130.554209983149
725.878812622025	-312.579392995131	-131.584665735516
727.615364805332	-312.579392995131	-132.618740638104
729.351916988638	-312.579392995131	-133.656434690913
731.088469171944	-312.579392995131	-134.697747893945
732.82502135525	-314.315945178437	-135.742680247199
734.561573538557	-314.315945178437	-136.791231750675
736.298125721863	-314.315945178437	-137.843402404372
738.034677905169	-314.315945178437	-138.899192208292
739.771230088476	-314.315945178437	-139.958601162433
741.507782271782	-314.315945178437	-141.021629266796
743.244334455088	-314.315945178437	-142.088276521381
744.980886638394	-314.315945178437	-143.158542926188
746.717438821701	-314.315945178437	-144.232428481217
748.453991005007	-314.315945178437	-145.309933186468
750.190543188313	-316.052497361743	-146.391057041941
751.92709537162	-316.052497361743	-147.475800047636
753.663647554926	-317.789049545049	-148.564162203552
755.400199738232	-317.789049545049	-149.656143509691
757.136751921538	-317.789049545049	-150.751743966051
758.873304104845	-317.789049545049	-151.850963572634
760.609856288151	-317.789049545049	-152.953802329438
762.346408471457	-317.789049545049	-154.060260236464
764.082960654763	-319.525601728356	-155.170337293712
765.81951283807	-319.525601728356	-156.284033501182
767.556065021376	-321.262153911662	-157.401348858874
769.292617204682	-321.262153911662	-158.522283366787
771.029169387989	-321.262153911662	-159.646837024923
772.765721571295	-321.262153911662	-160.775009833281
774.502273754601	-322.998706094968	-161.90680179186
776.238825937907	-324.735258278275	-163.042212900662
777.975378121214	-324.735258278275	-164.181243159685
779.71193030452	-326.471810461581	-165.32389256893
781.448482487826	-328.208362644887	-166.470161128397
783.185034671133	-328.208362644887	-167.620048838086
784.921586854439	-328.208362644887	-168.773555697997
786.658139037745	-328.208362644887	-169.93068170813
788.394691221051	-329.944914828193	-171.091426868485
790.131243404358	-329.944914828193	-172.255791179061
791.867795587664	-329.944914828193	-173.42377463986
793.60434777097	-329.944914828193	-174.595377250881
795.340899954277	-331.6814670115	-175.770599012123
797.077452137583	-331.6814670115	-176.949439923587
798.814004320889	-331.6814670115	-178.131899985273
800.550556504195	-331.6814670115	-179.317979197181
802.287108687502	-331.6814670115	-180.507677559311
804.023660870808	-331.6814670115	-181.700995071663
805.760213054114	-331.6814670115	-182.897931734237
807.496765237421	-331.6814670115	-184.098487547033
809.233317420727	-331.6814670115	-185.30266251005
810.969869604033	-331.6814670115	-186.51045662329
812.706421787339	-331.6814670115	-187.721869886751
814.442973970646	-331.6814670115	-188.936902300435
816.179526153952	-331.6814670115	-190.15555386434
817.916078337258	-331.6814670115	-191.377824578467
819.652630520564	-331.6814670115	-192.603714442816
821.389182703871	-331.6814670115	-193.833223457387
823.125734887177	-329.944914828193	-195.06635162218
824.862287070483	-329.944914828193	-196.303098937195
826.59883925379	-329.944914828193	-197.543465402432
828.335391437096	-329.944914828193	-198.78745101789
830.071943620402	-329.944914828193	-200.035055783571
831.808495803708	-329.944914828193	-201.286279699473
833.545047987015	-328.208362644887	-202.541122765597
835.281600170321	-328.208362644887	-203.799584981944
837.018152353627	-328.208362644887	-205.061666348512
838.754704536934	-328.208362644887	-206.327366865302
840.49125672024	-328.208362644887	-207.596686532314
842.227808903546	-328.208362644887	-208.869625349548
843.964361086852	-328.208362644887	-210.146183317003
845.700913270159	-328.208362644887	-211.426360434681
847.437465453465	-328.208362644887	-212.710156702581
849.174017636771	-328.208362644887	-213.997572120702
850.910569820078	-328.208362644887	-215.288606689046
852.647122003384	-328.208362644887	-216.583260407611
854.38367418669	-328.208362644887	-217.881533276398
856.120226369996	-328.208362644887	-219.183425295407
857.856778553303	-326.471810461581	-220.488936464638
859.593330736609	-326.471810461581	-221.798066784091
861.329882919915	-326.471810461581	-223.110816253766
863.066435103221	-326.471810461581	-224.427184873663
864.802987286528	-326.471810461581	-225.747172643782
866.539539469834	-326.471810461581	-227.070779564122
868.27609165314	-324.735258278275	-228.398005634685
870.012643836447	-324.735258278275	-229.728850855469
871.749196019753	-324.735258278275	-231.063315226475
873.485748203059	-324.735258278275	-232.401398747703
875.222300386365	-324.735258278275	-233.743101419153
876.958852569672	-324.735258278275	-235.088423240826
878.695404752978	-324.735258278275	-236.437364212719
880.431956936284	-324.735258278275	-237.789924334835
882.168509119591	-322.998706094968	-239.146103607173
883.905061302897	-322.998706094968	-240.505902029733
885.641613486203	-322.998706094968	-241.869319602514
887.378165669509	-321.262153911662	-243.236356325518
889.114717852816	-321.262153911662	-244.607012198743
890.851270036122	-321.262153911662	-245.98128722219
892.587822219428	-321.262153911662	-247.359181395859
894.324374402735	-321.262153911662	-248.74069471975
896.060926586041	-321.262153911662	-250.125827193864
897.797478769347	-321.262153911662	-251.514578818198
899.534030952653	-321.262153911662	-252.906949592755
901.27058313596	-321.262153911662	-254.302939517534
903.007135319266	-321.262153911662	-255.702548592534
904.743687502572	-319.525601728356	-257.105776817757
906.480239685878	-319.525601728356	-258.512624193201
908.216791869185	-319.525601728356	-259.923090718868
909.953344052491	-319.525601728356	-261.337176394756
911.689896235797	-317.789049545049	-262.754881220866
913.426448419104	-317.789049545049	-264.176205197198
915.16300060241	-317.789049545049	-265.601148323752
916.899552785716	-317.789049545049	-267.029710600528
918.636104969022	-317.789049545049	-268.461892027526
920.372657152329	-317.789049545049	-269.897692604746
922.109209335635	-317.789049545049	-271.337112332187
923.845761518941	-317.789049545049	-272.780151209851
925.582313702248	-316.052497361743	-274.226809237736
927.318865885554	-316.052497361743	-275.677086415843
929.05541806886	-316.052497361743	-277.130982744173
930.791970252166	-314.315945178437	-278.588498222724
932.528522435473	-314.315945178437	-280.049632851497
934.265074618779	-314.315945178437	-281.514386630492
936.001626802085	-314.315945178437	-282.982759559709
937.738178985392	-314.315945178437	-284.454751639147
939.474731168698	-314.315945178437	-285.930362868808
941.211283352004	-314.315945178437	-287.409593248691
942.94783553531	-312.579392995131	-288.892442778795
944.684387718617	-312.579392995131	-290.378911459121
946.420939901923	-312.579392995131	-291.86899928967
948.157492085229	-312.579392995131	-293.36270627044
949.894044268535	-310.842840811824	-294.860032401432
951.630596451842	-310.842840811824	-296.360977682646
953.367148635148	-310.842840811824	-297.865542114082
955.103700818454	-310.842840811824	-299.37372569574
956.840253001761	-309.106288628518	-300.885528427619
958.576805185067	-309.106288628518	-302.400950309721
960.313357368373	-307.369736445212	-303.919991342045
962.04990955168	-307.369736445212	-305.44265152459
963.786461734986	-307.369736445212	-306.968930857357
965.523013918292	-307.369736445212	-308.498829340347
967.259566101598	-305.633184261905	-310.032346973558
968.996118284905	-305.633184261905	-311.569483756991
970.732670468211	-303.896632078599	-313.110239690646
972.469222651517	-303.896632078599	-314.654614774523
974.205774834824	-303.896632078599	-316.202609008622
975.94232701813	-303.896632078599	-317.754222392942
977.678879201436	-303.896632078599	-319.309454927485
979.415431384742	-302.160079895293	-320.86830661225
981.151983568049	-302.160079895293	-322.430777447236
982.888535751355	-300.423527711987	-323.996867432444
984.625087934661	-300.423527711987	-325.566576567875
986.361640117967	-300.423527711987	-327.139904853527
988.098192301274	-300.423527711987	-328.716852289401
989.83474448458	-300.423527711987	-330.297418875497
991.571296667886	-300.423527711987	-331.881604611815
993.307848851192	-300.423527711987	-333.469409498354
995.044401034499	-300.423527711987	-335.060833535116
996.780953217805	-300.423527711987	-336.6558767221
998.517505401111	-300.423527711987	-338.254539059305
1000.25405758442	-300.423527711987	-339.856820546733
1001.99060976772	-300.423527711987	-341.462721184382
1003.72716195103	-300.423527711987	-343.072240972253
1005.46371413434	-300.423527711987	-344.685379910346
1007.20026631764	-300.423527711987	-346.302137998661
1008.93681850095	-300.423527711987	-347.922515237198
1010.67337068426	-300.423527711987	-349.546511625957
1012.40992286756	-300.423527711987	-351.174127164938
1014.14647505087	-300.423527711987	-352.805361854141
1015.88302723417	-300.423527711987	-354.440215693565
1017.61957941748	-300.423527711987	-356.078688683212
1019.35613160079	-300.423527711987	-357.72078082308
1021.09268378409	-300.423527711987	-359.366492113171
1022.8292359674	-300.423527711987	-361.015822553483
1024.56578815071	-300.423527711987	-362.668772144017
1026.30234033401	-298.68697552868	-364.325340884773
1028.03889251732	-298.68697552868	-365.985528775751
1029.77544470062	-298.68697552868	-367.64933581695
1031.51199688393	-298.68697552868	-369.316762008373
1033.24854906724	-298.68697552868	-370.987807350016
1034.98510125054	-298.68697552868	-372.662471841882
1036.72165343385	-298.68697552868	-374.340755483969
1038.45820561716	-298.68697552868	-376.022658276279
1040.19475780046	-296.950423345374	-377.70818021881
1041.93130998377	-296.950423345374	-379.397321311563
1043.66786216707	-296.950423345374	-381.090081554538
1045.40441435038	-296.950423345374	-382.786460947735
1047.14096653369	-296.950423345374	-384.486459491154
1048.87751871699	-296.950423345374	-386.190077184795
1050.6140709003	-296.950423345374	-387.897314028657
1052.35062308361	-296.950423345374	-389.608170022742
1054.08717526691	-295.213871162068	-391.322645167049
1055.82372745022	-295.213871162068	-393.040739461577
1057.56027963352	-295.213871162068	-394.762452906327
1059.29683181683	-295.213871162068	-396.4877855013
1061.03338400014	-295.213871162068	-398.216737246494
1062.76993618344	-293.477318978761	-399.94930814191
1064.50648836675	-293.477318978761	-401.685498187548
1066.24304055006	-293.477318978761	-403.425307383408
1067.97959273336	-293.477318978761	-405.16873572949
1069.71614491667	-291.740766795455	-406.915783225793
1071.45269709998	-291.740766795455	-408.666449872319
1073.18924928328	-291.740766795455	-410.420735669066
1074.92580146659	-290.004214612149	-412.178640616036
1076.66235364989	-290.004214612149	-413.940164713227
1078.3989058332	-290.004214612149	-415.70530796064
1080.13545801651	-290.004214612149	-417.474070358276
1081.87201019981	-290.004214612149	-419.246451906133
1083.60856238312	-288.267662428843	-421.022452604211
1085.34511456643	-286.531110245536	-422.802072452512
1087.08166674973	-286.531110245536	-424.585311451035
1088.81821893304	-286.531110245536	-426.37216959978
1090.55477111634	-286.531110245536	-428.162646898746
1092.29132329965	-284.79455806223	-429.956743347935
1094.02787548296	-284.79455806223	-431.754458947345
1095.76442766626	-283.058005878924	-433.555793696978
1097.50097984957	-283.058005878924	-435.360747596832
1099.23753203288	-283.058005878924	-437.169320646908
1100.97408421618	-283.058005878924	-438.981512847206
1102.71063639949	-281.321453695617	-440.797324197726
1104.44718858279	-281.321453695617	-442.616754698468
1106.1837407661	-279.584901512311	-444.439804349432
1107.92029294941	-279.584901512311	-446.266473150617
1109.65684513271	-279.584901512311	-448.096761102025
1111.39339731602	-279.584901512311	-449.930668203654
1113.12994949933	-279.584901512311	-451.768194455506
1114.86650168263	-277.848349329005	-453.609339857579
1116.60305386594	-276.111797145699	-455.454104409874
1118.33960604924	-276.111797145699	-457.302488112391
1120.07615823255	-276.111797145699	-459.15449096513
1121.81271041586	-274.375244962392	-461.010112968091
1123.54926259916	-272.638692779086	-462.869354121274
1125.28581478247	-272.638692779086	-464.732214424679
1127.02236696578	-272.638692779086	-466.598693878305
1128.75891914908	-272.638692779086	-468.468792482154
1130.49547133239	-270.90214059578	-470.342510236224
1132.23202351569	-269.165588412473	-472.219847140517
1133.968575699	-269.165588412473	-474.100803195031
1135.70512788231	-267.429036229167	-475.985378399767
1137.44168006561	-265.692484045861	-477.873572754725
1139.17823224892	-265.692484045861	-479.765386259905
1140.91478443223	-265.692484045861	-481.660818915307
1142.65133661553	-265.692484045861	-483.559870720931
1144.38788879884	-265.692484045861	-485.462541676777
1146.12444098215	-263.955931862555	-487.368831782844
1147.86099316545	-263.955931862555	-489.278741039134
1149.59754534876	-262.219379679248	-491.192269445645
1151.33409753206	-262.219379679248	-493.109417002379
1153.07064971537	-262.219379679248	-495.030183709334
1154.80720189868	-262.219379679248	-496.954569566511
1156.54375408198	-260.482827495942	-498.88257457391
1158.28030626529	-260.482827495942	-500.814198731531
1160.0168584486	-260.482827495942	-502.749442039374
1161.7534106319	-258.746275312636	-504.688304497439
1163.48996281521	-258.746275312636	-506.630786105725
1165.22651499851	-258.746275312636	-508.576886864234
1166.96306718182	-258.746275312636	-510.526606772965
1168.69961936513	-258.746275312636	-512.479945831917
1170.43617154843	-258.746275312636	-514.436904041091
1172.17272373174	-257.00972312933	-516.397481400488
1173.90927591505	-255.273170946023	-518.361677910106
1175.64582809835	-255.273170946023	-520.329493569946
1177.38238028166	-255.273170946023	-522.300928380007
1179.11893246496	-253.536618762717	-524.275982340291
1180.85548464827	-253.536618762717	-526.254655450797
1182.59203683158	-251.800066579411	-528.236947711525
1184.32858901488	-251.800066579411	-530.222859122474
1186.06514119819	-250.063514396104	-532.212389683646
1187.8016933815	-250.063514396104	-534.205539395039
1189.5382455648	-248.326962212798	-536.202308256655
1191.27479774811	-246.590410029492	-538.202696268492
1193.01134993141	-244.853857846186	-540.206703430551
1194.74790211472	-244.853857846186	-542.214329742832
1196.48445429803	-244.853857846186	-544.225575205335
1198.22100648133	-243.117305662879	-546.24043981806
1199.95755866464	-241.380753479573	-548.258923581006
1201.69411084795	-241.380753479573	-550.281026494175
1203.43066303125	-241.380753479573	-552.306748557566
1205.16721521456	-239.644201296267	-554.336089771178
1206.90376739787	-237.90764911296	-556.369050135012
1208.64031958117	-237.90764911296	-558.405629649069
1210.37687176448	-237.90764911296	-560.445828313347
1212.11342394778	-236.171096929654	-562.489646127847
1213.84997613109	-234.434544746348	-564.537083092569
1215.5865283144	-234.434544746348	-566.588139207513
1217.3230804977	-234.434544746348	-568.642814472679
1219.05963268101	-234.434544746348	-570.701108888067
1220.79618486432	-234.434544746348	-572.763022453676
1222.53273704762	-232.697992563042	-574.828555169508
1224.26928923093	-232.697992563042	-576.897707035561
1226.00584141423	-230.961440379735	-578.970478051836
1227.74239359754	-230.961440379735	-581.046868218334
1229.47894578085	-230.961440379735	-583.126877535053
1231.21549796415	-230.961440379735	-585.210506001994
1232.95205014746	-229.224888196429	-587.297753619157
1234.68860233077	-229.224888196429	-589.388620386542
1236.42515451407	-229.224888196429	-591.483106304149
1238.16170669738	-227.488336013123	-593.581211371977
1239.89825888068	-227.488336013123	-595.682935590028
1241.63481106399	-225.751783829816	-597.7882789583
1243.3713632473	-224.01523164651	-599.897241476795
1245.1079154306	-224.01523164651	-602.009823145511
1246.84446761391	-222.278679463204	-604.126023964449
1248.58101979722	-220.542127279898	-606.245843933609
1250.31757198052	-220.542127279898	-608.369283052992
1252.05412416383	-220.542127279898	-610.496341322596
1253.79067634713	-218.805575096591	-612.627018742421
1255.52722853044	-218.805575096591	-614.761315312469
1257.26378071375	-218.805575096591	-616.899231032739
1259.00033289705	-217.069022913285	-619.04076590323
1260.73688508036	-215.332470729979	-621.185919923944
1262.47343726367	-215.332470729979	-623.334693094879
1264.20998944697	-213.595918546673	-625.487085416037
1265.94654163028	-213.595918546673	-627.643096887416
1267.68309381358	-211.859366363366	-629.802727509017
1269.41964599689	-210.12281418006	-631.96597728084
1271.1561981802	-210.12281418006	-634.132846202885
1272.8927503635	-208.386261996754	-636.303334275152
1274.62930254681	-206.649709813447	-638.477441497641
1276.36585473012	-206.649709813447	-640.655167870351
1278.10240691342	-204.913157630141	-642.836513393284
1279.83895909673	-203.176605446835	-645.021478066438
1281.57551128004	-203.176605446835	-647.210061889815
1283.31206346334	-201.440053263529	-649.402264863413
1285.04861564665	-199.703501080222	-651.598086987233
1286.78516782995	-197.966948896916	-653.797528261275
1288.52172001326	-197.966948896916	-656.000588685539
1290.25827219657	-196.23039671361	-658.207268260025
1291.99482437987	-194.493844530303	-660.417566984733
1293.73137656318	-192.757292346997	-662.631484859663
1295.46792874649	-191.020740163691	-664.849021884814
1297.20448092979	-189.284187980385	-667.070178060188
1298.9410331131	-187.547635797078	-669.294953385783
1300.6775852964	-185.811083613772	-671.523347861601
1302.41413747971	-184.074531430466	-673.75536148764
1304.15068966302	-182.337979247159	-675.990994263901
1305.88724184632	-182.337979247159	-678.230246190384
1307.62379402963	-180.601427063853	-680.473117267089
1309.36034621294	-178.864874880547	-682.719607494016
1309.36034621294	-177.128322697241	-682.719607494016
1311.09689839624	-175.391770513934	-684.969716871165
1312.83345057955	-173.655218330628	-687.223445398536
1314.57000276285	-171.918666147322	-689.480793076128
1316.30655494616	-170.182113964016	-691.741759903943
1318.04310712947	-168.445561780709	-694.006345881979
1319.77965931277	-166.709009597403	-696.274551010237
1321.51621149608	-164.972457414097	-698.546375288718
1323.25276367939	-163.23590523079	-700.82181871742
1324.98931586269	-161.499353047484	-703.100881296344
1326.725868046	-159.762800864178	-705.38356302549
1326.725868046	-158.026248680872	-705.38356302549
1328.4624202293	-156.289696497565	-707.669863904858
1330.19897241261	-154.553144314259	-709.959783934448
1331.93552459592	-152.816592130953	-712.253323114259
1333.67207677922	-151.080039947646	-714.550481444293
1333.67207677922	-149.34348776434	-714.550481444293
1333.67207677922	-147.606935581034	-714.550481444293
1335.40862896253	-145.870383397728	-716.851258924548
1337.14518114584	-144.133831214421	-719.155655555026
1337.14518114584	-142.397279031115	-719.155655555026
1338.88173332914	-140.660726847809	-721.463671335725
1338.88173332914	-138.924174664502	-721.463671335725
1340.61828551245	-137.187622481196	-723.775306266646
1342.35483769575	-135.45107029789	-726.090560347789
1344.09138987906	-133.714518114584	-728.409433579154
1344.09138987906	-131.977965931277	-728.409433579154
1344.09138987906	-130.241413747971	-728.409433579154
1345.82794206237	-128.504861564665	-730.731925960741
1347.56449424567	-126.768309381358	-733.05803749255
1347.56449424567	-125.031757198052	-733.05803749255
1349.30104642898	-123.295205014746	-735.387768174581
1351.03759861229	-121.55865283144	-737.721118006833
1351.03759861229	-119.822100648133	-737.721118006833
1352.77415079559	-118.085548464827	-740.058086989308
1354.5107029789	-116.348996281521	-742.398675122005
1354.5107029789	-114.612444098215	-742.398675122005
1356.24725516221	-112.875891914908	-744.742882404923
1356.24725516221	-111.139339731602	-744.742882404923
1357.98380734551	-109.402787548296	-747.090708838063
1357.98380734551	-107.666235364989	-747.090708838063
1357.98380734551	-105.929683181683	-747.090708838063
1359.72035952882	-104.193130998377	-749.442154421425
1359.72035952882	-102.456578815071	-749.442154421425
1361.45691171212	-100.720026631764	-751.79721915501
1361.45691171212	-98.983474448458	-751.79721915501
1361.45691171212	-97.2469222651517	-751.79721915501
1363.19346389543	-95.5103700818454	-754.155903038815
1363.19346389543	-93.7738178985391	-754.155903038815
1364.93001607874	-92.0372657152329	-756.518206072843
1364.93001607874	-90.3007135319266	-756.518206072843
1364.93001607874	-88.5641613486203	-756.518206072843
1366.66656826204	-86.827609165314	-758.884128257093
1366.66656826204	-85.0910569820078	-758.884128257093
1368.40312044535	-83.3545047987015	-761.253669591565
1368.40312044535	-81.6179526153952	-761.253669591565
1368.40312044535	-79.8814004320889	-761.253669591565
1368.40312044535	-78.1448482487826	-761.253669591565
1370.13967262866	-76.4082960654763	-763.626830076259
1370.13967262866	-74.6717438821701	-763.626830076259
1371.87622481196	-72.9351916988638	-766.003609711174
1371.87622481196	-71.1986395155575	-766.003609711174
1371.87622481196	-69.4620873322512	-766.003609711174
1371.87622481196	-67.7255351489449	-766.003609711174
1371.87622481196	-65.9889829656387	-766.003609711174
1371.87622481196	-64.2524307823324	-766.003609711174
1373.61277699527	-62.5158785990261	-768.384008496311
1373.61277699527	-60.7793264157198	-768.384008496311
1373.61277699527	-59.0427742324135	-768.384008496311
1373.61277699527	-57.3062220491073	-768.384008496311
1375.34932917857	-55.569669865801	-770.768026431671
1375.34932917857	-53.8331176824947	-770.768026431671
1375.34932917857	-52.0965654991884	-770.768026431671
1375.34932917857	-50.3600133158821	-770.768026431671
1375.34932917857	-48.6234611325759	-770.768026431671
1375.34932917857	-46.8869089492696	-770.768026431671
1375.34932917857	-45.1503567659633	-770.768026431671
1375.34932917857	-43.413804582657	-770.768026431671
1375.34932917857	-41.6772523993507	-770.768026431671
1375.34932917857	-39.9407002160445	-770.768026431671
1375.34932917857	-38.2041480327382	-770.768026431671
1375.34932917857	-36.4675958494319	-770.768026431671
1375.34932917857	-34.7310436661256	-770.768026431671
1375.34932917857	-32.9944914828193	-770.768026431671
1375.34932917857	-31.2579392995131	-770.768026431671
1375.34932917857	-29.5213871162068	-770.768026431671
1375.34932917857	-27.7848349329005	-770.768026431671
1375.34932917857	-26.0482827495942	-770.768026431671
1375.34932917857	-24.3117305662879	-770.768026431671
1375.34932917857	-22.5751783829816	-770.768026431671
1375.34932917857	-20.8386261996754	-770.768026431671
1375.34932917857	-19.1020740163691	-770.768026431671
1375.34932917857	-17.3655218330628	-770.768026431671
1375.34932917857	-15.6289696497565	-770.768026431671
1375.34932917857	-13.8924174664502	-770.768026431671
1375.34932917857	-12.155865283144	-770.768026431671
1375.34932917857	-10.4193130998377	-770.768026431671
1373.61277699527	-8.6827609165314	-768.384008496311
1373.61277699527	-6.94620873322512	-768.384008496311
1373.61277699527	-5.20965654991884	-768.384008496311
1371.87622481196	-3.47310436661256	-766.003609711174
1371.87622481196	-1.73655218330628	-766.003609711174
1371.87622481196	0	-766.003609711174
1371.87622481196	1.73655218330628	-766.003609711174
1371.87622481196	3.47310436661256	-766.003609711174
1371.87622481196	5.20965654991884	-766.003609711174
1371.87622481196	6.94620873322512	-766.003609711174
1371.87622481196	8.6827609165314	-766.003609711174
1370.13967262866	10.4193130998377	-763.626830076259
1370.13967262866	12.155865283144	-763.626830076259
1370.13967262866	13.8924174664502	-763.626830076259
1368.40312044535	15.6289696497565	-761.253669591565
1368.40312044535	17.3655218330628	-761.253669591565
1368.40312044535	19.1020740163691	-761.253669591565
1368.40312044535	20.8386261996754	-761.253669591565
1368.40312044535	22.5751783829816	-761.253669591565
1366.66656826204	24.3117305662879	-758.884128257093
1366.66656826204	26.0482827495942	-758.884128257093
1366.66656826204	27.7848349329005	-758.884128257093
1364.93001607874	29.5213871162068	-756.518206072843
1364.93001607874	31.2579392995131	-756.518206072843
1364.93001607874	32.9944914828193	-756.518206072843
1363.19346389543	34.7310436661256	-754.155903038815
1363.19346389543	36.4675958494319	-754.155903038815
1363.19346389543	38.2041480327382	-754.155903038815
1361.45691171212	39.9407002160445	-751.79721915501
1361.45691171212	41.6772523993507	-751.79721915501
1361.45691171212	43.413804582657	-751.79721915501
1361.45691171212	45.1503567659633	-751.79721915501
1359.72035952882	46.8869089492696	-749.442154421425
1359.72035952882	48.6234611325759	-749.442154421425
1357.98380734551	50.3600133158821	-747.090708838063
1357.98380734551	52.0965654991884	-747.090708838063
1356.24725516221	53.8331176824947	-744.742882404923
1356.24725516221	55.569669865801	-744.742882404923
1354.5107029789	57.3062220491073	-742.398675122005
1354.5107029789	59.0427742324135	-742.398675122005
1352.77415079559	60.7793264157198	-740.058086989308
1351.03759861229	62.5158785990261	-737.721118006833
1351.03759861229	64.2524307823324	-737.721118006833
1351.03759861229	65.9889829656387	-737.721118006833
1349.30104642898	67.7255351489449	-735.387768174581
1349.30104642898	69.4620873322512	-735.387768174581
1347.56449424567	71.1986395155575	-733.05803749255
1347.56449424567	72.9351916988638	-733.05803749255
1347.56449424567	74.6717438821701	-733.05803749255
1345.82794206237	76.4082960654763	-730.731925960741
1344.09138987906	78.1448482487826	-728.409433579154
1344.09138987906	79.8814004320889	-728.409433579154
1344.09138987906	81.6179526153952	-728.409433579154
1342.35483769575	83.3545047987015	-726.090560347789
1340.61828551245	85.0910569820078	-723.775306266646
1340.61828551245	86.827609165314	-723.775306266646
1340.61828551245	88.5641613486203	-723.775306266646
1340.61828551245	90.3007135319266	-723.775306266646
1338.88173332914	92.0372657152329	-721.463671335725
1337.14518114584	93.7738178985391	-719.155655555026
1337.14518114584	95.5103700818454	-719.155655555026
1335.40862896253	97.2469222651517	-716.851258924548
1335.40862896253	98.983474448458	-716.851258924548
1333.67207677922	100.720026631764	-714.550481444293
1333.67207677922	102.456578815071	-714.550481444293
1331.93552459592	104.193130998377	-712.253323114259
1331.93552459592	105.929683181683	-712.253323114259
1330.19897241261	107.666235364989	-709.959783934448
1330.19897241261	109.402787548296	-709.959783934448
1330.19897241261	111.139339731602	-709.959783934448
1328.4624202293	112.875891914908	-707.669863904858
1326.725868046	114.612444098215	-705.38356302549
1326.725868046	116.348996281521	-705.38356302549
1326.725868046	118.085548464827	-705.38356302549
1326.725868046	119.822100648133	-705.38356302549
1324.98931586269	121.55865283144	-703.100881296344
1323.25276367939	123.295205014746	-700.82181871742
1323.25276367939	125.031757198052	-700.82181871742
1323.25276367939	126.768309381358	-700.82181871742
1323.25276367939	128.504861564665	-700.82181871742
1321.51621149608	130.241413747971	-698.546375288718
1321.51621149608	131.977965931277	-698.546375288718
1319.77965931277	133.714518114584	-696.274551010237
1319.77965931277	135.45107029789	-696.274551010237
1319.77965931277	137.187622481196	-696.274551010237
1318.04310712947	138.924174664502	-694.006345881979
1316.30655494616	140.660726847809	-691.741759903943
1316.30655494616	142.397279031115	-691.741759903943
1314.57000276285	144.133831214421	-689.480793076128
1314.57000276285	145.870383397728	-689.480793076128
1312.83345057955	147.606935581034	-687.223445398536
1312.83345057955	149.34348776434	-687.223445398536
1311.09689839624	151.080039947646	-684.969716871165
1311.09689839624	152.816592130953	-684.969716871165
1309.36034621294	154.553144314259	-682.719607494016
1309.36034621294	156.289696497565	-682.719607494016
1307.62379402963	158.026248680872	-680.473117267089
1305.88724184632	159.762800864178	-678.230246190384
1305.88724184632	161.499353047484	-678.230246190384
1305.88724184632	163.23590523079	-678.230246190384
1304.15068966302	164.972457414097	-675.990994263901
1302.41413747971	166.709009597403	-673.75536148764
1302.41413747971	168.445561780709	-673.75536148764
1300.6775852964	170.182113964016	-671.523347861601
1300.6775852964	171.918666147322	-671.523347861601
1298.9410331131	173.655218330628	-669.294953385783
1298.9410331131	175.391770513934	-669.294953385783
1297.20448092979	177.128322697241	-667.070178060188
1295.46792874649	178.864874880547	-664.849021884814
1295.46792874649	180.601427063853	-664.849021884814
1293.73137656318	182.337979247159	-662.631484859663
1291.99482437987	184.074531430466	-660.417566984733
1290.25827219657	185.811083613772	-658.207268260025
1290.25827219657	187.547635797078	-658.207268260025
1288.52172001326	189.284187980385	-656.000588685539
1288.52172001326	191.020740163691	-656.000588685539
1286.78516782995	192.757292346997	-653.797528261275
1285.04861564665	194.493844530303	-651.598086987233
1283.31206346334	196.23039671361	-649.402264863413
1281.57551128004	197.966948896916	-647.210061889815
1281.57551128004	199.703501080222	-647.210061889815
1281.57551128004	201.440053263529	-647.210061889815
1279.83895909673	203.176605446835	-645.021478066438
1278.10240691342	204.913157630141	-642.836513393284
1278.10240691342	206.649709813447	-642.836513393284
1276.36585473012	208.386261996754	-640.655167870351
1274.62930254681	210.12281418006	-638.477441497641
1274.62930254681	211.859366363366	-638.477441497641
1274.62930254681	213.595918546673	-638.477441497641
1272.8927503635	215.332470729979	-636.303334275152
1271.1561981802	217.069022913285	-634.132846202885
1271.1561981802	218.805575096591	-634.132846202885
1269.41964599689	220.542127279898	-631.96597728084
1267.68309381358	222.278679463204	-629.802727509017
1267.68309381358	224.01523164651	-629.802727509017
1265.94654163028	225.751783829816	-627.643096887416
1264.20998944697	227.488336013123	-625.487085416037
1264.20998944697	229.224888196429	-625.487085416037
1262.47343726367	230.961440379735	-623.334693094879
1260.73688508036	232.697992563042	-621.185919923944
1259.00033289705	234.434544746348	-619.04076590323
1257.26378071375	236.171096929654	-616.899231032739
1257.26378071375	237.90764911296	-616.899231032739
1257.26378071375	239.644201296267	-616.899231032739
1255.52722853044	241.380753479573	-614.761315312469
1253.79067634713	243.117305662879	-612.627018742421
1253.79067634713	244.853857846186	-612.627018742421
1252.05412416383	246.590410029492	-610.496341322596
1250.31757198052	248.326962212798	-608.369283052992
1250.31757198052	250.063514396104	-608.369283052992
1248.58101979722	251.800066579411	-606.245843933609
1246.84446761391	253.536618762717	-604.126023964449
1246.84446761391	255.273170946023	-604.126023964449
1246.84446761391	257.00972312933	-604.126023964449
1245.1079154306	258.746275312636	-602.009823145511
1243.3713632473	260.482827495942	-599.897241476795
1243.3713632473	262.219379679248	-599.897241476795
1243.3713632473	263.955931862555	-599.897241476795
1241.63481106399	265.692484045861	-597.7882789583
1239.89825888068	267.429036229167	-595.682935590028
1239.89825888068	269.165588412473	-595.682935590028
1238.16170669738	270.90214059578	-593.581211371977
1236.42515451407	272.638692779086	-591.483106304149
1236.42515451407	274.375244962392	-591.483106304149
1234.68860233077	276.111797145699	-589.388620386542
1232.95205014746	277.848349329005	-587.297753619157
1232.95205014746	279.584901512311	-587.297753619157
1231.21549796415	281.321453695617	-585.210506001994
1229.47894578085	283.058005878924	-583.126877535053
1229.47894578085	284.79455806223	-583.126877535053
1227.74239359754	286.531110245536	-581.046868218334
1226.00584141423	288.267662428843	-578.970478051836
1224.26928923093	290.004214612149	-576.897707035561
1222.53273704762	291.740766795455	-574.828555169508
1220.79618486432	293.477318978761	-572.763022453676
1219.05963268101	295.213871162068	-570.701108888067
1217.3230804977	296.950423345374	-568.642814472679
1215.5865283144	298.68697552868	-566.588139207513
1215.5865283144	300.423527711987	-566.588139207513
1215.5865283144	302.160079895293	-566.588139207513
1213.84997613109	303.896632078599	-564.537083092569
1212.11342394778	305.633184261905	-562.489646127847
1210.37687176448	307.369736445212	-560.445828313347
1208.64031958117	309.106288628518	-558.405629649069
1208.64031958117	310.842840811824	-558.405629649069
1206.90376739787	312.579392995131	-556.369050135012
1205.16721521456	312.579392995131	-554.336089771178
1203.43066303125	314.315945178437	-552.306748557566
1201.69411084795	316.052497361743	-550.281026494175
1201.69411084795	317.789049545049	-550.281026494175
1199.95755866464	319.525601728356	-548.258923581006
1198.22100648133	321.262153911662	-546.24043981806
1198.22100648133	322.998706094968	-546.24043981806
1196.48445429803	324.735258278275	-544.225575205335
1194.74790211472	326.471810461581	-542.214329742832
1193.01134993141	328.208362644887	-540.206703430551
1191.27479774811	329.944914828193	-538.202696268492
1189.5382455648	331.6814670115	-536.202308256655
1187.8016933815	333.418019194806	-534.205539395039
1186.06514119819	335.154571378112	-532.212389683646
1184.32858901488	335.154571378112	-530.222859122474
1182.59203683158	336.891123561418	-528.236947711525
1180.85548464827	338.627675744725	-526.254655450797
1179.11893246496	338.627675744725	-524.275982340291
1177.38238028166	340.364227928031	-522.300928380007
1175.64582809835	342.100780111337	-520.329493569946
1173.90927591505	343.837332294644	-518.361677910106
1172.17272373174	345.57388447795	-516.397481400488
1170.43617154843	345.57388447795	-514.436904041091
1168.69961936513	347.310436661256	-512.479945831917
1166.96306718182	349.046988844562	-510.526606772965
1165.22651499851	349.046988844562	-508.576886864234
1163.48996281521	350.783541027869	-506.630786105725
1161.7534106319	352.520093211175	-504.688304497439
1160.0168584486	354.256645394481	-502.749442039374
1158.28030626529	355.993197577788	-500.814198731531
1156.54375408198	357.729749761094	-498.88257457391
1154.80720189868	359.4663019444	-496.954569566511
1153.07064971537	361.202854127706	-495.030183709334
1151.33409753206	362.939406311013	-493.109417002379
1149.59754534876	362.939406311013	-491.192269445645
1147.86099316545	364.675958494319	-489.278741039134
1146.12444098215	366.412510677625	-487.368831782844
1144.38788879884	368.149062860932	-485.462541676777
1142.65133661553	369.885615044238	-483.559870720931
1140.91478443223	371.622167227544	-481.660818915307
1139.17823224892	373.35871941085	-479.765386259905
1137.44168006561	375.095271594157	-477.873572754725
1135.70512788231	376.831823777463	-475.985378399767
1133.968575699	378.568375960769	-474.100803195031
1132.23202351569	378.568375960769	-472.219847140517
1130.49547133239	380.304928144075	-470.342510236224
1128.75891914908	380.304928144075	-468.468792482154
1127.02236696578	382.041480327382	-466.598693878305
1125.28581478247	383.778032510688	-464.732214424679
1123.54926259916	383.778032510688	-462.869354121274
1121.81271041586	385.514584693994	-461.010112968091
1120.07615823255	387.251136877301	-459.15449096513
1118.33960604924	388.987689060607	-457.302488112391
1116.60305386594	390.724241243913	-455.454104409874
1114.86650168263	392.460793427219	-453.609339857579
1113.12994949933	394.197345610526	-451.768194455506
1111.39339731602	394.197345610526	-449.930668203654
1109.65684513271	394.197345610526	-448.096761102025
1107.92029294941	395.933897793832	-446.266473150617
1106.1837407661	397.670449977138	-444.439804349432
1104.44718858279	399.407002160445	-442.616754698468
1102.71063639949	401.143554343751	-440.797324197726
1100.97408421618	401.143554343751	-438.981512847206
1099.23753203288	402.880106527057	-437.169320646908
1097.50097984957	404.616658710363	-435.360747596832
1095.76442766626	404.616658710363	-433.555793696978
1094.02787548296	406.35321089367	-431.754458947345
1092.29132329965	408.089763076976	-429.956743347935
1090.55477111634	409.826315260282	-428.162646898746
1088.81821893304	411.562867443589	-426.37216959978
1087.08166674973	411.562867443589	-424.585311451035
1085.34511456643	413.299419626895	-422.802072452512
1083.60856238312	415.035971810201	-421.022452604211
1081.87201019981	415.035971810201	-419.246451906133
1080.13545801651	415.035971810201	-417.474070358276
1078.3989058332	416.772523993507	-415.70530796064
1076.66235364989	418.509076176814	-413.940164713227
1074.92580146659	418.509076176814	-412.178640616036
1073.18924928328	418.509076176814	-410.420735669066
1071.45269709998	420.24562836012	-408.666449872319
1069.71614491667	421.982180543426	-406.915783225793
1067.97959273336	421.982180543426	-405.16873572949
1066.24304055006	421.982180543426	-403.425307383408
1064.50648836675	423.718732726732	-401.685498187548
1062.76993618344	425.455284910039	-399.94930814191
1061.03338400014	425.455284910039	-398.216737246494
1059.29683181683	427.191837093345	-396.4877855013
1057.56027963352	428.928389276651	-394.762452906327
1055.82372745022	428.928389276651	-393.040739461577
1054.08717526691	428.928389276651	-391.322645167049
1052.35062308361	430.664941459958	-389.608170022742
1050.6140709003	430.664941459958	-387.897314028657
1048.87751871699	432.401493643264	-386.190077184795
1047.14096653369	432.401493643264	-384.486459491154
1045.40441435038	432.401493643264	-382.786460947735
1043.66786216707	434.13804582657	-381.090081554538
1041.93130998377	435.874598009876	-379.397321311563
1040.19475780046	435.874598009876	-377.70818021881
1038.45820561716	435.874598009876	-376.022658276279
1036.72165343385	437.611150193183	-374.340755483969
1034.98510125054	439.347702376489	-372.662471841882
1033.24854906724	439.347702376489	-370.987807350016
1031.51199688393	439.347702376489	-369.316762008373
1029.77544470062	441.084254559795	-367.64933581695
1028.03889251732	442.820806743102	-365.985528775751
1026.30234033401	442.820806743102	-364.325340884773
1024.56578815071	442.820806743102	-362.668772144017
1022.8292359674	442.820806743102	-361.015822553483
1021.09268378409	444.557358926408	-359.366492113171
1019.35613160079	446.293911109714	-357.72078082308
1017.61957941748	446.293911109714	-356.078688683212
1015.88302723417	446.293911109714	-354.440215693565
1014.14647505087	448.03046329302	-352.805361854141
1012.40992286756	449.767015476327	-351.174127164938
1010.67337068426	449.767015476327	-349.546511625957
1008.93681850095	449.767015476327	-347.922515237198
1007.20026631764	449.767015476327	-346.302137998661
1005.46371413434	449.767015476327	-344.685379910346
1003.72716195103	451.503567659633	-343.072240972253
1001.99060976772	451.503567659633	-341.462721184382
1000.25405758442	453.240119842939	-339.856820546733
998.517505401111	453.240119842939	-338.254539059305
996.780953217805	453.240119842939	-336.6558767221
995.044401034499	453.240119842939	-335.060833535116
993.307848851192	454.976672026246	-333.469409498354
991.571296667886	456.713224209552	-331.881604611815
989.83474448458	456.713224209552	-330.297418875497
988.098192301274	456.713224209552	-328.716852289401
986.361640117967	458.449776392858	-327.139904853527
984.625087934661	460.186328576164	-325.566576567875
982.888535751355	460.186328576164	-323.996867432444
981.151983568049	460.186328576164	-322.430777447236
979.415431384742	460.186328576164	-320.86830661225
977.678879201436	460.186328576164	-319.309454927485
975.94232701813	461.922880759471	-317.754222392942
974.205774834824	463.659432942777	-316.202609008622
972.469222651517	463.659432942777	-314.654614774523
970.732670468211	463.659432942777	-313.110239690646
968.996118284905	463.659432942777	-311.569483756991
967.259566101598	465.395985126083	-310.032346973558
965.523013918292	467.132537309389	-308.498829340347
963.786461734986	467.132537309389	-306.968930857357
962.04990955168	467.132537309389	-305.44265152459
960.313357368373	467.132537309389	-303.919991342045
958.576805185067	468.869089492696	-302.400950309721
956.840253001761	468.869089492696	-300.885528427619
955.103700818454	470.605641676002	-299.37372569574
953.367148635148	470.605641676002	-297.865542114082
951.630596451842	470.605641676002	-296.360977682646
949.894044268535	470.605641676002	-294.860032401432
948.157492085229	472.342193859308	-293.36270627044
946.420939901923	472.342193859308	-291.86899928967
944.684387718617	474.078746042615	-290.378911459121
942.94783553531	474.078746042615	-288.892442778795
941.211283352004	474.078746042615	-287.409593248691
939.474731168698	474.078746042615	-285.930362868808
937.738178985392	474.078746042615	-284.454751639147
936.001626802085	475.815298225921	-282.982759559709
934.265074618779	475.815298225921	-281.514386630492
932.528522435473	475.815298225921	-280.049632851497
930.791970252166	477.551850409227	-278.588498222724
929.05541806886	477.551850409227	-277.130982744173
927.318865885554	477.551850409227	-275.677086415843
925.582313702248	477.551850409227	-274.226809237736
923.845761518941	479.288402592533	-272.780151209851
922.109209335635	481.02495477584	-271.337112332187
920.372657152329	481.02495477584	-269.897692604746
918.636104969022	481.02495477584	-268.461892027526
916.899552785716	481.02495477584	-267.029710600528
915.16300060241	481.02495477584	-265.601148323752
913.426448419104	481.02495477584	-264.176205197198
911.689896235797	482.761506959146	-262.754881220866
909.953344052491	482.761506959146	-261.337176394756
908.216791869185	482.761506959146	-259.923090718868
906.480239685878	482.761506959146	-258.512624193201
904.743687502572	484.498059142452	-257.105776817757
903.007135319266	484.498059142452	-255.702548592534
901.27058313596	484.498059142452	-254.302939517534
899.534030952653	484.498059142452	-252.906949592755
897.797478769347	484.498059142452	-251.514578818198
896.060926586041	484.498059142452	-250.125827193864
894.324374402735	484.498059142452	-248.74069471975
892.587822219428	484.498059142452	-247.359181395859
890.851270036122	486.234611325759	-245.98128722219
889.114717852816	486.234611325759	-244.607012198743
887.378165669509	486.234611325759	-243.236356325518
885.641613486203	487.971163509065	-241.869319602514
883.905061302897	487.971163509065	-240.505902029733
882.168509119591	487.971163509065	-239.146103607173
880.431956936284	487.971163509065	-237.789924334835
878.695404752978	487.971163509065	-236.437364212719
876.958852569672	487.971163509065	-235.088423240826
875.222300386365	487.971163509065	-233.743101419153
873.485748203059	487.971163509065	-232.401398747703
871.749196019753	489.707715692371	-231.063315226475
870.012643836447	489.707715692371	-229.728850855469
868.27609165314	489.707715692371	-228.398005634685
866.539539469834	491.444267875677	-227.070779564122
864.802987286528	491.444267875677	-225.747172643782
863.066435103221	491.444267875677	-224.427184873663
861.329882919915	491.444267875677	-223.110816253766
859.593330736609	491.444267875677	-221.798066784091
857.856778553303	491.444267875677	-220.488936464638
856.120226369996	493.180820058984	-219.183425295407
854.38367418669	493.180820058984	-217.881533276398
852.647122003384	493.180820058984	-216.583260407611
850.910569820078	493.180820058984	-215.288606689046
849.174017636771	494.91737224229	-213.997572120702
847.437465453465	494.91737224229	-212.710156702581
845.700913270159	494.91737224229	-211.426360434681
843.964361086852	494.91737224229	-210.146183317003
842.227808903546	494.91737224229	-208.869625349548
840.49125672024	494.91737224229	-207.596686532314
838.754704536934	494.91737224229	-206.327366865302
837.018152353627	494.91737224229	-205.061666348512
835.281600170321	494.91737224229	-203.799584981944
833.545047987015	494.91737224229	-202.541122765597
831.808495803708	496.653924425596	-201.286279699473
830.071943620402	496.653924425596	-200.035055783571
828.335391437096	496.653924425596	-198.78745101789
826.59883925379	496.653924425596	-197.543465402432
824.862287070483	496.653924425596	-196.303098937195
823.125734887177	496.653924425596	-195.06635162218
821.389182703871	498.390476608903	-193.833223457387
819.652630520564	498.390476608903	-192.603714442816
817.916078337258	498.390476608903	-191.377824578467
816.179526153952	498.390476608903	-190.15555386434
814.442973970646	498.390476608903	-188.936902300435
812.706421787339	498.390476608903	-187.721869886751
810.969869604033	498.390476608903	-186.51045662329
809.233317420727	498.390476608903	-185.30266251005
807.496765237421	498.390476608903	-184.098487547033
805.760213054114	498.390476608903	-182.897931734237
804.023660870808	498.390476608903	-181.700995071663
802.287108687502	498.390476608903	-180.507677559311
800.550556504195	498.390476608903	-179.317979197181
798.814004320889	498.390476608903	-178.131899985273
797.077452137583	498.390476608903	-176.949439923587
795.340899954277	498.390476608903	-175.770599012123
793.60434777097	498.390476608903	-174.595377250881
791.867795587664	498.390476608903	-173.42377463986
790.131243404358	498.390476608903	-172.255791179061
788.394691221051	498.390476608903	-171.091426868485
786.658139037745	498.390476608903	-169.93068170813
784.921586854439	498.390476608903	-168.773555697997
783.185034671133	498.390476608903	-167.620048838086
781.448482487826	498.390476608903	-166.470161128397
779.71193030452	498.390476608903	-165.32389256893
777.975378121214	498.390476608903	-164.181243159685
776.238825937907	498.390476608903	-163.042212900662
774.502273754601	498.390476608903	-161.90680179186
772.765721571295	498.390476608903	-160.775009833281
771.029169387989	498.390476608903	-159.646837024923
769.292617204682	500.127028792209	-158.522283366787
767.556065021376	500.127028792209	-157.401348858874
765.81951283807	500.127028792209	-156.284033501182
764.082960654763	500.127028792209	-155.170337293712
762.346408471457	500.127028792209	-154.060260236464
760.609856288151	501.863580975515	-152.953802329438
758.873304104845	501.863580975515	-151.850963572634
757.136751921538	501.863580975515	-150.751743966051
755.400199738232	501.863580975515	-149.656143509691
753.663647554926	501.863580975515	-148.564162203552
751.92709537162	501.863580975515	-147.475800047636
750.190543188313	501.863580975515	-146.391057041941
748.453991005007	501.863580975515	-145.309933186468
746.717438821701	501.863580975515	-144.232428481217
744.980886638394	501.863580975515	-143.158542926188
743.244334455088	501.863580975515	-142.088276521381
741.507782271782	501.863580975515	-141.021629266796
739.771230088476	501.863580975515	-139.958601162433
738.034677905169	503.600133158821	-138.899192208292
736.298125721863	503.600133158821	-137.843402404372
734.561573538557	503.600133158821	-136.791231750675
732.82502135525	503.600133158821	-135.742680247199
731.088469171944	505.336685342128	-134.697747893945
729.351916988638	505.336685342128	-133.656434690913
727.615364805332	505.336685342128	-132.618740638104
725.878812622025	505.336685342128	-131.584665735516
724.142260438719	505.336685342128	-130.554209983149
722.405708255413	505.336685342128	-129.527373381005
720.669156072106	505.336685342128	-128.504155929083
718.9326038888	505.336685342128	-127.484557627383
717.196051705494	505.336685342128	-126.468578475904
715.459499522188	505.336685342128	-125.456218474648
713.722947338881	505.336685342128	-124.447477623613
711.986395155575	505.336685342128	-123.4423559228
710.249842972269	505.336685342128	-122.440853372209
708.513290788963	505.336685342128	-121.442969971841
706.776738605656	505.336685342128	-120.448705721694
705.04018642235	505.336685342128	-119.458060621768
703.303634239044	505.336685342128	-118.471034672065
701.567082055737	505.336685342128	-117.487627872584
699.830529872431	505.336685342128	-116.507840223325
698.093977689125	505.336685342128	-115.531671724287
696.357425505819	505.336685342128	-114.559122375472
694.620873322512	505.336685342128	-113.590192176878
692.884321139206	505.336685342128	-112.624881128506
691.1477689559	505.336685342128	-111.663189230356
689.411216772593	505.336685342128	-110.705116482428
687.674664589287	505.336685342128	-109.750662884722
685.938112405981	507.073237525434	-108.799828437238
684.201560222675	507.073237525434	-107.852613139976
682.465008039368	507.073237525434	-106.909016992936
680.728455856062	507.073237525434	-105.969039996117
678.991903672756	507.073237525434	-105.032682149521
677.255351489449	507.073237525434	-104.099943453146
675.518799306143	508.80978970874	-103.170823906993
673.782247122837	508.80978970874	-102.245323511063
672.045694939531	508.80978970874	-101.323442265354
670.309142756224	508.80978970874	-100.405180169867
668.572590572918	508.80978970874	-99.4905372246018
666.836038389612	508.80978970874	-98.5795134295587
665.099486206306	508.80978970874	-97.6721087847374
663.362934022999	508.80978970874	-96.7683232901381
661.626381839693	508.80978970874	-95.8681569457607
659.889829656387	508.80978970874	-94.9716097516051
658.15327747308	508.80978970874	-94.0786817076715
656.416725289774	508.80978970874	-93.1893728139598
654.680173106468	508.80978970874	-92.30368307047
652.943620923162	508.80978970874	-91.4216124772022
651.207068739855	508.80978970874	-90.5431610341562
649.470516556549	508.80978970874	-89.6683287413321
647.733964373243	508.80978970874	-88.7971155987299
645.997412189936	508.80978970874	-87.9295216063497
644.26086000663	508.80978970874	-87.0655467641913
642.524307823324	508.80978970874	-86.2051910722548
640.787755640018	508.80978970874	-85.3484545305403
639.051203456711	508.80978970874	-84.4953371390477
637.314651273405	508.80978970874	-83.645838897777
635.578099090099	508.80978970874	-82.7999598067281
633.841546906792	508.80978970874	-81.9576998659012
632.104994723486	508.80978970874	-81.1190590752962
630.36844254018	508.80978970874	-80.2840374349131
628.631890356874	508.80978970874	-79.4526349447519
626.895338173567	508.80978970874	-78.6248516048126
625.158785990261	508.80978970874	-77.8006874150953
623.422233806955	508.80978970874	-76.9801423755998
621.685681623649	508.80978970874	-76.1632164863262
619.949129440342	510.546341892047	-75.3499097472746
618.212577257036	510.546341892047	-74.5402221584449
616.47602507373	510.546341892047	-73.734153719837
614.739472890423	510.546341892047	-72.9317044314511
613.002920707117	510.546341892047	-72.132874293287
611.266368523811	510.546341892047	-71.3376633053449
609.529816340505	512.282894075353	-70.5460714676247
607.793264157198	512.282894075353	-69.7580987801264
606.056711973892	512.282894075353	-68.97374524285
604.320159790586	512.282894075353	-68.1930108557955
602.583607607279	512.282894075353	-67.4158956189629
600.847055423973	512.282894075353	-66.6423995323522
599.110503240667	512.282894075353	-65.8725225959635
597.373951057361	510.546341892047	-65.1062648097966
595.637398874054	510.546341892047	-64.3436261738517
593.900846690748	510.546341892047	-63.5846066881286
592.164294507442	510.546341892047	-62.8292063526275
590.427742324135	510.546341892047	-62.0774251673483
588.691190140829	508.80978970874	-61.3292631322909
586.954637957523	508.80978970874	-60.5847202474555
585.218085774217	508.80978970874	-59.843796512842
583.48153359091	508.80978970874	-59.1064919284504
581.744981407604	508.80978970874	-58.3728064942807
580.008429224298	507.073237525434	-57.6427402103329
578.271877040992	507.073237525434	-56.9162930766071
576.535324857685	507.073237525434	-56.193465093103
574.798772674379	505.336685342128	-55.474256259821
573.062220491073	505.336685342128	-54.7586665767608
571.325668307766	505.336685342128	-54.0466960439226
569.58911612446	505.336685342128	-53.3383446613062
567.852563941154	505.336685342128	-52.6336124289118
566.116011757847	503.600133158821	-51.9324993467392
564.379459574541	503.600133158821	-51.2350054147886
562.642907391235	501.863580975515	-50.54113063306
560.906355207929	501.863580975515	-49.8508750015531
559.169803024622	501.863580975515	-49.1642385202682
557.433250841316	501.863580975515	-48.4812211892052
555.69669865801	501.863580975515	-47.8018230083641
553.960146474703	501.863580975515	-47.1260439777449
552.223594291397	501.863580975515	-46.4538840973477
550.487042108091	501.863580975515	-45.7853433671723
548.750489924785	501.863580975515	-45.1204217872188
547.013937741478	501.863580975515	-44.4591193574873
545.277385558172	501.863580975515	-43.8014360779776
543.540833374866	501.863580975515	-43.1473719486899
541.80428119156	501.863580975515	-42.496926969624
540.067729008253	500.127028792209	-41.8501011407801
538.331176824947	500.127028792209	-41.2068944621581
536.594624641641	500.127028792209	-40.567306933758
534.858072458334	500.127028792209	-39.9313385555798
533.121520275028	500.127028792209	-39.2989893276235
531.384968091722	500.127028792209	-38.6702592498891
529.648415908416	498.390476608903	-38.0451483223766
527.911863725109	498.390476608903	-37.4236565450861
526.175311541803	498.390476608903	-36.8057839180174
524.438759358497	498.390476608903	-36.1915304411707
522.70220717519	498.390476608903	-35.5808961145458
520.965654991884	498.390476608903	-34.9738809381428
519.229102808578	498.390476608903	-34.3704849119618
517.492550625272	498.390476608903	-33.7707080360027
515.755998441965	498.390476608903	-33.1745503102655
514.019446258659	498.390476608903	-32.5820117347501
512.282894075353	498.390476608903	-31.9930923094567
510.546341892047	498.390476608903	-31.4077920343852
508.80978970874	498.390476608903	-30.8261109095356
507.073237525434	498.390476608903	-30.2480489349079
505.336685342128	498.390476608903	-29.6736061105022
503.600133158821	498.390476608903	-29.1027824363183
501.863580975515	498.390476608903	-28.5355779123563
500.127028792209	498.390476608903	-27.9719925386163
498.390476608903	498.390476608903	-27.4120263150981
496.653924425596	498.390476608903	-26.8556792418018
494.91737224229	498.390476608903	-26.3029513187275
493.180820058984	498.390476608903	-25.7538425458751
491.444267875677	498.390476608903	-25.2083529232446
489.707715692371	498.390476608903	-24.666482450836
487.971163509065	498.390476608903	-24.1282311286492
486.234611325759	496.653924425596	-23.5935989566844
484.498059142452	496.653924425596	-23.0625859349415
482.761506959146	496.653924425596	-22.5351920634206
481.02495477584	498.390476608903	-22.0114173421215
479.288402592533	498.390476608903	-21.4912617710443
477.551850409227	498.390476608903	-20.974725350189
475.815298225921	498.390476608903	-20.4618080795557
474.078746042615	496.653924425596	-19.9525099591442
472.342193859308	496.653924425596	-19.4468309889547
470.605641676002	494.91737224229	-18.944771168987
468.869089492696	494.91737224229	-18.4463304992413
467.132537309389	494.91737224229	-17.9515089797175
465.395985126083	494.91737224229	-17.4603066104156
463.659432942777	494.91737224229	-16.9727233913356
461.922880759471	494.91737224229	-16.4887593224775
460.186328576164	494.91737224229	-16.0084144038413
458.449776392858	494.91737224229	-15.531688635427
456.713224209552	494.91737224229	-15.0585820172346
454.976672026246	494.91737224229	-14.5890945492641
453.240119842939	493.180820058984	-14.1232262315156
451.503567659633	493.180820058984	-13.6609770639889
449.767015476327	493.180820058984	-13.2023470466842
448.03046329302	493.180820058984	-12.7473361796013
446.293911109714	493.180820058984	-12.2959444627404
444.557358926408	491.444267875677	-11.8481718961013
442.820806743102	491.444267875677	-11.4040184796842
441.084254559795	491.444267875677	-10.963484213489
439.347702376489	491.444267875677	-10.5265690975157
437.611150193183	491.444267875677	-10.0932731317643
435.874598009876	491.444267875677	-9.66359631623479
434.13804582657	489.707715692371	-9.2375386509272
432.401493643264	489.707715692371	-8.81510013584153
430.664941459958	489.707715692371	-8.39628077097775
428.928389276651	487.971163509065	-7.98108055633588
427.191837093345	487.971163509065	-7.56949949191591
425.455284910039	487.971163509065	-7.16153757771788
423.718732726732	487.971163509065	-6.75719481374173
421.982180543426	487.971163509065	-6.35647119998748
420.24562836012	487.971163509065	-5.95936673645515
418.509076176814	487.971163509065	-5.56588142314474
416.772523993507	487.971163509065	-5.17601526005622
415.035971810201	487.971163509065	-4.78976824718961
413.299419626895	486.234611325759	-4.40714038454492
411.562867443589	486.234611325759	-4.02813167212211
409.826315260282	486.234611325759	-3.65274210992122
408.089763076976	486.234611325759	-3.28097169794225
406.35321089367	486.234611325759	-2.91282043618517
404.616658710363	486.234611325759	-2.54828832465001
402.880106527057	484.498059142452	-2.18737536333676
401.143554343751	484.498059142452	-1.8300815522454
399.407002160445	484.498059142452	-1.47640689137595
397.670449977138	484.498059142452	-1.12635138072842
395.933897793832	484.498059142452	-0.779915020302784
394.197345610526	484.498059142452	-0.437097810099067
392.460793427219	484.498059142452	-0.0978997501172465
390.724241243913	484.498059142452	0.237679159642656
388.987689060607	484.498059142452	0.569638919180658
387.251136877301	482.761506959146	0.897979528496744
385.514584693994	482.761506959146	1.22270098759094
383.778032510688	482.761506959146	1.54380329646321
382.041480327382	482.761506959146	1.86128645511359
380.304928144075	482.761506959146	2.17515046354205
378.568375960769	481.02495477584	2.48539532174862
376.831823777463	481.02495477584	2.79202102973326
375.095271594157	481.02495477584	3.09502758749601
373.35871941085	481.02495477584	3.39441499503684
371.622167227544	481.02495477584	3.69018325235577
369.885615044238	481.02495477584	3.98233235945279
368.149062860932	481.02495477584	4.27086231632791
366.412510677625	481.02495477584	4.55577312298112
364.675958494319	481.02495477584	4.83706477941242
362.939406311013	481.02495477584	5.11473728562181
361.202854127706	479.288402592533	5.3887906416093
359.4663019444	479.288402592533	5.65922484737489
357.729749761094	477.551850409227	5.92603990291855
355.993197577788	477.551850409227	6.18923580824031
354.256645394481	477.551850409227	6.44881256334017
352.520093211175	477.551850409227	6.70477016821812
350.783541027869	475.815298225921	6.95710862287417
349.046988844562	475.815298225921	7.20582792730831
347.310436661256	475.815298225921	7.45092808152053
345.57388447795	474.078746042615	7.69240908551086
343.837332294644	474.078746042615	7.93027093927927
342.100780111337	474.078746042615	8.16451364282577
340.364227928031	474.078746042615	8.39513719615037
338.627675744725	474.078746042615	8.62214159925307
336.891123561418	474.078746042615	8.84552685213385
335.154571378112	474.078746042615	9.06529295479274
333.418019194806	474.078746042615	9.28143990722971
331.6814670115	474.078746042615	9.49396770944477
329.944914828193	474.078746042615	9.70287636143793
328.208362644887	472.342193859308	9.90816586320918
326.471810461581	472.342193859308	10.1098362147585
324.735258278275	470.605641676002	10.307887416086
322.998706094968	470.605641676002	10.5023194671915
321.262153911662	470.605641676002	10.6931323680751
319.525601728356	470.605641676002	10.8803261187368
317.789049545049	470.605641676002	11.0639007191766
316.052497361743	470.605641676002	11.2438561693945
314.315945178437	468.869089492696	11.4201924693905
312.579392995131	468.869089492696	11.5929096191646
310.842840811824	467.132537309389	11.7620076187168
309.106288628518	467.132537309389	11.9274864680471
307.369736445212	465.395985126083	12.0893461671554
305.633184261905	463.659432942777	12.2475867160419
303.896632078599	461.922880759471	12.4022081147064
302.160079895293	461.922880759471	12.5532103631491
300.423527711987	460.186328576164	12.7005934613698
298.68697552868	460.186328576164	12.8443574093686
296.950423345374	460.186328576164	12.9845022071456
295.213871162068	460.186328576164	13.1210278547006
293.477318978761	460.186328576164	13.2539343520337
291.740766795455	461.922880759471	13.3832216991449
290.004214612149	461.922880759471	13.5088898960342
288.267662428843	460.186328576164	13.6309389427016
286.531110245536	460.186328576164	13.749368839147
284.79455806223	458.449776392858	13.8641795853706
283.058005878924	458.449776392858	13.9753711813723
281.321453695617	456.713224209552	14.082943627152
279.584901512311	456.713224209552	14.1868969227099
277.848349329005	456.713224209552	14.2872310680458
276.111797145699	456.713224209552	14.3839460631599
274.375244962392	456.713224209552	14.477041908052
272.638692779086	456.713224209552	14.5665186027222
270.90214059578	456.713224209552	14.6523761471705
269.165588412473	456.713224209552	14.7346145413969
267.429036229167	454.976672026246	14.8132337854014
265.692484045861	454.976672026246	14.888233879184
263.955931862555	453.240119842939	14.9596148227447
262.219379679248	453.240119842939	15.0273766160835
260.482827495942	453.240119842939	15.0915192592003
258.746275312636	453.240119842939	15.1520427520953
257.00972312933	451.503567659633	15.2089470947684
255.273170946023	449.767015476327	15.2622322872195
253.536618762717	449.767015476327	15.3118983294488
251.800066579411	449.767015476327	15.3579452214561
250.063514396104	448.03046329302	15.4003729632415
248.326962212798	446.293911109714	15.439181554805
246.590410029492	444.557358926408	15.4743709961467
244.853857846186	442.820806743102	15.5059412872664
243.117305662879	441.084254559795	15.5338924281642
241.380753479573	439.347702376489	15.5582244188401
239.644201296267	439.347702376489	15.578937259294
237.90764911296	437.611150193183	15.5960309495261
236.171096929654	435.874598009876	15.6095054895363
234.434544746348	435.874598009876	15.6193608793245
232.697992563042	435.874598009876	15.6255971188909
230.961440379735	434.13804582657	15.6282142082354
229.224888196429	434.13804582657	15.6272121473579
227.488336013123	432.401493643264	15.6225909362585
225.751783829816	432.401493643264	15.6143505749373
224.01523164651	432.401493643264	15.6024910633941
222.278679463204	430.664941459958	15.587012401629
220.542127279898	428.928389276651	15.567914589642
218.805575096591	427.191837093345	15.5451976274331
217.069022913285	425.455284910039	15.5188615150023
215.332470729979	423.718732726732	15.4889062523496
213.595918546673	421.982180543426	15.455331839475
211.859366363366	420.24562836012	15.4181382763784
210.12281418006	418.509076176814	15.37732556306
208.386261996754	418.509076176814	15.3328936995196
206.649709813447	416.772523993507	15.2848426857574
204.913157630141	416.772523993507	15.2331725217732
203.176605446835	415.035971810201	15.1778832075672
201.440053263529	415.035971810201	15.1189747431392
199.703501080222	416.772523993507	15.0564471284893
197.966948896916	418.509076176814	14.9903003636175
196.23039671361	420.24562836012	14.9205344485238
194.493844530303	421.982180543426	14.8471493832082
192.757292346997	423.718732726732	14.7701451676707
191.020740163691	425.455284910039	14.6895218019113
