# Supplementary material for: Mechanics of Drosophila wing deployment
Source: Nat Commun. 2024 Dec 11;15:10577. doi: 10.1038/s41467-024-54527-0 (PMC11634967; doi:10.1038/s41467-024-54527-0)
Supplement: Supplementary file 18 — Source data [file 41467_2024_54527_MOESM18_ESM.zip › source_data/figS2c/figS2c_0001.txt]

x_um	y_um	z_um
0	0	-2.94310973879242
1.73655218330628	0	-3.1243477966308
3.47310436661256	-1.73655218330628	-3.30864288760397
5.20965654991884	-3.47310436661256	-3.49599501171194
6.94620873322512	-3.47310436661256	-3.68640416895471
8.6827609165314	-3.47310436661256	-3.87987035933227
10.4193130998377	-5.20965654991884	-4.07639358284463
12.155865283144	-6.94620873322512	-4.27597383949178
13.8924174664502	-6.94620873322512	-4.47861112927374
15.6289696497565	-8.6827609165314	-4.68430545219049
17.3655218330628	-8.6827609165314	-4.89305680824204
19.1020740163691	-8.6827609165314	-5.10486519742838
20.8386261996754	-8.6827609165314	-5.31973061974952
22.5751783829816	-10.4193130998377	-5.53765307520546
24.3117305662879	-10.4193130998377	-5.75863256379619
26.0482827495942	-12.155865283144	-5.98266908552173
27.7848349329005	-12.155865283144	-6.20976264038206
29.5213871162068	-13.8924174664502	-6.43991322837718
31.2579392995131	-15.6289696497565	-6.6731208495071
32.9944914828193	-17.3655218330628	-6.90938550377182
34.7310436661256	-19.1020740163691	-7.14870719117134
36.4675958494319	-19.1020740163691	-7.39108591170565
38.2041480327382	-20.8386261996754	-7.63652166537477
39.9407002160445	-20.8386261996754	-7.88501445217867
41.6772523993507	-22.5751783829816	-8.13656427211738
43.413804582657	-22.5751783829816	-8.39117112519088
45.1503567659633	-24.3117305662879	-8.64883501139918
46.8869089492696	-24.3117305662879	-8.90955593074227
48.6234611325759	-24.3117305662879	-9.17333388322016
50.3600133158821	-26.0482827495942	-9.44016886883285
52.0965654991884	-27.7848349329005	-9.71006088758034
53.8331176824947	-27.7848349329005	-9.98300993946262
55.569669865801	-27.7848349329005	-10.2590160244797
57.3062220491073	-27.7848349329005	-10.5380791426316
59.0427742324135	-27.7848349329005	-10.8201992939183
60.7793264157198	-29.5213871162068	-11.1053764783397
62.5158785990261	-29.5213871162068	-11.393610695896
64.2524307823324	-31.2579392995131	-11.6849019465871
65.9889829656387	-31.2579392995131	-11.9792502304129
67.7255351489449	-31.2579392995131	-12.2766555473736
69.4620873322512	-31.2579392995131	-12.577117897469
71.1986395155575	-31.2579392995131	-12.8806372806993
72.9351916988638	-32.9944914828193	-13.1872136970643
74.6717438821701	-32.9944914828193	-13.4968471465642
76.4082960654763	-34.7310436661256	-13.8095376291988
78.1448482487826	-34.7310436661256	-14.1252851449683
79.8814004320889	-34.7310436661256	-14.4440896938725
81.6179526153952	-34.7310436661256	-14.7659512759115
83.3545047987015	-36.4675958494319	-15.0908698910854
85.0910569820078	-38.2041480327382	-15.418845539394
86.827609165314	-38.2041480327382	-15.7498782208374
88.5641613486203	-38.2041480327382	-16.0839679354156
90.3007135319266	-39.9407002160445	-16.4211146831287
92.0372657152329	-39.9407002160445	-16.7613184639765
93.7738178985391	-41.6772523993507	-17.1045792779591
95.5103700818454	-41.6772523993507	-17.4508971250765
97.2469222651517	-41.6772523993507	-17.8002720053287
98.983474448458	-41.6772523993507	-18.1527039187157
100.720026631764	-43.413804582657	-18.5081928652375
102.456578815071	-43.413804582657	-18.8667388448941
104.193130998377	-45.1503567659633	-19.2283418576855
105.929683181683	-45.1503567659633	-19.5930019036117
107.666235364989	-45.1503567659633	-19.9607189826727
109.402787548296	-45.1503567659633	-20.3314930948685
111.139339731602	-46.8869089492696	-20.705324240199
112.875891914908	-46.8869089492696	-21.0822124186644
114.612444098215	-46.8869089492696	-21.4621576302646
116.348996281521	-48.6234611325759	-21.8451598749996
118.085548464827	-48.6234611325759	-22.2312191528693
119.822100648133	-48.6234611325759	-22.6203354638739
121.55865283144	-48.6234611325759	-23.0125088080133
123.295205014746	-48.6234611325759	-23.4077391852874
125.031757198052	-50.3600133158821	-23.8060265956964
126.768309381358	-50.3600133158821	-24.2073710392401
128.504861564665	-52.0965654991884	-24.6117725159187
130.241413747971	-52.0965654991884	-25.019231025732
131.977965931277	-52.0965654991884	-25.4297465686802
133.714518114584	-52.0965654991884	-25.8433191447631
135.45107029789	-52.0965654991884	-26.2599487539809
137.187622481196	-52.0965654991884	-26.6796353963334
138.924174664502	-52.0965654991884	-27.1023790718207
140.660726847809	-52.0965654991884	-27.5281797804429
142.397279031115	-52.0965654991884	-27.9570375221998
144.133831214421	-52.0965654991884	-28.3889522970915
145.870383397728	-53.8331176824947	-28.823924105118
147.606935581034	-53.8331176824947	-29.2619529462794
149.34348776434	-55.569669865801	-29.7030388205755
151.080039947646	-55.569669865801	-30.1471817280064
152.816592130953	-55.569669865801	-30.5943816685721
154.553144314259	-55.569669865801	-31.0446386422726
156.289696497565	-55.569669865801	-31.4979526491079
158.026248680872	-55.569669865801	-31.954323689078
159.762800864178	-55.569669865801	-32.4137517621829
161.499353047484	-55.569669865801	-32.8762368684226
163.23590523079	-55.569669865801	-33.3417790077971
164.972457414097	-55.569669865801	-33.8103781803064
166.709009597403	-55.569669865801	-34.2820343859504
168.445561780709	-57.3062220491073	-34.7567476247293
170.182113964016	-57.3062220491073	-35.234517896643
171.918666147322	-57.3062220491073	-35.7153452016915
173.655218330628	-57.3062220491073	-36.1992295398747
175.391770513934	-57.3062220491073	-36.6861709111928
177.128322697241	-57.3062220491073	-37.1761693156457
178.864874880547	-57.3062220491073	-37.6692247532333
180.601427063853	-57.3062220491073	-38.1653372239558
182.337979247159	-57.3062220491073	-38.6645067278131
184.074531430466	-57.3062220491073	-39.1667332648051
185.811083613772	-57.3062220491073	-39.672016834932
187.547635797078	-57.3062220491073	-40.1803574381936
189.284187980385	-57.3062220491073	-40.69175507459
191.020740163691	-57.3062220491073	-41.2062097441213
192.757292346997	-57.3062220491073	-41.7237214467873
194.493844530303	-59.0427742324135	-42.2442901825882
196.23039671361	-59.0427742324135	-42.7679159515238
197.966948896916	-59.0427742324135	-43.2945987535942
199.703501080222	-59.0427742324135	-43.8243385887994
201.440053263529	-59.0427742324135	-44.3571354571395
203.176605446835	-59.0427742324135	-44.8929893586143
204.913157630141	-59.0427742324135	-45.4319002932239
206.649709813447	-59.0427742324135	-45.9738682609683
208.386261996754	-59.0427742324135	-46.5188932618475
210.12281418006	-59.0427742324135	-47.0669752958615
211.859366363366	-59.0427742324135	-47.6181143630103
213.595918546673	-59.0427742324135	-48.1723104632939
215.332470729979	-59.0427742324135	-48.7295635967123
217.069022913285	-59.0427742324135	-49.2898737632655
218.805575096591	-57.3062220491073	-49.8532409629535
220.542127279898	-57.3062220491073	-50.4196651957763
222.278679463204	-57.3062220491073	-50.9891464617339
224.01523164651	-57.3062220491073	-51.5616847608263
225.751783829816	-57.3062220491073	-52.1372800930535
227.488336013123	-57.3062220491073	-52.7159324584154
229.224888196429	-57.3062220491073	-53.2976418569122
230.961440379735	-57.3062220491073	-53.8824082885438
232.697992563042	-57.3062220491073	-54.4702317533102
234.434544746348	-57.3062220491073	-55.0611122512113
236.171096929654	-57.3062220491073	-55.6550497822473
237.90764911296	-57.3062220491073	-56.252044346418
239.644201296267	-57.3062220491073	-56.8520959437236
241.380753479573	-57.3062220491073	-57.4552045741639
243.117305662879	-55.569669865801	-58.0613702377391
244.853857846186	-55.569669865801	-58.670592934449
246.590410029492	-55.569669865801	-59.2828726642938
248.326962212798	-55.569669865801	-59.8982094272733
250.063514396104	-55.569669865801	-60.5166032233876
251.800066579411	-55.569669865801	-61.1380540526368
253.536618762717	-55.569669865801	-61.7625619150207
255.273170946023	-55.569669865801	-62.3901268105394
257.00972312933	-55.569669865801	-63.020748739193
258.746275312636	-53.8331176824947	-63.6544277009813
260.482827495942	-53.8331176824947	-64.2911636959044
262.219379679248	-53.8331176824947	-64.9309567239623
263.955931862555	-53.8331176824947	-65.5738067851551
265.692484045861	-53.8331176824947	-66.2197138794826
267.429036229167	-53.8331176824947	-66.8686780069448
269.165588412473	-53.8331176824947	-67.520699167542
270.90214059578	-52.0965654991884	-68.1757773612739
272.638692779086	-52.0965654991884	-68.8339125881405
274.375244962392	-52.0965654991884	-69.4951048481421
276.111797145699	-52.0965654991884	-70.1593541412783
277.848349329005	-52.0965654991884	-70.8266604675494
279.584901512311	-52.0965654991884	-71.4970238269553
281.321453695617	-52.0965654991884	-72.170444219496
283.058005878924	-50.3600133158821	-72.8469216451715
284.79455806223	-50.3600133158821	-73.5264561039817
286.531110245536	-50.3600133158821	-74.2090475959268
288.267662428843	-48.6234611325759	-74.8946961210067
290.004214612149	-48.6234611325759	-75.5834016792214
291.740766795455	-46.8869089492696	-76.2751642705708
293.477318978761	-46.8869089492696	-76.9699838950551
295.213871162068	-45.1503567659633	-77.6678605526742
296.950423345374	-45.1503567659633	-78.368794243428
298.68697552868	-45.1503567659633	-79.0727849673166
300.423527711987	-45.1503567659633	-79.7798327243401
302.160079895293	-45.1503567659633	-80.4899375144983
303.896632078599	-45.1503567659633	-81.2030993377914
305.633184261905	-43.413804582657	-81.9193181942192
307.369736445212	-43.413804582657	-82.6385940837819
309.106288628518	-41.6772523993507	-83.3609270064793
310.842840811824	-41.6772523993507	-84.0863169623115
312.579392995131	-39.9407002160445	-84.8147639512785
314.315945178437	-39.9407002160445	-85.5462679733804
316.052497361743	-38.2041480327382	-86.280829028617
317.789049545049	-38.2041480327382	-87.0184471169884
319.525601728356	-38.2041480327382	-87.7591222384946
321.262153911662	-38.2041480327382	-88.5028543931356
322.998706094968	-36.4675958494319	-89.2496435809114
324.735258278275	-36.4675958494319	-89.999489801822
326.471810461581	-34.7310436661256	-90.7523930558675
328.208362644887	-34.7310436661256	-91.5083533430477
329.944914828193	-34.7310436661256	-92.2673706633626
331.6814670115	-34.7310436661256	-93.0294450168124
333.418019194806	-34.7310436661256	-93.794576403397
335.154571378112	-34.7310436661256	-94.5627648231164
336.891123561418	-32.9944914828193	-95.3340102759706
338.627675744725	-32.9944914828193	-96.1083127619596
340.364227928031	-32.9944914828193	-96.8856722810833
342.100780111337	-32.9944914828193	-97.6660888333419
343.837332294644	-32.9944914828193	-98.4495624187353
345.57388447795	-32.9944914828193	-99.2360930372634
347.310436661256	-32.9944914828193	-100.025680688926
349.046988844562	-32.9944914828193	-100.818325373724
350.783541027869	-32.9944914828193	-101.614027091657
352.520093211175	-34.7310436661256	-102.412785842724
354.256645394481	-34.7310436661256	-103.214601626926
355.993197577788	-36.4675958494319	-104.019474444263
355.993197577788	-38.2041480327382	-104.019474444263
355.993197577788	-39.9407002160445	-104.019474444263
354.256645394481	-41.6772523993507	-103.214601626926
354.256645394481	-43.413804582657	-103.214601626926
352.520093211175	-45.1503567659633	-102.412785842724
350.783541027869	-46.8869089492696	-101.614027091657
349.046988844562	-48.6234611325759	-100.818325373724
347.310436661256	-50.3600133158821	-100.025680688926
345.57388447795	-52.0965654991884	-99.2360930372634
343.837332294644	-53.8331176824947	-98.4495624187353
342.100780111337	-55.569669865801	-97.6660888333419
340.364227928031	-57.3062220491073	-96.8856722810833
338.627675744725	-59.0427742324135	-96.1083127619596
336.891123561418	-60.7793264157198	-95.3340102759706
336.891123561418	-62.5158785990261	-95.3340102759706
336.891123561418	-64.2524307823324	-95.3340102759706
335.154571378112	-65.9889829656387	-94.5627648231164
333.418019194806	-67.7255351489449	-93.794576403397
333.418019194806	-69.4620873322512	-93.794576403397
331.6814670115	-71.1986395155575	-93.0294450168124
329.944914828193	-72.9351916988638	-92.2673706633626
328.208362644887	-74.6717438821701	-91.5083533430477
328.208362644887	-76.4082960654763	-91.5083533430477
326.471810461581	-78.1448482487826	-90.7523930558675
324.735258278275	-79.8814004320889	-89.999489801822
322.998706094968	-81.6179526153952	-89.2496435809114
321.262153911662	-83.3545047987015	-88.5028543931356
319.525601728356	-83.3545047987015	-87.7591222384946
317.789049545049	-85.0910569820078	-87.0184471169884
316.052497361743	-86.827609165314	-86.280829028617
314.315945178437	-86.827609165314	-85.5462679733804
312.579392995131	-88.5641613486203	-84.8147639512785
310.842840811824	-90.3007135319266	-84.0863169623115
310.842840811824	-92.0372657152329	-84.0863169623115
309.106288628518	-93.7738178985391	-83.3609270064793
307.369736445212	-95.5103700818454	-82.6385940837819
305.633184261905	-97.2469222651517	-81.9193181942192
305.633184261905	-98.983474448458	-81.9193181942192
305.633184261905	-100.720026631764	-81.9193181942192
305.633184261905	-102.456578815071	-81.9193181942192
305.633184261905	-104.193130998377	-81.9193181942192
305.633184261905	-105.929683181683	-81.9193181942192
305.633184261905	-107.666235364989	-81.9193181942192
307.369736445212	-109.402787548296	-82.6385940837819
309.106288628518	-111.139339731602	-83.3609270064793
310.842840811824	-111.139339731602	-84.0863169623115
312.579392995131	-111.139339731602	-84.8147639512785
314.315945178437	-111.139339731602	-85.5462679733804
316.052497361743	-111.139339731602	-86.280829028617
317.789049545049	-111.139339731602	-87.0184471169884
319.525601728356	-111.139339731602	-87.7591222384946
321.262153911662	-111.139339731602	-88.5028543931356
322.998706094968	-111.139339731602	-89.2496435809114
324.735258278275	-111.139339731602	-89.999489801822
326.471810461581	-111.139339731602	-90.7523930558675
328.208362644887	-111.139339731602	-91.5083533430477
329.944914828193	-111.139339731602	-92.2673706633626
331.6814670115	-111.139339731602	-93.0294450168124
333.418019194806	-111.139339731602	-93.794576403397
335.154571378112	-111.139339731602	-94.5627648231164
336.891123561418	-111.139339731602	-95.3340102759706
338.627675744725	-111.139339731602	-96.1083127619596
340.364227928031	-111.139339731602	-96.8856722810833
342.100780111337	-111.139339731602	-97.6660888333419
343.837332294644	-111.139339731602	-98.4495624187353
345.57388447795	-111.139339731602	-99.2360930372634
347.310436661256	-111.139339731602	-100.025680688926
349.046988844562	-111.139339731602	-100.818325373724
350.783541027869	-111.139339731602	-101.614027091657
352.520093211175	-111.139339731602	-102.412785842724
354.256645394481	-111.139339731602	-103.214601626926
355.993197577788	-111.139339731602	-104.019474444263
357.729749761094	-111.139339731602	-104.827404294735
359.4663019444	-111.139339731602	-105.638391178341
361.202854127706	-111.139339731602	-106.452435095083
362.939406311013	-111.139339731602	-107.269536044959
364.675958494319	-109.402787548296	-108.08969402797
366.412510677625	-109.402787548296	-108.912909044116
368.149062860932	-109.402787548296	-109.739181093396
369.885615044238	-109.402787548296	-110.568510175811
371.622167227544	-109.402787548296	-111.400896291362
373.35871941085	-109.402787548296	-112.236339440047
375.095271594157	-109.402787548296	-113.074839621866
376.831823777463	-109.402787548296	-113.916396836821
378.568375960769	-109.402787548296	-114.76101108491
380.304928144075	-109.402787548296	-115.608682366134
382.041480327382	-109.402787548296	-116.459410680493
383.778032510688	-109.402787548296	-117.313196027987
385.514584693994	-109.402787548296	-118.170038408615
387.251136877301	-109.402787548296	-119.029937822379
388.987689060607	-109.402787548296	-119.892894269277
390.724241243913	-109.402787548296	-120.75890774931
392.460793427219	-109.402787548296	-121.627978262477
394.197345610526	-107.666235364989	-122.50010580878
395.933897793832	-107.666235364989	-123.375290388217
397.670449977138	-107.666235364989	-124.253532000789
399.407002160445	-107.666235364989	-125.134830646496
401.143554343751	-107.666235364989	-126.019186325338
402.880106527057	-107.666235364989	-126.906599037314
404.616658710363	-107.666235364989	-127.797068782425
406.35321089367	-107.666235364989	-128.690595560671
408.089763076976	-107.666235364989	-129.587179372052
409.826315260282	-107.666235364989	-130.486820216568
411.562867443589	-107.666235364989	-131.389518094218
413.299419626895	-107.666235364989	-132.295273005004
415.035971810201	-107.666235364989	-133.204084948924
416.772523993507	-105.929683181683	-134.115953925979
418.509076176814	-105.929683181683	-135.030879936168
420.24562836012	-104.193130998377	-135.948862979493
421.982180543426	-104.193130998377	-136.869903055952
423.718732726732	-104.193130998377	-137.794000165546
425.455284910039	-104.193130998377	-138.721154308275
427.191837093345	-102.456578815071	-139.651365484138
428.928389276651	-102.456578815071	-140.584633693137
430.664941459958	-100.720026631764	-141.52095893527
432.401493643264	-100.720026631764	-142.460341210538
434.13804582657	-100.720026631764	-143.402780518941
435.874598009876	-100.720026631764	-144.348276860478
437.611150193183	-98.983474448458	-145.296830235151
439.347702376489	-98.983474448458	-146.248440642958
441.084254559795	-98.983474448458	-147.2031080839
442.820806743102	-97.2469222651517	-148.160832557977
444.557358926408	-97.2469222651517	-149.121614065188
446.293911109714	-97.2469222651517	-150.085452605535
448.03046329302	-97.2469222651517	-151.052348179016
449.767015476327	-97.2469222651517	-152.022300785632
451.503567659633	-95.5103700818454	-152.995310425383
453.240119842939	-95.5103700818454	-153.971377098268
454.976672026246	-93.7738178985391	-154.950500804289
456.713224209552	-93.7738178985391	-155.932681543444
458.449776392858	-93.7738178985391	-156.917919315734
460.186328576164	-93.7738178985391	-157.906214121159
461.922880759471	-92.0372657152329	-158.897565959718
463.659432942777	-92.0372657152329	-159.891974831413
465.395985126083	-90.3007135319266	-160.889440736242
467.132537309389	-90.3007135319266	-161.889963674206
468.869089492696	-90.3007135319266	-162.893543645304
470.605641676002	-90.3007135319266	-163.900180649538
472.342193859308	-90.3007135319266	-164.909874686906
474.078746042615	-90.3007135319266	-165.922625757409
475.815298225921	-88.5641613486203	-166.938433861047
477.551850409227	-86.827609165314	-167.95729899782
479.288402592533	-86.827609165314	-168.979221167728
481.02495477584	-86.827609165314	-170.00420037077
482.761506959146	-85.0910569820078	-171.032236606947
484.498059142452	-85.0910569820078	-172.063329876259
486.234611325759	-83.3545047987015	-173.097480178706
487.971163509065	-83.3545047987015	-174.134687514287
489.707715692371	-83.3545047987015	-175.174951883004
491.444267875677	-83.3545047987015	-176.218273284855
493.180820058984	-83.3545047987015	-177.264651719841
494.91737224229	-83.3545047987015	-178.314087187961
496.653924425596	-81.6179526153952	-179.366579689217
498.390476608903	-81.6179526153952	-180.422129223607
500.127028792209	-79.8814004320889	-181.480735791132
501.863580975515	-79.8814004320889	-182.542399391792
503.600133158821	-79.8814004320889	-183.607120025587
505.336685342128	-79.8814004320889	-184.674897692516
507.073237525434	-78.1448482487826	-185.74573239258
508.80978970874	-78.1448482487826	-186.81962412578
510.546341892047	-76.4082960654763	-187.896572892113
512.282894075353	-76.4082960654763	-188.976578691582
514.019446258659	-76.4082960654763	-190.059641524186
515.755998441965	-74.6717438821701	-191.145761389924
517.492550625272	-72.9351916988638	-192.234938288797
519.229102808578	-72.9351916988638	-193.327172220805
520.965654991884	-72.9351916988638	-194.422463185947
522.70220717519	-71.1986395155575	-195.520811184225
524.438759358497	-69.4620873322512	-196.622216215637
526.175311541803	-69.4620873322512	-197.726678280184
527.911863725109	-67.7255351489449	-198.834197377866
529.648415908416	-65.9889829656387	-199.944773508683
531.384968091722	-65.9889829656387	-201.058406672634
533.121520275028	-65.9889829656387	-202.17509686972
534.858072458334	-64.2524307823324	-203.294844099941
536.594624641641	-62.5158785990261	-204.417648363297
538.331176824947	-62.5158785990261	-205.543509659788
540.067729008253	-60.7793264157198	-206.672427989413
541.80428119156	-60.7793264157198	-207.804403352173
543.540833374866	-59.0427742324135	-208.939435748069
545.277385558172	-59.0427742324135	-210.077525177098
547.013937741478	-59.0427742324135	-211.218671639263
548.750489924785	-57.3062220491073	-212.362875134562
550.487042108091	-55.569669865801	-213.510135662997
552.223594291397	-55.569669865801	-214.660453224566
553.960146474703	-55.569669865801	-215.813827819269
555.69669865801	-53.8331176824947	-216.970259447108
557.433250841316	-52.0965654991884	-218.129748108081
559.169803024622	-52.0965654991884	-219.29229380219
560.906355207929	-52.0965654991884	-220.457896529433
562.642907391235	-50.3600133158821	-221.62655628981
564.379459574541	-50.3600133158821	-222.798273083323
566.116011757847	-48.6234611325759	-223.97304690997
567.852563941154	-48.6234611325759	-225.150877769752
569.58911612446	-48.6234611325759	-226.331765662669
571.325668307766	-46.8869089492696	-227.515710588721
573.062220491073	-45.1503567659633	-228.702712547908
574.798772674379	-45.1503567659633	-229.892771540229
576.535324857685	-45.1503567659633	-231.085887565685
578.271877040992	-43.413804582657	-232.282060624276
580.008429224298	-41.6772523993507	-233.481290716002
581.744981407604	-41.6772523993507	-234.683577840862
583.48153359091	-39.9407002160445	-235.888921998858
585.218085774217	-39.9407002160445	-237.097323189988
586.954637957523	-38.2041480327382	-238.308781414253
588.691190140829	-38.2041480327382	-239.523296671653
590.427742324135	-36.4675958494319	-240.740868962187
592.164294507442	-34.7310436661256	-241.961498285857
593.900846690748	-34.7310436661256	-243.185184642661
595.637398874054	-32.9944914828193	-244.4119280326
597.373951057361	-31.2579392995131	-245.641728455673
599.110503240667	-29.5213871162068	-246.874585911882
600.847055423973	-27.7848349329005	-248.110500401225
602.583607607279	-26.0482827495942	-249.349471923703
604.320159790586	-24.3117305662879	-250.591500479316
606.056711973892	-24.3117305662879	-251.836586068064
607.793264157198	-22.5751783829816	-253.084728689946
607.793264157198	-20.8386261996754	-253.084728689946
609.529816340505	-19.1020740163691	-254.335928344964
611.266368523811	-17.3655218330628	-255.590185033116
613.002920707117	-15.6289696497565	-256.847498754403
614.739472890423	-13.8924174664502	-258.107869508824
616.47602507373	-12.155865283144	-259.371297296381
618.212577257036	-10.4193130998377	-260.637782117072
619.949129440342	-8.6827609165314	-261.907323970898
621.685681623649	-6.94620873322512	-263.179922857859
621.685681623649	-5.20965654991884	-263.179922857859
623.422233806955	-3.47310436661256	-264.455578777955
625.158785990261	-1.73655218330628	-265.734291731185
625.158785990261	0	-265.734291731185
626.895338173567	1.73655218330628	-267.016061717551
626.895338173567	3.47310436661256	-267.016061717551
628.631890356874	5.20965654991884	-268.300888737051
628.631890356874	6.94620873322512	-268.300888737051
628.631890356874	8.6827609165314	-268.300888737051
630.36844254018	10.4193130998377	-269.588772789686
630.36844254018	12.155865283144	-269.588772789686
632.104994723486	13.8924174664502	-270.879713875455
632.104994723486	15.6289696497565	-270.879713875455
632.104994723486	17.3655218330628	-270.879713875455
632.104994723486	19.1020740163691	-270.879713875455
632.104994723486	20.8386261996754	-270.879713875455
632.104994723486	22.5751783829816	-270.879713875455
630.36844254018	24.3117305662879	-269.588772789686
630.36844254018	26.0482827495942	-269.588772789686
630.36844254018	27.7848349329005	-269.588772789686
630.36844254018	29.5213871162068	-269.588772789686
630.36844254018	31.2579392995131	-269.588772789686
630.36844254018	32.9944914828193	-269.588772789686
630.36844254018	34.7310436661256	-269.588772789686
630.36844254018	36.4675958494319	-269.588772789686
630.36844254018	38.2041480327382	-269.588772789686
630.36844254018	39.9407002160445	-269.588772789686
628.631890356874	41.6772523993507	-268.300888737051
628.631890356874	43.413804582657	-268.300888737051
628.631890356874	45.1503567659633	-268.300888737051
628.631890356874	46.8869089492696	-268.300888737051
628.631890356874	48.6234611325759	-268.300888737051
628.631890356874	50.3600133158821	-268.300888737051
626.895338173567	52.0965654991884	-267.016061717551
625.158785990261	53.8331176824947	-265.734291731185
625.158785990261	55.569669865801	-265.734291731185
625.158785990261	57.3062220491073	-265.734291731185
623.422233806955	59.0427742324135	-264.455578777955
621.685681623649	60.7793264157198	-263.179922857859
621.685681623649	62.5158785990261	-263.179922857859
621.685681623649	64.2524307823324	-263.179922857859
619.949129440342	65.9889829656387	-261.907323970898
618.212577257036	67.7255351489449	-260.637782117072
618.212577257036	69.4620873322512	-260.637782117072
616.47602507373	71.1986395155575	-259.371297296381
614.739472890423	72.9351916988638	-258.107869508824
614.739472890423	74.6717438821701	-258.107869508824
613.002920707117	76.4082960654763	-256.847498754403
611.266368523811	78.1448482487826	-255.590185033116
611.266368523811	79.8814004320889	-255.590185033116
611.266368523811	81.6179526153952	-255.590185033116
609.529816340505	83.3545047987015	-254.335928344964
607.793264157198	83.3545047987015	-253.084728689946
606.056711973892	85.0910569820078	-251.836586068064
606.056711973892	86.827609165314	-251.836586068064
604.320159790586	88.5641613486203	-250.591500479316
604.320159790586	90.3007135319266	-250.591500479316
602.583607607279	92.0372657152329	-249.349471923703
600.847055423973	93.7738178985391	-248.110500401225
600.847055423973	95.5103700818454	-248.110500401225
599.110503240667	97.2469222651517	-246.874585911882
599.110503240667	98.983474448458	-246.874585911882
597.373951057361	100.720026631764	-245.641728455673
595.637398874054	102.456578815071	-244.4119280326
593.900846690748	104.193130998377	-243.185184642661
592.164294507442	105.929683181683	-241.961498285857
590.427742324135	107.666235364989	-240.740868962187
590.427742324135	109.402787548296	-240.740868962187
588.691190140829	111.139339731602	-239.523296671653
586.954637957523	112.875891914908	-238.308781414253
585.218085774217	114.612444098215	-237.097323189988
583.48153359091	116.348996281521	-235.888921998858
581.744981407604	118.085548464827	-234.683577840862
580.008429224298	119.822100648133	-233.481290716002
580.008429224298	121.55865283144	-233.481290716002
580.008429224298	123.295205014746	-233.481290716002
578.271877040992	125.031757198052	-232.282060624276
576.535324857685	126.768309381358	-231.085887565685
574.798772674379	128.504861564665	-229.892771540229
573.062220491073	128.504861564665	-228.702712547908
571.325668307766	130.241413747971	-227.515710588721
569.58911612446	130.241413747971	-226.331765662669
567.852563941154	131.977965931277	-225.150877769752
566.116011757847	133.714518114584	-223.97304690997
564.379459574541	135.45107029789	-222.798273083323
562.642907391235	137.187622481196	-221.62655628981
560.906355207929	138.924174664502	-220.457896529433
559.169803024622	138.924174664502	-219.29229380219
557.433250841316	140.660726847809	-218.129748108081
555.69669865801	142.397279031115	-216.970259447108
553.960146474703	142.397279031115	-215.813827819269
552.223594291397	144.133831214421	-214.660453224566
550.487042108091	145.870383397728	-213.510135662997
548.750489924785	145.870383397728	-212.362875134562
547.013937741478	145.870383397728	-211.218671639263
545.277385558172	145.870383397728	-210.077525177098
543.540833374866	145.870383397728	-208.939435748069
541.80428119156	147.606935581034	-207.804403352173
540.067729008253	149.34348776434	-206.672427989413
538.331176824947	151.080039947646	-205.543509659788
536.594624641641	151.080039947646	-204.417648363297
534.858072458334	152.816592130953	-203.294844099941
533.121520275028	152.816592130953	-202.17509686972
531.384968091722	152.816592130953	-201.058406672634
529.648415908416	152.816592130953	-199.944773508683
527.911863725109	154.553144314259	-198.834197377866
526.175311541803	154.553144314259	-197.726678280184
524.438759358497	154.553144314259	-196.622216215637
522.70220717519	156.289696497565	-195.520811184225
520.965654991884	156.289696497565	-194.422463185947
519.229102808578	156.289696497565	-193.327172220805
517.492550625272	156.289696497565	-192.234938288797
515.755998441965	156.289696497565	-191.145761389924
514.019446258659	158.026248680872	-190.059641524186
512.282894075353	159.762800864178	-188.976578691582
510.546341892047	159.762800864178	-187.896572892113
508.80978970874	159.762800864178	-186.81962412578
507.073237525434	159.762800864178	-185.74573239258
505.336685342128	161.499353047484	-184.674897692516
503.600133158821	163.23590523079	-183.607120025587
501.863580975515	163.23590523079	-182.542399391792
500.127028792209	163.23590523079	-181.480735791132
498.390476608903	163.23590523079	-180.422129223607
496.653924425596	164.972457414097	-179.366579689217
494.91737224229	166.709009597403	-178.314087187961
493.180820058984	166.709009597403	-177.264651719841
491.444267875677	166.709009597403	-176.218273284855
489.707715692371	168.445561780709	-175.174951883004
487.971163509065	170.182113964016	-174.134687514287
486.234611325759	170.182113964016	-173.097480178706
484.498059142452	170.182113964016	-172.063329876259
482.761506959146	171.918666147322	-171.032236606947
481.02495477584	173.655218330628	-170.00420037077
479.288402592533	173.655218330628	-168.979221167728
477.551850409227	175.391770513934	-167.95729899782
475.815298225921	175.391770513934	-166.938433861047
474.078746042615	175.391770513934	-165.922625757409
472.342193859308	177.128322697241	-164.909874686906
470.605641676002	177.128322697241	-163.900180649538
468.869089492696	177.128322697241	-162.893543645304
467.132537309389	177.128322697241	-161.889963674206
465.395985126083	178.864874880547	-160.889440736242
463.659432942777	178.864874880547	-159.891974831413
461.922880759471	178.864874880547	-158.897565959718
460.186328576164	180.601427063853	-157.906214121159
458.449776392858	180.601427063853	-156.917919315734
456.713224209552	180.601427063853	-155.932681543444
454.976672026246	180.601427063853	-154.950500804289
453.240119842939	180.601427063853	-153.971377098268
451.503567659633	182.337979247159	-152.995310425383
449.767015476327	182.337979247159	-152.022300785632
448.03046329302	182.337979247159	-151.052348179016
446.293911109714	184.074531430466	-150.085452605535
444.557358926408	184.074531430466	-149.121614065188
442.820806743102	184.074531430466	-148.160832557977
441.084254559795	185.811083613772	-147.2031080839
439.347702376489	187.547635797078	-146.248440642958
437.611150193183	187.547635797078	-145.296830235151
435.874598009876	187.547635797078	-144.348276860478
434.13804582657	187.547635797078	-143.402780518941
432.401493643264	187.547635797078	-142.460341210538
430.664941459958	187.547635797078	-141.52095893527
428.928389276651	189.284187980385	-140.584633693137
427.191837093345	191.020740163691	-139.651365484138
425.455284910039	191.020740163691	-138.721154308275
423.718732726732	192.757292346997	-137.794000165546
421.982180543426	194.493844530303	-136.869903055952
420.24562836012	194.493844530303	-135.948862979493
418.509076176814	194.493844530303	-135.030879936168
416.772523993507	196.23039671361	-134.115953925979
415.035971810201	196.23039671361	-133.204084948924
413.299419626895	197.966948896916	-132.295273005004
411.562867443589	197.966948896916	-131.389518094218
409.826315260282	197.966948896916	-130.486820216568
408.089763076976	199.703501080222	-129.587179372052
406.35321089367	199.703501080222	-128.690595560671
404.616658710363	201.440053263529	-127.797068782425
402.880106527057	201.440053263529	-126.906599037314
401.143554343751	201.440053263529	-126.019186325338
399.407002160445	201.440053263529	-125.134830646496
397.670449977138	203.176605446835	-124.253532000789
395.933897793832	203.176605446835	-123.375290388217
394.197345610526	204.913157630141	-122.50010580878
392.460793427219	204.913157630141	-121.627978262477
390.724241243913	204.913157630141	-120.75890774931
388.987689060607	204.913157630141	-119.892894269277
387.251136877301	204.913157630141	-119.029937822379
385.514584693994	204.913157630141	-118.170038408615
383.778032510688	206.649709813447	-117.313196027987
382.041480327382	206.649709813447	-116.459410680493
380.304928144075	208.386261996754	-115.608682366134
378.568375960769	208.386261996754	-114.76101108491
376.831823777463	208.386261996754	-113.916396836821
375.095271594157	208.386261996754	-113.074839621866
373.35871941085	208.386261996754	-112.236339440047
371.622167227544	210.12281418006	-111.400896291362
369.885615044238	210.12281418006	-110.568510175811
368.149062860932	210.12281418006	-109.739181093396
366.412510677625	211.859366363366	-108.912909044116
364.675958494319	211.859366363366	-108.08969402797
362.939406311013	211.859366363366	-107.269536044959
361.202854127706	211.859366363366	-106.452435095083
359.4663019444	211.859366363366	-105.638391178341
357.729749761094	213.595918546673	-104.827404294735
355.993197577788	213.595918546673	-104.019474444263
354.256645394481	213.595918546673	-103.214601626926
352.520093211175	215.332470729979	-102.412785842724
350.783541027869	215.332470729979	-101.614027091657
349.046988844562	215.332470729979	-100.818325373724
347.310436661256	217.069022913285	-100.025680688926
345.57388447795	218.805575096591	-99.2360930372634
343.837332294644	218.805575096591	-98.4495624187353
342.100780111337	218.805575096591	-97.6660888333419
340.364227928031	218.805575096591	-96.8856722810833
338.627675744725	218.805575096591	-96.1083127619596
336.891123561418	218.805575096591	-95.3340102759706
335.154571378112	218.805575096591	-94.5627648231164
333.418019194806	220.542127279898	-93.794576403397
331.6814670115	222.278679463204	-93.0294450168124
329.944914828193	222.278679463204	-92.2673706633626
328.208362644887	222.278679463204	-91.5083533430477
326.471810461581	222.278679463204	-90.7523930558675
324.735258278275	224.01523164651	-89.999489801822
322.998706094968	224.01523164651	-89.2496435809114
321.262153911662	224.01523164651	-88.5028543931356
319.525601728356	225.751783829816	-87.7591222384946
317.789049545049	225.751783829816	-87.0184471169884
316.052497361743	225.751783829816	-86.280829028617
314.315945178437	225.751783829816	-85.5462679733804
312.579392995131	227.488336013123	-84.8147639512785
310.842840811824	229.224888196429	-84.0863169623115
309.106288628518	229.224888196429	-83.3609270064793
307.369736445212	229.224888196429	-82.6385940837819
305.633184261905	229.224888196429	-81.9193181942192
303.896632078599	229.224888196429	-81.2030993377914
302.160079895293	229.224888196429	-80.4899375144983
300.423527711987	229.224888196429	-79.7798327243401
298.68697552868	229.224888196429	-79.0727849673166
296.950423345374	229.224888196429	-78.368794243428
295.213871162068	229.224888196429	-77.6678605526742
293.477318978761	229.224888196429	-76.9699838950551
291.740766795455	229.224888196429	-76.2751642705708
290.004214612149	229.224888196429	-75.5834016792214
288.267662428843	227.488336013123	-74.8946961210067
286.531110245536	227.488336013123	-74.2090475959268
284.79455806223	227.488336013123	-73.5264561039817
283.058005878924	225.751783829816	-72.8469216451715
281.321453695617	225.751783829816	-72.170444219496
279.584901512311	225.751783829816	-71.4970238269553
277.848349329005	225.751783829816	-70.8266604675494
276.111797145699	225.751783829816	-70.1593541412783
274.375244962392	225.751783829816	-69.4951048481421
272.638692779086	225.751783829816	-68.8339125881405
270.90214059578	225.751783829816	-68.1757773612739
269.165588412473	224.01523164651	-67.520699167542
267.429036229167	222.278679463204	-66.8686780069448
265.692484045861	222.278679463204	-66.2197138794826
263.955931862555	220.542127279898	-65.5738067851551
262.219379679248	218.805575096591	-64.9309567239623
260.482827495942	217.069022913285	-64.2911636959044
260.482827495942	215.332470729979	-64.2911636959044
260.482827495942	213.595918546673	-64.2911636959044
260.482827495942	211.859366363366	-64.2911636959044
260.482827495942	210.12281418006	-64.2911636959044
260.482827495942	208.386261996754	-64.2911636959044
260.482827495942	206.649709813447	-64.2911636959044
260.482827495942	204.913157630141	-64.2911636959044
260.482827495942	203.176605446835	-64.2911636959044
260.482827495942	201.440053263529	-64.2911636959044
260.482827495942	199.703501080222	-64.2911636959044
260.482827495942	197.966948896916	-64.2911636959044
260.482827495942	196.23039671361	-64.2911636959044
262.219379679248	194.493844530303	-64.9309567239623
262.219379679248	192.757292346997	-64.9309567239623
262.219379679248	191.020740163691	-64.9309567239623
263.955931862555	189.284187980385	-65.5738067851551
263.955931862555	187.547635797078	-65.5738067851551
263.955931862555	185.811083613772	-65.5738067851551
263.955931862555	184.074531430466	-65.5738067851551
263.955931862555	182.337979247159	-65.5738067851551
263.955931862555	180.601427063853	-65.5738067851551
263.955931862555	178.864874880547	-65.5738067851551
263.955931862555	177.128322697241	-65.5738067851551
263.955931862555	175.391770513934	-65.5738067851551
263.955931862555	173.655218330628	-65.5738067851551
263.955931862555	171.918666147322	-65.5738067851551
263.955931862555	170.182113964016	-65.5738067851551
263.955931862555	168.445561780709	-65.5738067851551
263.955931862555	166.709009597403	-65.5738067851551
263.955931862555	164.972457414097	-65.5738067851551
263.955931862555	163.23590523079	-65.5738067851551
263.955931862555	161.499353047484	-65.5738067851551
263.955931862555	159.762800864178	-65.5738067851551
262.219379679248	158.026248680872	-64.9309567239623
262.219379679248	156.289696497565	-64.9309567239623
262.219379679248	154.553144314259	-64.9309567239623
262.219379679248	152.816592130953	-64.9309567239623
262.219379679248	151.080039947646	-64.9309567239623
260.482827495942	149.34348776434	-64.2911636959044
260.482827495942	147.606935581034	-64.2911636959044
260.482827495942	145.870383397728	-64.2911636959044
260.482827495942	144.133831214421	-64.2911636959044
260.482827495942	142.397279031115	-64.2911636959044
260.482827495942	140.660726847809	-64.2911636959044
260.482827495942	138.924174664502	-64.2911636959044
258.746275312636	137.187622481196	-63.6544277009813
257.00972312933	135.45107029789	-63.020748739193
257.00972312933	133.714518114584	-63.020748739193
257.00972312933	131.977965931277	-63.020748739193
255.273170946023	130.241413747971	-62.3901268105394
253.536618762717	128.504861564665	-61.7625619150207
251.800066579411	126.768309381358	-61.1380540526368
250.063514396104	125.031757198052	-60.5166032233876
248.326962212798	125.031757198052	-59.8982094272733
246.590410029492	123.295205014746	-59.2828726642938
244.853857846186	121.55865283144	-58.670592934449
243.117305662879	121.55865283144	-58.0613702377391
241.380753479573	119.822100648133	-57.4552045741639
239.644201296267	118.085548464827	-56.8520959437236
237.90764911296	118.085548464827	-56.252044346418
236.171096929654	118.085548464827	-55.6550497822473
234.434544746348	116.348996281521	-55.0611122512113
232.697992563042	116.348996281521	-54.4702317533102
230.961440379735	114.612444098215	-53.8824082885438
229.224888196429	114.612444098215	-53.2976418569122
227.488336013123	112.875891914908	-52.7159324584154
225.751783829816	112.875891914908	-52.1372800930535
224.01523164651	112.875891914908	-51.5616847608263
222.278679463204	111.139339731602	-50.9891464617339
220.542127279898	111.139339731602	-50.4196651957763
218.805575096591	109.402787548296	-49.8532409629535
217.069022913285	109.402787548296	-49.2898737632655
215.332470729979	107.666235364989	-48.7295635967123
213.595918546673	107.666235364989	-48.1723104632939
211.859366363366	105.929683181683	-47.6181143630103
210.12281418006	104.193130998377	-47.0669752958615
208.386261996754	104.193130998377	-46.5188932618475
206.649709813447	104.193130998377	-45.9738682609683
204.913157630141	104.193130998377	-45.4319002932239
203.176605446835	102.456578815071	-44.8929893586143
201.440053263529	102.456578815071	-44.3571354571395
199.703501080222	102.456578815071	-43.8243385887994
197.966948896916	102.456578815071	-43.2945987535942
196.23039671361	102.456578815071	-42.7679159515238
194.493844530303	100.720026631764	-42.2442901825882
192.757292346997	100.720026631764	-41.7237214467873
191.020740163691	100.720026631764	-41.2062097441213
189.284187980385	100.720026631764	-40.69175507459
187.547635797078	100.720026631764	-40.1803574381936
185.811083613772	102.456578815071	-39.672016834932
184.074531430466	102.456578815071	-39.1667332648051
182.337979247159	104.193130998377	-38.6645067278131
180.601427063853	104.193130998377	-38.1653372239558
178.864874880547	105.929683181683	-37.6692247532333
177.128322697241	105.929683181683	-37.1761693156457
175.391770513934	107.666235364989	-36.6861709111928
175.391770513934	109.402787548296	-36.6861709111928
173.655218330628	111.139339731602	-36.1992295398747
173.655218330628	112.875891914908	-36.1992295398747
173.655218330628	114.612444098215	-36.1992295398747
173.655218330628	116.348996281521	-36.1992295398747
173.655218330628	118.085548464827	-36.1992295398747
173.655218330628	119.822100648133	-36.1992295398747
173.655218330628	121.55865283144	-36.1992295398747
175.391770513934	123.295205014746	-36.6861709111928
175.391770513934	125.031757198052	-36.6861709111928
175.391770513934	126.768309381358	-36.6861709111928
177.128322697241	128.504861564665	-37.1761693156457
177.128322697241	130.241413747971	-37.1761693156457
177.128322697241	131.977965931277	-37.1761693156457
177.128322697241	133.714518114584	-37.1761693156457
177.128322697241	135.45107029789	-37.1761693156457
178.864874880547	137.187622481196	-37.6692247532333
180.601427063853	138.924174664502	-38.1653372239558
180.601427063853	140.660726847809	-38.1653372239558
180.601427063853	142.397279031115	-38.1653372239558
180.601427063853	144.133831214421	-38.1653372239558
180.601427063853	145.870383397728	-38.1653372239558
182.337979247159	147.606935581034	-38.6645067278131
184.074531430466	149.34348776434	-39.1667332648051
184.074531430466	151.080039947646	-39.1667332648051
185.811083613772	152.816592130953	-39.672016834932
187.547635797078	154.553144314259	-40.1803574381936
189.284187980385	156.289696497565	-40.69175507459
191.020740163691	158.026248680872	-41.2062097441213
192.757292346997	159.762800864178	-41.7237214467873
194.493844530303	159.762800864178	-42.2442901825882
196.23039671361	159.762800864178	-42.7679159515238
197.966948896916	161.499353047484	-43.2945987535942
199.703501080222	161.499353047484	-43.8243385887994
201.440053263529	163.23590523079	-44.3571354571395
203.176605446835	163.23590523079	-44.8929893586143
204.913157630141	163.23590523079	-45.4319002932239
206.649709813447	163.23590523079	-45.9738682609683
208.386261996754	163.23590523079	-46.5188932618475
210.12281418006	164.972457414097	-47.0669752958615
211.859366363366	164.972457414097	-47.6181143630103
213.595918546673	166.709009597403	-48.1723104632939
215.332470729979	166.709009597403	-48.7295635967123
217.069022913285	166.709009597403	-49.2898737632655
218.805575096591	166.709009597403	-49.8532409629535
220.542127279898	168.445561780709	-50.4196651957763
222.278679463204	170.182113964016	-50.9891464617339
224.01523164651	170.182113964016	-51.5616847608263
225.751783829816	170.182113964016	-52.1372800930535
227.488336013123	171.918666147322	-52.7159324584154
229.224888196429	173.655218330628	-53.2976418569122
230.961440379735	173.655218330628	-53.8824082885438
232.697992563042	175.391770513934	-54.4702317533102
234.434544746348	177.128322697241	-55.0611122512113
236.171096929654	178.864874880547	-55.6550497822473
237.90764911296	180.601427063853	-56.252044346418
239.644201296267	182.337979247159	-56.8520959437236
241.380753479573	184.074531430466	-57.4552045741639
243.117305662879	185.811083613772	-58.0613702377391
243.117305662879	187.547635797078	-58.0613702377391
243.117305662879	189.284187980385	-58.0613702377391
244.853857846186	191.020740163691	-58.670592934449
244.853857846186	192.757292346997	-58.670592934449
244.853857846186	194.493844530303	-58.670592934449
244.853857846186	196.23039671361	-58.670592934449
244.853857846186	197.966948896916	-58.670592934449
244.853857846186	199.703501080222	-58.670592934449
244.853857846186	201.440053263529	-58.670592934449
244.853857846186	203.176605446835	-58.670592934449
244.853857846186	204.913157630141	-58.670592934449
244.853857846186	206.649709813447	-58.670592934449
244.853857846186	208.386261996754	-58.670592934449
244.853857846186	210.12281418006	-58.670592934449
243.117305662879	211.859366363366	-58.0613702377391
243.117305662879	213.595918546673	-58.0613702377391
243.117305662879	215.332470729979	-58.0613702377391
243.117305662879	217.069022913285	-58.0613702377391
241.380753479573	218.805575096591	-57.4552045741639
241.380753479573	220.542127279898	-57.4552045741639
239.644201296267	222.278679463204	-56.8520959437236
239.644201296267	224.01523164651	-56.8520959437236
237.90764911296	225.751783829816	-56.252044346418
236.171096929654	227.488336013123	-55.6550497822473
236.171096929654	229.224888196429	-55.6550497822473
234.434544746348	230.961440379735	-55.0611122512113
232.697992563042	232.697992563042	-54.4702317533102
230.961440379735	232.697992563042	-53.8824082885438
229.224888196429	234.434544746348	-53.2976418569122
227.488336013123	236.171096929654	-52.7159324584154
225.751783829816	237.90764911296	-52.1372800930535
224.01523164651	239.644201296267	-51.5616847608263
222.278679463204	239.644201296267	-50.9891464617339
220.542127279898	239.644201296267	-50.4196651957763
218.805575096591	241.380753479573	-49.8532409629535
217.069022913285	241.380753479573	-49.2898737632655
215.332470729979	243.117305662879	-48.7295635967123
