# Supplementary material for: Mechanics of Drosophila wing deployment
Source: Nat Commun. 2024 Dec 11;15:10577. doi: 10.1038/s41467-024-54527-0 (PMC11634967; doi:10.1038/s41467-024-54527-0)
Supplement: Supplementary file 18 — Source data [file 41467_2024_54527_MOESM18_ESM.zip › source_data/figS13/figS13ii.txt]

t_s	P_Pa	lambda
0	912.766796646219	1.06348859425543
1	1132.37893797094	1.06348859425543
2	1101.02244799614	1.06348859425543
3	1154.81811348906	1.06348859425543
4	1132.41135783236	1.06348859425543
5	1174.23297907666	1.06348859425543
6	1153.32216845451	1.06348859425543
7	1142.88297307415	1.06348859425543
8	1163.7937836963	1.06348859425543
9	1153.32216845451	1.06348859425543
10	1163.76136383487	1.06348859425543
11	1153.28974859308	1.06348859425543
12	1163.76136383487	1.06348859425543
13	1184.67217445702	1.06348859425543
14	1195.14378969881	1.06348859425543
15	1236.96541094311	1.06348859425543
16	1247.40460632347	1.06348859425543
17	1268.31541694562	1.06348859425543
18	1289.22622756777	1.06348859425543
19	1278.78703218741	1.06348859425543
20	1257.87622156526	1.06348859425543
21	1268.31541694562	1.06348859425543
22	1289.22622756777	1.06348859425543
23	1299.66542294813	1.06348859425543
24	1268.28299708419	1.06348859425543
25	1268.28299708419	1.06348859425543
26	1268.28299708419	1.06348859425543
27	1247.37218646204	1.06348859425543
28	1247.37218646204	1.06348859425543
29	1257.84380170383	1.06348859425543
30	1247.40460632347	1.06348859425543
31	1247.40460632347	1.06348859425543
32	1205.58298507917	1.06348859425543
33	1205.58298507917	1.06348859425543
34	1216.05460032096	1.06348859425543
35	1226.52621556275	1.06348859425543
36	1257.90864142669	1.06348859425543
37	1257.90864142669	1.06348859425543
38	1247.4370261849	1.06348859425543
39	1236.96541094311	1.06348859425543
40	1216.05460032096	1.06348859425543
41	1216.05460032096	1.06348859425543
42	1226.52621556275	1.06348859425543
43	1216.05460032096	1.06348859425543
44	1195.14378969881	1.06348859425543
45	1184.67217445702	1.06348859425543
46	1184.67217445702	1.06348859425543
47	1216.05460032096	1.06348859425543
48	1236.96541094311	1.06348859425543
49	1257.87622156526	1.06348859425543
50	1278.78703218741	1.06348859425543
51	1289.22622756777	1.06348859425543
52	1278.78703218741	1.06348859425543
53	1289.22622756777	1.06348859425543
54	1299.69784280956	1.06348859425543
55	1299.69784280956	1.06348859425543
56	1299.69784280956	1.06348859425543
57	1299.69784280956	1.06348859425543
58	1278.78703218741	1.06348859425543
59	1289.2586474292	1.06348859425543
60	1289.2586474292	1.06348859425543
61	1299.69784280956	1.06348859425543
62	1310.16945805135	1.06348859425543
63	1310.16945805135	1.06348859425543
64	1299.69784280956	1.06348859425543
65	1278.78703218741	1.06348859425543
66	1278.78703218741	1.06348859425543
67	1289.22622756777	1.06348859425543
68	1268.31541694562	1.06348859425543
69	1257.87622156526	1.06348859425543
70	1247.4370261849	1.06348859425543
71	1226.52621556275	1.06348859425543
72	1184.70459431845	1.06348859425543
73	1195.17620956024	1.06348859425543
74	1184.70459431845	1.06348859425543
75	1184.70459431845	1.06348859425543
76	1184.70459431845	1.06348859425543
77	1174.23297907666	1.06348859425543
78	1184.67217445702	1.06348859425543
79	1184.67217445702	1.06348859425543
80	1174.20055921523	1.06348859425543
81	1195.11136983738	1.06348859425543
82	1195.11136983738	1.06348859425543
83	1205.58298507917	1.06348859425543
84	1195.14378969881	1.06348859425543
85	1163.7937836963	1.06348859425543
86	1184.70459431845	1.06348859425543
87	1184.70459431845	1.06348859425543
88	1184.70459431845	1.06348859425543
89	1205.6154049406	1.06348859425543
90	1236.96541094311	1.06348859425543
91	1236.96541094311	1.06348859425543
92	1257.87622156526	1.06348859425543
93	1268.31541694562	1.06348859425543
94	1289.22622756777	1.06348859425543
95	1310.13703818992	1.06348859425543
96	1299.69784280956	1.06348859425543
97	1310.13703818992	1.06348859425543
98	1320.60865343171	1.06348859425543
99	1310.16945805135	1.06348859425543
100	1331.0802686735	1.06348859425543
101	1341.51946405386	1.06348859425543
102	1331.0802686735	1.06348859425543
103	1320.60865343171	1.06348859425543
104	1289.2586474292	1.06348859425543
105	1310.16945805135	1.06348859425543
106	1320.64107329314	1.06348859425543
107	1310.16945805135	1.06348859425543
108	1299.69784280956	1.06348859425543
109	1289.22622756777	1.06348859425543
110	1278.78703218741	1.06348859425543
111	1289.22622756777	1.06348859425543
112	1320.60865343171	1.06348859425543
113	1341.51946405386	1.06348859425543
114	1310.13703818992	1.06348859425543
115	1310.13703818992	1.06348859425543
116	1299.69784280956	1.06348859425543
117	1299.69784280956	1.06348859425543
118	1299.69784280956	1.06348859425543
119	1278.78703218741	1.06348859425543
120	1289.2586474292	1.06348859425543
121	1299.69784280956	1.06348859425543
122	1278.78703218741	1.06348859425543
123	1299.69784280956	1.06348859425543
124	1289.22622756777	1.06348859425543
125	1299.66542294813	1.06348859425543
126	1299.66542294813	1.06348859425543
127	1299.66542294813	1.06348859425543
128	1341.48704419243	1.06348859425543
129	1341.44041360368	1.06348859425543
130	1330.95457399746	1.06348859425543
131	1341.34711150887	1.0631358798429
132	1341.30043999083	1.06278316543037
133	1372.63618068167	1.06243045101784
134	1362.15028646715	1.06207773660531
135	1362.10357396593	1.06172502219278
136	1362.05684779165	1.06137230778025
137	1330.62768207436	1.06101959336772
138	1330.58092853594	1.06066687895519
139	1330.53416130644	1.06031416454266
140	1340.95899562162	1.05996145013013
141	1372.29462685585	1.0596087357176
142	1340.86539265305	1.05925602130507
143	1361.72938122118	1.05890330689254
144	1382.59335606812	1.05855059248001
145	1413.92893242962	1.05819787806748
146	1413.88206919393	1.05784516365495
147	1413.83519221893	1.05749244924242
148	1403.3166862568	1.05713973482989
149	1403.26978178507	1.05678702041736
150	1392.75124831411	1.05643430600483
151	1403.17593156324	1.0560815915923
152	1403.12898580103	1.05572887717977
153	1403.0820262632	1.05537616276724
154	1403.03505294371	1.05502344835471
155	1413.45968107825	1.05467073394218
156	1434.32349079935	1.05431801952965
157	1465.65890196234	1.05396530511712
158	1476.05106883578	1.05361259070459
159	1455.09321589467	1.05325987629206
160	1455.04615975757	1.05290716187953
161	1465.4382851766	1.052554447467
162	1444.4803907628	1.05220173305447
163	1423.52248251259	1.05184901864194
164	1413.00375580023	1.05149630422941
165	1402.48501523925	1.05114358981688
166	1381.52706544318	1.05079087540435
167	1371.04071702806	1.05043816099182
168	1391.90436074851	1.05008544657929
169	1402.29637535409	1.04973273216676
170	1391.80998531977	1.04938001775422
171	1391.76277678049	1.04902730334169
172	1381.24393910798	1.04867458892916
173	1381.19670277968	1.04832187451663
174	1360.23864192552	1.0479691601041
175	1370.63057316401	1.04761644569157
176	1349.672484484	1.04726373127904
177	1318.27518650149	1.04691101686651
178	1276.4062593489	1.04655830245398
179	1265.88732426437	1.04620558804145
180	1255.40079510066	1.04585287362892
181	1265.82506261234	1.04550015921639
182	1265.7777009293	1.04514744480386
183	1265.73032528716	1.04479473039133
184	1244.77212505759	1.0444420159788
185	1255.16391685909	1.04408930156627
186	1286.46650530512	1.04373658715374
187	1317.80149962876	1.04338387274121
188	1307.3148587181	1.04303115832868
189	1328.17820981377	1.04267844391615
190	1328.13073628491	1.04232572950362
191	1317.64405336711	1.04197301509109
192	1307.15735643452	1.04162030067856
193	1328.02065148346	1.04126758626603
194	1359.355547747	1.0409148718535
195	1327.95799811068	1.04056215744097
196	1327.91044043725	1.04020944302844
197	1348.77367934012	1.03985672861591
198	1359.16528894914	1.03950401420338
199	1359.1176891195	1.03915129979085
200	1369.5092706057	1.03879858537832
201	1390.37245326293	1.03844587096579
202	1358.9748052185	1.03809315655326
203	1327.54472322941	1.03774044214073
204	1358.84705901728	1.0373877277282
205	1348.32775946512	1.03703501331567
206	1337.80844581097	1.03668229890314
207	1348.23234853216	1.03632958449061
208	1348.18462189705	1.03597687007808
209	1358.60849638297	1.03562415566555
210	1368.99993688042	1.03527144125302
211	1389.86297848635	1.03491872684049
212	1410.72600595271	1.03456601242796
213	1379.32820264854	1.03421329801543
214	1389.75200643653	1.0338605836029
215	1400.17579606609	1.03350786919037
216	1389.65634104735	1.03315515477784
217	1379.1368718576	1.03280244036531
218	1368.61738849053	1.03244972595278
219	1347.6586955595	1.03209701154025
220	1358.04999444105	1.03174429712772
221	1326.65207774352	1.03139158271519
222	1337.04334822631	1.03103886830266
223	1336.99540911989	1.03068615389013
224	1336.94745579829	1.0303334394776
225	1326.46029287484	1.02998072506507
226	1326.41231110392	1.02962801065254
227	1305.45350447669	1.02927529624
228	1305.40549423112	1.02892258182747
229	1305.35746973872	1.02856986741494
230	1315.74862637351	1.02821715300241
231	1347.08299923236	1.02786443858988
232	1326.12412133925	1.02751172417735
233	1336.51523517643	1.02715900976482
234	1336.46713935467	1.02680629535229
235	1336.41902924796	1.02645358093976
236	1378.19252609425	1.02610086652723
237	1388.61600264035	1.0257481521147
238	1367.65703901847	1.02539543770217
239	1378.0804869501	1.02504272328964
240	1336.21068407884	1.02469000887711
241	1346.60168350904	1.02433729446458
242	1315.2034672268	1.02398458005205
243	1315.1552426111	1.02363186563952
244	1315.10700365304	1.02327915122699
245	1304.61955496585	1.02292643681446
246	1294.09967206207	1.02257372240193
247	1283.61219465814	1.0222210079894
248	1252.18147240265	1.02186829357687
249	1262.57235701706	1.02151557916434
250	1262.5240318703	1.02116286475181
251	1262.4756923363	1.02081015033928
252	1251.95572316684	1.02045743592675
253	1262.37897008086	1.02010472151422
254	1262.33058734657	1.01975200710169
255	1241.37137957717	1.01939929268916
256	1241.3229680105	1.01904657827663
257	1251.74615725978	1.0186938638641
258	1241.2585214546	1.01834114945157
259	1251.68168183282	1.01798843503904
260	1251.63321252404	1.01763572062651
261	1230.67391814144	1.01728300621398
262	1209.7146093007	1.01693029180145
263	1199.19448137573	1.01657757738892
264	1220.05676484361	1.01622486297639
265	1240.91903383394	1.01587214856386
266	1261.78128834024	1.01551943415133
267	1261.73271773388	1.0151667197388
268	1240.77332200837	1.01481400532627
269	1230.25310715972	1.01446129091374
270	1251.11530366502	1.01410857650121
271	1271.97748565383	1.01375586208868
272	1261.48964711714	1.01340314767615
273	1240.53017880917	1.01305043326362
274	1219.57069596518	1.01269771885109
275	1198.61119857867	1.01234500443856
276	1198.56249726527	1.01199229002603
277	1188.04216615452	1.0116395756135
278	1187.99343572346	1.01128686120097
279	1177.50549534342	1.01093414678844
280	1187.89593114894	1.01058143237591
281	1208.75796761456	1.01022871796338
282	1229.61998949195	1.00987600355084
283	1229.5711861524	1.00952328913831
284	1250.43317883367	1.00917057472578
285	1271.29515690706	1.00881786031325
286	1302.62873560779	1.00846514590072
287	1344.40149506788	1.00811243148819
288	1354.79181403645	1.00775971707566
289	1333.83211236838	1.00740700266313
290	1333.78320668175	1.0070542882506
291	1323.29509096746	1.00670157383807
292	1323.24615597966	1.00634885942554
293	1302.28639570926	1.00599614501301
294	1302.23743139395	1.00564343060048
295	1291.71683716322	1.00529071618795
296	1281.22864811368	1.00493800177542
297	1260.26882913552	1.00458528736289
298	1260.21980608606	1.00423257295036
299	1260.17076833655	1.00387985853783
300	1281.03252650252	1.0035271441253
301	1301.89426995522	1.00317442971277
302	1280.93437744371	1.00282171530024
303	1280.88528082782	1.00246900088771
304	1270.39697409842	1.00211628647518
305	1270.34784800959	1.00176357206265
306	1291.20951779648	1.00141085765012
307	1280.7211668278	1.00105814323759
308	1259.76118585762	1.00070542882506
309	1238.80119012108	1.00035271441253
310	1217.84117961152	1
311	1249.14197094695	1.00026281259153
312	1249.09274149355	1.00052562518306
313	1280.39350324966	1.00078843777459
314	1259.43343358145	1.00105125036612
315	1228.03415372654	1.00131406295765
316	1238.42406044149	1.00157687554918
317	1227.90314171459	1.00183968814071
318	1248.76463402525	1.00210250073224
319	1259.15449626106	1.00236531332377
320	1248.66595289639	1.0026281259153
321	1248.61659006562	1.00289093850683
322	1238.12801700133	1.00315375109836
323	1238.07862445754	1.00341656368989
324	1258.94002766933	1.00367937628142
325	1258.89060538569	1.00394218887295
326	1290.22359408598	1.00420500146448
327	1258.79171617167	1.00446781405601
328	1248.30305384749	1.00473062664754
329	1258.69276738385	1.00499343923907
330	1258.64327063294	1.0052562518306
331	1248.1221437266	1.00551906442213
332	1248.07261714165	1.00578187701366
333	1258.46227100993	1.00604468960519
334	1268.88432980576	1.00630750219672
335	1268.83475841916	1.00657031478825
336	1300.1675979491	1.00683312737978
337	1300.11799666095	1.00709593997131
338	1300.06838041187	1.00735875256284
339	1300.0187491951	1.00762156515437
340	1289.52990762351	1.0078843777459
341	1299.91944183139	1.00814719033743
342	1289.43057029052	1.00841000292896
343	1299.82007451556	1.00867281552049
344	1278.85955773649	1.00893562811202
345	1268.33822132938	1.00919844070355
346	1289.19929577101	1.00946125329508
347	1289.14954456849	1.00972406588661
348	1289.09977833717	1.00998687847814
349	1289.04999707023	1.01024969106967
350	1278.5610053805	1.01051250366121
351	1288.95038940224	1.01077531625274
352	1267.98975236539	1.01103812884427
353	1288.85072150994	1.0113009414358
354	1288.80086496261	1.01156375402733
355	1267.84018271657	1.01182656661886
356	1288.70110663141	1.01208937921039
357	1288.65120483385	1.01235219180192
358	1288.60128793919	1.01261500439345
359	1298.99055132094	1.01287781698498
360	1288.50140883116	1.01314062957651
361	1298.92306184587	1.01340344216804
362	1298.87308449424	1.01366625475957
363	1309.29470725301	1.0139290673511
364	1330.15551025386	1.01419187994263
365	1319.66629210705	1.01445469253416
366	1330.05544956892	1.01471750512569
367	1350.91620711367	1.01498031771722
368	1361.33775411225	1.01524313030875
369	1382.19848131848	1.01550594290028
370	1371.67676748118	1.01576875549181
371	1340.24422783522	1.01603156808334
372	1329.722483618	1.01629438067487
373	1319.20072420046	1.0165571932664
374	1319.15056481748	1.01682000585793
375	1298.1895795982	1.01708281844946
376	1287.6677745382	1.01734563104099
377	1287.61756949199	1.01760844363252
378	1277.09573396905	1.01787125622405
379	1277.04549844603	1.01813406881558
380	1329.28848416029	1.01839688140711
381	1339.7098333745	1.01865969399864
382	1339.65955208421	1.01892250659017
383	1360.52006614642	1.0191853191817
384	1360.46975430986	1.01944813177323
385	1360.41942718973	1.01971094436476
386	1349.89746953728	1.01997375695629
387	1370.75792245125	1.02023656954782
388	1370.70754943859	1.02049938213935
389	1328.83553987018	1.02076219473088
390	1328.78513622762	1.02102500732241
391	1339.20633250142	1.02128781991394
392	1328.68428295922	1.02155063250547
393	1339.10544856119	1.021813445097
394	1349.52659881675	1.02207625768853
395	1359.94773371889	1.02233907028006
396	1349.45804263845	1.02260188287159
397	1338.96833619058	1.02286469546312
398	1338.91780974861	1.02312750805465
399	1328.39565268339	1.02339032064618
400	1317.87348022966	1.02365313323771
401	1296.91209700005	1.02391594582924
402	1328.21151499253	1.02417875842077
403	1307.25010095076	1.0244415710123
404	1296.72786687271	1.02470438360383
405	1286.20561737097	1.02496719619536
406	1307.06577830243	1.02523000878689
407	1327.9259237961	1.02549282137842
408	1359.25766908671	1.02575563396995
409	1380.11778368362	1.02601844656148
410	1390.53868744118	1.02628125915301
411	1338.22714386625	1.02654407174454
412	1359.08721206499	1.02680688433607
413	1359.03645416136	1.0270696969276
414	1369.45729601224	1.02733250951913
415	1369.40650712693	1.02759532211066
416	1369.35570274015	1.02785813470219
417	1358.833267603	1.02812094729372
418	1348.34323681161	1.02838375988525
419	1327.38157525563	1.02864657247678
420	1337.76990417227	1.02890938506831
421	1327.24740692974	1.02917219765984
422	1327.19650938488	1.02943501025137
423	1316.67398104697	1.0296978228429
424	1316.62305239246	1.02996063543443
425	1316.57210817243	1.03022344802596
426	1295.6103377576	1.03048626061749
427	1285.08774714334	1.03074907320902
428	1285.03675618392	1.03101188580055
429	1285.09119012672	1.03127469839208
430	1306.05641692893	1.03153751098362
431	1316.58243059675	1.03180032357515
432	1337.54762189958	1.03206313616668
433	1337.6019848436	1.03232594875821
434	1327.18471481784	1.03258876134974
435	1327.23904231455	1.03285157394127
436	1337.7649673424	1.0331143865328
437	1358.73007004861	1.03337719912433
438	1348.34514905897	1.03364001171586
439	1337.96021038463	1.03390282430739
440	1306.63202355067	1.03416563689892
441	1296.24704953286	1.03442844949045
442	1285.82963799485	1.03469126208198
443	1275.4446286681	1.03495407467351
444	1285.97041232196	1.03521688726504
445	1286.02456310111	1.03547969985657
446	1275.60708101415	1.0357425124481
447	1296.57200717542	1.03600532503963
448	1275.71529448527	1.03626813763116
449	1317.59099606304	1.03653095022269
450	1317.64505880657	1.03679376281422
451	1328.17071921054	1.03705657540575
452	1349.13555742208	1.03731938799728
453	1328.2787568251	1.03758220058881
454	1328.33274929463	1.03784501318034
455	1328.38672421706	1.03810782577187
456	1328.44068160095	1.0383706383634
457	1349.40543207699	1.03863345095493
458	1359.93096965123	1.03889626354646
459	1359.98487447076	1.03915907613799
460	1349.56714654411	1.03942188872952
461	1339.1494011216	1.03968470132105
462	1381.02487469784	1.03994751391258
463	1381.07870955096	1.04021032650411
464	1402.0433375559	1.04047313909564
465	1391.62552223509	1.04073595168717
466	1391.67930470275	1.0409987642787
467	1349.91144848128	1.04126157687023
468	1349.96519606777	1.04152438946176
469	1360.49054146818	1.04178720205329
470	1371.01586944921	1.04205001464482
471	1350.15875415539	1.04231282723635
472	1360.65162746162	1.04257563982788
473	1360.70528799351	1.04283845241941
474	1392.14135700379	1.04310126501094
475	1392.19498277304	1.04336407760247
476	1402.687786554	1.043626890194
477	1423.65218821653	1.04388970278553
478	1423.70576190514	1.04415251537706
479	1402.84850762824	1.04441532796859
480	1413.34124201891	1.04467814056012
481	1413.39476370271	1.04494095315165
482	1392.53745744624	1.04520376574318
483	1371.68013388007	1.04546657833471
484	1382.1727990151	1.04572939092624
485	1382.22625147685	1.04599220351777
486	1371.80807141229	1.0462550161093
487	1350.95067869123	1.04651782870083
488	1392.82570056885	1.04678064129236
489	1382.43988856241	1.04704345388389
490	1392.96486992709	1.04730626647542
491	1413.92902942946	1.04756907906695
492	1413.98236107537	1.04783189165848
493	1414.03567549532	1.04809470425001
494	1445.47139856158	1.04835751684154
495	1445.52467855463	1.04862032943307
496	1466.48875196888	1.0488831420246
497	1435.15957170443	1.04914595461613
498	1456.12361074177	1.04940876720766
499	1445.70520673919	1.04967157979919
500	1445.75840081074	1.04993439239072
501	1445.81157772293	1.05019720498225
502	1435.4255421037	1.05046001757378
503	1435.47868472208	1.05072283016531
504	1435.53181020598	1.05098564275684
505	1446.02411394406	1.05124845534837
506	1466.98801580603	1.0515112679399
507	1456.56947469443	1.05177408053143
508	1456.62253172326	1.05203689312296
509	1467.14718690078	1.05229970571449
510	1488.11102037383	1.05256251830602
511	1498.60322152851	1.05282533089756
512	1519.56702085664	1.05308814348909
513	1530.09160774432	1.05335095608062
514	1530.14456233836	1.05361376867215
515	1509.28668926663	1.05387658126368
516	1509.33960978165	1.05413939385521
517	1509.3925132695	1.05440220644674
518	1509.44539973839	1.05466501903827
519	1499.02665395475	1.0549278316298
520	1519.99031703251	1.05519064422133
521	1478.22153124948	1.05545345681286
522	1499.18516034675	1.05571626940439
523	1478.32715122178	1.05597908199592
524	1509.76236161312	1.05624189458745
525	1520.28674442072	1.05650470717898
526	1541.25030565527	1.05676751977051
527	1541.30303932243	1.05703033236204
528	1530.91656067214	1.05729314495357
529	1509.96342408827	1.0575559575451
530	1530.83189783074	1.05781877013663
531	1520.31793478709	1.05808158272816
532	1530.7471913006	1.05834439531969
533	1530.70482164168	1.05860720791122
534	1530.66244104788	1.05887002050275
535	1509.70923889282	1.05913283309428
536	1509.66683641657	1.05939564568581
537	1520.06361837309	1.05965845827734
538	1530.49280923923	1.05992127086887
539	1519.97875866571	1.0601840834604
540	1509.49711699332	1.06044689605193
541	1498.98304449494	1.06137038226631
542	1478.02976564739	1.06229386848069
543	1457.07647582679	1.06321735469508
544	1446.59479027067	1.06414084090946
545	1436.08067387155	1.06506432712384
546	1436.03816172839	1.06598781333823
547	1435.99563859515	1.06691129955261
548	1446.42471970936	1.06783478576699
549	1446.38217458316	1.06875827198137
550	1477.72204431803	1.06968175819576
551	1488.11867256217	1.07060524441014
552	1508.98690503668	1.07152873062452
553	1529.8551264955	1.07245221683891
554	1540.284141554	1.07337570305329
555	1529.8023349661	1.07429918926767
556	1519.28809748825	1.07522267548205
557	1519.24546421938	1.07614616169644
558	1529.64201529379	1.07706964791082
559	1519.12774470466	1.0779931341252
560	1508.6458829313	1.07891662033959
561	1508.60320548835	1.07984010655397
562	1498.08890174935	1.08076359276835
563	1498.0462021936	1.08168707898273
564	1518.91430219716	1.08261056519712
565	1539.78239113358	1.0835340514115
566	1539.7396583764	1.08445753762588
567	1560.60772516562	1.08538102384027
568	1571.03658549442	1.08630451005465
569	1581.43301487743	1.08722799626903
570	1591.82943317177	1.08815148248341
571	1591.78664499275	1.0890749686978
572	1602.18304109679	1.08999845491218
573	1623.051041341	1.09092194112656
574	1623.00821985712	1.09184542734095
575	1643.87619788513	1.09276891355533
576	1622.92254355424	1.09369239976971
577	1622.87968872659	1.09461588598409
578	1633.30843801748	1.09553937219848
579	1601.9155549365	1.09646285841286
580	1612.34428196791	1.09738634462724
581	1612.30138262129	1.09830983084163
582	1580.87604627014	1.09923331705601
583	1570.39392925765	1.10015680327039
584	1549.4401858541	1.10108028948477
585	1528.48643129694	1.10200377569916
586	1538.88267158434	1.10292726191354
587	1517.92889470692	1.10385074812792
588	1538.79672790714	1.1047742343423
589	1538.75373931419	1.10569772055669
590	1528.27154416552	1.10662120677107
591	1549.13934383964	1.10754469298545
592	1570.00713232966	1.10846817919984
593	1559.4924837673	1.10939166541422
594	1580.36024987606	1.1103151516286
595	1569.87799878513	1.11123863784298
596	1601.18493787552	1.11216212405737
597	1601.14185975747	1.11308561027175
598	1622.00958105128	1.11400909648613
599	1632.40567588862	1.11493258270052
600	1642.83417936834	1.1158560689149
601	1632.31944114104	1.11677955512928
602	1642.74792216951	1.11770304134366
603	1642.70477672398	1.11862652755805
604	1642.66162004187	1.11955001377243
605	1632.17925673841	1.12047349998681
606	1653.04688819208	1.1213969862012
607	1642.53208253205	1.12232047241558
608	1652.96049610143	1.12324395862996
609	1652.91728317046	1.12416744484434
610	1652.87405897652	1.12509093105873
611	1663.27001889557	1.12601441727311
612	1652.78757678213	1.12693790348749
613	1663.18351415321	1.12786138970188
614	1673.57944024371	1.12878487591626
615	1652.62534904668	1.12970836213064
616	1642.14286180202	1.13063184834502
617	1642.09955864388	1.13155533455941
618	1621.14543356532	1.13247882077379
619	1600.19129718408	1.13340230698817
620	1600.14796011788	1.13432579320256
621	1621.0154223623	1.13524927941694
622	1610.53286728823	1.13617276563132
623	1600.05030089378	1.1370962518457
624	1610.44611393521	1.13801973806009
625	1620.84191564737	1.13894322427447
626	1620.79851064547	1.13986671048885
627	1610.28347906363	1.14079019670324
628	1641.62247724493	1.14171368291762
629	1652.36552661933	1.142637169132
630	1631.7257073272	1.14356065534638
631	1642.43545231764	1.14281191207321
632	1663.61637190906	1.14206316880004
633	1674.35765655494	1.14131442552686
634	1685.09850270777	1.14056568225369
635	1674.89568095261	1.13981693898052
636	1706.54646394394	1.13906819570734
637	1696.34277053201	1.13831945243417
638	1696.61025812263	1.137570709161
639	1686.40569728705	1.13682196588782
640	1686.67231956029	1.13607322261465
641	1697.37770612896	1.13532447934147
642	1687.17185203519	1.1345757360683
643	1676.96556894241	1.13382699279513
644	1687.7020883721	1.13307824952195
645	1698.40576101384	1.13232950624878
646	1709.14142762171	1.13158076297561
647	1719.84424950079	1.13083201970243
648	1751.48987802069	1.13008327642926
649	1751.75265785521	1.12933453315609
650	1752.01501588634	1.12858578988291
651	1752.27695312886	1.12783704660974
652	1763.01008583608	1.12708830333656
653	1752.79956929091	1.12633956006339
654	1742.62105484343	1.12559081679022
655	1742.88131901442	1.12484207351704
656	1722.2303568	1.12409333024387
657	1732.92898582029	1.1233445869707
658	1743.65962092649	1.12259584369752
659	1712.568222002	1.12184710042435
660	1723.29803252138	1.12109835715118
661	1744.46662760353	1.120349613878
662	1755.19561746741	1.11960087060483
663	1744.98096798643	1.11885212733165
664	1713.85509999548	1.11810338405848
665	1745.49367681501	1.11735464078531
666	1735.31022644017	1.11660589751213
667	1714.65475583774	1.11585715423896
668	1756.73131307716	1.11510841096579
669	1767.42504138622	1.11435966769261
670	1746.7683615815	1.11361092441944
671	1757.46128662014	1.11286218114627
672	1768.18623131021	1.11211343787309
673	1810.2607827389	1.11136469459992
674	1789.60250398042	1.11061595132675
675	1779.38302322178	1.10986720805357
676	1800.54557188376	1.1091184647804
677	1800.79691441458	1.10836972150722
678	1780.13705174559	1.10762097823405
679	1790.82680142988	1.10687223496088
680	1791.07696301009	1.1061234916877
681	1812.23754341136	1.10537474841453
682	1812.48692230912	1.10462600514136
683	1833.64672186453	1.10387726186818
684	1865.27774761122	1.10312851859501
685	1875.96515473496	1.10237977532183
686	1844.83055338332	1.10163103204866
687	1865.98880219215	1.10088228877549
688	1834.88584895336	1.10013354550231
689	1814.22170657179	1.09938480222914
690	1803.99637594447	1.09863605895597
691	1814.71389306887	1.09788731568279
692	1794.04860248893	1.09713857240962
693	1783.82212633767	1.09638982913645
694	1784.06688536245	1.09564108586327
695	1794.78288044648	1.0948923425901
696	1805.49849722844	1.09414359931693
697	1847.56374258856	1.09339485604375
698	1879.18941601903	1.09264611277058
699	1868.99309252822	1.0918973694974
700	1869.23558961042	1.09114862622423
701	1879.9169081326	1.09039988295106
702	1890.63027344009	1.08965113967788
703	1901.34326653309	1.08890239640471
704	1901.58427302879	1.08815365313154
705	1891.35329378349	1.08740490985836
706	1870.68274951234	1.08665616658519
707	1850.01183644676	1.08590742331202
708	1860.69056143773	1.08515868003884
709	1860.92972394825	1.08440993676567
710	1840.2577095798	1.08366119349249
711	1809.11371455342	1.08291245021932
712	1809.35178081298	1.08216370694615
713	1820.02867871045	1.08141496367297
714	1809.82682293777	1.0806662203998
715	1799.59218522468	1.07991747712663
716	1799.82880150235	1.07916873385345
717	1789.62586197403	1.07841999058028
718	1779.39014298157	1.07767124730711
719	1821.44730169287	1.07692250403393
720	1842.59329181759	1.07617376076076
721	1832.35649892938	1.07542501748759
722	1832.5909649469	1.07467627421441
723	1843.26427081921	1.07392753094124
724	1864.40883721575	1.07317878766806
725	1875.08143445852	1.07243004439489
726	1896.22529383425	1.07168130112172
727	1875.54717965754	1.07093255784854
728	1875.77952459316	1.07018381457537
729	1886.46038848977	1.0694350713022
730	1897.14096769621	1.06868632802902
731	1886.91045217092	1.06793758475585
732	1887.11884849544	1.06718884148268
733	1876.88776648651	1.0664400982095
734	1887.56721272251	1.06569135493633
735	1866.86395129169	1.06494261166315
736	1898.45364511683	1.06419386838998
737	1867.31062641661	1.06344512511681
738	1836.13490776572	1.06269638184363
739	1836.34133545766	1.06194763857046
740	1836.54748419508	1.06119889529729
741	1815.8425439209	1.06172328606922
742	1816.04813644294	1.06224767684115
743	1805.7818364593	1.06277206761309
744	1795.51525977227	1.06329645838502
745	1774.80921156047	1.06382084915695
746	1764.54208314211	1.06434523992889
747	1775.21791017641	1.06486963070082
748	1764.95023225069	1.06539402147275
749	1754.68228040155	1.06591841224469
750	1775.79648104444	1.06644280301662
751	1775.99959824332	1.06696719378855
752	1734.38082192459	1.06749158456049
753	1734.58339512396	1.06801597533242
754	1713.87488652061	1.06854036610435
755	1745.45934376694	1.06906475687629
756	1745.66110505565	1.06958914764822
757	1724.95178616979	1.07011353842015
758	1725.15300889348	1.07063792919209
759	1735.82557838474	1.07116231996402
760	1736.02626469695	1.07168671073595
761	1767.60910947133	1.07221110150789
762	1788.72007213625	1.07273549227982
763	1830.74157908832	1.07325988305175
764	1810.03038837019	1.07378427382369
765	1831.14055362244	1.07430866459562
766	1841.81125874885	1.07483305536756
767	1873.39251027895	1.07535744613949
768	1873.59107225228	1.07588183691142
769	1894.70018167918	1.07640622768336
770	1915.80902846033	1.07693061845529
771	1926.47841773685	1.07745500922722
772	1916.20431492559	1.07797939999916
773	1958.22318751494	1.07850379077109
774	1958.42017829184	1.07902818154302
775	1969.05610439693	1.07955257231496
776	1969.25257558411	1.08007696308689
777	1979.88798312734	1.08060135385882
778	1980.0839367778	1.08112574463076
779	1969.80801718463	1.08165013540269
780	1970.00345534062	1.08217452617462
781	1980.67025175363	1.08269891694656
782	1970.39356120483	1.08322330771849
783	1981.02742530516	1.08374769849042
784	1970.78264317563	1.08427208926236
785	1991.88761208203	1.08479648003429
786	1971.17070527879	1.08532087080622
787	1981.80355051265	1.08584526157816
788	1971.557751519	1.08636965235009
789	1961.27927969444	1.08689404312202
790	1971.91136601858	1.08741843389396
791	1951.19319436146	1.08794282466589
792	1940.94638646082	1.08846721543782
793	1951.57771832773	1.08899160620976
794	1920.38717844803	1.08951599698169
795	1931.05042966132	1.09004038775362
796	1931.24181610838	1.09056477852556
797	1941.8721488984	1.09108916929749
798	1952.53465299822	1.09161356006942
799	1942.28609840876	1.09213795084136
800	1952.94810685755	1.09266234161329
801	1963.57744834302	1.09318673238522
802	1995.14977369091	1.09371112315716
803	2016.25023765535	1.09423551392909
804	1995.52883471207	1.09475990470102
805	1985.27880182419	1.09528429547296
806	2006.37853022819	1.09580868624489
807	2048.38882501827	1.09633307701683
808	2079.92726080382	1.09685746778876
809	2080.11544729621	1.09738185856069
810	2069.86419558847	1.09790624933263
811	2038.66947104705	1.09843064010456
812	2028.41773510757	1.09895503087649
813	2059.95495913658	1.09947942164843
814	2049.67032097294	1.10000381242036
815	2049.8570575676	1.10052820319229
816	2008.22193289812	1.10105259396423
817	1987.49737929342	1.10157698473616
818	1998.12259259512	1.10210137550809
819	2008.74756726082	1.10262576628003
820	2008.93310836906	1.10315015705196
821	2030.0292223801	1.10367454782389
822	2030.21428850619	1.10419893859583
823	2061.78154368883	1.10472332936776
824	2072.43775189615	1.10524772013969
825	2083.06130434194	1.10577211091163
826	2104.15623658134	1.10629650168356
827	2093.90092782081	1.10682089245549
828	2094.08457989282	1.10734528322743
829	2125.65042372942	1.10786967399936
830	2104.92279742791	1.10839406477129
831	2115.57736378448	1.10891845554323
832	2094.84927151632	1.10944284631516
833	2084.56014231163	1.10996723708709
834	2084.74239647463	1.11049162785903
835	2074.48522382484	1.11101601863096
836	2074.6670155635	1.11154040940289
837	2064.40938136934	1.11206480017483
838	2043.67990181923	1.11258919094676
839	2043.8610032143	1.11311358171869
840	2054.48107074886	1.11363797249063
841	2065.10090947754	1.11416236326256
842	2065.28132445388	1.11468675403449
843	2055.02231611066	1.11521114480643
844	2055.2022756403	1.11573553557836
845	2065.82120347341	1.11625992635029
846	2086.91151990095	1.11678431712223
847	2087.09079948743	1.11730870789416
848	2097.70904866271	1.1178330986661
849	2097.88787709236	1.11835748943803
850	2087.6272852016	1.11888188020996
851	2077.36646879494	1.11936725827426
852	2067.07300843401	1.11985263633857
853	2046.34012902192	1.12033801440287
854	2015.16783097962	1.12082339246717
855	1994.43450548773	1.12130877053147
856	1984.1401529651	1.12179414859577
857	1984.31719369097	1.12227952666007
858	1974.05481745994	1.12276490472438
859	1953.32060482629	1.12325028278868
860	1953.49698206864	1.12373566085298
861	1953.67313897848	1.12422103891728
862	1932.93826534626	1.12470641698158
863	1922.64236758607	1.12519179504589
864	1933.25706135024	1.12567717311019
865	1933.4323410458	1.12616255117449
866	1912.69659183945	1.12664792923879
867	1902.39982014121	1.12713330730309
868	1923.48525684111	1.1276186853674
869	1913.18805061676	1.1281040634317
870	1923.83385822012	1.128589441496
871	1955.3578403318	1.1290748195603
872	1986.91402645494	1.1295601976246
873	1987.08757126565	1.1300455756889
874	2018.64332689224	1.13053095375321
875	2029.28805724812	1.13101633181751
876	2019.02176273175	1.13150170988181
877	2008.72283450134	1.13198708794611
878	2029.80611867878	1.13247246601041
879	2050.88918979566	1.13295784407472
880	2040.62204224402	1.13344322213902
881	2030.32226255852	1.13392860020332
882	1999.14388023248	1.13441397826762
883	1988.843677179	1.13489935633192
884	1999.45407365016	1.13538473439622
885	2020.53587465533	1.13587011246053
886	2052.08908058327	1.13635549052483
887	2062.73126595783	1.13684086858913
888	2062.90162654624	1.13732624665343
889	2063.07177797617	1.13781162471773
890	2084.15253125473	1.13829700278204
891	2126.14388676592	1.13878238084634
892	2105.40260240421	1.13926775891064
893	2105.57192104034	1.13975313697494
894	2105.74103243334	1.14023851503924
895	2084.99912634132	1.14072389310355
896	2074.69620914613	1.14120927116785
897	2053.95389046545	1.14169464923215
898	2043.65056143748	1.14218002729645
899	2054.29025754199	1.14266540536075
900	2043.98651818747	1.14315078342505
901	2075.53661533795	1.14363616148936
902	2044.35407639506	1.14412153955366
903	2023.61052897852	1.14460691761796
904	2065.5992099464	1.14509229568226
905	2065.76606655906	1.14557767374656
906	2086.84353105311	1.14606305181087
907	2118.39240841751	1.14654842987517
908	2097.64784729275	1.14703380793947
909	2097.81389515458	1.14751918600377
910	2077.0689311253	1.14800456406807
911	2119.05619805923	1.14848994213237
912	2119.22164321046	1.14897532019668
913	2108.91527294546	1.14946069826098
914	2109.08031811086	1.14994607632528
915	2109.24516382707	1.15043145438958
916	2130.32062107758	1.15091683245388
917	2161.83507498102	1.15140221051819
918	2161.9993245141	1.15188758858249
919	2172.60257141842	1.15237296664679
920	2183.20562067144	1.15285834471109
921	2204.28008787196	1.15334372277539
922	2204.44354751214	1.1538291008397
923	2246.42843181372	1.154314478904
924	2246.5914986425	1.1547998569683
925	2236.28275435455	1.1552852350326
926	2215.53461916403	1.1557706130969
927	2226.1687146671	1.1562559911612
928	2226.33100010904	1.15674136922551
929	2226.65472717729	1.15722674728981
930	2247.88849102806	1.15771212535411
931	2216.86066718593	1.15819750341841
932	2185.83207503372	1.15868288148271
933	2196.5919186993	1.15916825954702
934	2186.47260877106	1.15965363761132
935	2186.79173410904	1.16013901567562
936	2197.54929741931	1.16062439373992
937	2187.42771525403	1.16110977180422
938	2166.83376581262	1.16159514986852
939	2146.23906700467	1.16208052793283
940	2167.46524272968	1.16256590599713
941	2167.77986376387	1.16305128406143
942	2168.09374335962	1.16353666212573
943	2178.84607951511	1.16402204019003
944	2200.06929469731	1.16450741825434
945	2189.94177025519	1.16499279631864
946	2221.60271615528	1.16547817438294
947	2242.82373820335	1.16596355244724
948	2243.13322371464	1.16644893051154
949	2232.97037061455	1.16693430857585
950	2233.27841191983	1.16741968664015
951	2233.58573491004	1.16790506470445
952	2244.36395733659	1.16839044276875
953	2213.31984521132	1.16887582083305
954	2244.97503426987	1.16936119889735
955	2245.27950897949	1.16984657696166
956	2235.14408242565	1.17033195502596
957	2245.88634320131	1.17081733309026
958	2288.01032885026	1.17130271115456
959	2298.75119007389	1.17178808921886
960	2309.52377501564	1.17227346728317
961	2299.35243573742	1.17275884534747
962	2341.47364160474	1.17324422341177
963	2331.33334189167	1.17372960147607
964	2331.63155097708	1.17421497954037
965	2352.83988646574	1.17470035760467
966	2363.60834470726	1.17518573566898
967	2332.55450217908	1.17567111373328
968	2332.84998845867	1.17615649179758
969	2322.67318462175	1.17664186986188
970	2322.96732346132	1.17712724792618
971	2323.26079203449	1.17761262599049
972	2281.73197138541	1.17809800405479
973	2292.49572152249	1.17858338211909
974	2292.78719298555	1.17906876018339
975	2293.07800327376	1.17955413824769
976	2314.27896525646	1.18003951631199
977	2345.95088579027	1.1805248943763
978	2356.71134123814	1.1810102724406
979	2356.99952919725	1.1814956505049
980	2357.28706711621	1.1819810285692
981	2388.92396319442	1.1824664066335
982	2399.6494029942	1.18295178469781
983	2389.46338869272	1.18343716276211
984	2368.83753769915	1.18392254082641
985	2358.65024293185	1.18440791889071
986	2327.55150053633	1.18489329695501
987	2327.83454913703	1.18537867501932
988	2317.67776961848	1.18586405308362
989	2328.39875024106	1.18634943114792
990	2339.15152221534	1.18683480921222
991	2318.5212419164	1.18693388426014
992	2329.27276316322	1.18703295930805
993	2329.55204693189	1.18713203435596
994	2319.39151515639	1.18723110940388
995	2330.1411759026	1.18733018445179
996	2299.03617949686	1.18742925949971
997	2299.31299495398	1.18752833454762
998	2257.7675772018	1.18762740959554
999	2258.04317075602	1.18772648464345
1000	2279.22896701264	1.18782555969137
1001	2258.59253611448	1.18792463473928
1002	2269.30550730875	1.1880237097872
1003	2290.48949182635	1.18812278483511
1004	2280.29045054442	1.18822185988303
1005	2301.47323716503	1.18832093493094
1006	2322.65542778973	1.18842000997886
1007	2364.7478349976	1.18851908502677
1008	2375.45722425091	1.18861816007469
1009	2365.28763259271	1.1887172351226
1010	2396.90665409798	1.18881631017051
1011	2386.73588792393	1.18891538521843
1012	2397.44292812876	1.18901446026634
1013	2408.18180571942	1.18911353531426
1014	2408.44848749068	1.18921261036217
1015	2419.15378595443	1.18931168541009
1016	2408.98011685114	1.189410760458
1017	2398.80587281493	1.18950983550592
1018	2388.59863584967	1.18960891055383
1019	2367.95163229367	1.18970798560175
1020	2389.12568062081	1.18980706064966
1021	2368.47754018373	1.18990613569758
1022	2368.7396446822	1.19000521074549
1023	2379.4728005613	1.19010428579341
1024	2369.29458377466	1.19020336084132
1025	2369.55500213457	1.19030243588924
1026	2369.81486206269	1.19040151093715
1027	2401.45659121726	1.19050058598506
1028	2422.62615027917	1.19059966103298
1029	2415.93200190524	1.19069873608089
1030	2419.59315835006	1.19079781112881
1031	2444.05410544528	1.19089688617672
1032	2437.02658109558	1.19099596122464
1033	2440.36930799211	1.19109503627255
1034	2464.52589152695	1.19119411132047
1035	2478.11806368479	1.19129318636838
1036	2449.79974191794	1.1913922614163
1037	2463.25029392494	1.19149133646421
1038	2466.14756554855	1.19159041151213
1039	2500.34891066176	1.19168948656004
1040	2482.18180289463	1.19178856160796
1041	2505.76407080808	1.19188763665587
1042	2508.36609894691	1.19198671170379
1043	2489.9905592075	1.1920857867517
1044	2492.4616093674	1.19218486179961
1045	2526.25327430345	1.19228393684753
1046	2507.69218224009	1.19238301189544
1047	2530.89536968539	1.19248208694336
1048	2522.66086325035	1.19258116199127
1049	2535.28387433878	1.19268023703919
1050	2516.50546825708	1.1927793120871
1051	2529.02745136376	1.19287838713502
1052	2551.97314470981	1.19297746218293
1053	2553.96175639348	1.19307653723085
1054	2545.4340422836	1.19317561227876
1055	2578.68472996493	1.19327468732668
1056	2601.45442833619	1.19337376237459
1057	2613.74450091111	1.19347283742251
1058	2625.99544790956	1.19357191247042
1059	2659.11932924148	1.19367098751833
1060	2681.73491570417	1.19377006256625
1061	2672.9325434524	1.19386913761416
1062	2695.47816367918	1.19396821266208
1063	2707.5512097086	1.19406728770999
1064	2709.12027361937	1.19416636275791
1065	2689.74713147539	1.19426543780582
1066	2691.25433747502	1.19436451285374
1067	2692.73197734755	1.19446358790165
1068	2683.70929737762	1.19456266294957
1069	2685.13035642525	1.19466173799748
1070	2707.43514667646	1.1947608130454
1071	2687.89200298955	1.19485988809331
1072	2689.23409528104	1.19495896314123
1073	2680.11212825184	1.19505803818914
1074	2691.87679251629	1.19515711323706
1075	2703.58551729741	1.19525618828497
1076	2704.83216300002	1.19535526333288
1077	2726.96734882967	1.1954543383808
1078	2738.64166027192	1.19555341342871
1079	2739.82324819124	1.19565248847663
1080	2761.89508931832	1.19575156352454
1081	2773.47528965323	1.19585063857246
1082	2774.59678273097	1.19594971362037
1083	2796.61007080832	1.19604878866829
1084	2787.25481682775	1.1961478637162
1085	2788.32068574769	1.19624693876412
1086	2758.01892443029	1.19634601381203
1087	2717.2283571793	1.19644508885995
1088	2707.80344453937	1.19654416390786
1089	2687.89055130846	1.19664323895578
1090	2678.43330088024	1.19674231400369
1091	2679.39965382558	1.19684138905161
1092	2669.87916796825	1.19694046409952
1093	2681.2546261001	1.19703953914743
1094	2703.0871786973	1.19713861419535
1095	2745.81635635131	1.19723768924326
1096	2767.62086278994	1.19733676429118
1097	2768.5010131343	1.19743583933909
1098	2790.27873426926	1.19753491438701
1099	2832.95432270872	1.19763398943492
1100	2875.61725555591	1.19773306448284
1101	2897.35700144872	1.19783213953075
1102	2887.73463611059	1.19793121457867
1103	2888.53962416752	1.19803028962658
1104	2899.77222128485	1.1981293646745
1105	2921.46509568229	1.19822843972241
1106	2932.67525818662	1.19832751477033
1107	2933.43536317005	1.19842658981824
1108	2955.095644584	1.19852566486616
1109	2934.92389217709	1.19862473991407
1110	2935.65275331538	1.19872381496198
1111	2967.72163297293	1.19850945658843
1112	2968.43072303345	1.19829509821487
1113	2958.69103249561	1.19808073984131
1114	2938.47033454737	1.19786638146775
1115	2939.15124295251	1.1976520230942
1116	2950.29474525156	1.19743766472064
1117	2909.13616782238	1.19722330634708
1118	2899.31892660159	1.19700894797352
1119	2899.96479977001	1.19679458959997
1120	2900.60233666637	1.19658023122641
1121	2922.14250827207	1.19636587285285
1122	2933.20304499569	1.19615151447929
1123	2965.16652501627	1.19593715610574
1124	2986.68309081352	1.19572279773218
1125	3018.63127791725	1.19550843935862
1126	3008.75041087413	1.19529408098506
1127	3051.15548509923	1.1950797226115
1128	3072.64258778926	1.19486536423795
1129	3093.30446959408	1.19465100586439
1130	3072.14339877034	1.19443664749083
1131	3082.36341171635	1.19422228911727
1132	3092.58207174309	1.19400793074372
1133	3113.23856328909	1.19379357237016
1134	3092.07205866957	1.1935792139966
1135	3123.19740443486	1.19336485562304
1136	3112.49973155299	1.19315049724949
1137	3101.80064984348	1.19293613887593
1138	3101.53934313703	1.19272178050237
1139	3122.18741499916	1.19250742212881
1140	3111.45161713919	1.19229306375526
1141	3132.09678935032	1.1920787053817
1142	3131.82968307987	1.19186434700814
1143	3142.03271199146	1.19164998863458
1144	3162.67344388778	1.19143563026102
1145	3172.84105567331	1.19122127188747
1146	3193.47876521888	1.19100691351391
1147	3193.20413390646	1.19079255514035
1148	3203.36715484112	1.19057819676679
1149	3234.47185008331	1.19036383839324
1150	3223.72093485356	1.19014948001968
1151	3233.91166740151	1.18993512164612
1152	3254.53999913265	1.18972076327256
1153	3243.78429515766	1.18950640489901
1154	3243.49858278122	1.18929204652545
1155	3243.21123280234	1.18907768815189
1156	3242.9222311013	1.18886332977833
1157	3253.1031786374	1.18864897140478
1158	3252.81083047943	1.18843461303122
1159	3231.60597663184	1.18822025465766
1160	3220.838608312	1.1880058962841
1161	3241.45194104588	1.18779153791054
1162	3241.15272321482	1.18757717953699
1163	3251.32336537264	1.18736282116343
1164	3271.93143216766	1.18714846278987
1165	3282.09851716606	1.18693410441631
1166	3281.79218464784	1.18671974604276
1167	3281.48403380793	1.1865053876692
1168	3302.08485903056	1.18629102929564
1169	3322.68383326173	1.18607667092208
1170	3301.45931862849	1.18586231254853
1171	3322.05454079098	1.18564795417497
1172	3332.17624623187	1.18543359580141
1173	3321.38522233373	1.18521923742785
1174	3321.06387751443	1.1850048790543
1175	3320.74057887397	1.18479052068074
1176	3330.85450391911	1.18457616230718
1177	3340.99885903867	1.18436180393362
1178	3330.23039543474	1.18414744556006
1179	3350.80991119224	1.18393308718651
1180	3340.03737553748	1.18371872881295
1181	3329.26277547181	1.18350437043939
1182	3318.48609175799	1.18329001206583
1183	3328.58569567976	1.18307565369228
1184	3317.77236613372	1.18286129531872
1185	3317.42850901599	1.18264693694516
1186	3337.9932994879	1.1824325785716
1187	3327.17348058911	1.18221822019805
1188	3337.26226807228	1.18200386182449
1189	3336.90963493813	1.18178950345093
1190	3336.55475530272	1.18157514507737
1191	3336.19760762995	1.18136078670382
1192	3346.30978534935	1.18114642833026
1193	3366.85884650663	1.1809320699567
1194	3356.05556734096	1.18071771158314
1195	3345.21751132568	1.18050335320958
1196	3365.75950122402	1.18028899483603
1197	3344.47746666632	1.18007463646247
1198	3365.01462657566	1.17986027808891
1199	3354.16690996915	1.17964591971535
1200	3374.69914438581	1.1794315613418
1201	3374.31806883132	1.17921720296824
1202	3363.49527371456	1.17900284459468
1203	3384.01993525539	1.17878848622112
1204	3362.72040070846	1.17857412784757
1205	3330.97907009795	1.17835976947401
1206	3309.67430799793	1.17814541110045
1207	3309.27770311076	1.17793105272689
1208	3340.26084378012	1.17771669435334
1209	3329.3872357734	1.17750233597978
1210	3318.51089256242	1.17728797760622
1211	3339.01421199987	1.17707361923266
1212	3328.1323139628	1.1768592608591
1213	3348.63002139367	1.17664490248555
1214	3358.65326400418	1.17643054411199
1215	3410.52766855528	1.17621618573843
1216	3420.54512283796	1.17600182736487
1217	3420.12044216184	1.17578746899132
1218	3419.69279106605	1.17557311061776
1219	3419.26213827642	1.1753587522442
1220	3387.44602621426	1.17514439387064
1221	3407.92008506649	1.17493003549709
1222	3397.04103972509	1.17471567712353
1223	3427.980484353	1.17450131874997
1224	3396.15191242147	1.17428696037641
1225	3385.26337210417	1.17407260200286
1226	3384.81079377024	1.1738582436293
1227	3394.82656225476	1.17364388525574
1228	3373.45660091792	1.17342952688218
1229	3414.81573143904	1.17321516850862
1230	3393.43905350777	1.17300081013507
1231	3382.4981572574	1.17278645176151
1232	3371.55380964814	1.17257209338795
1233	3371.07758770637	1.17235773501439
1234	3349.68702678647	1.17214337664084
1235	3359.6429041546	1.17192901826728
1236	3338.24516785967	1.17171465989372
1237	3358.66540460385	1.17150030152016
1238	3337.26033074406	1.17128594314661
1239	3336.76233637093	1.17107158477305
1240	3367.64299431733	1.17085722639949
1241	3377.60902504307	1.17064286802593
1242	3408.48200608092	1.17042850965238
1243	3407.96865656318	1.17021415127882
1244	3386.54054666708	1.16999979290526
1245	3396.45844725659	1.1697854345317
1246	3395.93311047848	1.16957107615814
1247	3405.87529976115	1.16935671778459
1248	3405.34173668966	1.16914235941103
1249	3404.8039878224	1.16892800103747
1250	3404.26200370913	1.16871364266391
1251	3351.42249763152	1.16863153894921
1252	3382.22189753446	1.16854943523451
1253	3392.13851832545	1.1684673315198
1254	3349.75746160622	1.1683852278051
1255	3349.19353158793	1.1683031240904
1256	3327.71424202146	1.16822102037569
1257	3358.52358475147	1.16813891666099
1258	3347.47422602376	1.16805681294628
1259	3336.42014986451	1.16797470923158
1260	3367.21533936394	1.16789260551688
1261	3345.71245795951	1.16781050180217
1262	3355.5546881941	1.16772839808747
1263	3396.77438898825	1.16764629437277
1264	3406.63906651868	1.16756419065806
1265	3416.46624393244	1.16748208694336
1266	3405.3774664158	1.16739998322866
1267	3415.22670994012	1.16731787951395
1268	3414.59906254142	1.16723577579925
1269	3403.49445685335	1.16715367208454
1270	3402.85605484125	1.16707156836984
1271	3391.77297618818	1.16698946465514
1272	3412.03435138024	1.16690736094043
1273	3432.29010229022	1.16682525722573
1274	3473.45096616086	1.16674315351103
1275	3451.8736258421	1.16666104979632
1276	3440.7296326091	1.16657894608162
1277	3471.4337548765	1.16649684236691
1278	3460.31025161486	1.16641473865221
1279	3459.61985937028	1.16633263493751
1280	3469.36249663389	1.1662505312228
1281	3447.74887905147	1.1661684275081
1282	3447.03973878096	1.1660863237934
1283	3414.97417320178	1.16600422007869
1284	3424.72372200078	1.16592211636399
1285	3434.46667477403	1.16584001264929
1286	3423.25971024191	1.16575790893458
1287	3453.86758766212	1.16567580521988
1288	3463.59020084658	1.16559370150517
1289	3462.83422937842	1.16551159779047
1290	3482.98200139209	1.16542949407577
1291	3450.82937021406	1.16534739036106
1292	3450.05189674992	1.16526528664636
1293	3459.70624714799	1.16518318293166
1294	3469.35312069035	1.16510107921695
1295	3479.02482988425	1.16501897550225
1296	3467.7780348268	1.16493687178754
1297	3466.96262998625	1.16485476807284
1298	3466.1393062816	1.16477266435814
1299	3475.77956303482	1.16469056064343
1300	3474.94005156889	1.16460845692873
1301	3484.53146198289	1.1651508667532
1302	3494.14689584753	1.16569327657766
1303	3503.75380794431	1.16623568640213
1304	3492.40883992465	1.1667780962266
1305	3512.4375177002	1.16732050605106
1306	3501.07485647128	1.16786291587553
1307	3500.17476156909	1.16840532569999
1308	3457.4438579612	1.16894773552446
1309	3466.99686198882	1.16949014534893
1310	3455.62958223841	1.17003255517339
1311	3444.22026217365	1.17057496499786
1312	3443.27278653107	1.17111737482233
1313	3431.87619117181	1.17165978464679
1314	3441.34790548727	1.17220219447126
1315	3461.28099389035	1.17274460429573
1316	3449.85367166177	1.17328701412019
1317	3480.20497921401	1.17382942394466
1318	3489.63473397719	1.17437183376913
1319	3499.0535723195	1.17491424359359
1320	3518.9329314394	1.17545665341806
1321	3517.89020353669	1.17599906324252
1322	3527.27520867769	1.17654147306699
1323	3484.38774481076	1.17708388289146
1324	3472.87086015317	1.17762629271592
1325	3492.69193622948	1.17816870254039
1326	3491.58995333626	1.17871111236486
1327	3490.47551442597	1.17925352218932
1328	3478.9092117272	1.17979593201379
1329	3437.150070395	1.18033834183826
1330	3437.21251117043	1.18088075166272
1331	3426.8357174656	1.18142316148719
1332	3437.36969531972	1.18196557131166
1333	3447.87121428588	1.18250798113612
1334	3416.55107301785	1.18305039096059
1335	3416.61331866043	1.18359280078505
1336	3395.76471476406	1.18413521060952
1337	3395.82688260954	1.18467762043399
1338	3416.7998222333	1.18522003025845
1339	3416.86191242743	1.18576244008292
1340	3406.45234860865	1.18630484990739
1341	3396.04274605505	1.18684725973185
1342	3385.66552466432	1.18738966955632
1343	3406.63827061374	1.18793207938079
1344	3385.78935669269	1.18847448920525
1345	3406.76202542587	1.18901689902972
1346	3406.82384498293	1.18955930885418
1347	3396.44643064167	1.19010171867865
1348	3375.59736257666	1.19064412850312
1349	3396.56987730994	1.19118653832758
1350	3417.54235363309	1.19172894815205
1351	3438.51479158198	1.19227135797652
1352	3428.13718518991	1.19281376780098
1353	3449.10954649765	1.19335617762545
1354	3438.7318635359	1.19389858744992
1355	3459.70414834538	1.19444099727438
1356	3480.67639495918	1.19498340709885
1357	3480.73779279076	1.19552581692331
1358	3470.35995711744	1.19606822674778
1359	3480.89289397724	1.19661063657225
1360	3470.48256229987	1.19715304639671
1361	3480.98300322648	1.19769545622118
1362	3491.51582603172	1.19823786604565
1363	3481.1053804059	1.19878027587011
1364	3460.25570148751	1.19932268569458
1365	3449.84518007251	1.19986509551905
1366	3470.81704667968	1.20040750534351
1367	3481.31726023843	1.20094991516798
1368	3481.3782406453	1.20149232499245
1369	3481.43918331571	1.20203473481691
1370	3481.50008828467	1.20257714464138
1371	3481.56095558716	1.20311955446584
1372	3513.00421112206	1.20366196429031
1373	3502.59338795457	1.20420437411478
1374	3513.12575770886	1.20474678393924
1375	3502.71485945257	1.20528919376371
1376	3481.86472832367	1.20583160358818
1377	3461.01455973725	1.20637401341264
1378	3440.16435372797	1.20691642323711
1379	3440.22492095261	1.20745883306158
1380	3408.90302495968	1.20800124288604
1381	3398.4919022698	1.20854365271051
1382	3440.37397878143	1.20908606253498
1383	3440.43439679862	1.20962847235944
1384	3419.58396697796	1.21017088218391
1385	3440.55512122025	1.21071329200837
1386	3451.05462307376	1.21125570183284
1387	3472.02570305633	1.21179811165731
1388	3472.0859353383	1.21234052148177
1389	3493.05694119815	1.21288293130624
1390	3493.11709942576	1.21342534113071
1391	3451.35559943309	1.21396775095517
1392	3409.59406249854	1.21451016077964
1393	3430.56492052257	1.21505257060411
1394	3430.6249310506	1.21559498042857
1395	3430.68490473873	1.21613739025304
1396	3430.74484162086	1.2166798000775
1397	3420.36554635052	1.21722220990197
1398	3430.89702496403	1.21776461972644
1399	3441.42846687305	1.2183070295509
1400	3483.30987811382	1.21884943937537
1401	3525.19125271755	1.21939184919984
1402	3525.25096947359	1.2199342590243
1403	3525.31064965988	1.22047666884877
1404	3514.93109792962	1.22101907867324
1405	3514.99070507709	1.2215614884977
1406	3504.57866051363	1.22210389832217
1407	3473.25576889234	1.22264630814664
1408	3462.84365149094	1.2231887179711
1409	3441.9923023403	1.22373112779557
1410	3442.05172747626	1.22427353762003
1411	3431.67192092961	1.2248159474445
1412	3421.29207811396	1.22535835726897
1413	3410.8797792011	1.22590076709343
1414	3400.49986394706	1.2264431769179
1415	3421.46991852605	1.22698558674237
1416	3452.91155221045	1.22752799656683
1417	3452.97072392758	1.2280704063913
1418	3442.59066419404	1.22861281621577
1419	3421.73895318135	1.22915522604023
1420	3421.79801678641	1.2296976358647
1421	3432.2962398003	1.23024004568917
1422	3453.26604211731	1.23078245551363
1423	3463.76419328667	1.2313248653381
1424	3474.29472844437	1.23186727516256
1425	3463.88199727814	1.23240968498703
1426	3453.50165016567	1.2329520948115
1427	3453.56046265855	1.23349450463596
1428	3484.96924541154	1.23403691446043
1429	3495.46718183256	1.2345793242849
1430	3474.61507657377	1.23512173410936
1431	3485.14536153413	1.23566414393383
1432	3464.2931850182	1.2362065537583
1433	3453.8801683027	1.23674896358276
1434	3464.41034652323	1.23729137340723
1435	3464.46887398675	1.23783378323169
1436	3464.52736596735	1.23837619305616
1437	3443.67501187514	1.23891860288063
1438	3443.73343298663	1.23946101270509
1439	3464.70262933402	1.24000342252956
1440	3454.28936446334	1.24054583235403
1441	3485.73010537637	1.24108824217849
1442	3485.7883851355	1.24163065200296
1443	3454.46420377277	1.24217306182743
1444	3475.43322367017	1.24271547165189
1445	3485.93059313179	1.24325788147636
1446	3465.07792142881	1.24380029130083
1447	3454.69682983739	1.24434270112529
1448	3475.6657091501	1.24488511094976
1449	3486.19535801584	1.24542752077422
1450	3454.87093074102	1.24596993059869
1451	3423.5788883245	1.24651234042316
1452	3434.10843218083	1.24705475024762
1453	3413.25551523341	1.24759716007209
1454	3402.87417861958	1.24813956989656
1455	3402.93200250946	1.24868197972102
1456	3392.51817631244	1.24922438954549
1457	3340.31511391891	1.24976679936996
1458	3340.37283336786	1.25030920919442
1459	3340.43051806604	1.25085161901889
1460	3330.01655280304	1.25139402884335
1461	3330.07416809376	1.25193643866782
1462	3319.66013348594	1.25247884849229
1463	3319.7176794944	1.25302125831675
1464	3319.77519090859	1.25356366814122
1465	3351.21509362362	1.25410607796569
1466	3361.71173132313	1.25464848779015
1467	3330.38671327751	1.25519089761462
1468	3340.91570186785	1.25573330743909
1469	3361.88385139984	1.25627571726355
1470	3361.94115590194	1.25681812708802
1471	3372.47004126908	1.25736053691249
1472	3372.52727704858	1.25790294673695
1473	3403.96690437708	1.25844535656142
1474	3404.02407155753	1.25898776638588
1475	3414.55281972648	1.25953017621035
1476	3445.99234429508	1.26007258603482
1477	3446.04940880796	1.26061499585928
1478	3446.10643915977	1.26115740568375
1479	3467.07424600333	1.26169981550822
1480	3477.57040350532	1.26224222533268
1481	3488.06652693814	1.26278463515715
1482	3488.12342095197	1.26332704498162
1483	3477.70866571591	1.26386945480608
1484	3519.58711298831	1.26441186463055
1485	3530.0831004496	1.26495427445502
1486	3561.48986461627	1.26549668427948
1487	3603.36821013834	1.26603909410395
1488	3603.42490056006	1.26658150392841
1489	3624.39236777818	1.26712391375288
1490	3614.00979519831	1.26766632357735
1491	3603.59476899174	1.26820873340181
1492	3603.65132429191	1.26875114322628
1493	3572.32542002323	1.26929355305075
1494	3561.94271256334	1.26983596287521
1495	3551.55997145875	1.27037837269968
1496	3562.08800736167	1.27092078252415
1497	3551.67277919636	1.27146319234861
1498	3530.81832209605	1.27200560217308
1499	3541.31383747352	1.27254801199754
1500	3541.37012397583	1.27309042182201
1501	3530.98718163284	1.27363283164648
1502	3531.04340123511	1.27417524147094
1503	3510.18877680993	1.27471765129541
1504	3510.24492963137	1.27526006111988
1505	3489.39023848485	1.27580247094434
1506	3499.91793988616	1.27634488076881
1507	3510.44560800101	1.27688729059328
1508	3510.50162761725	1.27742970041774
1509	3541.94003987018	1.27797211024221
1510	3521.08518243934	1.27851452006668
1511	3521.14110246249	1.27905692989114
1512	3521.19698934694	1.27959933971561
1513	3510.78122788038	1.28014174954007
1514	3489.92623795363	1.28068415936454
1515	3479.5104103568	1.28122656918901
1516	3458.65535435851	1.28176897901347
1517	3458.71107599058	1.28231138883794
1518	3437.85595403798	1.28285379866241
1519	3437.91160977427	1.28339620848687
1520	3437.96723260648	1.28393861831134
1521	3458.93363318595	1.28448102813581
1522	3469.46080553929	1.28502343796027
1523	3469.51632983419	1.28556584778474
1524	3469.57182134149	1.2861082576092
1525	3469.62728009024	1.28665066743367
1526	3459.24351072907	1.28719307725814
1527	3448.82728880588	1.2877354870826
1528	3480.23265545532	1.28827789690707
1529	3480.28798345949	1.28882030673154
1530	3480.34327884976	1.289362716556
1531	3469.92692641316	1.28990512638047
1532	3469.98215666207	1.29044753620494
1533	3470.03735438346	1.2909899460294
1534	3470.09251960606	1.29153235585387
1535	3480.58684773892	1.29207476567834
1536	3470.20275266962	1.2926171755028
1537	3449.34700994572	1.29315958532727
1538	3438.96285007939	1.29370199515173
1539	3407.63542737381	1.2942444049762
1540	3397.25120282467	1.29478681480067
1541	3407.7453367376	1.29532922462513
1542	3407.80024299998	1.2958716344496
1543	3418.29431240096	1.29641404427407
1544	3407.90995882784	1.29695645409853
1545	3428.87557907221	1.297498863923
1546	3449.84116715989	1.29804127374747
1547	3470.80672311916	1.29858368357193
1548	3481.33305159794	1.2991260933964
1549	3470.91611752121	1.29966850322087
1550	3481.44238188433	1.30021091304533
1551	3471.05780360974	1.3007533228698
1552	3481.58400396985	1.30129573269426
1553	3481.63855712882	1.30183814251873
1554	3460.78226773435	1.3023805523432
1555	3471.30837230056	1.30292296216766
1556	3460.89121450792	1.30346537199213
1557	3460.94564010976	1.3040077818166
1558	3471.47164913401	1.30455019164106
1559	3440.14358526104	1.30509260146553
1560	3429.72630024661	1.30563501129
1561	3398.39817287424	1.30617742111446
1562	3387.98082441603	1.30671983093893
1563	3367.12424889724	1.30726224076339
1564	3356.70683710631	1.30780465058786
1565	3356.76100893239	1.30834706041233
1566	3346.34353391955	1.30888947023679
1567	3367.30845320118	1.30943188006126
1568	3377.83414556056	1.30997428988573
1569	3388.35980640564	1.31051669971019
1570	3398.88543576395	1.31105910953466
1571	3409.411033663	1.31160151935913
1572	3419.90418026884	1.31214392918359
1573	3419.95810008998	1.31268633900806
1574	3409.57279315384	1.31322874883252
1575	3420.0982654903	1.31377115865699
1576	3399.24128064062	1.31431356848146
1577	3378.38426449606	1.31485597830592
1578	3378.43802770606	1.31539838813039
1579	3388.93095505607	1.31594079795486
1580	3378.51304057081	1.31648320777932
1581	3378.56671014141	1.31702561760379
1582	3389.09196379503	1.31756802742826
1583	3389.14557107521	1.31811043725272
1584	3389.19914725084	1.31865284707719
1585	3399.69188772934	1.31919525690166
1586	3441.56702302133	1.31973766672612
1587	3441.62050604556	1.32028007655059
1588	3431.23476269295	1.32082248637505
1589	3452.1989943733	1.32136489619952
1590	3462.72399973066	1.32190730602399
1591	3420.95573768616	1.32452657047264
1592	3462.83068724135	1.3271458349213
1593	3462.88398469013	1.32976509936995
1594	3452.49805592324	1.33238436381861
1595	3421.16886586419	1.33500362826726
1596	3410.75045564545	1.33762289271592
1597	3410.80362991335	1.34024215716457
1598	3410.85677345274	1.34286142161323
1599	3410.90988629027	1.34548068606188
1600	3442.31297445503	1.34809995051054
1601	3400.54440472429	1.35071921495919
1602	3411.03662099603	1.35333847940785
1603	3411.08961129175	1.3559577438565
1604	3452.96419226259	1.35857700830516
1605	3494.83874269068	1.36119627275381
1606	3505.3308367385	1.36381553720247
1607	3505.38370491602	1.36643480165112
1608	3505.43654262995	1.36905406609978
1609	3505.48934990662	1.37167333054843
1610	3515.98132215266	1.37429259499709
1611	3505.59487325328	1.37406525234022
1612	3516.08678475613	1.37383790968335
1613	3495.22865992419	1.37361056702648
1614	3474.37050478615	1.37338322436962
1615	3474.42312999029	1.37315588171275
1616	3453.56491431842	1.37292853905588
1617	3474.52828966308	1.37270119639902
1618	3485.05243942566	1.37247385374215
1619	3474.6657483904	1.37224651108528
1620	3495.62903320793	1.37201916842842
1621	3495.68147727957	1.37179182577155
1622	3495.7338912534	1.37156448311468
1623	3485.34707977495	1.37133714045782
1624	3474.96023825047	1.37110979780095
1625	3495.9233727083	1.37088245514408
1626	3495.9756665496	1.37065511248722
1627	3485.55631518051	1.37042776983035
1628	3496.04774449073	1.37020042717348
1629	3464.71752263953	1.36997308451662
1630	3464.76969676085	1.36974574185975
1631	3454.38264563605	1.36951839920288
1632	3433.52394942933	1.36929105654602
1633	3444.01522941062	1.36906371388915
1634	3454.53889946439	1.36883637123228
1635	3433.68011389084	1.36860902857542
1636	3433.73210920157	1.36838168591855
1637	3423.34487941957	1.36815434326168
1638	3444.30762595315	1.36792700060482
1639	3423.44872158095	1.36769965794795
1640	3433.93979357518	1.36747231529108
1641	3486.252457203	1.36724497263422
1642	3475.86507924044	1.36701762997735
1643	3434.0952458539	1.36679028732048
1644	3434.14700417689	1.36656294466362
1645	3423.75953761002	1.36633560200675
1646	3413.33962169746	1.36610825934988
1647	3382.0412855651	1.36588091669302
1648	3403.0037366235	1.36565357403615
1649	3382.14453702885	1.36542623137928
1650	3329.93530204805	1.36519888872242
1651	3329.98685433336	1.36497154606555
1652	3350.94918790732	1.36474420340868
1653	3371.91149217281	1.36451686075182
1654	3371.96295653269	1.36428951809495
1655	3403.39681749801	1.36406217543808
1656	3413.88741874621	1.36383483278122
1657	3403.49960002505	1.36360749012435
1658	3414.02256274229	1.36338014746748
1659	3455.89550230316	1.36315280481062
1660	3466.38598686603	1.36292546215375
1661	3466.43724693929	1.36317884394069
1662	3445.57766730592	1.36343222572762
1663	3456.06806461532	1.36368560751456
1664	3456.11923750935	1.3639389893015
1665	3477.0811920152	1.36419237108843
1666	3498.04311753539	1.36444575287537
1667	3519.00501409456	1.36469913466231
1668	3529.49526647551	1.36495251644925
1669	3519.1070991839	1.36520589823618
1670	3529.59729376572	1.36545928002312
1671	3550.55907472655	1.36571266181006
1672	3540.17082084661	1.36596604359699
1673	3508.83930766928	1.36621942538393
1674	3498.45099618616	1.36647280717087
1675	3477.59104069629	1.3667261889578
1676	3446.25944122407	1.36697957074474
1677	3425.39942827742	1.36723295253168
1678	3435.8893926414	1.36748633431861
1679	3415.02932233529	1.36773971610555
1680	3383.69760814408	1.36799309789249
1681	3383.74829119775	1.36824647967943
1682	3404.70975627873	1.36849986146636
1683	3404.76038216692	1.3687532432533
1684	3404.81097950862	1.36900662504024
1685	3415.33316356977	1.36926000682717
1686	3404.94450851053	1.36951338861411
1687	3404.99502035751	1.36976677040105
1688	3415.51711899618	1.37002015218798
1689	3426.03918920879	1.37027353397492
1690	3436.52881115791	1.37052691576186
1691	3415.66839872643	1.3707802975488
1692	3426.15796394332	1.37103367933573
1693	3447.11911607179	1.37128706112267
1694	3447.16942927179	1.37154044290961
1695	3457.65890956969	1.37179382469654
1696	3457.70916622862	1.37204720648348
1697	3468.19859003311	1.37230058827042
1698	3457.77717500444	1.37255397005735
1699	3457.82734703031	1.37280735184429
1700	3457.87749089266	1.37306073363123
1701	3457.9276066152	1.37331411541817
1702	3416.15607297731	1.3735674972051
1703	3405.73451724946	1.37382087899204
1704	3405.78454869455	1.37407426077898
1705	3405.83455209439	1.37432764256591
1706	3416.35614271435	1.37458102435285
1707	3447.78851595833	1.37483440613979
1708	3458.31005060556	1.37508778792672
1709	3479.27075268205	1.37534116971366
1710	3500.2314268309	1.3755945515006
1711	3510.72045783377	1.37584793328754
1712	3521.24188081729	1.37610131507447
1713	3510.85246532127	1.37635469686141
1714	3479.55221136908	1.37660807864835
1715	3458.69112498656	1.37686146043528
1716	3437.83001081668	1.37711484222222
1717	3437.87967950485	1.37736822400916
1718	3437.9293204522	1.37762160579609
1719	3406.62892767945	1.37787498758303
1720	3427.58932383698	1.37812836936997
1721	3427.63888170115	1.3783817511569
1722	3438.12760729764	1.37863513294384
1723	3479.99873113315	1.37888851473078
1724	3480.04820612255	1.37914189651772
1725	3501.00846415537	1.37939527830465
1726	3459.23626276607	1.37964866009159
1727	3438.37484446627	1.37990204187853
1728	3417.51339865681	1.38015542366546
1729	3407.12354060248	1.3804088054524
1730	3407.17285046478	1.38066218723934
1731	3386.31132226414	1.38091556902627
1732	3365.44976664561	1.38116895081321
1733	3365.4989942542	1.38142233260015
1734	3344.63738386847	1.38167571438709
1735	3376.03656275805	1.38192909617402
1736	3386.55732356036	1.38218247796096
1737	3397.04563719746	1.3824358597479
1738	3407.53392355353	1.38268924153483
1739	3428.49379789307	1.38294262332177
1740	3428.54283437486	1.38319600510871
1741	3459.94184964622	1.38344938689564
1742	3480.90164234692	1.38370276868258
1743	3491.38979263816	1.38395615046952
1744	3491.43872040397	1.38420953225645
1745	3501.92681642763	1.38446291404339
1746	3491.53649459061	1.38471629583033
1747	3470.67453043436	1.38496967761727
1748	3449.81253922317	1.3852230594042
1749	3460.33294684346	1.38547644119114
1750	3439.47090158978	1.38572982297808
1751	3429.04802472886	1.38598320476501
1752	3429.09673614452	1.38623658655195
1753	3429.14542061736	1.38648996833889
1754	3408.28326754756	1.38674335012582
1755	3439.68190420425	1.38699673191276
1756	3450.20212322437	1.3872501136997
1757	3450.2507001491	1.38750349548664
1758	3481.649256245	1.38775687727357
1759	3460.78696890712	1.38801025906051
1760	3439.92465478233	1.38826364084745
1761	3408.62311851243	1.38851702263438
1762	3398.23236612209	1.38877040442132
1763	3419.19159301379	1.38902378620826
1764	3419.23998258498	1.38927716799519
1765	3429.72754086025	1.38953054978213
1766	3429.77587710092	1.38978393156907
1767	3408.91337608723	1.39003731335601
1768	3398.52246370514	1.39029069514294
1769	3409.04233535697	1.39054407692988
1770	3440.44057120327	1.39079745871682
1771	3450.92796988308	1.39105084050375
1772	3471.88695728226	1.39130422229069
1773	3482.40672280053	1.39155760407763
1774	3482.45484659834	1.39181098586456
1775	3482.5029439393	1.3920643676515
1776	3482.55101484523	1.39231774943844
1777	3503.50986996007	1.39257113122537
1778	3524.46869868342	1.39282451301231
1779	3514.07749503452	1.39307789479925
1780	3524.59707565975	1.39333127658619
1781	3493.29500871434	1.39358465837312
1782	3472.43211084462	1.39383804016006
1783	3472.47999731404	1.394091421947
1784	3462.05624228026	1.39434480373393
1785	3462.10407624848	1.39459818552087
1786	3472.59107937882	1.39485156730781
1787	3462.16724569033	1.39510494909474
1788	3462.21500106848	1.39535833088168
1789	3451.79111505119	1.39561171266862
1790	3462.27801352387	1.39586509445556
1791	3451.85407526369	1.39611847624249
1792	3451.90172615602	1.39637185802943
1793	3472.86016160261	1.39662523981637
1794	3472.90776038057	1.3968786216033
1795	3472.9553331334	1.39713200339024
1796	3483.47449512423	1.39738538517718
1797	3514.8720218933	1.39763876696411
1798	3525.39113194047	1.39789214875105
1799	3525.43860080593	1.39814553053799
1800	3535.95765899452	1.39839891232492
1801	3494.18345479956	1.39865229411186
1802	3504.70246121445	1.3989056758988
1803	3525.66063715463	1.39915905768574
1804	3525.70797663873	1.39941243947267
1805	3525.75529031005	1.39966582125961
1806	3494.45257218717	1.39991920304655
1807	3484.02821905441	1.40017258483348
1808	3484.0754554139	1.40042596662042
1809	3494.56186142525	1.40067934840736
1810	3546.90228283485	1.40093273019429
1811	3505.12782082756	1.40118611198123
1812	3494.73575901868	1.40143949376817
1813	3505.25448218737	1.40169287555511
1814	3505.30156449062	1.40194625734204
1815	3515.78781657147	1.40219963912898
1816	3505.39565230973	1.40245302091592
1817	3505.44265786732	1.40270640270285
1818	3505.48963788472	1.40295978448979
1819	3484.6257817606	1.40321316627673
1820	3526.49433200433	1.40346654806366
1821	3516.06962028414	1.4037199298506
1822	3495.20568772651	1.40397331163754
1823	3484.78092511288	1.40422669342447
1824	3495.29936756716	1.40448007521141
1825	3505.78536476501	1.40473345699835
1826	3495.39294582781	1.40498683878529
1827	3505.91131215904	1.40524022057222
1828	3495.48642267359	1.40549360235916
1829	3485.06150787563	1.4057469841461
1830	3453.75817702499	1.40600036593303
1831	3474.71563752759	1.40625374771997
1832	3485.23387739894	1.40650712950691
1833	3474.80886155632	1.40676051129384
1834	3485.32705098735	1.40701389308078
1835	3464.46278936496	1.40726727486772
1836	3454.0376979539	1.40752065665466
1837	3485.46662249993	1.40777403844159
1838	3475.07390067341	1.40802742022853
1839	3506.47035512187	1.40828080201547
1840	3485.60596785814	1.4085341838024
1841	3464.74155552718	1.40878756558934
1842	3454.34873339108	1.40904094737628
1843	3454.39508160869	1.40929432916321
1844	3475.35221544206	1.40954771095015
1845	3475.39851366712	1.40980109273709
1846	3454.53397630407	1.41005447452403
1847	3444.10860937562	1.41030785631096
1848	3433.715637383	1.4105612380979
1849	3454.67264648743	1.41081461988484
1850	3444.2472048426	1.41106800167177
1851	3444.29335357433	1.41132138345871
1852	3444.33947746092	1.41157476524565
1853	3454.82477190277	1.41182814703258
1854	3465.342461401	1.41208152881952
1855	3465.38851087241	1.41233491060646
1856	3496.81696144271	1.4125882923934
1857	3486.39134616222	1.41284167418033
1858	3475.9657061566	1.41309505596727
1859	3496.92246730973	1.41334843775421
1860	3496.96839315543	1.41360181954114
1861	3497.01429433574	1.41385520132808
1862	3507.5317861123	1.41410858311502
1863	3538.9276440239	1.41436196490195
1864	3570.32347732963	1.41461534668889
1865	3580.80847542716	1.41486872847583
1866	3601.76506420018	1.41512211026276
1867	3601.81081780454	1.4153754920497
1868	3601.85654688211	1.41562887383664
1869	3612.34144683297	1.41588225562358
1870	3633.29793753824	1.41613563741051
1871	3633.34359315367	1.41638901919745
1872	3602.03921831854	1.41664240098439
1873	3602.08482505751	1.41689578277132
1874	3570.78040138516	1.41714916455826
1875	3560.38676394575	1.4174025463452
1876	3539.5214868949	1.41765592813213
1877	3550.03861135791	1.41790930991907
1878	3550.08409624855	1.41816269170601
1879	3529.21874620598	1.41841607349295
1880	3518.7925672522	1.41866945527988
1881	3497.92716864594	1.41892283706682
1882	3497.97255640917	1.41917621885376
1883	3487.54630469737	1.41942960064069
1884	3498.03083939387	1.41968298242763
1885	3518.98696513771	1.41993636421457
1886	3519.03225608429	1.4201897460015
1887	3529.54913811692	1.42044312778844
1888	3529.59438077131	1.42069650957538
1889	3529.63959930857	1.42094989136232
1890	3519.21317850617	1.42120327314925
1891	3498.34753824482	1.42145665493619
1892	3519.3034951684	1.42171003672313
1893	3519.34861742969	1.42196341851006
1894	3508.95452028967	1.422216800297
1895	3498.52797928644	1.42247018208394
1896	3467.19060367845	1.42272356387087
1897	3456.76401472912	1.42297694565781
1898	3446.36982169686	1.42323032744475
1899	3467.32561074184	1.42348370923168
1900	3467.37056525847	1.42373709101862
1901	3467.41549588796	1.42399047280556
1902	3457.02120726898	1.4242438545925
1903	3467.50528556163	1.42449723637943
1904	3478.0217598856	1.42475061816637
1905	3478.06659515666	1.42500399995331
1906	3467.67221125518	1.42525738174024
1907	3436.33457309688	1.42551076352718
1908	3425.94014166784	1.42576414531412
1909	3415.54568650336	1.42601752710105
1910	3405.15120762231	1.42627090888799
1911	3415.63509580428	1.42652429067493
1912	3426.1513801688	1.42677767246187
1913	3405.28521500932	1.4270310542488
1914	3426.24064745287	1.42728443603574
1915	3436.72444103214	1.42753781782268
1916	3468.15144149124	1.42779119960961
1917	3489.10680312354	1.42804458139655
1918	3478.6797153256	1.42829796318349
1919	3489.16341460222	1.42855134497042
1920	3489.20789496955	1.42880472675736
1921	3478.78073658481	1.4290581085443
1922	3499.73598057238	1.42931149033123
1923	3489.34119508442	1.42956487211817
1924	3499.85719676417	1.42981825390511
1925	3489.4299445245	1.43007163569205
1926	3479.00266886753	1.43032501747898
1927	3489.51860029538	1.43057839926592
1928	3468.65208247905	1.43083178105286
1929	3479.05442957743	1.43108516283979
1930	3468.54590886443	1.43133854462673
1931	3478.91572165204	1.43159192641367
1932	3478.84628172823	1.4318453082006
1933	3447.39435853832	1.43209868998754
1934	3436.88560835863	1.43235207177448
1935	3426.37680063424	1.43260545356142
1936	3436.74632605445	1.43285883534835
1937	3457.58740902876	1.43311221713529
1938	3426.13519775761	1.43336559892223
1939	3457.41536052174	1.43361898070916
1940	3436.43464875813	1.4338723624961
1941	3436.36468964155	1.43412574428304
1942	3436.29467247769	1.43437912606997
1943	3446.66379257464	1.43463250785691
1944	3446.59365909928	1.43488588964385
1945	3446.52346735947	1.43513927143078
1946	3446.45321728255	1.43539265321772
1947	3456.85452403757	1.43564603500466
1948	3425.43415106555	1.4358994167916
1949	3435.8353407821	1.43615279857853
1950	3446.20405200837	1.43640618036547
1951	3456.60512439397	1.43665956215241
1952	3467.0061380041	1.43691294393934
1953	3466.9354775235	1.43716632572628
1954	3466.86475812034	1.43741970751322
1955	3466.79397972089	1.43767308930015
1956	3466.72314225129	1.43792647108709
1957	3477.09144101792	1.43817985287403
1958	3477.02048518597	1.43843323466097
1959	3476.94947006156	1.4386866164479
1960	3497.7892061925	1.43893999823484
1961	3508.15726764037	1.4389730011357
1962	3518.52526957236	1.43900600403655
1963	3539.36482715553	1.43903900693741
1964	3518.38270382895	1.43907200983827
1965	3518.3113313841	1.43910501273912
1966	3497.32908850156	1.43913801563998
1967	3497.25759635042	1.43917101854084
1968	3486.74684885282	1.43920402144169
1969	3465.76442607183	1.43923702434255
1970	3455.25355841545	1.4392700272434
1971	3444.74263056614	1.43930303014426
1972	3423.76002720625	1.43933603304512
1973	3444.59898474589	1.43936903594597
1974	3465.43788186464	1.43940203884683
1975	3507.18752910841	1.43943504174769
1976	3496.64387929259	1.43946804464854
1977	3507.01097944891	1.4395010475494
1978	3506.93882349824	1.43953405045026
1979	3506.86660674418	1.43956705335111
1980	3496.32271386805	1.43960005625197
1981	3506.7219905182	1.43963305915283
1982	3496.21039551175	1.43966606205368
1983	3485.66631953216	1.43969906495454
1984	3464.68298698307	1.4397320678554
1985	3475.08201903125	1.43976507075625
1986	3485.4809897351	1.43979807365711
1987	3495.84747915537	1.43983107655797
1988	3506.21390707557	1.43986407945882
1989	3537.5235039012	1.43989708235968
1990	3516.53980258442	1.43993008526054
1991	3537.37766077726	1.43996308816139
1992	3537.30464653483	1.43999609106225
1993	3547.70318564246	1.44002909396311
1994	3526.7192369157	1.44006209686396
1995	3526.64603676178	1.44009509976482
1996	3516.13357909918	1.44012810266567
1997	3526.53186985129	1.44016110556653
1998	3495.07605721097	1.44019410846739
[truncated: 401 more rows]
