# Supplementary material for: Mechanics of Drosophila wing deployment
Source: Nat Commun. 2024 Dec 11;15:10577. doi: 10.1038/s41467-024-54527-0 (PMC11634967; doi:10.1038/s41467-024-54527-0)
Supplement: Supplementary file 18 — Source data [file 41467_2024_54527_MOESM18_ESM.zip › source_data/figS13/figS13i.txt]

t_s	P_Pa	lambda
0	668.434141899923	1.0726077105285
1	657.994946519563	1.07147907535488
2	637.084135897413	1.07035044018125
3	657.994946519563	1.06922180500762
4	647.555751139203	1.06809316983399
5	637.116555758843	1.06696453466036
6	647.555751139203	1.06583589948674
7	637.116555758843	1.06470726431311
8	626.644940517053	1.06357862913948
9	616.173325275264	1.06244999396585
10	626.612520655623	1.06132135879222
11	616.173325275264	1.06019272361859
12	584.790899411324	1.05906408844497
13	605.701710033474	1.05793545327134
14	595.230094791684	1.05680681809771
15	574.319284169535	1.05567818292408
16	574.319284169535	1.05454954775045
17	595.230094791684	1.05342091257683
18	584.790899411324	1.0522922774032
19	584.790899411324	1.05116364222957
20	637.084135897413	1.05003500705594
21	657.994946519563	1.04890637188231
22	637.084135897413	1.04777773670869
23	647.555751139203	1.04664910153506
24	647.555751139203	1.04552046636143
25	647.555751139203	1.0443918311878
26	637.116555758843	1.04326319601417
27	637.116555758843	1.04213456084055
28	647.588171000633	1.04100592566692
29	626.644940517053	1.03999043289497
30	626.644940517053	1.03897494012302
31	626.644940517053	1.03795944735106
32	626.644940517053	1.03694395457911
33	637.116555758843	1.03592846180716
34	637.116555758843	1.03491296903521
35	647.555751139203	1.03389747626326
36	647.555751139203	1.03288198349131
37	626.644940517053	1.03186649071935
38	626.644940517053	1.0308509979474
39	605.734129894904	1.02983550517545
40	616.173325275264	1.0288200124035
41	616.173325275264	1.02780451963155
42	626.612520655623	1.0267890268596
43	626.612520655623	1.02577353408765
44	616.173325275264	1.02475804131569
45	605.701710033474	1.02374254854374
46	605.701710033474	1.02272705577179
47	595.262514653114	1.02171156299984
48	595.262514653114	1.02069607022789
49	563.912508650604	1.01968057745594
50	574.351704030964	1.01866508468398
51	574.351704030964	1.01764959191203
52	574.351704030964	1.01663409914008
53	574.351704030964	1.01561860636813
54	595.262514653114	1.01460311359618
55	595.262514653114	1.01358762082423
56	605.701710033474	1.01257212805228
57	616.173325275263	1.01155663528032
58	616.173325275263	1.01054114250837
59	616.173325275264	1.00952564973642
60	605.734129894903	1.01153003770224
61	605.734129894903	1.01353442566805
62	616.173325275264	1.01553881363387
63	616.173325275264	1.01754320159968
64	616.173325275263	1.0195475895655
65	616.173325275264	1.02155197753131
66	616.173325275263	1.02355636549713
67	637.084135897413	1.02556075346294
68	637.084135897413	1.02756514142876
69	637.084135897413	1.02956952939457
70	637.084135897413	1.03157391736039
71	637.084135897413	1.0335783053262
72	616.173325275264	1.03558269329202
73	626.612520655623	1.03758708125783
74	626.612520655624	1.03959146922365
75	637.051716035984	1.04159585718946
76	626.580100794194	1.04360024515528
77	637.051716035984	1.04560463312109
78	647.490911416344	1.04760902108691
79	647.490911416343	1.04961340905272
80	637.051716035983	1.04860089050063
81	647.523331277773	1.04758837194853
82	647.523331277773	1.04657585339644
83	647.523331277773	1.04556333484434
84	647.523331277773	1.04455081629224
85	668.434141899923	1.04353829774015
86	647.523331277773	1.04252577918805
87	657.994946519563	1.04151326063595
88	668.434141899923	1.04050074208386
89	678.873337280283	1.03948822353176
90	668.401722038493	1.03847570497966
91	668.401722038493	1.03746318642757
92	668.401722038493	1.03645066787547
93	678.873337280283	1.03543814932337
94	657.962526658133	1.03442563077128
95	689.344952522072	1.03341311221918
96	668.434141899923	1.03240059366709
97	668.434141899923	1.03138807511499
98	668.434141899923	1.03037555656289
99	678.905757141712	1.0293630380108
100	657.994946519563	1.0283505194587
101	657.994946519563	1.0273380009066
102	637.084135897413	1.02632548235451
103	657.994946519563	1.02531296380241
104	637.051716035983	1.02430044525031
105	647.490911416344	1.02328792669822
106	647.490911416344	1.02227540814612
107	637.051716035983	1.02126288959403
108	626.580100794194	1.02025037104193
109	657.962526658133	1.01923785248983
110	657.962526658133	1.01822533393774
111	678.873337280283	1.01721281538564
112	678.873337280283	1.01620029683354
113	689.344952522072	1.01518777828145
114	689.344952522072	1.01417525972935
115	678.905757141712	1.01316274117725
116	699.816567763862	1.01215022262516
117	720.727378386012	1.01113770407306
118	710.255763144222	1.01012518552096
119	720.727378386012	1.00911266696887
120	699.816567763862	1.00810014841677
121	710.288183005652	1.00708762986467
122	689.377372383502	1.00607511131258
123	699.848987625292	1.00506259276048
124	710.288183005652	1.00405007420839
125	720.759798247441	1.00303755565629
126	720.759798247442	1.00202503710419
127	720.759798247442	1.0010125185521
128	710.288183005652	1
129	720.727378386012	1.00142554677716
130	731.198993627802	1.00285109355433
131	731.198993627802	1.00427664033149
132	720.727378386012	1.00570218710865
133	731.198993627801	1.00712773388582
134	731.198993627802	1.00855328066298
135	731.198993627802	1.00997882744014
136	741.670608869591	1.01140437421731
137	741.670608869591	1.01282992099447
138	752.142224111381	1.01425546777163
139	741.670608869591	1.0156810145488
140	762.581419491741	1.01710656132596
141	773.053034733531	1.01853210810312
142	773.053034733531	1.01995765488029
143	752.109804249951	1.02138320165745
144	762.581419491741	1.02280874843461
145	762.581419491741	1.02423429521178
146	762.581419491741	1.02565984198894
147	762.581419491741	1.0270853887661
148	752.109804249951	1.02851093554327
149	752.109804249951	1.02993648232043
150	762.581419491741	1.03136202909759
151	752.109804249951	1.03278757587476
152	773.053034733531	1.03421312265192
153	793.96384535568	1.03563866942908
154	793.96384535568	1.03706421620625
155	814.90707583926	1.03848976298341
156	814.90707583926	1.03991530976057
157	825.378691081049	1.04134085653773
158	835.850306322839	1.0427664033149
159	835.850306322839	1.04419195009206
160	835.850306322839	1.04336019570152
161	835.850306322839	1.04252844131099
162	814.939495700689	1.04169668692045
163	835.850306322839	1.04086493252991
164	835.850306322839	1.04003317813938
165	856.761116944989	1.03920142374884
166	856.761116944989	1.0383696693583
167	867.200312325348	1.03753791496776
168	856.728697083559	1.03670616057723
169	877.671927567138	1.03587440618669
170	867.200312325349	1.03504265179615
171	867.200312325348	1.03421089740562
172	856.761116944989	1.03337914301508
173	835.817886461409	1.03254738862454
174	846.289501703199	1.031715634234
175	856.761116944989	1.03088387984347
176	835.850306322839	1.03005212545293
177	835.850306322839	1.02922037106239
178	825.378691081049	1.02838861667186
179	825.378691081049	1.02755686228132
180	846.289501703199	1.02672510789078
181	856.728697083559	1.02589335350024
182	888.111122947498	1.02506159910971
183	856.728697083559	1.02422984471917
184	846.257081841769	1.02339809032863
185	856.728697083559	1.0225663359381
186	867.200312325349	1.02173458154756
187	877.671927567138	1.02090282715702
188	888.143542808928	1.02007107276648
189	877.704347428568	1.01923931837595
190	867.265152048208	1.01840756398541
191	856.825956667848	1.01757580959487
192	867.297571909638	1.01674405520433
193	867.297571909638	1.0159123008138
194	867.297571909638	1.01508054642326
195	867.297571909638	1.01424879203272
196	856.825956667848	1.01341703764219
197	856.825956667848	1.01258528325165
198	867.265152048208	1.01175352886111
199	867.265152048208	1.01092177447057
200	877.704347428568	1.01009002008004
201	877.704347428568	1.0092582656895
202	909.086773292507	1.00955658894295
203	929.997583914657	1.00985491219641
204	940.436779295017	1.01015323544986
205	961.347589917167	1.01045155870332
206	982.258400539316	1.01074988195677
207	971.819205158956	1.01104820521023
208	992.730015781106	1.01134652846368
209	1003.2016310229	1.01164485171713
210	1024.11244164505	1.01194317497059
211	1024.11244164505	1.01224149822404
212	1013.64082640326	1.0125398214775
213	1024.11244164505	1.01283814473095
214	1024.11244164505	1.01313646798441
215	1024.11244164505	1.01343479123786
216	1045.0232522672	1.01373311449131
217	1045.0232522672	1.01403143774477
218	1055.46244764756	1.01432976099822
219	1044.99083240577	1.01462808425168
220	1013.60840654183	1.01492640750513
221	1003.16921116147	1.01522473075859
222	992.697595919676	1.01552305401204
223	992.697595919676	1.01582137726549
224	982.225980677887	1.01611970051895
225	1003.13679130004	1.0164180237724
226	992.665176058246	1.01671634702586
227	982.225980677887	1.01701467027931
228	982.225980677887	1.01731299353277
229	1003.13679130004	1.01761131678622
230	1013.5759866804	1.01790964003967
231	1013.5759866804	1.01820796329313
232	1013.5759866804	1.01850628654658
233	1013.5759866804	1.01880460980004
234	971.754365436097	1.01910293305349
235	982.225980677887	1.01940125630695
236	992.665176058247	1.0196995795604
237	1013.5759866804	1.01999790281385
238	1024.04760192219	1.02029622606731
239	1034.51921716398	1.02059454932076
240	1055.43002778613	1.02089287257422
241	1065.90164302792	1.02119119582767
242	1076.3732582697	1.02148951908113
243	1097.28406889185	1.02178784233458
244	1097.28406889185	1.02208616558803
245	1065.93406288934	1.02238448884149
246	1034.58405688684	1.02268281209494
247	1034.58405688684	1.0229811353484
248	1013.67324626469	1.02327945860185
249	1003.23405088433	1.0235777818553
250	992.762435642536	1.02387610510876
251	971.851625020386	1.02417442836221
252	971.851625020386	1.02447275161567
253	971.851625020386	1.02477107486912
254	982.290820400746	1.02506939812258
255	992.730015781106	1.02536772137603
256	992.730015781106	1.02566604462948
257	1003.16921116147	1.02596436788294
258	992.697595919676	1.02626269113639
259	1003.16921116147	1.02656101438985
260	1034.51921716398	1.0268593376433
261	1034.51921716398	1.02715766089676
262	1034.51921716398	1.02745598415021
263	1044.99083240577	1.02775430740366
264	1044.99083240577	1.02805263065712
265	1055.43002778613	1.02835095391057
266	1065.90164302792	1.02864927716403
267	1065.90164302792	1.02894760041748
268	1044.99083240577	1.02924592367094
269	1034.55163702541	1.02954424692439
270	1024.08002178362	1.02984257017784
271	1013.60840654183	1.0301408934313
272	1003.13679130004	1.03043921668475
273	1013.60840654183	1.03073753993821
274	982.258400539316	1.03179090787663
275	982.258400539316	1.03284427581505
276	992.730015781106	1.03389764375348
277	1003.16921116147	1.0349510116919
278	982.258400539316	1.03600437963032
279	982.258400539316	1.03705774756875
280	992.730015781106	1.03811111550717
281	1003.2016310229	1.03916448344559
282	982.290820400746	1.04021785138401
283	971.819205158956	1.04127121932244
284	950.908394536807	1.04232458726086
285	929.997583914657	1.04337795519928
286	929.997583914657	1.04443132313771
287	940.436779295017	1.04548469107613
288	940.436779295017	1.04653805901455
289	950.875974675377	1.04759142695298
290	909.021933569648	1.0486447948914
291	909.021933569648	1.04969816282982
292	950.843554813947	1.05075153076825
293	961.282750194307	1.05180489870667
294	982.193560816457	1.05285826664509
295	1003.10437143861	1.05391163458351
296	1013.5759866804	1.05496500252194
297	1013.5759866804	1.05601837046036
298	1003.13679130004	1.05707173839878
299	1055.43002778613	1.05812510633721
300	1086.78003378863	1.05917847427563
301	1076.34083840828	1.06023184221405
302	1086.81245365006	1.06128521015248
303	1097.25164903042	1.0623385780909
304	1086.81245365006	1.06339194602932
305	1076.34083840828	1.06444531396774
306	1076.34083840827	1.06549868190617
307	1065.86922316649	1.06655204984459
308	1044.95841254434	1.06760541778301
309	1044.95841254434	1.06865878572144
310	1024.04760192219	1.07351086522918
311	1024.04760192219	1.07836294473693
312	1003.13679130004	1.08321502424468
313	982.225980677887	1.08806710375243
314	982.225980677887	1.09291918326017
315	982.225980677887	1.09777126276792
316	971.786785297527	1.10262334227567
317	971.786785297527	1.10747542178342
318	919.493548811438	1.11232750129116
319	929.932744191798	1.11717958079891
320	919.461128950008	1.12203166030666
321	929.932744191798	1.12688373981441
322	929.932744191798	1.13173581932215
323	950.843554813947	1.1365878988299
324	950.843554813947	1.14143997833765
325	982.193560816457	1.1462920578454
326	992.665176058247	1.15114413735314
327	1013.60840654183	1.15599621686089
328	1003.16921116147	1.16084829636864
329	1003.16921116147	1.16570037587639
330	1003.16921116147	1.17055245538413
331	1013.60840654183	1.17540453489188
332	992.697595919676	1.18025661439963
333	1024.08002178362	1.18510869390738
334	1003.16921116147	1.18996077341512
335	1013.60840654183	1.19481285292287
336	1055.43002778613	1.19966493243062
337	1055.43002778613	1.20451701193837
338	1065.90164302792	1.20178065308587
339	1076.34083840827	1.19904429423337
340	1086.81245365006	1.19630793538088
341	1097.28406889185	1.19357157652838
342	1076.3732582697	1.19083521767588
343	1086.84487351149	1.18809885882338
344	1076.40567813113	1.18536249997089
345	1055.49486750898	1.18262614111839
346	1065.93406288934	1.17988978226589
347	1076.3732582697	1.1771534234134
348	1076.3732582697	1.1744170645609
349	1086.81245365006	1.1716807057084
350	1097.25164903042	1.1689443468559
351	1118.16245965257	1.16620798800341
352	1118.16245965257	1.16347162915091
353	1139.07327027472	1.16073527029841
354	1159.98408089687	1.15799891144592
355	1170.45569613866	1.15526255259342
356	1170.45569613866	1.15252619374092
357	1170.45569613866	1.14978983488842
358	1180.92731138045	1.14705347603593
359	1180.92731138045	1.14431711718343
360	1170.45569613866	1.14158075833093
361	1191.36650676081	1.13884439947843
362	1191.36650676081	1.13610804062594
363	1180.89489151902	1.13337168177344
364	1191.33408689938	1.13063532292094
365	1191.33408689938	1.12871009973379
366	1191.33408689938	1.12678487654664
367	1170.42327627723	1.12485965335948
368	1170.42327627723	1.12293443017233
369	1159.98408089687	1.12100920698518
370	1128.60165503293	1.11908398379802
371	1097.21922916899	1.11715876061087
372	1086.78003378863	1.11523353742372
373	1044.95841254434	1.11330831423657
374	1044.95841254434	1.11138309104941
375	1044.95841254434	1.10945786786226
376	1055.3976079247	1.10753264467511
377	1044.95841254434	1.10560742148795
378	1065.86922316649	1.1036821983008
379	1086.78003378863	1.10175697511365
380	1118.16245965257	1.09983175192649
381	1128.60165503293	1.09790652873934
382	1149.51246565508	1.09598130555219
383	1159.98408089687	1.09405608236503
384	1128.63407489436	1.09213085917788
385	1128.63407489436	1.09529171882604
386	1139.07327027472	1.09845257847421
387	1139.07327027472	1.10161343812237
388	1118.16245965257	1.10477429777053
389	1086.78003378863	1.1079351574187
390	1097.25164903042	1.11109601706686
391	1128.63407489436	1.11425687671502
392	1107.72326427221	1.11741773636318
393	1139.07327027472	1.12057859601135
394	1128.63407489436	1.12373945565951
395	1118.194879514	1.12277856286224
396	1086.81245365006	1.12181767006496
397	1097.28406889185	1.12085677726769
398	1107.75568413364	1.11989588447042
399	1076.3732582697	1.11893499167314
400	1044.99083240577	1.11797409887587
401	1044.99083240577	1.1170132060786
402	1034.55163702541	1.11605231328132
403	1044.99083240577	1.11509142048405
404	1034.51921716398	1.11413052768678
405	1076.34083840827	1.1131696348895
406	1076.34083840828	1.11220874209223
407	1076.34083840828	1.11124784929496
408	1128.63407489436	1.11028695649768
409	1160.0165007583	1.10932606370041
410	1191.36650676081	1.10836517090314
411	1191.36650676081	1.10740427810586
412	1191.36650676081	1.10644338530859
413	1191.36650676081	1.10548249251132
414	1170.45569613866	1.10452159971404
415	1201.80570214117	1.10529093596421
416	1233.15570814368	1.10606027221437
417	1222.68409290189	1.10682960846454
418	1201.77328227974	1.1075989447147
419	1201.77328227974	1.10836828096487
420	1233.12328828225	1.10913761721503
421	1264.50571414619	1.1099069534652
422	1306.32733539049	1.11067628971536
423	1327.23814601264	1.11144562596553
424	1327.23814601264	1.11221496221569
425	1316.79895063228	1.11298429846586
426	1306.35975525192	1.11375363471602
427	1358.62057187658	1.11452297096619
428	1369.09218711837	1.11529230721635
429	1379.56380236016	1.11606164346651
430	1369.09218711837	1.11683097971668
431	1379.56380236016	1.11760031596684
432	1390.03541760195	1.11836965221701
433	1431.85703884625	1.11913898846717
434	1442.29623422661	1.11990832471734
435	1463.20704484876	1.1206776609675
436	1452.7678494684	1.12144699721767
437	1442.29623422661	1.12221633346783
438	1442.29623422661	1.122985669718
439	1442.29623422661	1.12375500596816
440	1463.20704484876	1.12452434221833
441	1463.20704484876	1.12529367846849
442	1410.9462282241	1.12606301471865
443	1431.85703884625	1.12683235096882
444	1442.29623422661	1.12760168721898
445	1452.73542960697	1.12801628090654
446	1463.20704484876	1.12843087459409
447	1484.11785547091	1.12884546828165
448	1484.11785547091	1.1292600619692
449	1452.73542960697	1.12967465565676
450	1442.26381436518	1.13008924934431
451	1452.70300974554	1.13050384303187
452	1442.26381436518	1.13091843671942
453	1421.35300374303	1.13133303040698
454	1369.09218711837	1.13174762409453
455	1337.70976125443	1.13216221778209
456	1306.32733539049	1.13257681146964
457	1306.32733539049	1.1329914051572
458	1295.88814001013	1.13340599884475
459	1285.44894462977	1.13382059253231
460	1285.44894462977	1.13423518621986
461	1274.97732938798	1.13464977990742
462	1274.97732938798	1.13506437359497
463	1306.32733539049	1.13547896728253
464	1327.23814601264	1.13435683832829
465	1316.79895063228	1.13323470937406
466	1306.35975525192	1.13211258041983
467	1316.79895063228	1.1309904514656
468	1316.79895063228	1.12986832251137
469	1306.35975525192	1.12874619355714
470	1295.92055987156	1.12762406460291
471	1285.4813644912	1.12650193564867
472	1285.4813644912	1.12537980669444
473	1285.4813644912	1.12425767774021
474	1275.00974924941	1.12313554878598
475	1295.92055987156	1.12201341983175
476	1306.39217511335	1.12089129087752
477	1316.83137049371	1.11976916192329
478	1327.27056587407	1.11864703296905
479	1358.62057187658	1.11752490401482
480	1389.97057787909	1.11640277506059
481	1400.44219312088	1.11528064610636
482	1410.91380836267	1.11415851715213
483	1431.82461898482	1.1130363881979
484	1431.82461898482	1.11226186545731
485	1421.35300374303	1.11148734271672
486	1421.35300374303	1.11071281997613
487	1410.91380836267	1.10993829723554
488	1400.47461298231	1.10916377449495
489	1358.65299173801	1.10838925175437
490	1348.18137649622	1.10761472901378
491	1348.18137649622	1.10684020627319
492	1358.65299173801	1.1060656835326
493	1348.18137649622	1.10529116079201
494	1358.65299173801	1.10451663805142
495	1358.65299173801	1.10374211531083
496	1369.09218711837	1.10296759257025
497	1379.53138249873	1.10219306982966
498	1390.00299774052	1.10141854708907
499	1390.00299774052	1.10064402434848
500	1379.53138249873	1.09986950160789
501	1369.05976725694	1.0990949788673
502	1389.97057787909	1.09832045612671
503	1400.40977325945	1.09754593338613
504	1410.88138850124	1.09677141064554
505	1389.97057787909	1.09599688790495
506	1348.14895663479	1.09522236516436
507	1369.05976725694	1.09534222148195
508	1389.97057787909	1.09546207779954
509	1379.53138249873	1.09558193411714
510	1379.53138249873	1.09570179043473
511	1358.62057187658	1.09582164675232
512	1348.18137649622	1.09594150306991
513	1327.27056587407	1.0960613593875
514	1337.74218111586	1.0961812157051
515	1337.74218111586	1.09630107202269
516	1285.44894462977	1.09642092834028
517	1222.71651276332	1.09654078465787
518	1212.24489752153	1.09666064097546
519	1191.33408689938	1.09678049729306
520	1159.98408089687	1.09690035361065
521	1139.07327027472	1.09702020992824
522	1128.60165503293	1.09714006624583
523	1118.13003979114	1.09725992256342
524	1139.04085041329	1.09737977888102
525	1191.33408689938	1.09749963519861
526	1212.24489752153	1.0976194915162
527	1243.62732338547	1.09773934783379
528	1254.09893862726	1.09785920415138
529	1295.92055987156	1.09797906046897
530	1285.44894462977	1.09809891678657
531	1295.92055987156	1.09821877310416
532	1306.39217511335	1.09833862942175
533	1285.4813644912	1.09845848573934
534	1285.4813644912	1.09857834205693
535	1285.4813644912	1.09869819837453
536	1264.57055386905	1.09881805469212
537	1254.09893862726	1.09893791100971
538	1243.62732338547	1.0990577673273
539	1275.00974924941	1.09917762364489
540	1295.92055987156	1.09929747996249
541	1327.27056587407	1.09941733628008
542	1379.56380236016	1.09953719259767
543	1400.47461298231	1.09965704891526
544	1442.29623422661	1.09977690523285
545	1473.64624022912	1.09989676155045
546	1484.11785547091	1.10001661786804
547	1484.11785547091	1.10013647418563
548	1484.11785547091	1.10025633050322
549	1473.64624022912	1.10037618682081
550	1452.73542960697	1.10049604313841
551	1431.82461898482	1.100615899456
552	1390.00299774052	1.10073575577359
553	1369.09218711837	1.10085561209118
554	1337.74218111586	1.10097546840877
555	1348.18137649622	1.10109532472637
556	1369.09218711837	1.10121518104396
557	1369.09218711837	1.0998994783127
558	1379.56380236016	1.09858377558144
559	1410.9462282241	1.09726807285018
560	1421.38542360446	1.09595237011892
561	1463.20704484876	1.09463666738766
562	1484.11785547091	1.0933209646564
563	1525.93947671521	1.09200526192514
564	1567.76109795951	1.09068955919388
565	1578.2327132013	1.08937385646262
566	1620.0543344456	1.08805815373136
567	1651.40434044811	1.0867424510001
568	1661.84353582847	1.08542674826884
569	1682.75434645061	1.08411104553758
570	1672.28273120882	1.08279534280632
571	1682.75434645061	1.08147964007506
572	1661.84353582847	1.08016393734381
573	1620.02191458417	1.07884823461255
574	1588.63948872023	1.07753253188129
575	1546.81786747593	1.07621682915003
576	1484.08543560948	1.07490112641877
577	1431.82461898482	1.07358542368751
578	1400.47461298231	1.07226972095625
579	1379.56380236016	1.07095401822499
580	1358.65299173801	1.06963831549373
581	1327.27056587407	1.06832261276247
582	1316.83137049371	1.06700691003121
583	1295.92055987156	1.06569120729995
584	1275.00974924941	1.06437550456869
585	1295.92055987156	1.06305980183743
586	1316.83137049371	1.06174409910617
587	1306.35975525192	1.06042839637491
588	1316.83137049371	1.05911269364365
589	1306.35975525192	1.05779699091239
590	1348.18137649622	1.05648128818113
591	1358.62057187658	1.05516558544988
592	1379.53138249873	1.05384988271862
593	1410.88138850124	1.05253417998736
594	1431.79219912339	1.0512184772561
595	1410.88138850124	1.04990277452484
596	1431.79219912339	1.04858707179358
597	1442.23139450375	1.04727136906232
598	1463.1422051259	1.04595566633106
599	1473.61382036769	1.0446399635998
600	1473.61382036769	1.04332426086854
601	1473.61382036769	1.04200855813728
602	1484.08543560948	1.04069285540602
603	1463.17462498733	1.03937715267476
604	1473.61382036769	1.0380614499435
605	1431.79219912339	1.03674574721224
606	1410.88138850124	1.03543004448098
607	1400.44219312088	1.03411434174972
608	1369.05976725694	1.03279863901846
609	1400.44219312088	1.0314829362872
610	1421.35300374303	1.03193353683522
611	1400.44219312088	1.03238413738323
612	1400.44219312088	1.03283473793125
613	1400.44219312088	1.03328533847926
614	1431.82461898482	1.03373593902728
615	1442.29623422661	1.03418653957529
616	1452.73542960697	1.03463714012331
617	1442.29623422661	1.03508774067132
618	1421.38542360446	1.03553834121933
619	1410.9462282241	1.03598894176735
620	1400.47461298231	1.03643954231536
621	1410.9462282241	1.03689014286338
622	1421.41784346589	1.03734074341139
623	1421.41784346589	1.03779134395941
624	1410.9462282241	1.03824194450742
625	1410.9462282241	1.03869254505544
626	1410.9462282241	1.03914314560345
627	1390.03541760195	1.03959374615146
628	1369.1246069798	1.04004434669948
629	1348.21379635765	1.04049494724749
630	1358.65299173801	1.04094554779551
631	1348.18137649622	1.04139614834352
632	1316.79895063228	1.04184674889154
633	1295.88814001013	1.04229734943955
634	1254.06651876583	1.04274794998757
635	1243.59490352404	1.04319855053558
636	1243.59490352404	1.04364915108359
637	1233.12328828225	1.04409975163161
638	1222.68409290189	1.04455035217962
639	1170.42327627723	1.04500095272764
640	1149.51246565508	1.04545155327565
641	1180.89489151902	1.04590215382367
642	1180.89489151902	1.04635275437168
643	1201.80570214117	1.0468033549197
644	1233.18812800511	1.04725395546771
645	1233.18812800511	1.04770455601572
646	1254.09893862726	1.04815515656374
647	1264.53813400762	1.04860575711175
648	1285.44894462977	1.04905635765977
649	1306.35975525192	1.04950695820778
650	1285.44894462977	1.0499575587558
651	1327.27056587407	1.05040815930381
652	1337.74218111586	1.05085875985183
653	1348.18137649622	1.05130936039984
654	1358.62057187658	1.05175996094785
655	1348.18137649622	1.05221056149587
656	1358.65299173801	1.05266116204388
657	1369.09218711837	1.0531117625919
658	1369.09218711837	1.05356236313991
659	1390.00299774052	1.05401296368793
660	1369.09218711837	1.05446356423594
661	1348.18137649622	1.05491416478396
662	1306.35975525192	1.05536476533197
663	1295.92055987156	1.05581536587998
664	1295.92055987156	1.056265966428
665	1306.35975525192	1.05671656697601
666	1285.44894462977	1.05716716752403
667	1264.53813400762	1.05761776807204
668	1243.62732338547	1.05806836862006
669	1212.27731738296	1.05851896916807
670	1191.36650676081	1.05896956971609
671	1180.92731138045	1.0594201702641
672	1170.45569613866	1.05987077081211
673	1139.07327027472	1.06032137136013
674	1107.72326427221	1.06077197190814
675	1086.81245365006	1.06122257245616
676	1076.3732582697	1.06167317300417
677	1065.90164302792	1.06212377355219
678	1076.34083840827	1.0625743741002
679	1076.34083840827	1.06302497464822
680	1065.86922316649	1.06347557519623
681	1034.51921716398	1.06392617574424
682	1044.99083240577	1.06437677629226
683	1024.08002178362	1.06487257210079
684	1034.55163702541	1.06536836790932
685	1044.99083240577	1.06586416371785
686	1044.99083240577	1.06635995952638
687	1044.99083240577	1.06685575533491
688	1055.43002778613	1.06735155114344
689	1076.34083840827	1.06784734695197
690	1097.25164903042	1.0683431427605
691	1107.69084441078	1.06883893856903
692	1118.13003979114	1.06933473437756
693	1128.5692351715	1.06983053018609
694	1118.13003979114	1.07032632599462
695	1118.13003979114	1.07082212180315
696	1128.60165503293	1.07131791761168
697	1107.69084441078	1.07181371342021
698	1097.25164903042	1.07230950922874
699	1097.25164903042	1.07280530503727
700	1107.72326427221	1.0733011008458
701	1149.54488551651	1.07379689665433
702	1139.10569013615	1.07429269246286
703	1149.54488551651	1.07478848827139
704	1170.45569613866	1.07528428407993
705	1159.98408089687	1.07578007988846
706	1180.89489151902	1.07627587569699
707	1201.80570214117	1.07677167150552
708	1212.24489752153	1.07726746731405
709	1201.77328227974	1.07776326312258
710	1180.86247165759	1.07825905893111
711	1191.30166703795	1.07875485473964
712	1180.86247165759	1.07925065054817
713	1149.51246565508	1.0797464463567
714	1159.98408089687	1.08024224216523
715	1159.98408089687	1.08073803797376
716	1149.51246565508	1.08123383378229
717	1159.98408089687	1.08172962959082
718	1170.45569613866	1.08222542539935
719	1160.0165007583	1.08272122120788
720	1180.92731138045	1.08321701701641
721	1201.8381220026	1.08371281282494
722	1201.8381220026	1.08420860863347
723	1191.36650676081	1.084704404442
724	1201.8381220026	1.08520020025053
725	1201.8381220026	1.08569599605906
726	1180.92731138045	1.08619179186759
727	1149.54488551651	1.08668758767612
728	1149.54488551651	1.08718338348465
729	1107.72326427221	1.08767917929318
730	1086.81245365006	1.08817497510171
731	1086.81245365006	1.08867077091024
732	1097.28406889185	1.08916656671877
733	1097.28406889185	1.0896623625273
734	1107.75568413364	1.09015815833583
735	1118.194879514	1.09065395414436
736	1139.10569013615	1.09114974995289
737	1160.0165007583	1.09164554576142
738	1191.39892662224	1.09214134156995
739	1212.30973724439	1.09263713737848
740	1233.22054786654	1.09313293318701
741	1222.74893262475	1.09362872899555
742	1233.18812800511	1.09412452480408
743	1243.62732338547	1.09462032061261
744	1233.18812800511	1.09511611642114
745	1243.6597432469	1.09561191222967
746	1233.18812800511	1.0961077080382
747	1233.18812800511	1.09660350384673
748	1243.62732338547	1.09709929965526
749	1264.53813400762	1.09759509546379
750	1275.00974924941	1.09809089127232
751	1285.4813644912	1.09789284840852
752	1285.4813644912	1.09769480554472
753	1327.3029857355	1.09749676268092
754	1358.65299173801	1.09729871981712
755	1379.56380236016	1.09710067695333
756	1400.47461298231	1.09690263408953
757	1421.38542360446	1.09670459122573
758	1421.38542360446	1.09650654836193
759	1431.82461898482	1.09630850549813
760	1431.82461898482	1.09611046263433
761	1442.29623422661	1.09591241977053
762	1463.20704484876	1.09571437690674
763	1442.29623422661	1.09551633404294
764	1473.67866009055	1.09531829117914
765	1494.5894707127	1.09512024831534
766	1494.5894707127	1.09492220545154
767	1494.5894707127	1.09472416258774
768	1515.50028133485	1.09452611972395
769	1515.50028133485	1.09432807686015
770	1505.02866609306	1.09413003399635
771	1452.73542960697	1.09393199113255
772	1463.20704484876	1.09373394826875
773	1421.38542360446	1.09353590540495
774	1379.56380236016	1.09333786254115
775	1348.21379635765	1.09313981967736
776	1337.74218111586	1.09294177681356
777	1327.3029857355	1.09274373394976
778	1327.3029857355	1.09254569108596
779	1327.3029857355	1.09234764822216
780	1348.21379635765	1.09214960535836
781	1348.21379635765	1.09195156249457
782	1369.1246069798	1.09175351963077
783	1400.47461298231	1.09155547676697
784	1431.82461898482	1.09135743390317
785	1452.73542960697	1.09115939103937
786	1473.64624022912	1.09096134817557
787	1494.55705085127	1.09076330531177
788	1525.93947671521	1.09056526244798
789	1536.411091957	1.09036721958418
790	1557.32190257915	1.09016917672038
791	1567.76109795951	1.08997113385658
792	1588.67190858166	1.08977309099278
793	1609.58271920381	1.08957504812898
794	1620.0543344456	1.08937700526519
795	1640.96514506775	1.08917896240139
796	1640.96514506775	1.08898091953759
797	1630.49352982596	1.08878287667379
798	1651.40434044811	1.08858483380999
799	1651.40434044811	1.08838679094619
800	1651.40434044811	1.08818874808239
801	1640.96514506775	1.0879907052186
802	1609.61513906524	1.0877926623548
803	1609.61513906524	1.087594619491
804	1599.14352382345	1.0873965766272
805	1609.58271920381	1.0871985337634
806	1640.96514506775	1.0870004908996
807	1640.96514506775	1.08680244803581
808	1640.96514506775	1.08660440517201
809	1661.87595568989	1.08640636230821
810	1661.87595568989	1.0863754439629
811	1693.2259616924	1.08634452561758
812	1703.66515707276	1.08631360727227
813	1714.13677231455	1.08628268892696
814	1724.60838755634	1.08625177058165
815	1714.13677231455	1.08622085223633
816	1724.57596769491	1.08618993389102
817	1735.01516307527	1.08615901554571
818	1735.01516307527	1.0861280972004
819	1735.01516307527	1.08609717885508
820	1745.48677831706	1.08606626050977
821	1755.95839355885	1.08603534216446
822	1766.39758893921	1.08600442381915
823	1766.39758893921	1.08597350547384
824	1766.39758893921	1.08594258712852
825	1755.95839355885	1.08591166878321
826	1766.43000880064	1.0858807504379
827	1787.34081942279	1.08584983209259
828	1818.6908254253	1.08581891374727
829	1839.60163604745	1.08578799540196
830	1829.13002080566	1.08575707705665
831	1839.60163604745	1.08572615871134
832	1850.04083142781	1.08569524036602
833	1881.42325729175	1.08566432202071
834	1912.77326329426	1.0856334036754
835	1912.77326329426	1.08560248533009
836	1923.24487853605	1.08557156698477
837	1912.80568315569	1.08554064863946
838	1902.3340679139	1.08550973029415
839	1902.3340679139	1.08547881194884
840	1860.5124466696	1.08544789360353
841	1818.6908254253	1.08541697525821
842	1787.30839956136	1.0853860569129
843	1776.869204181	1.08535513856759
844	1776.869204181	1.08532422022228
845	1745.48677831706	1.08529330187696
846	1755.92597369742	1.08526238353165
847	1735.01516307527	1.08523146518634
848	1735.01516307527	1.08520054684103
849	1745.45435845563	1.08516962849571
850	1755.92597369742	1.0851387101504
851	1766.39758893921	1.08510779180509
852	1755.92597369742	1.08507687345978
853	1766.36516907778	1.08504595511447
854	1776.83678431957	1.08501503676915
855	1745.48677831706	1.08498411842384
856	1745.48677831706	1.08495320007853
857	1745.48677831706	1.08492228173322
858	1755.95839355885	1.0848913633879
859	1766.39758893921	1.08486044504259
860	1755.92597369742	1.08482952669728
861	1745.48677831706	1.08479860835197
862	1724.57596769491	1.08476769000665
863	1703.66515707276	1.08473677166134
864	1714.10435245312	1.08470585331603
865	1714.10435245312	1.08467493497072
866	1714.10435245312	1.0846440166254
867	1703.63273721133	1.08461309828009
868	1703.63273721133	1.08458217993478
869	1714.10435245312	1.08455126158947
870	1724.54354783348	1.0847916122855
871	1724.54354783348	1.08503196298154
872	1745.45435845563	1.08527231367757
873	1745.45435845563	1.08551266437361
874	1755.92597369742	1.08575301506964
875	1755.92597369742	1.08599336576567
876	1766.39758893921	1.08623371646171
877	1755.95839355885	1.08647406715774
878	1735.0475829367	1.08671441785378
879	1735.0475829367	1.08695476854981
880	1735.0475829367	1.08719511924585
881	1724.57596769491	1.08743546994188
882	1745.48677831706	1.08767582063792
883	1745.48677831706	1.08791617133395
884	1745.48677831706	1.08815652202999
885	1735.01516307527	1.08839687272602
886	1745.45435845563	1.08863722342206
887	1755.89355383599	1.08887757411809
888	1734.98274321384	1.08911792481412
889	1755.89355383599	1.08935827551016
890	1766.36516907778	1.08959862620619
891	1766.36516907778	1.08983897690223
892	1734.98274321384	1.09007932759826
893	1745.45435845563	1.0903196782943
894	1745.45435845563	1.09056002899033
895	1745.45435845563	1.09080037968637
896	1745.45435845563	1.0910407303824
897	1766.36516907778	1.09128108107844
898	1745.45435845563	1.09152143177447
899	1734.98274321384	1.09176178247051
900	1703.63273721133	1.09200213316654
901	1714.10435245312	1.09224248386257
902	1703.63273721133	1.09248283455861
903	1703.63273721133	1.09272318525464
904	1693.19354183097	1.09296353595068
905	1682.75434645061	1.09320388664671
906	1682.75434645061	1.09344423734275
907	1682.75434645061	1.09368458803878
908	1682.75434645061	1.09392493873482
909	1672.28273120882	1.09416528943085
910	1682.72192658918	1.09440564012689
911	1672.28273120882	1.09464599082292
912	1661.84353582847	1.09488634151896
913	1682.75434645061	1.09512669221499
914	1682.75434645062	1.09536704291102
915	1693.2259616924	1.09560739360706
916	1714.13677231455	1.09584774430309
917	1724.60838755634	1.09608809499913
918	1776.90162404243	1.09632844569516
919	1829.19486052852	1.0965687963912
920	1881.45567715318	1.09680914708723
921	1923.27729839748	1.09637086413204
922	1965.09891964178	1.09593258117685
923	2027.83135150823	1.09549429822167
924	2101.00297875504	1.09505601526648
925	2163.73541062149	1.09461773231129
926	2247.37865311008	1.0941794493561
927	2299.63946973474	1.09374116640091
928	2341.46109097904	1.09330288344572
929	2393.75432746513	1.09286460049053
930	2446.01514408979	1.09242631753535
931	2477.3651500923	1.09198803458016
932	2487.80434547266	1.09154975162497
933	2487.80434547266	1.09111146866978
934	2498.27596071445	1.09067318571459
935	2477.3651500923	1.0902349027594
936	2498.27596071445	1.08979661980421
937	2487.80434547266	1.08935833684903
938	2477.33273023087	1.08892005389384
939	2477.33273023087	1.08848177093865
940	2456.42191960872	1.08804348798346
941	2487.80434547266	1.08760520502827
942	2487.80434547266	1.08716692207308
943	2477.33273023087	1.08672863911789
944	2487.77192561123	1.08629035616271
945	2456.42191960872	1.08585207320752
946	2445.98272422836	1.08541379025233
947	2435.543528848	1.08497550729714
948	2425.10433346764	1.08453722434195
949	2446.01514408979	1.08409894138676
950	2446.01514408979	1.08366065843157
951	2435.57594870943	1.08322237547639
952	2425.13675332907	1.0827840925212
953	2425.13675332907	1.08234580956601
954	2414.66513808728	1.08190752661082
955	2404.19352284549	1.08146924365563
956	2404.19352284549	1.08103096070044
957	2414.63271822585	1.08059267774525
958	2414.63271822585	1.08015439479007
959	2393.7219076037	1.07971611183488
960	2383.25029236191	1.07927782887969
961	2383.25029236191	1.0788395459245
962	2372.81109698155	1.07840126296931
963	2393.7219076037	1.07796298001412
964	2404.19352284549	1.07752469705893
965	2414.63271822585	1.07708641410375
966	2425.10433346764	1.07664813114856
967	2425.10433346764	1.07620984819337
968	2456.45433947015	1.07577156523818
969	2477.3651500923	1.07533328228299
970	2508.71515609481	1.0748949993278
971	2519.15435147517	1.07445671637261
972	2540.06516209732	1.07401843341742
973	2550.50435747768	1.07358015046224
974	2560.97597271947	1.07373891850425
975	2560.97597271947	1.07389768654626
976	2571.44758796126	1.07405645458827
977	2561.0083925809	1.07421522263029
978	2571.48000782269	1.0743739906723
979	2550.56919720054	1.07453275871431
980	2561.04081244233	1.07469152675632
981	2519.21919119803	1.07485029479833
982	2540.13000182018	1.07500906284035
983	2519.21919119803	1.07516783088236
984	2508.74757595624	1.07532659892437
985	2508.74757595624	1.07548536696638
986	2519.1867713366	1.07564413500839
987	2519.1867713366	1.07580290305041
988	2540.09758195875	1.07596167109242
989	2540.09758195875	1.07612043913443
990	2561.0083925809	1.07627920717644
991	2550.56919720054	1.07643797521846
992	2550.56919720054	1.07659674326047
993	2561.04081244233	1.07675551130248
994	2561.04081244233	1.07691427934449
995	2550.60161706197	1.0770730473865
996	2540.13000182018	1.07723181542852
997	2519.21919119803	1.07739058347053
998	2508.74757595624	1.07754935151254
999	2508.74757595624	1.07770811955455
1000	2508.74757595624	1.07786688759657
1001	2540.09758195875	1.07802565563858
1002	2519.1867713366	1.07818442368059
1003	2498.27596071445	1.0783431917226
1004	2487.80434547266	1.07850195976461
1005	2487.80434547266	1.07866072780663
1006	2477.3651500923	1.07881949584864
1007	2487.83676533409	1.07897826389065
1008	2477.39756995373	1.07913703193266
1009	2466.92595471194	1.07929579997468
1010	2456.48675933158	1.07945456801669
1011	2477.39756995373	1.0796133360587
1012	2487.83676533409	1.07977210410071
1013	2477.39756995373	1.07993087214272
1014	2498.30838057588	1.08008964018474
1015	2529.65838657839	1.08024840822675
1016	2540.09758195875	1.08040717626876
1017	2561.0083925809	1.08056594431077
1018	2592.39081844484	1.08072471235279
1019	2592.39081844484	1.0808834803948
1020	2581.91920320305	1.08104224843681
1021	2581.91920320305	1.08120101647882
1022	2592.35839858341	1.08135978452083
1023	2571.44758796126	1.08151855256285
1024	2571.44758796126	1.08167732060486
1025	2561.0083925809	1.08183608864687
1026	2561.0083925809	1.08199485668888
1027	2529.62596671696	1.08215362473089
1028	2529.62596671696	1.08231239277291
1029	2529.62596671696	1.08247116081492
1030	2540.09758195875	1.08262992885693
1031	2550.56919720054	1.08278869689894
1032	2571.48000782269	1.08294746494096
1033	2561.04081244233	1.08310623298297
1034	2550.56919720054	1.08322693140137
1035	2550.56919720054	1.08334762981977
1036	2561.04081244233	1.08346832823818
1037	2540.13000182018	1.08358902665658
1038	2529.69080643982	1.08370972507498
1039	2508.77999581767	1.08383042349338
1040	2487.86918519552	1.08395112191179
1041	2466.95837457337	1.08407182033019
1042	2477.39756995373	1.08419251874859
1043	2466.95837457337	1.084313217167
1044	2466.95837457337	1.0844339155854
1045	2456.48675933158	1.0845546140038
1046	2466.92595471194	1.0846753124222
1047	2477.3651500923	1.08479601084061
1048	2498.27596071445	1.08491670925901
1049	2529.62596671696	1.08503740767741
1050	2550.53677733911	1.08515810609582
1051	2561.0083925809	1.08527880451422
1052	2592.35839858341	1.08539950293262
1053	2592.35839858341	1.08552020135102
1054	2592.35839858341	1.08564089976943
1055	2613.26920920556	1.08576159818783
1056	2623.74082444735	1.08588229660623
1057	2623.74082444735	1.08600299502463
1058	2602.8300138252	1.08612369344304
1059	2571.48000782269	1.08624439186144
1060	2561.0083925809	1.08636509027984
1061	2540.09758195875	1.08648578869825
1062	2561.0083925809	1.08660648711665
1063	2561.0083925809	1.08672718553505
1064	2550.56919720054	1.08684788395345
1065	2550.56919720054	1.08696858237186
1066	2529.65838657839	1.08708928079026
1067	2519.21919119803	1.08720997920866
1068	2519.21919119803	1.08733067762706
1069	2498.30838057588	1.08745137604547
1070	2508.77999581767	1.08757207446387
1071	2498.30838057588	1.08769277288227
1072	2487.86918519552	1.08781347130068
1073	2487.86918519552	1.08793416971908
1074	2477.39756995373	1.08805486813748
1075	2487.83676533409	1.08817556655588
1076	2487.83676533409	1.08829626497429
1077	2508.74757595624	1.08841696339269
1078	2508.74757595624	1.08853766181109
1079	2508.74757595624	1.08865836022949
1080	2487.83676533409	1.0887790586479
1081	2498.27596071445	1.0888997570663
1082	2487.80434547266	1.0890204554847
1083	2508.71515609481	1.08914115390311
1084	2508.71515609481	1.08786464313408
1085	2529.62596671696	1.08658813236505
1086	2519.15435147517	1.08531162159602
1087	2529.62596671696	1.08403511082699
1088	2529.62596671696	1.08275860005796
1089	2519.1867713366	1.08148208928893
1090	2529.65838657839	1.08020557851991
1091	2550.56919720054	1.07892906775088
1092	2540.13000182018	1.07765255698185
1093	2540.13000182018	1.07637604621282
1094	2540.13000182018	1.07592627778282
1095	2529.69080643982	1.07547650935281
1096	2508.77999581767	1.07502674092281
1097	2508.77999581767	1.07457697249281
1098	2529.69080643982	1.07412720406281
1099	2508.77999581767	1.0736774356328
1100	2487.86918519552	1.0732276672028
1101	2487.86918519552	1.0727778987728
1102	2498.34080043731	1.07232813034279
1103	2487.86918519552	1.07187836191279
1104	2508.77999581767	1.07142859348279
1105	2508.77999581767	1.07097882505279
1106	2498.30838057588	1.07052905662278
1107	2498.30838057588	1.07007928819278
1108	2519.21919119803	1.06962951976278
1109	2529.69080643982	1.06917975133278
1110	2508.77999581767	1.06872998290277
1111	2498.30838057588	1.06828021447277
1112	2519.21919119803	1.06783044604277
1113	2508.74757595624	1.06738067761276
1114	2529.65838657839	1.068632897259
1115	2540.13000182018	1.06988511690523
1116	2550.56919720054	1.07113733655146
1117	2540.09758195875	1.07238955619769
1118	2540.09758195875	1.07364177584392
1119	2561.0083925809	1.07489399549015
1120	2571.48000782269	1.07614621513638
1121	2540.13000182018	1.07739843478261
1122	2540.13000182018	1.07865065442885
1123	2529.65838657839	1.07990287407508
1124	2529.65838657839	1.08115509372131
1125	2529.65838657839	1.08240731336754
1126	2540.13000182018	1.08365953301377
1127	2529.65838657839	1.08491175266
1128	2529.65838657839	1.08616397230623
1129	2529.65838657839	1.08741619195247
1130	2550.56919720054	1.0886684115987
1131	2561.04081244233	1.08992063124493
1132	2581.95162306448	1.09117285089116
1133	2561.04081244233	1.09242507053739
1134	2571.51242768412	1.09367729018362
1135	2571.51242768412	1.09492950982985
1136	2571.51242768412	1.09618172947608
1137	2581.95162306448	1.09743394912232
1138	2561.04081244233	1.09868616876855
1139	2571.48000782269	1.09993838841478
1140	2550.56919720054	1.10119060806101
1141	2540.13000182018	1.10244282770724
1142	2561.04081244233	1.10369504735347
1143	2519.21919119803	1.1049472669997
1144	2508.74757595624	1.10619948664593
1145	2498.30838057588	1.10745170629217
1146	2477.39756995373	1.1087039259384
1147	2498.30838057588	1.10995614558463
1148	2487.86918519552	1.11120836523086
1149	2508.77999581767	1.11246058487709
1150	2477.39756995373	1.11371280452332
1151	2456.48675933158	1.11496502416955
1152	2477.39756995373	1.11621724381578
1153	2487.86918519552	1.11746946346202
1154	2508.77999581767	1.11872168310825
1155	2508.77999581767	1.11997390275448
1156	2508.77999581767	1.12122612240071
1157	2519.21919119803	1.12247834204694
1158	2519.21919119803	1.12373056169317
1159	2550.60161706197	1.1249827813394
1160	2571.51242768412	1.12623500098564
1161	2571.51242768412	1.12748722063187
1162	2581.95162306448	1.1287394402781
1163	2602.86243368663	1.12999165992433
1164	2613.33404892842	1.13124387957056
1165	2613.33404892842	1.13249609921679
1166	2602.89485354806	1.13374831886302
1167	2602.89485354806	1.13500053850925
1168	2592.42323830627	1.13625275815549
1169	2592.42323830627	1.13750497780172
1170	2602.86243368663	1.13875719744795
1171	2592.42323830627	1.14000941709418
1172	2571.51242768412	1.14126163674041
1173	2581.95162306448	1.14251385638664
1174	2571.48000782269	1.14376607603287
1175	2571.48000782269	1.1450182956791
1176	2571.48000782269	1.14627051532534
1177	2581.95162306448	1.14752273497157
1178	2571.48000782269	1.1487749546178
1179	2561.04081244233	1.15002717426403
1180	2540.13000182018	1.15127939391026
1181	2529.65838657839	1.15253161355649
1182	2529.65838657839	1.15378383320272
1183	2529.65838657839	1.15503605284895
1184	2529.65838657839	1.15628827249519
1185	2508.74757595624	1.15754049214142
1186	2498.27596071445	1.15879271178765
1187	2498.27596071445	1.16004493143388
1188	2498.27596071445	1.16129715108011
1189	2498.27596071445	1.16254937072634
1190	2508.74757595624	1.16380159037257
1191	2487.83676533409	1.1650538100188
1192	2498.30838057588	1.16630602966504
1193	2498.30838057588	1.16755824931127
1194	2519.21919119803	1.1688104689575
1195	2529.69080643982	1.17006268860373
1196	2561.07323230376	1.17131490824996
1197	2540.16242168161	1.17256712789619
1198	2571.51242768412	1.17381934754242
1199	2581.95162306448	1.17507156718866
1200	2592.42323830627	1.17632378683489
1201	2602.86243368663	1.17757600648112
1202	2602.86243368663	1.17882822612735
1203	2581.95162306448	1.18008044577358
1204	2602.86243368663	1.18133266541981
1205	2592.39081844484	1.18258488506604
1206	2634.21243968914	1.18383710471227
1207	2602.86243368663	1.18508932435851
1208	2581.95162306448	1.18634154400474
1209	2592.39081844484	1.18759376365097
1210	2592.39081844484	1.1888459832972
1211	2592.39081844484	1.19009820294343
1212	2592.39081844484	1.19135042258966
1213	2571.48000782269	1.19260264223589
1214	2550.56919720054	1.19385486188212
1215	2508.74757595624	1.19510708152836
1216	2529.65838657839	1.19635930117459
1217	2540.13000182018	1.19761152082082
1218	2540.13000182018	1.19886374046705
1219	2540.13000182018	1.20011596011328
1220	2540.13000182018	1.20136817975951
1221	2561.04081244233	1.20262039940574
1222	2571.48000782269	1.20387261905197
1223	2602.86243368663	1.20512483869821
1224	2623.77324430878	1.20637705834444
1225	2634.21243968914	1.20762927799067
1226	2634.21243968914	1.2088814976369
1227	2623.77324430878	1.21013371728313
1228	2613.33404892842	1.21138593692936
1229	2623.77324430878	1.21263815657559
1230	2623.77324430878	1.21389037622182
1231	2602.86243368663	1.21514259586806
1232	2571.48000782269	1.21639481551429
1233	2561.0083925809	1.21764703516052
1234	2550.56919720054	1.21889925480675
1235	2540.09758195875	1.22015147445298
1236	2519.1867713366	1.22140369409921
1237	2529.62596671696	1.22265591374544
1238	2508.71515609481	1.22390813339168
1239	2519.15435147517	1.22516035303791
1240	2529.62596671696	1.22641257268414
1241	2540.09758195875	1.22766479233037
1242	2550.56919720054	1.2289170119766
1243	2550.56919720054	1.23016923162283
1244	2571.48000782269	1.23142145126906
1245	2592.39081844484	1.23267367091529
1246	2581.95162306448	1.23392589056153
1247	2571.51242768412	1.23517811020776
1248	2571.51242768412	1.23643032985399
1249	2571.51242768412	1.23768254950022
1250	2581.95162306448	1.23893476914645
1251	2581.95162306448	1.24018698879268
1252	2581.95162306448	1.24143920843891
1253	2581.95162306448	1.24269142808514
1254	2581.95162306448	1.24394364773138
1255	2571.48000782269	1.24519586737761
1256	2602.8300138252	1.24644808702384
1257	2581.91920320305	1.24770030667007
1258	2581.91920320305	1.2489525263163
1259	2581.91920320305	1.25020474596253
1260	2581.91920320305	1.25145696560876
1261	2581.91920320305	1.25270918525499
1262	2581.91920320305	1.25396140490123
1263	2581.91920320305	1.25521362454746
1264	2602.8300138252	1.25646584419369
1265	2592.39081844484	1.25771806383992
1266	2602.86243368663	1.25897028348615
1267	2581.95162306448	1.26022250313238
1268	2550.60161706197	1.26147472277861
1269	2540.13000182018	1.26272694242485
1270	2540.13000182018	1.26397916207108
1271	2519.21919119803	1.26523138171731
1272	2519.21919119803	1.26648360136354
1273	2519.21919119803	1.26773582100977
1274	2519.21919119803	1.268988040656
1275	2529.65838657839	1.27024026030223
1276	2550.56919720054	1.27149247994846
1277	2550.56919720054	1.2727446995947
1278	2550.56919720054	1.27399691924093
1279	2550.56919720054	1.27524913888716
1280	2550.56919720054	1.27650135853339
1281	2540.09758195875	1.27775357817962
1282	2519.1867713366	1.27900579782585
1283	2508.71515609481	1.28025801747208
1284	2487.80434547266	1.28151023711831
1285	2466.89353485051	1.28276245676455
1286	2456.42191960872	1.28401467641078
1287	2456.42191960872	1.28526689605701
1288	2445.95030436693	1.28651911570324
1289	2435.51110898657	1.28777133534947
1290	2435.51110898657	1.2890235549957
1291	2445.98272422836	1.29027577464193
1292	2435.543528848	1.29152799428816
1293	2456.45433947015	1.2927802139344
1294	2477.3651500923	1.29403243358063
1295	2498.27596071445	1.29528465322686
1296	2498.27596071445	1.29653687287309
1297	2487.83676533409	1.29778909251932
1298	2498.27596071445	1.29904131216555
1299	2508.74757595624	1.30029353181178
1300	2508.74757595624	1.30154575145801
1301	2519.1867713366	1.30279797110425
1302	2519.1867713366	1.30405019075048
1303	2508.71515609481	1.30530241039671
1304	2529.62596671696	1.30655463004294
1305	2550.53677733911	1.30780684968917
1306	2560.97597271947	1.3090590693354
1307	2560.97597271947	1.31031128898163
1308	2571.41516809983	1.31156350862786
1309	2550.50435747768	1.3128157282741
1310	2571.41516809983	1.31406794792033
1311	2550.50435747768	1.31532016756656
1312	2571.41516809983	1.31657238721279
1313	2550.50435747768	1.31782460685902
1314	2540.06516209732	1.31907682650525
1315	2550.53677733911	1.32032904615148
1316	2561.0083925809	1.32158126579772
1317	2540.09758195875	1.32283348544395
1318	2561.0083925809	1.32408570509018
1319	2550.56919720054	1.32533792473641
1320	2561.04081244233	1.32659014438264
1321	2550.60161706197	1.32784236402887
1322	2561.07323230376	1.3290945836751
1323	2561.07323230376	1.33034680332133
1324	2561.07323230376	1.33159902296757
1325	2550.60161706197	1.3328512426138
1326	2561.07323230376	1.33410346226003
1327	2561.07323230376	1.33535568190626
1328	2571.51242768412	1.33660790155249
1329	2581.95162306448	1.33786012119872
1330	2571.48000782269	1.33911234084495
1331	2581.91920320305	1.34036456049118
1332	2581.91920320305	1.34161678013742
1333	2571.44758796126	1.34286899978365
1334	2571.44758796126	1.34412121942988
1335	2571.44758796126	1.34537343907611
1336	2581.88678334162	1.34662565872234
1337	2581.88678334162	1.34787787836857
1338	2571.44758796126	1.3491300980148
1339	2581.91920320305	1.35038231766104
1340	2592.39081844484	1.35163453730727
1341	2581.91920320305	1.3528867569535
1342	2592.39081844484	1.35413897659973
1343	2602.86243368663	1.35539119624596
1344	2602.86243368663	1.35664341589219
1345	2592.42323830627	1.36126557577958
1346	2581.98404292591	1.36588773566697
1347	2602.89485354806	1.37050989555436
1348	2613.33404892842	1.37513205544175
1349	2592.42323830627	1.37975421532914
1350	2581.98404292591	1.38437637521652
1351	2581.98404292591	1.38899853510391
1352	2592.42323830627	1.3936206949913
1353	2592.42323830627	1.39824285487869
1354	2592.42323830627	1.40286501476608
1355	2592.42323830627	1.40748717465347
1356	2550.60161706197	1.41210933454086
1357	2529.69080643982	1.41673149442825
1358	2540.13000182018	1.42135365431563
1359	2561.04081244233	1.42597581420302
1360	2561.04081244233	1.43059797409041
1361	2561.04081244233	1.4352201339778
1362	2561.04081244233	1.43984229386519
1363	2561.04081244233	1.44446445375258
1364	2550.56919720054	1.44908661363997
1365	2581.91920320305	1.45370877352736
1366	2592.39081844484	1.45833093341474
1367	2592.39081844484	1.46295309330213
1368	2561.0083925809	1.46757525318952
1369	2540.09758195875	1.47219741307691
1370	2529.65838657839	1.4768195729643
1371	2540.09758195875	1.48144173285169
1372	2540.09758195875	1.48606389273908
1373	2561.0083925809	1.49068605262647
1374	2529.65838657839	1.49530821251386
1375	2519.1867713366	1.49993037240124
1376	2487.83676533409	1.50455253228863
1377	2508.74757595624	1.50917469217602
1378	2519.1867713366	1.51379685206341
1379	2540.09758195875	1.5184190119508
1380	2540.09758195875	1.52304117183819
1381	2529.62596671696	1.52766333172558
1382	2508.71515609481	1.53228549161297
1383	2508.71515609481	1.53690765150035
1384	2519.1867713366	1.54152981138774
1385	2550.53677733911	1.54615197127513
1386	2571.44758796126	1.55077413116252
1387	2592.35839858341	1.55539629104991
1388	2571.44758796126	1.5600184509373
1389	2561.0083925809	1.56464061082469
1390	2571.48000782269	1.56702245566582
1391	2581.95162306448	1.56940430050695
1392	2602.86243368663	1.57178614534808
1393	2613.30162906699	1.57416799018921
1394	2592.39081844484	1.57654983503035
1395	2592.39081844484	1.57893167987148
1396	2581.95162306448	1.58131352471261
1397	2571.48000782269	1.58369536955374
1398	2581.91920320305	1.58607721439488
1399	2571.44758796126	1.58845905923601
1400	2571.44758796126	1.59084090407714
1401	2560.97597271947	1.59322274891827
1402	2560.97597271947	1.5956045937594
1403	2571.44758796126	1.59798643860053
1404	2571.44758796126	1.60036828344167
1405	2581.88678334162	1.6027501282828
1406	2581.88678334162	1.60513197312393
1407	2581.88678334162	1.60751381796506
1408	2571.44758796126	1.6098956628062
1409	2560.97597271947	1.61227750764733
1410	2592.35839858341	1.61224625074984
1411	2581.91920320305	1.61221499385235
1412	2592.35839858341	1.61218373695486
1413	2581.91920320305	1.61215248005737
1414	2581.91920320305	1.61212122315988
1415	2602.8300138252	1.61208996626239
1416	2592.39081844484	1.6120587093649
1417	2634.21243968914	1.61202745246741
1418	2623.77324430878	1.61199619556992
1419	2602.86243368663	1.61196493867243
1420	2623.77324430878	1.61193368177494
1421	2623.77324430878	1.61190242487745
1422	2623.77324430878	1.61187116797996
1423	2613.33404892842	1.61183991108247
1424	2613.33404892842	1.61180865418498
1425	2623.77324430878	1.61177739728749
1426	2602.86243368663	1.61174614039
1427	2634.21243968914	1.61171488349251
1428	2634.21243968914	1.61168362659502
1429	2623.74082444735	1.61165236969753
1430	2613.30162906699	1.61102512516608
1431	2613.30162906699	1.61039788063462
1432	2623.74082444735	1.60977063610317
1433	2613.30162906699	1.60914339157172
1434	2602.86243368663	1.60851614704026
1435	2602.86243368663	1.60788890250881
1436	2592.42323830627	1.60726165797736
1437	2602.86243368663	1.6066344134459
1438	2592.42323830627	1.60600716891445
1439	2602.86243368663	1.605379924383
1440	2613.30162906699	1.60475267985154
1441	2592.39081844484	1.60412543532009
1442	2592.39081844484	1.60349819078864
1443	2592.39081844484	1.60287094625718
1444	2602.8300138252	1.60224370172573
1445	2634.18001982771	1.60161645719428
1446	2613.26920920556	1.60098921266282
1447	2613.26920920556	1.60036196813137
1448	2592.35839858341	1.59973472359992
1449	2592.35839858341	1.59910747906846
1450	2613.26920920556	1.59752515163418
1451	2613.26920920556	1.5959428241999
1452	2613.26920920556	1.59436049676562
1453	2613.26920920556	1.59277816933134
1454	2581.91920320305	1.59119584189706
1455	2613.30162906699	1.58961351446278
1456	2602.8300138252	1.5880311870285
1457	2623.74082444735	1.58644885959422
1458	2623.74082444735	1.58486653215994
1459	2623.74082444735	1.58328420472566
1460	2634.18001982771	1.58170187729138
1461	2623.70840458592	1.5801195498571
1462	2623.70840458592	1.57853722242282
1463	2623.70840458592	1.57695489498854
1464	2623.70840458592	1.57537256755426
1465	2634.18001982771	1.57379024011998
1466	2613.26920920556	1.5722079126857
1467	2613.26920920556	1.57062558525142
1468	2613.26920920556	1.56904325781714
1469	2613.26920920556	1.56746093038286
1470	2644.6516350695	1.56587860294858
1471	2644.6516350695	1.5642962755143
1472	2644.6516350695	1.56271394808002
1473	2634.18001982771	1.56113162064574
1474	2623.70840458592	1.55954929321146
1475	2655.09083044986	1.55796696577717
1476	2644.6516350695	1.55638463834289
1477	2634.21243968914	1.55480231090861
1478	2634.21243968914	1.55321998347433
1479	2634.21243968914	1.55163765604005
1480	2613.30162906699	1.55005532860577
1481	2602.8300138252	1.54847300117149
1482	2592.39081844484	1.54689067373721
1483	2613.30162906699	1.54530834630293
1484	2581.91920320305	1.54372601886865
1485	2581.91920320305	1.54214369143437
1486	2592.35839858341	1.54056136400009
1487	2592.35839858341	1.53897903656581
1488	2592.35839858341	1.53739670913153
1489	2602.8300138252	1.53581438169725
1490	2623.74082444735	1.53423205426297
1491	2644.6516350695	1.53264972682869
1492	2623.74082444735	1.53106739939441
1493	2634.21243968914	1.52948507196013
1494	2634.21243968914	1.52790274452585
1495	2634.21243968914	1.52632041709157
1496	2623.77324430878	1.52473808965729
1497	2613.30162906699	1.52315576222301
1498	2613.30162906699	1.52157343478873
1499	2613.30162906699	1.51999110735445
1500	2602.8300138252	1.51874099968036
1501	2623.74082444735	1.51749089200626
1502	2634.18001982771	1.51624078433217
1503	2623.70840458592	1.51499067665808
1504	2623.70840458592	1.51374056898399
1505	2644.61921520807	1.5124904613099
1506	2634.18001982771	1.51124035363581
1507	2644.61921520807	1.50999024596172
1508	2655.09083044986	1.50874013828763
1509	2644.6516350695	1.50749003061353
1510	2623.74082444735	1.50623992293944
1511	2623.74082444735	1.50498981526535
1512	2623.74082444735	1.50373970759126
1513	2602.8300138252	1.50248959991717
1514	2581.91920320305	1.50123949224308
1515	2581.91920320305	1.49998938456899
1516	2571.48000782269	1.4987392768949
1517	2550.56919720054	1.4974891692208
1518	2540.09758195875	1.49623906154671
1519	2571.48000782269	1.49498895387262
1520	2561.04081244233	1.49373884619853
1521	2581.95162306448	1.49248873852444
1522	2581.95162306448	1.49123863085035
1523	2581.95162306448	1.48998852317626
1524	2581.95162306448	1.48873841550217
1525	2602.86243368663	1.48748830782807
1526	2634.21243968914	1.48623820015398
1527	2634.21243968914	1.48498809247989
1528	2644.6516350695	1.4837379848058
1529	2655.09083044986	1.48248787713171
1530	2665.56244569165	1.48123776945762
1531	2676.03406093344	1.47799138459712
1532	2707.38406693595	1.47474499973662
1533	2738.73407293846	1.47149861487612
1534	2717.82326231631	1.46825223001562
1535	2696.91245169416	1.46500584515512
1536	2717.82326231631	1.46175946029462
1537	2696.91245169416	1.45851307543412
1538	2707.38406693595	1.45526669057362
1539	2696.91245169416	1.45202030571312
1540	2717.82326231631	1.44877392085262
1541	2696.91245169416	1.44552753599212
1542	2696.91245169416	1.44228115113162
1543	2707.35164707452	1.43903476627113
1544	2696.91245169416	1.43578838141063
1545	2686.4732563138	1.43254199655013
1546	2686.4732563138	1.42929561168963
1547	2676.00164107201	1.42604922682913
1548	2676.00164107201	1.42280284196863
1549	2655.09083044986	1.41955645710813
1550	2655.09083044986	1.41631007224763
1551	2634.18001982771	1.41306368738713
1552	2634.18001982771	1.40981730252663
1553	2644.61921520807	1.40657091766613
1554	2644.61921520807	1.40332453280563
1555	2644.61921520807	1.40594528286608
1556	2634.18001982771	1.40856603292652
1557	2644.6516350695	1.41118678298697
1558	2655.09083044986	1.41380753304742
1559	2644.6516350695	1.41642828310786
1560	2623.74082444735	1.41904903316831
1561	2613.30162906699	1.42166978322876
1562	2623.77324430878	1.4242905332892
1563	2613.30162906699	1.42691128334965
1564	2613.30162906699	1.4295320334101
1565	2623.74082444735	1.43215278347054
1566	2581.91920320305	1.43477353353099
1567	2571.48000782269	1.43739428359144
1568	2561.0083925809	1.44001503365188
1569	2561.0083925809	1.44263578371233
1570	2519.1867713366	1.44525653377278
1571	2456.45433947015	1.44787728383322
1572	2414.63271822585	1.45049803389367
1573	2351.9002863594	1.45311878395412
1574	2257.81784849045	1.45573953401456
1575	2205.52461200436	1.45836028407501
1576	2121.88136951576	1.46098103413545
1577	2048.70974226895	1.4636017841959
1578	1975.53811502214	1.46622253425635
1579	1923.24487853605	1.46884328431679
1580	1870.95164204996	1.47146403437724
1581	1839.60163604745	1.47408478443769
1582	1808.25163004494	1.47670553449813
1583	1787.34081942279	1.47932628455858
1584	1735.08000279813	1.48194703461903
1585	1693.25838155383	1.48456778467947
1586	1672.34757093168	1.48718853473992
1587	1620.0543344456	1.48980928480037
1588	1599.14352382345	1.49243003486081
1589	1557.32190257915	1.49505078492126
1590	1525.93947671521	1.49767153498171
1591	1473.64624022912	1.50029228504215
1592	1442.26381436518	1.5029130351026
1593	1421.35300374303	1.50553378516305
1594	1400.44219312088	1.50815453522349
1595	1337.70976125443	1.51077528528394
1596	1316.79895063228	1.51339603534438
1597	1264.53813400762	1.51601678540483
1598	1233.18812800511	1.51863753546528
1599	1180.92731138045	1.51791613427133
1600	1139.10569013615	1.51719473307738
1601	1107.75568413364	1.51647333188343
1602	1055.46244764756	1.51575193068948
1603	1003.16921116147	1.51503052949553
1604	982.258400539316	1.51430912830158
1605	950.908394536807	1.51358772710763
1606	929.997583914657	1.51286632591368
1607	898.615158050718	1.51214492471973
1608	888.143542808928	1.51142352352578
1609	856.761116944989	1.51070212233183
1610	825.378691081049	1.50998072113789
1611	825.378691081049	1.50925931994394
1612	814.90707583926	1.50853791874999
1613	804.43546059747	1.50781651755604
1614	804.43546059747	1.50709511636209
1615	793.96384535568	1.50637371516814
1616	804.43546059747	1.50565231397419
1617	752.142224111381	1.50493091278024
1618	752.142224111381	1.50420951158629
1619	741.670608869591	1.50348811039234
1620	731.198993627802	1.50276670919839
1621	731.198993627802	1.50204530800444
1622	710.288183005652	1.50132390681049
1623	678.905757141713	1.50060250561654
1624	657.994946519563	1.49988110442259
1625	626.612520655623	1.49915970322864
1626	647.523331277773	1.4984383020347
1627	637.084135897413	1.49771690084075
1628	605.734129894903	1.4969954996468
1629	605.734129894904	1.49627409845285
1630	595.294934514543	1.4955526972589
1631	595.294934514543	1.49483129606495
1632	595.294934514543	1.494109894871
1633	584.823319272754	1.49338849367705
1634	584.823319272754	1.4926670924831
1635	563.912508650604	1.49194569128915
1636	553.440893408814	1.4912242900952
1637	584.790899411324	1.49050288890125
1638	563.880088789175	1.4897814877073
1639	553.408473547385	1.48906008651335
1640	553.408473547385	1.48910719780836
1641	542.936858305595	1.48915430910336
1642	542.936858305595	1.48920142039836
1643	542.936858305595	1.48924853169337
1644	542.936858305595	1.48929564298837
1645	542.936858305595	1.48934275428337
1646	532.497662925235	1.48938986557838
1647	542.969278167025	1.48943697687338
1648	542.969278167025	1.48948408816838
1649	522.058467544875	1.48953119946339
1650	522.058467544875	1.48957831075839
1651	522.058467544875	1.48962542205339
1652	511.586852303085	1.4896725333484
1653	490.676041680936	1.4897196446434
1654	490.676041680936	1.4897667559384
1655	480.204426439146	1.48981386723341
1656	459.293615816996	1.48986097852841
1657	469.765231058786	1.48990808982341
1658	469.765231058786	1.48995520111842
1659	459.326035678426	1.49000231241342
1660	448.886840298066	1.49004942370842
1661	448.886840298066	1.49009653500343
1662	448.886840298066	1.49014364629843
1663	438.447644917706	1.49019075759343
1664	438.447644917706	1.49023786888844
1665	427.976029675916	1.49028498018344
1666	407.065219053767	1.49033209147844
1667	396.593603811977	1.49037920277345
1668	407.032799192337	1.49042631406845
1669	417.471994572697	1.49047342536345
1670	407.032799192337	1.49052053665846
1671	407.032799192337	1.49056764795346
1672	417.471994572697	1.49061475924847
1673	407.032799192337	1.49066187054347
1674	407.032799192337	1.49070898183847
1675	386.121988570188	1.49075609313347
1676	396.593603811977	1.49080320442848
1677	407.065219053767	1.49085031572348
1678	396.626023673407	1.49089742701848
1679	417.536834295556	1.49094453831349
1680	438.447644917706	1.49099164960849
1681	428.008449537346	1.4910387609035
1682	428.008449537346	1.4910858721985
1683	428.008449537346	1.4911329834935
1684	428.008449537346	1.49118009478851
1685	438.447644917706	1.49122720608351
1686	407.065219053767	1.49127431737851
1687	417.504414434127	1.49132142867352
1688	407.032799192337	1.49136853996852
1689	386.121988570188	1.49141565126352
1690	375.650373328398	1.49146276255853
1691	375.650373328398	1.49150987385353
1692	365.211177948038	1.49155698514853
1693	386.121988570188	1.49160409644354
1694	375.682793189827	1.49165120773854
1695	407.065219053767	1.49169831903354
1696	407.065219053767	1.49174543032855
1697	386.154408431617	1.49179254162355
1698	375.715213051257	1.49183965291855
1699	375.715213051257	1.49188676421356
1700	344.332787187318	1.49193387550856
1701	365.243597809467	1.49198098680356
1702	354.771982567678	1.49202809809857
1703	354.771982567678	1.49207520939357
1704	323.389556703738	1.49212232068857
1705	302.478746081589	1.49216943198358
1706	302.478746081589	1.49221654327858
1707	302.478746081589	1.49226365457358
1708	312.950361323378	1.49231076586859
1709	323.421976565168	1.49235787716359
1710	302.511165943019	1.49240498845859
1711	312.982781184808	1.4924520997536
1712	302.511165943019	1.4924992110486
1713	312.982781184808	1.4925463223436
1714	312.982781184808	1.49259343363861
1715	302.543585804448	1.49264054493361
1716	333.893591806958	1.49268765622861
1717	333.893591806958	1.49273476752362
1718	333.893591806958	1.49278187881862
1719	344.332787187318	1.49282899011362
1720	323.421976565168	1.49287610140863
1721	302.511165943018	1.49292321270363
1722	271.128740079079	1.49297032399863
1723	271.128740079079	1.49301743529364
1724	302.478746081589	1.49306454658864
1725	281.567935459439	1.49311165788364
1726	281.567935459439	1.49315876917865
1727	271.096320217649	1.49320588047365
1728	271.096320217649	1.49325299176865
1729	271.096320217649	1.49330010306366
1730	302.478746081589	1.49334721435866
1731	312.950361323378	1.49339432565366
1732	292.039550701229	1.49344143694867
1733	271.128740079079	1.49348854824367
1734	260.689544698719	1.49353565953867
1735	260.689544698719	1.49358277083368
1736	281.600355320869	1.49362988212868
1737	271.161159940509	1.49367699342368
1738	292.071970562658	1.49372410471869
1739	271.161159940509	1.49377121601369
1740	302.511165943018	1.49381832730869
1741	333.893591806958	1.4938654386037
1742	323.454396426598	1.4939125498987
1743	323.454396426598	1.4939596611937
1744	323.454396426598	1.49400677248871
1745	333.926011668387	1.49405388378371
1746	344.365207048747	1.49410099507871
1747	344.365207048747	1.49414810637372
1748	354.804402429107	1.49419521766872
1749	333.893591806958	1.49424232896372
1750	333.893591806958	1.49428944025873
1751	344.332787187318	1.49433655155373
1752	365.243597809467	1.49438366284873
1753	354.771982567678	1.49443077414374
1754	344.300367325888	1.49447788543874
1755	323.389556703738	1.49452499673374
1756	312.917941461949	1.49457210802875
1757	333.828752084098	1.49461921932375
1758	323.389556703738	1.49466633061875
1759	312.917941461949	1.49471344191376
1760	323.389556703738	1.49476055320876
1761	323.389556703738	1.49480766450376
1762	333.861171945528	1.49485477579877
1763	323.421976565168	1.49490188709377
1764	333.893591806958	1.49494899838878
1765	323.454396426598	1.49499610968378
1766	292.104390424088	1.49504322097878
1767	292.104390424088	1.49509033227379
1768	302.576005665878	1.49513744356879
1769	302.576005665878	1.49518455486379
1770	292.104390424088	1.4952316661588
1771	281.632775182298	1.4952787774538
1772	302.543585804448	1.4953258887488
1773	302.543585804448	1.49537300004381
1774	312.982781184808	1.49542011133881
1775	323.421976565168	1.49546722263381
1776	281.600355320869	1.49551433392882
1777	271.128740079079	1.49556144522382
1778	250.21792945693	1.49560855651882
1779	250.21792945693	1.49565566781383
1780	260.689544698719	1.49570277910883
1781	260.689544698719	1.49574989040383
1782	260.689544698719	1.49579700169884
1783	250.250349318359	1.49584411299384
1784	229.339538696209	1.49589122428884
1785	281.600355320869	1.49593833558385
1786	281.600355320869	1.49598544687885
1787	271.128740079079	1.49603255817385
1788	250.217929456929	1.49607966946886
1789	229.30711883478	1.49612678076386
1790	218.83550359299	1.49617389205886
1791	229.27469897335	1.49622100335387
1792	229.27469897335	1.49626811464887
1793	271.09632021765	1.49631522594387
1794	260.657124837289	1.49636233723888
1795	250.21792945693	1.49640944853388
1796	260.689544698719	1.49645655982888
1797	271.161159940509	1.49650367112389
1798	281.600355320869	1.49655078241889
1799	281.600355320869	1.49659789371389
1800	302.511165943019	1.4966450050089
1801	312.950361323378	1.4966921163039
1802	292.039550701229	1.4967392275989
1803	302.478746081589	1.49678633889391
1804	312.917941461949	1.49683345018891
1805	333.828752084098	1.49688056148391
1806	354.739562706248	1.49692767277892
1807	354.739562706248	1.49697478407392
1808	344.300367325888	1.49702189536892
1809	323.389556703738	1.49706900666393
1810	333.861171945528	1.49711611795893
1811	333.861171945528	1.49716322925393
1812	354.771982567678	1.49721034054894
1813	333.861171945528	1.49725745184394
1814	323.389556703738	1.49730456313894
1815	302.478746081589	1.49735167443395
1816	302.478746081589	1.49739878572895
1817	302.478746081589	1.49744589702395
1818	323.389556703738	1.49749300831896
1819	312.917941461949	1.49754011961396
1820	323.389556703738	1.49758723090896
1821	292.039550701229	1.49763434220397
1822	323.421976565168	1.49768145349897
1823	333.893591806958	1.49772856479397
1824	344.332787187318	1.49777567608898
1825	344.332787187318	1.49782278738398
1826	365.243597809467	1.49786989867898
1827	344.332787187318	1.49791700997399
1828	333.893591806958	1.49796412126899
1829	323.421976565168	1.49801123256399
1830	333.861171945528	1.498058343859
1831	333.861171945528	1.498105455154
1832	344.300367325888	1.498152566449
1833	354.771982567678	1.49819967774401
1834	375.682793189827	1.49824678903901
1835	375.682793189827	1.49829390033401
1836	375.682793189827	1.49834101162902
1837	375.682793189827	1.49838812292402
1838	354.771982567678	1.49843523421902
1839	344.332787187318	1.49848234551403
1840	344.332787187318	1.49852945680903
1841	292.071970562658	1.49857656810403
1842	281.600355320869	1.49862367939904
1843	250.250349318359	1.49867079069404
1844	229.339538696209	1.49871790198904
1845	229.339538696209	1.49876501328405
1846	250.250349318359	1.49881212457905
1847	281.632775182299	1.49885923587406
1848	302.543585804448	1.49890634716906
1849	292.071970562658	1.49895345846406
1850	312.982781184808	1.49900056975907
1851	312.982781184808	1.49904768105407
1852	323.421976565168	1.49909479234907
1853	333.861171945528	1.49914190364408
1854	333.861171945528	1.49918901493908
1855	323.389556703738	1.49923612623408
1856	292.007130839799	1.49928323752909
1857	292.007130839799	1.49933034882409
1858	292.007130839799	1.49937746011909
1859	281.535515598009	1.4994245714141
1860	271.096320217649	1.4994716827091
1861	260.657124837289	1.4995187940041
1862	250.217929456929	1.49956590529911
1863	250.21792945693	1.49961301659411
1864	239.778734076569	1.49966012788911
1865	239.778734076569	1.49970723918412
1866	208.39630821263	1.49975435047912
1867	197.95711283227	1.49980146177412
1868	208.42872807406	1.49984857306913
1869	187.51791745191	1.49989568436413
1870	177.04630221012	1.49994279565913
1871	156.135491587971	1.49998990695414
1872	145.696296207611	1.50003701824914
1873	145.696296207611	1.50008412954414
1874	145.696296207611	1.50013124083915
1875	156.1679114494	1.50017835213415
1876	156.1679114494	1.50022546342915
1877	156.1679114494	1.50027257472416
1878	177.07872207155	1.50031968601916
1879	187.55033731334	1.50036679731416
1880	197.9895326937	1.50041390860917
1881	187.51791745191	1.50046101990417
1882	197.95711283227	1.50050813119917
1883	208.42872807406	1.50055524249418
1884	208.42872807406	1.50060235378918
1885	187.51791745191	1.50064946508418
1886	187.51791745191	1.50069657637919
1887	187.51791745191	1.50074368767419
1888	208.42872807406	1.50079079896919
1889	197.9895326937	1.5008379102642
1890	187.55033731334	1.5008850215592
1891	166.63952669119	1.5009321328542
1892	166.63952669119	1.50097924414921
1893	166.63952669119	1.50102635544421
1894	166.63952669119	1.50107346673921
1895	166.63952669119	1.50112057803422
1896	177.07872207155	1.50116768932922
1897	156.1679114494	1.50121480062422
1898	166.60710682976	1.50126191191923
1899	187.51791745191	1.50130902321423
1900	208.42872807406	1.50135613450923
1901	208.42872807406	1.50140324580424
1902	208.42872807406	1.50145035709924
1903	208.42872807406	1.50149746839424
1904	208.42872807406	1.50154457968925
1905	208.42872807406	1.50159169098425
1906	197.95711283227	1.50163880227925
1907	229.339538696209	1.50168591357426
1908	229.339538696209	1.50173302486926
1909	239.811153937999	1.50178013616426
1910	229.339538696209	1.50182724745927
1911	229.339538696209	1.50187435875427
1912	239.778734076569	1.50192147004927
1913	239.778734076569	1.50196858134428
1914	218.86792345442	1.50201569263928
1915	218.86792345442	1.50206280393428
1916	197.95711283227	1.50210991522929
1917	187.48549759048	1.50215702652429
1918	166.574686968331	1.50220413781929
1919	177.04630221012	1.5022512491143
1920	177.04630221012	1.5022983604093
1921	197.95711283227	1.5023454717043
1922	197.95711283227	1.50239258299931
1923	218.86792345442	1.50243969429431
1924	229.339538696209	1.50248680558931
1925	239.778734076569	1.50253391688432
1926	250.250349318359	1.50258102817932
1927	250.250349318359	1.50262813947432
1928	239.778734076569	1.50267525076933
1929	250.21792945693	1.50272236206433
1930	260.689544698719	1.50276947335933
1931	271.128740079079	1.50281658465434
1932	281.600355320869	1.50286369594934
1933	281.600355320869	1.50291080724434
1934	281.600355320869	1.50295791853935
1935	281.600355320869	1.50300502983435
1936	281.600355320869	1.50305214112935
1937	302.511165943019	1.50309925242436
1938	312.982781184808	1.50314636371936
1939	302.511165943019	1.50319347501437
1940	292.071970562658	1.50324058630937
1941	271.161159940509	1.50328769760437
1942	271.161159940509	1.50333480889938
1943	260.721964560149	1.50338192019438
1944	271.161159940509	1.50342903148938
1945	271.161159940509	1.50347614278439
1946	281.632775182298	1.50352325407939
1947	281.632775182298	1.50357036537439
1948	271.193579801938	1.5036174766694
1949	281.632775182298	1.5036645879644
1950	281.632775182298	1.5037116992594
1951	281.632775182298	1.50375881055441
1952	292.071970562658	1.50380592184941
1953	271.161159940509	1.50385303314441
1954	260.689544698719	1.50390014443942
1955	260.689544698719	1.50394725573442
1956	229.30711883478	1.50399436702942
1957	239.74631421514	1.50404147832443
1958	229.30711883478	1.50408858961943
1959	208.39630821263	1.50413570091443
1960	208.39630821263	1.50418281220944
1961	187.48549759048	1.50422992350444
1962	197.95711283227	1.50427703479944
1963	218.86792345442	1.50432414609445
1964	187.48549759048	1.50437125738945
1965	208.39630821263	1.50441836868445
1966	197.95711283227	1.50446547997946
1967	187.48549759048	1.50451259127446
1968	218.83550359299	1.50455970256946
1969	208.363888351201	1.50460681386447
1970	229.27469897335	1.50465392515947
1971	229.27469897335	1.50470103645447
1972	208.363888351201	1.50474814774948
1973	208.3638883512	1.50479525904448
1974	197.92469297084	1.50484237033948
1975	187.453077729051	1.50488948163449
1976	187.453077729051	1.50493659292949
1977	187.453077729051	1.50498370422449
1978	197.92469297084	1.5050308155195
1979	177.013882348691	1.5050779268145
1980	187.453077729051	1.5051250381095
1981	197.92469297084	1.50517214940451
1982	197.92469297084	1.50521926069951
1983	187.453077729051	1.50526637199451
1984	187.453077729051	1.50531348328952
1985	187.453077729051	1.50536059458452
1986	177.013882348691	1.50540770587952
1987	177.013882348691	1.50545481717453
1988	197.92469297084	1.50550192846953
1989	197.92469297084	1.50554903976453
1990	187.453077729051	1.50559615105954
1991	208.3638883512	1.50564326235454
1992	229.27469897335	1.50569037364954
1993	239.74631421514	1.50573748494455
1994	239.74631421514	1.50578459623955
1995	260.657124837289	1.50583170753455
1996	239.74631421514	1.50587881882956
1997	239.74631421514	1.50592593012456
1998	229.30711883478	1.50597304141956
[truncated: 401 more rows]
