# Supplementary material for: Mechanics of Drosophila wing deployment
Source: Nat Commun. 2024 Dec 11;15:10577. doi: 10.1038/s41467-024-54527-0 (PMC11634967; doi:10.1038/s41467-024-54527-0)
Supplement: Supplementary file 18 — Source data [file 41467_2024_54527_MOESM18_ESM.zip › source_data/figS13/figS13iii.txt]

t_s	P_Pa	lambda
0	40.0639931039357	1.01551503895875
1	60.9450905946388	1.0153236710049
2	50.4761767288181	1.01513230305106
3	81.8288787518352	1.01494093509722
4	71.3599541736439	1.01474956714338
5	71.330219617455	1.01455819918953
6	81.7396750818199	1.01436683123569
7	71.2383145627794	1.01417546328185
8	71.2085639228231	1.01398409532801
9	81.6504231605006	1.01379272737416
10	60.709851168632	1.01360135942032
11	71.1192798122149	1.01340999146648
12	71.0895077069277	1.01321862351264
13	102.409736234188	1.01302725555879
14	81.4691427653725	1.01283588760495
15	50.0893485433284	1.01264451965111
16	50.0595549494707	1.01245315169726
17	39.5905605994755	1.01226178374342
18	29.0891410108177	1.01207041578958
19	39.5309465270508	1.01187904783574
20	60.4119420434995	1.01168767988189
21	70.8213169365571	1.01149631192805
22	49.8806804440467	1.01130494397421
23	60.3224644309595	1.01111357602037
24	60.2926277901083	1.01092220806652
25	70.7344010036135	1.01073084011268
26	70.7045535864366	1.01053947215884
27	102.057126642847	1.01045098941987
28	112.466463823865	1.01036250668091
29	91.5257896091002	1.01027402394195
30	60.1459146192403	1.01018554120298
31	49.6768448553333	1.01009705846402
32	49.6469650741268	1.01000857572506
33	80.9670858963078	1.00992009298609
34	70.4655800736035	1.00983161024713
35	80.8748794709991	1.00974312750816
36	18.1125462180711	1.0096546447692
37	18.0826394266127	1.00956616203024
38	7.61353184834894	1.00947767929127
39	28.4944248646835	1.00938919655231
40	28.4645018494903	1.00930071381335
41	38.8737688038117	1.00921223107438
42	7.49382896295043	1.00912374833542
43	7.46388971081745	1.00903526559646
44	28.3447556655839	1.00894678285749
45	49.2256162036308	1.00885830011853
46	59.6672759431282	1.00876981737956
47	90.9873210236858	1.0086813346406
48	59.5749288166636	1.00859285190164
49	69.9841524313384	1.00850436916267
50	80.4257904833686	1.00841588642371
51	69.9241926262726	1.00832740368475
52	80.365819825736	1.00823892094578
53	48.9858203524066	1.00815043820682
54	59.395016831979	1.00806195546785
55	69.8042078801091	1.00797347272889
56	38.4241921124519	1.00788498998993
57	59.3049875350606	1.00779650725096
58	69.7465821414399	1.007708024512
59	59.2449408268932	1.00761954177304
60	80.1257199374621	1.00753105903407
61	69.6240677437901	1.00744257629511
62	80.0332207304875	1.00735409355614
63	69.5639775132059	1.00726561081718
64	48.6231136093959	1.00717712807822
65	48.593054881517	1.00708864533925
66	38.123795325579	1.00700016260029
67	48.5329210811806	1.00691167986133
68	27.5920353836108	1.00682319712236
69	27.5619548560464	1.0067347143834
70	27.5318688748552	1.00664623164443
71	27.5017774385539	1.00655774890547
72	58.8216865481684	1.00646926616651
73	58.7915841971949	1.00638078342754
74	79.6722870088082	1.00629230068858
75	79.6421737372232	1.00620381794962
76	37.7904337588045	1.00611533521065
77	37.7603095606643	1.00602685247169
78	48.2017951388056	1.00593836973273
79	58.6432752499515	1.00584988699376
80	58.6131346508241	1.0057614042548
81	27.2329825792146	1.00567292151583
82	27.2028310386536	1.00558443877687
83	16.7010587833516	1.00549595603791
84	27.1100916757578	1.00540747329894
85	27.0799237118717	1.00531899055998
86	37.5213655123517	1.00523050782102
87	16.580375969977	1.00514202508205
88	16.5501915693438	1.00505354234309
89	16.5200016868098	1.00496505960412
90	16.4898063208814	1.00487657686516
91	16.4596054700645	1.0047880941262
92	16.4293991328645	1.00469961138723
93	16.3991873077862	1.00461112864827
94	26.8405852351237	1.00452264590931
95	16.3387471880116	1.00443416317034
96	26.7477142706823	1.00434568043138
97	16.245865237339	1.00425719769241
98	16.2156259504234	1.00416871495345
99	37.0961917887968	1.00408023221449
100	47.5375567484507	1.00399174947552
101	37.0681055860961	1.00390326673656
102	26.5986489223823	1.0038147839976
103	37.007577516529	1.00372630125863
104	47.4489204677445	1.00363781851967
105	47.4186426713079	1.0035493357807
106	47.3883593675066	1.00346085304174
107	36.9188751744778	1.00337237030278
108	26.4169656096486	1.00328388756381
109	-25.9065707113545	1.00319540482485
110	-15.4976806792877	1.00310692208589
111	-15.5279915424651	1.00301843934692
112	-25.9975033023919	1.00292995660796
113	-36.499440441644	1.002841473869
114	-57.4405784806582	1.00275299113003
115	-57.4709114184322	1.00266450839107
116	-67.972865120413	1.0025760256521
117	-78.4424044848893	1.00248754291314
118	-36.6511327501405	1.00239906017418
119	-36.6814877866344	1.00231057743521
120	-15.8010377294322	1.00222209469625
121	-5.39220844398341	1.00213361195729
122	5.0490351714202	1.00204512921832
123	46.840279256347	1.00195664647936
124	57.2815118042657	1.00186816374039
125	78.1619341965332	1.00177968100143
126	109.481546431636	1.00169119826247
127	130.361957747341	1.00167582373281
128	119.892357519984	1.00166044920315
129	88.4795212669806	1.00164507467349
130	109.359915956483	1.00162970014383
131	130.240305100887	1.00161432561417
132	109.299067454376	1.00159895108451
133	109.268634881883	1.00158357655486
134	119.70981200153	1.0015682020252
135	98.7685577060688	1.00155282749554
136	88.2989130997107	1.00153745296588
137	98.7076536998665	1.00152207843622
138	119.588003986086	1.00150670390656
139	88.2075320903999	1.0014913293769
140	98.6162560188162	1.00147595484724
141	88.1465836262236	1.00146058031759
142	98.5552964325402	1.00144520578793
143	108.964003675523	1.00142983125827
144	119.405125215079	1.00141445672861
145	119.374625946465	1.00139908219895
146	119.344121109947	1.00138370766929
147	119.313610703998	1.00136833313963
148	140.193905349245	1.00135295860997
149	140.163383799861	1.00133758408031
150	171.482862678979	1.00132220955066
151	150.541519357904	1.001306835021
152	140.071785701556	1.00129146049134
153	140.041241846978	1.00127608596168
154	150.44988779264	1.00126071143202
155	150.419332776295	1.00124533690236
156	150.388772176771	1.0012299623727
157	129.52991125173	1.00121458784304
158	98.2318388140383	1.00119921331339
159	66.93375025157	1.00118383878373
160	46.0748409521935	1.00116846425407
161	14.7443003012633	1.00115308972441
162	-6.11464121014205	1.00113771519475
163	-26.9735988163175	1.00112234066509
164	-37.3609572679832	1.00110696613543
165	-47.7483317994437	1.00109159160577
166	-26.7857164007083	1.00107621707612
167	-26.7339276889604	1.00106084254646
168	-5.77134441242907	1.0010454680168
169	25.6628380559926	1.00103009348714
170	25.7145786180376	1.00101471895748
171	25.7663031451032	1.00099934442782
172	4.90720102249242	1.00098396989816
173	15.398088882313	1.0009685953685
174	15.4497653491391	1.00095322083884
175	5.02981056898005	1.00093784630919
176	15.5206504132099	1.00092247177953
177	5.10066364495901	1.00090709724987
178	-5.31933910619739	1.00089172272021
179	-15.706937971409	1.00087634819055
180	-15.6553574243295	1.00086097366089
181	-5.13217759611746	1.00084559913123
182	5.39098627884431	1.00083022460157
183	15.8817143465284	1.00081485007192
184	26.4048463371922	1.00079947554226
185	16.0171517746493	1.0007841010126
186	-4.84217395335145	1.00076872648294
187	-15.2299003558467	1.00075335195328
188	5.73236333526302	1.00073797742362
189	16.2229958830533	1.00072260289396
190	26.7136125366843	1.0007072283643
191	16.2934026813722	1.00069185383465
192	26.8164074302072	1.00067647930499
193	26.8677810651772	1.00066110477533
194	37.3583342157838	1.00064573024567
195	37.409676128655	1.00063035571601
196	37.4610021914935	1.00061498118635
197	27.0406971698486	1.00059960665669
198	16.6527961742734	1.00058423212703
199	27.1756899728177	1.00056885759738
200	27.2269527088671	1.00055348306772
201	16.8065843897419	1.00053810853806
202	-14.5246103576017	1.0005227340084
203	-24.9125904201234	1.00050735947874
204	-3.95058027158575	1.00049198494908
205	-3.89939652934572	1.00047661041942
206	27.5341972999835	1.00046123588976
207	38.0245448761769	1.00044586136011
208	38.0756813097428	1.00043048683045
209	38.1268019883255	1.00041511230079
210	17.2670962970554	1.00039973777113
211	48.7006113514466	1.00038436324147
212	48.7516848087417	1.00036898871181
213	38.3635471597866	1.00035361418215
214	38.4145891725636	1.00033823965249
215	7.08318961003067	1.00032286512283
216	-3.30499517304031	1.00030749059318
217	-3.25400027261998	1.00029211606352
218	-3.20302106182424	1.00027674153386
219	17.7587530887365	1.0002613670042
220	-13.5727249219415	1.00024599247454
221	-13.5217927365987	1.00023061794488
222	-55.2924974562476	1.00021524341522
223	-55.2415965850674	1.00019986888556
224	-55.1907113601401	1.00018449435591
225	-55.1398417742527	1.00016911982625
226	-75.9997984423459	1.00015374529659
227	-75.9489601129165	1.00013837076693
228	-96.8089480230639	1.00012299623727
229	-75.8473302991438	1.00010762170761
230	-65.3573434200542	1.00009224717795
231	-2.57413565073006	1.00007687264829
232	7.91582004383292	1.00006149811864
233	28.8773753986911	1.00004612358898
234	39.3672999374382	1.00003074905932
235	39.4180135286731	1.00001537452966
236	49.9403268017097	1
237	49.9910092801289	1.00033812302438
238	70.9524868350257	1.00067624604875
239	50.0923276071024	1.00101436907313
240	39.6713482281652	1.0013524920975
241	39.7219685667866	1.00169061512188
242	50.2441886301044	1.00202873814625
243	39.8555825613131	1.00236686117063
244	60.8169669922017	1.002704984195
245	39.9567146830861	1.00304310721938
246	71.3896833714753	1.00338123024375
247	61.0010153340973	1.00371935326813
248	81.9623378248731	1.0040574762925
249	82.012834226251	1.00439559931688
250	71.6241197871238	1.00473372234125
251	61.2029700335209	1.00507184536563
252	50.7818048339662	1.00540996839
253	40.3606241955504	1.00574809141438
254	40.4110433671487	1.00608621443875
255	29.9898318722635	1.00642433746313
256	19.5686049597616	1.0067624604875
257	9.16428477946687	1.00710058351188
258	-11.7116580263904	1.00743870653625
259	-1.23760221116606	1.00777682956063
260	-1.2027491553863	1.008114952585
261	19.7429071458014	1.00845307560938
262	-1.13306517171026	1.00879119863375
263	19.812576383018	1.00912932165813
264	-1.06341067627261	1.0094674446825
265	-21.939405102944	1.00980556770688
266	-32.3762115142987	1.01014369073125
267	-21.8697948047803	1.01048181375563
268	-11.3633854556325	1.01081993678
269	-11.3285987063102	1.01115805980438
270	-0.82220407090017	1.01149618282875
271	20.1233785915006	1.01183430585313
272	9.68652803892473	1.0121724288775
273	30.6320960015817	1.01251055190188
274	41.1384612375021	1.01284867492625
275	62.0840145097346	1.01318679795063
276	83.0295604402471	1.013524920975
277	72.5926731674274	1.01386304399938
278	83.0990090411199	1.01420116702375
279	83.1337223382807	1.01453929004813
280	93.6400435448128	1.0148774130725
281	104.14635742125	1.01521553609688
282	104.181048728124	1.01555365912125
283	114.654928089906	1.01589178214563
284	135.600415370345	1.01622990517
285	104.252658843882	1.01656802819438
286	93.8481254825035	1.01690615121876
287	104.321975565667	1.01724427424313
288	72.9741970906692	1.01758239726751
289	73.0088371680641	1.01792052029188
290	62.5718546944366	1.01825864331626
291	62.6064801556796	1.01859676634063
292	52.2019029319554	1.01893488936501
293	31.3257031641455	1.01927301238938
294	73.181927962799	1.01961113541376
295	104.566530221986	1.01994925843813
296	94.1619238029359	1.02028738146251
297	115.107316093334	1.02062550448688
298	104.670275229039	1.02096362751126
299	115.176457559875	1.02130175053563
300	125.682632604565	1.02163987356001
301	146.627995745775	1.02197799658438
302	167.573351605445	1.02231611960876
303	136.25788356122	1.02265424263313
304	125.853218862207	1.02299236565751
305	115.416127027128	1.02333048868188
306	146.833069025439	1.02366861170626
307	167.778388511919	1.02400673473063
308	178.252085488866	1.02434485775501
309	157.375769197855	1.02468298077938
310	146.93864102405	1.02502110380376
311	136.533925450815	1.02535922682813
312	136.568397999372	1.02569734985251
313	126.131248049864	1.02603547287688
314	136.637321329952	1.02637359590126
315	115.760961494405	1.02671171892563
316	105.356209651243	1.02704984195001
317	84.4798353191728	1.02738796497438
318	105.425074986571	1.02772608799876
319	126.370307411426	1.02806421102313
320	136.843917354231	1.02840233404751
321	126.406709436911	1.02874045707188
322	136.912724767478	1.02907858009626
323	147.386313003205	1.02941670312063
324	147.420698627443	1.02975482614501
325	147.455077022833	1.03009294916938
326	178.871874055594	1.03043107219376
327	199.817048622273	1.03056286682702
328	189.41220996443	1.03069466146029
329	189.44655946721	1.03082645609355
330	231.302522996828	1.03095825072681
331	241.776053447319	1.03109004536007
332	252.281996546327	1.03122183999334
333	252.316317192905	1.0313536346266
334	252.350630631113	1.03148542925986
335	231.474126241074	1.03161722389313
336	200.125999405417	1.03174901852639
337	189.688675990349	1.03188081315965
338	189.722960617779	1.03201260779292
339	189.757238048185	1.03214440242618
340	189.791508283831	1.03227619705944
341	158.443345463045	1.0324079916927
342	137.566790693818	1.03253978632597
343	137.601039358774	1.03267158095923
344	137.635280838025	1.03280337559249
345	158.580325755983	1.03293517022576
346	189.996978734547	1.03306696485902
347	190.031198670248	1.03319875949228
348	179.626216048924	1.03333055412555
349	158.749611011402	1.03346234875881
350	179.694620046027	1.03359414339207
351	221.550432532906	1.03372593802533
352	232.023811988205	1.0338577326586
353	221.586373655966	1.03398952729186
354	242.531354024531	1.03412132192512
355	211.183090746124	1.03425311655839
356	200.778050792664	1.03438491119165
357	211.247600544592	1.03451670582491
358	221.749564505104	1.03464850045818
359	211.3407121922	1.03478029509144
360	190.460238987816	1.0349120897247
361	190.490570757471	1.03504388435796
362	159.170890878082	1.03517567899123
363	148.762015975885	1.03530747362449
364	148.792330810667	1.03543926825775
365	138.351024761852	1.03557106289102
366	127.942132934236	1.03570285752428
367	138.411626228684	1.03583465215754
368	148.881113886047	1.03596644679081
369	180.26140653005	1.03609824142407
370	190.763302779395	1.03623003605733
371	243.054394779244	1.03636183069059
372	222.173853901489	1.03649362532386
373	232.67573325845	1.03662541995712
374	243.177606987757	1.03675721459038
375	253.647055229549	1.03688900922365
376	232.766491844317	1.03702080385691
377	201.446727455779	1.03715259849017
378	180.566152826221	1.03728439312344
379	170.124767957211	1.0374161877567
380	159.715797331385	1.03754798238996
381	159.746016469241	1.03767977702323
382	180.687040614132	1.03781157165649
383	191.156443903686	1.03794336628975
384	191.186646200894	1.03807516092301
385	201.688458129472	1.03820695555628
386	233.068655209912	1.03833875018954
387	243.570455922337	1.0384705448228
388	243.60063578724	1.03860233945607
389	233.159194806181	1.03873413408933
390	212.278552842152	1.03886592872259
391	170.487094654922	1.03899772335586
392	170.517252112501	1.03912951798912
393	149.636593349999	1.03926131262238
394	128.755928991123	1.03939310725564
395	128.786069659582	1.03952490188891
396	86.9945834904839	1.03965669652217
397	87.0247129739837	1.03978849115543
398	87.0548368673387	1.0399202857887
399	107.995765794254	1.04005208042196
400	128.936689134135	1.04018387505522
401	139.438411508176	1.04031566968849
402	139.468513056502	1.04044746432175
403	149.937804402816	1.04057925895501
404	149.967894787949	1.04071105358827
405	181.347985596324	1.04084284822154
406	170.938869444114	1.0409746428548
407	212.790564340398	1.04110643748806
408	223.259827798129	1.04123823212133
409	244.200700924584	1.04137002675459
410	212.848331993435	1.04150182138785
411	233.789193978408	1.04163361602112
412	233.819239772812	1.04176541065438
413	223.410084619986	1.04189720528764
414	192.090113279687	1.0420289999209
415	171.209331755969	1.04216079455417
416	150.32854467002	1.04229258918743
417	139.919367265174	1.04242438382069
418	108.566953817607	1.04255617845396
419	129.507771298532	1.04268797308722
420	108.626961979103	1.04281976772048
421	140.039383591252	1.04295156235375
422	150.508569166854	1.04308335698701
423	171.449364432818	1.04321515162027
424	202.829349529256	1.04334694625353
425	192.42012769448	1.0434787408868
426	202.88929107362	1.04361053552006
427	213.390868768924	1.04365345523727
428	192.510015056563	1.04369637495448
429	203.011581665953	1.0437392946717
430	171.659101628965	1.04378221438891
431	171.689041916803	1.04382513410612
432	182.158172047426	1.04386805382333
433	150.838095259139	1.04391097354054
434	140.396403697069	1.04395389325776
435	129.987126463459	1.04399681297497
436	119.545423836984	1.04403973269218
437	130.046946164189	1.04408265240939
438	161.426853723746	1.0441255721266
439	182.367560376108	1.04416849184382
440	171.958255500658	1.04421141156103
441	171.988140481798	1.04425433127824
442	203.368025943207	1.04429725099545
443	224.308710503547	1.04434017071266
444	255.688584925068	1.04438309042988
445	276.629258448579	1.04442601014709
446	276.659115833818	1.0444689298643
447	266.249772324105	1.04451184958151
448	287.190429303836	1.04455476929872
449	287.220270149879	1.04459768901594
450	287.25010548591	1.04464060873315
451	297.751550555245	1.04468352845036
452	276.870564253681	1.04472644816757
453	266.461187688471	1.04476936788478
454	256.051805619349	1.044812287602
455	266.52080880856	1.04485520731921
456	276.989806496907	1.04489812703642
457	245.53546834683	1.04494104675363
458	255.870264147369	1.04498396647084
459	245.326601689538	1.04502688618806
460	224.311256426786	1.04506980590527
461	234.678269399279	1.04511272562248
462	203.191173571697	1.04515564533969
463	203.086435847975	1.0451985650569
464	182.070819676203	1.04524148477412
465	150.615940232266	1.04528440449133
466	140.039383591252	1.04532732420854
467	119.023563546007	1.04537024392575
468	118.918486032878	1.04541316364296
469	108.341725121677	1.04545608336018
470	108.23651122965	1.04549900307739
471	118.602844290378	1.0455419227946
472	118.497493753775	1.04558484251181
473	118.392074795038	1.04562776222902
474	107.8149721057	1.04567068194624
475	118.181031344362	1.04571360166345
476	128.547021960594	1.04575652138066
477	107.530518023516	1.04579944109787
478	149.246377196491	1.04584236081508
479	128.229735679506	1.0458852805323
480	107.213025271811	1.04592820024951
481	96.6354412864751	1.04597111996672
482	86.0902081371931	1.04601403968393
483	96.4557165172205	1.04605695940114
484	75.4387298729163	1.04609987911836
485	96.2432952448792	1.04614279883557
486	117.047791321081	1.04618571855278
487	96.0305967894067	1.04622863826999
488	116.834954070549	1.0462715579872
489	158.550052474364	1.04631447770442
490	148.004264685961	1.04635739742163
491	179.247608644697	1.04640031713884
492	179.140876896931	1.04644323685605
493	189.473270757184	1.04648615657326
494	168.455588774146	1.04652907629048
495	157.877032262157	1.04657199600769
496	147.33082563367	1.0466149157249
497	168.134554961056	1.04665783544211
498	157.555788309067	1.04670075515932
499	157.448566714543	1.04674367487654
500	146.902079486357	1.04678659459375
501	136.323102074368	1.04682951431096
502	157.126480134787	1.04687243402817
503	167.458172492634	1.04691535374538
504	198.733024803936	1.0469582734626
505	198.625380651742	1.04700119317981
506	188.046050588679	1.04704411289702
507	177.49906964835	1.04708703261423
508	208.74121928249	1.04712995233144
509	208.633292035921	1.04717287204866
510	218.996909083053	1.04721579176587
511	218.888839870324	1.04725871148308
512	218.780699569451	1.04730163120029
513	187.290062246328	1.0473445509175
514	187.181779558575	1.04738747063472
515	197.545040813693	1.04743039035193
516	197.436615457658	1.04747331006914
517	207.799733903513	1.04751622978635
518	207.691165597049	1.04755914950356
519	218.021721089694	1.04760206922078
520	228.384624791702	1.04764498893799
521	238.747456770734	1.0476879086552
522	259.549412336146	1.04773082837241
523	259.440485414333	1.04777374808962
524	259.331486556255	1.04781666780684
525	280.133226312774	1.04785958752405
526	248.641657504276	1.04790250724126
527	269.443253031464	1.04820333306306
528	269.333965714533	1.04850415888485
529	258.752990862179	1.04880498470665
530	237.732748264075	1.04910581052845
531	258.53405447303	1.04940663635024
532	268.863672931005	1.04970746217204
533	258.282408185599	1.05000828799384
534	258.172686028613	1.05030911381563
535	268.534506387813	1.05060993963743
536	268.424638707291	1.05091076545923
537	268.314698156409	1.05121159128102
538	268.204684662648	1.05151241710282
539	289.005408775539	1.05181324292462
540	278.456053797708	1.05211406874641
541	267.906625658853	1.05241489456821
542	246.885509044279	1.05271572039001
543	246.775129744919	1.0530165462118
544	267.575487687672	1.0533173720336
545	246.554150932891	1.0536181978554
546	256.915166515517	1.05391902367719
547	246.365297876068	1.05421984949899
548	235.782935701773	1.05452067532079
549	225.200499780472	1.05482150114258
550	225.089605280267	1.05512232696438
551	235.450252127373	1.05542315278618
552	224.867594522536	1.05572397860797
553	214.284862875354	1.05602480442977
554	224.612867733896	1.05632563025157
555	245.41241364362	1.05662645607336
556	255.74027004667	1.05692728189516
557	255.88227099625	1.05722810771696
558	256.024151155639	1.05752893353875
559	277.076721301042	1.05782975936055
560	277.218360341953	1.05813058518235
561	287.831494295845	1.05843141100414
562	287.97289283241	1.05873223682594
563	309.024981968601	1.05903306264774
564	267.344519368569	1.05933388846953
565	288.396368917708	1.05963471429133
566	288.537288279651	1.05993554011313
567	288.678088228527	1.06023636593492
568	288.818768916053	1.06053719175672
569	309.870141115841	1.06083801757852
570	289.09977311265	1.06113884340031
571	310.150907546026	1.06143966922211
572	310.291112700217	1.06174049504391
573	331.34200996996	1.0620413208657
574	321.042782880783	1.0623421466875
575	331.654248207278	1.0626429725093
576	342.265595476973	1.06294379833109
577	321.494398975356	1.06324462415289
578	311.1622800959	1.06354544997469
579	342.651664851467	1.06384627579648
580	311.44092014141	1.06414710161828
581	290.66925349953	1.06444792744008
582	280.336665073999	1.06474875326187
583	270.003959632378	1.06504957908367
584	280.58194794449	1.06535040490547
585	270.24900891346	1.06565123072726
586	280.826763930764	1.06595205654906
587	280.965207140823	1.06625288237086
588	312.485959934617	1.06655370819265
589	333.534981352855	1.06685453401445
590	365.055502025306	1.06715535983625
591	375.665096233976	1.06745618565804
592	375.802959504926	1.06775701147984
593	365.501511845041	1.06805783730164
594	376.110759402045	1.06835866312343
595	386.719891698756	1.06865948894523
596	397.328908879901	1.06896031476703
597	324.262148739936	1.06926114058882
598	313.927705639582	1.06956196641062
599	293.153952476031	1.06986279223242
600	282.819280153763	1.07016361805421
601	314.338534541669	1.07046444387601
602	304.003633571572	1.07076526969781
603	293.668618492241	1.0710660955196
604	304.244300068631	1.0713669213414
605	314.819867821157	1.0716677471632
606	367.249362997874	1.07196857298499
607	377.857123390844	1.07226939880679
608	377.993155144431	1.07257022462859
609	399.039884264191	1.07287105045038
610	367.793263783266	1.07317187627218
611	388.839766814982	1.07347270209398
612	388.975346392011	1.07377352791577
613	357.760807274669	1.07407435373757
614	336.985350986271	1.07437517955937
615	326.648977667026	1.07467600538116
616	316.312492076553	1.07497683120296
617	305.975894354595	1.07527765702476
618	306.110799882457	1.07557848284655
619	316.717208799419	1.07587930866835
620	306.412695380594	1.07618013449014
621	327.458076389462	1.07648096031194
622	348.503345962103	1.07678178613374
623	369.54850423688	1.07708261195553
624	348.771930107625	1.07738343777733
625	369.816866200841	1.07768426359913
626	349.040070165605	1.07798508942092
627	349.008810006053	1.07789117261723
628	338.505928573424	1.07779725581353
629	328.003041107764	1.07770333900983
630	307.060952226964	1.07760942220614
631	296.558052689998	1.07751550540244
632	265.176756354039	1.07742158859874
633	275.617075222358	1.07732767179505
634	254.674962184966	1.07723375499135
635	286.026079590142	1.07713983818765
636	265.083954463959	1.07704592138396
637	265.052633912903	1.07695200458026
638	285.932117935223	1.07685808777656
639	296.372400526656	1.07676417097287
640	306.81267706581	1.07667025416917
641	327.692142931291	1.07657633736547
642	327.660792118835	1.07648242056177
643	317.190239868476	1.07638850375808
644	306.687261697389	1.07629458695438
645	285.745082084886	1.07620067015068
646	275.274511651362	1.07610675334699
647	254.332319911477	1.07601283654329
648	254.300932727413	1.07591891973959
649	264.708734855622	1.0758250029359
650	264.677335533623	1.0757310861322
651	254.174314898226	1.0756371693285
652	264.58209881161	1.07554325252481
653	275.022296511291	1.07544933572111
654	327.284109378378	1.07535541891741
655	348.163490302869	1.07526150211372
656	369.042865146938	1.07516758531002
657	348.100612664521	1.07507366850632
658	327.158354098153	1.07497975170262
659	337.566095448578	1.07488583489893
660	327.095439950799	1.07479191809523
661	347.974784366278	1.07469800129153
662	347.943312068588	1.07460408448784
663	316.52940781417	1.07451016768414
664	306.026308087344	1.07441625088044
665	285.084006883831	1.07432233407675
666	295.491705584728	1.07422841727305
667	305.931818047185	1.07413450046935
668	305.90030916621	1.07404058366566
669	347.690415426119	1.07394666686196
670	337.21969895618	1.07385275005826
671	358.098982381788	1.07375883325457
672	399.889070320807	1.07366491645087
673	431.239956768953	1.07357099964717
674	462.590837104809	1.07347708284347
675	493.941711326598	1.07338316603978
676	493.910153568603	1.07328924923608
677	493.878589692985	1.07319533243238
678	483.375404456176	1.07310141562869
679	483.343828339974	1.07300749882499
680	472.840630859021	1.07291358202129
681	420.548225870454	1.0728196652176
682	399.605820757872	1.0727257484139
683	368.191794275193	1.0726318316102
684	357.688572284572	1.07253791480651
685	378.567770026016	1.07244399800281
686	357.625340389501	1.07235008119911
687	358.112494785354	1.07225616439542
688	358.5981952301	1.07216224759172
689	359.08244822319	1.07206833078802
690	401.386881469692	1.07197441398433
691	412.307454283744	1.07188049718063
692	444.169829397131	1.07178658037693
693	434.209161428417	1.07169266357323
694	424.214658069363	1.07159874676954
695	435.161975936606	1.07150482996584
696	425.197080159044	1.07141091316214
697	446.580793559245	1.07131699635845
698	436.613110293646	1.07122307955475
699	447.522433250746	1.07112916275105
700	427.080371756667	1.07103524594736
701	406.636937867614	1.07094132914366
702	438.452954226543	1.07084741233996
703	418.006793567298	1.07075349553627
704	418.470089084966	1.07065957873257
705	429.37123145141	1.07056566192887
706	429.831835785185	1.07047174512518
707	440.73029869216	1.07037782832148
708	430.749039842524	1.07028391151778
709	452.116461777141	1.07018999471408
710	504.832570240255	1.07009607791039
711	494.847352935431	1.07000216110669
712	505.771638168018	1.06990824430299
713	506.223005719583	1.0698143274993
714	496.233881064623	1.0697204106956
715	475.771849922566	1.0696264938919
716	497.130154328382	1.06953257708821
717	508.015563313117	1.06943866028451
718	518.932117465601	1.06934474348081
719	488.025781134422	1.06925082667712
720	477.996571747838	1.06915690987342
721	509.787725181819	1.06906299306972
722	531.138430173461	1.06896907626602
723	542.016272192671	1.06887515946233
724	573.803682404527	1.06878124265863
725	542.889843453009	1.06868732585493
726	543.324778587019	1.06859340905124
727	543.758487015858	1.06799779637258
728	554.630169302333	1.06740218369393
729	555.061439839026	1.06680657101527
730	555.491499130647	1.06621095833662
731	566.359547653165	1.06561534565796
732	598.169625576868	1.06501973297931
733	577.685270970809	1.06442412030066
734	599.021346575955	1.063828507622
735	599.445425508488	1.06323289494335
736	599.868323345432	1.06263728226469
737	579.379234391954	1.06204166958604
738	611.182210656237	1.06144605690738
739	611.601594661016	1.06085044422873
740	622.491432357795	1.06025483155007
741	601.997687459813	1.05965921887142
742	633.796027109446	1.05906360619276
743	623.739178480787	1.05846799351411
744	634.624417902803	1.05787238083545
745	645.476099744066	1.0572767681568
746	666.798263795486	1.05668115547815
747	646.297678232943	1.05608554279949
748	657.178394801107	1.05548993012084
749	647.114761763522	1.05489431744218
750	668.432440053577	1.05429870476353
751	668.838197746033	1.05370309208487
752	690.153660621184	1.05310747940622
753	711.4680225682	1.05251186672756
754	753.724518557459	1.05191625404891
755	785.508307326045	1.05132064137025
756	806.819393312232	1.0507250286916
757	817.022112654948	1.05012941601294
758	827.256872491111	1.04953380333429
759	827.019636803863	1.04893819065563
760	847.69283054057	1.04834257797698
761	868.365642159559	1.04774696529833
762	847.216449494051	1.04715135261967
763	826.034453001463	1.04655573994102
764	794.412876234425	1.04596012726236
765	815.084150127956	1.04536451458371
766	814.844226639377	1.04476890190505
767	856.425536697674	1.0441732892264
768	856.184836873759	1.04357767654774
769	845.472132226603	1.04298206386909
770	803.409031048892	1.04238645119043
771	792.695544395983	1.04179083851178
772	771.542469932261	1.04119522583312
773	771.299812704399	1.04059961315447
774	739.674335267361	1.04000400047582
775	728.991693006601	1.03940838779716
776	697.365423989765	1.03881277511851
777	697.121183596029	1.03821716243985
778	675.965734367805	1.0376215497612
779	717.542317819023	1.03702593708254
780	727.76849510287	1.03643032440389
781	737.994271240809	1.03583471172523
782	758.658840628938	1.03523909904658
783	779.323006899417	1.03464348636792
784	789.515153819739	1.03404787368927
785	789.267700257368	1.03345226101061
786	778.548225353644	1.03285664833196
787	778.299958591643	1.03226103565331
788	757.140473103631	1.03166542297465
789	746.419773885021	1.031069810296
790	746.170279786831	1.03047419761734
791	745.920374553526	1.02987858493869
792	745.67005716802	1.02928297226003
793	734.980131229508	1.02868735958138
794	713.818175852745	1.02809174690272
795	724.038231116258	1.02749613422407
796	713.347059503357	1.02690052154541
797	744.477091846477	1.02630490886676
798	754.695895241727	1.0257092961881
799	764.881859408944	1.02511368350945
800	754.189012404496	1.0245180708308
801	753.934939321653	1.02392245815214
802	774.591254350911	1.02332684547349
803	805.718761057113	1.02273123279483
804	815.902612656583	1.02213562011618
805	836.557653812853	1.02154000743752
806	825.829842354812	1.02094439475887
807	825.866949840294	1.02034878208021
808	815.464852986387	1.01975316940156
809	794.591131934905	1.0191575567229
810	794.628212553029	1.01856194404425
811	752.843662977553	1.01796633136559
812	721.498299836374	1.01737071868694
813	690.185347613801	1.01677510600829
814	690.222392454149	1.01617949332963
815	690.259428358144	1.01558388065098
816	679.824840087229	1.01498826797232
817	669.390242886426	1.01439265529367
818	669.427252000753	1.01379704261501
819	638.114246189141	1.01320142993636
820	617.240426837687	1.0126058172577
821	617.277409191404	1.01201020457905
822	638.225193253518	1.01141459190039
823	638.26215778295	1.01081897922174
824	627.859918024712	1.01022336654308
825	659.279290606682	1.00962775386443
826	659.316228423838	1.00903214118578
827	669.792352723697	1.00940887432786
828	680.268468129112	1.00978560746995
829	711.655385265447	1.01016234061204
830	732.603098133403	1.01053907375412
831	732.639991494401	1.01091580689621
832	732.676875973799	1.0112925400383
833	732.713751574802	1.01166927318038
834	701.368192436678	1.01204600632247
835	690.965854910149	1.01242273946456
836	691.002703895197	1.01279947260664
837	691.039544014663	1.01317620574873
838	691.076375271746	1.01355293889082
839	659.763191667134	1.0139296720329
840	628.417579345104	1.01430640517499
841	628.454384034218	1.01468313831707
842	628.491179873731	1.01505987145916
843	628.527966866833	1.01543660460125
844	649.475555638865	1.01581333774333
845	659.983940190504	1.01619007088542
846	660.020700663509	1.01656680402751
847	660.057452302853	1.01694353716959
848	670.533390492081	1.01732027031168
849	701.952550337595	1.01769700345377
850	691.517660253266	1.01807373659585
851	681.082761348003	1.01845046973794
852	649.769462864264	1.01882720288003
853	649.806161568453	1.01920393602211
854	639.371236219448	1.0195806691642
855	639.407917303999	1.01995740230629
856	649.916204825279	1.02033413544837
857	639.513672922517	1.02071086859046
858	629.078712359604	1.02108760173255
859	618.676162862564	1.02146433487463
860	618.712799953495	1.02184106801672
861	660.571049499498	1.02221780115881
862	671.046864395498	1.02259453430089
863	691.994285750384	1.02297126744298
864	723.413313567317	1.02334800058507
865	712.978291501934	1.02372473372715
866	733.925686527062	1.02410146686924
867	754.873072781915	1.02447820001133
868	775.820450269648	1.02485493315341
869	765.417812990901	1.0252316662955
870	754.982747089905	1.02560839943759
871	734.108477050879	1.02598513257967
872	723.705813499119	1.02636186572176
873	713.270721334553	1.02673859886385
874	723.778850905333	1.02711533200593
875	713.343741247444	1.02749206514802
876	692.469427467245	1.02786879829011
877	692.505915570388	1.02824553143219
878	702.981590318219	1.02862226457428
879	713.489676194946	1.02899899771637
880	713.526138100484	1.02937573085845
881	724.001786660117	1.02975246400054
882	724.038231116258	1.03012919714263
883	724.074666852396	1.03050593028471
884	713.671898491301	1.0308826634268
885	713.708316796822	1.03125939656889
886	703.273111149933	1.03163612971097
887	692.870316656981	1.03201286285306
888	692.906708840017	1.03238959599515
889	703.414707563594	1.03276632913723
890	693.011886966893	1.03314306227932
891	693.048253055542	1.03351979542141
892	661.702184588359	1.03389652856349
893	672.177728676698	1.03427326170558
894	682.685683940805	1.03464999484767
895	661.811204658422	1.03502672798975
896	661.847527318751	1.03540346113184
897	651.412226060961	1.03578019427393
898	620.066105507802	1.03615692741601
899	599.19159152632	1.0365336605581
900	578.317068877829	1.03691039370019
901	588.824963429375	1.03728712684227
902	588.861234078328	1.03766385998436
903	588.897496069582	1.03804059312645
904	609.844560028384	1.03841732626853
905	630.791615335684	1.03879405941062
906	609.917040750277	1.03917079255271
907	620.29451847329	1.03954752569479
908	620.200322574656	1.03992425883688
909	630.577683483632	1.04030099197897
910	651.394181284396	1.04067772512105
911	651.299809919981	1.04105445826314
912	651.205379958009	1.04143119140523
913	640.671695963527	1.04180792454731
914	640.577148642593	1.0421846576894
915	661.393353182267	1.04256139083149
916	692.648694285961	1.04293812397357
917	682.082355274149	1.04331485711566
918	661.076761955838	1.04369159025774
919	640.071109656384	1.04406832339983
920	650.447824184656	1.04444505654192
921	639.881249137995	1.044821789684
922	671.136236189072	1.04519852282609
923	671.0411580358	1.04557525596818
924	670.946020625344	1.04595198911026
925	629.029202657988	1.04632872225235
926	660.316372430786	1.04670545539444
927	660.221056916007	1.04666353808941
928	691.475687924478	1.04662162078437
929	680.908638153697	1.04657970347934
930	701.72395465614	1.04653778617431
931	691.189205509529	1.04649586886928
932	712.00440266298	1.04645395156425
933	743.291155299803	1.04641203425922
934	826.871084608255	1.04637011695418
935	891.435927058422	1.04632819964915
936	935.068168057876	1.04628628234412
937	976.882193846071	1.04624436503909
938	1057.82546897957	1.04620244773406
939	1073.25200261743	1.04616053042903
940	1139.26632681156	1.04611861312399
941	1148.87056999918	1.04607669581896
942	1158.46837302979	1.04603477851393
943	1147.1164334262	1.0459928612089
944	1114.87951784055	1.04595094390387
945	1124.45756410984	1.04590902659884
946	1123.55726046198	1.0458671092938
947	1091.26771984967	1.04582519198877
948	1100.82533165671	1.04578327468374
949	1078.99355014465	1.04574135737871
950	1078.06553182533	1.04569944007368
951	1077.13038487367	1.04565752276865
952	1034.3664055901	1.04561560546361
953	1033.41675273139	1.04557368815858
954	1042.89891540037	1.04553177085355
955	1041.93441647635	1.04548985354852
956	1072.34478949091	1.04544793624349
957	1071.36509362413	1.04540601893846
958	1080.81685962172	1.04536410163342
959	1069.34998954816	1.04532218432839
960	1057.87520062965	1.04528026702336
961	1089.96523638141	1.04523834971833
962	1111.57971229391	1.0451964324133
963	1091.36865525693	1.04515451510826
964	1112.97534028664	1.04511259780323
965	1082.2849418206	1.0450706804982
966	1082.97315402211	1.04502876319317
967	1073.21838711031	1.04498684588814
968	1084.37067820614	1.04494492858311
969	1105.95844284592	1.04490301127807
970	1075.24927960567	1.04486109397304
971	1053.19610009513	1.04481917666801
972	1041.57146805253	1.04477725936298
973	1009.02522790603	1.04473534205795
974	997.378848516128	1.04469342475292
975	1017.10378985979	1.04465150744788
976	1026.3458526171	1.04460959014285
977	1004.19406493192	1.04456767283782
978	992.534723445291	1.04452575553279
979	1033.12444218587	1.04448383822776
980	1021.40899730686	1.04444192092273
981	1041.09629696147	1.04440000361769
982	1060.7388981013	1.04435808631266
983	1059.45822901704	1.04431616900763
984	1058.16491580924	1.0442742517026
985	1046.41957491428	1.04423233439757
986	1066.04363564023	1.04419041709254
987	1075.15044123675	1.0441484997875
988	1042.42220583576	1.04410658248247
989	1061.97358339699	1.04406466517744
990	1060.60031889503	1.04402274787241
991	1065.30226566339	1.04398083056738
992	1101.22644467684	1.04393891326235
993	1126.52686431575	1.04389699595731
994	1141.21104365114	1.04385507865228
995	1155.75762956181	1.04381316134725
996	1149.29481435835	1.04377124404222
997	1195.00039500061	1.04372932673719
998	1219.64369281629	1.04368740943215
999	1244.17337419624	1.04364549212712
1000	1258.15535369205	1.04360357482209
1001	1292.77835075817	1.04356165751706
1002	1306.40073761574	1.04351974021203
1003	1309.46539129336	1.043477822907
1004	1333.35822076049	1.04343590560196
1005	1367.61090854374	1.04339398829693
1006	1401.78738385954	1.0433520709919
1007	1404.54060335017	1.04331015368687
1008	1396.75176882765	1.04326823638184
1009	1399.36677980692	1.04322631907681
1010	1370.53413105067	1.04318440177177
1011	1370.12577334348	1.04314248446674
1012	1401.09818607591	1.04310056716171
1013	1411.15812267514	1.04305864985668
1014	1400.30557297233	1.04301673255165
1015	1389.45133733783	1.04297481524662
1016	1389.03460081641	1.04293289794158
1017	1419.99858347141	1.04289098063655
1018	1430.01761844954	1.04284906333152
1019	1450.50654088398	1.04280714602649
1020	1439.61129898955	1.04276522872146
1021	1428.30245717495	1.04272331141643
1022	1427.45839863455	1.04268139411139
1023	1426.60742415826	1.04263947680636
1024	1404.83863777393	1.04259755950133
1025	1403.97357396564	1.0425556421963
1026	1371.71890804765	1.04251372489127
1027	1360.40020669835	1.0427369902265
1028	1369.98495888706	1.04296025556174
1029	1348.17983542673	1.04318352089698
1030	1357.74959378032	1.04340678623222
1031	1335.47998072237	1.04363005156745
1032	1323.63225614826	1.04385331690269
1033	1343.14931776868	1.04407658223793
1034	1341.73758773829	1.04429984757316
1035	1340.30752645493	1.0445231129084
1036	1338.85877453956	1.04474637824364
1037	1316.48015253516	1.04496964357887
1038	1346.37532894622	1.04519290891411
1039	1334.39663748271	1.04541617424935
1040	1343.30853074116	1.04563943958459
1041	1341.45611432335	1.04586270491982
1042	1318.66269154005	1.04608597025506
1043	1306.30994386912	1.0463092355903
1044	1314.83629763459	1.04653250092553
1045	1333.76934283759	1.04675576626077
1046	1310.84744131296	1.04697903159601
1047	1277.41974960143	1.04720229693124
1048	1243.98942422683	1.04742556226648
1049	1200.05152113056	1.04764882760172
1050	1208.36995138489	1.04787209293696
1051	1227.08970013413	1.04809535827219
1052	1214.3881378214	1.04831862360743
1053	1212.11826112997	1.04854188894267
1054	1188.89656203251	1.0487651542779
1055	1196.98273552908	1.04898841961314
1056	1194.58641733575	1.04921168494838
1057	1223.4956027415	1.04943495028361
1058	1252.39145429434	1.04965821561885
1059	1228.94701697985	1.04988148095409
1060	1194.98256375772	1.05010474628933
1061	1183.66277309494	1.05032801162456
1062	1193.2156718697	1.0505512769598
1063	1171.41280776999	1.05077454229504
1064	1170.51494114772	1.05099780763027
1065	1159.17200899185	1.05122107296551
1066	1137.35153368451	1.05144433830075
1067	1136.43588257303	1.05166760363598
1068	1156.42499636808	1.05189086897122
1069	1165.96880899228	1.05211413430646
1070	1185.94565033292	1.0523373996417
1071	1172.34788877753	1.05256066497693
1072	1179.55695417662	1.05278393031217
1073	1189.7114479526	1.05300719564741
1074	1210.30443884384	1.05323046098264
1075	1230.89672916116	1.05345372631788
1076	1241.01670134381	1.05367699165312
1077	1251.13596830435	1.05390025698835
1078	1261.25452770324	1.05412352232359
1079	1260.93318181023	1.05434678765883
1080	1260.61112364539	1.05457005299407
1081	1260.28835083792	1.0547933183293
1082	1259.96486100651	1.05501658366454
1083	1270.07984713962	1.05523984899978
1084	1280.22653131575	1.05546311433501
1085	1321.72249726272	1.05568637967025
1086	1342.30692593184	1.05590964500549
1087	1362.89062551037	1.05613291034072
1088	1451.37065703612	1.05635617567596
1089	1514.04246974717	1.0565794410112
1090	1534.89262863175	1.05680270634644
1091	1545.27113966607	1.05702597168167
1092	1555.68203792705	1.05724923701691
1093	1576.5320989073	1.05747250235215
1094	1555.56050595579	1.05769576768738
1095	1545.06049553222	1.05791903302262
1096	1524.08883712659	1.05814229835786
1097	1513.55634133462	1.05836556369309
1098	1524.46840034497	1.05858882902833
1099	1587.67172270375	1.05881209436357
1100	1682.25551011318	1.0590353596988
1101	1734.98330782555	1.05925862503404
1102	1756.35916306465	1.05948189036928
1103	1809.11551971722	1.05970515570452
1104	1872.30915922067	1.05992842103975
1105	1925.06170263701	1.06015168637499
1106	1977.81235707209	1.06037495171023
1107	1978.26789766907	1.06059821704546
1108	1999.63238307017	1.0608214823807
1109	1958.26258222647	1.06104474771594
1110	1969.18417483689	1.06126801305117
1111	2000.98232643002	1.06149127838641
1112	2001.42865140519	1.06171454372165
1113	2001.87316683694	1.06193780905689
1114	2033.66588971021	1.06216107439212
1115	2044.54601429408	1.06238433972736
1116	2055.45678187807	1.0626076050626
1117	2034.98335745585	1.06283087039783
1118	2045.85818352683	1.06305413573307
1119	2056.73126463631	1.06327740106831
1120	2036.25260524524	1.06350066640355
1121	2047.12222773862	1.06372393173878
1122	2037.07932578911	1.06394719707402
1123	2016.59552485396	1.06417046240926
1124	2006.58164568978	1.06439372774449
1125	1986.09446786723	1.06461699307973
1126	1976.07723184466	1.06484025841497
1127	1986.96914289858	1.06900936544307
1128	2008.29859560548	1.07317847247117
1129	2061.00883019008	1.07734757949926
1130	2100.5376540556	1.08151668652736
1131	2149.90265940202	1.08568579355546
1132	2209.20083105066	1.08985490058356
1133	2278.45541440054	1.09402400761166
1134	2347.27546197966	1.09819311463976
1135	2417.66356240714	1.10236222166786
1136	2466.50487280408	1.10653132869596
1137	2493.87548179774	1.11070043572406
1138	2510.27900121667	1.11486954275216
1139	2536.71356132392	1.11903864978026
1140	2541.84381421906	1.12320775680836
1141	2525.71036115014	1.12737686383646
1142	2509.25921402518	1.13154597086455
1143	2482.0494277797	1.13571507789265
1144	2454.57946304998	1.13988418492075
1145	2426.50172850848	1.14405329194885
1146	2387.08691952235	1.14822239897695
1147	2346.59422506655	1.15239150600505
1148	2242.02722445353	1.15656061303315
1149	2167.23017712015	1.16072972006125
1150	2111.32714069205	1.16489882708935
1151	2073.766278821	1.16906793411745
1152	1991.04179387362	1.17323704114555
1153	1935.23927324306	1.17740614817365
1154	1862.82446670408	1.18157525520175
1155	1796.80299194232	1.18574436222984
1156	1741.1408622017	1.18991346925794
1157	1706.33916898025	1.19408257628604
1158	1681.89078708538	1.19825168331414
1159	1646.88166009469	1.20242079034224
1160	1611.77999180574	1.20658989737034
1161	1618.43623553283	1.21075900439844
1162	1604.04934400393	1.21492811142654
1163	1579.11937628538	1.21909721845464
1164	1564.52053327861	1.22326632548274
1165	1577.23029546382	1.22743543251084
1166	1618.08373249453	1.23160453953894
1167	1666.82546437732	1.23577364656704
1168	1682.07287231233	1.23994275359513
1169	1653.75005592937	1.24411186062323
1170	1665.7847448598	1.24828096765133
1171	1687.05288237964	1.25245007467943
1172	1707.23216456764	1.25661918170753
1173	1736.97445189457	1.26078828873563
1174	1745.01879297928	1.26495739576373
1175	1762.81593845755	1.26912650279183
1176	1769.57175340154	1.27329560981993
1177	1838.52887287374	1.27379887265107
1178	1938.39755601292	1.27430213548221
1179	2006.46443107603	1.27480539831335
1180	2063.68454804618	1.2753086611445
1181	2131.03936588924	1.27581192397564
1182	2229.47290017844	1.27631518680678
1183	2306.68847490572	1.27681844963792
1184	2383.6871472957	1.27732171246907
1185	2446.34430125843	1.27782497530021
1186	2498.5621647816	1.27832823813135
1187	2519.39750720144	1.27883150096249
1188	2540.23275420127	1.27933476379364
1189	2561.0679056	1.27983802662478
1190	2560.99215059395	1.28034128945592
1191	2540.00548900111	1.28084455228706
1192	2560.84035250546	1.28134781511821
1193	2571.20350443799	1.28185107794935
1194	2560.65574923495	1.28235434078049
1195	2539.66870195426	1.28285760361163
1196	2539.59236841413	1.28336086644278
1197	2549.95513318795	1.28386412927392
1198	2528.9677947076	1.28436739210506
1199	2539.3627846538	1.2848706549362
1200	2528.81444649281	1.28537391776735
1201	2528.73762576332	1.28587718059849
1202	2507.74989641423	1.28638044342963
1203	2507.67287950221	1.28688370626077
1204	2507.59576421698	1.28738696909192
1205	2517.95774575032	1.28789023192306
1206	2507.44123777205	1.2883934947542
1207	2507.3638262337	1.28889675758534
1208	2507.28631556486	1.28940002041648
1209	2528.11951619713	1.28990328324763
1210	2517.60261131484	1.29040654607877
1211	2527.99641735113	1.29090980890991
1212	2548.82931887221	1.29141307174105
1213	2580.10131568556	1.2919163345722
1214	2559.11239559318	1.29241959740334
1215	2527.65175978445	1.29292286023448
1216	2558.95587503504	1.29342612306562
1217	2558.87746355864	1.29392938589677
1218	2558.79895102421	1.29443264872791
1219	2558.72033723625	1.29493591155905
1220	2579.55243262091	1.29543917439019
1221	2589.94523097917	1.29594243722134
1222	2558.5163062501	1.29644570005248
1223	2579.34809610511	1.29694896288362
1224	2642.00140496582	1.29745222571476
1225	2621.01136890079	1.29795548854591
1226	2620.9320408217	1.29845875137705
1227	2610.41341452647	1.29912165895556
1228	2599.86226533393	1.29978456653408
1229	2578.87181752453	1.30044747411259
1230	2557.88126627752	1.3011103816911
1231	2578.71223263551	1.30177328926962
1232	2610.01471039384	1.30243619684813
1233	2599.49546286369	1.30309910442665
1234	2609.85450184685	1.30376201200516
1235	2610.3416773118	1.30442491958367
1236	2610.82501457281	1.30508782716219
1237	2632.21536943289	1.3057507347407
1238	2653.6019757444	1.30641364231922
1239	2654.07406666711	1.30707654989773
1240	2654.54249592592	1.30773945747624
1241	2623.62488009358	1.30840236505476
1242	2624.08611268144	1.30906527263327
1243	2635.01542421009	1.30972818021179
1244	2666.81963071274	1.3103910877903
1245	2667.27037532389	1.31105399536881
1246	2657.27850795862	1.31171690294733
1247	2647.25084283532	1.31237981052584
1248	2679.04145917694	1.31304271810436
1249	2679.47876728256	1.31370562568287
1250	2690.38442538163	1.31436853326138
1251	2701.25443480586	1.3150314408399
1252	2691.21044068939	1.31569434841841
1253	2691.63490426092	1.31635725599693
1254	2723.40625112558	1.31702016357544
1255	2744.7353142341	1.31768307115395
1256	2755.6221274186	1.31834597873247
1257	2766.50591939919	1.31900888631098
1258	2787.82591841257	1.3196717938895
1259	2819.58215684035	1.32033470146801
1260	2840.89627583724	1.32099760904652
1261	2893.58992810521	1.32166051662504
1262	2946.28071878832	1.32232342420355
1263	2978.05786783083	1.32298633178207
1264	3009.79979612606	1.32364923936058
1265	3041.53895324193	1.32431214693909
1266	3073.27536846632	1.32497505451761
1267	3063.18744943154	1.32563796209612
1268	3063.56846109622	1.32630086967464
1269	3011.68599966942	1.32696377725315
1270	2991.15091546368	1.32762668483166
1271	2928.79160853418	1.32828959241018
1272	2918.69054367513	1.32895249998869
1273	2908.61935067823	1.32961540756721
1274	2929.89564187556	1.33027831514572
1275	2929.54844422873	1.33094122272423
1276	2971.02059240359	1.33160413030275
1277	2970.66882146942	1.33226703788126
1278	3053.95797242089	1.33292994545978
1279	3074.51234786372	1.33359285303829
1280	3136.88597756344	1.3342557606168
1281	3178.3464059973	1.33491866819532
1282	3209.33280457305	1.33558157577383
1283	3208.96675823578	1.33624448335235
1284	3208.5982483668	1.33690739093086
1285	3218.69886525418	1.33757029850938
1286	3239.23616374459	1.33823320608789
1287	3238.86011219973	1.3388961136664
1288	3269.83150125872	1.33955902124492
1289	3258.97867733341	1.34022192882343
1290	3248.15565482636	1.34088483640195
1291	3258.240797427	1.34154774398046
1292	3268.32326706742	1.34221065155897
1293	3288.84223130127	1.34287355913749
1294	3267.53684528958	1.343536466716
1295	3288.05032291226	1.34419937429452
1296	3308.56101391506	1.34486228187303
1297	3297.71888287716	1.34552518945154
1298	3307.78471658934	1.34618809703006
1299	3317.81525431127	1.34685100460857
1300	3317.40368983678	1.34751391218709
1301	3327.42838280126	1.3481768197656
1302	3347.92172149484	1.34883972734411
1303	3389.32286927259	1.34950263492263
1304	3399.3709770224	1.35016554250114
1305	3388.4727873052	1.35082845007966
1306	3388.04311240927	1.35149135765817
1307	3408.52111379006	1.35215426523668
1308	3408.0851357816	1.3528171728152
1309	3407.64595407849	1.35348008039371
1310	3407.20353323798	1.35414298797223
1311	3364.93621604826	1.35480589555074
1312	3333.10478263201	1.35546880312925
1313	3311.74161580419	1.35613171070777
1314	3321.75748858588	1.35679461828628
1315	3331.73751708553	1.3574575258648
1316	3320.80327180055	1.35812043344331
1317	3330.80875450818	1.35878334102182
1318	3330.33907955679	1.35944624860034
1319	3329.86582165276	1.36010915617885
1320	3350.29975026198	1.36077206375737
1321	3360.29081759297	1.36143497133588
1322	3359.80656135034	1.36209787891439
1323	3359.31855368446	1.36276078649291
1324	3348.38755545333	1.36342369407142
1325	3358.36352821451	1.36408660164994
1326	3368.30319634275	1.36474950922845
1327	3378.2389338474	1.3650213994597
1328	3346.38149276908	1.36529328969095
1329	3345.87003317784	1.3655651799222
1330	3345.35450100233	1.36583707015345
1331	3344.83484740515	1.36610896038469
1332	3323.40021214274	1.36638085061594
1333	3301.96135541606	1.36665274084719
1334	3290.95742136831	1.36692463107844
1335	3259.07077178869	1.36719652130969
1336	3269.001365763	1.36746841154094
1337	3299.80591902152	1.36774030177219
1338	3299.25598013013	1.36801219200344
1339	3298.70149951745	1.36828408223469
1340	3287.67080544605	1.36855597246594
1341	3276.63545572118	1.36882786269718
1342	3307.41701319	1.36909975292843
1343	3317.31540646961	1.36937164315968
1344	3306.26573545783	1.36964353339093
1345	3284.7719738559	1.36991542362218
1346	3242.36244397573	1.37018731385343
1347	3231.33031879038	1.37045920408468
1348	3230.73230321372	1.37073109431593
1349	3219.68994076948	1.37100298454718
1350	3219.08155536571	1.37127487477842
1351	3187.11787760512	1.37154676500967
1352	3176.02723504936	1.37181865524092
1353	3185.87439700657	1.37209054547217
1354	3185.24444609683	1.37236243570342
1355	3216.32222500455	1.37263432593467
1356	3226.4554793042	1.37290621616592
1357	3215.6766205936	1.37317810639717
1358	3236.27887702472	1.37344999662842
1359	3246.44061894788	1.37372188685967
1360	3256.56861340461	1.37399377709091
1361	3235.34526570363	1.37426566732216
1362	3235.03138384582	1.37453755755341
1363	3224.2445332691	1.37480944778466
1364	3223.92793568372	1.37508133801591
1365	3223.60996699858	1.37535322824716
1366	3244.20142890968	1.37562511847841
1367	3243.88069116896	1.37589700870966
1368	3274.9085613188	1.37616889894091
1369	3295.4958288147	1.37644078917216
1370	3305.64248441481	1.3767126794034
1371	3294.84448369296	1.37698456963465
1372	3304.98827821136	1.3772564598659
1373	3315.09820813716	1.37752835009715
1374	3283.41748237727	1.3778002403284
1375	3262.17448803853	1.37807213055965
1376	3261.84083062064	1.3783440207909
1377	3230.15568367026	1.37861591102215
1378	3240.29066451788	1.3788878012534
1379	3250.3917220529	1.37915969148464
1380	3270.9628812841	1.37943158171589
1381	3270.62170616252	1.37970347194714
1382	3249.36818641157	1.37997536217839
1383	3259.46312828668	1.38024725240964
1384	3269.58893518389	1.38051914264089
1385	3279.68075682271	1.38079103287214
1386	3279.33180703082	1.38106292310339
1387	3268.50965519646	1.38133481333464
1388	3247.24671033277	1.38160670356588
1389	3236.4537721145	1.38187859379713
1390	3204.7159837686	1.38215048402838
1391	3214.83060573534	1.38242237425963
1392	3193.56115979343	1.38269426449088
1393	3172.29006045143	1.38296615472213
1394	3140.57810086867	1.38323804495338
1395	3129.74285561978	1.38350993518463
1396	3108.46672688981	1.38378182541588
1397	3118.57132414055	1.38405371564713
1398	3118.20259437386	1.38432560587837
1399	3170.12537731404	1.38459749610962
1400	3180.19238325315	1.38486938634087
1401	3211.2008715506	1.38514127657212
1402	3221.26436889417	1.38541316680337
1403	3220.8868979255	1.38568505703462
1404	3210.0684460651	1.38595694726587
1405	3220.79064513827	1.38622883749712
1406	3210.56883362894	1.38650072772837
1407	3210.81786089964	1.38677261795962
1408	3169.24449407888	1.38704450819086
1409	3179.96359448921	1.38731639842211
1410	3169.73869873092	1.38758828865336
1411	3190.89546669944	1.38786017888461
1412	3212.05147605682	1.38813206911586
1413	3233.20673030737	1.38840395934711
1414	3212.53961168953	1.38867584957836
1415	3223.2541707729	1.38894773980961
1416	3213.0247546501	1.38921963004086
1417	3234.17702308773	1.3894915202721
1418	3192.59612175358	1.38976341050335
1419	3192.83610713585	1.3900353007346
1420	3182.63616596674	1.39030719096585
1421	3182.87469234341	1.3905790811971
1422	3172.64087895988	1.39085097142835
1423	3193.78877021794	1.3911228616596
1424	3194.02513290759	1.39139475189085
1425	3215.17159152941	1.3916666421221
1426	3225.84572345608	1.39193853235335
1427	3246.99076238829	1.39523828746782
1428	3268.13509628199	1.3985380425823
1429	3278.8071130739	1.40183779769677
1430	3279.03923578489	1.40513755281125
1431	3289.74227817761	1.40843730792572
1432	3269.06220226805	1.4117370630402
1433	3248.3814370232	1.41503681815467
1434	3227.69998552761	1.41833657326915
1435	3207.01785084745	1.42163632838362
1436	3207.24584665279	1.4249360834981
1437	3186.56235472917	1.42823583861257
1438	3155.43899333023	1.43153559372705
1439	3155.66496683286	1.43483534884152
1440	3176.80108283302	1.438135103956
1441	3187.46491842551	1.44143485907047
1442	3219.03890241557	1.44473461418495
1443	3229.73383634431	1.44803436929942
1444	3240.42811387924	1.4513341244139
1445	3261.56093329046	1.45463387952837
1446	3261.78229144824	1.45793363464285
1447	3282.91381245287	1.46123338975733
1448	3272.66226265755	1.4645331448718
1449	3251.97087536857	1.46783289998628
1450	3273.10047001686	1.47113265510075
1451	3252.40780690377	1.47443241021523
1452	3252.62532066948	1.4777321653297
1453	3252.84220344948	1.48103192044418
1454	3221.67603212149	1.48433167555865
1455	3232.36327638099	1.48763143067313
1456	3222.10666734871	1.4909311857876
1457	3232.79266868625	1.49025528205371
1458	3212.09562672499	1.48957937831981
1459	3222.7803958563	1.48890347458592
1460	3243.90374824481	1.48822757085202
1461	3233.64406527921	1.48755166711812
1462	3233.85539068318	1.48687576338423
1463	3234.06611181788	1.48619985965033
1464	3223.80461602962	1.48552395591644
1465	3224.01413637531	1.48484805218254
1466	3234.6622555522	1.48417214844865
1467	3266.22059134622	1.48349624471475
1468	3255.9567144206	1.48282034098085
1469	3224.81385777427	1.48214443724696
1470	3214.58122529118	1.48146853351306
1471	3204.31558897473	1.48079262977917
1472	3204.52098640105	1.48011672604527
1473	3215.19742002912	1.47944082231138
1474	3236.31247244262	1.47876491857748
1475	3215.60532944828	1.47808901484359
1476	3205.36922994993	1.47741311110969
1477	3184.66094586816	1.47673720737579
1478	3205.77371607977	1.4760613036419
1479	3226.8859217178	1.475385399908
1480	3237.55836976599	1.47470949617411
1481	3258.66945333593	1.47403359244021
1482	3248.39755352114	1.47335768870632
1483	3227.68590313	1.47268178497242
1484	3196.53450447441	1.47200588123853
1485	3175.82175061418	1.47132997750463
1486	3176.01925907745	1.47065407377073
1487	3176.21622151578	1.46997817003684
1488	3176.41264019031	1.46930226630294
1489	3155.69770672761	1.46862636256905
1490	3134.98223398611	1.46795045883515
1491	3145.64865005377	1.46727455510126
1492	3156.31453127845	1.46659865136736
1493	3187.85827062053	1.46592274763346
1494	3219.40147950692	1.46524684389957
1495	3230.06576935256	1.46457094016567
1496	3219.78630259837	1.46389503643178
1497	3209.5063118799	1.46321913269788
1498	3220.13660995957	1.46254322896399
1499	3241.23800358561	1.46186732523009
1500	3251.86726439152	1.46119142149619
1501	3252.0568143443	1.4605155177623
1502	3273.15666154061	1.4598396140284
1503	3273.345186819	1.45916371029451
1504	3273.5332028732	1.45848780656061
1505	3273.55459894025	1.45781190282672
1506	3273.57598842265	1.45713599909282
1507	3263.15817594308	1.45646009535893
1508	3242.26874164316	1.45578419162503
1509	3210.94010538734	1.45510828789113
1510	3210.96146856152	1.45443238415724
1511	3200.54362978588	1.45375648042334
1512	3190.1257844438	1.45308057668945
1513	3190.14712791866	1.45240467295555
1514	3200.64008007493	1.45172876922166
1515	3190.22221505169	1.45105286548776
1516	3200.68273423483	1.45037696175387
1517	3221.61486210844	1.44970105801997
1518	3211.16455756981	1.44902515428607
1519	3179.80343586374	1.44834925055218
1520	3179.82473347935	1.44767334681828
1521	3169.37440931391	1.44699744308439
1522	3169.39569385402	1.44632153935049
1523	3179.85616724126	1.4456456356166
1524	3179.87743871791	1.4449697318827
1525	3200.80951428948	1.4442938281488
1526	3179.91996209254	1.44361792441491
1527	3200.85202461869	1.44294202068101
1528	3221.78408062662	1.44226611694712
1529	3179.98369825288	1.44159021321322
1530	3190.47654585301	1.44091430947933
1531	3211.40858232428	1.44023840574543
1532	3200.9906062868	1.43956250201154
1533	3221.92262974859	1.43888659827764
1534	3201.03302546584	1.43821069454374
1535	3201.05422530796	1.43753479080985
1536	3201.07541865581	1.43685888707595
1537	3211.56822075415	1.43618298334206
1538	3253.41102236668	1.43550707960816
1539	3242.9605810078	1.43483117587427
1540	3222.07093778619	1.43415527214037
1541	3190.70967284342	1.43347936840647
1542	3201.17002266855	1.43280346467258
1543	3222.10198126203	1.43212756093868
1544	3211.68392738254	1.43145165720479
1545	3222.1766776577	1.43077575347089
1546	3232.63700160692	1.430099849737
1547	3222.18650847242	1.4294239460031
1548	3243.11843474327	1.42874804226921
1549	3243.13954393634	1.42807213853531
1550	3284.98226792103	1.42739623480141
1551	3264.09255358955	1.42672033106752
1552	3253.67444805311	1.42604442733362
1553	3274.60634207538	1.42536852359973
1554	3274.62741903464	1.42469261986583
1555	3253.73767893385	1.42401671613194
1556	3253.75874302026	1.42334081239804
1557	3243.3406052943	1.42266490866414
1558	3243.36165651965	1.42198900493025
1559	3222.47189069674	1.42131310119635
1560	3232.96454431459	1.42063719746246
1561	3232.98557627042	1.41996129372856
1562	3222.53498656716	1.41928538999467
1563	3222.55600569134	1.41860948626077
1564	3222.57701840409	1.41793358252688
1565	3222.59802470836	1.41725767879298
1566	3222.61902460707	1.41658177505908
1567	3201.729207481	1.41590587132519
1568	3212.22180981917	1.41522996759129
1569	3191.33197989662	1.4145540638574
1570	3191.35295420238	1.4138781601235
1571	3191.3739221172	1.41320225638961
1572	3160.01245778008	1.41252635265571
1573	3149.59421754144	1.41185044892181
1574	3160.08678154279	1.41117454518792
1575	3128.72529805915	1.41049864145402
1576	3149.65704468525	1.40982273772013
1577	3149.67797431578	1.40914683398623
1578	3181.04890357829	1.40847093025234
1579	3181.06982047068	1.40779502651844
1580	3170.651535618	1.40711912278455
1581	3181.14405502566	1.40644321905065
1582	3202.07576345479	1.40576731531675
1583	3191.62503966398	1.40509141158286
1584	3233.46754600616	1.40441550784896
1585	3223.01680951204	1.40373960411507
1586	3212.56606667062	1.40306370038117
1587	3191.67612210443	1.40238779664728
1588	3170.78617119672	1.40171189291338
1589	3181.24621995289	1.40103598917948
1590	3202.1778776151	1.40036008544559
1591	3202.19871832232	1.39968418171169
1592	3223.13036332171	1.3990082779778
1593	3191.80118536936	1.3983323742439
1594	3191.82200709532	1.39765647051001
1595	3202.31443774174	1.39698056677611
1596	3191.89605144756	1.39630466304222
1597	3202.35604959854	1.39562875930832
1598	3202.37684605647	1.39495285557442
1599	3171.01521034063	1.39427695184053
1600	3171.03599418178	1.39360104810663
1601	3150.14596109671	1.39292514437274
1602	3160.60592771293	1.39224924063884
1603	3150.18749727008	1.39157333690495
1604	3160.64745129247	1.39089743317105
1605	3171.02167123904	1.39022152943716
1606	3170.95663410742	1.38954562570326
1607	3170.89153519008	1.38886972196936
1608	3202.20880026284	1.38819381823547
1609	3191.6719622678	1.38751791450157
1610	3202.07829270584	1.38684201076768
1611	3191.57375038263	1.38616610703378
1612	3212.41915183408	1.38549020329989
1613	3191.44286972445	1.38481429956599
1614	3201.84895107289	1.38413839583209
1615	3212.25496992617	1.3834624920982
1616	3191.27850033093	1.3827865883643
1617	3180.74116344185	1.38211068463041
1618	3180.67537903059	1.38143478089651
1619	3170.13791652361	1.38075887716262
1620	3190.98281693652	1.38008297342872
1621	3159.53441782899	1.37940706969482
1622	3149.02918608023	1.37873116596093
1623	3159.40228187672	1.37805526222703
1624	3148.86450374478	1.37737935849314
1625	3169.70908807952	1.37670345475924
1626	3159.20360292332	1.37602755102535
1627	3148.69805418735	1.37535164729145
1628	3159.10325240225	1.37467574355756
1629	3138.12596099023	1.37399983982366
1630	3158.97022696767	1.37332393608976
1631	3169.34281375643	1.37264803235587
1632	3169.27614112573	1.37197212862197
1633	3169.20940436352	1.37129622488808
1634	3179.61421861903	1.37062032115418
1635	3189.98654869628	1.36994441742029
1636	3221.26962498591	1.36926851368639
1637	3231.64182615051	1.36859260995249
1638	3242.01396271896	1.3679167062186
1639	3252.41845445919	1.3672408024847
1640	3231.44045555219	1.36656489875081
1641	3231.37320239023	1.36588899501691
1642	3220.86668887676	1.36521309128302
1643	3199.88849505618	1.36453718754912
1644	3210.29266193983	1.36386128381523
1645	3220.69676356922	1.36318538008133
1646	3189.27917860529	1.36250947634743
1647	3210.12234482209	1.3617163316101
1648	3199.5830196359	1.36092318687276
1649	3230.89766992109	1.36013004213542
1650	3209.91901799037	1.35933689739808
1651	3230.76192147847	1.35854375266075
1652	3230.69394842307	1.35775060792341
1653	3220.15429410851	1.35695746318607
1654	3188.70376305821	1.35616431844873
1655	3178.16397642004	1.3553711737114
1656	3157.1849280949	1.35457802897406
1657	3157.11662398852	1.35378488423672
1658	3146.57663813998	1.35299173949938
1659	3146.50820093569	1.35219859476205
1660	3125.52888641437	1.35140545002471
1661	3114.98870048098	1.35061230528737
1662	3135.83087352137	1.34981916055003
1663	3135.76216895152	1.3490260158127
1664	3156.60420791761	1.34823287107536
1665	3177.4461796992	1.34743972633802
1666	3187.84888881743	1.34664658160068
1667	3177.3407199318	1.34585343686335
1668	3198.1824895681	1.34506029212601
1669	3198.11338100258	1.34426714738867
1670	3198.04420475813	1.34347400265133
1671	3177.06415011313	1.342680857914
1672	3176.99483821222	1.34188771317666
1673	3187.39707357517	1.34109456843932
1674	3166.4168149962	1.34030142370198
1675	3134.96487299723	1.33950827896465
1676	3134.89528858352	1.33871513422731
1677	3124.38644041013	1.33792198948997
1678	3134.7559145173	1.33712884475263
1679	3134.68612466292	1.3363357000153
1680	3124.17707074574	1.33554255527796
1681	3113.66794804468	1.33474941054062
1682	3113.59795183846	1.33395626580328
1683	3113.52788664489	1.33316312106595
1684	3134.36856298407	1.33236997632861
1685	3155.20917013162	1.33157683159127
1686	3144.66728212115	1.33078368685393
1687	3134.15774457538	1.3299905421166
1688	3123.64813753004	1.32919739737926
1689	3123.57765626244	1.32840425264192
1690	3133.94630066932	1.32761110790458
1691	3092.0540586422	1.32681796316725
1692	3112.89417856852	1.32602481842991
1693	3102.38422247546	1.32523167369257
1694	3091.84177640002	1.32443852895523
1695	3091.77087534114	1.3236453842179
1696	3112.61071457469	1.32285223948056
1697	3154.36129399598	1.32664863397835
1698	3164.729377014	1.33044502847614
1699	3175.12980924901	1.33424142297393
1700	3195.96936611464	1.33803781747173
1701	3185.45884612246	1.34183421196952
1702	3195.82664592998	1.34563060646731
1703	3195.75517929015	1.3494270009651
1704	3174.77283085504	1.35322339546289
1705	3164.42507103538	1.35701978996068
1706	3164.54871319383	1.36081618445848
1707	3154.23294725859	1.36461257895627
1708	3143.88454929704	1.36840897345406
1709	3154.44675033932	1.37220536795185
1710	3144.09792968584	1.37600176244964
1711	3133.78131836301	1.37979815694743
1712	3123.46449705035	1.38359455144523
1713	3144.49747228949	1.38739094594302
1714	3144.61942799306	1.39118734044081
1715	3144.74117531863	1.3949837349386
1716	3155.30191018016	1.39878012943639
1717	3144.98404696838	1.40257652393419
1718	3145.10517235433	1.40637291843198
1719	3155.69770672761	1.41016931292977
1720	3197.64004137531	1.41396570742756
1721	3229.11055557772	1.41776210192535
1722	3229.23085909692	1.42155849642314
1723	3239.82257369823	1.42535489092094
1724	3250.3816647977	1.42915128541873
1725	3260.97297263568	1.43294767991652
1726	3292.44246862722	1.43674407441431
1727	3313.47256714523	1.4405404689121
1728	3324.03084884055	1.44433686340989
1729	3303.238923463	1.44813325790769
1730	3282.44679752391	1.45192965240548
1731	3303.47609277467	1.45572604690327
1732	3293.12276261243	1.45952244140106
1733	3282.80165326625	1.46331883589885
1734	3293.35873613742	1.46711523039665
1735	3314.38723620731	1.47091162489444
1736	3293.59391748848	1.47470801939223
1737	3272.80040172216	1.47850441389002
1738	3272.91750002582	1.48230080838781
1739	3304.41682813486	1.4860972028856
1740	3283.62272419124	1.4898935973834
1741	3283.73923579354	1.49368999188119
1742	3283.85555280831	1.49748638637898
1743	3304.88248634476	1.50128278087677
1744	3284.08760502189	1.50507917537456
1745	3326.02496243427	1.50887556987236
1746	3347.05131657552	1.51267196437015
1747	3368.07747854841	1.51579298844432
1748	3368.19263820979	1.51891401251848
1749	3357.86841127888	1.52203503659265
1750	3378.89399961439	1.52515606066682
1751	3379.00858706592	1.52827708474099
1752	3337.30136348401	1.53139810881516
1753	3316.50476120624	1.53451913288933
1754	3306.17958532182	1.53764015696349
1755	3306.29341643733	1.54076118103766
1756	3275.02463377495	1.54388220511183
1757	3233.31646828318	1.547003229186
1758	3254.34054767224	1.55012425326017
1759	3254.4536299154	1.55324527733434
1760	3233.65571547302	1.55636630140851
1761	3244.24004129002	1.55948732548267
1762	3275.73499258195	1.56260834955684
1763	3254.9365226964	1.56572937363101
1764	3255.04867919595	1.56885039770518
1765	3276.07146253344	1.57197142177935
1766	3318.00487316024	1.57509244585352
1767	3328.55567504015	1.57821346992768
1768	3328.66709910516	1.58133449400185
1769	3360.1283471851	1.58445551807602
1770	3360.23940772043	1.58757654215019
1771	3349.87867191593	1.59069756622436
1772	3329.07856007561	1.59381859029853
1773	3329.18907864313	1.5969396143727
1774	3329.29941743607	1.60006063844686
1775	3298.02715102877	1.60318166252103
1776	3287.69793620561	1.6063026865952
1777	3298.27935354061	1.60942371066937
1778	3287.94978222352	1.61254473474354
1779	3298.49842406981	1.61566575881771
1780	3309.07930861144	1.61878678289187
1781	3340.53840717752	1.62190780696604
1782	3351.11893867506	1.62502883104021
1783	3330.31686842791	1.62814985511438
1784	3340.8970485896	1.63127087918855
1785	3361.91624910089	1.63439190326272
1786	3372.46365976256	1.63751292733689
1787	3372.57170085762	1.64063395141105
1788	3372.67956818665	1.64375497548522
1789	3351.87645154638	1.64687599955939
1790	3331.07316197649	1.64999702363356
1791	3341.61970589567	1.65311804770773
1792	3352.1984975777	1.6562390717819
1793	3352.30550233288	1.65936009585606
1794	3352.41233581521	1.66248111993023
1795	3310.69737719127	1.6656021440044
1796	3321.24306473958	1.66872316807857
1797	3321.34938686339	1.66981855893814
1798	3331.89473473038	1.6709139497977
1799	3332.00071798549	1.67200934065726
1800	3300.75652641093	1.67310473151683
1801	3290.39055717302	1.67420012237639
1802	3290.49603515463	1.67529551323596
1803	3290.60134551449	1.67639090409552
1804	3301.17810389365	1.67748629495509
1805	3290.73578166384	1.67858168581465
1806	3280.29345928625	1.67967707667422
1807	3259.37952151909	1.68077246753378
1808	3248.93719884591	1.68186785839335
1809	3248.93407140529	1.68296324925291
1810	3248.93094381684	1.68405864011248
1811	3217.54539021662	1.68515403097204
1812	3186.15983646857	1.68624942183161
1813	3165.24589781444	1.68734481269117
1814	3144.33195901246	1.68844020355074
1815	3154.76802606512	1.6895355944103
1816	3133.85408696738	1.69063098526987
1817	3154.76176896604	1.69172637612943
1818	3154.75864019465	1.692821766989
1819	3154.75551127535	1.69391715784856
1820	3186.13480807206	1.69501254870813
1821	3186.1316788569	1.69610793956769
1822	3175.656934252	1.69720333042726
1823	3175.65380474093	1.69829872128682
1824	3165.21147970153	1.69939411214639
1825	3196.59077575846	1.70048950300595
1826	3186.11603056167	1.70158489386552
1827	3175.64128521688	1.70268028472508
1828	3175.63815496587	1.70377567558465
1829	3175.63502456684	1.70487106644421
1830	3175.63189401978	1.70596645730378
1831	3186.10037856647	1.70706184816334
1832	3175.62563248152	1.70815723902291
1833	3154.71169086816	1.70925262988247
1834	3144.23694448708	1.71034802074204
1835	3133.79461781935	1.7114434116016
1836	3123.35229100353	1.71253880246117
1837	3091.99915341745	1.71363419332073
1838	3060.61359582183	1.7147295841803
1839	3050.17126856166	1.71582497503986
1840	3060.60733191408	1.71692036589943
1841	3071.07581497978	1.71801575675899
1842	3112.89430389984	1.71911114761856
1843	3102.45197604707	1.72020653847812
1844	3112.88803880684	1.72130192933769
1845	3123.32410141842	1.72239732019725
1846	3144.23177912359	1.72349271105682
1847	3165.13945668056	1.72425520445923
1848	3165.13632346716	1.72501769786164
1849	3154.69399472516	1.72578019126406
1850	3154.69086121529	1.72654268466647
1851	3102.39449107107	1.72730517806888
1852	3123.30216788683	1.7280676714713
1853	3133.77064917396	1.72883016487371
1854	3123.32831969066	1.72959265827612
1855	3123.32518543942	1.73035515167854
1856	3133.79366628167	1.73111764508095
1857	3154.70134235597	1.73188013848336
1858	3196.51982890409	1.73264263188578
1859	3206.95588943994	1.73340512528819
1860	3206.95275444708	1.7341676186906
1861	3196.47800406407	1.73493011209302
1862	3186.0032535327	1.73569260549543
1863	3165.08930747259	1.73645509889785
1864	3185.99698250839	1.73721759230026
1865	3165.08303615149	1.73798008570267
1866	3154.60828502655	1.73874257910509
1867	3112.78352775067	1.7395050725075
1868	3123.25200681246	1.74026756590991
1869	3154.63129634795	1.74103005931233
1870	3165.09977511284	1.74179255271474
1871	3165.09663848748	1.74255504611715
1872	3217.35431833831	1.74331753951957
1873	3206.87956617421	1.74408003292198
1874	3227.78723972555	1.74484252632439
1875	3248.69491312839	1.74560501972681
1876	3259.13097114092	1.74636751312922
1877	3269.56702900493	1.74713000653163
1878	3280.0030867204	1.74789249993405
1879	3269.52833366518	1.74865499333646
1880	3259.08600032283	1.74941748673888
1881	3227.73285620977	1.75017998014129
1882	3238.20133319242	1.7509424735437
1883	3248.63739016506	1.75170496694612
1884	3227.72344098659	1.75246746034853
1885	3217.2811069013	1.75322995375094
1886	3206.83877266738	1.75399244715336
1887	3196.39643828484	1.75475494055577
1888	3217.30410975617	1.75551743395818
1889	3227.74016583706	1.7562799273606
1890	3238.17622176928	1.75704242076301
1891	3248.61227755283	1.75780491416542
1892	3227.69832718519	1.75856740756784
1893	3217.25599191064	1.75932990097025
1894	3217.25285186775	1.76009239437266
1895	3217.24971167615	1.76085488777508
1896	3196.33576071367	1.76161738117749
1897	3175.42180960245	1.76272886370058
1898	3175.41866896463	1.76384034622366
1899	3175.41552817806	1.76495182874674
1900	3175.41238724272	1.76606331126983
1901	3154.49843553646	1.76717479379291
1902	3154.49529430355	1.76828627631599
1903	3154.49215292184	1.76939775883908
1904	3144.01739614954	1.77050924136216
1905	3175.02597556423	1.77162072388524
1906	3174.68278669914	1.77273220640833
1907	3174.33782187747	1.77384368893141
1908	3184.46268251974	1.77495517145449
1909	3163.20331355515	1.77606665397758
1910	3183.76374798122	1.77717813650066
1911	3193.85073505357	1.77828961902375
1912	3224.84668622834	1.77940110154683
1913	3203.57995969945	1.78051258406991
1914	3171.87216199846	1.781624066593
1915	3150.60166901789	1.78273554911608
1916	3139.80088559338	1.78384703163916
1917	3128.96576143631	1.78495851416225
1918	3128.60031630269	1.78606999668533
1919	3117.79372405927	1.78718147920841
1920	3127.89597503132	1.7882929617315
1921	3096.1746215068	1.78940444425458
1922	3116.71208533845	1.79051592677766
1923	3137.24753371249	1.79162740930075
1924	3178.69176088666	1.79273889182383
1925	3199.22312907462	1.79385037434692
1926	3198.84162155429	1.79496185687
1927	3208.92964728498	1.79607333939308
1928	3208.54395869352	1.79718482191617
1929	3218.59534912486	1.79829630443925
1930	3218.205410351	1.79940778696233
1931	3217.81332009226	1.80051926948542
1932	3206.94744525136	1.8016307520085
1933	3196.11180287794	1.80274223453158
1934	3185.24153499465	1.80385371705467
1935	3163.92984762441	1.80496519957775
1936	3142.61591748288	1.80607668210083
1937	3142.21053631807	1.80718816462392
1938	3110.45286841882	1.808299647147
1939	3120.48210186863	1.80941112967009
1940	3130.54143562576	1.81052261219317
1941	3140.59843008696	1.81163409471625
1942	3150.62064542433	1.81274557723934
1943	3160.67290116636	1.81385705976242
1944	3181.16195240648	1.8149685422855
1945	3201.64858310441	1.81608002480859
1946	3190.75034649842	1.81719150733167
1947	3221.67126855775	1.81745683651499
1948	3221.2397006518	1.81772216569832
1949	3220.80562715104	1.81798749488164
1950	3230.80822155182	1.81825282406496
1951	3209.45826033171	1.81851815324829
1952	3209.01653771646	1.81878348243161
1953	3219.04383566366	1.81904881161493
1954	3208.12528551887	1.81931414079825
1955	3228.58652042957	1.81957946998158
1956	3196.78427443218	1.8198447991649
1957	3185.89015101941	1.82011012834822
1958	3174.9608956704	1.82037545753155
1959	3153.58970854147	1.82064078671487
1960	3142.68737563826	1.82090611589819
1961	3131.74983694487	1.82117144508152
1962	3120.80948710946	1.82143677426484
1963	3120.33791585535	1.82170210344816
1964	3109.42428673214	1.82196743263148
1965	3129.85777497992	1.82223276181481
1966	3150.28834813411	1.82249809099813
1967	3160.27678402803	1.82276342018145
1968	3170.26225092658	1.82302874936478
1969	3180.21230151857	1.8232940785481
1970	3179.72013249591	1.82355940773142
1971	3189.69652634688	1.82382473691475
1972	3210.10903472615	1.82409006609807
1973	3220.04681817213	1.82435539528139
1974	3198.63145672361	1.82462072446471
1975	3198.12373743801	1.82488605364804
1976	3187.14120451163	1.82515138283136
1977	3176.15544286808	1.82541671201468
1978	3175.63803704659	1.82568204119801
1979	3175.11734071227	1.82594737038133
1980	3153.68251175315	1.82621269956465
1981	3111.33351827631	1.82647802874798
1982	3100.36356446536	1.8267433579313
1983	3078.91857649593	1.82700868711462
1984	3057.47013646828	1.82727401629794
1985	3046.48982605296	1.82753934548127
1986	3014.59518537804	1.82780467466459
1987	2972.22537537207	1.82807000384791
1988	2940.32359161568	1.82833533303124
1989	2929.29657426634	1.82860066221456
1990	2949.64832259975	1.82886599139788
1991	2959.52475920886	1.8291313205812
1992	2969.39746255252	1.82939664976453
1993	2958.35558473598	1.82966197894785
1994	2957.78151385275	1.82992730813117
1995	2967.64279176483	1.8301926373145
1996	2998.44341478418	1.83045796649782
1997	2997.85768724866	1.83072329568114
1998	2986.82879979504	1.83098862486447
[truncated: 401 more rows]
