# Supplementary material for: Mechanics of Drosophila wing deployment
Source: Nat Commun. 2024 Dec 11;15:10577. doi: 10.1038/s41467-024-54527-0 (PMC11634967; doi:10.1038/s41467-024-54527-0)
Supplement: Supplementary file 18 — Source data [file 41467_2024_54527_MOESM18_ESM.zip › source_data/figS13/figS13iv.txt]

t_s	P_Pa	lambda
0	403.503842902873	1.11037479705541
1	306.818755105057	1.11037479705541
2	364.869801615307	1.11037479705541
3	348.269504815393	1.11037479705541
4	360.543802168166	1.11037479705541
5	382.040486632003	1.11037479705541
6	403.53717109584	1.11037479705541
7	435.765533695112	1.11037479705541
8	425.00052736671	1.11037479705541
9	403.503842902873	1.11037479705541
10	403.503842902873	1.11037479705541
11	414.268849231275	1.11037479705541
12	425.033855559677	1.11037479705541
13	414.302177424242	1.11037479705541
14	403.570499288807	1.11037479705541
15	414.33550561721	1.11037479705541
16	392.838821153373	1.11037479705541
17	382.107143017938	1.11037479705541
18	403.603827481775	1.11037479705541
19	371.375464882503	1.11037479705541
20	392.87214934634	1.11037479705541
21	360.6104585541	1.11037479705541
22	360.610458554101	1.11037479705541
23	349.845452225699	1.11037479705541
24	317.583761433459	1.11037479705541
25	296.087076969622	1.11037479705541
26	306.818755105057	1.11037479705541
27	296.087076969622	1.11037479705541
28	317.583761433459	1.11037479705541
29	306.818755105057	1.11037479705541
30	306.818755105057	1.11037479705541
31	285.32207064122	1.11037479705541
32	263.825386177383	1.11037479705541
33	285.32207064122	1.11037479705541
34	274.590392505785	1.11037479705541
35	253.093708041948	1.11037479705541
36	285.32207064122	1.11037479705541
37	285.32207064122	1.11037479705541
38	274.590392505785	1.11037479705541
39	306.852083298024	1.11037479705541
40	371.342136689536	1.11037479705541
41	414.33550561721	1.11037479705541
42	446.597196409449	1.11037479705541
43	521.818927936395	1.11037479705541
44	586.308981327906	1.11037479705541
45	586.308981327906	1.11037479705541
46	629.30235025558	1.11037479705541
47	672.295719183255	1.11037479705541
48	650.799034719417	1.11037479705541
49	597.040659463341	1.11037479705541
50	564.812296864069	1.11037479705541
51	543.315612400232	1.11037479705541
52	564.812296864069	1.11037479705541
53	607.805665791743	1.11037479705541
54	672.295719183255	1.11037479705541
55	790.510819637875	1.11037479705541
56	876.497557493223	1.11037479705541
57	1048.47103320392	1.11037479705541
58	1188.21614631534	1.11037479705541
59	1317.19625309837	1.11037479705541
60	1424.67967541755	1.11037479705541
61	1499.93473513746	1.11037479705541
62	1521.4314196013	1.11037479705541
63	1564.43462201231	1.11037479705541
64	1532.20625941304	1.11037479705541
65	1553.70294387688	1.11037479705541
66	1510.7095749492	1.11037479705541
67	1521.45108656797	1.11037479705541
68	1521.45108656797	1.11037479705541
69	1521.45108656797	1.11037479705541
70	1489.18939577573	1.11037479705541
71	1499.95440210413	1.11037479705541
72	1489.21289048537	1.11037479705541
73	1489.21289048536	1.11037479705541
74	1499.9445686208	1.11037479705541
75	1499.9445686208	1.11037479705541
76	1489.20305700203	1.11037479705541
77	1467.70637253819	1.11037479705541
78	1446.20968807436	1.11037479705541
79	1446.20968807436	1.11037479705541
80	1456.95119969313	1.11037479705541
81	1456.95119969313	1.11037479705541
82	1456.95119969313	1.11037479705541
83	1424.72283709385	1.11037479705541
84	1467.71620602153	1.11037479705541
85	1478.4577176403	1.11037479705541
86	1489.18939577573	1.11037479705541
87	1532.18276470341	1.11037479705541
88	1542.94777103181	1.11037479705541
89	1510.7095749492	1.11037479705541
90	1499.9445686208	1.11037479705541
91	1510.68608023957	1.11037479705541
92	1499.92107391117	1.11037479705541
93	1456.92770498349	1.11037479705541
94	1446.18619336472	1.11037479705541
95	1478.44788415696	1.11037479705541
96	1456.95119969313	1.11037479705541
97	1456.95119969313	1.11037479705541
98	1456.95119969313	1.11037479705541
99	1467.71620602153	1.11037479705541
100	1456.97469440276	1.11037479705541
101	1467.73970073116	1.11037479705541
102	1467.73970073116	1.11037479705541
103	1446.24301626732	1.11037479705541
104	1403.24964733965	1.11037479705541
105	1392.48464101125	1.11037479705541
106	1381.71963468284	1.11037479705541
107	1360.22295021901	1.11037479705541
108	1317.22958129133	1.11037479705541
109	1252.73952789982	1.11037479705541
110	1220.47783710758	1.11037479705541
111	1188.21614631534	1.11037479705541
112	1166.71946185151	1.11037479705541
113	1155.9544555231	1.11037479705541
114	1134.45777105927	1.11037479705541
115	1112.96108659543	1.11037479705541
116	1112.96108659543	1.11068151449276
117	1102.19608026703	1.11098823193011
118	1112.92775840246	1.11129494936745
119	1091.43107393863	1.1116016668048
120	1112.92775840246	1.11190838424215
121	1112.92775840246	1.1122151016795
122	1080.69939580319	1.11252181911685
123	1080.69939580319	1.1128285365542
124	1059.20271133935	1.11313525399155
125	1048.43770501095	1.1134419714289
126	1059.20271133935	1.11374868886624
127	1059.20271133935	1.11405540630359
128	1080.69939580319	1.11436212374094
129	1059.20271133935	1.11466884117829
130	1037.70602687552	1.11497555861564
131	1080.69939580319	1.11528227605299
132	1037.70602687552	1.11558899349034
133	1026.97434874008	1.11589571092768
134	1016.24267060465	1.11620242836503
135	983.980979812408	1.11650914580238
136	973.249301676973	1.11583759352813
137	962.517623541538	1.11516604125388
138	930.289260942266	1.11449448897963
139	930.289260942266	1.11382293670538
140	908.792576478429	1.11315138443113
141	930.289260942266	1.11247983215688
142	951.785945406103	1.11180827988263
143	973.28262986994	1.11113672760838
144	1005.54432066218	1.11046517533413
145	1005.54432066218	1.10979362305988
146	984.047636198343	1.10912207078563
147	994.779314333777	1.10845051851138
148	1005.51099246921	1.10777896623713
149	984.014308005375	1.10710741396288
150	984.014308005376	1.10643586168863
151	984.014308005375	1.10576430941438
152	962.517623541539	1.10509275714013
153	951.752617213136	1.10442120486588
154	951.752617213136	1.10374965259163
155	943.001863656353	1.10307810031738
156	934.257818211854	1.10135537133212
157	925.487676933339	1.09963264234686
158	938.155306662343	1.0979099133616
159	940.066170330293	1.09618718437635
160	931.187424274974	1.09446445539109
161	943.781231422004	1.09274172640583
162	956.384695630497	1.09101899742057
163	968.931609020169	1.08929626843531
164	981.489065223048	1.08757353945005
165	993.990834190867	1.08585081046479
166	1006.4706598839	1.08412808147953
167	1008.19726968926	1.08240535249427
168	1009.90273733373	1.08068262350901
169	1000.85577064425	1.07895989452375
170	991.788424380829	1.07723716553849
171	993.432744246367	1.07551443655323
172	973.560726422583	1.07379170756797
173	942.904399300416	1.07206897858271
174	933.759123846824	1.07034624959746
175	901.800836543989	1.0686235206122
176	912.83537243967	1.06913022714317
177	891.607673466381	1.06963693367414
178	870.379432062123	1.07014364020512
179	849.150649866028	1.07065034673609
180	838.653006646062	1.07115705326706
181	860.416516685	1.07166375979804
182	914.44118160228	1.07217046632901
183	903.941930634123	1.07267717285998
184	914.938831435317	1.07318387939096
185	893.706838542791	1.07369058592193
186	883.239322477858	1.07419729245291
187	894.234634770254	1.07470399898388
188	926.726105193875	1.07521070551485
189	916.257010124802	1.07571741204583
190	927.284076329927	1.0762241185768
191	916.780608250715	1.07673082510777
192	938.538310892102	1.07723753163875
193	949.563816876125	1.07774423816972
194	928.327115089541	1.07825094470069
195	960.814944925138	1.07875765123167
196	950.342220116448	1.07875341452171
197	929.103976595067	1.07874917781176
198	929.361906672493	1.07874494110181
199	897.357636605908	1.07874070439185
200	876.117865023243	1.0787364676819
201	865.642593425844	1.07873223097195
202	855.133488787776	1.07872799426199
203	855.388887119961	1.07872375755204
204	855.643783577694	1.07871952084209
205	866.629857774283	1.07871528413213
206	866.883754910932	1.07871104742218
207	845.640470125546	1.07870681071222
208	835.161695670933	1.07870257400227
209	835.414104808977	1.07869833729232
210	814.169336389579	1.07869410058236
211	792.924076320089	1.07868986387241
212	782.410004173826	1.07868562716246
213	771.928771440607	1.0786813904525
214	782.943735818009	1.07867715374255
215	772.461529799521	1.07867291703259
216	772.710517400056	1.0799679117149
217	772.959021894327	1.0812629063972
218	783.972051015417	1.08255790107951
219	794.951271641199	1.08385289576181
220	805.963341551432	1.08514789044412
221	838.471618405426	1.08644288512642
222	827.952722001779	1.08773787980873
223	838.93003530271	1.08903287449103
224	860.671881545214	1.09032786917334
225	871.648249439634	1.09162286385564
226	882.624146676256	1.09291785853795
227	882.867896476299	1.09421285322025
228	893.876184655043	1.09550784790256
229	915.615684365779	1.09680284258486
230	915.858034350336	1.09809783726716
231	916.099920408516	1.09939283194947
232	894.844659407338	1.10068782663177
233	884.320615271843	1.10198282131408
234	895.32612384411	1.10327781599638
235	917.062851918441	1.10457281067869
236	917.302438206221	1.10384291165155
237	928.273246612394	1.10311301262441
238	928.511922166792	1.10238311359727
239	939.481822436046	1.10165321457012
240	982.712961367804	1.10092331554298
241	1015.21197132034	1.10019341651584
242	1026.21384724633	1.0994635174887
243	1026.45026855743	1.09873361846156
244	1037.45124918185	1.09800371943442
245	1042.04568612407	1.09727382040728
246	1046.36374495806	1.09654392138014
247	1050.31471920475	1.095814022353
248	1053.9386588564	1.09508412332586
249	1046.40771778727	1.09435422429872
250	1038.45407784943	1.09362432527157
251	1062.26948600649	1.09289442624443
252	1107.08129371517	1.09216452721729
253	1108.35345516239	1.09143462819015
254	1098.29585290291	1.09070472916301
255	1098.0839702398	1.08997483013587
256	1108.63682015487	1.08924493110873
257	1097.65938313207	1.08851503208159
258	1086.71499948892	1.08778513305445
259	1075.73701230586	1.08705523402731
260	1075.52375556927	1.08632533500017
261	1021.58517535125	1.08559543597303
262	999.874680776399	1.08486553694588
263	1031.92228396235	1.08413563791874
264	1053.20460278404	1.0834057388916
265	1053.06153762399	1.08267583986446
266	1085.18003928291	1.08060894386785
267	1095.76840415053	1.07854204787124
268	1095.62496658674	1.07647515187463
269	1095.48140456519	1.07440825587802
270	1127.5660805231	1.0723413598814
271	1148.91895356344	1.07027446388479
272	1138.01001086676	1.06820756788818
273	1127.10094306243	1.06614067189157
274	1148.45344077948	1.06407377589496
275	1126.81244413455	1.06200687989835
276	1115.93632821994	1.05993998390173
277	1126.55677100707	1.05787308790512
278	1137.17708786777	1.05580619190851
279	1137.03227230902	1.0537392959119
280	1126.15565235891	1.05167239991529
281	1115.27890598767	1.04960550391868
282	1093.63702670144	1.04753860792207
283	1082.72669879829	1.04547171192545
284	1082.58125030514	1.04340481592884
285	1082.43567472724	1.04133791993223
286	1082.28997189795	1.03927102393562
287	1071.37913532197	1.03720412793901
288	1049.73649302503	1.0351372319424
289	1038.8254011105	1.03307033594578
290	1027.91418127514	1.03100343994917
291	1027.76783967926	1.02893654395256
292	1027.62136982606	1.02686964795595
293	984.481402619192	1.02480275195934
294	973.569669416612	1.02273585596273
295	941.418035842393	1.02066895996612
296	930.796342566518	1.0186020639695
297	920.174577003519	1.01653516797289
298	931.049423688475	1.01446827197628
299	941.924198228697	1.01240137597967
300	931.302216231405	1.01033447998306
301	942.176846695233	1.00826758398645
302	963.783083362649	1.00620068798983
303	974.657570033558	1.00413379199322
304	996.263663049514	1.00206689599661
305	985.607993553432	1
306	996.448936871888	1.00542506763566
307	996.558130476013	1.01085013527133
308	1007.39893070699	1.01627520290699
309	996.742975035773	1.02170027054265
310	953.858585397051	1.02712533817831
311	953.967493387809	1.03255040581398
312	943.311323821918	1.03797547344964
313	954.185095754437	1.0434005410853
314	965.058796598327	1.04882560872096
315	986.538763453291	1.05425067635663
316	997.253722298677	1.05967574399229
317	975.740316863363	1.06510081162795
318	1007.98528500244	1.07052587926361
319	1029.46524513118	1.07595094689928
320	1050.94520357773	1.08137601453494
321	1061.6934822064	1.0868010821706
322	1061.67675282397	1.09222614980626
323	1061.66002175859	1.09765121744193
324	1061.64328901001	1.10307628507759
325	1061.62655457796	1.10850135271325
326	1072.3748247906	1.11541960220328
327	1093.85477145471	1.12233785169331
328	1104.5697101062	1.12925610118334
329	1126.04965340161	1.13617435067337
330	1158.26127314772	1.14309260016341
331	1168.97620674501	1.15001084965344
332	1190.45614498547	1.15692909914347
333	1190.43939707659	1.1638473486335
334	1190.42264748197	1.17076559812353
335	1222.63425880062	1.17768384761356
336	1222.61750583373	1.18460209710359
337	1244.09743564417	1.19152034659362
338	1244.08067930401	1.19843859608365
339	1244.06392127683	1.20535684557368
340	1233.31548342693	1.21227509506371
341	1211.8020375611	1.21919334455374
342	1222.55028079973	1.22611159404377
343	1222.53351602191	1.2330298435338
344	1211.78507142036	1.23994809302383
345	1190.27161880186	1.24686634251386
346	1168.75816449455	1.25378459200389
347	1147.24470849818	1.26070284149392
348	1136.4962571409	1.26762109098395
349	1147.21116036492	1.27453934047398
350	1157.92606189911	1.28145758996402
351	1157.90928360778	1.28837583945405
352	1157.89250362611	1.29529408894408
353	1157.87572195385	1.30221233843411
354	1168.59061672618	1.30913058792414
355	1168.57383167197	1.31604883741417
356	1179.28872306183	1.3229670869042
357	1168.50692829624	1.32988533639423
358	1168.49013816718	1.33680358588426
359	1157.74166821056	1.34372183537429
360	1136.22819023315	1.35064008486432
361	1114.71471056311	1.35755833435435
362	1114.69791366401	1.36447658384438
363	1093.18443060792	1.37139483333441
364	1103.93263665067	1.37831308282444
365	1093.18415653591	1.38523133231447
366	1093.16735286267	1.3921495818045
367	1093.15054749526	1.39906783129453
368	1093.13374043341	1.40598608078456
369	1082.35192534848	1.41290433027459
370	1103.83179936084	1.41982257976463
371	1082.31830275032	1.42674082925466
372	1103.79817337203	1.43365907874469
373	1114.51303596962	1.44057732823472
374	1125.22789687124	1.44749557772475
375	1135.9760842696	1.45441382721478
376	1125.22758550764	1.45669636982016
377	1135.94244131981	1.45897891242554
378	1168.18730809179	1.46126145503092
379	1178.93548870268	1.4635439976363
380	1189.65033942309	1.46582654024168
381	1189.6335103103	1.46810908284706
382	1146.62331057181	1.47039162545244
383	1135.87479992729	1.47267416805782
384	1114.36128125582	1.4749567106632
385	1125.07612348483	1.47723925326858
386	1114.32760774391	1.47952179587396
387	1092.81408397529	1.48180433847934
388	1082.03223664253	1.48408688108472
389	1082.01539393835	1.4863694236901
390	1060.50186507026	1.48865196629548
391	1071.25002529406	1.49093450890086
392	1060.46817116046	1.49321705150624
393	1071.18299978985	1.49549959411162
394	1071.16614858269	1.497782136717
395	1071.14929567417	1.50006467932238
396	1071.13244106401	1.50074848937455
397	1060.38390661654	1.50143229942673
398	1081.8637330662	1.5021161094789
399	1114.10856414186	1.50279991953107
400	1114.09170272262	1.50348372958324
401	1124.83984592887	1.50416753963541
402	1146.31966556738	1.50485134968758
403	1146.30279903862	1.50553515973976
404	1157.01760894161	1.50621896979193
405	1146.23573267681	1.5069027798441
406	1178.44722363548	1.50758658989627
407	1189.19535661881	1.50827039994844
408	1178.41347524062	1.50895421000061
409	1199.89328294969	1.50963802005279
410	1232.10476708895	1.51032183010496
411	1210.59120245961	1.51100564015713
412	1199.84264245291	1.5116894502093
413	1199.82575887563	1.51237326026147
414	1232.07056438431	1.51305707031364
415	1221.32199925879	1.51374088036582
416	1210.54010423352	1.51340431777158
417	1232.01989829343	1.51306775517734
418	1232.00300618219	1.5127311925831
419	1210.48942789955	1.51239462998887
420	1199.74085423749	1.51205806739463
421	1242.71732593045	1.51172150480039
422	1242.70042698739	1.51138494220616
423	1242.68352633573	1.51104837961192
424	1221.16993951137	1.51071181701768
425	1188.92467284245	1.51037525442345
426	1156.67940446415	1.51003869182921
427	1156.66249697549	1.50970212923497
428	1188.90727856916	1.50936556664074
429	1188.89036766043	1.5090290040465
430	1167.37677057745	1.50869244145226
431	1178.12486257603	1.50835587885803
432	1167.34294020687	1.50801931626379
433	1167.32602245491	1.50768275366955
434	1167.30910299149	1.50734619107532
435	1156.52717548796	1.50700962848108
436	1145.74524627245	1.50667306588684
437	1102.73495274543	1.50633650329261
438	1102.71802643359	1.50599994069837
439	1070.43940761675	1.50566337810413
440	1038.1607870869	1.50532681550989
441	1016.64717117218	1.50499025291566
442	1005.86523167935	1.50465369032142
443	1005.84829680113	1.50431712772718
444	1016.59636653725	1.50398056513295
445	1027.39282517277	1.50364400253871
446	1027.42427156891	1.50330743994447
447	1016.69070572733	1.50297087735024
448	1048.98383109875	1.502634314756
449	1070.51194423579	1.50229775216176
450	1092.04005146851	1.50196118956753
451	1102.83647466315	1.50162462697329
452	1102.86788562839	1.50128806437905
453	1113.63096882975	1.50095150178482
454	1092.16568353416	1.50061493919058
455	1113.69376127025	1.50027837659634
456	1113.72514864815	1.49994181400211
457	1092.25984566954	1.49960525140787
458	1081.5595431283	1.49926868881363
459	1060.0942283693	1.49893212621939
460	1049.36058585802	1.49859556362516
461	1038.62693746069	1.49825900103092
462	1027.92661137194	1.49792243843668
463	1017.19295120748	1.49758587584245
464	984.962600698109	1.49724931324821
465	995.758941429949	1.49691275065397
466	985.025263627212	1.4978003194198
467	985.056586276759	1.49868788818563
468	995.852909380242	1.49957545695146
469	1028.14591107475	1.50046302571729
470	1049.67390056969	1.50135059448312
471	1038.94019340289	1.50223816324895
472	1038.97148669663	1.50312573201478
473	1049.76778045256	1.50401330078061
474	1049.79906201553	1.50490086954644
475	1060.59534404399	1.50578843831227
476	1071.35829201822	1.5066760070781
477	1103.61791859667	1.50756357584393
478	1092.88417038948	1.50845114460976
479	1103.68042898276	1.50933871337559
480	1125.20835985681	1.51022628214142
481	1136.00460674239	1.51111385090725
482	1136.03584144819	1.51200141967308
483	1157.56375476807	1.51288898843891
484	1168.32665591145	1.51377655720474
485	1157.62619493751	1.51466412597057
486	1136.16072179034	1.5155516947364
487	1125.46024912841	1.51643926350223
488	1103.99476429654	1.51732683226806
489	1104.02595808861	1.51821440103389
490	1104.05714604243	1.51910196979972
491	1104.08832815963	1.51998953856555
492	1093.35449811345	1.52087710733138
493	1082.6539904269	1.52176467609721
494	1082.68515504409	1.52265224486304
495	1082.71631383121	1.52353981362887
496	1104.24415125373	1.5244273823947
497	1104.27529838562	1.52531495116053
498	1104.30643969236	1.52620251992636
499	1115.069253311	1.52709008869219
500	1125.83206110775	1.52797765745802
501	1136.6281912772	1.52886522622385
502	1158.15599376346	1.52975279498968
503	1190.41546856817	1.53064036375551
504	1179.71489682279	1.53152793252134
505	1179.74599739912	1.53241550128717
506	1201.27377662718	1.533303070053
507	1201.30486558093	1.53419063881883
508	1222.83263318967	1.53507820758466
509	1212.13203239191	1.53596577635049
510	1201.39809759559	1.53685334511632
511	1201.42916332371	1.53774091388215
512	1190.72854511406	1.53862848264798
513	1212.25628370296	1.53951605141381
514	1201.52232570053	1.54040362017964
515	1179.96353878566	1.54129118894547
516	1179.90141313176	1.54154869239113
517	1169.10758612656	1.54180619583678
518	1179.77709216335	1.54206369928244
519	1168.98321868736	1.54232120272809
520	1158.15599376346	1.54257870617375
521	1158.09375189999	1.5428362096194
522	1158.03148675547	1.54309371306506
523	1168.73420464524	1.54335121651071
524	1179.40357103487	1.54360871995637
525	1168.60955783337	1.54386622340202
526	1147.0505149701	1.54412372684768
527	1146.98813322421	1.54438123029333
528	1157.65740625418	1.54463873373899
529	1157.59497777602	1.54489623718464
530	1136.03584144819	1.5451537406303
531	1135.97336618521	1.54541124407595
532	1125.14586118171	1.54566874752161
533	1135.84834540973	1.54592625096726
534	1178.77916879855	1.54618375441292
535	1178.71659980805	1.54644125785857
536	1178.65400735272	1.54669876130423
537	1178.59139141934	1.54695626474988
538	1189.29375832311	1.54721376819553
539	1199.96277352945	1.54747127164119
540	1221.39677154647	1.54772877508684
541	1253.59575236096	1.5479862785325
542	1253.533018839	1.54824378197815
543	1221.20857096734	1.54850128542381
544	1264.13915924486	1.54875878886946
545	1274.84136133909	1.54901629231512
546	1285.54353983601	1.54927379576077
547	1274.71568206552	1.54953129920643
548	1285.41781332792	1.54978880265208
549	1263.85823016083	1.55004630609774
550	1242.29862334317	1.55030380954339
551	1242.23567732542	1.55056131298905
552	1242.17270763041	1.5508188164347
553	1231.34470791637	1.55107631988036
554	1242.01336896216	1.55133382332601
555	1220.4536436913	1.55159132677167
556	1231.1555854819	1.55184883021732
557	1231.09249719992	1.55210633366298
558	1241.76106329578	1.55236383710863
559	1241.69792748519	1.55262134055429
560	1252.3664460256	1.55287884399994
561	1273.79994709652	1.5531363474456
562	1252.24005542842	1.55339385089125
563	1230.68013993552	1.55365135433691
564	1252.11356953201	1.55390885778256
565	1230.55360634908	1.55416636122822
566	1251.98698822856	1.55426712483861
567	1241.19198363002	1.554367888449
568	1241.12863327463	1.55446865205939
569	1230.33358087802	1.55456941566978
570	1219.53850456209	1.55467017928016
571	1240.97176691255	1.55477094289055
572	1240.90832085274	1.55487170650094
573	1230.07984450454	1.55497247011133
574	1230.01635051118	1.55507323372172
575	1219.18782620226	1.55517399733211
576	1229.85596235643	1.5552747609425
577	1208.29571189697	1.55537552455289
578	1197.46711554498	1.55547628816328
579	1197.40350147979	1.55557705177367
580	1186.60818522394	1.55567781538406
581	1208.04120749847	1.55577857899445
582	1218.74252755504	1.55587934260484
583	1250.90717978626	1.55598010621523
584	1240.1117671729	1.55608086982562
585	1250.8767735013	1.55618163343601
586	1261.60845163674	1.5562823970464
587	1304.61165404775	1.55638316065679
588	1283.11496958391	1.55648392426718
589	1283.11496958391	1.55658468787757
590	1272.38329144847	1.55668545148796
591	1250.88660698464	1.55678621509834
592	1250.88660698464	1.55688697870873
593	1240.12160065623	1.55698774231912
594	1240.12160065623	1.55708850592951
595	1261.61828512007	1.5571892695399
596	1218.61508270906	1.55729003315029
597	1229.3467608445	1.55739079676068
598	1240.07843897993	1.55749156037107
599	1261.57512344377	1.55759232398146
600	1250.81011711537	1.55769308759185
601	1240.07843897993	1.55779385120224
602	1250.84344530833	1.55789461481263
603	1207.85007638066	1.55799537842302
604	1197.11839824523	1.55809614203341
605	1207.88340457363	1.5581969056438
606	1218.64841090203	1.55829766925419
607	1218.64841090203	1.55839843286458
608	1207.88340457363	1.55849919647497
609	1240.14509536587	1.55859996008536
610	1229.38008903746	1.55870072369575
611	1250.8767735013	1.55880148730614
612	1283.10513610057	1.55890225091652
613	1293.83681423601	1.55900301452691
614	1293.83681423601	1.5591037781373
615	1293.83681423601	1.55920454174769
616	1293.83681423601	1.55930530535808
617	1272.34012977217	1.55940606896847
618	1250.84344530833	1.55950683257886
619	1250.84344530833	1.55960759618925
620	1186.35339191682	1.55970835979964
621	1175.62171378139	1.55980912341003
622	1154.12502931755	1.55990988702042
623	1132.62834485371	1.56001065063081
624	1121.86333852531	1.5601114142412
625	1089.63497592604	1.56021217785159
626	1089.63497592604	1.56031294146198
627	1100.36665406148	1.56041370507237
628	1111.13166038988	1.56051446868276
629	1154.12502931755	1.56061523229315
630	1164.85670745299	1.56071599590354
631	1154.12502931755	1.56081675951393
632	1175.62171378139	1.56091752312432
633	1154.12502931755	1.5610182867347
634	1175.62171378139	1.56111905034509
635	1197.11839824523	1.56121981395548
636	1197.11839824523	1.56132057756587
637	1207.85007638066	1.56142134117626
638	1207.85007638066	1.56152210478665
639	1197.11839824523	1.56162286839704
640	1229.3467608445	1.56172363200743
641	1240.07843897993	1.56182439561782
642	1304.57832585478	1.56192515922821
643	1304.57832585478	1.5620259228386
644	1304.57832585478	1.56212668644899
645	1315.34333218318	1.56222745005938
646	1293.84664771934	1.56232821366977
647	1293.84664771934	1.56242897728016
648	1315.34333218318	1.56252974089055
649	1326.10833851158	1.56263050450094
650	1326.10833851158	1.56273126811133
651	1293.87014242898	1.56283203172172
652	1304.60182056441	1.56293279533211
653	1293.87014242898	1.5630335589425
654	1293.87014242898	1.56313432255288
655	1304.63514875738	1.56323508616327
656	1315.36682689281	1.56333584977366
657	1304.60182056441	1.56343661338405
658	1283.10513610057	1.56353737699444
659	1293.87014242898	1.56363814060483
660	1304.60182056441	1.56373890421522
661	1315.36682689281	1.56383966782561
662	1336.86351135665	1.563940431436
663	1336.86351135665	1.56404119504639
664	1369.10170743926	1.56414195865678
665	1379.86671376766	1.56424272226717
666	1369.13503563222	1.56424966017071
667	1369.13503563222	1.56425659807426
668	1347.63835116839	1.5642635359778
669	1336.90667303295	1.56427047388134
670	1293.91330410528	1.56427741178489
671	1293.91330410528	1.56428434968843
672	1283.14829777688	1.56429128759197
673	1229.41341723043	1.56429822549552
674	1186.42004830276	1.56430516339906
675	1197.15172643819	1.5643121013026
676	1197.15172643819	1.56431903920615
677	1218.64841090203	1.56432597710969
678	1229.38008903746	1.56433291501323
679	1261.60845163674	1.56433985291677
680	1240.1117671729	1.56434679082032
681	1250.8767735013	1.56435372872386
682	1272.37345796514	1.5643606666274
683	1304.60182056441	1.56436760453095
684	1293.87014242898	1.56437454243449
685	1304.60182056441	1.56438148033803
686	1293.83681423601	1.56438841824158
687	1304.60182056441	1.56439535614512
688	1293.87014242898	1.56440229404866
689	1304.60182056441	1.56440923195221
690	1326.09850502825	1.56441616985575
691	1347.59518949208	1.56442310775929
692	1347.59518949208	1.56443004566284
693	1347.59518949208	1.56443698356638
694	1358.36019582049	1.56444392146992
695	1369.12520214889	1.56445085937347
696	1369.12520214889	1.56445779727701
697	1358.36019582049	1.56446473518055
698	1347.62851768505	1.5644716730841
699	1347.62851768505	1.56447861098764
700	1336.86351135665	1.56448554889118
701	1326.13183322121	1.56449248679473
702	1326.13183322121	1.56449942469827
703	1326.13183322121	1.56450636260181
704	1293.87014242898	1.56451330050536
705	1293.87014242898	1.5645202384089
706	1315.36682689281	1.56452717631244
707	1326.09850502825	1.56453411421599
708	1315.33349869985	1.56454105211953
709	1347.59518949208	1.56454799002307
710	1369.09187395592	1.56455492792662
711	1369.09187395592	1.56456186583016
712	1379.83338557469	1.5645688037337
713	1390.59839190309	1.56457574163725
714	1358.33670111085	1.56458267954079
715	1336.84001664702	1.56458961744433
716	1283.11496958391	1.56459655534788
717	1218.6249161924	1.56460349325142
718	1100.37648754481	1.56461043115496
719	982.128058897223	1.56461736905851
720	885.376314713472	1.56462430696205
721	756.386374447115	1.56463124486559
722	670.399636591767	1.56463818276913
723	562.916214272581	1.56464512067268
724	455.432791953396	1.56465205857622
725	369.446054098048	1.56465899647976
726	304.956000706537	1.56466593438331
727	261.962631778863	1.56467287228685
728	240.465947315025	1.56467981019039
729	218.969262851189	1.56468674809394
730	208.237584715754	1.56469368599748
731	175.975893923514	1.56470062390102
732	154.479209459677	1.56470756180457
733	143.747531324242	1.56471449970811
734	165.244215788079	1.56472143761165
735	165.244215788079	1.5647283755152
736	143.747531324242	1.56473531341874
737	133.015853188807	1.56474225132228
738	143.78085951721	1.56474918922583
739	122.284175053372	1.56475612712937
740	122.284175053373	1.56476306503291
741	122.284175053373	1.56477000293646
742	122.284175053373	1.56477694084
743	90.0224842611332	1.56478387874354
744	90.0224842611333	1.56479081664709
745	100.787490589535	1.56479775455063
746	100.787490589535	1.56480469245417
747	79.2908061256983	1.56481163035772
748	47.0291153334591	1.56481856826126
749	36.2974371980242	1.5648255061648
750	36.2974371980242	1.56483244406835
751	47.0291153334591	1.56483938197189
752	57.7941216618613	1.56484631987543
753	36.2974371980242	1.56485325777898
754	14.8007527341871	1.56486019568252
755	25.532430869622	1.56486713358606
756	25.532430869622	1.56487407148961
757	47.0291153334591	1.56488100939315
758	36.264109005057	1.56488794729669
759	47.0291153334591	1.56489488520023
760	25.532430869622	1.56490182310378
761	25.5324308696221	1.56490876100732
762	25.5324308696221	1.56491569891086
763	47.0291153334591	1.56492263681441
764	4.03574640578495	1.56492957471795
765	4.03574640578495	1.56493651262149
766	14.8007527341871	1.56494345052504
767	25.5657590625892	1.56495038842858
768	25.5657590625892	1.56495732633212
769	47.0624435264263	1.56496426423567
770	36.2974371980242	1.56497120213921
771	57.7941216618613	1.56497814004275
772	68.5257997972962	1.5649850779463
773	111.51916872497	1.56499201584984
774	122.250846860405	1.56499895375338
775	122.250846860405	1.56500589165693
776	122.250846860405	1.56501282956047
777	132.98252499584	1.56501976746401
778	132.98252499584	1.56502670536756
779	154.479209459677	1.5650336432711
780	132.98252499584	1.56504058117464
781	143.747531324242	1.56504751907819
782	133.015853188807	1.56505445698173
783	133.015853188807	1.56506139488527
784	154.512537652644	1.56506833278882
785	165.244215788079	1.56507527069236
786	165.244215788079	1.5650822085959
787	165.244215788079	1.56508914649945
788	143.747531324242	1.56509608440299
789	154.512537652644	1.56510302230653
790	143.747531324242	1.56510996021008
791	154.479209459677	1.56511689811362
792	154.479209459677	1.56512383601716
793	122.217518667438	1.56513077392071
794	89.9891560681661	1.56513771182425
795	100.754162396568	1.56514464972779
796	68.5257997972962	1.56515158763134
797	79.2908061256983	1.56515852553488
798	68.5257997972962	1.56516546343842
799	57.7941216618613	1.56517240134197
800	47.0624435264263	1.56517933924551
801	47.0624435264264	1.56518627714905
802	47.0624435264264	1.56519321505259
803	47.0624435264263	1.56520015295614
804	36.2974371980242	1.56520709085968
805	57.7941216618613	1.56521402876322
806	68.5257997972962	1.56522096666677
807	90.0224842611333	1.56522790457031
808	79.2574779327311	1.56523484247385
809	79.2574779327311	1.5652417803774
810	68.5257997972963	1.56524871828094
811	79.2908061256984	1.56525565618448
812	111.51916872497	1.56526259408803
813	79.2908061256983	1.56526953199157
814	68.5257997972962	1.56527646989511
815	57.7941216618613	1.56528340779866
816	57.7941216618613	1.5652903457022
817	68.5591279902634	1.56529728360574
818	68.5591279902634	1.56530422150929
819	57.7941216618613	1.56531115941283
820	57.7941216618613	1.56531809731637
821	68.5591279902634	1.56532503521992
822	79.2908061256983	1.56533197312346
823	100.787490589535	1.565338911027
824	90.0224842611332	1.56534584893055
825	90.0224842611332	1.56535278683409
826	100.754162396568	1.56535972473763
827	100.754162396568	1.56536666264118
828	122.250846860405	1.56537360054472
829	111.485840532003	1.56538053844826
830	89.9891560681661	1.56538747635181
831	79.2574779327311	1.56539441425535
832	68.5257997972962	1.56540135215889
833	90.0224842611333	1.56540829006244
834	79.2908061256983	1.56541522796598
835	68.5591279902634	1.56542216586952
836	79.2908061256983	1.56542910377307
837	68.5591279902634	1.56543604167661
838	100.820818782503	1.56544297958015
839	79.3241343186656	1.5654499174837
840	100.820818782503	1.56545685538724
841	79.3241343186655	1.56546379329078
842	68.5924561832305	1.56547073119432
843	68.5924561832306	1.56547766909787
844	79.3241343186655	1.56548460700141
845	57.8274498548284	1.56549154490495
846	68.5591279902634	1.5654984828085
847	47.0624435264264	1.56550542071204
848	68.5591279902634	1.56551235861558
849	68.5591279902634	1.56551929651913
850	90.0558124541005	1.56552623442267
851	100.787490589535	1.56553317232621
852	122.284175053372	1.56554011022976
853	122.284175053373	1.5655470481333
854	143.78085951721	1.56555398603684
855	133.049181381775	1.56556092394039
856	133.049181381775	1.56555192425063
857	122.284175053373	1.56554292456087
858	111.51916872497	1.56553392487112
859	122.250846860405	1.56552492518136
860	90.0224842611333	1.5655159254916
861	90.0224842611333	1.56550692580185
862	68.5257997972961	1.56549792611209
863	57.7941216618613	1.56548892642233
864	47.0291153334591	1.56547992673258
865	47.0291153334591	1.56547092704282
866	57.7941216618613	1.56546192735306
867	68.5591279902634	1.56545292766331
868	25.5657590625892	1.56544392797355
869	47.0624435264263	1.56543492828379
870	14.8007527341871	1.56542592859404
871	4.06907459875214	1.56541692890428
872	4.06907459875214	1.56540792921452
873	14.8340809271543	1.56539892952477
874	14.8340809271543	1.56538992983501
875	4.0690745987522	1.56538093014525
876	14.8007527341871	1.5653719304555
877	25.5657590625892	1.56536293076574
878	36.2974371980242	1.56535393107598
879	36.2974371980242	1.56534493138623
880	36.2974371980242	1.56533593169647
881	25.532430869622	1.56532693200671
882	4.03574640578501	1.56531793231696
883	-17.4609380580521	1.5653089326272
884	4.03574640578501	1.56529993293744
885	-17.460938058052	1.56529093324769
886	14.76742454122	1.56528193355793
887	-6.72925992261713	1.56527293386817
888	-6.72925992261713	1.56526393417842
889	25.4991026766549	1.56525493448866
890	25.4991026766549	1.5652459347989
891	57.7274652759269	1.56523693510915
892	79.224149739764	1.56522793541939
893	68.492471604329	1.56521893572963
894	89.9891560681661	1.56520993603988
895	79.2574779327311	1.56520093635012
896	90.0224842611333	1.56519193666036
897	100.787490589535	1.56518293697061
898	90.0558124541005	1.56517393728085
899	111.552496917938	1.56516493759109
900	79.3241343186655	1.56515593790134
901	68.5591279902634	1.56514693821158
902	68.5591279902634	1.56513793852182
903	68.5591279902634	1.56512893883207
904	79.2908061256983	1.56511993914231
905	68.5257997972963	1.56511093945255
906	68.5257997972962	1.5651019397628
907	57.7607934688941	1.56509294007304
908	47.0291153334591	1.56508394038328
909	68.5257997972962	1.56507494069353
910	79.2908061256983	1.56506594100377
911	79.2908061256983	1.56505694131401
912	90.0558124541004	1.56504794162426
913	79.3241343186655	1.5650389419345
914	100.820818782503	1.56502994224474
915	100.820818782503	1.56502094255499
916	100.820818782503	1.56501194286523
917	79.3241343186655	1.56500294317547
918	79.3241343186655	1.56499394348572
919	100.820818782503	1.56498494379596
920	90.0558124541004	1.5649759441062
921	47.0624435264263	1.56496694441645
922	47.0624435264263	1.56495794472669
923	36.3307653909914	1.56494894503693
924	36.3307653909914	1.56493994534718
925	47.0957717193935	1.56493094565742
926	68.5924561832306	1.56492194596766
927	68.5924561832306	1.56491294627791
928	25.5990872555564	1.56490394658815
929	14.8674091201215	1.56489494689839
930	47.0957717193935	1.56488594720864
931	57.8274498548284	1.56487694751888
932	57.8274498548285	1.56486794782912
933	36.3307653909914	1.56485894813937
934	47.0624435264264	1.56484994844961
935	25.5657590625893	1.56484094875985
936	25.5657590625893	1.5648319490701
937	47.0624435264264	1.56482294938034
938	57.7941216618613	1.56481394969058
939	36.2974371980242	1.56480495000083
940	25.5657590625893	1.56479595031107
941	14.8007527341871	1.56478695062131
942	25.5324308696221	1.56477795093156
943	4.03574640578495	1.5647689512418
944	25.532430869622	1.56475995155204
945	14.7674245412199	1.56475095186229
946	4.00241821281776	1.56474195217253
947	4.00241821281776	1.56473295248277
948	4.00241821281776	1.56472395279302
949	-6.76258811558438	1.56471495310326
950	4.00241821281776	1.5647059534135
951	25.4991026766548	1.56469695372375
952	14.7674245412199	1.56468795403399
953	14.7674245412199	1.56467895434423
954	36.264109005057	1.56466995465448
955	36.264109005057	1.56466095496472
956	36.264109005057	1.56465195527496
957	47.0291153334592	1.56464295558521
958	68.5257997972962	1.56463395589545
959	68.5257997972963	1.56462495620569
960	57.7941216618613	1.56461595651594
961	79.2908061256983	1.56460695682618
962	79.2908061256983	1.56459795713642
963	68.5591279902634	1.56458895744667
964	79.3241343186655	1.56457995775691
965	100.820818782503	1.56457095806715
966	100.820818782503	1.5645619583774
967	100.820818782503	1.56455295868764
968	90.0558124541005	1.56454395899788
969	111.552496917938	1.56453495930813
970	100.787490589535	1.56452595961837
971	100.787490589535	1.56451695992861
972	111.51916872497	1.56450796023886
973	111.51916872497	1.5644989605491
974	100.787490589535	1.56448996085934
975	90.0224842611333	1.56448096116959
976	68.5257997972962	1.56447196147983
977	90.0224842611333	1.56446296179007
978	90.0224842611333	1.56445396210032
979	90.0224842611333	1.56444496241056
980	90.0224842611333	1.5644359627208
981	68.5257997972961	1.56442696303105
982	57.760793468894	1.56441796334129
983	68.492471604329	1.56440896365153
984	79.2574779327311	1.56439996396178
985	79.2574779327311	1.56439096427202
986	47.0291153334591	1.56438196458226
987	14.7674245412199	1.56437296489251
988	25.532430869622	1.56436396520275
989	14.7674245412199	1.56435496551299
990	36.264109005057	1.56434596582324
991	36.264109005057	1.56433696613348
992	14.7674245412199	1.56432796644372
993	25.4991026766548	1.56431896675397
994	25.4991026766548	1.56430996706421
995	57.7274652759269	1.56430096737445
996	46.9957871404919	1.5642919676847
997	46.9957871404919	1.56428296799494
998	68.492471604329	1.56427396830518
999	46.9957871404919	1.56426496861543
1000	36.264109005057	1.56425596892567
1001	25.5324308696221	1.56424696923591
1002	25.532430869622	1.56423796954616
1003	47.0291153334592	1.5642289698564
1004	36.2974371980243	1.56421997016664
1005	47.0291153334592	1.56421097047689
1006	47.0291153334592	1.56420197078713
1007	36.2974371980242	1.56419297109737
1008	36.2974371980242	1.56418397140762
1009	47.0291153334592	1.56417497171786
1010	57.7607934688941	1.5641659720281
1011	57.7607934688941	1.56415697233835
1012	25.532430869622	1.56414797264859
1013	4.03574640578495	1.56413897295883
1014	14.8007527341871	1.56412997326908
1015	-6.69593172964994	1.56412097357932
1016	-17.4609380580521	1.56411197388956
1017	-6.69593172964994	1.56410297419981
1018	-6.69593172964994	1.56409397451005
1019	25.5657590625892	1.56408497482029
1020	-6.66260353668275	1.56407597513054
1021	36.3307653909914	1.56406697544078
1022	68.5591279902633	1.56405797575102
1023	47.0624435264263	1.56404897606127
1024	57.7941216618613	1.56403997637151
1025	68.5591279902634	1.56403097668175
1026	68.5591279902634	1.564021976992
1027	79.3241343186655	1.56401297730224
1028	47.0624435264264	1.56400397761248
1029	79.2908061256984	1.56399497792273
1030	47.0291153334592	1.56398597823297
1031	25.532430869622	1.56397697854321
1032	36.264109005057	1.56396797885346
1033	36.264109005057	1.5639589791637
1034	25.4991026766548	1.56394997947394
1035	14.7340963482527	1.56394097978419
1036	-17.5275944439865	1.56393198009443
1037	-17.5275944439865	1.56392298040467
1038	-39.0242789078236	1.56391398071492
1039	-39.0242789078236	1.56390498102516
1040	-49.7559570432585	1.5638959813354
1041	-38.9909507148564	1.56388698164565
1042	-38.9909507148564	1.56387798195589
1043	-49.7226288502914	1.56386898226613
1044	-49.7226288502913	1.56385998257638
1045	-17.4609380580521	1.56385098288662
1046	-28.1926161934871	1.56384198319686
1047	-6.69593172964994	1.56383298350711
1048	-6.69593172964994	1.56382398381735
1049	4.03574640578495	1.56381498412759
1050	-6.72925992261713	1.56380598443784
1051	-17.4609380580521	1.56379698474808
1052	-6.72925992261719	1.56378798505832
1053	-17.4609380580521	1.56377898536857
1054	-28.2259443864542	1.56376998567881
1055	-28.2259443864543	1.56376098598905
1056	-71.2193133141284	1.5637519862993
1057	-81.9509914495632	1.56374298660954
1058	-92.6826695849982	1.56373398691978
1059	-92.6826695849982	1.56372498723003
1060	-114.179354048835	1.56371598754027
1061	-124.91103218427	1.56370698785051
1062	-92.6826695849982	1.56369798816076
1063	-81.9176632565961	1.563688988471
1064	-49.6893006573241	1.56367998878124
1065	-17.4276098650848	1.56367098909149
1066	4.0690745987522	1.56366198940173
1067	4.0690745987522	1.56365298971197
1068	-6.66260353668275	1.56364399002222
1069	25.5657590625893	1.56363499033246
1070	47.0624435264263	1.5636259906427
1071	36.3307653909914	1.56361699095295
1072	36.3307653909914	1.56360799126319
1073	25.5990872555565	1.56359899157343
1074	4.10240279171938	1.56358999188368
1075	-6.66260353668275	1.56358099219392
1076	-6.66260353668281	1.56357199250416
1077	14.8340809271543	1.56356299281441
1078	14.8340809271543	1.56355399312465
1079	25.5657590625892	1.56354499343489
1080	14.8007527341871	1.56353599374514
1081	-6.69593172964994	1.56352699405538
1082	4.03574640578501	1.56351799436562
1083	14.7674245412199	1.56350899467587
1084	14.7674245412199	1.56349999498611
1085	57.760793468894	1.56349099529635
1086	46.9957871404919	1.5634819956066
1087	46.9957871404919	1.56347299591684
1088	36.264109005057	1.56346399622708
1089	57.7607934688941	1.56345499653733
1090	89.9891560681661	1.56344599684757
1091	122.250846860405	1.56343699715781
1092	133.015853188807	1.56342799746806
1093	143.78085951721	1.5634189977783
1094	133.015853188807	1.56340999808854
1095	154.512537652644	1.56340099839879
1096	176.009222116482	1.56339199870903
1097	186.740900251917	1.56338299901927
1098	154.512537652645	1.56337399932952
1099	165.277543981047	1.56336499963976
1100	133.015853188807	1.56335599995
1101	122.250846860405	1.56334700026025
1102	132.98252499584	1.56333800057049
1103	111.485840532003	1.56332900088073
1104	100.754162396568	1.56332000119098
1105	100.754162396568	1.56331100150122
1106	90.0224842611333	1.56330200181146
1107	100.754162396568	1.56329300212171
1108	57.7607934688941	1.56328400243195
1109	36.264109005057	1.56327500274219
1110	36.264109005057	1.56326600305244
1111	25.532430869622	1.56325700336268
1112	25.532430869622	1.56324800367292
1113	36.264109005057	1.56323900398317
1114	25.532430869622	1.56323000429341
1115	25.532430869622	1.56322100460365
1116	47.0291153334591	1.5632120049139
1117	79.2574779327311	1.56320300522414
1118	79.2574779327311	1.56319400553438
1119	100.754162396568	1.56318500584463
1120	100.754162396568	1.56317600615487
1121	100.754162396568	1.56316700646511
1122	79.2574779327311	1.56315800677536
1123	68.492471604329	1.5631490070856
1124	68.492471604329	1.56314000739584
1125	57.7607934688941	1.56313100770609
1126	47.0291153334591	1.56312200801633
1127	57.7941216618613	1.56311300832657
1128	47.0624435264263	1.56310400863682
1129	47.0624435264263	1.56309500894706
1130	57.8274498548284	1.5630860092573
1131	68.5924561832306	1.56307700956755
1132	79.3574625116327	1.56306800987779
1133	79.3574625116327	1.56305901018803
1134	90.0891406470677	1.56305001049828
1135	68.5924561832306	1.56304101080852
1136	47.0957717193935	1.56303201111876
1137	36.3307653909914	1.56302301142901
1138	-17.4276098650849	1.56301401173925
1139	-38.9242943289219	1.56300501204949
1140	-49.6893006573241	1.56299601235974
1141	-81.9509914495633	1.56298701266998
1142	-103.4476759134	1.56297801298022
1143	-124.944360377237	1.56296901329047
1144	-124.944360377237	1.56296001360071
1145	-135.70936670564	1.56295101391095
1146	-146.441044841074	1.5629420142212
1147	-103.4476759134	1.56293301453144
1148	-92.7159977779654	1.56292401484168
1149	-92.7159977779654	1.56291501515193
1150	-92.7159977779655	1.56290601546217
1151	-81.9843196425305	1.56289701577241
1152	-71.2193133141284	1.56288801608266
1153	-60.4876351786934	1.5628790163929
1154	-71.2193133141284	1.56287001670314
1155	-81.9843196425305	1.56286101701339
1156	-103.481004106368	1.56286176360996
1157	-103.481004106368	1.56286251020654
1158	-103.481004106368	1.56286325680312
1159	-71.2193133141284	1.56286400339969
1160	-81.9509914495633	1.56286474999627
1161	-124.944360377237	1.56286549659285
1162	-124.944360377237	1.56286624318942
1163	-114.212682241802	1.562866989786
1164	-92.7159977779655	1.56286773638258
1165	-38.9576225218892	1.56286848297915
1166	-17.4609380580521	1.56286922957573
1167	-17.4609380580521	1.5628699761723
1168	-6.72925992261713	1.56287072276888
1169	-6.72925992261719	1.56287146936546
1170	14.7674245412199	1.56287221596203
1171	14.7674245412199	1.56287296255861
1172	57.7607934688941	1.56287370915519
1173	79.2574779327312	1.56287445575176
1174	46.995787140492	1.56287520234834
1175	36.264109005057	1.56287594894492
1176	14.76742454122	1.56287669554149
1177	14.76742454122	1.56287744213807
1178	25.4991026766549	1.56287818873465
1179	36.2307808120898	1.56287893533122
1180	46.9957871404919	1.5628796819278
1181	46.9957871404919	1.56288042852438
1182	46.9957871404919	1.56288117512095
1183	57.7607934688941	1.56288192171753
1184	57.7607934688941	1.5628826683141
1185	79.2574779327311	1.56288341491068
1186	79.2574779327311	1.56288416150726
1187	100.754162396568	1.56288490810383
1188	122.250846860405	1.56288565470041
1189	111.485840532003	1.56288640129699
1190	89.9891560681661	1.56288714789356
1191	79.2574779327311	1.56288789449014
1192	68.492471604329	1.56288864108672
1193	79.224149739764	1.56288938768329
1194	100.720834203601	1.56289013427987
1195	79.224149739764	1.56289088087645
1196	46.9957871404919	1.56289162747302
1197	36.264109005057	1.5628923740696
1198	47.0291153334591	1.56289312066618
1199	47.0291153334591	1.56289386726275
