# Supplementary material for: Mechanics of Drosophila wing deployment
Source: Nat Commun. 2024 Dec 11;15:10577. doi: 10.1038/s41467-024-54527-0 (PMC11634967; doi:10.1038/s41467-024-54527-0)
Supplement: Supplementary file 18 — Source data [file 41467_2024_54527_MOESM18_ESM.zip › source_data/fig4b/fig4b.txt]

Lambda	F_S0_Pa
1	729.237748206384
1.01705034743115	-265.317539909869
1.03465042188494	-430.819763565376
1.05240026171356	1060.75617757844
1.06991576277933	895.253953922884
1.08754402836242	1226.77238329498
1.10542249021874	1060.75617757844
1.12446719197432	2221.32767141119
1.14657327724858	1226.77238329498
1.16917655056595	2055.31146569464
1.19075893110067	2386.82989506674
1.21287164554867	895.253953922884
1.23562959959078	2221.32767141119
1.25712359114031	2718.3483244388
1.2792053694432	3547.4013888995
1.291681650312	4375.94047129911
1.30403088769056	5371.00974147636
1.31641605282632	5868.03039450392
1.32894245121466	6697.08345896467
1.34121983307878	6862.58568262013
1.3536198648727	7525.62254136428
1.36619953545268	8354.67560582498
1.37706549889434	9680.74932331324
1.38729849147765	9349.23089394119
1.39772770243462	10012.2677526853
1.4077297296405	10509.2884057129
1.41794943660472	10509.2884057129
1.42849413025045	10177.7699763408
1.43840111418151	11835.8761052622
1.44741644867056	10840.806835085
1.45268083041172	11338.3414701736
1.45790119383055	13161.9498227505
1.46314094627233	13990.4889051501
1.46843886578289	15814.097257727
1.47362516740465	15648.0810520105
1.47886544387406	15979.5994813826
1.48420895378993	16974.1547694988
1.48919993603824	18300.7424690481
1.49427069524153	19129.2815514478
1.49946403198225	20123.836839564
1.50440714846064	21118.3921276801
1.50947638810764	23273.5189096291
1.51470264856707	22112.9474157964
1.51960980221425	22444.4658451684
1.52704469978283	22112.9474157964
1.53707779926521	21615.9267627688
1.54694578577905	20289.8530452805
1.55689732343361	20621.3714746526
1.56699805955375	20123.836839564
1.57679144683465	20289.8530452805
1.58674497380211	21615.9267627688
1.59638699191979	20952.8899040247
1.60216921904425	22112.9474157964
1.60807603004727	22444.4658451684
1.614144622959	23605.0373390012
1.61988965205331	23439.0211332846
1.62579232994193	23936.5557683732
1.63171862562737	26754.7194090663
1.6376106755074	27417.7562678105
1.64439185750515	29738.385273415
1.6515799846737	30235.9199085036
1.65862024017269	31727.4958496474
1.66571950215512	31727.4958496474
1.67296450304275	31561.9936259919
1.6799628141739	30898.9567672478
1.68706065431344	30401.4221321591
1.69580465747578	30567.4383378757
1.70654255040837	31064.4589909032
1.71752780956486	33053.5695671357
1.72887697192201	34711.1617139961
1.73953021063569	35374.1985727401
1.75054075611731	35042.6801433681
1.76159527781653	37032.3047016616
1.77253985897174	38192.3622134332
1.77925578719553	39021.415277894
1.78594572737594	39849.9543602936
1.79247770512771	41176.0280777819
1.79908899455908	41507.546507154
1.80583974036057	43165.6526360753
1.81230892969926	43331.1548597309
1.81892021913068	43165.6526360753
1.82698579418283	45320.2654359632
1.83539169605939	46149.318500424
1.84404488120465	47640.8944415677
1.85271622351291	48801.4659354005
1.86134260522689	47806.9106472843
1.87000184275975	50127.5396528888
1.87873284431811	48469.9475060284
1.88617867642122	49132.9843647726
1.88967818975013	49630.5189998612
1.89322487104022	50790.5765116329
1.89667197552335	52448.1686584932
1.90016485039845	53277.221722954
1.9037356397576	56260.8875873026
1.9071537446794	56758.4222223912
1.91064592076988	56758.4222223912
1.92098905399645	58913.0350222792
1.93189257713254	57421.4590811353
1.9431438336414	59576.0718810233
1.95448286750649	59244.5534516512
1.96566547762147	61399.6802336002
1.97692123553318	62560.2517274329
1.98833341719518	63720.3092392046
1.99629049857636	65709.4198154371
2.00069019869486	65377.901386065
2.00518044209254	67864.5465973861
2.00948212691371	66704.4890856143
2.0138708387702	68196.0650267581
2.0183914097711	67367.5259443585
2.02266320651955	69356.6365205909
2.02747213082375	68196.0650267581
2.03721489910636	69025.1180912188
2.04689847327883	69356.6365205909
2.05660048496103	69356.6365205909
2.06641118091093	70682.7102380792
2.07601518267323	71842.7677498508
2.08572980949367	71677.2655261953
2.09562784101588	73832.3923081443
2.09892546770652	74826.9475962605
2.0997599181441	75655.4866786602
2.10061792363909	75158.4660256326
2.10142982136215	75323.9682492881
2.10226519061404	77479.0950312371
2.10310256455166	78639.1525430088
2.10393701498925	79136.6871780974
2.10680633318389	79136.6871780974
2.11408038990241	81125.7977543298
2.12122195538794	79136.6871780974
2.12841248502473	80794.2793249577
2.13573262565044	79634.221813186
2.14282018655728	79965.7402425581
2.15002799765934	79634.221813186
2.15740430304683	80960.2955306743
2.16112978091881	83777.9451893064
2.16482491717535	83943.9613950229
2.16862270636277	86927.6272593715
2.1722085430958	87425.1618944602
2.17590626413837	86596.1088299995
2.1796183861317	86264.5904006274
2.18328952080366	89248.2562649761
2.18448548946383	84772.5004774226
2.18372534410944	83446.4267599343
2.18298447997851	85436.0513182278
2.18223326250579	87093.6434650881
2.18146846565001	89082.7540413205
2.18073285321418	89082.7540413205
2.17998193583833	92232.4361113857
2.1832549498354	92563.9545407578
2.20126768638911	94055.5304819016
2.21977030134868	94718.5673406457
2.23828031069923	98199.7678400829
2.25676443968141	98199.7678400829
2.27522268829484	98034.2656164274
2.29389907144357	100520.396845687
