# Supplementary material for: Mechanics of Drosophila wing deployment
Source: Nat Commun. 2024 Dec 11;15:10577. doi: 10.1038/s41467-024-54527-0 (PMC11634967; doi:10.1038/s41467-024-54527-0)
Supplement: Supplementary file 18 — Source data [file 41467_2024_54527_MOESM18_ESM.zip › source_data/figS1c/figS1c.txt]

t_min	Lambda	lambda
-0.166666666666667	1	1
0.666666666666667	1.04945721452425	1.06429643067804
1.5	1.06022122137218	1.01968436462096
2.33333333333333	1.09234859076654	1.1011441363801
3	1.18610771769264	1.14433709363864
3.33333333333333	1.4945732724706	1.30512329890155
4	2.43827998407814	1.214139446347
4.16666666666667	2.55640647143312	1.26499830581448
4.33333333333333	2.59589262010995	1.35618882025957
4.5	2.69081140879242	1.3722533965965
4.66666666666667	2.75726446074796	1.44653500602982
4.83333333333333	2.82565471453257	1.48920950629429
5.16666666666667	2.90497772130684	1.55306950760198
5.5	2.98622764367844	1.5842959149763
6.33333333333333	3.04068241161982	1.63400223931007
7.16666666666667	3.05424719971882	1.64731290525579
8.83333333333333	3.03265708103472	1.60471818416266
