# Supplementary material for: Mechanics of Drosophila wing deployment
Source: Nat Commun. 2024 Dec 11;15:10577. doi: 10.1038/s41467-024-54527-0 (PMC11634967; doi:10.1038/s41467-024-54527-0)
Supplement: Supplementary file 18 — Source data [file 41467_2024_54527_MOESM18_ESM.zip › source_data/figS2b/figS2b_0022.txt]

x_um	y_um
-191.020740163691	-197.966948896916
-189.284187980385	-197.966948896916
-187.547635797078	-199.703501080222
-185.811083613772	-201.440053263529
-184.074531430466	-203.176605446835
-182.337979247159	-204.913157630141
-180.601427063853	-206.649709813447
-178.864874880547	-208.386261996754
-177.128322697241	-208.386261996754
-175.391770513934	-210.12281418006
-173.655218330628	-211.859366363366
-171.918666147322	-213.595918546673
-170.182113964016	-215.332470729979
-168.445561780709	-215.332470729979
-166.709009597403	-217.069022913285
-164.972457414097	-218.805575096591
-163.23590523079	-218.805575096591
-161.499353047484	-220.542127279898
-159.762800864178	-222.278679463204
-158.026248680872	-222.278679463204
-156.289696497565	-224.01523164651
-154.553144314259	-225.751783829816
-152.816592130953	-225.751783829816
-151.080039947646	-227.488336013123
-149.34348776434	-229.224888196429
-147.606935581034	-229.224888196429
-145.870383397728	-229.224888196429
-144.133831214421	-230.961440379735
-142.397279031115	-232.697992563042
-140.660726847809	-232.697992563042
-138.924174664502	-232.697992563042
-137.187622481196	-232.697992563042
-135.45107029789	-232.697992563042
-133.714518114584	-234.434544746348
-131.977965931277	-236.171096929654
-130.241413747971	-237.90764911296
-128.504861564665	-239.644201296267
-126.768309381358	-239.644201296267
-125.031757198052	-239.644201296267
-123.295205014746	-241.380753479573
-121.55865283144	-243.117305662879
-119.822100648133	-244.853857846186
-118.085548464827	-244.853857846186
-116.348996281521	-246.590410029492
-114.612444098215	-246.590410029492
-112.875891914908	-248.326962212798
-111.139339731602	-248.326962212798
-109.402787548296	-250.063514396104
-107.666235364989	-250.063514396104
-105.929683181683	-251.800066579411
-104.193130998377	-251.800066579411
-102.456578815071	-253.536618762717
-100.720026631764	-253.536618762717
-98.983474448458	-253.536618762717
-97.2469222651517	-253.536618762717
-95.5103700818454	-255.273170946023
-93.7738178985391	-255.273170946023
-92.0372657152329	-257.00972312933
-90.3007135319266	-257.00972312933
-88.5641613486203	-257.00972312933
-86.827609165314	-257.00972312933
-85.0910569820078	-258.746275312636
-83.3545047987015	-258.746275312636
-81.6179526153952	-260.482827495942
-79.8814004320889	-260.482827495942
-78.1448482487826	-262.219379679248
-76.4082960654763	-263.955931862555
-74.6717438821701	-265.692484045861
-72.9351916988638	-265.692484045861
-71.1986395155575	-267.429036229167
-69.4620873322512	-267.429036229167
-67.7255351489449	-269.165588412473
-65.9889829656387	-269.165588412473
-64.2524307823324	-269.165588412473
-62.5158785990261	-270.90214059578
-60.7793264157198	-270.90214059578
-59.0427742324135	-270.90214059578
-57.3062220491073	-272.638692779086
-55.569669865801	-272.638692779086
-53.8331176824947	-274.375244962392
-52.0965654991884	-274.375244962392
-50.3600133158821	-274.375244962392
-48.6234611325759	-274.375244962392
-46.8869089492696	-274.375244962392
-45.1503567659633	-276.111797145699
-43.413804582657	-277.848349329005
-41.6772523993507	-277.848349329005
-39.9407002160445	-277.848349329005
-38.2041480327382	-277.848349329005
-36.4675958494319	-279.584901512311
-34.7310436661256	-279.584901512311
-32.9944914828193	-281.321453695617
-31.2579392995131	-281.321453695617
-29.5213871162068	-281.321453695617
-27.7848349329005	-281.321453695617
-26.0482827495942	-281.321453695617
-24.3117305662879	-283.058005878924
-22.5751783829816	-283.058005878924
-20.8386261996754	-284.79455806223
-19.1020740163691	-284.79455806223
-17.3655218330628	-284.79455806223
-15.6289696497565	-284.79455806223
-13.8924174664502	-284.79455806223
-12.155865283144	-284.79455806223
-10.4193130998377	-284.79455806223
-8.6827609165314	-284.79455806223
-6.94620873322512	-284.79455806223
-5.20965654991884	-286.531110245536
-3.47310436661256	-286.531110245536
-1.73655218330628	-286.531110245536
0	-286.531110245536
1.73655218330628	-288.267662428843
3.47310436661256	-288.267662428843
5.20965654991884	-288.267662428843
6.94620873322512	-288.267662428843
8.6827609165314	-288.267662428843
10.4193130998377	-288.267662428843
12.155865283144	-290.004214612149
13.8924174664502	-290.004214612149
15.6289696497565	-290.004214612149
17.3655218330628	-290.004214612149
19.1020740163691	-290.004214612149
20.8386261996754	-290.004214612149
22.5751783829816	-290.004214612149
24.3117305662879	-290.004214612149
26.0482827495942	-290.004214612149
27.7848349329005	-290.004214612149
29.5213871162068	-290.004214612149
31.2579392995131	-290.004214612149
32.9944914828193	-290.004214612149
34.7310436661256	-290.004214612149
36.4675958494319	-290.004214612149
38.2041480327382	-290.004214612149
39.9407002160445	-290.004214612149
41.6772523993507	-290.004214612149
43.413804582657	-288.267662428843
45.1503567659633	-288.267662428843
46.8869089492696	-288.267662428843
48.6234611325759	-288.267662428843
50.3600133158821	-288.267662428843
52.0965654991884	-288.267662428843
53.8331176824947	-288.267662428843
55.569669865801	-288.267662428843
57.3062220491073	-288.267662428843
59.0427742324135	-288.267662428843
60.7793264157198	-288.267662428843
62.5158785990261	-288.267662428843
64.2524307823324	-288.267662428843
65.9889829656387	-288.267662428843
67.7255351489449	-288.267662428843
69.4620873322512	-286.531110245536
71.1986395155575	-286.531110245536
72.9351916988638	-286.531110245536
74.6717438821701	-284.79455806223
76.4082960654763	-284.79455806223
78.1448482487826	-284.79455806223
79.8814004320889	-284.79455806223
81.6179526153952	-284.79455806223
83.3545047987015	-284.79455806223
85.0910569820078	-284.79455806223
86.827609165314	-283.058005878924
88.5641613486203	-283.058005878924
90.3007135319266	-283.058005878924
92.0372657152329	-281.321453695617
93.7738178985391	-281.321453695617
95.5103700818454	-281.321453695617
97.2469222651517	-281.321453695617
98.983474448458	-279.584901512311
100.720026631764	-279.584901512311
102.456578815071	-277.848349329005
104.193130998377	-277.848349329005
105.929683181683	-277.848349329005
107.666235364989	-276.111797145699
109.402787548296	-276.111797145699
111.139339731602	-274.375244962392
112.875891914908	-274.375244962392
114.612444098215	-274.375244962392
116.348996281521	-272.638692779086
118.085548464827	-270.90214059578
119.822100648133	-270.90214059578
121.55865283144	-269.165588412473
123.295205014746	-269.165588412473
125.031757198052	-267.429036229167
126.768309381358	-267.429036229167
128.504861564665	-267.429036229167
130.241413747971	-265.692484045861
131.977965931277	-263.955931862555
133.714518114584	-263.955931862555
135.45107029789	-263.955931862555
137.187622481196	-262.219379679248
138.924174664502	-262.219379679248
140.660726847809	-260.482827495942
142.397279031115	-260.482827495942
144.133831214421	-258.746275312636
145.870383397728	-258.746275312636
147.606935581034	-257.00972312933
149.34348776434	-257.00972312933
151.080039947646	-257.00972312933
152.816592130953	-257.00972312933
154.553144314259	-255.273170946023
156.289696497565	-255.273170946023
158.026248680872	-255.273170946023
159.762800864178	-255.273170946023
161.499353047484	-253.536618762717
163.23590523079	-253.536618762717
164.972457414097	-253.536618762717
166.709009597403	-253.536618762717
168.445561780709	-251.800066579411
170.182113964016	-251.800066579411
171.918666147322	-250.063514396104
173.655218330628	-250.063514396104
175.391770513934	-250.063514396104
177.128322697241	-250.063514396104
178.864874880547	-250.063514396104
180.601427063853	-250.063514396104
182.337979247159	-248.326962212798
184.074531430466	-248.326962212798
185.811083613772	-248.326962212798
187.547635797078	-248.326962212798
189.284187980385	-246.590410029492
191.020740163691	-246.590410029492
192.757292346997	-246.590410029492
194.493844530303	-246.590410029492
196.23039671361	-246.590410029492
197.966948896916	-246.590410029492
199.703501080222	-246.590410029492
201.440053263529	-246.590410029492
203.176605446835	-246.590410029492
204.913157630141	-246.590410029492
206.649709813447	-246.590410029492
208.386261996754	-246.590410029492
210.12281418006	-246.590410029492
211.859366363366	-246.590410029492
213.595918546673	-244.853857846186
215.332470729979	-244.853857846186
217.069022913285	-244.853857846186
218.805575096591	-244.853857846186
220.542127279898	-244.853857846186
222.278679463204	-244.853857846186
224.01523164651	-244.853857846186
225.751783829816	-243.117305662879
227.488336013123	-243.117305662879
229.224888196429	-243.117305662879
230.961440379735	-243.117305662879
232.697992563042	-243.117305662879
234.434544746348	-243.117305662879
236.171096929654	-243.117305662879
237.90764911296	-243.117305662879
239.644201296267	-243.117305662879
241.380753479573	-243.117305662879
243.117305662879	-243.117305662879
244.853857846186	-243.117305662879
246.590410029492	-243.117305662879
248.326962212798	-243.117305662879
250.063514396104	-243.117305662879
251.800066579411	-243.117305662879
253.536618762717	-243.117305662879
255.273170946023	-244.853857846186
257.00972312933	-244.853857846186
258.746275312636	-246.590410029492
260.482827495942	-246.590410029492
262.219379679248	-248.326962212798
263.955931862555	-250.063514396104
265.692484045861	-251.800066579411
267.429036229167	-253.536618762717
269.165588412473	-255.273170946023
269.165588412473	-257.00972312933
269.165588412473	-258.746275312636
269.165588412473	-260.482827495942
269.165588412473	-262.219379679248
269.165588412473	-263.955931862555
269.165588412473	-265.692484045861
267.429036229167	-267.429036229167
267.429036229167	-269.165588412473
265.692484045861	-270.90214059578
263.955931862555	-272.638692779086
262.219379679248	-272.638692779086
260.482827495942	-274.375244962392
258.746275312636	-274.375244962392
257.00972312933	-276.111797145699
255.273170946023	-277.848349329005
253.536618762717	-277.848349329005
251.800066579411	-277.848349329005
250.063514396104	-279.584901512311
248.326962212798	-279.584901512311
246.590410029492	-279.584901512311
244.853857846186	-281.321453695617
243.117305662879	-281.321453695617
241.380753479573	-283.058005878924
239.644201296267	-284.79455806223
237.90764911296	-284.79455806223
236.171096929654	-284.79455806223
234.434544746348	-284.79455806223
232.697992563042	-286.531110245536
230.961440379735	-286.531110245536
229.224888196429	-288.267662428843
227.488336013123	-288.267662428843
225.751783829816	-288.267662428843
224.01523164651	-290.004214612149
222.278679463204	-290.004214612149
220.542127279898	-291.740766795455
218.805575096591	-291.740766795455
217.069022913285	-291.740766795455
215.332470729979	-291.740766795455
213.595918546673	-291.740766795455
211.859366363366	-293.477318978761
210.12281418006	-295.213871162068
208.386261996754	-295.213871162068
206.649709813447	-296.950423345374
204.913157630141	-298.68697552868
203.176605446835	-298.68697552868
201.440053263529	-298.68697552868
199.703501080222	-298.68697552868
197.966948896916	-300.423527711987
196.23039671361	-300.423527711987
194.493844530303	-302.160079895293
192.757292346997	-303.896632078599
191.020740163691	-305.633184261905
189.284187980385	-305.633184261905
187.547635797078	-307.369736445212
185.811083613772	-309.106288628518
185.811083613772	-310.842840811824
184.074531430466	-312.579392995131
182.337979247159	-312.579392995131
180.601427063853	-314.315945178437
178.864874880547	-314.315945178437
177.128322697241	-316.052497361743
175.391770513934	-317.789049545049
173.655218330628	-319.525601728356
171.918666147322	-321.262153911662
170.182113964016	-322.998706094968
168.445561780709	-322.998706094968
166.709009597403	-324.735258278275
164.972457414097	-326.471810461581
163.23590523079	-328.208362644887
161.499353047484	-329.944914828193
161.499353047484	-331.6814670115
161.499353047484	-333.418019194806
161.499353047484	-335.154571378112
161.499353047484	-336.891123561418
161.499353047484	-338.627675744725
161.499353047484	-340.364227928031
161.499353047484	-342.100780111337
161.499353047484	-343.837332294644
161.499353047484	-345.57388447795
161.499353047484	-347.310436661256
161.499353047484	-349.046988844562
161.499353047484	-350.783541027869
163.23590523079	-352.520093211175
164.972457414097	-354.256645394481
164.972457414097	-355.993197577788
166.709009597403	-357.729749761094
168.445561780709	-357.729749761094
170.182113964016	-359.4663019444
171.918666147322	-359.4663019444
173.655218330628	-359.4663019444
175.391770513934	-361.202854127706
177.128322697241	-361.202854127706
178.864874880547	-361.202854127706
180.601427063853	-361.202854127706
182.337979247159	-362.939406311013
184.074531430466	-364.675958494319
185.811083613772	-364.675958494319
187.547635797078	-364.675958494319
189.284187980385	-364.675958494319
191.020740163691	-364.675958494319
192.757292346997	-364.675958494319
194.493844530303	-364.675958494319
196.23039671361	-364.675958494319
197.966948896916	-364.675958494319
199.703501080222	-364.675958494319
201.440053263529	-364.675958494319
203.176605446835	-364.675958494319
204.913157630141	-364.675958494319
206.649709813447	-364.675958494319
208.386261996754	-364.675958494319
210.12281418006	-364.675958494319
211.859366363366	-364.675958494319
213.595918546673	-364.675958494319
215.332470729979	-364.675958494319
217.069022913285	-364.675958494319
218.805575096591	-362.939406311013
220.542127279898	-362.939406311013
222.278679463204	-362.939406311013
224.01523164651	-361.202854127706
225.751783829816	-361.202854127706
227.488336013123	-361.202854127706
229.224888196429	-359.4663019444
230.961440379735	-359.4663019444
232.697992563042	-357.729749761094
234.434544746348	-357.729749761094
236.171096929654	-357.729749761094
237.90764911296	-355.993197577788
239.644201296267	-355.993197577788
241.380753479573	-354.256645394481
243.117305662879	-354.256645394481
244.853857846186	-354.256645394481
246.590410029492	-354.256645394481
248.326962212798	-354.256645394481
250.063514396104	-352.520093211175
251.800066579411	-352.520093211175
253.536618762717	-352.520093211175
255.273170946023	-350.783541027869
257.00972312933	-350.783541027869
258.746275312636	-350.783541027869
260.482827495942	-350.783541027869
262.219379679248	-350.783541027869
263.955931862555	-349.046988844562
265.692484045861	-349.046988844562
267.429036229167	-349.046988844562
269.165588412473	-347.310436661256
270.90214059578	-347.310436661256
272.638692779086	-347.310436661256
274.375244962392	-347.310436661256
276.111797145699	-347.310436661256
277.848349329005	-347.310436661256
279.584901512311	-345.57388447795
281.321453695617	-345.57388447795
283.058005878924	-343.837332294644
284.79455806223	-343.837332294644
286.531110245536	-342.100780111337
288.267662428843	-342.100780111337
290.004214612149	-340.364227928031
291.740766795455	-340.364227928031
293.477318978761	-338.627675744725
295.213871162068	-336.891123561418
296.950423345374	-336.891123561418
298.68697552868	-336.891123561418
300.423527711987	-336.891123561418
302.160079895293	-335.154571378112
303.896632078599	-335.154571378112
305.633184261905	-333.418019194806
307.369736445212	-333.418019194806
309.106288628518	-333.418019194806
310.842840811824	-333.418019194806
312.579392995131	-333.418019194806
314.315945178437	-333.418019194806
316.052497361743	-331.6814670115
317.789049545049	-331.6814670115
319.525601728356	-331.6814670115
321.262153911662	-331.6814670115
322.998706094968	-331.6814670115
324.735258278275	-329.944914828193
326.471810461581	-329.944914828193
328.208362644887	-329.944914828193
329.944914828193	-329.944914828193
331.6814670115	-329.944914828193
333.418019194806	-329.944914828193
335.154571378112	-329.944914828193
336.891123561418	-329.944914828193
338.627675744725	-329.944914828193
340.364227928031	-329.944914828193
342.100780111337	-329.944914828193
343.837332294644	-328.208362644887
345.57388447795	-328.208362644887
347.310436661256	-328.208362644887
349.046988844562	-326.471810461581
350.783541027869	-326.471810461581
352.520093211175	-326.471810461581
354.256645394481	-326.471810461581
355.993197577788	-324.735258278275
357.729749761094	-324.735258278275
359.4663019444	-322.998706094968
361.202854127706	-322.998706094968
362.939406311013	-321.262153911662
364.675958494319	-321.262153911662
366.412510677625	-319.525601728356
368.149062860932	-319.525601728356
369.885615044238	-317.789049545049
371.622167227544	-316.052497361743
373.35871941085	-316.052497361743
375.095271594157	-316.052497361743
376.831823777463	-314.315945178437
378.568375960769	-312.579392995131
380.304928144075	-310.842840811824
382.041480327382	-310.842840811824
383.778032510688	-309.106288628518
385.514584693994	-309.106288628518
387.251136877301	-307.369736445212
388.987689060607	-305.633184261905
390.724241243913	-305.633184261905
392.460793427219	-303.896632078599
394.197345610526	-303.896632078599
395.933897793832	-302.160079895293
397.670449977138	-302.160079895293
399.407002160445	-300.423527711987
401.143554343751	-298.68697552868
402.880106527057	-298.68697552868
404.616658710363	-296.950423345374
406.35321089367	-295.213871162068
408.089763076976	-295.213871162068
409.826315260282	-295.213871162068
411.562867443589	-293.477318978761
413.299419626895	-291.740766795455
415.035971810201	-291.740766795455
416.772523993507	-290.004214612149
418.509076176814	-288.267662428843
420.24562836012	-288.267662428843
421.982180543426	-288.267662428843
423.718732726732	-286.531110245536
425.455284910039	-284.79455806223
427.191837093345	-283.058005878924
428.928389276651	-281.321453695617
430.664941459958	-281.321453695617
432.401493643264	-279.584901512311
434.13804582657	-277.848349329005
435.874598009876	-276.111797145699
437.611150193183	-274.375244962392
439.347702376489	-272.638692779086
441.084254559795	-270.90214059578
442.820806743102	-270.90214059578
444.557358926408	-269.165588412473
446.293911109714	-267.429036229167
448.03046329302	-265.692484045861
449.767015476327	-263.955931862555
451.503567659633	-262.219379679248
451.503567659633	-260.482827495942
453.240119842939	-258.746275312636
454.976672026246	-257.00972312933
456.713224209552	-255.273170946023
458.449776392858	-253.536618762717
460.186328576164	-251.800066579411
461.922880759471	-250.063514396104
463.659432942777	-248.326962212798
463.659432942777	-246.590410029492
465.395985126083	-244.853857846186
465.395985126083	-243.117305662879
467.132537309389	-241.380753479573
468.869089492696	-239.644201296267
470.605641676002	-237.90764911296
470.605641676002	-236.171096929654
470.605641676002	-234.434544746348
472.342193859308	-232.697992563042
474.078746042615	-230.961440379735
474.078746042615	-229.224888196429
475.815298225921	-227.488336013123
475.815298225921	-225.751783829816
477.551850409227	-224.01523164651
477.551850409227	-222.278679463204
479.288402592533	-220.542127279898
481.02495477584	-218.805575096591
481.02495477584	-217.069022913285
482.761506959146	-215.332470729979
484.498059142452	-213.595918546673
484.498059142452	-211.859366363366
486.234611325759	-210.12281418006
486.234611325759	-208.386261996754
487.971163509065	-206.649709813447
487.971163509065	-204.913157630141
489.707715692371	-203.176605446835
491.444267875677	-201.440053263529
491.444267875677	-199.703501080222
491.444267875677	-197.966948896916
491.444267875677	-196.23039671361
491.444267875677	-194.493844530303
491.444267875677	-192.757292346997
491.444267875677	-191.020740163691
491.444267875677	-189.284187980385
491.444267875677	-187.547635797078
491.444267875677	-185.811083613772
491.444267875677	-184.074531430466
491.444267875677	-182.337979247159
491.444267875677	-180.601427063853
491.444267875677	-178.864874880547
491.444267875677	-177.128322697241
491.444267875677	-175.391770513934
489.707715692371	-173.655218330628
489.707715692371	-171.918666147322
489.707715692371	-170.182113964016
489.707715692371	-168.445561780709
487.971163509065	-166.709009597403
487.971163509065	-164.972457414097
487.971163509065	-163.23590523079
487.971163509065	-161.499353047484
486.234611325759	-159.762800864178
484.498059142452	-158.026248680872
484.498059142452	-156.289696497565
484.498059142452	-154.553144314259
482.761506959146	-152.816592130953
481.02495477584	-151.080039947646
481.02495477584	-149.34348776434
481.02495477584	-147.606935581034
479.288402592533	-145.870383397728
477.551850409227	-144.133831214421
475.815298225921	-142.397279031115
475.815298225921	-140.660726847809
474.078746042615	-138.924174664502
474.078746042615	-137.187622481196
472.342193859308	-135.45107029789
470.605641676002	-133.714518114584
468.869089492696	-131.977965931277
467.132537309389	-131.977965931277
465.395985126083	-130.241413747971
463.659432942777	-128.504861564665
461.922880759471	-128.504861564665
460.186328576164	-128.504861564665
458.449776392858	-126.768309381358
456.713224209552	-125.031757198052
456.713224209552	-123.295205014746
454.976672026246	-121.55865283144
453.240119842939	-119.822100648133
451.503567659633	-118.085548464827
451.503567659633	-116.348996281521
449.767015476327	-114.612444098215
448.03046329302	-114.612444098215
446.293911109714	-112.875891914908
444.557358926408	-111.139339731602
442.820806743102	-109.402787548296
441.084254559795	-107.666235364989
439.347702376489	-105.929683181683
437.611150193183	-104.193130998377
435.874598009876	-104.193130998377
434.13804582657	-102.456578815071
432.401493643264	-100.720026631764
430.664941459958	-100.720026631764
428.928389276651	-98.983474448458
427.191837093345	-97.2469222651517
425.455284910039	-95.5103700818454
423.718732726732	-93.7738178985391
421.982180543426	-92.0372657152329
420.24562836012	-90.3007135319266
418.509076176814	-90.3007135319266
416.772523993507	-88.5641613486203
415.035971810201	-86.827609165314
413.299419626895	-86.827609165314
411.562867443589	-85.0910569820078
409.826315260282	-83.3545047987015
408.089763076976	-83.3545047987015
406.35321089367	-83.3545047987015
404.616658710363	-81.6179526153952
402.880106527057	-79.8814004320889
401.143554343751	-79.8814004320889
399.407002160445	-78.1448482487826
397.670449977138	-78.1448482487826
395.933897793832	-76.4082960654763
394.197345610526	-76.4082960654763
392.460793427219	-74.6717438821701
390.724241243913	-74.6717438821701
388.987689060607	-72.9351916988638
387.251136877301	-72.9351916988638
385.514584693994	-72.9351916988638
383.778032510688	-71.1986395155575
382.041480327382	-71.1986395155575
380.304928144075	-71.1986395155575
378.568375960769	-69.4620873322512
376.831823777463	-69.4620873322512
375.095271594157	-69.4620873322512
373.35871941085	-69.4620873322512
371.622167227544	-67.7255351489449
369.885615044238	-67.7255351489449
368.149062860932	-65.9889829656387
366.412510677625	-65.9889829656387
364.675958494319	-65.9889829656387
362.939406311013	-64.2524307823324
361.202854127706	-64.2524307823324
359.4663019444	-64.2524307823324
357.729749761094	-62.5158785990261
355.993197577788	-62.5158785990261
354.256645394481	-62.5158785990261
352.520093211175	-62.5158785990261
350.783541027869	-60.7793264157198
349.046988844562	-60.7793264157198
347.310436661256	-60.7793264157198
345.57388447795	-59.0427742324135
343.837332294644	-59.0427742324135
342.100780111337	-59.0427742324135
340.364227928031	-57.3062220491073
338.627675744725	-57.3062220491073
336.891123561418	-55.569669865801
335.154571378112	-55.569669865801
333.418019194806	-55.569669865801
331.6814670115	-55.569669865801
329.944914828193	-53.8331176824947
328.208362644887	-53.8331176824947
326.471810461581	-53.8331176824947
324.735258278275	-53.8331176824947
322.998706094968	-52.0965654991884
321.262153911662	-52.0965654991884
319.525601728356	-52.0965654991884
317.789049545049	-52.0965654991884
316.052497361743	-52.0965654991884
314.315945178437	-52.0965654991884
312.579392995131	-52.0965654991884
310.842840811824	-52.0965654991884
309.106288628518	-50.3600133158821
307.369736445212	-50.3600133158821
305.633184261905	-50.3600133158821
303.896632078599	-50.3600133158821
302.160079895293	-48.6234611325759
300.423527711987	-48.6234611325759
298.68697552868	-48.6234611325759
296.950423345374	-48.6234611325759
295.213871162068	-48.6234611325759
293.477318978761	-48.6234611325759
291.740766795455	-48.6234611325759
290.004214612149	-46.8869089492696
288.267662428843	-46.8869089492696
286.531110245536	-46.8869089492696
284.79455806223	-45.1503567659633
283.058005878924	-45.1503567659633
281.321453695617	-45.1503567659633
279.584901512311	-45.1503567659633
277.848349329005	-45.1503567659633
276.111797145699	-45.1503567659633
274.375244962392	-43.413804582657
272.638692779086	-43.413804582657
270.90214059578	-41.6772523993507
269.165588412473	-41.6772523993507
267.429036229167	-41.6772523993507
265.692484045861	-41.6772523993507
263.955931862555	-39.9407002160445
262.219379679248	-39.9407002160445
260.482827495942	-38.2041480327382
258.746275312636	-38.2041480327382
257.00972312933	-38.2041480327382
255.273170946023	-38.2041480327382
253.536618762717	-36.4675958494319
251.800066579411	-34.7310436661256
250.063514396104	-34.7310436661256
248.326962212798	-34.7310436661256
246.590410029492	-32.9944914828193
244.853857846186	-32.9944914828193
243.117305662879	-32.9944914828193
241.380753479573	-32.9944914828193
239.644201296267	-32.9944914828193
237.90764911296	-32.9944914828193
236.171096929654	-31.2579392995131
234.434544746348	-31.2579392995131
232.697992563042	-31.2579392995131
230.961440379735	-31.2579392995131
229.224888196429	-31.2579392995131
227.488336013123	-31.2579392995131
225.751783829816	-31.2579392995131
224.01523164651	-31.2579392995131
222.278679463204	-31.2579392995131
220.542127279898	-29.5213871162068
218.805575096591	-29.5213871162068
217.069022913285	-29.5213871162068
215.332470729979	-29.5213871162068
213.595918546673	-27.7848349329005
211.859366363366	-27.7848349329005
210.12281418006	-27.7848349329005
208.386261996754	-27.7848349329005
206.649709813447	-27.7848349329005
204.913157630141	-26.0482827495942
203.176605446835	-26.0482827495942
201.440053263529	-24.3117305662879
199.703501080222	-24.3117305662879
197.966948896916	-24.3117305662879
196.23039671361	-24.3117305662879
194.493844530303	-24.3117305662879
192.757292346997	-24.3117305662879
191.020740163691	-24.3117305662879
189.284187980385	-24.3117305662879
187.547635797078	-24.3117305662879
185.811083613772	-24.3117305662879
184.074531430466	-24.3117305662879
182.337979247159	-24.3117305662879
180.601427063853	-22.5751783829816
178.864874880547	-22.5751783829816
177.128322697241	-22.5751783829816
175.391770513934	-22.5751783829816
173.655218330628	-22.5751783829816
171.918666147322	-22.5751783829816
170.182113964016	-20.8386261996754
168.445561780709	-20.8386261996754
166.709009597403	-20.8386261996754
164.972457414097	-20.8386261996754
163.23590523079	-19.1020740163691
161.499353047484	-19.1020740163691
159.762800864178	-19.1020740163691
158.026248680872	-17.3655218330628
156.289696497565	-17.3655218330628
154.553144314259	-17.3655218330628
152.816592130953	-17.3655218330628
151.080039947646	-17.3655218330628
149.34348776434	-17.3655218330628
147.606935581034	-17.3655218330628
145.870383397728	-17.3655218330628
144.133831214421	-17.3655218330628
142.397279031115	-17.3655218330628
140.660726847809	-17.3655218330628
138.924174664502	-17.3655218330628
137.187622481196	-17.3655218330628
135.45107029789	-17.3655218330628
133.714518114584	-17.3655218330628
131.977965931277	-17.3655218330628
130.241413747971	-17.3655218330628
128.504861564665	-17.3655218330628
126.768309381358	-17.3655218330628
125.031757198052	-17.3655218330628
123.295205014746	-17.3655218330628
121.55865283144	-17.3655218330628
119.822100648133	-17.3655218330628
118.085548464827	-17.3655218330628
116.348996281521	-19.1020740163691
114.612444098215	-20.8386261996754
112.875891914908	-20.8386261996754
111.139339731602	-22.5751783829816
109.402787548296	-24.3117305662879
107.666235364989	-26.0482827495942
107.666235364989	-27.7848349329005
107.666235364989	-29.5213871162068
107.666235364989	-31.2579392995131
107.666235364989	-32.9944914828193
107.666235364989	-34.7310436661256
107.666235364989	-36.4675958494319
107.666235364989	-38.2041480327382
107.666235364989	-39.9407002160445
107.666235364989	-41.6772523993507
107.666235364989	-43.413804582657
109.402787548296	-45.1503567659633
109.402787548296	-46.8869089492696
109.402787548296	-48.6234611325759
109.402787548296	-50.3600133158821
109.402787548296	-52.0965654991884
111.139339731602	-53.8331176824947
112.875891914908	-55.569669865801
112.875891914908	-57.3062220491073
112.875891914908	-59.0427742324135
112.875891914908	-60.7793264157198
112.875891914908	-62.5158785990261
114.612444098215	-64.2524307823324
114.612444098215	-65.9889829656387
114.612444098215	-67.7255351489449
114.612444098215	-69.4620873322512
114.612444098215	-71.1986395155575
114.612444098215	-72.9351916988638
114.612444098215	-74.6717438821701
114.612444098215	-76.4082960654763
114.612444098215	-78.1448482487826
114.612444098215	-79.8814004320889
114.612444098215	-81.6179526153952
112.875891914908	-83.3545047987015
112.875891914908	-85.0910569820078
112.875891914908	-86.827609165314
112.875891914908	-88.5641613486203
112.875891914908	-90.3007135319266
112.875891914908	-92.0372657152329
111.139339731602	-93.7738178985391
111.139339731602	-95.5103700818454
109.402787548296	-97.2469222651517
109.402787548296	-98.983474448458
109.402787548296	-100.720026631764
109.402787548296	-102.456578815071
107.666235364989	-104.193130998377
107.666235364989	-105.929683181683
105.929683181683	-107.666235364989
105.929683181683	-109.402787548296
105.929683181683	-111.139339731602
104.193130998377	-112.875891914908
104.193130998377	-114.612444098215
102.456578815071	-116.348996281521
102.456578815071	-118.085548464827
102.456578815071	-119.822100648133
100.720026631764	-121.55865283144
98.983474448458	-123.295205014746
97.2469222651517	-125.031757198052
97.2469222651517	-126.768309381358
95.5103700818454	-128.504861564665
93.7738178985391	-130.241413747971
92.0372657152329	-131.977965931277
90.3007135319266	-131.977965931277
88.5641613486203	-133.714518114584
86.827609165314	-135.45107029789
85.0910569820078	-135.45107029789
83.3545047987015	-137.187622481196
81.6179526153952	-138.924174664502
79.8814004320889	-138.924174664502
78.1448482487826	-138.924174664502
76.4082960654763	-140.660726847809
74.6717438821701	-142.397279031115
72.9351916988638	-144.133831214421
71.1986395155575	-144.133831214421
69.4620873322512	-145.870383397728
67.7255351489449	-145.870383397728
65.9889829656387	-145.870383397728
64.2524307823324	-145.870383397728
62.5158785990261	-147.606935581034
60.7793264157198	-147.606935581034
59.0427742324135	-147.606935581034
57.3062220491073	-147.606935581034
55.569669865801	-147.606935581034
53.8331176824947	-147.606935581034
52.0965654991884	-147.606935581034
50.3600133158821	-147.606935581034
48.6234611325759	-147.606935581034
46.8869089492696	-147.606935581034
45.1503567659633	-147.606935581034
43.413804582657	-147.606935581034
41.6772523993507	-147.606935581034
39.9407002160445	-147.606935581034
38.2041480327382	-145.870383397728
36.4675958494319	-145.870383397728
34.7310436661256	-145.870383397728
32.9944914828193	-145.870383397728
31.2579392995131	-145.870383397728
29.5213871162068	-145.870383397728
27.7848349329005	-145.870383397728
26.0482827495942	-145.870383397728
24.3117305662879	-145.870383397728
22.5751783829816	-144.133831214421
20.8386261996754	-144.133831214421
19.1020740163691	-144.133831214421
17.3655218330628	-142.397279031115
15.6289696497565	-140.660726847809
15.6289696497565	-138.924174664502
15.6289696497565	-137.187622481196
15.6289696497565	-135.45107029789
15.6289696497565	-133.714518114584
15.6289696497565	-131.977965931277
15.6289696497565	-130.241413747971
15.6289696497565	-128.504861564665
15.6289696497565	-126.768309381358
15.6289696497565	-125.031757198052
15.6289696497565	-123.295205014746
15.6289696497565	-121.55865283144
15.6289696497565	-119.822100648133
17.3655218330628	-118.085548464827
19.1020740163691	-116.348996281521
19.1020740163691	-114.612444098215
20.8386261996754	-112.875891914908
22.5751783829816	-111.139339731602
24.3117305662879	-109.402787548296
26.0482827495942	-107.666235364989
26.0482827495942	-105.929683181683
27.7848349329005	-104.193130998377
29.5213871162068	-102.456578815071
31.2579392995131	-100.720026631764
32.9944914828193	-100.720026631764
34.7310436661256	-100.720026631764
36.4675958494319	-98.983474448458
38.2041480327382	-97.2469222651517
39.9407002160445	-97.2469222651517
41.6772523993507	-95.5103700818454
43.413804582657	-93.7738178985391
45.1503567659633	-93.7738178985391
46.8869089492696	-93.7738178985391
48.6234611325759	-92.0372657152329
50.3600133158821	-90.3007135319266
52.0965654991884	-90.3007135319266
53.8331176824947	-90.3007135319266
55.569669865801	-90.3007135319266
57.3062220491073	-88.5641613486203
59.0427742324135	-86.827609165314
60.7793264157198	-86.827609165314
62.5158785990261	-86.827609165314
64.2524307823324	-85.0910569820078
65.9889829656387	-83.3545047987015
67.7255351489449	-83.3545047987015
69.4620873322512	-81.6179526153952
71.1986395155575	-79.8814004320889
72.9351916988638	-79.8814004320889
74.6717438821701	-78.1448482487826
74.6717438821701	-76.4082960654763
76.4082960654763	-74.6717438821701
76.4082960654763	-72.9351916988638
78.1448482487826	-71.1986395155575
78.1448482487826	-69.4620873322512
79.8814004320889	-67.7255351489449
79.8814004320889	-65.9889829656387
79.8814004320889	-64.2524307823324
79.8814004320889	-62.5158785990261
79.8814004320889	-60.7793264157198
79.8814004320889	-59.0427742324135
79.8814004320889	-57.3062220491073
79.8814004320889	-55.569669865801
79.8814004320889	-53.8331176824947
79.8814004320889	-52.0965654991884
79.8814004320889	-50.3600133158821
79.8814004320889	-48.6234611325759
79.8814004320889	-46.8869089492696
79.8814004320889	-45.1503567659633
78.1448482487826	-43.413804582657
78.1448482487826	-41.6772523993507
78.1448482487826	-39.9407002160445
78.1448482487826	-38.2041480327382
78.1448482487826	-36.4675958494319
78.1448482487826	-34.7310436661256
78.1448482487826	-32.9944914828193
76.4082960654763	-31.2579392995131
76.4082960654763	-29.5213871162068
74.6717438821701	-27.7848349329005
74.6717438821701	-26.0482827495942
72.9351916988638	-24.3117305662879
71.1986395155575	-22.5751783829816
69.4620873322512	-20.8386261996754
67.7255351489449	-19.1020740163691
65.9889829656387	-17.3655218330628
64.2524307823324	-17.3655218330628
62.5158785990261	-15.6289696497565
60.7793264157198	-13.8924174664502
59.0427742324135	-13.8924174664502
57.3062220491073	-12.155865283144
55.569669865801	-10.4193130998377
53.8331176824947	-10.4193130998377
52.0965654991884	-10.4193130998377
50.3600133158821	-10.4193130998377
48.6234611325759	-8.6827609165314
46.8869089492696	-8.6827609165314
45.1503567659633	-8.6827609165314
43.413804582657	-8.6827609165314
41.6772523993507	-6.94620873322512
39.9407002160445	-6.94620873322512
38.2041480327382	-6.94620873322512
36.4675958494319	-6.94620873322512
34.7310436661256	-5.20965654991884
32.9944914828193	-5.20965654991884
31.2579392995131	-5.20965654991884
29.5213871162068	-3.47310436661256
27.7848349329005	-3.47310436661256
26.0482827495942	-3.47310436661256
24.3117305662879	-3.47310436661256
22.5751783829816	-3.47310436661256
20.8386261996754	-3.47310436661256
19.1020740163691	-3.47310436661256
17.3655218330628	-3.47310436661256
15.6289696497565	-3.47310436661256
13.8924174664502	-1.73655218330628
12.155865283144	-1.73655218330628
10.4193130998377	-1.73655218330628
8.6827609165314	0
6.94620873322512	0
5.20965654991884	0
3.47310436661256	0
1.73655218330628	0
0	0
