# Supplementary material for: Mechanics of Drosophila wing deployment
Source: Nat Commun. 2024 Dec 11;15:10577. doi: 10.1038/s41467-024-54527-0 (PMC11634967; doi:10.1038/s41467-024-54527-0)
Supplement: Supplementary file 18 — Source data [file 41467_2024_54527_MOESM18_ESM.zip › source_data/figS2b/figS2b_0084.txt]

x_um	y_um
-164.972457414097	-475.815298225921
-163.23590523079	-477.551850409227
-161.499353047484	-479.288402592533
-159.762800864178	-481.02495477584
-158.026248680872	-482.761506959146
-156.289696497565	-484.498059142452
-154.553144314259	-486.234611325759
-152.816592130953	-487.971163509065
-151.080039947646	-489.707715692371
-151.080039947646	-491.444267875677
-149.34348776434	-493.180820058984
-147.606935581034	-493.180820058984
-145.870383397728	-494.91737224229
-145.870383397728	-496.653924425596
-144.133831214421	-498.390476608903
-144.133831214421	-500.127028792209
-142.397279031115	-501.863580975515
-142.397279031115	-503.600133158821
-140.660726847809	-505.336685342128
-140.660726847809	-507.073237525434
-138.924174664502	-508.80978970874
-137.187622481196	-510.546341892047
-137.187622481196	-512.282894075353
-135.45107029789	-514.019446258659
-133.714518114584	-515.755998441965
-131.977965931277	-517.492550625272
-131.977965931277	-519.229102808578
-130.241413747971	-520.965654991884
-128.504861564665	-522.70220717519
-126.768309381358	-524.438759358497
-125.031757198052	-526.175311541803
-123.295205014746	-527.911863725109
-121.55865283144	-529.648415908416
-119.822100648133	-531.384968091722
-119.822100648133	-533.121520275028
-118.085548464827	-534.858072458334
-116.348996281521	-536.594624641641
-114.612444098215	-538.331176824947
-114.612444098215	-540.067729008253
-112.875891914908	-541.80428119156
-111.139339731602	-543.540833374866
-109.402787548296	-545.277385558172
-107.666235364989	-547.013937741478
-105.929683181683	-548.750489924785
-105.929683181683	-550.487042108091
-104.193130998377	-552.223594291397
-104.193130998377	-553.960146474703
-102.456578815071	-555.69669865801
-100.720026631764	-557.433250841316
-98.983474448458	-559.169803024622
-98.983474448458	-560.906355207929
-97.2469222651517	-562.642907391235
-95.5103700818454	-564.379459574541
-93.7738178985391	-566.116011757847
-92.0372657152329	-566.116011757847
-90.3007135319266	-567.852563941154
-88.5641613486203	-569.58911612446
-86.827609165314	-571.325668307766
-85.0910569820078	-573.062220491073
-83.3545047987015	-574.798772674379
-81.6179526153952	-576.535324857685
-79.8814004320889	-578.271877040992
-78.1448482487826	-578.271877040992
-76.4082960654763	-580.008429224298
-74.6717438821701	-581.744981407604
-72.9351916988638	-583.48153359091
-71.1986395155575	-585.218085774217
-69.4620873322512	-586.954637957523
-67.7255351489449	-586.954637957523
-65.9889829656387	-588.691190140829
-64.2524307823324	-590.427742324135
-62.5158785990261	-592.164294507442
-60.7793264157198	-593.900846690748
-59.0427742324135	-593.900846690748
-57.3062220491073	-595.637398874054
-55.569669865801	-597.373951057361
-53.8331176824947	-597.373951057361
-52.0965654991884	-599.110503240667
-50.3600133158821	-600.847055423973
-48.6234611325759	-602.583607607279
-46.8869089492696	-604.320159790586
-45.1503567659633	-606.056711973892
-45.1503567659633	-607.793264157198
-43.413804582657	-609.529816340505
-41.6772523993507	-609.529816340505
-39.9407002160445	-611.266368523811
-38.2041480327382	-613.002920707117
-36.4675958494319	-614.739472890423
-34.7310436661256	-614.739472890423
-32.9944914828193	-616.47602507373
-31.2579392995131	-618.212577257036
-29.5213871162068	-618.212577257036
-27.7848349329005	-619.949129440342
-26.0482827495942	-621.685681623649
-24.3117305662879	-623.422233806955
-22.5751783829816	-625.158785990261
-20.8386261996754	-626.895338173567
-19.1020740163691	-626.895338173567
-17.3655218330628	-628.631890356874
-15.6289696497565	-630.36844254018
-13.8924174664502	-632.104994723486
-12.155865283144	-633.841546906792
-10.4193130998377	-633.841546906792
-8.6827609165314	-635.578099090099
-6.94620873322512	-637.314651273405
-5.20965654991884	-637.314651273405
-3.47310436661256	-639.051203456711
-1.73655218330628	-640.787755640018
0	-640.787755640018
1.73655218330628	-642.524307823324
3.47310436661256	-644.26086000663
5.20965654991884	-645.997412189936
6.94620873322512	-645.997412189936
8.6827609165314	-647.733964373243
10.4193130998377	-647.733964373243
12.155865283144	-649.470516556549
13.8924174664502	-649.470516556549
15.6289696497565	-651.207068739855
17.3655218330628	-651.207068739855
19.1020740163691	-652.943620923162
20.8386261996754	-652.943620923162
22.5751783829816	-654.680173106468
24.3117305662879	-654.680173106468
26.0482827495942	-654.680173106468
27.7848349329005	-656.416725289774
29.5213871162068	-658.15327747308
31.2579392995131	-658.15327747308
32.9944914828193	-659.889829656387
34.7310436661256	-659.889829656387
36.4675958494319	-659.889829656387
38.2041480327382	-661.626381839693
39.9407002160445	-661.626381839693
41.6772523993507	-661.626381839693
43.413804582657	-661.626381839693
45.1503567659633	-663.362934022999
46.8869089492696	-663.362934022999
48.6234611325759	-663.362934022999
50.3600133158821	-665.099486206306
52.0965654991884	-665.099486206306
53.8331176824947	-666.836038389612
55.569669865801	-666.836038389612
57.3062220491073	-666.836038389612
59.0427742324135	-666.836038389612
60.7793264157198	-668.572590572918
62.5158785990261	-668.572590572918
64.2524307823324	-670.309142756224
65.9889829656387	-670.309142756224
67.7255351489449	-670.309142756224
69.4620873322512	-670.309142756224
71.1986395155575	-670.309142756224
72.9351916988638	-672.045694939531
74.6717438821701	-672.045694939531
76.4082960654763	-673.782247122837
78.1448482487826	-673.782247122837
79.8814004320889	-673.782247122837
81.6179526153952	-675.518799306143
83.3545047987015	-675.518799306143
85.0910569820078	-677.255351489449
86.827609165314	-677.255351489449
88.5641613486203	-677.255351489449
90.3007135319266	-677.255351489449
92.0372657152329	-678.991903672756
93.7738178985391	-678.991903672756
95.5103700818454	-678.991903672756
97.2469222651517	-678.991903672756
98.983474448458	-680.728455856062
100.720026631764	-680.728455856062
102.456578815071	-680.728455856062
104.193130998377	-682.465008039368
105.929683181683	-682.465008039368
107.666235364989	-682.465008039368
109.402787548296	-682.465008039368
111.139339731602	-684.201560222675
112.875891914908	-684.201560222675
114.612444098215	-684.201560222675
116.348996281521	-684.201560222675
118.085548464827	-685.938112405981
119.822100648133	-685.938112405981
121.55865283144	-685.938112405981
123.295205014746	-687.674664589287
125.031757198052	-687.674664589287
126.768309381358	-687.674664589287
128.504861564665	-687.674664589287
130.241413747971	-689.411216772593
131.977965931277	-689.411216772593
133.714518114584	-689.411216772593
135.45107029789	-689.411216772593
137.187622481196	-691.1477689559
138.924174664502	-691.1477689559
140.660726847809	-691.1477689559
142.397279031115	-691.1477689559
144.133831214421	-692.884321139206
145.870383397728	-692.884321139206
147.606935581034	-692.884321139206
149.34348776434	-694.620873322512
151.080039947646	-694.620873322512
152.816592130953	-694.620873322512
154.553144314259	-694.620873322512
156.289696497565	-696.357425505819
158.026248680872	-696.357425505819
159.762800864178	-696.357425505819
161.499353047484	-696.357425505819
163.23590523079	-696.357425505819
164.972457414097	-698.093977689125
166.709009597403	-698.093977689125
168.445561780709	-698.093977689125
170.182113964016	-698.093977689125
171.918666147322	-699.830529872431
173.655218330628	-699.830529872431
175.391770513934	-699.830529872431
177.128322697241	-699.830529872431
178.864874880547	-699.830529872431
180.601427063853	-699.830529872431
182.337979247159	-701.567082055737
184.074531430466	-701.567082055737
185.811083613772	-701.567082055737
187.547635797078	-701.567082055737
189.284187980385	-701.567082055737
191.020740163691	-701.567082055737
192.757292346997	-703.303634239044
194.493844530303	-703.303634239044
196.23039671361	-703.303634239044
197.966948896916	-703.303634239044
199.703501080222	-703.303634239044
201.440053263529	-703.303634239044
203.176605446835	-703.303634239044
204.913157630141	-703.303634239044
206.649709813447	-703.303634239044
208.386261996754	-705.04018642235
210.12281418006	-705.04018642235
211.859366363366	-705.04018642235
213.595918546673	-705.04018642235
215.332470729979	-705.04018642235
217.069022913285	-705.04018642235
218.805575096591	-705.04018642235
220.542127279898	-705.04018642235
222.278679463204	-705.04018642235
224.01523164651	-705.04018642235
225.751783829816	-705.04018642235
227.488336013123	-705.04018642235
229.224888196429	-705.04018642235
230.961440379735	-705.04018642235
232.697992563042	-706.776738605656
234.434544746348	-706.776738605656
236.171096929654	-706.776738605656
237.90764911296	-706.776738605656
239.644201296267	-706.776738605656
241.380753479573	-706.776738605656
243.117305662879	-706.776738605656
244.853857846186	-706.776738605656
246.590410029492	-706.776738605656
248.326962212798	-706.776738605656
250.063514396104	-706.776738605656
251.800066579411	-706.776738605656
253.536618762717	-706.776738605656
255.273170946023	-706.776738605656
257.00972312933	-706.776738605656
258.746275312636	-706.776738605656
260.482827495942	-706.776738605656
262.219379679248	-706.776738605656
263.955931862555	-706.776738605656
265.692484045861	-706.776738605656
267.429036229167	-706.776738605656
269.165588412473	-706.776738605656
270.90214059578	-706.776738605656
272.638692779086	-706.776738605656
274.375244962392	-706.776738605656
276.111797145699	-706.776738605656
277.848349329005	-706.776738605656
279.584901512311	-706.776738605656
281.321453695617	-706.776738605656
283.058005878924	-706.776738605656
284.79455806223	-706.776738605656
286.531110245536	-706.776738605656
288.267662428843	-706.776738605656
290.004214612149	-706.776738605656
291.740766795455	-706.776738605656
293.477318978761	-706.776738605656
295.213871162068	-706.776738605656
296.950423345374	-706.776738605656
298.68697552868	-706.776738605656
300.423527711987	-706.776738605656
302.160079895293	-706.776738605656
303.896632078599	-705.04018642235
305.633184261905	-705.04018642235
307.369736445212	-705.04018642235
309.106288628518	-705.04018642235
310.842840811824	-705.04018642235
312.579392995131	-705.04018642235
314.315945178437	-705.04018642235
316.052497361743	-705.04018642235
317.789049545049	-705.04018642235
319.525601728356	-705.04018642235
321.262153911662	-705.04018642235
322.998706094968	-706.776738605656
324.735258278275	-706.776738605656
326.471810461581	-706.776738605656
328.208362644887	-706.776738605656
329.944914828193	-706.776738605656
331.6814670115	-706.776738605656
333.418019194806	-706.776738605656
335.154571378112	-706.776738605656
336.891123561418	-706.776738605656
338.627675744725	-706.776738605656
340.364227928031	-706.776738605656
342.100780111337	-706.776738605656
343.837332294644	-706.776738605656
345.57388447795	-706.776738605656
347.310436661256	-706.776738605656
349.046988844562	-706.776738605656
350.783541027869	-706.776738605656
352.520093211175	-706.776738605656
354.256645394481	-706.776738605656
355.993197577788	-706.776738605656
357.729749761094	-706.776738605656
359.4663019444	-706.776738605656
361.202854127706	-706.776738605656
362.939406311013	-706.776738605656
364.675958494319	-706.776738605656
366.412510677625	-706.776738605656
368.149062860932	-706.776738605656
369.885615044238	-706.776738605656
371.622167227544	-706.776738605656
373.35871941085	-706.776738605656
375.095271594157	-706.776738605656
376.831823777463	-706.776738605656
378.568375960769	-706.776738605656
380.304928144075	-706.776738605656
382.041480327382	-706.776738605656
383.778032510688	-706.776738605656
385.514584693994	-706.776738605656
387.251136877301	-706.776738605656
388.987689060607	-706.776738605656
390.724241243913	-706.776738605656
392.460793427219	-706.776738605656
394.197345610526	-706.776738605656
395.933897793832	-706.776738605656
397.670449977138	-706.776738605656
399.407002160445	-706.776738605656
401.143554343751	-706.776738605656
402.880106527057	-706.776738605656
404.616658710363	-706.776738605656
406.35321089367	-706.776738605656
408.089763076976	-706.776738605656
409.826315260282	-706.776738605656
411.562867443589	-706.776738605656
413.299419626895	-706.776738605656
415.035971810201	-706.776738605656
416.772523993507	-706.776738605656
418.509076176814	-706.776738605656
420.24562836012	-706.776738605656
421.982180543426	-706.776738605656
423.718732726732	-706.776738605656
425.455284910039	-706.776738605656
427.191837093345	-706.776738605656
428.928389276651	-706.776738605656
430.664941459958	-706.776738605656
432.401493643264	-706.776738605656
434.13804582657	-706.776738605656
435.874598009876	-706.776738605656
437.611150193183	-706.776738605656
439.347702376489	-706.776738605656
441.084254559795	-706.776738605656
442.820806743102	-705.04018642235
444.557358926408	-705.04018642235
446.293911109714	-705.04018642235
448.03046329302	-705.04018642235
449.767015476327	-705.04018642235
451.503567659633	-705.04018642235
453.240119842939	-705.04018642235
454.976672026246	-705.04018642235
456.713224209552	-705.04018642235
458.449776392858	-705.04018642235
460.186328576164	-705.04018642235
461.922880759471	-705.04018642235
463.659432942777	-705.04018642235
465.395985126083	-705.04018642235
467.132537309389	-705.04018642235
468.869089492696	-705.04018642235
470.605641676002	-703.303634239044
472.342193859308	-703.303634239044
474.078746042615	-703.303634239044
475.815298225921	-703.303634239044
477.551850409227	-703.303634239044
479.288402592533	-703.303634239044
481.02495477584	-703.303634239044
482.761506959146	-703.303634239044
484.498059142452	-703.303634239044
486.234611325759	-701.567082055737
487.971163509065	-701.567082055737
489.707715692371	-701.567082055737
491.444267875677	-701.567082055737
493.180820058984	-701.567082055737
494.91737224229	-701.567082055737
496.653924425596	-699.830529872431
498.390476608903	-699.830529872431
500.127028792209	-699.830529872431
501.863580975515	-699.830529872431
503.600133158821	-699.830529872431
505.336685342128	-699.830529872431
507.073237525434	-699.830529872431
508.80978970874	-699.830529872431
510.546341892047	-698.093977689125
512.282894075353	-698.093977689125
514.019446258659	-698.093977689125
515.755998441965	-698.093977689125
517.492550625272	-698.093977689125
519.229102808578	-698.093977689125
520.965654991884	-698.093977689125
522.70220717519	-696.357425505819
524.438759358497	-696.357425505819
526.175311541803	-696.357425505819
527.911863725109	-696.357425505819
529.648415908416	-696.357425505819
531.384968091722	-694.620873322512
533.121520275028	-694.620873322512
534.858072458334	-694.620873322512
536.594624641641	-694.620873322512
538.331176824947	-694.620873322512
540.067729008253	-694.620873322512
541.80428119156	-694.620873322512
543.540833374866	-692.884321139206
545.277385558172	-692.884321139206
547.013937741478	-692.884321139206
548.750489924785	-692.884321139206
550.487042108091	-692.884321139206
552.223594291397	-692.884321139206
553.960146474703	-692.884321139206
555.69669865801	-692.884321139206
557.433250841316	-692.884321139206
559.169803024622	-692.884321139206
560.906355207929	-691.1477689559
562.642907391235	-691.1477689559
564.379459574541	-691.1477689559
566.116011757847	-691.1477689559
567.852563941154	-691.1477689559
569.58911612446	-689.411216772593
571.325668307766	-689.411216772593
573.062220491073	-689.411216772593
574.798772674379	-689.411216772593
576.535324857685	-689.411216772593
578.271877040992	-689.411216772593
580.008429224298	-689.411216772593
581.744981407604	-687.674664589287
583.48153359091	-687.674664589287
585.218085774217	-687.674664589287
586.954637957523	-687.674664589287
588.691190140829	-685.938112405981
590.427742324135	-685.938112405981
592.164294507442	-685.938112405981
593.900846690748	-685.938112405981
595.637398874054	-685.938112405981
597.373951057361	-684.201560222675
599.110503240667	-684.201560222675
600.847055423973	-684.201560222675
602.583607607279	-684.201560222675
604.320159790586	-684.201560222675
606.056711973892	-682.465008039368
607.793264157198	-682.465008039368
609.529816340505	-682.465008039368
611.266368523811	-682.465008039368
613.002920707117	-682.465008039368
614.739472890423	-680.728455856062
616.47602507373	-680.728455856062
618.212577257036	-680.728455856062
619.949129440342	-680.728455856062
621.685681623649	-678.991903672756
623.422233806955	-678.991903672756
625.158785990261	-678.991903672756
626.895338173567	-678.991903672756
628.631890356874	-677.255351489449
630.36844254018	-677.255351489449
632.104994723486	-677.255351489449
633.841546906792	-677.255351489449
635.578099090099	-675.518799306143
637.314651273405	-675.518799306143
639.051203456711	-675.518799306143
640.787755640018	-673.782247122837
642.524307823324	-673.782247122837
644.26086000663	-673.782247122837
645.997412189936	-673.782247122837
647.733964373243	-673.782247122837
649.470516556549	-672.045694939531
651.207068739855	-672.045694939531
652.943620923162	-672.045694939531
654.680173106468	-672.045694939531
656.416725289774	-672.045694939531
658.15327747308	-672.045694939531
659.889829656387	-672.045694939531
661.626381839693	-672.045694939531
663.362934022999	-672.045694939531
665.099486206306	-672.045694939531
666.836038389612	-672.045694939531
668.572590572918	-670.309142756224
670.309142756224	-670.309142756224
672.045694939531	-670.309142756224
673.782247122837	-670.309142756224
675.518799306143	-670.309142756224
677.255351489449	-670.309142756224
678.991903672756	-668.572590572918
680.728455856062	-668.572590572918
682.465008039368	-668.572590572918
684.201560222675	-668.572590572918
685.938112405981	-668.572590572918
687.674664589287	-666.836038389612
689.411216772593	-666.836038389612
691.1477689559	-666.836038389612
692.884321139206	-665.099486206306
694.620873322512	-665.099486206306
696.357425505819	-665.099486206306
698.093977689125	-665.099486206306
699.830529872431	-665.099486206306
701.567082055737	-663.362934022999
703.303634239044	-663.362934022999
705.04018642235	-663.362934022999
706.776738605656	-663.362934022999
708.513290788963	-663.362934022999
710.249842972269	-661.626381839693
711.986395155575	-661.626381839693
713.722947338881	-661.626381839693
715.459499522188	-661.626381839693
717.196051705494	-661.626381839693
718.9326038888	-659.889829656387
720.669156072106	-659.889829656387
722.405708255413	-659.889829656387
724.142260438719	-658.15327747308
725.878812622025	-658.15327747308
727.615364805332	-658.15327747308
729.351916988638	-658.15327747308
731.088469171944	-656.416725289774
732.82502135525	-656.416725289774
734.561573538557	-656.416725289774
736.298125721863	-654.680173106468
738.034677905169	-654.680173106468
739.771230088476	-654.680173106468
741.507782271782	-652.943620923162
743.244334455088	-652.943620923162
744.980886638394	-652.943620923162
746.717438821701	-651.207068739855
748.453991005007	-651.207068739855
750.190543188313	-651.207068739855
751.92709537162	-649.470516556549
753.663647554926	-649.470516556549
755.400199738232	-649.470516556549
757.136751921538	-647.733964373243
758.873304104845	-647.733964373243
760.609856288151	-647.733964373243
762.346408471457	-645.997412189936
764.082960654763	-645.997412189936
765.81951283807	-644.26086000663
767.556065021376	-644.26086000663
769.292617204682	-644.26086000663
771.029169387989	-642.524307823324
772.765721571295	-642.524307823324
774.502273754601	-640.787755640018
776.238825937907	-640.787755640018
777.975378121214	-639.051203456711
779.71193030452	-637.314651273405
781.448482487826	-637.314651273405
783.185034671133	-637.314651273405
784.921586854439	-635.578099090099
786.658139037745	-635.578099090099
788.394691221051	-633.841546906792
790.131243404358	-633.841546906792
791.867795587664	-632.104994723486
793.60434777097	-632.104994723486
795.340899954277	-630.36844254018
797.077452137583	-630.36844254018
798.814004320889	-630.36844254018
800.550556504195	-628.631890356874
802.287108687502	-626.895338173567
804.023660870808	-626.895338173567
805.760213054114	-626.895338173567
807.496765237421	-625.158785990261
809.233317420727	-625.158785990261
810.969869604033	-623.422233806955
812.706421787339	-623.422233806955
814.442973970646	-621.685681623649
816.179526153952	-621.685681623649
817.916078337258	-621.685681623649
819.652630520564	-619.949129440342
821.389182703871	-619.949129440342
823.125734887177	-618.212577257036
824.862287070483	-618.212577257036
826.59883925379	-616.47602507373
828.335391437096	-616.47602507373
830.071943620402	-616.47602507373
831.808495803708	-614.739472890423
833.545047987015	-614.739472890423
835.281600170321	-613.002920707117
837.018152353627	-613.002920707117
838.754704536934	-611.266368523811
840.49125672024	-611.266368523811
842.227808903546	-609.529816340505
843.964361086852	-609.529816340505
845.700913270159	-609.529816340505
847.437465453465	-607.793264157198
849.174017636771	-607.793264157198
850.910569820078	-606.056711973892
852.647122003384	-604.320159790586
854.38367418669	-604.320159790586
856.120226369996	-604.320159790586
857.856778553303	-602.583607607279
859.593330736609	-600.847055423973
861.329882919915	-600.847055423973
863.066435103221	-599.110503240667
864.802987286528	-597.373951057361
866.539539469834	-597.373951057361
868.27609165314	-595.637398874054
870.012643836447	-595.637398874054
871.749196019753	-593.900846690748
873.485748203059	-593.900846690748
875.222300386365	-592.164294507442
876.958852569672	-590.427742324135
878.695404752978	-590.427742324135
880.431956936284	-588.691190140829
882.168509119591	-588.691190140829
883.905061302897	-586.954637957523
885.641613486203	-586.954637957523
887.378165669509	-585.218085774217
889.114717852816	-583.48153359091
890.851270036122	-583.48153359091
892.587822219428	-581.744981407604
894.324374402735	-580.008429224298
896.060926586041	-580.008429224298
897.797478769347	-578.271877040992
899.534030952653	-578.271877040992
901.27058313596	-578.271877040992
903.007135319266	-578.271877040992
904.743687502572	-578.271877040992
906.480239685878	-578.271877040992
908.216791869185	-578.271877040992
909.953344052491	-578.271877040992
911.689896235797	-578.271877040992
913.426448419104	-576.535324857685
915.16300060241	-576.535324857685
916.899552785716	-576.535324857685
918.636104969022	-576.535324857685
920.372657152329	-576.535324857685
922.109209335635	-576.535324857685
923.845761518941	-574.798772674379
925.582313702248	-574.798772674379
927.318865885554	-574.798772674379
929.05541806886	-574.798772674379
930.791970252166	-574.798772674379
932.528522435473	-573.062220491073
934.265074618779	-573.062220491073
936.001626802085	-573.062220491073
937.738178985392	-573.062220491073
939.474731168698	-573.062220491073
941.211283352004	-573.062220491073
942.94783553531	-573.062220491073
944.684387718617	-573.062220491073
946.420939901923	-573.062220491073
948.157492085229	-573.062220491073
949.894044268535	-571.325668307766
951.630596451842	-571.325668307766
953.367148635148	-571.325668307766
955.103700818454	-571.325668307766
956.840253001761	-571.325668307766
958.576805185067	-571.325668307766
960.313357368373	-571.325668307766
962.04990955168	-571.325668307766
963.786461734986	-571.325668307766
965.523013918292	-569.58911612446
967.259566101598	-569.58911612446
968.996118284905	-569.58911612446
970.732670468211	-569.58911612446
972.469222651517	-569.58911612446
974.205774834824	-569.58911612446
975.94232701813	-567.852563941154
977.678879201436	-567.852563941154
979.415431384742	-567.852563941154
981.151983568049	-567.852563941154
982.888535751355	-567.852563941154
984.625087934661	-566.116011757847
986.361640117967	-566.116011757847
988.098192301274	-566.116011757847
989.83474448458	-566.116011757847
991.571296667886	-566.116011757847
993.307848851192	-566.116011757847
995.044401034499	-564.379459574541
996.780953217805	-564.379459574541
998.517505401111	-564.379459574541
1000.25405758442	-564.379459574541
1001.99060976772	-564.379459574541
1003.72716195103	-562.642907391235
1005.46371413434	-562.642907391235
1007.20026631764	-562.642907391235
1008.93681850095	-562.642907391235
1010.67337068426	-562.642907391235
1012.40992286756	-562.642907391235
1014.14647505087	-560.906355207929
1015.88302723417	-560.906355207929
1017.61957941748	-560.906355207929
1019.35613160079	-559.169803024622
1021.09268378409	-559.169803024622
1022.8292359674	-559.169803024622
1024.56578815071	-559.169803024622
1026.30234033401	-557.433250841316
1028.03889251732	-557.433250841316
1029.77544470062	-557.433250841316
1031.51199688393	-555.69669865801
1033.24854906724	-555.69669865801
1034.98510125054	-555.69669865801
1036.72165343385	-555.69669865801
1038.45820561716	-553.960146474703
1040.19475780046	-553.960146474703
1041.93130998377	-552.223594291397
1043.66786216707	-552.223594291397
1045.40441435038	-552.223594291397
1047.14096653369	-550.487042108091
1048.87751871699	-550.487042108091
1050.6140709003	-548.750489924785
1052.35062308361	-548.750489924785
1054.08717526691	-548.750489924785
1055.82372745022	-547.013937741478
1057.56027963352	-547.013937741478
1059.29683181683	-547.013937741478
1061.03338400014	-545.277385558172
1062.76993618344	-545.277385558172
1064.50648836675	-545.277385558172
1066.24304055006	-543.540833374866
1067.97959273336	-543.540833374866
1069.71614491667	-543.540833374866
1071.45269709998	-541.80428119156
1073.18924928328	-541.80428119156
1074.92580146659	-540.067729008253
1076.66235364989	-540.067729008253
1078.3989058332	-540.067729008253
1080.13545801651	-538.331176824947
1081.87201019981	-538.331176824947
1083.60856238312	-538.331176824947
1085.34511456643	-536.594624641641
1087.08166674973	-536.594624641641
1088.81821893304	-536.594624641641
1090.55477111634	-534.858072458334
1092.29132329965	-534.858072458334
1094.02787548296	-534.858072458334
1095.76442766626	-533.121520275028
1097.50097984957	-533.121520275028
1099.23753203288	-533.121520275028
1100.97408421618	-531.384968091722
1102.71063639949	-531.384968091722
1104.44718858279	-531.384968091722
1106.1837407661	-529.648415908416
1107.92029294941	-529.648415908416
1109.65684513271	-529.648415908416
1111.39339731602	-527.911863725109
1113.12994949933	-527.911863725109
1114.86650168263	-526.175311541803
1116.60305386594	-526.175311541803
1118.33960604924	-524.438759358497
1120.07615823255	-524.438759358497
1121.81271041586	-524.438759358497
1123.54926259916	-522.70220717519
1125.28581478247	-522.70220717519
1127.02236696578	-522.70220717519
1128.75891914908	-520.965654991884
1130.49547133239	-520.965654991884
1132.23202351569	-520.965654991884
1133.968575699	-520.965654991884
1135.70512788231	-519.229102808578
1137.44168006561	-519.229102808578
1139.17823224892	-517.492550625272
1140.91478443223	-517.492550625272
1142.65133661553	-517.492550625272
1144.38788879884	-515.755998441965
1146.12444098215	-515.755998441965
1147.86099316545	-515.755998441965
1149.59754534876	-514.019446258659
1151.33409753206	-514.019446258659
1153.07064971537	-514.019446258659
1154.80720189868	-512.282894075353
1156.54375408198	-512.282894075353
1158.28030626529	-512.282894075353
1160.0168584486	-510.546341892047
1161.7534106319	-510.546341892047
1163.48996281521	-508.80978970874
1165.22651499851	-507.073237525434
1166.96306718182	-507.073237525434
1168.69961936513	-507.073237525434
1170.43617154843	-505.336685342128
1172.17272373174	-505.336685342128
1173.90927591505	-505.336685342128
1175.64582809835	-505.336685342128
1177.38238028166	-503.600133158821
1179.11893246496	-503.600133158821
1180.85548464827	-501.863580975515
1182.59203683158	-501.863580975515
1184.32858901488	-500.127028792209
1186.06514119819	-500.127028792209
1187.8016933815	-500.127028792209
1189.5382455648	-498.390476608903
1191.27479774811	-498.390476608903
1193.01134993141	-496.653924425596
1194.74790211472	-496.653924425596
1196.48445429803	-494.91737224229
1198.22100648133	-494.91737224229
1199.95755866464	-493.180820058984
1201.69411084795	-493.180820058984
1203.43066303125	-493.180820058984
1205.16721521456	-491.444267875677
1206.90376739787	-491.444267875677
1208.64031958117	-491.444267875677
1210.37687176448	-489.707715692371
1212.11342394778	-489.707715692371
1213.84997613109	-487.971163509065
1215.5865283144	-487.971163509065
1217.3230804977	-487.971163509065
1219.05963268101	-487.971163509065
1220.79618486432	-486.234611325759
1222.53273704762	-486.234611325759
1224.26928923093	-484.498059142452
1226.00584141423	-484.498059142452
1227.74239359754	-482.761506959146
1229.47894578085	-482.761506959146
1231.21549796415	-482.761506959146
1232.95205014746	-481.02495477584
1234.68860233077	-481.02495477584
1236.42515451407	-479.288402592533
1238.16170669738	-479.288402592533
1239.89825888068	-479.288402592533
1241.63481106399	-477.551850409227
1243.3713632473	-477.551850409227
1245.1079154306	-475.815298225921
1246.84446761391	-475.815298225921
1248.58101979722	-474.078746042615
1250.31757198052	-474.078746042615
1252.05412416383	-472.342193859308
1253.79067634713	-472.342193859308
1255.52722853044	-470.605641676002
1257.26378071375	-470.605641676002
1259.00033289705	-470.605641676002
1260.73688508036	-470.605641676002
1262.47343726367	-468.869089492696
1264.20998944697	-467.132537309389
1265.94654163028	-467.132537309389
1267.68309381358	-465.395985126083
1269.41964599689	-465.395985126083
1271.1561981802	-463.659432942777
1272.8927503635	-463.659432942777
1274.62930254681	-461.922880759471
1276.36585473012	-461.922880759471
1278.10240691342	-460.186328576164
1279.83895909673	-460.186328576164
1281.57551128004	-458.449776392858
1283.31206346334	-458.449776392858
1285.04861564665	-456.713224209552
1286.78516782995	-456.713224209552
1288.52172001326	-454.976672026246
1290.25827219657	-453.240119842939
1291.99482437987	-453.240119842939
1293.73137656318	-451.503567659633
1295.46792874649	-451.503567659633
1297.20448092979	-449.767015476327
1298.9410331131	-449.767015476327
1300.6775852964	-448.03046329302
1302.41413747971	-448.03046329302
1304.15068966302	-446.293911109714
1305.88724184632	-446.293911109714
1307.62379402963	-444.557358926408
1309.36034621294	-444.557358926408
1311.09689839624	-442.820806743102
1312.83345057955	-441.084254559795
1314.57000276285	-441.084254559795
1316.30655494616	-439.347702376489
1318.04310712947	-437.611150193183
1319.77965931277	-437.611150193183
1321.51621149608	-435.874598009876
1323.25276367939	-435.874598009876
1324.98931586269	-434.13804582657
1326.725868046	-434.13804582657
1328.4624202293	-432.401493643264
1330.19897241261	-430.664941459958
1331.93552459592	-430.664941459958
1333.67207677922	-430.664941459958
1335.40862896253	-428.928389276651
1337.14518114584	-427.191837093345
1338.88173332914	-427.191837093345
1340.61828551245	-425.455284910039
1342.35483769575	-423.718732726732
1344.09138987906	-423.718732726732
1345.82794206237	-421.982180543426
1347.56449424567	-420.24562836012
1349.30104642898	-420.24562836012
1351.03759861229	-418.509076176814
1352.77415079559	-418.509076176814
1354.5107029789	-416.772523993507
1356.24725516221	-415.035971810201
1357.98380734551	-413.299419626895
1359.72035952882	-411.562867443589
1361.45691171212	-409.826315260282
1363.19346389543	-409.826315260282
1364.93001607874	-408.089763076976
1366.66656826204	-406.35321089367
1368.40312044535	-406.35321089367
1370.13967262866	-406.35321089367
1371.87622481196	-404.616658710363
1373.61277699527	-402.880106527057
1375.34932917857	-401.143554343751
1377.08588136188	-401.143554343751
1378.82243354519	-399.407002160445
1380.55898572849	-397.670449977138
1382.2955379118	-395.933897793832
1384.03209009511	-394.197345610526
1385.76864227841	-394.197345610526
1387.50519446172	-392.460793427219
1389.24174664502	-392.460793427219
1390.97829882833	-390.724241243913
1392.71485101164	-388.987689060607
1394.45140319494	-388.987689060607
1396.18795537825	-387.251136877301
1397.92450756156	-387.251136877301
1399.66105974486	-385.514584693994
1401.39761192817	-383.778032510688
1403.13416411147	-382.041480327382
1404.87071629478	-380.304928144075
1406.60726847809	-380.304928144075
1408.34382066139	-378.568375960769
1410.0803728447	-376.831823777463
1411.81692502801	-376.831823777463
1413.55347721131	-375.095271594157
1415.29002939462	-375.095271594157
1417.02658157793	-373.35871941085
1418.76313376123	-373.35871941085
1420.49968594454	-371.622167227544
1422.23623812784	-371.622167227544
1423.97279031115	-369.885615044238
1425.70934249446	-369.885615044238
1427.44589467776	-368.149062860932
1429.18244686107	-366.412510677625
1430.91899904438	-366.412510677625
1432.65555122768	-364.675958494319
1434.39210341099	-362.939406311013
1436.12865559429	-361.202854127706
1437.8652077776	-361.202854127706
1439.60175996091	-359.4663019444
1441.33831214421	-357.729749761094
1443.07486432752	-355.993197577788
1444.81141651083	-355.993197577788
1446.54796869413	-354.256645394481
1448.28452087744	-352.520093211175
1450.02107306074	-352.520093211175
1451.75762524405	-350.783541027869
1453.49417742736	-349.046988844562
1455.23072961066	-347.310436661256
1456.96728179397	-347.310436661256
1458.70383397728	-345.57388447795
1460.44038616058	-343.837332294644
1462.17693834389	-343.837332294644
1463.91349052719	-342.100780111337
1465.6500427105	-340.364227928031
1467.38659489381	-338.627675744725
1469.12314707711	-336.891123561418
1470.85969926042	-336.891123561418
1472.59625144373	-336.891123561418
1474.33280362703	-335.154571378112
1476.06935581034	-333.418019194806
1477.80590799364	-331.6814670115
1479.54246017695	-329.944914828193
1481.27901236026	-328.208362644887
1483.01556454356	-328.208362644887
1484.75211672687	-326.471810461581
1486.48866891018	-324.735258278275
1488.22522109348	-322.998706094968
1489.96177327679	-322.998706094968
1491.6983254601	-321.262153911662
1493.4348776434	-319.525601728356
1495.17142982671	-317.789049545049
1496.90798201001	-317.789049545049
1498.64453419332	-316.052497361743
1500.38108637663	-314.315945178437
1502.11763855993	-312.579392995131
1503.85419074324	-310.842840811824
1505.59074292655	-309.106288628518
1507.32729510985	-309.106288628518
1509.06384729316	-307.369736445212
1510.80039947646	-305.633184261905
1512.53695165977	-303.896632078599
1514.27350384308	-302.160079895293
1516.01005602638	-300.423527711987
1517.74660820969	-298.68697552868
1519.483160393	-296.950423345374
1521.2197125763	-295.213871162068
1522.95626475961	-293.477318978761
1524.69281694291	-291.740766795455
1526.42936912622	-290.004214612149
1528.16592130953	-288.267662428843
1529.90247349283	-288.267662428843
1531.63902567614	-286.531110245536
1533.37557785945	-284.79455806223
1535.11213004275	-283.058005878924
1536.84868222606	-281.321453695617
1538.58523440936	-279.584901512311
1540.32178659267	-279.584901512311
1542.05833877598	-277.848349329005
1543.79489095928	-276.111797145699
1545.53144314259	-276.111797145699
1547.2679953259	-274.375244962392
1549.0045475092	-272.638692779086
1550.74109969251	-270.90214059578
1552.47765187581	-269.165588412473
1554.21420405912	-267.429036229167
1555.95075624243	-267.429036229167
1557.68730842573	-265.692484045861
1559.42386060904	-263.955931862555
1561.16041279235	-262.219379679248
1562.89696497565	-260.482827495942
1564.63351715896	-258.746275312636
1564.63351715896	-257.00972312933
1566.37006934227	-255.273170946023
1568.10662152557	-255.273170946023
1569.84317370888	-253.536618762717
1571.57972589218	-251.800066579411
1573.31627807549	-250.063514396104
1575.0528302588	-248.326962212798
1576.7893824421	-246.590410029492
1578.52593462541	-244.853857846186
1578.52593462541	-243.117305662879
1580.26248680872	-241.380753479573
1581.99903899202	-239.644201296267
1581.99903899202	-237.90764911296
1583.73559117533	-236.171096929654
1583.73559117533	-234.434544746348
1585.47214335863	-232.697992563042
1587.20869554194	-230.961440379735
1588.94524772525	-229.224888196429
1590.68179990855	-227.488336013123
1592.41835209186	-225.751783829816
1592.41835209186	-224.01523164651
1594.15490427517	-222.278679463204
1595.89145645847	-220.542127279898
1597.62800864178	-218.805575096591
1597.62800864178	-217.069022913285
1597.62800864178	-215.332470729979
1599.36456082508	-213.595918546673
1599.36456082508	-211.859366363366
1599.36456082508	-210.12281418006
1601.10111300839	-208.386261996754
1601.10111300839	-206.649709813447
1602.8376651917	-204.913157630141
1602.8376651917	-203.176605446835
1604.574217375	-201.440053263529
1604.574217375	-199.703501080222
1606.31076955831	-197.966948896916
1606.31076955831	-196.23039671361
1608.04732174162	-194.493844530303
1608.04732174162	-192.757292346997
1609.78387392492	-191.020740163691
1609.78387392492	-189.284187980385
1611.52042610823	-187.547635797078
1611.52042610823	-185.811083613772
1611.52042610823	-184.074531430466
1613.25697829153	-182.337979247159
1613.25697829153	-180.601427063853
1614.99353047484	-178.864874880547
1614.99353047484	-177.128322697241
1614.99353047484	-175.391770513934
1614.99353047484	-173.655218330628
1614.99353047484	-171.918666147322
1616.73008265815	-170.182113964016
1616.73008265815	-168.445561780709
1616.73008265815	-166.709009597403
1616.73008265815	-164.972457414097
1616.73008265815	-163.23590523079
1618.46663484145	-161.499353047484
1618.46663484145	-159.762800864178
1618.46663484145	-158.026248680872
1620.20318702476	-156.289696497565
1620.20318702476	-154.553144314259
1620.20318702476	-152.816592130953
1620.20318702476	-151.080039947646
1621.93973920807	-149.34348776434
1621.93973920807	-147.606935581034
1621.93973920807	-145.870383397728
1621.93973920807	-144.133831214421
1621.93973920807	-142.397279031115
1621.93973920807	-140.660726847809
1621.93973920807	-138.924174664502
1621.93973920807	-137.187622481196
1621.93973920807	-135.45107029789
1621.93973920807	-133.714518114584
1621.93973920807	-131.977965931277
1621.93973920807	-130.241413747971
1623.67629139137	-128.504861564665
1623.67629139137	-126.768309381358
1623.67629139137	-125.031757198052
1623.67629139137	-123.295205014746
1623.67629139137	-121.55865283144
1623.67629139137	-119.822100648133
1623.67629139137	-118.085548464827
1623.67629139137	-116.348996281521
1623.67629139137	-114.612444098215
1625.41284357468	-112.875891914908
1625.41284357468	-111.139339731602
1625.41284357468	-109.402787548296
1627.14939575799	-107.666235364989
1627.14939575799	-105.929683181683
1627.14939575799	-104.193130998377
1627.14939575799	-102.456578815071
1627.14939575799	-100.720026631764
1627.14939575799	-98.983474448458
1627.14939575799	-97.2469222651517
1627.14939575799	-95.5103700818454
1627.14939575799	-93.7738178985391
1627.14939575799	-92.0372657152329
1627.14939575799	-90.3007135319266
1627.14939575799	-88.5641613486203
1627.14939575799	-86.827609165314
1625.41284357468	-85.0910569820078
1625.41284357468	-83.3545047987015
1625.41284357468	-81.6179526153952
1625.41284357468	-79.8814004320889
1623.67629139137	-78.1448482487826
1623.67629139137	-76.4082960654763
1623.67629139137	-74.6717438821701
1623.67629139137	-72.9351916988638
1623.67629139137	-71.1986395155575
1623.67629139137	-69.4620873322512
1623.67629139137	-67.7255351489449
1623.67629139137	-65.9889829656387
1623.67629139137	-64.2524307823324
1621.93973920807	-62.5158785990261
1621.93973920807	-60.7793264157198
1621.93973920807	-59.0427742324135
1621.93973920807	-57.3062220491073
1620.20318702476	-55.569669865801
1620.20318702476	-53.8331176824947
1620.20318702476	-52.0965654991884
1620.20318702476	-50.3600133158821
1620.20318702476	-48.6234611325759
1620.20318702476	-46.8869089492696
1618.46663484145	-45.1503567659633
1618.46663484145	-43.413804582657
1618.46663484145	-41.6772523993507
1618.46663484145	-39.9407002160445
1618.46663484145	-38.2041480327382
1616.73008265815	-36.4675958494319
1616.73008265815	-34.7310436661256
1616.73008265815	-32.9944914828193
1614.99353047484	-31.2579392995131
1614.99353047484	-29.5213871162068
1613.25697829153	-27.7848349329005
1613.25697829153	-26.0482827495942
1613.25697829153	-24.3117305662879
1611.52042610823	-22.5751783829816
1611.52042610823	-20.8386261996754
1611.52042610823	-19.1020740163691
1609.78387392492	-17.3655218330628
1609.78387392492	-15.6289696497565
1609.78387392492	-13.8924174664502
1608.04732174162	-12.155865283144
1608.04732174162	-10.4193130998377
1606.31076955831	-8.6827609165314
1606.31076955831	-6.94620873322512
1606.31076955831	-5.20965654991884
1604.574217375	-3.47310436661256
1602.8376651917	-1.73655218330628
1602.8376651917	0
1601.10111300839	1.73655218330628
1599.36456082508	3.47310436661256
1597.62800864178	5.20965654991884
1597.62800864178	6.94620873322512
1597.62800864178	8.6827609165314
1595.89145645847	10.4193130998377
1594.15490427517	12.155865283144
1594.15490427517	13.8924174664502
1592.41835209186	15.6289696497565
1592.41835209186	17.3655218330628
1590.68179990855	19.1020740163691
1590.68179990855	20.8386261996754
1588.94524772525	22.5751783829816
1588.94524772525	24.3117305662879
1587.20869554194	26.0482827495942
1587.20869554194	27.7848349329005
1585.47214335863	29.5213871162068
1583.73559117533	31.2579392995131
1583.73559117533	32.9944914828193
1581.99903899202	34.7310436661256
1581.99903899202	36.4675958494319
1580.26248680872	38.2041480327382
1578.52593462541	39.9407002160445
1578.52593462541	41.6772523993507
1576.7893824421	43.413804582657
1575.0528302588	45.1503567659633
1575.0528302588	46.8869089492696
1573.31627807549	48.6234611325759
1571.57972589218	50.3600133158821
1569.84317370888	52.0965654991884
1568.10662152557	53.8331176824947
1568.10662152557	55.569669865801
1566.37006934227	57.3062220491073
1564.63351715896	59.0427742324135
1562.89696497565	60.7793264157198
1561.16041279235	62.5158785990261
1561.16041279235	64.2524307823324
1559.42386060904	65.9889829656387
1557.68730842573	65.9889829656387
1555.95075624243	67.7255351489449
1554.21420405912	69.4620873322512
1552.47765187581	71.1986395155575
1550.74109969251	72.9351916988638
1549.0045475092	74.6717438821701
1547.2679953259	74.6717438821701
1545.53144314259	76.4082960654763
1543.79489095928	78.1448482487826
1542.05833877598	78.1448482487826
1540.32178659267	79.8814004320889
1538.58523440936	81.6179526153952
1536.84868222606	83.3545047987015
1535.11213004275	85.0910569820078
1533.37557785945	86.827609165314
1531.63902567614	88.5641613486203
1529.90247349283	90.3007135319266
1528.16592130953	92.0372657152329
1526.42936912622	93.7738178985391
1526.42936912622	95.5103700818454
1524.69281694291	97.2469222651517
1522.95626475961	98.983474448458
1521.2197125763	100.720026631764
1521.2197125763	102.456578815071
1519.483160393	104.193130998377
1517.74660820969	105.929683181683
1517.74660820969	107.666235364989
1516.01005602638	109.402787548296
1514.27350384308	111.139339731602
1512.53695165977	112.875891914908
1510.80039947646	114.612444098215
1509.06384729316	116.348996281521
1507.32729510985	118.085548464827
1507.32729510985	119.822100648133
1505.59074292655	121.55865283144
1503.85419074324	123.295205014746
1502.11763855993	125.031757198052
1500.38108637663	126.768309381358
1498.64453419332	128.504861564665
1496.90798201001	128.504861564665
1495.17142982671	130.241413747971
1493.4348776434	131.977965931277
1491.6983254601	133.714518114584
1489.96177327679	135.45107029789
1488.22522109348	137.187622481196
1486.48866891018	138.924174664502
1484.75211672687	140.660726847809
1483.01556454356	142.397279031115
1481.27901236026	144.133831214421
1479.54246017695	145.870383397728
1477.80590799364	147.606935581034
1476.06935581034	149.34348776434
1474.33280362703	151.080039947646
1472.59625144373	152.816592130953
1470.85969926042	154.553144314259
1469.12314707711	154.553144314259
1467.38659489381	156.289696497565
1465.6500427105	158.026248680872
1463.91349052719	159.762800864178
1462.17693834389	159.762800864178
1460.44038616058	161.499353047484
1458.70383397728	163.23590523079
1456.96728179397	163.23590523079
1455.23072961066	164.972457414097
1453.49417742736	164.972457414097
1451.75762524405	164.972457414097
1450.02107306074	166.709009597403
1448.28452087744	168.445561780709
1446.54796869413	168.445561780709
1444.81141651083	170.182113964016
1443.07486432752	171.918666147322
1441.33831214421	173.655218330628
1439.60175996091	175.391770513934
1437.8652077776	175.391770513934
1436.12865559429	177.128322697241
1434.39210341099	178.864874880547
1432.65555122768	178.864874880547
1430.91899904438	180.601427063853
1429.18244686107	180.601427063853
1427.44589467776	182.337979247159
1425.70934249446	182.337979247159
1423.97279031115	184.074531430466
1422.23623812784	184.074531430466
1420.49968594454	185.811083613772
1418.76313376123	185.811083613772
1417.02658157793	187.547635797078
1415.29002939462	187.547635797078
1413.55347721131	189.284187980385
1411.81692502801	189.284187980385
1410.0803728447	191.020740163691
1408.34382066139	191.020740163691
1406.60726847809	192.757292346997
1404.87071629478	194.493844530303
1403.13416411147	194.493844530303
1401.39761192817	196.23039671361
1399.66105974486	197.966948896916
1397.92450756156	197.966948896916
1396.18795537825	199.703501080222
1394.45140319494	199.703501080222
1392.71485101164	201.440053263529
1390.97829882833	203.176605446835
1389.24174664502	204.913157630141
1387.50519446172	206.649709813447
1385.76864227841	208.386261996754
1384.03209009511	208.386261996754
1382.2955379118	210.12281418006
1380.55898572849	211.859366363366
1378.82243354519	211.859366363366
1377.08588136188	213.595918546673
1375.34932917857	215.332470729979
1373.61277699527	215.332470729979
1371.87622481196	217.069022913285
1370.13967262866	217.069022913285
1368.40312044535	218.805575096591
1366.66656826204	220.542127279898
1364.93001607874	220.542127279898
1363.19346389543	220.542127279898
1361.45691171212	222.278679463204
1359.72035952882	222.278679463204
1357.98380734551	224.01523164651
1356.24725516221	224.01523164651
1354.5107029789	225.751783829816
1352.77415079559	225.751783829816
1351.03759861229	225.751783829816
1349.30104642898	225.751783829816
1347.56449424567	225.751783829816
1345.82794206237	225.751783829816
1344.09138987906	225.751783829816
1342.35483769575	227.488336013123
1340.61828551245	227.488336013123
1338.88173332914	227.488336013123
1337.14518114584	229.224888196429
1335.40862896253	229.224888196429
1333.67207677922	230.961440379735
1331.93552459592	230.961440379735
1330.19897241261	232.697992563042
1328.4624202293	232.697992563042
1326.725868046	234.434544746348
1324.98931586269	234.434544746348
1323.25276367939	234.434544746348
1321.51621149608	236.171096929654
1319.77965931277	236.171096929654
1318.04310712947	237.90764911296
1316.30655494616	237.90764911296
1314.57000276285	237.90764911296
1312.83345057955	239.644201296267
1311.09689839624	239.644201296267
1309.36034621294	241.380753479573
1307.62379402963	241.380753479573
1305.88724184632	241.380753479573
1304.15068966302	243.117305662879
1302.41413747971	243.117305662879
1300.6775852964	244.853857846186
1298.9410331131	244.853857846186
1297.20448092979	244.853857846186
1295.46792874649	246.590410029492
1293.73137656318	246.590410029492
1291.99482437987	246.590410029492
1290.25827219657	246.590410029492
1288.52172001326	246.590410029492
1286.78516782995	248.326962212798
1285.04861564665	248.326962212798
1283.31206346334	250.063514396104
1281.57551128004	250.063514396104
1279.83895909673	250.063514396104
1278.10240691342	251.800066579411
1276.36585473012	251.800066579411
1274.62930254681	251.800066579411
1272.8927503635	251.800066579411
1271.1561981802	251.800066579411
1269.41964599689	253.536618762717
1267.68309381358	253.536618762717
1265.94654163028	253.536618762717
1264.20998944697	253.536618762717
1262.47343726367	255.273170946023
1260.73688508036	255.273170946023
1259.00033289705	257.00972312933
1257.26378071375	257.00972312933
1255.52722853044	257.00972312933
1253.79067634713	258.746275312636
1252.05412416383	258.746275312636
1250.31757198052	258.746275312636
1248.58101979722	258.746275312636
1246.84446761391	258.746275312636
1245.1079154306	260.482827495942
1243.3713632473	260.482827495942
1241.63481106399	260.482827495942
1239.89825888068	260.482827495942
1238.16170669738	262.219379679248
1236.42515451407	262.219379679248
1234.68860233077	262.219379679248
1232.95205014746	262.219379679248
1231.21549796415	263.955931862555
1229.47894578085	263.955931862555
1227.74239359754	263.955931862555
1226.00584141423	263.955931862555
1224.26928923093	263.955931862555
1222.53273704762	263.955931862555
1220.79618486432	265.692484045861
1219.05963268101	265.692484045861
1217.3230804977	265.692484045861
1215.5865283144	265.692484045861
1213.84997613109	267.429036229167
1212.11342394778	267.429036229167
1210.37687176448	267.429036229167
1208.64031958117	267.429036229167
1206.90376739787	267.429036229167
1205.16721521456	267.429036229167
1203.43066303125	269.165588412473
1201.69411084795	269.165588412473
1199.95755866464	269.165588412473
1198.22100648133	269.165588412473
1196.48445429803	270.90214059578
1194.74790211472	270.90214059578
1193.01134993141	270.90214059578
1191.27479774811	270.90214059578
1189.5382455648	272.638692779086
1187.8016933815	272.638692779086
1186.06514119819	272.638692779086
1184.32858901488	272.638692779086
1182.59203683158	272.638692779086
1180.85548464827	274.375244962392
1179.11893246496	274.375244962392
1177.38238028166	274.375244962392
1175.64582809835	274.375244962392
1173.90927591505	274.375244962392
1172.17272373174	276.111797145699
1170.43617154843	276.111797145699
1168.69961936513	276.111797145699
1166.96306718182	276.111797145699
1165.22651499851	276.111797145699
1163.48996281521	276.111797145699
1161.7534106319	277.848349329005
1160.0168584486	277.848349329005
1158.28030626529	277.848349329005
1156.54375408198	277.848349329005
1154.80720189868	277.848349329005
1153.07064971537	277.848349329005
1151.33409753206	279.584901512311
1149.59754534876	279.584901512311
1147.86099316545	279.584901512311
1146.12444098215	279.584901512311
1144.38788879884	279.584901512311
1142.65133661553	279.584901512311
1140.91478443223	279.584901512311
1139.17823224892	279.584901512311
1137.44168006561	279.584901512311
1135.70512788231	279.584901512311
1133.968575699	281.321453695617
1132.23202351569	281.321453695617
1130.49547133239	281.321453695617
1128.75891914908	281.321453695617
1127.02236696578	281.321453695617
1125.28581478247	281.321453695617
1123.54926259916	281.321453695617
1121.81271041586	281.321453695617
1120.07615823255	281.321453695617
1118.33960604924	281.321453695617
1116.60305386594	281.321453695617
1114.86650168263	281.321453695617
1113.12994949933	281.321453695617
1111.39339731602	281.321453695617
1109.65684513271	281.321453695617
1107.92029294941	283.058005878924
1106.1837407661	283.058005878924
1104.44718858279	283.058005878924
1102.71063639949	283.058005878924
1100.97408421618	283.058005878924
1099.23753203288	283.058005878924
1097.50097984957	283.058005878924
1095.76442766626	283.058005878924
1094.02787548296	283.058005878924
1092.29132329965	283.058005878924
1090.55477111634	284.79455806223
1088.81821893304	284.79455806223
1087.08166674973	284.79455806223
1085.34511456643	284.79455806223
1083.60856238312	284.79455806223
1081.87201019981	284.79455806223
1080.13545801651	284.79455806223
1078.3989058332	284.79455806223
1076.66235364989	284.79455806223
1074.92580146659	284.79455806223
1073.18924928328	284.79455806223
1071.45269709998	286.531110245536
1069.71614491667	286.531110245536
1067.97959273336	286.531110245536
1066.24304055006	286.531110245536
1064.50648836675	286.531110245536
1062.76993618344	286.531110245536
1061.03338400014	288.267662428843
1059.29683181683	288.267662428843
1057.56027963352	288.267662428843
1055.82372745022	288.267662428843
1054.08717526691	288.267662428843
1052.35062308361	288.267662428843
1050.6140709003	288.267662428843
1048.87751871699	288.267662428843
1047.14096653369	288.267662428843
1045.40441435038	288.267662428843
1043.66786216707	288.267662428843
1041.93130998377	288.267662428843
1040.19475780046	288.267662428843
1038.45820561716	288.267662428843
1036.72165343385	288.267662428843
1034.98510125054	288.267662428843
1033.24854906724	288.267662428843
1031.51199688393	288.267662428843
1029.77544470062	288.267662428843
1028.03889251732	288.267662428843
1026.30234033401	288.267662428843
1024.56578815071	288.267662428843
1022.8292359674	288.267662428843
1021.09268378409	288.267662428843
1019.35613160079	288.267662428843
1017.61957941748	288.267662428843
1015.88302723417	288.267662428843
1014.14647505087	288.267662428843
1012.40992286756	288.267662428843
1010.67337068426	288.267662428843
1008.93681850095	288.267662428843
1007.20026631764	288.267662428843
1005.46371413434	288.267662428843
1003.72716195103	288.267662428843
1001.99060976772	288.267662428843
1000.25405758442	290.004214612149
998.517505401111	290.004214612149
996.780953217805	290.004214612149
995.044401034499	290.004214612149
993.307848851192	290.004214612149
991.571296667886	290.004214612149
989.83474448458	290.004214612149
988.098192301274	290.004214612149
986.361640117967	290.004214612149
984.625087934661	290.004214612149
982.888535751355	290.004214612149
981.151983568049	290.004214612149
979.415431384742	290.004214612149
977.678879201436	290.004214612149
975.94232701813	290.004214612149
974.205774834824	290.004214612149
972.469222651517	290.004214612149
970.732670468211	290.004214612149
968.996118284905	290.004214612149
967.259566101598	290.004214612149
965.523013918292	290.004214612149
963.786461734986	290.004214612149
962.04990955168	290.004214612149
960.313357368373	290.004214612149
958.576805185067	290.004214612149
956.840253001761	291.740766795455
955.103700818454	291.740766795455
953.367148635148	291.740766795455
951.630596451842	291.740766795455
949.894044268535	291.740766795455
948.157492085229	291.740766795455
946.420939901923	291.740766795455
944.684387718617	291.740766795455
942.94783553531	291.740766795455
941.211283352004	291.740766795455
939.474731168698	291.740766795455
937.738178985392	291.740766795455
936.001626802085	291.740766795455
934.265074618779	291.740766795455
932.528522435473	291.740766795455
930.791970252166	291.740766795455
929.05541806886	291.740766795455
927.318865885554	291.740766795455
925.582313702248	291.740766795455
923.845761518941	291.740766795455
922.109209335635	291.740766795455
920.372657152329	291.740766795455
918.636104969022	291.740766795455
916.899552785716	291.740766795455
915.16300060241	291.740766795455
913.426448419104	291.740766795455
911.689896235797	291.740766795455
909.953344052491	291.740766795455
908.216791869185	291.740766795455
906.480239685878	291.740766795455
904.743687502572	291.740766795455
903.007135319266	291.740766795455
901.27058313596	291.740766795455
899.534030952653	291.740766795455
897.797478769347	291.740766795455
896.060926586041	291.740766795455
894.324374402735	291.740766795455
892.587822219428	291.740766795455
890.851270036122	291.740766795455
889.114717852816	291.740766795455
887.378165669509	291.740766795455
885.641613486203	291.740766795455
883.905061302897	291.740766795455
882.168509119591	291.740766795455
880.431956936284	291.740766795455
878.695404752978	291.740766795455
876.958852569672	291.740766795455
875.222300386365	291.740766795455
873.485748203059	291.740766795455
871.749196019753	291.740766795455
870.012643836447	291.740766795455
868.27609165314	291.740766795455
866.539539469834	291.740766795455
864.802987286528	291.740766795455
863.066435103221	291.740766795455
861.329882919915	291.740766795455
859.593330736609	291.740766795455
857.856778553303	291.740766795455
856.120226369996	291.740766795455
854.38367418669	291.740766795455
852.647122003384	291.740766795455
850.910569820078	290.004214612149
849.174017636771	290.004214612149
847.437465453465	290.004214612149
845.700913270159	290.004214612149
843.964361086852	290.004214612149
842.227808903546	290.004214612149
840.49125672024	290.004214612149
838.754704536934	290.004214612149
837.018152353627	290.004214612149
835.281600170321	290.004214612149
833.545047987015	290.004214612149
831.808495803708	290.004214612149
830.071943620402	290.004214612149
828.335391437096	290.004214612149
826.59883925379	290.004214612149
824.862287070483	290.004214612149
823.125734887177	290.004214612149
821.389182703871	290.004214612149
819.652630520564	290.004214612149
817.916078337258	290.004214612149
816.179526153952	290.004214612149
814.442973970646	290.004214612149
812.706421787339	290.004214612149
810.969869604033	290.004214612149
809.233317420727	290.004214612149
807.496765237421	290.004214612149
805.760213054114	290.004214612149
804.023660870808	290.004214612149
802.287108687502	291.740766795455
800.550556504195	291.740766795455
798.814004320889	291.740766795455
797.077452137583	291.740766795455
795.340899954277	291.740766795455
793.60434777097	291.740766795455
791.867795587664	291.740766795455
790.131243404358	291.740766795455
788.394691221051	291.740766795455
786.658139037745	291.740766795455
784.921586854439	291.740766795455
783.185034671133	291.740766795455
781.448482487826	293.477318978761
779.71193030452	293.477318978761
777.975378121214	293.477318978761
776.238825937907	293.477318978761
774.502273754601	293.477318978761
772.765721571295	293.477318978761
771.029169387989	291.740766795455
769.292617204682	291.740766795455
767.556065021376	291.740766795455
765.81951283807	291.740766795455
764.082960654763	291.740766795455
762.346408471457	291.740766795455
760.609856288151	291.740766795455
758.873304104845	291.740766795455
757.136751921538	291.740766795455
755.400199738232	290.004214612149
753.663647554926	290.004214612149
751.92709537162	290.004214612149
750.190543188313	290.004214612149
748.453991005007	290.004214612149
746.717438821701	290.004214612149
744.980886638394	290.004214612149
743.244334455088	290.004214612149
741.507782271782	288.267662428843
739.771230088476	288.267662428843
738.034677905169	288.267662428843
736.298125721863	288.267662428843
734.561573538557	288.267662428843
732.82502135525	288.267662428843
731.088469171944	288.267662428843
729.351916988638	288.267662428843
727.615364805332	286.531110245536
725.878812622025	286.531110245536
724.142260438719	286.531110245536
722.405708255413	286.531110245536
720.669156072106	284.79455806223
718.9326038888	284.79455806223
717.196051705494	284.79455806223
715.459499522188	284.79455806223
713.722947338881	284.79455806223
711.986395155575	284.79455806223
710.249842972269	283.058005878924
708.513290788963	283.058005878924
706.776738605656	283.058005878924
705.04018642235	283.058005878924
703.303634239044	283.058005878924
701.567082055737	283.058005878924
699.830529872431	281.321453695617
698.093977689125	281.321453695617
696.357425505819	281.321453695617
694.620873322512	281.321453695617
692.884321139206	281.321453695617
691.1477689559	281.321453695617
689.411216772593	281.321453695617
687.674664589287	281.321453695617
685.938112405981	279.584901512311
684.201560222675	279.584901512311
682.465008039368	279.584901512311
680.728455856062	279.584901512311
678.991903672756	279.584901512311
677.255351489449	279.584901512311
675.518799306143	277.848349329005
673.782247122837	277.848349329005
672.045694939531	277.848349329005
670.309142756224	277.848349329005
668.572590572918	277.848349329005
666.836038389612	277.848349329005
665.099486206306	277.848349329005
663.362934022999	276.111797145699
661.626381839693	276.111797145699
659.889829656387	276.111797145699
658.15327747308	276.111797145699
656.416725289774	276.111797145699
654.680173106468	276.111797145699
652.943620923162	276.111797145699
651.207068739855	276.111797145699
649.470516556549	274.375244962392
647.733964373243	274.375244962392
645.997412189936	274.375244962392
644.26086000663	274.375244962392
642.524307823324	272.638692779086
640.787755640018	272.638692779086
639.051203456711	272.638692779086
637.314651273405	272.638692779086
635.578099090099	272.638692779086
633.841546906792	270.90214059578
632.104994723486	270.90214059578
630.36844254018	269.165588412473
628.631890356874	269.165588412473
626.895338173567	269.165588412473
625.158785990261	269.165588412473
623.422233806955	267.429036229167
621.685681623649	267.429036229167
619.949129440342	267.429036229167
618.212577257036	267.429036229167
616.47602507373	265.692484045861
614.739472890423	265.692484045861
613.002920707117	265.692484045861
611.266368523811	265.692484045861
609.529816340505	265.692484045861
607.793264157198	263.955931862555
606.056711973892	263.955931862555
604.320159790586	263.955931862555
602.583607607279	263.955931862555
600.847055423973	263.955931862555
599.110503240667	262.219379679248
597.373951057361	262.219379679248
595.637398874054	262.219379679248
593.900846690748	262.219379679248
592.164294507442	262.219379679248
590.427742324135	260.482827495942
588.691190140829	260.482827495942
586.954637957523	260.482827495942
585.218085774217	260.482827495942
583.48153359091	258.746275312636
581.744981407604	258.746275312636
580.008429224298	258.746275312636
578.271877040992	258.746275312636
576.535324857685	258.746275312636
574.798772674379	258.746275312636
573.062220491073	258.746275312636
571.325668307766	258.746275312636
569.58911612446	257.00972312933
567.852563941154	257.00972312933
566.116011757847	257.00972312933
564.379459574541	257.00972312933
562.642907391235	255.273170946023
560.906355207929	255.273170946023
559.169803024622	255.273170946023
557.433250841316	255.273170946023
555.69669865801	255.273170946023
553.960146474703	255.273170946023
552.223594291397	255.273170946023
550.487042108091	255.273170946023
548.750489924785	255.273170946023
547.013937741478	253.536618762717
545.277385558172	253.536618762717
543.540833374866	253.536618762717
541.80428119156	251.800066579411
540.067729008253	251.800066579411
538.331176824947	251.800066579411
536.594624641641	251.800066579411
534.858072458334	250.063514396104
533.121520275028	250.063514396104
531.384968091722	250.063514396104
529.648415908416	250.063514396104
527.911863725109	248.326962212798
526.175311541803	248.326962212798
524.438759358497	248.326962212798
522.70220717519	248.326962212798
520.965654991884	248.326962212798
519.229102808578	246.590410029492
517.492550625272	246.590410029492
515.755998441965	246.590410029492
514.019446258659	246.590410029492
512.282894075353	246.590410029492
510.546341892047	246.590410029492
508.80978970874	244.853857846186
507.073237525434	244.853857846186
505.336685342128	244.853857846186
503.600133158821	244.853857846186
501.863580975515	244.853857846186
500.127028792209	244.853857846186
498.390476608903	244.853857846186
496.653924425596	244.853857846186
494.91737224229	243.117305662879
493.180820058984	243.117305662879
491.444267875677	243.117305662879
489.707715692371	243.117305662879
487.971163509065	241.380753479573
486.234611325759	241.380753479573
484.498059142452	239.644201296267
482.761506959146	239.644201296267
481.02495477584	239.644201296267
479.288402592533	237.90764911296
477.551850409227	237.90764911296
475.815298225921	237.90764911296
474.078746042615	236.171096929654
472.342193859308	236.171096929654
470.605641676002	236.171096929654
468.869089492696	236.171096929654
467.132537309389	234.434544746348
465.395985126083	234.434544746348
463.659432942777	232.697992563042
461.922880759471	232.697992563042
460.186328576164	230.961440379735
458.449776392858	230.961440379735
456.713224209552	230.961440379735
454.976672026246	229.224888196429
453.240119842939	229.224888196429
451.503567659633	229.224888196429
449.767015476327	229.224888196429
448.03046329302	227.488336013123
446.293911109714	227.488336013123
444.557358926408	225.751783829816
442.820806743102	225.751783829816
441.084254559795	225.751783829816
439.347702376489	224.01523164651
437.611150193183	224.01523164651
435.874598009876	224.01523164651
434.13804582657	222.278679463204
432.401493643264	222.278679463204
430.664941459958	222.278679463204
428.928389276651	222.278679463204
427.191837093345	222.278679463204
425.455284910039	220.542127279898
423.718732726732	220.542127279898
421.982180543426	220.542127279898
420.24562836012	218.805575096591
418.509076176814	218.805575096591
416.772523993507	218.805575096591
415.035971810201	218.805575096591
413.299419626895	217.069022913285
411.562867443589	217.069022913285
409.826315260282	217.069022913285
408.089763076976	215.332470729979
406.35321089367	215.332470729979
404.616658710363	215.332470729979
402.880106527057	213.595918546673
401.143554343751	213.595918546673
399.407002160445	213.595918546673
397.670449977138	213.595918546673
395.933897793832	211.859366363366
394.197345610526	211.859366363366
392.460793427219	211.859366363366
390.724241243913	210.12281418006
388.987689060607	210.12281418006
387.251136877301	210.12281418006
385.514584693994	208.386261996754
383.778032510688	208.386261996754
382.041480327382	206.649709813447
380.304928144075	206.649709813447
378.568375960769	206.649709813447
376.831823777463	204.913157630141
375.095271594157	204.913157630141
373.35871941085	203.176605446835
371.622167227544	203.176605446835
369.885615044238	201.440053263529
368.149062860932	201.440053263529
366.412510677625	201.440053263529
364.675958494319	199.703501080222
362.939406311013	199.703501080222
361.202854127706	197.966948896916
359.4663019444	197.966948896916
357.729749761094	197.966948896916
355.993197577788	196.23039671361
354.256645394481	194.493844530303
352.520093211175	194.493844530303
350.783541027869	194.493844530303
349.046988844562	194.493844530303
347.310436661256	192.757292346997
345.57388447795	192.757292346997
343.837332294644	192.757292346997
342.100780111337	191.020740163691
340.364227928031	191.020740163691
338.627675744725	189.284187980385
336.891123561418	189.284187980385
335.154571378112	189.284187980385
333.418019194806	187.547635797078
331.6814670115	187.547635797078
329.944914828193	185.811083613772
328.208362644887	185.811083613772
326.471810461581	185.811083613772
324.735258278275	184.074531430466
322.998706094968	184.074531430466
321.262153911662	184.074531430466
319.525601728356	182.337979247159
317.789049545049	182.337979247159
316.052497361743	182.337979247159
314.315945178437	182.337979247159
312.579392995131	180.601427063853
310.842840811824	180.601427063853
309.106288628518	180.601427063853
307.369736445212	178.864874880547
305.633184261905	177.128322697241
303.896632078599	177.128322697241
302.160079895293	175.391770513934
300.423527711987	175.391770513934
298.68697552868	175.391770513934
296.950423345374	173.655218330628
295.213871162068	173.655218330628
293.477318978761	173.655218330628
291.740766795455	171.918666147322
290.004214612149	171.918666147322
288.267662428843	171.918666147322
286.531110245536	171.918666147322
284.79455806223	170.182113964016
283.058005878924	168.445561780709
281.321453695617	168.445561780709
279.584901512311	166.709009597403
277.848349329005	166.709009597403
276.111797145699	166.709009597403
274.375244962392	164.972457414097
272.638692779086	164.972457414097
270.90214059578	163.23590523079
269.165588412473	163.23590523079
267.429036229167	163.23590523079
265.692484045861	163.23590523079
263.955931862555	163.23590523079
262.219379679248	161.499353047484
260.482827495942	161.499353047484
258.746275312636	161.499353047484
257.00972312933	159.762800864178
255.273170946023	159.762800864178
253.536618762717	158.026248680872
251.800066579411	158.026248680872
250.063514396104	158.026248680872
248.326962212798	156.289696497565
246.590410029492	156.289696497565
244.853857846186	156.289696497565
243.117305662879	154.553144314259
241.380753479573	154.553144314259
239.644201296267	152.816592130953
237.90764911296	152.816592130953
236.171096929654	151.080039947646
234.434544746348	151.080039947646
232.697992563042	151.080039947646
230.961440379735	149.34348776434
229.224888196429	149.34348776434
227.488336013123	147.606935581034
225.751783829816	147.606935581034
224.01523164651	147.606935581034
222.278679463204	145.870383397728
220.542127279898	145.870383397728
218.805575096591	144.133831214421
217.069022913285	144.133831214421
215.332470729979	144.133831214421
213.595918546673	142.397279031115
211.859366363366	142.397279031115
210.12281418006	140.660726847809
208.386261996754	140.660726847809
206.649709813447	138.924174664502
204.913157630141	138.924174664502
203.176605446835	138.924174664502
201.440053263529	137.187622481196
199.703501080222	137.187622481196
197.966948896916	137.187622481196
196.23039671361	135.45107029789
194.493844530303	133.714518114584
192.757292346997	133.714518114584
191.020740163691	133.714518114584
189.284187980385	131.977965931277
187.547635797078	131.977965931277
185.811083613772	130.241413747971
184.074531430466	130.241413747971
182.337979247159	128.504861564665
180.601427063853	126.768309381358
178.864874880547	126.768309381358
177.128322697241	125.031757198052
175.391770513934	125.031757198052
[truncated: 109 more rows]
