# Supplementary material for: Mechanics of Drosophila wing deployment
Source: Nat Commun. 2024 Dec 11;15:10577. doi: 10.1038/s41467-024-54527-0 (PMC11634967; doi:10.1038/s41467-024-54527-0)
Supplement: Supplementary file 18 — Source data [file 41467_2024_54527_MOESM18_ESM.zip › source_data/figS2b/figS2b_0047.txt]

x_um	y_um
-211.859366363366	-239.644201296267
-211.859366363366	-241.380753479573
-210.12281418006	-243.117305662879
-208.386261996754	-243.117305662879
-206.649709813447	-244.853857846186
-206.649709813447	-246.590410029492
-204.913157630141	-248.326962212798
-204.913157630141	-250.063514396104
-203.176605446835	-251.800066579411
-201.440053263529	-253.536618762717
-199.703501080222	-255.273170946023
-199.703501080222	-257.00972312933
-197.966948896916	-258.746275312636
-196.23039671361	-260.482827495942
-196.23039671361	-262.219379679248
-194.493844530303	-263.955931862555
-194.493844530303	-265.692484045861
-194.493844530303	-267.429036229167
-192.757292346997	-269.165588412473
-191.020740163691	-270.90214059578
-189.284187980385	-272.638692779086
-187.547635797078	-274.375244962392
-185.811083613772	-276.111797145699
-184.074531430466	-277.848349329005
-182.337979247159	-279.584901512311
-180.601427063853	-281.321453695617
-178.864874880547	-283.058005878924
-177.128322697241	-284.79455806223
-175.391770513934	-284.79455806223
-173.655218330628	-286.531110245536
-171.918666147322	-288.267662428843
-170.182113964016	-288.267662428843
-168.445561780709	-288.267662428843
-166.709009597403	-290.004214612149
-164.972457414097	-291.740766795455
-163.23590523079	-291.740766795455
-161.499353047484	-293.477318978761
-161.499353047484	-295.213871162068
-159.762800864178	-296.950423345374
-158.026248680872	-298.68697552868
-156.289696497565	-298.68697552868
-154.553144314259	-300.423527711987
-152.816592130953	-300.423527711987
-151.080039947646	-302.160079895293
-149.34348776434	-302.160079895293
-147.606935581034	-303.896632078599
-145.870383397728	-303.896632078599
-144.133831214421	-305.633184261905
-142.397279031115	-305.633184261905
-140.660726847809	-305.633184261905
-138.924174664502	-305.633184261905
-137.187622481196	-305.633184261905
-135.45107029789	-307.369736445212
-133.714518114584	-307.369736445212
-131.977965931277	-307.369736445212
-130.241413747971	-309.106288628518
-128.504861564665	-309.106288628518
-126.768309381358	-309.106288628518
-125.031757198052	-309.106288628518
-123.295205014746	-309.106288628518
-121.55865283144	-309.106288628518
-119.822100648133	-310.842840811824
-118.085548464827	-310.842840811824
-116.348996281521	-312.579392995131
-114.612444098215	-312.579392995131
-112.875891914908	-312.579392995131
-111.139339731602	-312.579392995131
-109.402787548296	-314.315945178437
-107.666235364989	-314.315945178437
-105.929683181683	-316.052497361743
-104.193130998377	-316.052497361743
-102.456578815071	-316.052497361743
-100.720026631764	-316.052497361743
-98.983474448458	-317.789049545049
-97.2469222651517	-319.525601728356
-95.5103700818454	-321.262153911662
-93.7738178985391	-321.262153911662
-92.0372657152329	-321.262153911662
-90.3007135319266	-321.262153911662
-88.5641613486203	-322.998706094968
-86.827609165314	-322.998706094968
-85.0910569820078	-322.998706094968
-83.3545047987015	-322.998706094968
-81.6179526153952	-324.735258278275
-79.8814004320889	-324.735258278275
-78.1448482487826	-324.735258278275
-76.4082960654763	-326.471810461581
-74.6717438821701	-326.471810461581
-72.9351916988638	-326.471810461581
-71.1986395155575	-326.471810461581
-69.4620873322512	-326.471810461581
-67.7255351489449	-326.471810461581
-65.9889829656387	-326.471810461581
-64.2524307823324	-326.471810461581
-62.5158785990261	-328.208362644887
-60.7793264157198	-328.208362644887
-59.0427742324135	-328.208362644887
-57.3062220491073	-329.944914828193
-55.569669865801	-329.944914828193
-53.8331176824947	-329.944914828193
-52.0965654991884	-329.944914828193
-50.3600133158821	-329.944914828193
-48.6234611325759	-329.944914828193
-46.8869089492696	-329.944914828193
-45.1503567659633	-329.944914828193
-43.413804582657	-329.944914828193
-41.6772523993507	-329.944914828193
-39.9407002160445	-329.944914828193
-38.2041480327382	-329.944914828193
-36.4675958494319	-331.6814670115
-34.7310436661256	-331.6814670115
-32.9944914828193	-331.6814670115
-31.2579392995131	-333.418019194806
-29.5213871162068	-333.418019194806
-27.7848349329005	-333.418019194806
-26.0482827495942	-333.418019194806
-24.3117305662879	-333.418019194806
-22.5751783829816	-335.154571378112
-20.8386261996754	-335.154571378112
-19.1020740163691	-336.891123561418
-17.3655218330628	-336.891123561418
-15.6289696497565	-336.891123561418
-13.8924174664502	-336.891123561418
-12.155865283144	-336.891123561418
-10.4193130998377	-336.891123561418
-8.6827609165314	-336.891123561418
-6.94620873322512	-336.891123561418
-5.20965654991884	-336.891123561418
-3.47310436661256	-336.891123561418
-1.73655218330628	-336.891123561418
0	-336.891123561418
1.73655218330628	-338.627675744725
3.47310436661256	-338.627675744725
5.20965654991884	-338.627675744725
6.94620873322512	-338.627675744725
8.6827609165314	-338.627675744725
10.4193130998377	-338.627675744725
12.155865283144	-338.627675744725
13.8924174664502	-340.364227928031
15.6289696497565	-340.364227928031
17.3655218330628	-340.364227928031
19.1020740163691	-340.364227928031
20.8386261996754	-340.364227928031
22.5751783829816	-340.364227928031
24.3117305662879	-340.364227928031
26.0482827495942	-340.364227928031
27.7848349329005	-340.364227928031
29.5213871162068	-340.364227928031
31.2579392995131	-340.364227928031
32.9944914828193	-340.364227928031
34.7310436661256	-340.364227928031
36.4675958494319	-340.364227928031
38.2041480327382	-340.364227928031
39.9407002160445	-340.364227928031
41.6772523993507	-340.364227928031
43.413804582657	-340.364227928031
45.1503567659633	-340.364227928031
46.8869089492696	-340.364227928031
48.6234611325759	-340.364227928031
50.3600133158821	-340.364227928031
52.0965654991884	-340.364227928031
53.8331176824947	-340.364227928031
55.569669865801	-340.364227928031
57.3062220491073	-340.364227928031
59.0427742324135	-340.364227928031
60.7793264157198	-338.627675744725
62.5158785990261	-338.627675744725
64.2524307823324	-338.627675744725
65.9889829656387	-338.627675744725
67.7255351489449	-338.627675744725
69.4620873322512	-336.891123561418
71.1986395155575	-336.891123561418
72.9351916988638	-336.891123561418
74.6717438821701	-336.891123561418
76.4082960654763	-336.891123561418
78.1448482487826	-336.891123561418
79.8814004320889	-336.891123561418
81.6179526153952	-335.154571378112
83.3545047987015	-335.154571378112
85.0910569820078	-333.418019194806
86.827609165314	-333.418019194806
88.5641613486203	-333.418019194806
90.3007135319266	-333.418019194806
92.0372657152329	-331.6814670115
93.7738178985391	-331.6814670115
95.5103700818454	-329.944914828193
97.2469222651517	-329.944914828193
98.983474448458	-329.944914828193
100.720026631764	-329.944914828193
102.456578815071	-328.208362644887
104.193130998377	-328.208362644887
105.929683181683	-326.471810461581
107.666235364989	-324.735258278275
109.402787548296	-322.998706094968
111.139339731602	-322.998706094968
112.875891914908	-322.998706094968
114.612444098215	-322.998706094968
116.348996281521	-321.262153911662
118.085548464827	-319.525601728356
119.822100648133	-319.525601728356
121.55865283144	-319.525601728356
123.295205014746	-319.525601728356
125.031757198052	-319.525601728356
126.768309381358	-317.789049545049
128.504861564665	-317.789049545049
130.241413747971	-316.052497361743
131.977965931277	-316.052497361743
133.714518114584	-316.052497361743
135.45107029789	-316.052497361743
137.187622481196	-316.052497361743
138.924174664502	-316.052497361743
140.660726847809	-314.315945178437
142.397279031115	-314.315945178437
144.133831214421	-314.315945178437
145.870383397728	-314.315945178437
147.606935581034	-314.315945178437
149.34348776434	-312.579392995131
151.080039947646	-312.579392995131
152.816592130953	-312.579392995131
154.553144314259	-312.579392995131
156.289696497565	-312.579392995131
158.026248680872	-312.579392995131
159.762800864178	-312.579392995131
161.499353047484	-312.579392995131
163.23590523079	-312.579392995131
164.972457414097	-312.579392995131
166.709009597403	-310.842840811824
168.445561780709	-310.842840811824
170.182113964016	-310.842840811824
171.918666147322	-309.106288628518
173.655218330628	-309.106288628518
175.391770513934	-309.106288628518
177.128322697241	-309.106288628518
178.864874880547	-307.369736445212
180.601427063853	-307.369736445212
182.337979247159	-307.369736445212
184.074531430466	-307.369736445212
185.811083613772	-307.369736445212
187.547635797078	-305.633184261905
189.284187980385	-305.633184261905
191.020740163691	-305.633184261905
192.757292346997	-305.633184261905
194.493844530303	-305.633184261905
196.23039671361	-305.633184261905
197.966948896916	-305.633184261905
199.703501080222	-305.633184261905
201.440053263529	-305.633184261905
203.176605446835	-305.633184261905
204.913157630141	-303.896632078599
206.649709813447	-302.160079895293
208.386261996754	-302.160079895293
210.12281418006	-302.160079895293
211.859366363366	-302.160079895293
213.595918546673	-302.160079895293
215.332470729979	-302.160079895293
217.069022913285	-302.160079895293
218.805575096591	-302.160079895293
220.542127279898	-302.160079895293
222.278679463204	-302.160079895293
224.01523164651	-302.160079895293
225.751783829816	-302.160079895293
227.488336013123	-302.160079895293
229.224888196429	-302.160079895293
230.961440379735	-302.160079895293
232.697992563042	-302.160079895293
234.434544746348	-302.160079895293
236.171096929654	-302.160079895293
237.90764911296	-302.160079895293
239.644201296267	-302.160079895293
241.380753479573	-302.160079895293
243.117305662879	-302.160079895293
244.853857846186	-303.896632078599
246.590410029492	-305.633184261905
248.326962212798	-307.369736445212
248.326962212798	-309.106288628518
248.326962212798	-310.842840811824
246.590410029492	-312.579392995131
244.853857846186	-314.315945178437
243.117305662879	-316.052497361743
241.380753479573	-316.052497361743
239.644201296267	-317.789049545049
237.90764911296	-319.525601728356
236.171096929654	-319.525601728356
234.434544746348	-321.262153911662
232.697992563042	-322.998706094968
230.961440379735	-322.998706094968
229.224888196429	-324.735258278275
227.488336013123	-326.471810461581
227.488336013123	-328.208362644887
227.488336013123	-329.944914828193
227.488336013123	-331.6814670115
227.488336013123	-333.418019194806
227.488336013123	-335.154571378112
229.224888196429	-336.891123561418
229.224888196429	-338.627675744725
229.224888196429	-340.364227928031
229.224888196429	-342.100780111337
229.224888196429	-343.837332294644
229.224888196429	-345.57388447795
229.224888196429	-347.310436661256
229.224888196429	-349.046988844562
227.488336013123	-350.783541027869
227.488336013123	-352.520093211175
225.751783829816	-354.256645394481
224.01523164651	-355.993197577788
222.278679463204	-357.729749761094
220.542127279898	-357.729749761094
218.805575096591	-357.729749761094
217.069022913285	-359.4663019444
215.332470729979	-361.202854127706
213.595918546673	-361.202854127706
211.859366363366	-361.202854127706
210.12281418006	-362.939406311013
208.386261996754	-364.675958494319
206.649709813447	-364.675958494319
204.913157630141	-364.675958494319
203.176605446835	-366.412510677625
201.440053263529	-368.149062860932
199.703501080222	-368.149062860932
197.966948896916	-369.885615044238
196.23039671361	-369.885615044238
194.493844530303	-371.622167227544
192.757292346997	-371.622167227544
191.020740163691	-373.35871941085
189.284187980385	-375.095271594157
187.547635797078	-375.095271594157
185.811083613772	-376.831823777463
184.074531430466	-378.568375960769
182.337979247159	-378.568375960769
180.601427063853	-380.304928144075
178.864874880547	-382.041480327382
177.128322697241	-383.778032510688
175.391770513934	-385.514584693994
173.655218330628	-385.514584693994
171.918666147322	-387.251136877301
170.182113964016	-388.987689060607
168.445561780709	-390.724241243913
166.709009597403	-392.460793427219
164.972457414097	-394.197345610526
164.972457414097	-395.933897793832
163.23590523079	-397.670449977138
161.499353047484	-399.407002160445
159.762800864178	-399.407002160445
158.026248680872	-401.143554343751
156.289696497565	-402.880106527057
154.553144314259	-404.616658710363
154.553144314259	-406.35321089367
152.816592130953	-408.089763076976
151.080039947646	-409.826315260282
151.080039947646	-411.562867443589
149.34348776434	-413.299419626895
147.606935581034	-415.035971810201
147.606935581034	-416.772523993507
147.606935581034	-418.509076176814
147.606935581034	-420.24562836012
147.606935581034	-421.982180543426
147.606935581034	-423.718732726732
147.606935581034	-425.455284910039
147.606935581034	-427.191837093345
147.606935581034	-428.928389276651
147.606935581034	-430.664941459958
149.34348776434	-432.401493643264
151.080039947646	-434.13804582657
151.080039947646	-435.874598009876
152.816592130953	-437.611150193183
154.553144314259	-437.611150193183
156.289696497565	-439.347702376489
158.026248680872	-441.084254559795
159.762800864178	-441.084254559795
161.499353047484	-441.084254559795
163.23590523079	-441.084254559795
164.972457414097	-441.084254559795
166.709009597403	-442.820806743102
168.445561780709	-444.557358926408
170.182113964016	-444.557358926408
171.918666147322	-444.557358926408
173.655218330628	-444.557358926408
175.391770513934	-446.293911109714
177.128322697241	-446.293911109714
178.864874880547	-446.293911109714
180.601427063853	-446.293911109714
182.337979247159	-446.293911109714
184.074531430466	-446.293911109714
185.811083613772	-446.293911109714
187.547635797078	-446.293911109714
189.284187980385	-444.557358926408
191.020740163691	-444.557358926408
192.757292346997	-444.557358926408
194.493844530303	-444.557358926408
196.23039671361	-444.557358926408
197.966948896916	-444.557358926408
199.703501080222	-442.820806743102
201.440053263529	-442.820806743102
203.176605446835	-442.820806743102
204.913157630141	-442.820806743102
206.649709813447	-442.820806743102
208.386261996754	-442.820806743102
210.12281418006	-441.084254559795
211.859366363366	-441.084254559795
213.595918546673	-441.084254559795
215.332470729979	-441.084254559795
217.069022913285	-441.084254559795
218.805575096591	-441.084254559795
220.542127279898	-439.347702376489
222.278679463204	-439.347702376489
224.01523164651	-437.611150193183
225.751783829816	-437.611150193183
227.488336013123	-437.611150193183
229.224888196429	-437.611150193183
230.961440379735	-435.874598009876
232.697992563042	-435.874598009876
234.434544746348	-434.13804582657
236.171096929654	-434.13804582657
237.90764911296	-434.13804582657
239.644201296267	-434.13804582657
241.380753479573	-434.13804582657
243.117305662879	-434.13804582657
244.853857846186	-432.401493643264
246.590410029492	-432.401493643264
248.326962212798	-430.664941459958
250.063514396104	-430.664941459958
251.800066579411	-430.664941459958
253.536618762717	-430.664941459958
255.273170946023	-430.664941459958
257.00972312933	-428.928389276651
258.746275312636	-428.928389276651
260.482827495942	-428.928389276651
262.219379679248	-428.928389276651
263.955931862555	-428.928389276651
265.692484045861	-427.191837093345
267.429036229167	-427.191837093345
269.165588412473	-427.191837093345
270.90214059578	-427.191837093345
272.638692779086	-427.191837093345
274.375244962392	-425.455284910039
276.111797145699	-423.718732726732
277.848349329005	-423.718732726732
279.584901512311	-423.718732726732
281.321453695617	-423.718732726732
283.058005878924	-423.718732726732
284.79455806223	-423.718732726732
286.531110245536	-423.718732726732
288.267662428843	-423.718732726732
290.004214612149	-423.718732726732
291.740766795455	-423.718732726732
293.477318978761	-421.982180543426
295.213871162068	-421.982180543426
296.950423345374	-421.982180543426
298.68697552868	-420.24562836012
300.423527711987	-420.24562836012
302.160079895293	-420.24562836012
303.896632078599	-420.24562836012
305.633184261905	-418.509076176814
307.369736445212	-418.509076176814
309.106288628518	-416.772523993507
310.842840811824	-416.772523993507
312.579392995131	-416.772523993507
314.315945178437	-416.772523993507
316.052497361743	-416.772523993507
317.789049545049	-415.035971810201
319.525601728356	-415.035971810201
321.262153911662	-413.299419626895
322.998706094968	-413.299419626895
324.735258278275	-413.299419626895
326.471810461581	-413.299419626895
328.208362644887	-411.562867443589
329.944914828193	-411.562867443589
331.6814670115	-409.826315260282
333.418019194806	-409.826315260282
335.154571378112	-408.089763076976
336.891123561418	-406.35321089367
338.627675744725	-406.35321089367
340.364227928031	-406.35321089367
342.100780111337	-404.616658710363
343.837332294644	-402.880106527057
345.57388447795	-402.880106527057
347.310436661256	-402.880106527057
349.046988844562	-401.143554343751
350.783541027869	-399.407002160445
352.520093211175	-399.407002160445
354.256645394481	-399.407002160445
355.993197577788	-397.670449977138
357.729749761094	-395.933897793832
359.4663019444	-395.933897793832
361.202854127706	-395.933897793832
362.939406311013	-394.197345610526
364.675958494319	-394.197345610526
366.412510677625	-392.460793427219
368.149062860932	-392.460793427219
369.885615044238	-392.460793427219
371.622167227544	-390.724241243913
373.35871941085	-390.724241243913
375.095271594157	-388.987689060607
376.831823777463	-388.987689060607
378.568375960769	-388.987689060607
380.304928144075	-388.987689060607
382.041480327382	-387.251136877301
383.778032510688	-385.514584693994
385.514584693994	-385.514584693994
387.251136877301	-383.778032510688
388.987689060607	-382.041480327382
390.724241243913	-382.041480327382
392.460793427219	-380.304928144075
394.197345610526	-378.568375960769
395.933897793832	-378.568375960769
397.670449977138	-376.831823777463
399.407002160445	-375.095271594157
401.143554343751	-373.35871941085
402.880106527057	-371.622167227544
404.616658710363	-371.622167227544
406.35321089367	-369.885615044238
408.089763076976	-368.149062860932
409.826315260282	-368.149062860932
411.562867443589	-366.412510677625
413.299419626895	-364.675958494319
415.035971810201	-362.939406311013
416.772523993507	-361.202854127706
418.509076176814	-359.4663019444
420.24562836012	-357.729749761094
421.982180543426	-357.729749761094
423.718732726732	-355.993197577788
425.455284910039	-354.256645394481
427.191837093345	-354.256645394481
428.928389276651	-352.520093211175
430.664941459958	-352.520093211175
432.401493643264	-350.783541027869
434.13804582657	-350.783541027869
435.874598009876	-349.046988844562
437.611150193183	-347.310436661256
439.347702376489	-347.310436661256
441.084254559795	-345.57388447795
442.820806743102	-343.837332294644
444.557358926408	-342.100780111337
446.293911109714	-340.364227928031
448.03046329302	-338.627675744725
449.767015476327	-336.891123561418
451.503567659633	-335.154571378112
453.240119842939	-333.418019194806
454.976672026246	-331.6814670115
456.713224209552	-329.944914828193
458.449776392858	-328.208362644887
460.186328576164	-326.471810461581
460.186328576164	-324.735258278275
461.922880759471	-322.998706094968
463.659432942777	-321.262153911662
463.659432942777	-319.525601728356
465.395985126083	-317.789049545049
467.132537309389	-316.052497361743
468.869089492696	-316.052497361743
470.605641676002	-314.315945178437
470.605641676002	-312.579392995131
472.342193859308	-310.842840811824
472.342193859308	-309.106288628518
474.078746042615	-307.369736445212
474.078746042615	-305.633184261905
475.815298225921	-303.896632078599
477.551850409227	-302.160079895293
477.551850409227	-300.423527711987
477.551850409227	-298.68697552868
479.288402592533	-296.950423345374
481.02495477584	-295.213871162068
481.02495477584	-293.477318978761
481.02495477584	-291.740766795455
481.02495477584	-290.004214612149
482.761506959146	-288.267662428843
482.761506959146	-286.531110245536
482.761506959146	-284.79455806223
484.498059142452	-283.058005878924
484.498059142452	-281.321453695617
484.498059142452	-279.584901512311
484.498059142452	-277.848349329005
486.234611325759	-276.111797145699
486.234611325759	-274.375244962392
487.971163509065	-272.638692779086
487.971163509065	-270.90214059578
487.971163509065	-269.165588412473
487.971163509065	-267.429036229167
487.971163509065	-265.692484045861
489.707715692371	-263.955931862555
489.707715692371	-262.219379679248
489.707715692371	-260.482827495942
489.707715692371	-258.746275312636
491.444267875677	-257.00972312933
491.444267875677	-255.273170946023
491.444267875677	-253.536618762717
491.444267875677	-251.800066579411
491.444267875677	-250.063514396104
491.444267875677	-248.326962212798
491.444267875677	-246.590410029492
491.444267875677	-244.853857846186
489.707715692371	-243.117305662879
489.707715692371	-241.380753479573
487.971163509065	-239.644201296267
487.971163509065	-237.90764911296
487.971163509065	-236.171096929654
487.971163509065	-234.434544746348
487.971163509065	-232.697992563042
487.971163509065	-230.961440379735
486.234611325759	-229.224888196429
486.234611325759	-227.488336013123
484.498059142452	-225.751783829816
484.498059142452	-224.01523164651
484.498059142452	-222.278679463204
484.498059142452	-220.542127279898
484.498059142452	-218.805575096591
484.498059142452	-217.069022913285
482.761506959146	-215.332470729979
482.761506959146	-213.595918546673
481.02495477584	-211.859366363366
481.02495477584	-210.12281418006
479.288402592533	-208.386261996754
479.288402592533	-206.649709813447
477.551850409227	-204.913157630141
477.551850409227	-203.176605446835
475.815298225921	-201.440053263529
475.815298225921	-199.703501080222
474.078746042615	-197.966948896916
474.078746042615	-196.23039671361
474.078746042615	-194.493844530303
472.342193859308	-192.757292346997
470.605641676002	-191.020740163691
470.605641676002	-189.284187980385
468.869089492696	-187.547635797078
467.132537309389	-185.811083613772
465.395985126083	-184.074531430466
463.659432942777	-182.337979247159
461.922880759471	-180.601427063853
460.186328576164	-178.864874880547
458.449776392858	-177.128322697241
456.713224209552	-175.391770513934
456.713224209552	-173.655218330628
456.713224209552	-171.918666147322
454.976672026246	-170.182113964016
453.240119842939	-168.445561780709
451.503567659633	-166.709009597403
449.767015476327	-164.972457414097
448.03046329302	-163.23590523079
446.293911109714	-161.499353047484
444.557358926408	-159.762800864178
442.820806743102	-158.026248680872
441.084254559795	-156.289696497565
439.347702376489	-154.553144314259
437.611150193183	-152.816592130953
435.874598009876	-151.080039947646
435.874598009876	-149.34348776434
434.13804582657	-147.606935581034
432.401493643264	-145.870383397728
432.401493643264	-144.133831214421
430.664941459958	-142.397279031115
428.928389276651	-140.660726847809
427.191837093345	-138.924174664502
425.455284910039	-137.187622481196
423.718732726732	-135.45107029789
421.982180543426	-135.45107029789
420.24562836012	-135.45107029789
418.509076176814	-133.714518114584
416.772523993507	-131.977965931277
415.035971810201	-131.977965931277
413.299419626895	-131.977965931277
411.562867443589	-130.241413747971
409.826315260282	-128.504861564665
408.089763076976	-126.768309381358
406.35321089367	-125.031757198052
404.616658710363	-123.295205014746
402.880106527057	-121.55865283144
401.143554343751	-121.55865283144
399.407002160445	-121.55865283144
397.670449977138	-121.55865283144
395.933897793832	-121.55865283144
394.197345610526	-119.822100648133
392.460793427219	-118.085548464827
390.724241243913	-118.085548464827
388.987689060607	-118.085548464827
387.251136877301	-118.085548464827
385.514584693994	-116.348996281521
383.778032510688	-116.348996281521
382.041480327382	-116.348996281521
380.304928144075	-114.612444098215
378.568375960769	-114.612444098215
376.831823777463	-114.612444098215
375.095271594157	-114.612444098215
373.35871941085	-114.612444098215
371.622167227544	-112.875891914908
369.885615044238	-112.875891914908
368.149062860932	-111.139339731602
366.412510677625	-111.139339731602
364.675958494319	-111.139339731602
362.939406311013	-111.139339731602
361.202854127706	-111.139339731602
359.4663019444	-111.139339731602
357.729749761094	-109.402787548296
355.993197577788	-109.402787548296
354.256645394481	-107.666235364989
352.520093211175	-107.666235364989
350.783541027869	-107.666235364989
349.046988844562	-107.666235364989
347.310436661256	-107.666235364989
345.57388447795	-105.929683181683
343.837332294644	-104.193130998377
342.100780111337	-104.193130998377
340.364227928031	-104.193130998377
338.627675744725	-104.193130998377
336.891123561418	-102.456578815071
335.154571378112	-100.720026631764
333.418019194806	-100.720026631764
331.6814670115	-98.983474448458
329.944914828193	-97.2469222651517
328.208362644887	-97.2469222651517
326.471810461581	-97.2469222651517
324.735258278275	-95.5103700818454
322.998706094968	-93.7738178985391
321.262153911662	-93.7738178985391
319.525601728356	-92.0372657152329
317.789049545049	-90.3007135319266
316.052497361743	-90.3007135319266
314.315945178437	-88.5641613486203
312.579392995131	-88.5641613486203
310.842840811824	-86.827609165314
309.106288628518	-86.827609165314
307.369736445212	-85.0910569820078
305.633184261905	-83.3545047987015
303.896632078599	-83.3545047987015
302.160079895293	-81.6179526153952
300.423527711987	-81.6179526153952
298.68697552868	-79.8814004320889
296.950423345374	-79.8814004320889
295.213871162068	-78.1448482487826
293.477318978761	-76.4082960654763
291.740766795455	-76.4082960654763
290.004214612149	-74.6717438821701
288.267662428843	-72.9351916988638
286.531110245536	-72.9351916988638
284.79455806223	-72.9351916988638
283.058005878924	-71.1986395155575
281.321453695617	-69.4620873322512
279.584901512311	-69.4620873322512
277.848349329005	-69.4620873322512
276.111797145699	-67.7255351489449
274.375244962392	-67.7255351489449
272.638692779086	-65.9889829656387
270.90214059578	-65.9889829656387
269.165588412473	-65.9889829656387
267.429036229167	-64.2524307823324
265.692484045861	-64.2524307823324
263.955931862555	-62.5158785990261
262.219379679248	-62.5158785990261
260.482827495942	-62.5158785990261
258.746275312636	-62.5158785990261
257.00972312933	-62.5158785990261
255.273170946023	-62.5158785990261
253.536618762717	-62.5158785990261
251.800066579411	-60.7793264157198
250.063514396104	-60.7793264157198
248.326962212798	-59.0427742324135
246.590410029492	-59.0427742324135
244.853857846186	-59.0427742324135
243.117305662879	-57.3062220491073
241.380753479573	-57.3062220491073
239.644201296267	-55.569669865801
237.90764911296	-53.8331176824947
236.171096929654	-53.8331176824947
234.434544746348	-53.8331176824947
232.697992563042	-52.0965654991884
230.961440379735	-52.0965654991884
229.224888196429	-52.0965654991884
227.488336013123	-50.3600133158821
225.751783829816	-48.6234611325759
224.01523164651	-48.6234611325759
222.278679463204	-48.6234611325759
220.542127279898	-48.6234611325759
218.805575096591	-48.6234611325759
217.069022913285	-46.8869089492696
215.332470729979	-46.8869089492696
213.595918546673	-46.8869089492696
211.859366363366	-45.1503567659633
210.12281418006	-45.1503567659633
208.386261996754	-45.1503567659633
206.649709813447	-45.1503567659633
204.913157630141	-45.1503567659633
203.176605446835	-43.413804582657
201.440053263529	-41.6772523993507
199.703501080222	-41.6772523993507
197.966948896916	-41.6772523993507
196.23039671361	-41.6772523993507
194.493844530303	-41.6772523993507
192.757292346997	-41.6772523993507
191.020740163691	-39.9407002160445
189.284187980385	-38.2041480327382
187.547635797078	-38.2041480327382
185.811083613772	-38.2041480327382
184.074531430466	-38.2041480327382
182.337979247159	-36.4675958494319
180.601427063853	-36.4675958494319
178.864874880547	-36.4675958494319
177.128322697241	-34.7310436661256
175.391770513934	-34.7310436661256
173.655218330628	-34.7310436661256
171.918666147322	-34.7310436661256
170.182113964016	-34.7310436661256
168.445561780709	-32.9944914828193
166.709009597403	-32.9944914828193
164.972457414097	-32.9944914828193
163.23590523079	-32.9944914828193
161.499353047484	-32.9944914828193
159.762800864178	-32.9944914828193
158.026248680872	-32.9944914828193
156.289696497565	-32.9944914828193
154.553144314259	-32.9944914828193
152.816592130953	-32.9944914828193
151.080039947646	-32.9944914828193
149.34348776434	-32.9944914828193
147.606935581034	-32.9944914828193
145.870383397728	-32.9944914828193
144.133831214421	-32.9944914828193
142.397279031115	-32.9944914828193
140.660726847809	-32.9944914828193
138.924174664502	-32.9944914828193
137.187622481196	-32.9944914828193
135.45107029789	-34.7310436661256
133.714518114584	-34.7310436661256
131.977965931277	-36.4675958494319
130.241413747971	-38.2041480327382
128.504861564665	-39.9407002160445
126.768309381358	-41.6772523993507
126.768309381358	-43.413804582657
125.031757198052	-45.1503567659633
125.031757198052	-46.8869089492696
125.031757198052	-48.6234611325759
123.295205014746	-50.3600133158821
123.295205014746	-52.0965654991884
123.295205014746	-53.8331176824947
123.295205014746	-55.569669865801
123.295205014746	-57.3062220491073
123.295205014746	-59.0427742324135
123.295205014746	-60.7793264157198
123.295205014746	-62.5158785990261
125.031757198052	-64.2524307823324
125.031757198052	-65.9889829656387
125.031757198052	-67.7255351489449
126.768309381358	-69.4620873322512
126.768309381358	-71.1986395155575
126.768309381358	-72.9351916988638
126.768309381358	-74.6717438821701
126.768309381358	-76.4082960654763
128.504861564665	-78.1448482487826
128.504861564665	-79.8814004320889
130.241413747971	-81.6179526153952
130.241413747971	-83.3545047987015
130.241413747971	-85.0910569820078
130.241413747971	-86.827609165314
130.241413747971	-88.5641613486203
131.977965931277	-90.3007135319266
131.977965931277	-92.0372657152329
133.714518114584	-93.7738178985391
133.714518114584	-95.5103700818454
133.714518114584	-97.2469222651517
133.714518114584	-98.983474448458
133.714518114584	-100.720026631764
133.714518114584	-102.456578815071
133.714518114584	-104.193130998377
133.714518114584	-105.929683181683
133.714518114584	-107.666235364989
133.714518114584	-109.402787548296
133.714518114584	-111.139339731602
133.714518114584	-112.875891914908
133.714518114584	-114.612444098215
133.714518114584	-116.348996281521
133.714518114584	-118.085548464827
133.714518114584	-119.822100648133
131.977965931277	-121.55865283144
131.977965931277	-123.295205014746
130.241413747971	-125.031757198052
130.241413747971	-126.768309381358
130.241413747971	-128.504861564665
128.504861564665	-130.241413747971
126.768309381358	-131.977965931277
126.768309381358	-133.714518114584
126.768309381358	-135.45107029789
126.768309381358	-137.187622481196
125.031757198052	-138.924174664502
125.031757198052	-140.660726847809
123.295205014746	-142.397279031115
123.295205014746	-144.133831214421
123.295205014746	-145.870383397728
121.55865283144	-147.606935581034
119.822100648133	-149.34348776434
119.822100648133	-151.080039947646
118.085548464827	-152.816592130953
116.348996281521	-154.553144314259
114.612444098215	-156.289696497565
112.875891914908	-158.026248680872
111.139339731602	-159.762800864178
109.402787548296	-161.499353047484
107.666235364989	-163.23590523079
105.929683181683	-164.972457414097
104.193130998377	-166.709009597403
102.456578815071	-168.445561780709
100.720026631764	-170.182113964016
98.983474448458	-170.182113964016
97.2469222651517	-170.182113964016
95.5103700818454	-171.918666147322
93.7738178985391	-173.655218330628
92.0372657152329	-173.655218330628
90.3007135319266	-173.655218330628
88.5641613486203	-173.655218330628
86.827609165314	-173.655218330628
85.0910569820078	-173.655218330628
83.3545047987015	-173.655218330628
81.6179526153952	-173.655218330628
79.8814004320889	-173.655218330628
78.1448482487826	-173.655218330628
76.4082960654763	-173.655218330628
74.6717438821701	-173.655218330628
72.9351916988638	-173.655218330628
71.1986395155575	-173.655218330628
69.4620873322512	-173.655218330628
67.7255351489449	-173.655218330628
65.9889829656387	-173.655218330628
64.2524307823324	-173.655218330628
62.5158785990261	-171.918666147322
60.7793264157198	-171.918666147322
59.0427742324135	-170.182113964016
57.3062220491073	-170.182113964016
55.569669865801	-168.445561780709
53.8331176824947	-166.709009597403
52.0965654991884	-164.972457414097
52.0965654991884	-163.23590523079
52.0965654991884	-161.499353047484
50.3600133158821	-159.762800864178
50.3600133158821	-158.026248680872
50.3600133158821	-156.289696497565
50.3600133158821	-154.553144314259
50.3600133158821	-152.816592130953
52.0965654991884	-151.080039947646
52.0965654991884	-149.34348776434
53.8331176824947	-147.606935581034
53.8331176824947	-145.870383397728
53.8331176824947	-144.133831214421
55.569669865801	-142.397279031115
57.3062220491073	-140.660726847809
59.0427742324135	-138.924174664502
60.7793264157198	-137.187622481196
60.7793264157198	-135.45107029789
62.5158785990261	-133.714518114584
64.2524307823324	-131.977965931277
65.9889829656387	-130.241413747971
65.9889829656387	-128.504861564665
67.7255351489449	-126.768309381358
67.7255351489449	-125.031757198052
69.4620873322512	-123.295205014746
71.1986395155575	-121.55865283144
71.1986395155575	-119.822100648133
72.9351916988638	-118.085548464827
74.6717438821701	-116.348996281521
74.6717438821701	-114.612444098215
74.6717438821701	-112.875891914908
74.6717438821701	-111.139339731602
76.4082960654763	-109.402787548296
78.1448482487826	-107.666235364989
79.8814004320889	-105.929683181683
79.8814004320889	-104.193130998377
81.6179526153952	-102.456578815071
83.3545047987015	-100.720026631764
85.0910569820078	-98.983474448458
85.0910569820078	-97.2469222651517
86.827609165314	-95.5103700818454
88.5641613486203	-93.7738178985391
88.5641613486203	-92.0372657152329
88.5641613486203	-90.3007135319266
90.3007135319266	-88.5641613486203
90.3007135319266	-86.827609165314
90.3007135319266	-85.0910569820078
88.5641613486203	-83.3545047987015
88.5641613486203	-81.6179526153952
88.5641613486203	-79.8814004320889
88.5641613486203	-78.1448482487826
88.5641613486203	-76.4082960654763
88.5641613486203	-74.6717438821701
86.827609165314	-72.9351916988638
86.827609165314	-71.1986395155575
85.0910569820078	-69.4620873322512
85.0910569820078	-67.7255351489449
85.0910569820078	-65.9889829656387
85.0910569820078	-64.2524307823324
83.3545047987015	-62.5158785990261
83.3545047987015	-60.7793264157198
81.6179526153952	-59.0427742324135
81.6179526153952	-57.3062220491073
79.8814004320889	-55.569669865801
78.1448482487826	-53.8331176824947
78.1448482487826	-52.0965654991884
78.1448482487826	-50.3600133158821
76.4082960654763	-48.6234611325759
74.6717438821701	-46.8869089492696
74.6717438821701	-45.1503567659633
72.9351916988638	-43.413804582657
71.1986395155575	-41.6772523993507
69.4620873322512	-39.9407002160445
67.7255351489449	-38.2041480327382
67.7255351489449	-36.4675958494319
65.9889829656387	-34.7310436661256
64.2524307823324	-32.9944914828193
62.5158785990261	-31.2579392995131
60.7793264157198	-29.5213871162068
59.0427742324135	-27.7848349329005
57.3062220491073	-26.0482827495942
55.569669865801	-24.3117305662879
53.8331176824947	-24.3117305662879
52.0965654991884	-22.5751783829816
50.3600133158821	-22.5751783829816
48.6234611325759	-20.8386261996754
46.8869089492696	-19.1020740163691
45.1503567659633	-17.3655218330628
43.413804582657	-17.3655218330628
41.6772523993507	-17.3655218330628
39.9407002160445	-17.3655218330628
38.2041480327382	-17.3655218330628
36.4675958494319	-17.3655218330628
34.7310436661256	-15.6289696497565
32.9944914828193	-15.6289696497565
31.2579392995131	-13.8924174664502
29.5213871162068	-13.8924174664502
27.7848349329005	-13.8924174664502
26.0482827495942	-13.8924174664502
24.3117305662879	-13.8924174664502
22.5751783829816	-13.8924174664502
20.8386261996754	-12.155865283144
19.1020740163691	-12.155865283144
17.3655218330628	-10.4193130998377
15.6289696497565	-10.4193130998377
13.8924174664502	-8.6827609165314
12.155865283144	-8.6827609165314
10.4193130998377	-6.94620873322512
10.4193130998377	-5.20965654991884
8.6827609165314	-3.47310436661256
6.94620873322512	-3.47310436661256
5.20965654991884	-1.73655218330628
3.47310436661256	-1.73655218330628
1.73655218330628	0
0	0
