# Supplementary material for: Mechanics of Drosophila wing deployment
Source: Nat Commun. 2024 Dec 11;15:10577. doi: 10.1038/s41467-024-54527-0 (PMC11634967; doi:10.1038/s41467-024-54527-0)
Supplement: Supplementary file 18 — Source data [file 41467_2024_54527_MOESM18_ESM.zip › source_data/figS2b/figS2b_0051.txt]

x_um	y_um
-191.020740163691	-342.100780111337
-189.284187980385	-343.837332294644
-187.547635797078	-343.837332294644
-185.811083613772	-343.837332294644
-184.074531430466	-343.837332294644
-182.337979247159	-345.57388447795
-180.601427063853	-345.57388447795
-178.864874880547	-347.310436661256
-177.128322697241	-347.310436661256
-175.391770513934	-347.310436661256
-173.655218330628	-349.046988844562
-171.918666147322	-349.046988844562
-170.182113964016	-350.783541027869
-168.445561780709	-350.783541027869
-166.709009597403	-350.783541027869
-164.972457414097	-350.783541027869
-163.23590523079	-352.520093211175
-161.499353047484	-352.520093211175
-159.762800864178	-354.256645394481
-158.026248680872	-354.256645394481
-156.289696497565	-354.256645394481
-154.553144314259	-354.256645394481
-152.816592130953	-354.256645394481
-151.080039947646	-355.993197577788
-149.34348776434	-357.729749761094
-147.606935581034	-357.729749761094
-145.870383397728	-357.729749761094
-144.133831214421	-357.729749761094
-142.397279031115	-359.4663019444
-140.660726847809	-359.4663019444
-138.924174664502	-359.4663019444
-137.187622481196	-359.4663019444
-135.45107029789	-361.202854127706
-133.714518114584	-361.202854127706
-131.977965931277	-361.202854127706
-130.241413747971	-361.202854127706
-128.504861564665	-361.202854127706
-126.768309381358	-361.202854127706
-125.031757198052	-362.939406311013
-123.295205014746	-364.675958494319
-121.55865283144	-364.675958494319
-119.822100648133	-364.675958494319
-118.085548464827	-364.675958494319
-116.348996281521	-364.675958494319
-114.612444098215	-366.412510677625
-112.875891914908	-366.412510677625
-111.139339731602	-368.149062860932
-109.402787548296	-368.149062860932
-107.666235364989	-368.149062860932
-105.929683181683	-368.149062860932
-104.193130998377	-369.885615044238
-102.456578815071	-371.622167227544
-100.720026631764	-371.622167227544
-98.983474448458	-371.622167227544
-97.2469222651517	-373.35871941085
-95.5103700818454	-375.095271594157
-93.7738178985391	-375.095271594157
-92.0372657152329	-375.095271594157
-90.3007135319266	-376.831823777463
-88.5641613486203	-376.831823777463
-86.827609165314	-378.568375960769
-85.0910569820078	-378.568375960769
-83.3545047987015	-378.568375960769
-81.6179526153952	-378.568375960769
-79.8814004320889	-380.304928144075
-78.1448482487826	-380.304928144075
-76.4082960654763	-382.041480327382
-74.6717438821701	-382.041480327382
-72.9351916988638	-382.041480327382
-71.1986395155575	-382.041480327382
-69.4620873322512	-383.778032510688
-67.7255351489449	-383.778032510688
-65.9889829656387	-385.514584693994
-64.2524307823324	-385.514584693994
-62.5158785990261	-385.514584693994
-60.7793264157198	-385.514584693994
-59.0427742324135	-385.514584693994
-57.3062220491073	-385.514584693994
-55.569669865801	-385.514584693994
-53.8331176824947	-385.514584693994
-52.0965654991884	-385.514584693994
-50.3600133158821	-387.251136877301
-48.6234611325759	-387.251136877301
-46.8869089492696	-387.251136877301
-45.1503567659633	-388.987689060607
-43.413804582657	-388.987689060607
-41.6772523993507	-388.987689060607
-39.9407002160445	-388.987689060607
-38.2041480327382	-388.987689060607
-36.4675958494319	-390.724241243913
-34.7310436661256	-392.460793427219
-32.9944914828193	-392.460793427219
-31.2579392995131	-392.460793427219
-29.5213871162068	-392.460793427219
-27.7848349329005	-394.197345610526
-26.0482827495942	-394.197345610526
-24.3117305662879	-395.933897793832
-22.5751783829816	-395.933897793832
-20.8386261996754	-395.933897793832
-19.1020740163691	-395.933897793832
-17.3655218330628	-397.670449977138
-15.6289696497565	-397.670449977138
-13.8924174664502	-397.670449977138
-12.155865283144	-397.670449977138
-10.4193130998377	-397.670449977138
-8.6827609165314	-397.670449977138
-6.94620873322512	-397.670449977138
-5.20965654991884	-397.670449977138
-3.47310436661256	-397.670449977138
-1.73655218330628	-397.670449977138
0	-395.933897793832
1.73655218330628	-395.933897793832
3.47310436661256	-395.933897793832
5.20965654991884	-395.933897793832
6.94620873322512	-395.933897793832
8.6827609165314	-395.933897793832
10.4193130998377	-395.933897793832
12.155865283144	-395.933897793832
13.8924174664502	-395.933897793832
15.6289696497565	-395.933897793832
17.3655218330628	-395.933897793832
19.1020740163691	-395.933897793832
20.8386261996754	-395.933897793832
22.5751783829816	-395.933897793832
24.3117305662879	-395.933897793832
26.0482827495942	-394.197345610526
27.7848349329005	-394.197345610526
29.5213871162068	-394.197345610526
31.2579392995131	-394.197345610526
32.9944914828193	-394.197345610526
34.7310436661256	-392.460793427219
36.4675958494319	-392.460793427219
38.2041480327382	-392.460793427219
39.9407002160445	-392.460793427219
41.6772523993507	-392.460793427219
43.413804582657	-392.460793427219
45.1503567659633	-392.460793427219
46.8869089492696	-392.460793427219
48.6234611325759	-392.460793427219
50.3600133158821	-392.460793427219
52.0965654991884	-392.460793427219
53.8331176824947	-392.460793427219
55.569669865801	-392.460793427219
57.3062220491073	-392.460793427219
59.0427742324135	-392.460793427219
60.7793264157198	-392.460793427219
62.5158785990261	-392.460793427219
64.2524307823324	-392.460793427219
65.9889829656387	-394.197345610526
67.7255351489449	-394.197345610526
69.4620873322512	-394.197345610526
71.1986395155575	-394.197345610526
72.9351916988638	-394.197345610526
74.6717438821701	-394.197345610526
76.4082960654763	-394.197345610526
78.1448482487826	-394.197345610526
79.8814004320889	-394.197345610526
81.6179526153952	-394.197345610526
83.3545047987015	-394.197345610526
85.0910569820078	-394.197345610526
86.827609165314	-394.197345610526
88.5641613486203	-394.197345610526
90.3007135319266	-392.460793427219
92.0372657152329	-392.460793427219
93.7738178985391	-392.460793427219
95.5103700818454	-392.460793427219
97.2469222651517	-392.460793427219
98.983474448458	-392.460793427219
100.720026631764	-392.460793427219
102.456578815071	-392.460793427219
104.193130998377	-392.460793427219
105.929683181683	-392.460793427219
107.666235364989	-392.460793427219
109.402787548296	-392.460793427219
111.139339731602	-392.460793427219
112.875891914908	-392.460793427219
114.612444098215	-392.460793427219
116.348996281521	-392.460793427219
118.085548464827	-392.460793427219
119.822100648133	-392.460793427219
121.55865283144	-392.460793427219
123.295205014746	-392.460793427219
125.031757198052	-392.460793427219
126.768309381358	-392.460793427219
128.504861564665	-390.724241243913
130.241413747971	-390.724241243913
131.977965931277	-390.724241243913
133.714518114584	-390.724241243913
135.45107029789	-390.724241243913
137.187622481196	-388.987689060607
138.924174664502	-388.987689060607
140.660726847809	-388.987689060607
142.397279031115	-388.987689060607
144.133831214421	-388.987689060607
145.870383397728	-388.987689060607
147.606935581034	-387.251136877301
149.34348776434	-387.251136877301
151.080039947646	-387.251136877301
152.816592130953	-385.514584693994
154.553144314259	-385.514584693994
156.289696497565	-385.514584693994
158.026248680872	-383.778032510688
159.762800864178	-382.041480327382
161.499353047484	-382.041480327382
163.23590523079	-380.304928144075
164.972457414097	-378.568375960769
166.709009597403	-376.831823777463
168.445561780709	-375.095271594157
170.182113964016	-373.35871941085
171.918666147322	-371.622167227544
173.655218330628	-371.622167227544
175.391770513934	-371.622167227544
177.128322697241	-369.885615044238
178.864874880547	-369.885615044238
180.601427063853	-368.149062860932
182.337979247159	-368.149062860932
184.074531430466	-369.885615044238
185.811083613772	-371.622167227544
187.547635797078	-373.35871941085
187.547635797078	-375.095271594157
189.284187980385	-376.831823777463
191.020740163691	-378.568375960769
191.020740163691	-380.304928144075
192.757292346997	-382.041480327382
192.757292346997	-383.778032510688
192.757292346997	-385.514584693994
192.757292346997	-387.251136877301
192.757292346997	-388.987689060607
192.757292346997	-390.724241243913
192.757292346997	-392.460793427219
192.757292346997	-394.197345610526
194.493844530303	-395.933897793832
196.23039671361	-397.670449977138
197.966948896916	-397.670449977138
199.703501080222	-397.670449977138
201.440053263529	-397.670449977138
203.176605446835	-395.933897793832
204.913157630141	-395.933897793832
206.649709813447	-395.933897793832
208.386261996754	-395.933897793832
210.12281418006	-395.933897793832
211.859366363366	-395.933897793832
213.595918546673	-395.933897793832
215.332470729979	-395.933897793832
217.069022913285	-395.933897793832
218.805575096591	-395.933897793832
220.542127279898	-395.933897793832
222.278679463204	-395.933897793832
224.01523164651	-395.933897793832
225.751783829816	-395.933897793832
227.488336013123	-395.933897793832
229.224888196429	-395.933897793832
230.961440379735	-394.197345610526
232.697992563042	-394.197345610526
234.434544746348	-394.197345610526
236.171096929654	-394.197345610526
237.90764911296	-395.933897793832
239.644201296267	-395.933897793832
241.380753479573	-395.933897793832
243.117305662879	-395.933897793832
244.853857846186	-395.933897793832
246.590410029492	-395.933897793832
248.326962212798	-395.933897793832
250.063514396104	-395.933897793832
251.800066579411	-395.933897793832
253.536618762717	-394.197345610526
255.273170946023	-394.197345610526
257.00972312933	-392.460793427219
258.746275312636	-392.460793427219
260.482827495942	-392.460793427219
262.219379679248	-392.460793427219
263.955931862555	-392.460793427219
265.692484045861	-392.460793427219
267.429036229167	-392.460793427219
269.165588412473	-392.460793427219
270.90214059578	-392.460793427219
272.638692779086	-392.460793427219
274.375244962392	-392.460793427219
276.111797145699	-392.460793427219
277.848349329005	-392.460793427219
279.584901512311	-392.460793427219
281.321453695617	-392.460793427219
283.058005878924	-390.724241243913
284.79455806223	-390.724241243913
286.531110245536	-390.724241243913
288.267662428843	-392.460793427219
290.004214612149	-392.460793427219
291.740766795455	-392.460793427219
293.477318978761	-392.460793427219
295.213871162068	-392.460793427219
296.950423345374	-392.460793427219
298.68697552868	-392.460793427219
300.423527711987	-392.460793427219
302.160079895293	-394.197345610526
303.896632078599	-395.933897793832
305.633184261905	-395.933897793832
307.369736445212	-397.670449977138
307.369736445212	-399.407002160445
307.369736445212	-401.143554343751
307.369736445212	-402.880106527057
307.369736445212	-404.616658710363
307.369736445212	-406.35321089367
307.369736445212	-408.089763076976
307.369736445212	-409.826315260282
307.369736445212	-411.562867443589
307.369736445212	-413.299419626895
307.369736445212	-415.035971810201
305.633184261905	-416.772523993507
305.633184261905	-418.509076176814
303.896632078599	-420.24562836012
302.160079895293	-421.982180543426
300.423527711987	-423.718732726732
298.68697552868	-423.718732726732
296.950423345374	-425.455284910039
295.213871162068	-427.191837093345
295.213871162068	-428.928389276651
293.477318978761	-430.664941459958
291.740766795455	-432.401493643264
290.004214612149	-434.13804582657
288.267662428843	-434.13804582657
286.531110245536	-435.874598009876
284.79455806223	-435.874598009876
283.058005878924	-437.611150193183
281.321453695617	-439.347702376489
279.584901512311	-441.084254559795
277.848349329005	-441.084254559795
276.111797145699	-442.820806743102
274.375244962392	-442.820806743102
272.638692779086	-444.557358926408
270.90214059578	-446.293911109714
269.165588412473	-448.03046329302
267.429036229167	-449.767015476327
265.692484045861	-451.503567659633
263.955931862555	-451.503567659633
262.219379679248	-453.240119842939
260.482827495942	-454.976672026246
260.482827495942	-456.713224209552
260.482827495942	-458.449776392858
260.482827495942	-460.186328576164
260.482827495942	-461.922880759471
260.482827495942	-463.659432942777
260.482827495942	-465.395985126083
260.482827495942	-467.132537309389
260.482827495942	-468.869089492696
260.482827495942	-470.605641676002
260.482827495942	-472.342193859308
260.482827495942	-474.078746042615
260.482827495942	-475.815298225921
260.482827495942	-477.551850409227
258.746275312636	-479.288402592533
257.00972312933	-481.02495477584
255.273170946023	-482.761506959146
253.536618762717	-484.498059142452
251.800066579411	-486.234611325759
250.063514396104	-487.971163509065
248.326962212798	-489.707715692371
246.590410029492	-489.707715692371
244.853857846186	-489.707715692371
243.117305662879	-489.707715692371
241.380753479573	-491.444267875677
239.644201296267	-493.180820058984
237.90764911296	-493.180820058984
236.171096929654	-493.180820058984
234.434544746348	-494.91737224229
232.697992563042	-494.91737224229
230.961440379735	-496.653924425596
229.224888196429	-496.653924425596
227.488336013123	-498.390476608903
225.751783829816	-500.127028792209
224.01523164651	-500.127028792209
222.278679463204	-501.863580975515
220.542127279898	-503.600133158821
218.805575096591	-503.600133158821
217.069022913285	-505.336685342128
215.332470729979	-505.336685342128
213.595918546673	-507.073237525434
211.859366363366	-507.073237525434
210.12281418006	-508.80978970874
208.386261996754	-510.546341892047
206.649709813447	-512.282894075353
204.913157630141	-514.019446258659
203.176605446835	-515.755998441965
201.440053263529	-517.492550625272
201.440053263529	-519.229102808578
199.703501080222	-520.965654991884
197.966948896916	-522.70220717519
197.966948896916	-524.438759358497
196.23039671361	-526.175311541803
194.493844530303	-527.911863725109
194.493844530303	-529.648415908416
192.757292346997	-531.384968091722
191.020740163691	-533.121520275028
189.284187980385	-534.858072458334
187.547635797078	-536.594624641641
185.811083613772	-538.331176824947
184.074531430466	-540.067729008253
184.074531430466	-541.80428119156
182.337979247159	-543.540833374866
182.337979247159	-545.277385558172
180.601427063853	-547.013937741478
180.601427063853	-548.750489924785
180.601427063853	-550.487042108091
180.601427063853	-552.223594291397
180.601427063853	-553.960146474703
180.601427063853	-555.69669865801
180.601427063853	-557.433250841316
180.601427063853	-559.169803024622
180.601427063853	-560.906355207929
180.601427063853	-562.642907391235
180.601427063853	-564.379459574541
182.337979247159	-566.116011757847
184.074531430466	-566.116011757847
185.811083613772	-567.852563941154
187.547635797078	-569.58911612446
189.284187980385	-569.58911612446
191.020740163691	-569.58911612446
192.757292346997	-569.58911612446
194.493844530303	-569.58911612446
196.23039671361	-569.58911612446
197.966948896916	-569.58911612446
199.703501080222	-569.58911612446
201.440053263529	-569.58911612446
203.176605446835	-569.58911612446
204.913157630141	-569.58911612446
206.649709813447	-569.58911612446
208.386261996754	-569.58911612446
210.12281418006	-569.58911612446
211.859366363366	-569.58911612446
213.595918546673	-569.58911612446
215.332470729979	-569.58911612446
217.069022913285	-569.58911612446
218.805575096591	-569.58911612446
220.542127279898	-569.58911612446
222.278679463204	-569.58911612446
224.01523164651	-569.58911612446
225.751783829816	-569.58911612446
227.488336013123	-569.58911612446
229.224888196429	-569.58911612446
230.961440379735	-571.325668307766
232.697992563042	-571.325668307766
234.434544746348	-571.325668307766
236.171096929654	-571.325668307766
237.90764911296	-571.325668307766
239.644201296267	-569.58911612446
241.380753479573	-569.58911612446
243.117305662879	-569.58911612446
244.853857846186	-569.58911612446
246.590410029492	-569.58911612446
248.326962212798	-569.58911612446
250.063514396104	-569.58911612446
251.800066579411	-569.58911612446
253.536618762717	-569.58911612446
255.273170946023	-569.58911612446
257.00972312933	-569.58911612446
258.746275312636	-569.58911612446
260.482827495942	-569.58911612446
262.219379679248	-569.58911612446
263.955931862555	-569.58911612446
265.692484045861	-569.58911612446
267.429036229167	-569.58911612446
269.165588412473	-569.58911612446
270.90214059578	-569.58911612446
272.638692779086	-567.852563941154
274.375244962392	-567.852563941154
276.111797145699	-567.852563941154
277.848349329005	-567.852563941154
279.584901512311	-567.852563941154
281.321453695617	-566.116011757847
283.058005878924	-566.116011757847
284.79455806223	-566.116011757847
286.531110245536	-566.116011757847
288.267662428843	-566.116011757847
290.004214612149	-566.116011757847
291.740766795455	-564.379459574541
293.477318978761	-564.379459574541
295.213871162068	-564.379459574541
296.950423345374	-564.379459574541
298.68697552868	-564.379459574541
300.423527711987	-562.642907391235
302.160079895293	-562.642907391235
303.896632078599	-562.642907391235
305.633184261905	-562.642907391235
307.369736445212	-562.642907391235
309.106288628518	-562.642907391235
310.842840811824	-560.906355207929
312.579392995131	-560.906355207929
314.315945178437	-559.169803024622
316.052497361743	-559.169803024622
317.789049545049	-559.169803024622
319.525601728356	-559.169803024622
321.262153911662	-559.169803024622
322.998706094968	-557.433250841316
324.735258278275	-557.433250841316
326.471810461581	-555.69669865801
328.208362644887	-555.69669865801
329.944914828193	-555.69669865801
331.6814670115	-555.69669865801
333.418019194806	-555.69669865801
335.154571378112	-555.69669865801
336.891123561418	-555.69669865801
338.627675744725	-553.960146474703
340.364227928031	-553.960146474703
342.100780111337	-552.223594291397
343.837332294644	-552.223594291397
345.57388447795	-552.223594291397
347.310436661256	-552.223594291397
349.046988844562	-552.223594291397
350.783541027869	-550.487042108091
352.520093211175	-550.487042108091
354.256645394481	-548.750489924785
355.993197577788	-548.750489924785
357.729749761094	-548.750489924785
359.4663019444	-548.750489924785
361.202854127706	-547.013937741478
362.939406311013	-547.013937741478
364.675958494319	-545.277385558172
366.412510677625	-545.277385558172
368.149062860932	-545.277385558172
369.885615044238	-545.277385558172
371.622167227544	-543.540833374866
373.35871941085	-541.80428119156
375.095271594157	-541.80428119156
376.831823777463	-541.80428119156
378.568375960769	-541.80428119156
380.304928144075	-540.067729008253
382.041480327382	-540.067729008253
383.778032510688	-538.331176824947
385.514584693994	-538.331176824947
387.251136877301	-536.594624641641
388.987689060607	-534.858072458334
390.724241243913	-534.858072458334
392.460793427219	-534.858072458334
394.197345610526	-533.121520275028
395.933897793832	-531.384968091722
397.670449977138	-531.384968091722
399.407002160445	-531.384968091722
401.143554343751	-529.648415908416
402.880106527057	-527.911863725109
404.616658710363	-527.911863725109
406.35321089367	-527.911863725109
408.089763076976	-526.175311541803
409.826315260282	-526.175311541803
411.562867443589	-524.438759358497
413.299419626895	-524.438759358497
415.035971810201	-524.438759358497
416.772523993507	-522.70220717519
418.509076176814	-522.70220717519
420.24562836012	-522.70220717519
421.982180543426	-520.965654991884
423.718732726732	-520.965654991884
425.455284910039	-519.229102808578
427.191837093345	-519.229102808578
428.928389276651	-517.492550625272
430.664941459958	-517.492550625272
432.401493643264	-517.492550625272
434.13804582657	-515.755998441965
435.874598009876	-514.019446258659
437.611150193183	-512.282894075353
439.347702376489	-510.546341892047
441.084254559795	-510.546341892047
442.820806743102	-508.80978970874
444.557358926408	-507.073237525434
446.293911109714	-505.336685342128
448.03046329302	-503.600133158821
449.767015476327	-503.600133158821
451.503567659633	-501.863580975515
453.240119842939	-500.127028792209
454.976672026246	-500.127028792209
456.713224209552	-500.127028792209
458.449776392858	-498.390476608903
460.186328576164	-496.653924425596
461.922880759471	-494.91737224229
463.659432942777	-493.180820058984
465.395985126083	-491.444267875677
467.132537309389	-489.707715692371
468.869089492696	-489.707715692371
470.605641676002	-487.971163509065
472.342193859308	-486.234611325759
474.078746042615	-484.498059142452
475.815298225921	-482.761506959146
477.551850409227	-481.02495477584
479.288402592533	-479.288402592533
481.02495477584	-479.288402592533
482.761506959146	-477.551850409227
482.761506959146	-475.815298225921
484.498059142452	-474.078746042615
486.234611325759	-472.342193859308
487.971163509065	-470.605641676002
489.707715692371	-468.869089492696
491.444267875677	-467.132537309389
491.444267875677	-465.395985126083
493.180820058984	-463.659432942777
494.91737224229	-461.922880759471
496.653924425596	-460.186328576164
496.653924425596	-458.449776392858
498.390476608903	-456.713224209552
498.390476608903	-454.976672026246
500.127028792209	-453.240119842939
501.863580975515	-451.503567659633
503.600133158821	-449.767015476327
503.600133158821	-448.03046329302
505.336685342128	-446.293911109714
505.336685342128	-444.557358926408
507.073237525434	-442.820806743102
507.073237525434	-441.084254559795
508.80978970874	-439.347702376489
510.546341892047	-437.611150193183
510.546341892047	-435.874598009876
512.282894075353	-434.13804582657
514.019446258659	-432.401493643264
514.019446258659	-430.664941459958
515.755998441965	-428.928389276651
517.492550625272	-427.191837093345
517.492550625272	-425.455284910039
519.229102808578	-423.718732726732
520.965654991884	-421.982180543426
520.965654991884	-420.24562836012
520.965654991884	-418.509076176814
520.965654991884	-416.772523993507
520.965654991884	-415.035971810201
522.70220717519	-413.299419626895
522.70220717519	-411.562867443589
522.70220717519	-409.826315260282
524.438759358497	-408.089763076976
524.438759358497	-406.35321089367
524.438759358497	-404.616658710363
524.438759358497	-402.880106527057
526.175311541803	-401.143554343751
526.175311541803	-399.407002160445
527.911863725109	-397.670449977138
527.911863725109	-395.933897793832
527.911863725109	-394.197345610526
527.911863725109	-392.460793427219
527.911863725109	-390.724241243913
527.911863725109	-388.987689060607
527.911863725109	-387.251136877301
527.911863725109	-385.514584693994
527.911863725109	-383.778032510688
527.911863725109	-382.041480327382
527.911863725109	-380.304928144075
527.911863725109	-378.568375960769
526.175311541803	-376.831823777463
526.175311541803	-375.095271594157
526.175311541803	-373.35871941085
526.175311541803	-371.622167227544
526.175311541803	-369.885615044238
526.175311541803	-368.149062860932
526.175311541803	-366.412510677625
526.175311541803	-364.675958494319
526.175311541803	-362.939406311013
526.175311541803	-361.202854127706
526.175311541803	-359.4663019444
526.175311541803	-357.729749761094
526.175311541803	-355.993197577788
526.175311541803	-354.256645394481
526.175311541803	-352.520093211175
526.175311541803	-350.783541027869
524.438759358497	-349.046988844562
524.438759358497	-347.310436661256
524.438759358497	-345.57388447795
524.438759358497	-343.837332294644
524.438759358497	-342.100780111337
522.70220717519	-340.364227928031
522.70220717519	-338.627675744725
520.965654991884	-336.891123561418
520.965654991884	-335.154571378112
520.965654991884	-333.418019194806
520.965654991884	-331.6814670115
519.229102808578	-329.944914828193
519.229102808578	-328.208362644887
517.492550625272	-326.471810461581
517.492550625272	-324.735258278275
515.755998441965	-322.998706094968
514.019446258659	-321.262153911662
514.019446258659	-319.525601728356
514.019446258659	-317.789049545049
514.019446258659	-316.052497361743
512.282894075353	-314.315945178437
510.546341892047	-312.579392995131
510.546341892047	-310.842840811824
508.80978970874	-309.106288628518
507.073237525434	-307.369736445212
507.073237525434	-305.633184261905
507.073237525434	-303.896632078599
505.336685342128	-302.160079895293
505.336685342128	-300.423527711987
503.600133158821	-298.68697552868
503.600133158821	-296.950423345374
503.600133158821	-295.213871162068
503.600133158821	-293.477318978761
501.863580975515	-291.740766795455
501.863580975515	-290.004214612149
500.127028792209	-288.267662428843
500.127028792209	-286.531110245536
500.127028792209	-284.79455806223
500.127028792209	-283.058005878924
498.390476608903	-281.321453695617
496.653924425596	-279.584901512311
496.653924425596	-277.848349329005
494.91737224229	-276.111797145699
493.180820058984	-274.375244962392
493.180820058984	-272.638692779086
491.444267875677	-270.90214059578
491.444267875677	-269.165588412473
489.707715692371	-267.429036229167
489.707715692371	-265.692484045861
487.971163509065	-263.955931862555
486.234611325759	-262.219379679248
484.498059142452	-260.482827495942
482.761506959146	-258.746275312636
481.02495477584	-257.00972312933
479.288402592533	-255.273170946023
479.288402592533	-253.536618762717
477.551850409227	-251.800066579411
475.815298225921	-250.063514396104
475.815298225921	-248.326962212798
474.078746042615	-246.590410029492
474.078746042615	-244.853857846186
472.342193859308	-243.117305662879
472.342193859308	-241.380753479573
470.605641676002	-239.644201296267
468.869089492696	-237.90764911296
468.869089492696	-236.171096929654
468.869089492696	-234.434544746348
467.132537309389	-232.697992563042
465.395985126083	-230.961440379735
463.659432942777	-229.224888196429
461.922880759471	-227.488336013123
460.186328576164	-225.751783829816
460.186328576164	-224.01523164651
458.449776392858	-222.278679463204
456.713224209552	-220.542127279898
454.976672026246	-218.805575096591
453.240119842939	-217.069022913285
451.503567659633	-215.332470729979
451.503567659633	-213.595918546673
449.767015476327	-211.859366363366
448.03046329302	-210.12281418006
446.293911109714	-208.386261996754
444.557358926408	-208.386261996754
442.820806743102	-206.649709813447
441.084254559795	-206.649709813447
439.347702376489	-204.913157630141
437.611150193183	-203.176605446835
435.874598009876	-201.440053263529
434.13804582657	-199.703501080222
432.401493643264	-197.966948896916
430.664941459958	-196.23039671361
428.928389276651	-194.493844530303
427.191837093345	-192.757292346997
425.455284910039	-191.020740163691
423.718732726732	-191.020740163691
421.982180543426	-189.284187980385
420.24562836012	-189.284187980385
418.509076176814	-187.547635797078
416.772523993507	-185.811083613772
415.035971810201	-184.074531430466
413.299419626895	-182.337979247159
411.562867443589	-180.601427063853
409.826315260282	-178.864874880547
408.089763076976	-177.128322697241
406.35321089367	-177.128322697241
404.616658710363	-175.391770513934
402.880106527057	-173.655218330628
401.143554343751	-173.655218330628
399.407002160445	-171.918666147322
397.670449977138	-170.182113964016
395.933897793832	-170.182113964016
394.197345610526	-168.445561780709
392.460793427219	-168.445561780709
390.724241243913	-166.709009597403
388.987689060607	-166.709009597403
387.251136877301	-164.972457414097
385.514584693994	-164.972457414097
383.778032510688	-163.23590523079
382.041480327382	-161.499353047484
380.304928144075	-159.762800864178
378.568375960769	-158.026248680872
376.831823777463	-156.289696497565
375.095271594157	-156.289696497565
373.35871941085	-154.553144314259
371.622167227544	-152.816592130953
371.622167227544	-151.080039947646
369.885615044238	-149.34348776434
368.149062860932	-147.606935581034
366.412510677625	-145.870383397728
364.675958494319	-144.133831214421
362.939406311013	-142.397279031115
361.202854127706	-140.660726847809
359.4663019444	-138.924174664502
357.729749761094	-138.924174664502
355.993197577788	-137.187622481196
354.256645394481	-137.187622481196
352.520093211175	-135.45107029789
350.783541027869	-133.714518114584
349.046988844562	-131.977965931277
347.310436661256	-131.977965931277
345.57388447795	-130.241413747971
343.837332294644	-130.241413747971
342.100780111337	-128.504861564665
340.364227928031	-126.768309381358
338.627675744725	-125.031757198052
336.891123561418	-125.031757198052
335.154571378112	-123.295205014746
333.418019194806	-121.55865283144
331.6814670115	-121.55865283144
329.944914828193	-121.55865283144
328.208362644887	-121.55865283144
326.471810461581	-119.822100648133
324.735258278275	-119.822100648133
322.998706094968	-118.085548464827
321.262153911662	-118.085548464827
319.525601728356	-118.085548464827
317.789049545049	-116.348996281521
316.052497361743	-116.348996281521
314.315945178437	-114.612444098215
312.579392995131	-114.612444098215
310.842840811824	-114.612444098215
309.106288628518	-112.875891914908
307.369736445212	-111.139339731602
305.633184261905	-111.139339731602
303.896632078599	-109.402787548296
302.160079895293	-107.666235364989
300.423527711987	-105.929683181683
298.68697552868	-104.193130998377
296.950423345374	-104.193130998377
295.213871162068	-102.456578815071
293.477318978761	-100.720026631764
291.740766795455	-100.720026631764
290.004214612149	-98.983474448458
288.267662428843	-97.2469222651517
286.531110245536	-97.2469222651517
284.79455806223	-95.5103700818454
283.058005878924	-93.7738178985391
281.321453695617	-93.7738178985391
279.584901512311	-93.7738178985391
277.848349329005	-93.7738178985391
276.111797145699	-92.0372657152329
274.375244962392	-92.0372657152329
272.638692779086	-90.3007135319266
270.90214059578	-90.3007135319266
269.165588412473	-90.3007135319266
267.429036229167	-88.5641613486203
265.692484045861	-86.827609165314
263.955931862555	-85.0910569820078
262.219379679248	-83.3545047987015
260.482827495942	-83.3545047987015
258.746275312636	-81.6179526153952
257.00972312933	-79.8814004320889
257.00972312933	-78.1448482487826
255.273170946023	-76.4082960654763
253.536618762717	-76.4082960654763
251.800066579411	-74.6717438821701
250.063514396104	-72.9351916988638
248.326962212798	-72.9351916988638
246.590410029492	-72.9351916988638
244.853857846186	-71.1986395155575
243.117305662879	-71.1986395155575
241.380753479573	-71.1986395155575
239.644201296267	-71.1986395155575
237.90764911296	-71.1986395155575
236.171096929654	-71.1986395155575
234.434544746348	-71.1986395155575
232.697992563042	-71.1986395155575
230.961440379735	-71.1986395155575
229.224888196429	-71.1986395155575
227.488336013123	-71.1986395155575
225.751783829816	-71.1986395155575
224.01523164651	-72.9351916988638
222.278679463204	-72.9351916988638
220.542127279898	-74.6717438821701
218.805575096591	-74.6717438821701
217.069022913285	-76.4082960654763
215.332470729979	-76.4082960654763
213.595918546673	-76.4082960654763
211.859366363366	-78.1448482487826
210.12281418006	-79.8814004320889
208.386261996754	-79.8814004320889
206.649709813447	-81.6179526153952
204.913157630141	-83.3545047987015
203.176605446835	-85.0910569820078
201.440053263529	-86.827609165314
201.440053263529	-88.5641613486203
201.440053263529	-90.3007135319266
201.440053263529	-92.0372657152329
199.703501080222	-93.7738178985391
199.703501080222	-95.5103700818454
197.966948896916	-97.2469222651517
197.966948896916	-98.983474448458
197.966948896916	-100.720026631764
197.966948896916	-102.456578815071
197.966948896916	-104.193130998377
197.966948896916	-105.929683181683
197.966948896916	-107.666235364989
197.966948896916	-109.402787548296
197.966948896916	-111.139339731602
197.966948896916	-112.875891914908
197.966948896916	-114.612444098215
197.966948896916	-116.348996281521
197.966948896916	-118.085548464827
197.966948896916	-119.822100648133
196.23039671361	-121.55865283144
196.23039671361	-123.295205014746
196.23039671361	-125.031757198052
196.23039671361	-126.768309381358
196.23039671361	-128.504861564665
196.23039671361	-130.241413747971
196.23039671361	-131.977965931277
196.23039671361	-133.714518114584
196.23039671361	-135.45107029789
196.23039671361	-137.187622481196
196.23039671361	-138.924174664502
196.23039671361	-140.660726847809
196.23039671361	-142.397279031115
196.23039671361	-144.133831214421
196.23039671361	-145.870383397728
196.23039671361	-147.606935581034
196.23039671361	-149.34348776434
196.23039671361	-151.080039947646
194.493844530303	-152.816592130953
194.493844530303	-154.553144314259
194.493844530303	-156.289696497565
194.493844530303	-158.026248680872
194.493844530303	-159.762800864178
194.493844530303	-161.499353047484
194.493844530303	-163.23590523079
192.757292346997	-164.972457414097
191.020740163691	-166.709009597403
191.020740163691	-168.445561780709
189.284187980385	-170.182113964016
187.547635797078	-171.918666147322
185.811083613772	-173.655218330628
184.074531430466	-175.391770513934
182.337979247159	-177.128322697241
180.601427063853	-178.864874880547
178.864874880547	-180.601427063853
177.128322697241	-180.601427063853
175.391770513934	-182.337979247159
173.655218330628	-184.074531430466
171.918666147322	-184.074531430466
170.182113964016	-184.074531430466
168.445561780709	-184.074531430466
166.709009597403	-184.074531430466
164.972457414097	-185.811083613772
163.23590523079	-185.811083613772
161.499353047484	-185.811083613772
159.762800864178	-185.811083613772
158.026248680872	-185.811083613772
156.289696497565	-185.811083613772
154.553144314259	-184.074531430466
152.816592130953	-184.074531430466
151.080039947646	-184.074531430466
149.34348776434	-184.074531430466
147.606935581034	-184.074531430466
145.870383397728	-184.074531430466
144.133831214421	-184.074531430466
142.397279031115	-184.074531430466
140.660726847809	-184.074531430466
138.924174664502	-182.337979247159
137.187622481196	-180.601427063853
135.45107029789	-180.601427063853
133.714518114584	-178.864874880547
131.977965931277	-178.864874880547
130.241413747971	-177.128322697241
128.504861564665	-175.391770513934
126.768309381358	-173.655218330628
126.768309381358	-171.918666147322
125.031757198052	-170.182113964016
125.031757198052	-168.445561780709
123.295205014746	-166.709009597403
123.295205014746	-164.972457414097
123.295205014746	-163.23590523079
121.55865283144	-161.499353047484
121.55865283144	-159.762800864178
121.55865283144	-158.026248680872
121.55865283144	-156.289696497565
121.55865283144	-154.553144314259
121.55865283144	-152.816592130953
121.55865283144	-151.080039947646
121.55865283144	-149.34348776434
121.55865283144	-147.606935581034
121.55865283144	-145.870383397728
121.55865283144	-144.133831214421
121.55865283144	-142.397279031115
121.55865283144	-140.660726847809
121.55865283144	-138.924174664502
121.55865283144	-137.187622481196
123.295205014746	-135.45107029789
123.295205014746	-133.714518114584
123.295205014746	-131.977965931277
123.295205014746	-130.241413747971
125.031757198052	-128.504861564665
125.031757198052	-126.768309381358
125.031757198052	-125.031757198052
125.031757198052	-123.295205014746
125.031757198052	-121.55865283144
125.031757198052	-119.822100648133
126.768309381358	-118.085548464827
126.768309381358	-116.348996281521
128.504861564665	-114.612444098215
128.504861564665	-112.875891914908
128.504861564665	-111.139339731602
130.241413747971	-109.402787548296
130.241413747971	-107.666235364989
130.241413747971	-105.929683181683
130.241413747971	-104.193130998377
131.977965931277	-102.456578815071
131.977965931277	-100.720026631764
131.977965931277	-98.983474448458
131.977965931277	-97.2469222651517
131.977965931277	-95.5103700818454
130.241413747971	-93.7738178985391
130.241413747971	-92.0372657152329
130.241413747971	-90.3007135319266
130.241413747971	-88.5641613486203
130.241413747971	-86.827609165314
130.241413747971	-85.0910569820078
130.241413747971	-83.3545047987015
130.241413747971	-81.6179526153952
130.241413747971	-79.8814004320889
128.504861564665	-78.1448482487826
128.504861564665	-76.4082960654763
128.504861564665	-74.6717438821701
128.504861564665	-72.9351916988638
128.504861564665	-71.1986395155575
128.504861564665	-69.4620873322512
126.768309381358	-67.7255351489449
126.768309381358	-65.9889829656387
126.768309381358	-64.2524307823324
125.031757198052	-62.5158785990261
125.031757198052	-60.7793264157198
123.295205014746	-59.0427742324135
121.55865283144	-57.3062220491073
119.822100648133	-55.569669865801
118.085548464827	-53.8331176824947
116.348996281521	-52.0965654991884
114.612444098215	-50.3600133158821
112.875891914908	-48.6234611325759
111.139339731602	-46.8869089492696
109.402787548296	-45.1503567659633
107.666235364989	-45.1503567659633
105.929683181683	-43.413804582657
104.193130998377	-43.413804582657
102.456578815071	-41.6772523993507
100.720026631764	-41.6772523993507
98.983474448458	-39.9407002160445
97.2469222651517	-38.2041480327382
95.5103700818454	-38.2041480327382
93.7738178985391	-38.2041480327382
92.0372657152329	-36.4675958494319
90.3007135319266	-34.7310436661256
88.5641613486203	-34.7310436661256
86.827609165314	-34.7310436661256
85.0910569820078	-32.9944914828193
83.3545047987015	-32.9944914828193
81.6179526153952	-31.2579392995131
79.8814004320889	-31.2579392995131
78.1448482487826	-31.2579392995131
76.4082960654763	-31.2579392995131
74.6717438821701	-31.2579392995131
72.9351916988638	-29.5213871162068
71.1986395155575	-29.5213871162068
69.4620873322512	-29.5213871162068
67.7255351489449	-29.5213871162068
65.9889829656387	-29.5213871162068
64.2524307823324	-27.7848349329005
62.5158785990261	-27.7848349329005
60.7793264157198	-27.7848349329005
59.0427742324135	-27.7848349329005
57.3062220491073	-27.7848349329005
55.569669865801	-26.0482827495942
53.8331176824947	-26.0482827495942
52.0965654991884	-26.0482827495942
50.3600133158821	-24.3117305662879
48.6234611325759	-24.3117305662879
46.8869089492696	-24.3117305662879
45.1503567659633	-24.3117305662879
43.413804582657	-24.3117305662879
41.6772523993507	-24.3117305662879
39.9407002160445	-24.3117305662879
38.2041480327382	-24.3117305662879
36.4675958494319	-24.3117305662879
34.7310436661256	-24.3117305662879
32.9944914828193	-24.3117305662879
31.2579392995131	-24.3117305662879
29.5213871162068	-24.3117305662879
27.7848349329005	-24.3117305662879
26.0482827495942	-24.3117305662879
24.3117305662879	-24.3117305662879
22.5751783829816	-24.3117305662879
20.8386261996754	-24.3117305662879
19.1020740163691	-22.5751783829816
17.3655218330628	-20.8386261996754
15.6289696497565	-20.8386261996754
13.8924174664502	-20.8386261996754
12.155865283144	-19.1020740163691
10.4193130998377	-17.3655218330628
8.6827609165314	-17.3655218330628
6.94620873322512	-15.6289696497565
5.20965654991884	-13.8924174664502
3.47310436661256	-12.155865283144
3.47310436661256	-10.4193130998377
1.73655218330628	-8.6827609165314
0	-6.94620873322512
0	-5.20965654991884
0	-3.47310436661256
0	-1.73655218330628
0	0
