# Supplementary material for: Mechanics of Drosophila wing deployment
Source: Nat Commun. 2024 Dec 11;15:10577. doi: 10.1038/s41467-024-54527-0 (PMC11634967; doi:10.1038/s41467-024-54527-0)
Supplement: Supplementary file 18 — Source data [file 41467_2024_54527_MOESM18_ESM.zip › source_data/figS2b/figS2b_0096.txt]

x_um	y_um
-173.655218330628	-448.03046329302
-171.918666147322	-449.767015476327
-170.182113964016	-451.503567659633
-168.445561780709	-453.240119842939
-166.709009597403	-454.976672026246
-164.972457414097	-456.713224209552
-163.23590523079	-458.449776392858
-161.499353047484	-460.186328576164
-159.762800864178	-461.922880759471
-158.026248680872	-463.659432942777
-156.289696497565	-465.395985126083
-156.289696497565	-467.132537309389
-154.553144314259	-468.869089492696
-152.816592130953	-470.605641676002
-151.080039947646	-472.342193859308
-149.34348776434	-474.078746042615
-147.606935581034	-475.815298225921
-145.870383397728	-477.551850409227
-144.133831214421	-479.288402592533
-142.397279031115	-481.02495477584
-140.660726847809	-482.761506959146
-138.924174664502	-484.498059142452
-137.187622481196	-486.234611325759
-135.45107029789	-487.971163509065
-133.714518114584	-489.707715692371
-131.977965931277	-491.444267875677
-130.241413747971	-493.180820058984
-128.504861564665	-494.91737224229
-126.768309381358	-496.653924425596
-125.031757198052	-498.390476608903
-123.295205014746	-500.127028792209
-121.55865283144	-501.863580975515
-119.822100648133	-503.600133158821
-119.822100648133	-505.336685342128
-118.085548464827	-507.073237525434
-116.348996281521	-507.073237525434
-114.612444098215	-508.80978970874
-112.875891914908	-510.546341892047
-111.139339731602	-512.282894075353
-109.402787548296	-512.282894075353
-107.666235364989	-514.019446258659
-105.929683181683	-515.755998441965
-104.193130998377	-517.492550625272
-102.456578815071	-519.229102808578
-100.720026631764	-520.965654991884
-100.720026631764	-522.70220717519
-98.983474448458	-524.438759358497
-97.2469222651517	-526.175311541803
-95.5103700818454	-527.911863725109
-93.7738178985391	-529.648415908416
-92.0372657152329	-531.384968091722
-90.3007135319266	-531.384968091722
-88.5641613486203	-533.121520275028
-86.827609165314	-534.858072458334
-85.0910569820078	-536.594624641641
-83.3545047987015	-538.331176824947
-81.6179526153952	-538.331176824947
-79.8814004320889	-540.067729008253
-78.1448482487826	-541.80428119156
-76.4082960654763	-541.80428119156
-74.6717438821701	-543.540833374866
-72.9351916988638	-543.540833374866
-71.1986395155575	-543.540833374866
-69.4620873322512	-545.277385558172
-67.7255351489449	-547.013937741478
-65.9889829656387	-547.013937741478
-64.2524307823324	-548.750489924785
-62.5158785990261	-550.487042108091
-60.7793264157198	-550.487042108091
-59.0427742324135	-552.223594291397
-57.3062220491073	-553.960146474703
-55.569669865801	-555.69669865801
-53.8331176824947	-555.69669865801
-52.0965654991884	-557.433250841316
-50.3600133158821	-559.169803024622
-48.6234611325759	-559.169803024622
-46.8869089492696	-560.906355207929
-45.1503567659633	-560.906355207929
-43.413804582657	-562.642907391235
-41.6772523993507	-562.642907391235
-39.9407002160445	-564.379459574541
-38.2041480327382	-566.116011757847
-36.4675958494319	-566.116011757847
-34.7310436661256	-567.852563941154
-32.9944914828193	-567.852563941154
-31.2579392995131	-569.58911612446
-29.5213871162068	-569.58911612446
-27.7848349329005	-571.325668307766
-26.0482827495942	-571.325668307766
-24.3117305662879	-571.325668307766
-22.5751783829816	-573.062220491073
-20.8386261996754	-573.062220491073
-19.1020740163691	-574.798772674379
-17.3655218330628	-574.798772674379
-15.6289696497565	-574.798772674379
-13.8924174664502	-576.535324857685
-12.155865283144	-576.535324857685
-10.4193130998377	-576.535324857685
-8.6827609165314	-576.535324857685
-6.94620873322512	-578.271877040992
-5.20965654991884	-578.271877040992
-3.47310436661256	-580.008429224298
-1.73655218330628	-580.008429224298
0	-581.744981407604
1.73655218330628	-581.744981407604
3.47310436661256	-581.744981407604
5.20965654991884	-583.48153359091
6.94620873322512	-583.48153359091
8.6827609165314	-585.218085774217
10.4193130998377	-586.954637957523
12.155865283144	-586.954637957523
13.8924174664502	-588.691190140829
15.6289696497565	-588.691190140829
17.3655218330628	-590.427742324135
19.1020740163691	-590.427742324135
20.8386261996754	-590.427742324135
22.5751783829816	-592.164294507442
24.3117305662879	-592.164294507442
26.0482827495942	-593.900846690748
27.7848349329005	-593.900846690748
29.5213871162068	-595.637398874054
31.2579392995131	-595.637398874054
32.9944914828193	-597.373951057361
34.7310436661256	-597.373951057361
36.4675958494319	-597.373951057361
38.2041480327382	-599.110503240667
39.9407002160445	-599.110503240667
41.6772523993507	-599.110503240667
43.413804582657	-600.847055423973
45.1503567659633	-600.847055423973
46.8869089492696	-602.583607607279
48.6234611325759	-602.583607607279
50.3600133158821	-602.583607607279
52.0965654991884	-602.583607607279
53.8331176824947	-604.320159790586
55.569669865801	-604.320159790586
57.3062220491073	-604.320159790586
59.0427742324135	-606.056711973892
60.7793264157198	-606.056711973892
62.5158785990261	-606.056711973892
64.2524307823324	-606.056711973892
65.9889829656387	-607.793264157198
67.7255351489449	-607.793264157198
69.4620873322512	-607.793264157198
71.1986395155575	-607.793264157198
72.9351916988638	-609.529816340505
74.6717438821701	-609.529816340505
76.4082960654763	-609.529816340505
78.1448482487826	-611.266368523811
79.8814004320889	-611.266368523811
81.6179526153952	-613.002920707117
83.3545047987015	-613.002920707117
85.0910569820078	-613.002920707117
86.827609165314	-613.002920707117
88.5641613486203	-614.739472890423
90.3007135319266	-614.739472890423
92.0372657152329	-614.739472890423
93.7738178985391	-614.739472890423
95.5103700818454	-614.739472890423
97.2469222651517	-614.739472890423
98.983474448458	-614.739472890423
100.720026631764	-616.47602507373
102.456578815071	-616.47602507373
104.193130998377	-616.47602507373
105.929683181683	-616.47602507373
107.666235364989	-616.47602507373
109.402787548296	-618.212577257036
111.139339731602	-618.212577257036
112.875891914908	-618.212577257036
114.612444098215	-618.212577257036
116.348996281521	-618.212577257036
118.085548464827	-618.212577257036
119.822100648133	-618.212577257036
121.55865283144	-618.212577257036
123.295205014746	-619.949129440342
125.031757198052	-619.949129440342
126.768309381358	-619.949129440342
128.504861564665	-619.949129440342
130.241413747971	-619.949129440342
131.977965931277	-621.685681623649
133.714518114584	-621.685681623649
135.45107029789	-621.685681623649
137.187622481196	-621.685681623649
138.924174664502	-621.685681623649
140.660726847809	-621.685681623649
142.397279031115	-621.685681623649
144.133831214421	-621.685681623649
145.870383397728	-623.422233806955
147.606935581034	-623.422233806955
149.34348776434	-623.422233806955
151.080039947646	-623.422233806955
152.816592130953	-623.422233806955
154.553144314259	-623.422233806955
156.289696497565	-625.158785990261
158.026248680872	-625.158785990261
159.762800864178	-625.158785990261
161.499353047484	-625.158785990261
163.23590523079	-625.158785990261
164.972457414097	-625.158785990261
166.709009597403	-625.158785990261
168.445561780709	-625.158785990261
170.182113964016	-625.158785990261
171.918666147322	-625.158785990261
173.655218330628	-625.158785990261
175.391770513934	-625.158785990261
177.128322697241	-625.158785990261
178.864874880547	-625.158785990261
180.601427063853	-625.158785990261
182.337979247159	-626.895338173567
184.074531430466	-626.895338173567
185.811083613772	-626.895338173567
187.547635797078	-626.895338173567
189.284187980385	-626.895338173567
191.020740163691	-626.895338173567
192.757292346997	-626.895338173567
194.493844530303	-626.895338173567
196.23039671361	-626.895338173567
197.966948896916	-626.895338173567
199.703501080222	-626.895338173567
201.440053263529	-626.895338173567
203.176605446835	-626.895338173567
204.913157630141	-626.895338173567
206.649709813447	-628.631890356874
208.386261996754	-628.631890356874
210.12281418006	-628.631890356874
211.859366363366	-628.631890356874
213.595918546673	-628.631890356874
215.332470729979	-628.631890356874
217.069022913285	-628.631890356874
218.805575096591	-628.631890356874
220.542127279898	-630.36844254018
222.278679463204	-630.36844254018
224.01523164651	-630.36844254018
225.751783829816	-630.36844254018
227.488336013123	-630.36844254018
229.224888196429	-630.36844254018
230.961440379735	-630.36844254018
232.697992563042	-630.36844254018
234.434544746348	-632.104994723486
236.171096929654	-632.104994723486
237.90764911296	-632.104994723486
239.644201296267	-632.104994723486
241.380753479573	-632.104994723486
243.117305662879	-632.104994723486
244.853857846186	-633.841546906792
246.590410029492	-633.841546906792
248.326962212798	-633.841546906792
250.063514396104	-633.841546906792
251.800066579411	-633.841546906792
253.536618762717	-633.841546906792
255.273170946023	-633.841546906792
257.00972312933	-633.841546906792
258.746275312636	-635.578099090099
260.482827495942	-635.578099090099
262.219379679248	-635.578099090099
263.955931862555	-635.578099090099
265.692484045861	-635.578099090099
267.429036229167	-635.578099090099
269.165588412473	-635.578099090099
270.90214059578	-637.314651273405
272.638692779086	-637.314651273405
274.375244962392	-637.314651273405
276.111797145699	-637.314651273405
277.848349329005	-639.051203456711
279.584901512311	-639.051203456711
281.321453695617	-639.051203456711
283.058005878924	-639.051203456711
284.79455806223	-639.051203456711
286.531110245536	-640.787755640018
288.267662428843	-640.787755640018
290.004214612149	-640.787755640018
291.740766795455	-640.787755640018
293.477318978761	-640.787755640018
295.213871162068	-640.787755640018
296.950423345374	-640.787755640018
298.68697552868	-640.787755640018
300.423527711987	-640.787755640018
302.160079895293	-640.787755640018
303.896632078599	-640.787755640018
305.633184261905	-640.787755640018
307.369736445212	-640.787755640018
309.106288628518	-640.787755640018
310.842840811824	-640.787755640018
312.579392995131	-640.787755640018
314.315945178437	-640.787755640018
316.052497361743	-640.787755640018
317.789049545049	-640.787755640018
319.525601728356	-640.787755640018
321.262153911662	-640.787755640018
322.998706094968	-640.787755640018
324.735258278275	-640.787755640018
326.471810461581	-640.787755640018
328.208362644887	-640.787755640018
329.944914828193	-640.787755640018
331.6814670115	-640.787755640018
333.418019194806	-640.787755640018
335.154571378112	-640.787755640018
336.891123561418	-640.787755640018
338.627675744725	-640.787755640018
340.364227928031	-640.787755640018
342.100780111337	-640.787755640018
343.837332294644	-640.787755640018
345.57388447795	-640.787755640018
347.310436661256	-640.787755640018
349.046988844562	-640.787755640018
350.783541027869	-640.787755640018
352.520093211175	-640.787755640018
354.256645394481	-640.787755640018
355.993197577788	-640.787755640018
357.729749761094	-640.787755640018
359.4663019444	-640.787755640018
361.202854127706	-640.787755640018
362.939406311013	-640.787755640018
364.675958494319	-640.787755640018
366.412510677625	-640.787755640018
368.149062860932	-640.787755640018
369.885615044238	-640.787755640018
371.622167227544	-640.787755640018
373.35871941085	-640.787755640018
375.095271594157	-640.787755640018
376.831823777463	-640.787755640018
378.568375960769	-640.787755640018
380.304928144075	-640.787755640018
382.041480327382	-640.787755640018
383.778032510688	-640.787755640018
385.514584693994	-640.787755640018
387.251136877301	-640.787755640018
388.987689060607	-640.787755640018
390.724241243913	-640.787755640018
392.460793427219	-640.787755640018
394.197345610526	-640.787755640018
395.933897793832	-640.787755640018
397.670449977138	-640.787755640018
399.407002160445	-640.787755640018
401.143554343751	-640.787755640018
402.880106527057	-640.787755640018
404.616658710363	-640.787755640018
406.35321089367	-640.787755640018
408.089763076976	-640.787755640018
409.826315260282	-640.787755640018
411.562867443589	-640.787755640018
413.299419626895	-640.787755640018
415.035971810201	-640.787755640018
416.772523993507	-640.787755640018
418.509076176814	-640.787755640018
420.24562836012	-640.787755640018
421.982180543426	-642.524307823324
423.718732726732	-642.524307823324
425.455284910039	-642.524307823324
427.191837093345	-642.524307823324
428.928389276651	-642.524307823324
430.664941459958	-642.524307823324
432.401493643264	-642.524307823324
434.13804582657	-640.787755640018
435.874598009876	-640.787755640018
437.611150193183	-640.787755640018
439.347702376489	-640.787755640018
441.084254559795	-640.787755640018
442.820806743102	-640.787755640018
444.557358926408	-640.787755640018
446.293911109714	-640.787755640018
448.03046329302	-640.787755640018
449.767015476327	-640.787755640018
451.503567659633	-640.787755640018
453.240119842939	-640.787755640018
454.976672026246	-639.051203456711
456.713224209552	-639.051203456711
458.449776392858	-639.051203456711
460.186328576164	-639.051203456711
461.922880759471	-639.051203456711
463.659432942777	-639.051203456711
465.395985126083	-639.051203456711
467.132537309389	-639.051203456711
468.869089492696	-639.051203456711
470.605641676002	-639.051203456711
472.342193859308	-639.051203456711
474.078746042615	-639.051203456711
475.815298225921	-639.051203456711
477.551850409227	-639.051203456711
479.288402592533	-639.051203456711
481.02495477584	-639.051203456711
482.761506959146	-639.051203456711
484.498059142452	-639.051203456711
486.234611325759	-639.051203456711
487.971163509065	-639.051203456711
489.707715692371	-639.051203456711
491.444267875677	-639.051203456711
493.180820058984	-639.051203456711
494.91737224229	-639.051203456711
496.653924425596	-639.051203456711
498.390476608903	-637.314651273405
500.127028792209	-637.314651273405
501.863580975515	-637.314651273405
503.600133158821	-637.314651273405
505.336685342128	-637.314651273405
507.073237525434	-637.314651273405
508.80978970874	-637.314651273405
510.546341892047	-637.314651273405
512.282894075353	-635.578099090099
514.019446258659	-635.578099090099
515.755998441965	-635.578099090099
517.492550625272	-635.578099090099
519.229102808578	-635.578099090099
520.965654991884	-635.578099090099
522.70220717519	-635.578099090099
524.438759358497	-635.578099090099
526.175311541803	-633.841546906792
527.911863725109	-633.841546906792
529.648415908416	-633.841546906792
531.384968091722	-633.841546906792
533.121520275028	-633.841546906792
534.858072458334	-633.841546906792
536.594624641641	-633.841546906792
538.331176824947	-633.841546906792
540.067729008253	-632.104994723486
541.80428119156	-632.104994723486
543.540833374866	-632.104994723486
545.277385558172	-632.104994723486
547.013937741478	-632.104994723486
548.750489924785	-630.36844254018
550.487042108091	-630.36844254018
552.223594291397	-630.36844254018
553.960146474703	-630.36844254018
555.69669865801	-630.36844254018
557.433250841316	-630.36844254018
559.169803024622	-628.631890356874
560.906355207929	-628.631890356874
562.642907391235	-628.631890356874
564.379459574541	-628.631890356874
566.116011757847	-628.631890356874
567.852563941154	-626.895338173567
569.58911612446	-626.895338173567
571.325668307766	-626.895338173567
573.062220491073	-626.895338173567
574.798772674379	-626.895338173567
576.535324857685	-626.895338173567
578.271877040992	-625.158785990261
580.008429224298	-625.158785990261
581.744981407604	-625.158785990261
583.48153359091	-625.158785990261
585.218085774217	-625.158785990261
586.954637957523	-625.158785990261
588.691190140829	-623.422233806955
590.427742324135	-623.422233806955
592.164294507442	-623.422233806955
593.900846690748	-623.422233806955
595.637398874054	-623.422233806955
597.373951057361	-623.422233806955
599.110503240667	-623.422233806955
600.847055423973	-623.422233806955
602.583607607279	-623.422233806955
604.320159790586	-621.685681623649
606.056711973892	-621.685681623649
607.793264157198	-621.685681623649
609.529816340505	-621.685681623649
611.266368523811	-621.685681623649
613.002920707117	-621.685681623649
614.739472890423	-621.685681623649
616.47602507373	-619.949129440342
618.212577257036	-619.949129440342
619.949129440342	-619.949129440342
621.685681623649	-619.949129440342
623.422233806955	-619.949129440342
625.158785990261	-619.949129440342
626.895338173567	-619.949129440342
628.631890356874	-618.212577257036
630.36844254018	-618.212577257036
632.104994723486	-618.212577257036
633.841546906792	-618.212577257036
635.578099090099	-618.212577257036
637.314651273405	-618.212577257036
639.051203456711	-618.212577257036
640.787755640018	-618.212577257036
642.524307823324	-618.212577257036
644.26086000663	-616.47602507373
645.997412189936	-616.47602507373
647.733964373243	-616.47602507373
649.470516556549	-616.47602507373
651.207068739855	-616.47602507373
652.943620923162	-616.47602507373
654.680173106468	-616.47602507373
656.416725289774	-616.47602507373
658.15327747308	-616.47602507373
659.889829656387	-616.47602507373
661.626381839693	-616.47602507373
663.362934022999	-616.47602507373
665.099486206306	-616.47602507373
666.836038389612	-616.47602507373
668.572590572918	-616.47602507373
670.309142756224	-614.739472890423
672.045694939531	-614.739472890423
673.782247122837	-614.739472890423
675.518799306143	-614.739472890423
677.255351489449	-614.739472890423
678.991903672756	-614.739472890423
680.728455856062	-614.739472890423
682.465008039368	-614.739472890423
684.201560222675	-614.739472890423
685.938112405981	-614.739472890423
687.674664589287	-614.739472890423
689.411216772593	-614.739472890423
691.1477689559	-614.739472890423
692.884321139206	-614.739472890423
694.620873322512	-614.739472890423
696.357425505819	-614.739472890423
698.093977689125	-614.739472890423
699.830529872431	-614.739472890423
701.567082055737	-614.739472890423
703.303634239044	-614.739472890423
705.04018642235	-614.739472890423
706.776738605656	-614.739472890423
708.513290788963	-613.002920707117
710.249842972269	-613.002920707117
711.986395155575	-613.002920707117
713.722947338881	-613.002920707117
715.459499522188	-613.002920707117
717.196051705494	-613.002920707117
718.9326038888	-613.002920707117
720.669156072106	-613.002920707117
722.405708255413	-613.002920707117
724.142260438719	-611.266368523811
725.878812622025	-611.266368523811
727.615364805332	-611.266368523811
729.351916988638	-611.266368523811
731.088469171944	-611.266368523811
732.82502135525	-611.266368523811
734.561573538557	-609.529816340505
736.298125721863	-609.529816340505
738.034677905169	-609.529816340505
739.771230088476	-609.529816340505
741.507782271782	-607.793264157198
743.244334455088	-607.793264157198
744.980886638394	-607.793264157198
746.717438821701	-607.793264157198
748.453991005007	-607.793264157198
750.190543188313	-607.793264157198
751.92709537162	-607.793264157198
753.663647554926	-607.793264157198
755.400199738232	-607.793264157198
757.136751921538	-607.793264157198
758.873304104845	-607.793264157198
760.609856288151	-606.056711973892
762.346408471457	-606.056711973892
764.082960654763	-606.056711973892
765.81951283807	-606.056711973892
767.556065021376	-606.056711973892
769.292617204682	-606.056711973892
771.029169387989	-606.056711973892
772.765721571295	-606.056711973892
774.502273754601	-606.056711973892
776.238825937907	-606.056711973892
777.975378121214	-604.320159790586
779.71193030452	-604.320159790586
781.448482487826	-604.320159790586
783.185034671133	-604.320159790586
784.921586854439	-604.320159790586
786.658139037745	-604.320159790586
788.394691221051	-604.320159790586
790.131243404358	-604.320159790586
791.867795587664	-604.320159790586
793.60434777097	-604.320159790586
795.340899954277	-604.320159790586
797.077452137583	-602.583607607279
798.814004320889	-602.583607607279
800.550556504195	-602.583607607279
802.287108687502	-602.583607607279
804.023660870808	-602.583607607279
805.760213054114	-602.583607607279
807.496765237421	-602.583607607279
809.233317420727	-602.583607607279
810.969869604033	-600.847055423973
812.706421787339	-600.847055423973
814.442973970646	-600.847055423973
816.179526153952	-600.847055423973
817.916078337258	-600.847055423973
819.652630520564	-599.110503240667
821.389182703871	-599.110503240667
823.125734887177	-599.110503240667
824.862287070483	-599.110503240667
826.59883925379	-597.373951057361
828.335391437096	-597.373951057361
830.071943620402	-597.373951057361
831.808495803708	-597.373951057361
833.545047987015	-595.637398874054
835.281600170321	-595.637398874054
837.018152353627	-595.637398874054
838.754704536934	-593.900846690748
840.49125672024	-593.900846690748
842.227808903546	-593.900846690748
843.964361086852	-592.164294507442
845.700913270159	-592.164294507442
847.437465453465	-592.164294507442
849.174017636771	-590.427742324135
850.910569820078	-590.427742324135
852.647122003384	-588.691190140829
854.38367418669	-588.691190140829
856.120226369996	-586.954637957523
857.856778553303	-585.218085774217
859.593330736609	-585.218085774217
861.329882919915	-583.48153359091
863.066435103221	-581.744981407604
864.802987286528	-581.744981407604
866.539539469834	-580.008429224298
868.27609165314	-578.271877040992
870.012643836447	-578.271877040992
871.749196019753	-578.271877040992
873.485748203059	-576.535324857685
875.222300386365	-576.535324857685
876.958852569672	-574.798772674379
878.695404752978	-573.062220491073
880.431956936284	-573.062220491073
882.168509119591	-571.325668307766
883.905061302897	-571.325668307766
885.641613486203	-569.58911612446
887.378165669509	-569.58911612446
889.114717852816	-567.852563941154
890.851270036122	-567.852563941154
892.587822219428	-566.116011757847
894.324374402735	-564.379459574541
896.060926586041	-564.379459574541
897.797478769347	-562.642907391235
899.534030952653	-562.642907391235
901.27058313596	-560.906355207929
903.007135319266	-560.906355207929
904.743687502572	-559.169803024622
906.480239685878	-557.433250841316
908.216791869185	-557.433250841316
909.953344052491	-557.433250841316
911.689896235797	-557.433250841316
913.426448419104	-557.433250841316
915.16300060241	-557.433250841316
916.899552785716	-557.433250841316
918.636104969022	-557.433250841316
920.372657152329	-557.433250841316
922.109209335635	-557.433250841316
923.845761518941	-557.433250841316
925.582313702248	-557.433250841316
927.318865885554	-557.433250841316
929.05541806886	-557.433250841316
930.791970252166	-557.433250841316
932.528522435473	-557.433250841316
934.265074618779	-557.433250841316
936.001626802085	-557.433250841316
937.738178985392	-557.433250841316
939.474731168698	-555.69669865801
941.211283352004	-555.69669865801
942.94783553531	-555.69669865801
944.684387718617	-555.69669865801
946.420939901923	-555.69669865801
948.157492085229	-555.69669865801
949.894044268535	-555.69669865801
951.630596451842	-553.960146474703
953.367148635148	-553.960146474703
955.103700818454	-553.960146474703
956.840253001761	-553.960146474703
958.576805185067	-553.960146474703
960.313357368373	-553.960146474703
962.04990955168	-552.223594291397
963.786461734986	-552.223594291397
965.523013918292	-552.223594291397
967.259566101598	-552.223594291397
968.996118284905	-552.223594291397
970.732670468211	-550.487042108091
972.469222651517	-550.487042108091
974.205774834824	-550.487042108091
975.94232701813	-550.487042108091
977.678879201436	-548.750489924785
979.415431384742	-548.750489924785
981.151983568049	-548.750489924785
982.888535751355	-548.750489924785
984.625087934661	-548.750489924785
986.361640117967	-547.013937741478
988.098192301274	-547.013937741478
989.83474448458	-547.013937741478
991.571296667886	-545.277385558172
993.307848851192	-545.277385558172
995.044401034499	-545.277385558172
996.780953217805	-545.277385558172
998.517505401111	-545.277385558172
1000.25405758442	-543.540833374866
1001.99060976772	-543.540833374866
1003.72716195103	-543.540833374866
1005.46371413434	-541.80428119156
1007.20026631764	-541.80428119156
1008.93681850095	-541.80428119156
1010.67337068426	-541.80428119156
1012.40992286756	-540.067729008253
1014.14647505087	-540.067729008253
1015.88302723417	-540.067729008253
1017.61957941748	-540.067729008253
1019.35613160079	-540.067729008253
1021.09268378409	-540.067729008253
1022.8292359674	-538.331176824947
1024.56578815071	-538.331176824947
1026.30234033401	-538.331176824947
1028.03889251732	-538.331176824947
1029.77544470062	-536.594624641641
1031.51199688393	-536.594624641641
1033.24854906724	-536.594624641641
1034.98510125054	-536.594624641641
1036.72165343385	-534.858072458334
1038.45820561716	-534.858072458334
1040.19475780046	-534.858072458334
1041.93130998377	-534.858072458334
1043.66786216707	-533.121520275028
1045.40441435038	-533.121520275028
1047.14096653369	-533.121520275028
1048.87751871699	-533.121520275028
1050.6140709003	-531.384968091722
1052.35062308361	-531.384968091722
1054.08717526691	-531.384968091722
1055.82372745022	-529.648415908416
1057.56027963352	-529.648415908416
1059.29683181683	-529.648415908416
1061.03338400014	-527.911863725109
1062.76993618344	-527.911863725109
1064.50648836675	-527.911863725109
1066.24304055006	-526.175311541803
1067.97959273336	-526.175311541803
1069.71614491667	-526.175311541803
1071.45269709998	-524.438759358497
1073.18924928328	-524.438759358497
1074.92580146659	-524.438759358497
1076.66235364989	-522.70220717519
1078.3989058332	-522.70220717519
1080.13545801651	-520.965654991884
1081.87201019981	-520.965654991884
1083.60856238312	-520.965654991884
1085.34511456643	-519.229102808578
1087.08166674973	-519.229102808578
1088.81821893304	-519.229102808578
1090.55477111634	-517.492550625272
1092.29132329965	-517.492550625272
1094.02787548296	-517.492550625272
1095.76442766626	-517.492550625272
1097.50097984957	-517.492550625272
1099.23753203288	-515.755998441965
1100.97408421618	-515.755998441965
1102.71063639949	-515.755998441965
1104.44718858279	-514.019446258659
1106.1837407661	-514.019446258659
1107.92029294941	-514.019446258659
1109.65684513271	-512.282894075353
1111.39339731602	-512.282894075353
1113.12994949933	-512.282894075353
1114.86650168263	-512.282894075353
1116.60305386594	-512.282894075353
1118.33960604924	-510.546341892047
1120.07615823255	-510.546341892047
1121.81271041586	-510.546341892047
1123.54926259916	-508.80978970874
1125.28581478247	-508.80978970874
1127.02236696578	-508.80978970874
1128.75891914908	-508.80978970874
1130.49547133239	-507.073237525434
1132.23202351569	-507.073237525434
1133.968575699	-505.336685342128
1135.70512788231	-505.336685342128
1137.44168006561	-505.336685342128
1139.17823224892	-503.600133158821
1140.91478443223	-503.600133158821
1142.65133661553	-503.600133158821
1144.38788879884	-501.863580975515
1146.12444098215	-501.863580975515
1147.86099316545	-500.127028792209
1149.59754534876	-500.127028792209
1151.33409753206	-498.390476608903
1153.07064971537	-498.390476608903
1154.80720189868	-496.653924425596
1156.54375408198	-496.653924425596
1158.28030626529	-494.91737224229
1160.0168584486	-494.91737224229
1161.7534106319	-494.91737224229
1163.48996281521	-493.180820058984
1165.22651499851	-493.180820058984
1166.96306718182	-491.444267875677
1168.69961936513	-491.444267875677
1170.43617154843	-491.444267875677
1172.17272373174	-489.707715692371
1173.90927591505	-489.707715692371
1175.64582809835	-489.707715692371
1177.38238028166	-487.971163509065
1179.11893246496	-487.971163509065
1180.85548464827	-486.234611325759
1182.59203683158	-486.234611325759
1184.32858901488	-486.234611325759
1186.06514119819	-484.498059142452
1187.8016933815	-484.498059142452
1189.5382455648	-482.761506959146
1191.27479774811	-482.761506959146
1193.01134993141	-481.02495477584
1194.74790211472	-481.02495477584
1196.48445429803	-481.02495477584
1198.22100648133	-481.02495477584
1199.95755866464	-479.288402592533
1201.69411084795	-477.551850409227
1203.43066303125	-477.551850409227
1205.16721521456	-475.815298225921
1206.90376739787	-475.815298225921
1208.64031958117	-475.815298225921
1210.37687176448	-474.078746042615
1212.11342394778	-474.078746042615
1213.84997613109	-472.342193859308
1215.5865283144	-472.342193859308
1217.3230804977	-470.605641676002
1219.05963268101	-468.869089492696
1220.79618486432	-468.869089492696
1222.53273704762	-467.132537309389
1224.26928923093	-467.132537309389
1226.00584141423	-467.132537309389
1227.74239359754	-465.395985126083
1229.47894578085	-463.659432942777
1231.21549796415	-463.659432942777
1232.95205014746	-461.922880759471
1234.68860233077	-461.922880759471
1236.42515451407	-461.922880759471
1238.16170669738	-460.186328576164
1239.89825888068	-460.186328576164
1241.63481106399	-460.186328576164
1243.3713632473	-458.449776392858
1245.1079154306	-458.449776392858
1246.84446761391	-456.713224209552
1248.58101979722	-456.713224209552
1250.31757198052	-454.976672026246
1252.05412416383	-454.976672026246
1253.79067634713	-453.240119842939
1255.52722853044	-453.240119842939
1257.26378071375	-453.240119842939
1259.00033289705	-451.503567659633
1260.73688508036	-449.767015476327
1262.47343726367	-449.767015476327
1264.20998944697	-449.767015476327
1265.94654163028	-448.03046329302
1267.68309381358	-446.293911109714
1269.41964599689	-446.293911109714
1271.1561981802	-444.557358926408
1272.8927503635	-444.557358926408
1274.62930254681	-442.820806743102
1276.36585473012	-442.820806743102
1278.10240691342	-442.820806743102
1279.83895909673	-441.084254559795
1281.57551128004	-439.347702376489
1283.31206346334	-439.347702376489
1285.04861564665	-439.347702376489
1286.78516782995	-437.611150193183
1288.52172001326	-437.611150193183
1290.25827219657	-435.874598009876
1291.99482437987	-434.13804582657
1293.73137656318	-434.13804582657
1295.46792874649	-434.13804582657
1297.20448092979	-432.401493643264
1298.9410331131	-430.664941459958
1300.6775852964	-430.664941459958
1302.41413747971	-428.928389276651
1304.15068966302	-428.928389276651
1305.88724184632	-427.191837093345
1307.62379402963	-427.191837093345
1309.36034621294	-425.455284910039
1311.09689839624	-425.455284910039
1312.83345057955	-425.455284910039
1314.57000276285	-423.718732726732
1316.30655494616	-421.982180543426
1318.04310712947	-421.982180543426
1319.77965931277	-421.982180543426
1321.51621149608	-420.24562836012
1323.25276367939	-420.24562836012
1324.98931586269	-418.509076176814
1326.725868046	-418.509076176814
1328.4624202293	-416.772523993507
1330.19897241261	-416.772523993507
1331.93552459592	-415.035971810201
1333.67207677922	-415.035971810201
1335.40862896253	-413.299419626895
1337.14518114584	-413.299419626895
1338.88173332914	-411.562867443589
1340.61828551245	-409.826315260282
1342.35483769575	-409.826315260282
1344.09138987906	-408.089763076976
1345.82794206237	-408.089763076976
1347.56449424567	-406.35321089367
1349.30104642898	-404.616658710363
1351.03759861229	-402.880106527057
1352.77415079559	-401.143554343751
1354.5107029789	-401.143554343751
1356.24725516221	-399.407002160445
1357.98380734551	-399.407002160445
1359.72035952882	-397.670449977138
1361.45691171212	-397.670449977138
1363.19346389543	-395.933897793832
1364.93001607874	-394.197345610526
1366.66656826204	-394.197345610526
1368.40312044535	-392.460793427219
1370.13967262866	-390.724241243913
1371.87622481196	-388.987689060607
1373.61277699527	-388.987689060607
1375.34932917857	-388.987689060607
1377.08588136188	-387.251136877301
1378.82243354519	-385.514584693994
1380.55898572849	-385.514584693994
1382.2955379118	-383.778032510688
1384.03209009511	-383.778032510688
1385.76864227841	-382.041480327382
1387.50519446172	-382.041480327382
1389.24174664502	-380.304928144075
1390.97829882833	-378.568375960769
1392.71485101164	-376.831823777463
1394.45140319494	-376.831823777463
1396.18795537825	-376.831823777463
1397.92450756156	-375.095271594157
1399.66105974486	-373.35871941085
1401.39761192817	-371.622167227544
1403.13416411147	-369.885615044238
1404.87071629478	-369.885615044238
1406.60726847809	-368.149062860932
1408.34382066139	-368.149062860932
1410.0803728447	-366.412510677625
1411.81692502801	-364.675958494319
1413.55347721131	-362.939406311013
1415.29002939462	-362.939406311013
1417.02658157793	-362.939406311013
1418.76313376123	-361.202854127706
1420.49968594454	-359.4663019444
1422.23623812784	-357.729749761094
1423.97279031115	-355.993197577788
1425.70934249446	-355.993197577788
1427.44589467776	-354.256645394481
1429.18244686107	-352.520093211175
1430.91899904438	-350.783541027869
1432.65555122768	-349.046988844562
1434.39210341099	-349.046988844562
1436.12865559429	-347.310436661256
1437.8652077776	-345.57388447795
1439.60175996091	-345.57388447795
1441.33831214421	-343.837332294644
1443.07486432752	-342.100780111337
1444.81141651083	-340.364227928031
1446.54796869413	-338.627675744725
1448.28452087744	-336.891123561418
1450.02107306074	-335.154571378112
1451.75762524405	-335.154571378112
1453.49417742736	-333.418019194806
1455.23072961066	-333.418019194806
1456.96728179397	-331.6814670115
1458.70383397728	-329.944914828193
1460.44038616058	-328.208362644887
1462.17693834389	-326.471810461581
1463.91349052719	-324.735258278275
1465.6500427105	-322.998706094968
1467.38659489381	-322.998706094968
1469.12314707711	-321.262153911662
1470.85969926042	-319.525601728356
1472.59625144373	-317.789049545049
1474.33280362703	-317.789049545049
1476.06935581034	-316.052497361743
1477.80590799364	-314.315945178437
1479.54246017695	-312.579392995131
1481.27901236026	-310.842840811824
1483.01556454356	-310.842840811824
1484.75211672687	-309.106288628518
1484.75211672687	-307.369736445212
1486.48866891018	-305.633184261905
1488.22522109348	-305.633184261905
1489.96177327679	-303.896632078599
1489.96177327679	-302.160079895293
1491.6983254601	-300.423527711987
1493.4348776434	-298.68697552868
1495.17142982671	-296.950423345374
1496.90798201001	-296.950423345374
1498.64453419332	-295.213871162068
1500.38108637663	-293.477318978761
1502.11763855993	-291.740766795455
1503.85419074324	-290.004214612149
1505.59074292655	-288.267662428843
1507.32729510985	-286.531110245536
1509.06384729316	-284.79455806223
1510.80039947646	-283.058005878924
1512.53695165977	-281.321453695617
1514.27350384308	-279.584901512311
1516.01005602638	-277.848349329005
1517.74660820969	-276.111797145699
1519.483160393	-274.375244962392
1521.2197125763	-272.638692779086
1522.95626475961	-270.90214059578
1524.69281694291	-269.165588412473
1526.42936912622	-267.429036229167
1528.16592130953	-265.692484045861
1529.90247349283	-263.955931862555
1531.63902567614	-263.955931862555
1533.37557785945	-262.219379679248
1535.11213004275	-260.482827495942
1536.84868222606	-258.746275312636
1536.84868222606	-257.00972312933
1538.58523440936	-255.273170946023
1540.32178659267	-253.536618762717
1542.05833877598	-251.800066579411
1543.79489095928	-250.063514396104
1545.53144314259	-248.326962212798
1547.2679953259	-248.326962212798
1549.0045475092	-246.590410029492
1550.74109969251	-244.853857846186
1550.74109969251	-243.117305662879
1552.47765187581	-241.380753479573
1554.21420405912	-239.644201296267
1555.95075624243	-239.644201296267
1557.68730842573	-237.90764911296
1557.68730842573	-236.171096929654
1559.42386060904	-234.434544746348
1561.16041279235	-234.434544746348
1562.89696497565	-232.697992563042
1564.63351715896	-230.961440379735
1566.37006934227	-229.224888196429
1568.10662152557	-227.488336013123
1569.84317370888	-225.751783829816
1569.84317370888	-224.01523164651
1571.57972589218	-222.278679463204
1573.31627807549	-220.542127279898
1575.0528302588	-218.805575096591
1576.7893824421	-218.805575096591
1578.52593462541	-217.069022913285
1578.52593462541	-215.332470729979
1578.52593462541	-213.595918546673
1580.26248680872	-211.859366363366
1581.99903899202	-211.859366363366
1583.73559117533	-210.12281418006
1583.73559117533	-208.386261996754
1585.47214335863	-206.649709813447
1587.20869554194	-204.913157630141
1588.94524772525	-203.176605446835
1590.68179990855	-201.440053263529
1590.68179990855	-199.703501080222
1592.41835209186	-197.966948896916
1594.15490427517	-196.23039671361
1595.89145645847	-194.493844530303
1597.62800864178	-192.757292346997
1599.36456082508	-191.020740163691
1601.10111300839	-189.284187980385
1602.8376651917	-187.547635797078
1602.8376651917	-185.811083613772
1604.574217375	-184.074531430466
1606.31076955831	-182.337979247159
1608.04732174162	-180.601427063853
1609.78387392492	-178.864874880547
1611.52042610823	-177.128322697241
1611.52042610823	-175.391770513934
1613.25697829153	-173.655218330628
1614.99353047484	-171.918666147322
1616.73008265815	-170.182113964016
1618.46663484145	-168.445561780709
1620.20318702476	-166.709009597403
1621.93973920807	-164.972457414097
1623.67629139137	-163.23590523079
1625.41284357468	-161.499353047484
1627.14939575799	-159.762800864178
1628.88594794129	-158.026248680872
1628.88594794129	-156.289696497565
1630.6225001246	-154.553144314259
1632.3590523079	-152.816592130953
1632.3590523079	-151.080039947646
1634.09560449121	-149.34348776434
1635.83215667452	-147.606935581034
1637.56870885782	-145.870383397728
1639.30526104113	-144.133831214421
1641.04181322444	-142.397279031115
1641.04181322444	-140.660726847809
1642.77836540774	-138.924174664502
1642.77836540774	-137.187622481196
1644.51491759105	-135.45107029789
1644.51491759105	-133.714518114584
1646.25146977435	-131.977965931277
1646.25146977435	-130.241413747971
1647.98802195766	-128.504861564665
1647.98802195766	-126.768309381358
1649.72457414097	-125.031757198052
1649.72457414097	-123.295205014746
1651.46112632427	-121.55865283144
1653.19767850758	-119.822100648133
1653.19767850758	-118.085548464827
1654.93423069089	-116.348996281521
1654.93423069089	-114.612444098215
1654.93423069089	-112.875891914908
1656.67078287419	-111.139339731602
1656.67078287419	-109.402787548296
1658.4073350575	-107.666235364989
1658.4073350575	-105.929683181683
1660.1438872408	-104.193130998377
1660.1438872408	-102.456578815071
1661.88043942411	-100.720026631764
1661.88043942411	-98.983474448458
1663.61699160742	-97.2469222651517
1665.35354379072	-95.5103700818454
1665.35354379072	-93.7738178985391
1667.09009597403	-92.0372657152329
1667.09009597403	-90.3007135319266
1668.82664815734	-88.5641613486203
1668.82664815734	-86.827609165314
1670.56320034064	-85.0910569820078
1670.56320034064	-83.3545047987015
1670.56320034064	-81.6179526153952
1672.29975252395	-79.8814004320889
1672.29975252395	-78.1448482487826
1672.29975252395	-76.4082960654763
1674.03630470725	-74.6717438821701
1674.03630470725	-72.9351916988638
1674.03630470725	-71.1986395155575
1674.03630470725	-69.4620873322512
1675.77285689056	-67.7255351489449
1675.77285689056	-65.9889829656387
1675.77285689056	-64.2524307823324
1675.77285689056	-62.5158785990261
1677.50940907387	-60.7793264157198
1677.50940907387	-59.0427742324135
1677.50940907387	-57.3062220491073
1677.50940907387	-55.569669865801
1679.24596125717	-53.8331176824947
1679.24596125717	-52.0965654991884
1679.24596125717	-50.3600133158821
1680.98251344048	-48.6234611325759
1680.98251344048	-46.8869089492696
1680.98251344048	-45.1503567659633
1682.71906562379	-43.413804582657
1682.71906562379	-41.6772523993507
1682.71906562379	-39.9407002160445
1684.45561780709	-38.2041480327382
1684.45561780709	-36.4675958494319
1684.45561780709	-34.7310436661256
1684.45561780709	-32.9944914828193
1684.45561780709	-31.2579392995131
1684.45561780709	-29.5213871162068
1686.1921699904	-27.7848349329005
1686.1921699904	-26.0482827495942
1686.1921699904	-24.3117305662879
1684.45561780709	-22.5751783829816
1684.45561780709	-20.8386261996754
1684.45561780709	-19.1020740163691
1684.45561780709	-17.3655218330628
1684.45561780709	-15.6289696497565
1684.45561780709	-13.8924174664502
1684.45561780709	-12.155865283144
1684.45561780709	-10.4193130998377
1684.45561780709	-8.6827609165314
1684.45561780709	-6.94620873322512
1684.45561780709	-5.20965654991884
1684.45561780709	-3.47310436661256
1684.45561780709	-1.73655218330628
1684.45561780709	0
1684.45561780709	1.73655218330628
1684.45561780709	3.47310436661256
1684.45561780709	5.20965654991884
1682.71906562379	6.94620873322512
1682.71906562379	8.6827609165314
1682.71906562379	10.4193130998377
1682.71906562379	12.155865283144
1682.71906562379	13.8924174664502
1680.98251344048	15.6289696497565
1680.98251344048	17.3655218330628
1680.98251344048	19.1020740163691
1680.98251344048	20.8386261996754
1679.24596125717	22.5751783829816
1679.24596125717	24.3117305662879
1679.24596125717	26.0482827495942
1679.24596125717	27.7848349329005
1679.24596125717	29.5213871162068
1677.50940907387	31.2579392995131
1677.50940907387	32.9944914828193
1677.50940907387	34.7310436661256
1675.77285689056	36.4675958494319
1675.77285689056	38.2041480327382
1675.77285689056	39.9407002160445
1675.77285689056	41.6772523993507
1674.03630470725	43.413804582657
1674.03630470725	45.1503567659633
1674.03630470725	46.8869089492696
1672.29975252395	48.6234611325759
1672.29975252395	50.3600133158821
1672.29975252395	52.0965654991884
1672.29975252395	53.8331176824947
1672.29975252395	55.569669865801
1670.56320034064	57.3062220491073
1670.56320034064	59.0427742324135
1668.82664815734	60.7793264157198
1668.82664815734	62.5158785990261
1668.82664815734	64.2524307823324
1668.82664815734	65.9889829656387
1667.09009597403	67.7255351489449
1667.09009597403	69.4620873322512
1667.09009597403	71.1986395155575
1665.35354379072	72.9351916988638
1665.35354379072	74.6717438821701
1665.35354379072	76.4082960654763
1663.61699160742	78.1448482487826
1663.61699160742	79.8814004320889
1661.88043942411	81.6179526153952
1661.88043942411	83.3545047987015
1660.1438872408	85.0910569820078
1660.1438872408	86.827609165314
1660.1438872408	88.5641613486203
1660.1438872408	90.3007135319266
1658.4073350575	92.0372657152329
1656.67078287419	93.7738178985391
1656.67078287419	95.5103700818454
1654.93423069089	97.2469222651517
1653.19767850758	98.983474448458
1653.19767850758	100.720026631764
1651.46112632427	102.456578815071
1649.72457414097	104.193130998377
1649.72457414097	105.929683181683
1647.98802195766	107.666235364989
1647.98802195766	109.402787548296
1646.25146977435	111.139339731602
1644.51491759105	112.875891914908
1644.51491759105	114.612444098215
1642.77836540774	116.348996281521
1641.04181322444	118.085548464827
1639.30526104113	119.822100648133
1637.56870885782	121.55865283144
1635.83215667452	123.295205014746
1634.09560449121	125.031757198052
1632.3590523079	126.768309381358
1630.6225001246	128.504861564665
1628.88594794129	130.241413747971
1627.14939575799	131.977965931277
1625.41284357468	133.714518114584
1623.67629139137	135.45107029789
1621.93973920807	137.187622481196
1620.20318702476	138.924174664502
1618.46663484145	140.660726847809
1616.73008265815	142.397279031115
1614.99353047484	144.133831214421
1613.25697829153	145.870383397728
1611.52042610823	147.606935581034
1609.78387392492	149.34348776434
1608.04732174162	151.080039947646
1606.31076955831	152.816592130953
1604.574217375	154.553144314259
1602.8376651917	156.289696497565
1601.10111300839	158.026248680872
1599.36456082508	159.762800864178
1597.62800864178	161.499353047484
1595.89145645847	163.23590523079
1594.15490427517	164.972457414097
1592.41835209186	166.709009597403
1590.68179990855	168.445561780709
1588.94524772525	170.182113964016
1587.20869554194	171.918666147322
1585.47214335863	173.655218330628
1583.73559117533	173.655218330628
1581.99903899202	175.391770513934
1580.26248680872	177.128322697241
1580.26248680872	178.864874880547
1578.52593462541	180.601427063853
1576.7893824421	182.337979247159
1575.0528302588	184.074531430466
1573.31627807549	185.811083613772
1571.57972589218	185.811083613772
1569.84317370888	187.547635797078
1568.10662152557	189.284187980385
1566.37006934227	191.020740163691
1564.63351715896	192.757292346997
1562.89696497565	192.757292346997
1561.16041279235	192.757292346997
1559.42386060904	194.493844530303
1557.68730842573	196.23039671361
1555.95075624243	196.23039671361
1554.21420405912	197.966948896916
1552.47765187581	199.703501080222
1550.74109969251	199.703501080222
1549.0045475092	201.440053263529
1547.2679953259	203.176605446835
1545.53144314259	203.176605446835
1543.79489095928	204.913157630141
1542.05833877598	204.913157630141
1540.32178659267	206.649709813447
1538.58523440936	206.649709813447
1536.84868222606	208.386261996754
1535.11213004275	208.386261996754
1533.37557785945	210.12281418006
1531.63902567614	211.859366363366
1529.90247349283	213.595918546673
1528.16592130953	215.332470729979
1526.42936912622	217.069022913285
1524.69281694291	217.069022913285
1522.95626475961	218.805575096591
1521.2197125763	220.542127279898
1519.483160393	222.278679463204
1517.74660820969	224.01523164651
1516.01005602638	225.751783829816
1514.27350384308	227.488336013123
1512.53695165977	229.224888196429
1510.80039947646	230.961440379735
1509.06384729316	232.697992563042
1507.32729510985	234.434544746348
1505.59074292655	236.171096929654
1503.85419074324	237.90764911296
1502.11763855993	239.644201296267
1500.38108637663	241.380753479573
1498.64453419332	241.380753479573
1496.90798201001	243.117305662879
1495.17142982671	244.853857846186
1493.4348776434	244.853857846186
1491.6983254601	246.590410029492
1489.96177327679	246.590410029492
1488.22522109348	248.326962212798
1486.48866891018	248.326962212798
1484.75211672687	250.063514396104
1483.01556454356	250.063514396104
1481.27901236026	251.800066579411
1479.54246017695	251.800066579411
1477.80590799364	253.536618762717
1476.06935581034	253.536618762717
1474.33280362703	255.273170946023
1472.59625144373	255.273170946023
1470.85969926042	257.00972312933
1469.12314707711	257.00972312933
1467.38659489381	257.00972312933
1465.6500427105	258.746275312636
1463.91349052719	258.746275312636
1462.17693834389	260.482827495942
1460.44038616058	260.482827495942
1458.70383397728	262.219379679248
1456.96728179397	262.219379679248
1455.23072961066	262.219379679248
1453.49417742736	263.955931862555
1451.75762524405	263.955931862555
1450.02107306074	263.955931862555
1448.28452087744	265.692484045861
1446.54796869413	265.692484045861
1444.81141651083	265.692484045861
1443.07486432752	267.429036229167
1441.33831214421	267.429036229167
1439.60175996091	269.165588412473
1437.8652077776	269.165588412473
1436.12865559429	270.90214059578
1434.39210341099	272.638692779086
1432.65555122768	272.638692779086
1430.91899904438	272.638692779086
1429.18244686107	274.375244962392
1427.44589467776	274.375244962392
1425.70934249446	274.375244962392
1423.97279031115	276.111797145699
1422.23623812784	276.111797145699
1420.49968594454	276.111797145699
1418.76313376123	277.848349329005
1417.02658157793	277.848349329005
1415.29002939462	277.848349329005
1413.55347721131	279.584901512311
1411.81692502801	279.584901512311
1410.0803728447	279.584901512311
1408.34382066139	281.321453695617
1406.60726847809	281.321453695617
1404.87071629478	281.321453695617
1403.13416411147	283.058005878924
1401.39761192817	283.058005878924
1399.66105974486	283.058005878924
1397.92450756156	283.058005878924
1396.18795537825	284.79455806223
1394.45140319494	284.79455806223
1392.71485101164	284.79455806223
1390.97829882833	284.79455806223
1389.24174664502	286.531110245536
1387.50519446172	286.531110245536
1385.76864227841	286.531110245536
1384.03209009511	288.267662428843
1382.2955379118	288.267662428843
1380.55898572849	288.267662428843
1378.82243354519	288.267662428843
1377.08588136188	288.267662428843
1375.34932917857	290.004214612149
1373.61277699527	290.004214612149
1371.87622481196	290.004214612149
1370.13967262866	290.004214612149
1368.40312044535	290.004214612149
1366.66656826204	290.004214612149
1364.93001607874	290.004214612149
1363.19346389543	290.004214612149
1361.45691171212	291.740766795455
1359.72035952882	291.740766795455
1357.98380734551	291.740766795455
1356.24725516221	291.740766795455
1354.5107029789	291.740766795455
1352.77415079559	291.740766795455
1351.03759861229	291.740766795455
1349.30104642898	293.477318978761
1347.56449424567	293.477318978761
1345.82794206237	293.477318978761
1344.09138987906	293.477318978761
1342.35483769575	293.477318978761
1340.61828551245	295.213871162068
1338.88173332914	295.213871162068
1337.14518114584	295.213871162068
1335.40862896253	295.213871162068
1333.67207677922	295.213871162068
1331.93552459592	295.213871162068
1330.19897241261	296.950423345374
1328.4624202293	296.950423345374
1326.725868046	296.950423345374
1324.98931586269	296.950423345374
1323.25276367939	296.950423345374
1321.51621149608	296.950423345374
1319.77965931277	296.950423345374
1318.04310712947	296.950423345374
1316.30655494616	298.68697552868
1314.57000276285	298.68697552868
1312.83345057955	298.68697552868
1311.09689839624	298.68697552868
1309.36034621294	298.68697552868
1307.62379402963	300.423527711987
1305.88724184632	300.423527711987
1304.15068966302	300.423527711987
1302.41413747971	300.423527711987
1300.6775852964	302.160079895293
1298.9410331131	302.160079895293
1297.20448092979	302.160079895293
1295.46792874649	302.160079895293
1293.73137656318	302.160079895293
1291.99482437987	303.896632078599
1290.25827219657	303.896632078599
1288.52172001326	303.896632078599
1286.78516782995	303.896632078599
1285.04861564665	303.896632078599
1283.31206346334	303.896632078599
1281.57551128004	303.896632078599
1279.83895909673	305.633184261905
1278.10240691342	305.633184261905
1276.36585473012	305.633184261905
1274.62930254681	305.633184261905
1272.8927503635	307.369736445212
1271.1561981802	307.369736445212
1269.41964599689	307.369736445212
1267.68309381358	307.369736445212
1265.94654163028	309.106288628518
1264.20998944697	309.106288628518
1262.47343726367	309.106288628518
1260.73688508036	309.106288628518
1259.00033289705	309.106288628518
1257.26378071375	309.106288628518
1255.52722853044	309.106288628518
1253.79067634713	310.842840811824
1252.05412416383	310.842840811824
1250.31757198052	310.842840811824
1248.58101979722	310.842840811824
1246.84446761391	310.842840811824
1245.1079154306	310.842840811824
1243.3713632473	310.842840811824
1241.63481106399	310.842840811824
1239.89825888068	310.842840811824
1238.16170669738	310.842840811824
1236.42515451407	310.842840811824
1234.68860233077	312.579392995131
1232.95205014746	312.579392995131
1231.21549796415	312.579392995131
1229.47894578085	312.579392995131
1227.74239359754	312.579392995131
1226.00584141423	312.579392995131
1224.26928923093	312.579392995131
1222.53273704762	312.579392995131
1220.79618486432	312.579392995131
1219.05963268101	312.579392995131
1217.3230804977	312.579392995131
1215.5865283144	312.579392995131
1213.84997613109	312.579392995131
1212.11342394778	312.579392995131
1210.37687176448	314.315945178437
1208.64031958117	314.315945178437
1206.90376739787	314.315945178437
1205.16721521456	314.315945178437
1203.43066303125	314.315945178437
1201.69411084795	314.315945178437
1199.95755866464	314.315945178437
1198.22100648133	314.315945178437
1196.48445429803	314.315945178437
1194.74790211472	314.315945178437
1193.01134993141	314.315945178437
1191.27479774811	314.315945178437
1189.5382455648	314.315945178437
1187.8016933815	314.315945178437
1186.06514119819	314.315945178437
1184.32858901488	314.315945178437
1182.59203683158	314.315945178437
1180.85548464827	314.315945178437
1179.11893246496	314.315945178437
1177.38238028166	314.315945178437
1175.64582809835	314.315945178437
1173.90927591505	314.315945178437
1172.17272373174	314.315945178437
1170.43617154843	314.315945178437
1168.69961936513	314.315945178437
1166.96306718182	314.315945178437
1165.22651499851	314.315945178437
1163.48996281521	314.315945178437
1161.7534106319	314.315945178437
1160.0168584486	314.315945178437
1158.28030626529	314.315945178437
1156.54375408198	314.315945178437
1154.80720189868	314.315945178437
1153.07064971537	314.315945178437
1151.33409753206	314.315945178437
1149.59754534876	314.315945178437
1147.86099316545	314.315945178437
1146.12444098215	314.315945178437
1144.38788879884	314.315945178437
1142.65133661553	314.315945178437
1140.91478443223	314.315945178437
1139.17823224892	314.315945178437
1137.44168006561	312.579392995131
1135.70512788231	312.579392995131
1133.968575699	312.579392995131
1132.23202351569	312.579392995131
1130.49547133239	312.579392995131
1128.75891914908	312.579392995131
1127.02236696578	312.579392995131
1125.28581478247	312.579392995131
1123.54926259916	312.579392995131
1121.81271041586	312.579392995131
1120.07615823255	312.579392995131
1118.33960604924	312.579392995131
1116.60305386594	312.579392995131
1114.86650168263	312.579392995131
1113.12994949933	312.579392995131
1111.39339731602	312.579392995131
1109.65684513271	312.579392995131
1107.92029294941	312.579392995131
1106.1837407661	312.579392995131
1104.44718858279	312.579392995131
1102.71063639949	312.579392995131
1100.97408421618	312.579392995131
1099.23753203288	312.579392995131
1097.50097984957	312.579392995131
1095.76442766626	312.579392995131
1094.02787548296	312.579392995131
1092.29132329965	312.579392995131
1090.55477111634	312.579392995131
1088.81821893304	312.579392995131
1087.08166674973	312.579392995131
1085.34511456643	312.579392995131
1083.60856238312	312.579392995131
1081.87201019981	310.842840811824
1080.13545801651	310.842840811824
1078.3989058332	310.842840811824
1076.66235364989	310.842840811824
1074.92580146659	310.842840811824
1073.18924928328	310.842840811824
1071.45269709998	310.842840811824
1069.71614491667	310.842840811824
1067.97959273336	310.842840811824
1066.24304055006	310.842840811824
1064.50648836675	310.842840811824
1062.76993618344	310.842840811824
1061.03338400014	310.842840811824
1059.29683181683	310.842840811824
1057.56027963352	310.842840811824
1055.82372745022	310.842840811824
1054.08717526691	310.842840811824
1052.35062308361	310.842840811824
1050.6140709003	310.842840811824
1048.87751871699	310.842840811824
1047.14096653369	310.842840811824
1045.40441435038	310.842840811824
1043.66786216707	310.842840811824
1041.93130998377	309.106288628518
1040.19475780046	309.106288628518
1038.45820561716	309.106288628518
1036.72165343385	309.106288628518
1034.98510125054	309.106288628518
1033.24854906724	307.369736445212
1031.51199688393	307.369736445212
1029.77544470062	307.369736445212
1028.03889251732	307.369736445212
1026.30234033401	307.369736445212
1024.56578815071	307.369736445212
1022.8292359674	307.369736445212
1021.09268378409	307.369736445212
1019.35613160079	305.633184261905
1017.61957941748	305.633184261905
1015.88302723417	305.633184261905
1014.14647505087	305.633184261905
1012.40992286756	305.633184261905
1010.67337068426	305.633184261905
1008.93681850095	305.633184261905
1007.20026631764	305.633184261905
1005.46371413434	303.896632078599
1003.72716195103	303.896632078599
1001.99060976772	303.896632078599
1000.25405758442	303.896632078599
998.517505401111	303.896632078599
996.780953217805	302.160079895293
995.044401034499	302.160079895293
993.307848851192	302.160079895293
991.571296667886	302.160079895293
989.83474448458	302.160079895293
988.098192301274	302.160079895293
986.361640117967	302.160079895293
984.625087934661	302.160079895293
982.888535751355	302.160079895293
981.151983568049	302.160079895293
979.415431384742	302.160079895293
977.678879201436	302.160079895293
975.94232701813	302.160079895293
974.205774834824	302.160079895293
972.469222651517	302.160079895293
970.732670468211	300.423527711987
968.996118284905	300.423527711987
967.259566101598	300.423527711987
965.523013918292	300.423527711987
963.786461734986	300.423527711987
962.04990955168	300.423527711987
960.313357368373	300.423527711987
958.576805185067	300.423527711987
956.840253001761	300.423527711987
955.103700818454	300.423527711987
953.367148635148	298.68697552868
951.630596451842	298.68697552868
949.894044268535	298.68697552868
948.157492085229	298.68697552868
946.420939901923	298.68697552868
944.684387718617	298.68697552868
942.94783553531	298.68697552868
941.211283352004	298.68697552868
939.474731168698	298.68697552868
937.738178985392	298.68697552868
936.001626802085	296.950423345374
934.265074618779	296.950423345374
932.528522435473	296.950423345374
930.791970252166	296.950423345374
929.05541806886	296.950423345374
927.318865885554	295.213871162068
925.582313702248	295.213871162068
923.845761518941	295.213871162068
922.109209335635	295.213871162068
920.372657152329	295.213871162068
918.636104969022	295.213871162068
916.899552785716	295.213871162068
915.16300060241	295.213871162068
913.426448419104	295.213871162068
911.689896235797	295.213871162068
909.953344052491	293.477318978761
908.216791869185	293.477318978761
906.480239685878	293.477318978761
904.743687502572	293.477318978761
903.007135319266	293.477318978761
901.27058313596	293.477318978761
899.534030952653	291.740766795455
897.797478769347	291.740766795455
896.060926586041	291.740766795455
894.324374402735	291.740766795455
892.587822219428	291.740766795455
890.851270036122	291.740766795455
889.114717852816	290.004214612149
887.378165669509	290.004214612149
885.641613486203	290.004214612149
883.905061302897	290.004214612149
882.168509119591	290.004214612149
880.431956936284	290.004214612149
878.695404752978	290.004214612149
876.958852569672	288.267662428843
875.222300386365	288.267662428843
873.485748203059	288.267662428843
871.749196019753	288.267662428843
870.012643836447	286.531110245536
868.27609165314	286.531110245536
866.539539469834	286.531110245536
864.802987286528	286.531110245536
863.066435103221	286.531110245536
861.329882919915	286.531110245536
859.593330736609	286.531110245536
857.856778553303	284.79455806223
856.120226369996	284.79455806223
854.38367418669	284.79455806223
852.647122003384	284.79455806223
850.910569820078	284.79455806223
849.174017636771	284.79455806223
847.437465453465	284.79455806223
845.700913270159	284.79455806223
843.964361086852	283.058005878924
842.227808903546	283.058005878924
840.49125672024	283.058005878924
838.754704536934	283.058005878924
837.018152353627	283.058005878924
835.281600170321	283.058005878924
833.545047987015	283.058005878924
831.808495803708	283.058005878924
830.071943620402	281.321453695617
828.335391437096	281.321453695617
826.59883925379	281.321453695617
824.862287070483	281.321453695617
823.125734887177	281.321453695617
821.389182703871	279.584901512311
819.652630520564	279.584901512311
817.916078337258	279.584901512311
816.179526153952	279.584901512311
814.442973970646	279.584901512311
812.706421787339	279.584901512311
810.969869604033	279.584901512311
809.233317420727	277.848349329005
807.496765237421	277.848349329005
805.760213054114	277.848349329005
804.023660870808	277.848349329005
802.287108687502	277.848349329005
800.550556504195	276.111797145699
798.814004320889	276.111797145699
797.077452137583	276.111797145699
795.340899954277	276.111797145699
793.60434777097	274.375244962392
791.867795587664	274.375244962392
790.131243404358	272.638692779086
788.394691221051	272.638692779086
786.658139037745	272.638692779086
784.921586854439	272.638692779086
783.185034671133	272.638692779086
781.448482487826	272.638692779086
779.71193030452	270.90214059578
777.975378121214	270.90214059578
776.238825937907	270.90214059578
774.502273754601	270.90214059578
772.765721571295	270.90214059578
771.029169387989	270.90214059578
769.292617204682	269.165588412473
767.556065021376	269.165588412473
765.81951283807	269.165588412473
764.082960654763	269.165588412473
762.346408471457	269.165588412473
760.609856288151	269.165588412473
758.873304104845	269.165588412473
757.136751921538	269.165588412473
755.400199738232	267.429036229167
753.663647554926	267.429036229167
751.92709537162	267.429036229167
750.190543188313	267.429036229167
748.453991005007	267.429036229167
746.717438821701	265.692484045861
744.980886638394	265.692484045861
743.244334455088	265.692484045861
741.507782271782	265.692484045861
739.771230088476	265.692484045861
738.034677905169	265.692484045861
736.298125721863	265.692484045861
734.561573538557	263.955931862555
732.82502135525	263.955931862555
731.088469171944	263.955931862555
729.351916988638	262.219379679248
727.615364805332	262.219379679248
725.878812622025	262.219379679248
724.142260438719	262.219379679248
722.405708255413	262.219379679248
720.669156072106	260.482827495942
718.9326038888	260.482827495942
717.196051705494	260.482827495942
715.459499522188	258.746275312636
713.722947338881	258.746275312636
711.986395155575	258.746275312636
710.249842972269	258.746275312636
708.513290788963	258.746275312636
706.776738605656	257.00972312933
705.04018642235	257.00972312933
703.303634239044	257.00972312933
701.567082055737	255.273170946023
699.830529872431	255.273170946023
698.093977689125	255.273170946023
696.357425505819	255.273170946023
694.620873322512	253.536618762717
692.884321139206	253.536618762717
691.1477689559	251.800066579411
689.411216772593	251.800066579411
687.674664589287	251.800066579411
685.938112405981	251.800066579411
684.201560222675	250.063514396104
682.465008039368	250.063514396104
680.728455856062	250.063514396104
678.991903672756	248.326962212798
677.255351489449	248.326962212798
675.518799306143	246.590410029492
673.782247122837	246.590410029492
672.045694939531	246.590410029492
670.309142756224	244.853857846186
668.572590572918	244.853857846186
666.836038389612	244.853857846186
665.099486206306	243.117305662879
663.362934022999	243.117305662879
661.626381839693	243.117305662879
659.889829656387	241.380753479573
658.15327747308	241.380753479573
656.416725289774	241.380753479573
654.680173106468	241.380753479573
652.943620923162	239.644201296267
651.207068739855	239.644201296267
649.470516556549	237.90764911296
647.733964373243	237.90764911296
645.997412189936	237.90764911296
644.26086000663	236.171096929654
642.524307823324	236.171096929654
640.787755640018	236.171096929654
639.051203456711	236.171096929654
637.314651273405	234.434544746348
635.578099090099	234.434544746348
633.841546906792	234.434544746348
632.104994723486	234.434544746348
630.36844254018	234.434544746348
628.631890356874	232.697992563042
626.895338173567	232.697992563042
625.158785990261	232.697992563042
623.422233806955	232.697992563042
621.685681623649	230.961440379735
619.949129440342	230.961440379735
618.212577257036	230.961440379735
616.47602507373	230.961440379735
614.739472890423	230.961440379735
613.002920707117	229.224888196429
611.266368523811	229.224888196429
609.529816340505	229.224888196429
607.793264157198	227.488336013123
606.056711973892	227.488336013123
604.320159790586	227.488336013123
602.583607607279	227.488336013123
600.847055423973	227.488336013123
599.110503240667	225.751783829816
597.373951057361	225.751783829816
595.637398874054	225.751783829816
593.900846690748	225.751783829816
592.164294507442	225.751783829816
590.427742324135	224.01523164651
588.691190140829	224.01523164651
586.954637957523	224.01523164651
585.218085774217	224.01523164651
583.48153359091	224.01523164651
581.744981407604	222.278679463204
580.008429224298	222.278679463204
578.271877040992	222.278679463204
576.535324857685	222.278679463204
574.798772674379	220.542127279898
573.062220491073	220.542127279898
571.325668307766	220.542127279898
569.58911612446	220.542127279898
567.852563941154	220.542127279898
566.116011757847	220.542127279898
564.379459574541	220.542127279898
562.642907391235	218.805575096591
560.906355207929	218.805575096591
559.169803024622	218.805575096591
557.433250841316	218.805575096591
555.69669865801	218.805575096591
553.960146474703	217.069022913285
552.223594291397	217.069022913285
550.487042108091	217.069022913285
548.750489924785	217.069022913285
547.013937741478	215.332470729979
545.277385558172	215.332470729979
543.540833374866	215.332470729979
541.80428119156	215.332470729979
540.067729008253	215.332470729979
538.331176824947	215.332470729979
536.594624641641	213.595918546673
534.858072458334	213.595918546673
533.121520275028	213.595918546673
531.384968091722	213.595918546673
529.648415908416	213.595918546673
527.911863725109	211.859366363366
526.175311541803	211.859366363366
524.438759358497	211.859366363366
522.70220717519	211.859366363366
520.965654991884	211.859366363366
519.229102808578	210.12281418006
517.492550625272	210.12281418006
515.755998441965	210.12281418006
514.019446258659	208.386261996754
512.282894075353	208.386261996754
510.546341892047	208.386261996754
508.80978970874	206.649709813447
507.073237525434	206.649709813447
505.336685342128	206.649709813447
503.600133158821	204.913157630141
501.863580975515	204.913157630141
500.127028792209	204.913157630141
498.390476608903	203.176605446835
496.653924425596	203.176605446835
494.91737224229	201.440053263529
493.180820058984	201.440053263529
491.444267875677	199.703501080222
489.707715692371	199.703501080222
487.971163509065	197.966948896916
486.234611325759	197.966948896916
484.498059142452	197.966948896916
482.761506959146	197.966948896916
481.02495477584	196.23039671361
479.288402592533	196.23039671361
477.551850409227	196.23039671361
475.815298225921	196.23039671361
474.078746042615	194.493844530303
472.342193859308	194.493844530303
470.605641676002	192.757292346997
468.869089492696	192.757292346997
467.132537309389	192.757292346997
465.395985126083	191.020740163691
463.659432942777	191.020740163691
461.922880759471	189.284187980385
460.186328576164	189.284187980385
458.449776392858	189.284187980385
456.713224209552	189.284187980385
454.976672026246	189.284187980385
453.240119842939	187.547635797078
451.503567659633	187.547635797078
449.767015476327	187.547635797078
448.03046329302	187.547635797078
446.293911109714	187.547635797078
444.557358926408	187.547635797078
442.820806743102	185.811083613772
441.084254559795	185.811083613772
439.347702376489	185.811083613772
437.611150193183	185.811083613772
435.874598009876	185.811083613772
434.13804582657	184.074531430466
432.401493643264	184.074531430466
430.664941459958	184.074531430466
428.928389276651	184.074531430466
427.191837093345	182.337979247159
425.455284910039	182.337979247159
423.718732726732	182.337979247159
421.982180543426	180.601427063853
420.24562836012	180.601427063853
418.509076176814	178.864874880547
416.772523993507	178.864874880547
415.035971810201	178.864874880547
413.299419626895	178.864874880547
411.562867443589	177.128322697241
409.826315260282	177.128322697241
408.089763076976	175.391770513934
406.35321089367	175.391770513934
404.616658710363	175.391770513934
402.880106527057	173.655218330628
401.143554343751	173.655218330628
399.407002160445	173.655218330628
397.670449977138	171.918666147322
395.933897793832	171.918666147322
394.197345610526	171.918666147322
392.460793427219	170.182113964016
390.724241243913	170.182113964016
388.987689060607	170.182113964016
387.251136877301	170.182113964016
385.514584693994	170.182113964016
383.778032510688	168.445561780709
382.041480327382	168.445561780709
380.304928144075	168.445561780709
378.568375960769	168.445561780709
376.831823777463	168.445561780709
375.095271594157	166.709009597403
373.35871941085	166.709009597403
371.622167227544	166.709009597403
369.885615044238	164.972457414097
368.149062860932	164.972457414097
366.412510677625	164.972457414097
364.675958494319	164.972457414097
362.939406311013	163.23590523079
361.202854127706	163.23590523079
359.4663019444	161.499353047484
357.729749761094	161.499353047484
355.993197577788	159.762800864178
354.256645394481	159.762800864178
352.520093211175	158.026248680872
350.783541027869	158.026248680872
349.046988844562	158.026248680872
347.310436661256	156.289696497565
345.57388447795	156.289696497565
343.837332294644	156.289696497565
342.100780111337	154.553144314259
340.364227928031	154.553144314259
338.627675744725	152.816592130953
336.891123561418	152.816592130953
335.154571378112	151.080039947646
333.418019194806	151.080039947646
331.6814670115	151.080039947646
329.944914828193	149.34348776434
328.208362644887	149.34348776434
326.471810461581	147.606935581034
324.735258278275	147.606935581034
322.998706094968	147.606935581034
321.262153911662	145.870383397728
319.525601728356	145.870383397728
317.789049545049	144.133831214421
316.052497361743	144.133831214421
314.315945178437	144.133831214421
312.579392995131	142.397279031115
310.842840811824	142.397279031115
309.106288628518	140.660726847809
307.369736445212	140.660726847809
305.633184261905	140.660726847809
303.896632078599	138.924174664502
302.160079895293	138.924174664502
300.423527711987	137.187622481196
298.68697552868	137.187622481196
296.950423345374	135.45107029789
295.213871162068	135.45107029789
293.477318978761	133.714518114584
291.740766795455	133.714518114584
290.004214612149	133.714518114584
288.267662428843	133.714518114584
286.531110245536	131.977965931277
284.79455806223	131.977965931277
283.058005878924	130.241413747971
281.321453695617	130.241413747971
279.584901512311	128.504861564665
277.848349329005	128.504861564665
[truncated: 160 more rows]
