# Supplementary material for: Mechanics of Drosophila wing deployment
Source: Nat Commun. 2024 Dec 11;15:10577. doi: 10.1038/s41467-024-54527-0 (PMC11634967; doi:10.1038/s41467-024-54527-0)
Supplement: Supplementary file 18 — Source data [file 41467_2024_54527_MOESM18_ESM.zip › source_data/figS2b/figS2b_0041.txt]

x_um	y_um
-196.23039671361	-248.326962212798
-194.493844530303	-250.063514396104
-192.757292346997	-250.063514396104
-191.020740163691	-250.063514396104
-189.284187980385	-251.800066579411
-187.547635797078	-251.800066579411
-185.811083613772	-251.800066579411
-184.074531430466	-251.800066579411
-182.337979247159	-251.800066579411
-180.601427063853	-253.536618762717
-178.864874880547	-255.273170946023
-177.128322697241	-255.273170946023
-175.391770513934	-257.00972312933
-173.655218330628	-257.00972312933
-171.918666147322	-257.00972312933
-170.182113964016	-257.00972312933
-168.445561780709	-258.746275312636
-166.709009597403	-258.746275312636
-164.972457414097	-258.746275312636
-163.23590523079	-260.482827495942
-161.499353047484	-260.482827495942
-159.762800864178	-260.482827495942
-158.026248680872	-260.482827495942
-156.289696497565	-260.482827495942
-154.553144314259	-260.482827495942
-152.816592130953	-262.219379679248
-151.080039947646	-262.219379679248
-149.34348776434	-262.219379679248
-147.606935581034	-262.219379679248
-145.870383397728	-263.955931862555
-144.133831214421	-265.692484045861
-142.397279031115	-265.692484045861
-140.660726847809	-267.429036229167
-138.924174664502	-269.165588412473
-137.187622481196	-269.165588412473
-135.45107029789	-270.90214059578
-133.714518114584	-270.90214059578
-131.977965931277	-272.638692779086
-130.241413747971	-272.638692779086
-128.504861564665	-274.375244962392
-126.768309381358	-274.375244962392
-125.031757198052	-274.375244962392
-123.295205014746	-274.375244962392
-121.55865283144	-276.111797145699
-119.822100648133	-276.111797145699
-118.085548464827	-276.111797145699
-116.348996281521	-276.111797145699
-114.612444098215	-277.848349329005
-112.875891914908	-277.848349329005
-111.139339731602	-277.848349329005
-109.402787548296	-277.848349329005
-107.666235364989	-277.848349329005
-105.929683181683	-279.584901512311
-104.193130998377	-279.584901512311
-102.456578815071	-279.584901512311
-100.720026631764	-281.321453695617
-98.983474448458	-283.058005878924
-97.2469222651517	-283.058005878924
-95.5103700818454	-283.058005878924
-93.7738178985391	-284.79455806223
-92.0372657152329	-284.79455806223
-90.3007135319266	-286.531110245536
-88.5641613486203	-286.531110245536
-86.827609165314	-288.267662428843
-85.0910569820078	-288.267662428843
-83.3545047987015	-290.004214612149
-81.6179526153952	-290.004214612149
-79.8814004320889	-290.004214612149
-78.1448482487826	-290.004214612149
-76.4082960654763	-291.740766795455
-74.6717438821701	-291.740766795455
-72.9351916988638	-293.477318978761
-71.1986395155575	-295.213871162068
-69.4620873322512	-296.950423345374
-67.7255351489449	-296.950423345374
-65.9889829656387	-296.950423345374
-64.2524307823324	-296.950423345374
-62.5158785990261	-298.68697552868
-60.7793264157198	-298.68697552868
-59.0427742324135	-300.423527711987
-57.3062220491073	-300.423527711987
-55.569669865801	-300.423527711987
-53.8331176824947	-300.423527711987
-52.0965654991884	-302.160079895293
-50.3600133158821	-302.160079895293
-48.6234611325759	-303.896632078599
-46.8869089492696	-303.896632078599
-45.1503567659633	-303.896632078599
-43.413804582657	-303.896632078599
-41.6772523993507	-305.633184261905
-39.9407002160445	-305.633184261905
-38.2041480327382	-307.369736445212
-36.4675958494319	-307.369736445212
-34.7310436661256	-307.369736445212
-32.9944914828193	-307.369736445212
-31.2579392995131	-307.369736445212
-29.5213871162068	-307.369736445212
-27.7848349329005	-307.369736445212
-26.0482827495942	-307.369736445212
-24.3117305662879	-307.369736445212
-22.5751783829816	-307.369736445212
-20.8386261996754	-309.106288628518
-19.1020740163691	-309.106288628518
-17.3655218330628	-310.842840811824
-15.6289696497565	-310.842840811824
-13.8924174664502	-310.842840811824
-12.155865283144	-310.842840811824
-10.4193130998377	-310.842840811824
-8.6827609165314	-310.842840811824
-6.94620873322512	-310.842840811824
-5.20965654991884	-310.842840811824
-3.47310436661256	-310.842840811824
-1.73655218330628	-310.842840811824
0	-310.842840811824
1.73655218330628	-310.842840811824
3.47310436661256	-310.842840811824
5.20965654991884	-310.842840811824
6.94620873322512	-310.842840811824
8.6827609165314	-310.842840811824
10.4193130998377	-310.842840811824
12.155865283144	-310.842840811824
13.8924174664502	-310.842840811824
15.6289696497565	-310.842840811824
17.3655218330628	-312.579392995131
19.1020740163691	-312.579392995131
20.8386261996754	-310.842840811824
22.5751783829816	-310.842840811824
24.3117305662879	-310.842840811824
26.0482827495942	-310.842840811824
27.7848349329005	-310.842840811824
29.5213871162068	-310.842840811824
31.2579392995131	-310.842840811824
32.9944914828193	-310.842840811824
34.7310436661256	-309.106288628518
36.4675958494319	-309.106288628518
38.2041480327382	-309.106288628518
39.9407002160445	-307.369736445212
41.6772523993507	-307.369736445212
43.413804582657	-307.369736445212
45.1503567659633	-307.369736445212
46.8869089492696	-307.369736445212
48.6234611325759	-307.369736445212
50.3600133158821	-307.369736445212
52.0965654991884	-305.633184261905
53.8331176824947	-305.633184261905
55.569669865801	-305.633184261905
57.3062220491073	-305.633184261905
59.0427742324135	-303.896632078599
60.7793264157198	-303.896632078599
62.5158785990261	-303.896632078599
64.2524307823324	-303.896632078599
65.9889829656387	-303.896632078599
67.7255351489449	-303.896632078599
69.4620873322512	-303.896632078599
71.1986395155575	-303.896632078599
72.9351916988638	-303.896632078599
74.6717438821701	-303.896632078599
76.4082960654763	-302.160079895293
78.1448482487826	-302.160079895293
79.8814004320889	-300.423527711987
81.6179526153952	-300.423527711987
83.3545047987015	-300.423527711987
85.0910569820078	-300.423527711987
86.827609165314	-298.68697552868
88.5641613486203	-296.950423345374
90.3007135319266	-296.950423345374
92.0372657152329	-296.950423345374
93.7738178985391	-295.213871162068
95.5103700818454	-293.477318978761
97.2469222651517	-293.477318978761
98.983474448458	-293.477318978761
100.720026631764	-291.740766795455
102.456578815071	-291.740766795455
104.193130998377	-290.004214612149
105.929683181683	-290.004214612149
107.666235364989	-288.267662428843
109.402787548296	-288.267662428843
111.139339731602	-288.267662428843
112.875891914908	-286.531110245536
114.612444098215	-286.531110245536
116.348996281521	-286.531110245536
118.085548464827	-284.79455806223
119.822100648133	-283.058005878924
121.55865283144	-281.321453695617
123.295205014746	-279.584901512311
125.031757198052	-277.848349329005
126.768309381358	-277.848349329005
128.504861564665	-276.111797145699
130.241413747971	-276.111797145699
131.977965931277	-274.375244962392
133.714518114584	-274.375244962392
135.45107029789	-272.638692779086
137.187622481196	-272.638692779086
138.924174664502	-272.638692779086
140.660726847809	-270.90214059578
142.397279031115	-269.165588412473
144.133831214421	-269.165588412473
145.870383397728	-269.165588412473
147.606935581034	-269.165588412473
149.34348776434	-269.165588412473
151.080039947646	-267.429036229167
152.816592130953	-267.429036229167
154.553144314259	-267.429036229167
156.289696497565	-265.692484045861
158.026248680872	-265.692484045861
159.762800864178	-265.692484045861
161.499353047484	-265.692484045861
163.23590523079	-265.692484045861
164.972457414097	-265.692484045861
166.709009597403	-265.692484045861
168.445561780709	-263.955931862555
170.182113964016	-263.955931862555
171.918666147322	-263.955931862555
173.655218330628	-263.955931862555
175.391770513934	-263.955931862555
177.128322697241	-262.219379679248
178.864874880547	-262.219379679248
180.601427063853	-262.219379679248
182.337979247159	-262.219379679248
184.074531430466	-262.219379679248
185.811083613772	-262.219379679248
187.547635797078	-260.482827495942
189.284187980385	-260.482827495942
191.020740163691	-260.482827495942
192.757292346997	-262.219379679248
194.493844530303	-262.219379679248
196.23039671361	-262.219379679248
197.966948896916	-262.219379679248
199.703501080222	-263.955931862555
201.440053263529	-263.955931862555
203.176605446835	-263.955931862555
204.913157630141	-263.955931862555
206.649709813447	-263.955931862555
208.386261996754	-265.692484045861
210.12281418006	-265.692484045861
211.859366363366	-265.692484045861
213.595918546673	-265.692484045861
215.332470729979	-265.692484045861
217.069022913285	-265.692484045861
218.805575096591	-267.429036229167
220.542127279898	-267.429036229167
222.278679463204	-267.429036229167
224.01523164651	-267.429036229167
225.751783829816	-267.429036229167
227.488336013123	-267.429036229167
229.224888196429	-267.429036229167
230.961440379735	-267.429036229167
232.697992563042	-267.429036229167
234.434544746348	-267.429036229167
236.171096929654	-267.429036229167
237.90764911296	-267.429036229167
239.644201296267	-267.429036229167
241.380753479573	-267.429036229167
243.117305662879	-267.429036229167
244.853857846186	-269.165588412473
246.590410029492	-269.165588412473
248.326962212798	-269.165588412473
250.063514396104	-270.90214059578
251.800066579411	-272.638692779086
253.536618762717	-274.375244962392
253.536618762717	-276.111797145699
255.273170946023	-277.848349329005
255.273170946023	-279.584901512311
255.273170946023	-281.321453695617
255.273170946023	-283.058005878924
255.273170946023	-284.79455806223
255.273170946023	-286.531110245536
257.00972312933	-288.267662428843
257.00972312933	-290.004214612149
257.00972312933	-291.740766795455
255.273170946023	-293.477318978761
253.536618762717	-295.213871162068
251.800066579411	-296.950423345374
250.063514396104	-296.950423345374
248.326962212798	-296.950423345374
246.590410029492	-298.68697552868
244.853857846186	-300.423527711987
243.117305662879	-300.423527711987
241.380753479573	-302.160079895293
239.644201296267	-303.896632078599
237.90764911296	-303.896632078599
236.171096929654	-305.633184261905
234.434544746348	-307.369736445212
232.697992563042	-309.106288628518
230.961440379735	-310.842840811824
229.224888196429	-310.842840811824
227.488336013123	-310.842840811824
225.751783829816	-310.842840811824
224.01523164651	-312.579392995131
222.278679463204	-314.315945178437
220.542127279898	-314.315945178437
218.805575096591	-314.315945178437
217.069022913285	-316.052497361743
215.332470729979	-316.052497361743
213.595918546673	-317.789049545049
211.859366363366	-317.789049545049
210.12281418006	-317.789049545049
208.386261996754	-319.525601728356
206.649709813447	-321.262153911662
204.913157630141	-321.262153911662
203.176605446835	-321.262153911662
201.440053263529	-321.262153911662
199.703501080222	-322.998706094968
197.966948896916	-322.998706094968
196.23039671361	-324.735258278275
194.493844530303	-324.735258278275
192.757292346997	-324.735258278275
191.020740163691	-326.471810461581
189.284187980385	-328.208362644887
187.547635797078	-328.208362644887
185.811083613772	-328.208362644887
184.074531430466	-329.944914828193
182.337979247159	-331.6814670115
180.601427063853	-331.6814670115
178.864874880547	-333.418019194806
177.128322697241	-333.418019194806
175.391770513934	-335.154571378112
173.655218330628	-335.154571378112
171.918666147322	-336.891123561418
170.182113964016	-338.627675744725
168.445561780709	-338.627675744725
166.709009597403	-340.364227928031
164.972457414097	-342.100780111337
163.23590523079	-342.100780111337
161.499353047484	-342.100780111337
159.762800864178	-343.837332294644
158.026248680872	-345.57388447795
156.289696497565	-347.310436661256
154.553144314259	-349.046988844562
152.816592130953	-350.783541027869
152.816592130953	-352.520093211175
151.080039947646	-354.256645394481
149.34348776434	-355.993197577788
149.34348776434	-357.729749761094
147.606935581034	-359.4663019444
145.870383397728	-361.202854127706
144.133831214421	-362.939406311013
142.397279031115	-364.675958494319
142.397279031115	-366.412510677625
142.397279031115	-368.149062860932
142.397279031115	-369.885615044238
142.397279031115	-371.622167227544
142.397279031115	-373.35871941085
142.397279031115	-375.095271594157
142.397279031115	-376.831823777463
142.397279031115	-378.568375960769
142.397279031115	-380.304928144075
142.397279031115	-382.041480327382
142.397279031115	-383.778032510688
142.397279031115	-385.514584693994
142.397279031115	-387.251136877301
142.397279031115	-388.987689060607
142.397279031115	-390.724241243913
144.133831214421	-392.460793427219
145.870383397728	-394.197345610526
147.606935581034	-394.197345610526
149.34348776434	-395.933897793832
151.080039947646	-397.670449977138
152.816592130953	-397.670449977138
154.553144314259	-399.407002160445
156.289696497565	-399.407002160445
158.026248680872	-399.407002160445
159.762800864178	-399.407002160445
161.499353047484	-399.407002160445
163.23590523079	-399.407002160445
164.972457414097	-397.670449977138
166.709009597403	-397.670449977138
168.445561780709	-397.670449977138
170.182113964016	-397.670449977138
171.918666147322	-397.670449977138
173.655218330628	-397.670449977138
175.391770513934	-397.670449977138
177.128322697241	-397.670449977138
178.864874880547	-397.670449977138
180.601427063853	-397.670449977138
182.337979247159	-397.670449977138
184.074531430466	-397.670449977138
185.811083613772	-397.670449977138
187.547635797078	-397.670449977138
189.284187980385	-397.670449977138
191.020740163691	-395.933897793832
192.757292346997	-395.933897793832
194.493844530303	-395.933897793832
196.23039671361	-394.197345610526
197.966948896916	-394.197345610526
199.703501080222	-394.197345610526
201.440053263529	-392.460793427219
203.176605446835	-392.460793427219
204.913157630141	-392.460793427219
206.649709813447	-392.460793427219
208.386261996754	-390.724241243913
210.12281418006	-390.724241243913
211.859366363366	-390.724241243913
213.595918546673	-390.724241243913
215.332470729979	-390.724241243913
217.069022913285	-390.724241243913
218.805575096591	-388.987689060607
220.542127279898	-388.987689060607
222.278679463204	-388.987689060607
224.01523164651	-388.987689060607
225.751783829816	-387.251136877301
227.488336013123	-387.251136877301
229.224888196429	-387.251136877301
230.961440379735	-387.251136877301
232.697992563042	-387.251136877301
234.434544746348	-387.251136877301
236.171096929654	-387.251136877301
237.90764911296	-385.514584693994
239.644201296267	-385.514584693994
241.380753479573	-383.778032510688
243.117305662879	-383.778032510688
244.853857846186	-383.778032510688
246.590410029492	-383.778032510688
248.326962212798	-382.041480327382
250.063514396104	-382.041480327382
251.800066579411	-382.041480327382
253.536618762717	-380.304928144075
255.273170946023	-380.304928144075
257.00972312933	-380.304928144075
258.746275312636	-380.304928144075
260.482827495942	-380.304928144075
262.219379679248	-378.568375960769
263.955931862555	-378.568375960769
265.692484045861	-378.568375960769
267.429036229167	-376.831823777463
269.165588412473	-376.831823777463
270.90214059578	-376.831823777463
272.638692779086	-376.831823777463
274.375244962392	-375.095271594157
276.111797145699	-375.095271594157
277.848349329005	-373.35871941085
279.584901512311	-373.35871941085
281.321453695617	-373.35871941085
283.058005878924	-373.35871941085
284.79455806223	-371.622167227544
286.531110245536	-371.622167227544
288.267662428843	-371.622167227544
290.004214612149	-371.622167227544
291.740766795455	-369.885615044238
293.477318978761	-369.885615044238
295.213871162068	-369.885615044238
296.950423345374	-369.885615044238
298.68697552868	-368.149062860932
300.423527711987	-368.149062860932
302.160079895293	-366.412510677625
303.896632078599	-366.412510677625
305.633184261905	-366.412510677625
307.369736445212	-364.675958494319
309.106288628518	-362.939406311013
310.842840811824	-362.939406311013
312.579392995131	-362.939406311013
314.315945178437	-361.202854127706
316.052497361743	-361.202854127706
317.789049545049	-359.4663019444
319.525601728356	-359.4663019444
321.262153911662	-359.4663019444
322.998706094968	-359.4663019444
324.735258278275	-357.729749761094
326.471810461581	-357.729749761094
328.208362644887	-355.993197577788
329.944914828193	-355.993197577788
331.6814670115	-355.993197577788
333.418019194806	-355.993197577788
335.154571378112	-355.993197577788
336.891123561418	-355.993197577788
338.627675744725	-355.993197577788
340.364227928031	-354.256645394481
342.100780111337	-352.520093211175
343.837332294644	-352.520093211175
345.57388447795	-352.520093211175
347.310436661256	-350.783541027869
349.046988844562	-350.783541027869
350.783541027869	-349.046988844562
352.520093211175	-349.046988844562
354.256645394481	-349.046988844562
355.993197577788	-349.046988844562
357.729749761094	-347.310436661256
359.4663019444	-345.57388447795
361.202854127706	-345.57388447795
362.939406311013	-345.57388447795
364.675958494319	-343.837332294644
366.412510677625	-343.837332294644
368.149062860932	-342.100780111337
369.885615044238	-342.100780111337
371.622167227544	-342.100780111337
373.35871941085	-340.364227928031
375.095271594157	-338.627675744725
376.831823777463	-338.627675744725
378.568375960769	-336.891123561418
380.304928144075	-336.891123561418
382.041480327382	-335.154571378112
383.778032510688	-335.154571378112
385.514584693994	-333.418019194806
387.251136877301	-333.418019194806
388.987689060607	-331.6814670115
390.724241243913	-331.6814670115
392.460793427219	-331.6814670115
394.197345610526	-329.944914828193
395.933897793832	-328.208362644887
397.670449977138	-328.208362644887
399.407002160445	-326.471810461581
401.143554343751	-326.471810461581
402.880106527057	-324.735258278275
404.616658710363	-324.735258278275
406.35321089367	-322.998706094968
408.089763076976	-321.262153911662
409.826315260282	-321.262153911662
411.562867443589	-319.525601728356
413.299419626895	-319.525601728356
415.035971810201	-317.789049545049
416.772523993507	-317.789049545049
418.509076176814	-316.052497361743
420.24562836012	-314.315945178437
421.982180543426	-314.315945178437
423.718732726732	-312.579392995131
425.455284910039	-312.579392995131
427.191837093345	-310.842840811824
428.928389276651	-310.842840811824
430.664941459958	-309.106288628518
432.401493643264	-307.369736445212
434.13804582657	-305.633184261905
435.874598009876	-305.633184261905
437.611150193183	-303.896632078599
439.347702376489	-302.160079895293
441.084254559795	-300.423527711987
441.084254559795	-298.68697552868
442.820806743102	-296.950423345374
444.557358926408	-295.213871162068
446.293911109714	-293.477318978761
448.03046329302	-291.740766795455
448.03046329302	-290.004214612149
449.767015476327	-288.267662428843
451.503567659633	-286.531110245536
451.503567659633	-284.79455806223
453.240119842939	-283.058005878924
454.976672026246	-281.321453695617
456.713224209552	-279.584901512311
458.449776392858	-277.848349329005
458.449776392858	-276.111797145699
460.186328576164	-274.375244962392
460.186328576164	-272.638692779086
461.922880759471	-270.90214059578
463.659432942777	-269.165588412473
465.395985126083	-267.429036229167
465.395985126083	-265.692484045861
467.132537309389	-263.955931862555
467.132537309389	-262.219379679248
468.869089492696	-260.482827495942
468.869089492696	-258.746275312636
470.605641676002	-257.00972312933
470.605641676002	-255.273170946023
472.342193859308	-253.536618762717
472.342193859308	-251.800066579411
474.078746042615	-250.063514396104
474.078746042615	-248.326962212798
475.815298225921	-246.590410029492
475.815298225921	-244.853857846186
475.815298225921	-243.117305662879
477.551850409227	-241.380753479573
479.288402592533	-239.644201296267
479.288402592533	-237.90764911296
479.288402592533	-236.171096929654
479.288402592533	-234.434544746348
479.288402592533	-232.697992563042
479.288402592533	-230.961440379735
481.02495477584	-229.224888196429
481.02495477584	-227.488336013123
482.761506959146	-225.751783829816
482.761506959146	-224.01523164651
482.761506959146	-222.278679463204
482.761506959146	-220.542127279898
482.761506959146	-218.805575096591
482.761506959146	-217.069022913285
482.761506959146	-215.332470729979
482.761506959146	-213.595918546673
482.761506959146	-211.859366363366
482.761506959146	-210.12281418006
482.761506959146	-208.386261996754
482.761506959146	-206.649709813447
482.761506959146	-204.913157630141
481.02495477584	-203.176605446835
481.02495477584	-201.440053263529
481.02495477584	-199.703501080222
481.02495477584	-197.966948896916
481.02495477584	-196.23039671361
481.02495477584	-194.493844530303
481.02495477584	-192.757292346997
479.288402592533	-191.020740163691
479.288402592533	-189.284187980385
479.288402592533	-187.547635797078
479.288402592533	-185.811083613772
479.288402592533	-184.074531430466
477.551850409227	-182.337979247159
477.551850409227	-180.601427063853
475.815298225921	-178.864874880547
475.815298225921	-177.128322697241
474.078746042615	-175.391770513934
472.342193859308	-173.655218330628
472.342193859308	-171.918666147322
472.342193859308	-170.182113964016
470.605641676002	-168.445561780709
468.869089492696	-166.709009597403
468.869089492696	-164.972457414097
467.132537309389	-163.23590523079
465.395985126083	-161.499353047484
465.395985126083	-159.762800864178
463.659432942777	-158.026248680872
461.922880759471	-156.289696497565
461.922880759471	-154.553144314259
460.186328576164	-152.816592130953
458.449776392858	-151.080039947646
456.713224209552	-149.34348776434
454.976672026246	-147.606935581034
454.976672026246	-145.870383397728
453.240119842939	-144.133831214421
451.503567659633	-142.397279031115
449.767015476327	-140.660726847809
449.767015476327	-138.924174664502
448.03046329302	-137.187622481196
448.03046329302	-135.45107029789
446.293911109714	-133.714518114584
446.293911109714	-131.977965931277
444.557358926408	-130.241413747971
442.820806743102	-128.504861564665
441.084254559795	-126.768309381358
439.347702376489	-125.031757198052
437.611150193183	-123.295205014746
435.874598009876	-121.55865283144
434.13804582657	-119.822100648133
432.401493643264	-119.822100648133
430.664941459958	-118.085548464827
428.928389276651	-116.348996281521
427.191837093345	-116.348996281521
425.455284910039	-114.612444098215
423.718732726732	-112.875891914908
421.982180543426	-112.875891914908
420.24562836012	-112.875891914908
418.509076176814	-111.139339731602
416.772523993507	-109.402787548296
415.035971810201	-109.402787548296
413.299419626895	-109.402787548296
411.562867443589	-107.666235364989
409.826315260282	-105.929683181683
408.089763076976	-105.929683181683
406.35321089367	-105.929683181683
404.616658710363	-104.193130998377
402.880106527057	-102.456578815071
401.143554343751	-102.456578815071
399.407002160445	-102.456578815071
397.670449977138	-102.456578815071
395.933897793832	-102.456578815071
394.197345610526	-100.720026631764
392.460793427219	-100.720026631764
390.724241243913	-98.983474448458
388.987689060607	-98.983474448458
387.251136877301	-98.983474448458
385.514584693994	-98.983474448458
383.778032510688	-98.983474448458
382.041480327382	-98.983474448458
380.304928144075	-97.2469222651517
378.568375960769	-97.2469222651517
376.831823777463	-97.2469222651517
375.095271594157	-97.2469222651517
373.35871941085	-95.5103700818454
371.622167227544	-95.5103700818454
369.885615044238	-95.5103700818454
368.149062860932	-95.5103700818454
366.412510677625	-95.5103700818454
364.675958494319	-95.5103700818454
362.939406311013	-93.7738178985391
361.202854127706	-93.7738178985391
359.4663019444	-93.7738178985391
357.729749761094	-93.7738178985391
355.993197577788	-92.0372657152329
354.256645394481	-92.0372657152329
352.520093211175	-92.0372657152329
350.783541027869	-92.0372657152329
349.046988844562	-92.0372657152329
347.310436661256	-92.0372657152329
345.57388447795	-90.3007135319266
343.837332294644	-90.3007135319266
342.100780111337	-90.3007135319266
340.364227928031	-90.3007135319266
338.627675744725	-88.5641613486203
336.891123561418	-88.5641613486203
335.154571378112	-88.5641613486203
333.418019194806	-88.5641613486203
331.6814670115	-88.5641613486203
329.944914828193	-86.827609165314
328.208362644887	-86.827609165314
326.471810461581	-86.827609165314
324.735258278275	-85.0910569820078
322.998706094968	-85.0910569820078
321.262153911662	-85.0910569820078
319.525601728356	-85.0910569820078
317.789049545049	-83.3545047987015
316.052497361743	-83.3545047987015
314.315945178437	-81.6179526153952
312.579392995131	-81.6179526153952
310.842840811824	-81.6179526153952
309.106288628518	-81.6179526153952
307.369736445212	-79.8814004320889
305.633184261905	-79.8814004320889
303.896632078599	-78.1448482487826
302.160079895293	-78.1448482487826
300.423527711987	-78.1448482487826
298.68697552868	-78.1448482487826
296.950423345374	-78.1448482487826
295.213871162068	-78.1448482487826
293.477318978761	-76.4082960654763
291.740766795455	-74.6717438821701
290.004214612149	-74.6717438821701
288.267662428843	-72.9351916988638
286.531110245536	-71.1986395155575
284.79455806223	-71.1986395155575
283.058005878924	-71.1986395155575
281.321453695617	-69.4620873322512
279.584901512311	-67.7255351489449
277.848349329005	-67.7255351489449
276.111797145699	-65.9889829656387
274.375244962392	-64.2524307823324
272.638692779086	-64.2524307823324
270.90214059578	-64.2524307823324
269.165588412473	-64.2524307823324
267.429036229167	-64.2524307823324
265.692484045861	-62.5158785990261
263.955931862555	-62.5158785990261
262.219379679248	-62.5158785990261
260.482827495942	-62.5158785990261
258.746275312636	-60.7793264157198
257.00972312933	-60.7793264157198
255.273170946023	-60.7793264157198
253.536618762717	-59.0427742324135
251.800066579411	-59.0427742324135
250.063514396104	-57.3062220491073
248.326962212798	-57.3062220491073
246.590410029492	-57.3062220491073
244.853857846186	-57.3062220491073
243.117305662879	-57.3062220491073
241.380753479573	-55.569669865801
239.644201296267	-55.569669865801
237.90764911296	-55.569669865801
236.171096929654	-53.8331176824947
234.434544746348	-53.8331176824947
232.697992563042	-53.8331176824947
230.961440379735	-53.8331176824947
229.224888196429	-52.0965654991884
227.488336013123	-52.0965654991884
225.751783829816	-50.3600133158821
224.01523164651	-50.3600133158821
222.278679463204	-50.3600133158821
220.542127279898	-48.6234611325759
218.805575096591	-48.6234611325759
217.069022913285	-46.8869089492696
215.332470729979	-46.8869089492696
213.595918546673	-46.8869089492696
211.859366363366	-45.1503567659633
210.12281418006	-43.413804582657
208.386261996754	-43.413804582657
206.649709813447	-43.413804582657
204.913157630141	-41.6772523993507
203.176605446835	-41.6772523993507
201.440053263529	-41.6772523993507
199.703501080222	-41.6772523993507
197.966948896916	-41.6772523993507
196.23039671361	-41.6772523993507
194.493844530303	-41.6772523993507
192.757292346997	-41.6772523993507
191.020740163691	-41.6772523993507
189.284187980385	-39.9407002160445
187.547635797078	-38.2041480327382
185.811083613772	-38.2041480327382
184.074531430466	-36.4675958494319
182.337979247159	-36.4675958494319
180.601427063853	-36.4675958494319
178.864874880547	-36.4675958494319
177.128322697241	-36.4675958494319
175.391770513934	-36.4675958494319
173.655218330628	-36.4675958494319
171.918666147322	-36.4675958494319
170.182113964016	-34.7310436661256
168.445561780709	-34.7310436661256
166.709009597403	-34.7310436661256
164.972457414097	-34.7310436661256
163.23590523079	-32.9944914828193
161.499353047484	-32.9944914828193
159.762800864178	-32.9944914828193
158.026248680872	-32.9944914828193
156.289696497565	-31.2579392995131
154.553144314259	-31.2579392995131
152.816592130953	-29.5213871162068
151.080039947646	-29.5213871162068
149.34348776434	-29.5213871162068
147.606935581034	-29.5213871162068
145.870383397728	-29.5213871162068
144.133831214421	-29.5213871162068
142.397279031115	-29.5213871162068
140.660726847809	-27.7848349329005
138.924174664502	-27.7848349329005
137.187622481196	-27.7848349329005
135.45107029789	-27.7848349329005
133.714518114584	-27.7848349329005
131.977965931277	-27.7848349329005
130.241413747971	-29.5213871162068
128.504861564665	-29.5213871162068
126.768309381358	-29.5213871162068
125.031757198052	-29.5213871162068
123.295205014746	-29.5213871162068
121.55865283144	-29.5213871162068
119.822100648133	-31.2579392995131
118.085548464827	-31.2579392995131
116.348996281521	-31.2579392995131
114.612444098215	-31.2579392995131
112.875891914908	-32.9944914828193
111.139339731602	-32.9944914828193
109.402787548296	-32.9944914828193
107.666235364989	-32.9944914828193
105.929683181683	-34.7310436661256
104.193130998377	-34.7310436661256
102.456578815071	-36.4675958494319
100.720026631764	-36.4675958494319
98.983474448458	-38.2041480327382
97.2469222651517	-39.9407002160445
97.2469222651517	-41.6772523993507
97.2469222651517	-43.413804582657
97.2469222651517	-45.1503567659633
97.2469222651517	-46.8869089492696
97.2469222651517	-48.6234611325759
97.2469222651517	-50.3600133158821
97.2469222651517	-52.0965654991884
97.2469222651517	-53.8331176824947
97.2469222651517	-55.569669865801
98.983474448458	-57.3062220491073
98.983474448458	-59.0427742324135
100.720026631764	-60.7793264157198
100.720026631764	-62.5158785990261
100.720026631764	-64.2524307823324
102.456578815071	-65.9889829656387
102.456578815071	-67.7255351489449
102.456578815071	-69.4620873322512
104.193130998377	-71.1986395155575
104.193130998377	-72.9351916988638
104.193130998377	-74.6717438821701
104.193130998377	-76.4082960654763
104.193130998377	-78.1448482487826
104.193130998377	-79.8814004320889
104.193130998377	-81.6179526153952
104.193130998377	-83.3545047987015
104.193130998377	-85.0910569820078
104.193130998377	-86.827609165314
104.193130998377	-88.5641613486203
104.193130998377	-90.3007135319266
104.193130998377	-92.0372657152329
105.929683181683	-93.7738178985391
107.666235364989	-95.5103700818454
107.666235364989	-97.2469222651517
107.666235364989	-98.983474448458
107.666235364989	-100.720026631764
107.666235364989	-102.456578815071
107.666235364989	-104.193130998377
107.666235364989	-105.929683181683
107.666235364989	-107.666235364989
107.666235364989	-109.402787548296
107.666235364989	-111.139339731602
105.929683181683	-112.875891914908
104.193130998377	-114.612444098215
104.193130998377	-116.348996281521
102.456578815071	-118.085548464827
100.720026631764	-119.822100648133
100.720026631764	-121.55865283144
100.720026631764	-123.295205014746
98.983474448458	-125.031757198052
97.2469222651517	-126.768309381358
97.2469222651517	-128.504861564665
95.5103700818454	-130.241413747971
93.7738178985391	-131.977965931277
93.7738178985391	-133.714518114584
92.0372657152329	-135.45107029789
92.0372657152329	-137.187622481196
90.3007135319266	-138.924174664502
90.3007135319266	-140.660726847809
88.5641613486203	-142.397279031115
86.827609165314	-144.133831214421
85.0910569820078	-145.870383397728
83.3545047987015	-147.606935581034
81.6179526153952	-149.34348776434
79.8814004320889	-151.080039947646
78.1448482487826	-152.816592130953
76.4082960654763	-154.553144314259
74.6717438821701	-156.289696497565
72.9351916988638	-158.026248680872
71.1986395155575	-158.026248680872
69.4620873322512	-159.762800864178
67.7255351489449	-161.499353047484
65.9889829656387	-161.499353047484
64.2524307823324	-161.499353047484
62.5158785990261	-161.499353047484
60.7793264157198	-161.499353047484
59.0427742324135	-161.499353047484
57.3062220491073	-163.23590523079
55.569669865801	-163.23590523079
53.8331176824947	-163.23590523079
52.0965654991884	-163.23590523079
50.3600133158821	-163.23590523079
48.6234611325759	-163.23590523079
46.8869089492696	-163.23590523079
45.1503567659633	-163.23590523079
43.413804582657	-163.23590523079
41.6772523993507	-163.23590523079
39.9407002160445	-163.23590523079
38.2041480327382	-163.23590523079
36.4675958494319	-161.499353047484
34.7310436661256	-161.499353047484
32.9944914828193	-161.499353047484
31.2579392995131	-161.499353047484
29.5213871162068	-161.499353047484
27.7848349329005	-161.499353047484
26.0482827495942	-161.499353047484
24.3117305662879	-159.762800864178
22.5751783829816	-158.026248680872
20.8386261996754	-158.026248680872
19.1020740163691	-156.289696497565
17.3655218330628	-154.553144314259
17.3655218330628	-152.816592130953
17.3655218330628	-151.080039947646
17.3655218330628	-149.34348776434
17.3655218330628	-147.606935581034
19.1020740163691	-145.870383397728
19.1020740163691	-144.133831214421
19.1020740163691	-142.397279031115
19.1020740163691	-140.660726847809
20.8386261996754	-138.924174664502
20.8386261996754	-137.187622481196
22.5751783829816	-135.45107029789
24.3117305662879	-133.714518114584
24.3117305662879	-131.977965931277
26.0482827495942	-130.241413747971
27.7848349329005	-128.504861564665
29.5213871162068	-126.768309381358
31.2579392995131	-125.031757198052
31.2579392995131	-123.295205014746
32.9944914828193	-121.55865283144
34.7310436661256	-119.822100648133
34.7310436661256	-118.085548464827
36.4675958494319	-116.348996281521
38.2041480327382	-114.612444098215
38.2041480327382	-112.875891914908
39.9407002160445	-111.139339731602
41.6772523993507	-109.402787548296
43.413804582657	-107.666235364989
45.1503567659633	-105.929683181683
45.1503567659633	-104.193130998377
45.1503567659633	-102.456578815071
46.8869089492696	-100.720026631764
46.8869089492696	-98.983474448458
48.6234611325759	-97.2469222651517
48.6234611325759	-95.5103700818454
50.3600133158821	-93.7738178985391
52.0965654991884	-92.0372657152329
52.0965654991884	-90.3007135319266
53.8331176824947	-88.5641613486203
55.569669865801	-86.827609165314
55.569669865801	-85.0910569820078
57.3062220491073	-83.3545047987015
59.0427742324135	-81.6179526153952
60.7793264157198	-79.8814004320889
60.7793264157198	-78.1448482487826
62.5158785990261	-76.4082960654763
64.2524307823324	-74.6717438821701
65.9889829656387	-72.9351916988638
65.9889829656387	-71.1986395155575
65.9889829656387	-69.4620873322512
67.7255351489449	-67.7255351489449
67.7255351489449	-65.9889829656387
67.7255351489449	-64.2524307823324
67.7255351489449	-62.5158785990261
65.9889829656387	-60.7793264157198
65.9889829656387	-59.0427742324135
65.9889829656387	-57.3062220491073
65.9889829656387	-55.569669865801
65.9889829656387	-53.8331176824947
64.2524307823324	-52.0965654991884
62.5158785990261	-50.3600133158821
62.5158785990261	-48.6234611325759
60.7793264157198	-46.8869089492696
59.0427742324135	-45.1503567659633
59.0427742324135	-43.413804582657
57.3062220491073	-41.6772523993507
55.569669865801	-39.9407002160445
55.569669865801	-38.2041480327382
53.8331176824947	-36.4675958494319
53.8331176824947	-34.7310436661256
52.0965654991884	-32.9944914828193
50.3600133158821	-31.2579392995131
48.6234611325759	-29.5213871162068
46.8869089492696	-27.7848349329005
45.1503567659633	-26.0482827495942
43.413804582657	-24.3117305662879
41.6772523993507	-22.5751783829816
39.9407002160445	-22.5751783829816
38.2041480327382	-20.8386261996754
36.4675958494319	-19.1020740163691
34.7310436661256	-19.1020740163691
32.9944914828193	-17.3655218330628
31.2579392995131	-17.3655218330628
29.5213871162068	-15.6289696497565
27.7848349329005	-15.6289696497565
26.0482827495942	-15.6289696497565
24.3117305662879	-15.6289696497565
22.5751783829816	-13.8924174664502
20.8386261996754	-12.155865283144
19.1020740163691	-12.155865283144
17.3655218330628	-10.4193130998377
15.6289696497565	-8.6827609165314
13.8924174664502	-8.6827609165314
12.155865283144	-6.94620873322512
10.4193130998377	-5.20965654991884
8.6827609165314	-5.20965654991884
6.94620873322512	-3.47310436661256
5.20965654991884	-1.73655218330628
3.47310436661256	-1.73655218330628
1.73655218330628	0
0	0
