# Supplementary material for: Mechanics of Drosophila wing deployment
Source: Nat Commun. 2024 Dec 11;15:10577. doi: 10.1038/s41467-024-54527-0 (PMC11634967; doi:10.1038/s41467-024-54527-0)
Supplement: Supplementary file 18 — Source data [file 41467_2024_54527_MOESM18_ESM.zip › source_data/figS2b/figS2b_0068.txt]

x_um	y_um
-191.020740163691	-453.240119842939
-189.284187980385	-454.976672026246
-189.284187980385	-456.713224209552
-189.284187980385	-458.449776392858
-187.547635797078	-460.186328576164
-187.547635797078	-461.922880759471
-185.811083613772	-463.659432942777
-185.811083613772	-465.395985126083
-185.811083613772	-467.132537309389
-185.811083613772	-468.869089492696
-184.074531430466	-470.605641676002
-184.074531430466	-472.342193859308
-182.337979247159	-474.078746042615
-182.337979247159	-475.815298225921
-180.601427063853	-477.551850409227
-180.601427063853	-479.288402592533
-178.864874880547	-481.02495477584
-178.864874880547	-482.761506959146
-178.864874880547	-484.498059142452
-178.864874880547	-486.234611325759
-178.864874880547	-487.971163509065
-177.128322697241	-489.707715692371
-177.128322697241	-491.444267875677
-177.128322697241	-493.180820058984
-175.391770513934	-494.91737224229
-175.391770513934	-496.653924425596
-173.655218330628	-498.390476608903
-173.655218330628	-500.127028792209
-171.918666147322	-501.863580975515
-171.918666147322	-503.600133158821
-171.918666147322	-505.336685342128
-171.918666147322	-507.073237525434
-170.182113964016	-508.80978970874
-170.182113964016	-510.546341892047
-168.445561780709	-512.282894075353
-168.445561780709	-514.019446258659
-168.445561780709	-515.755998441965
-166.709009597403	-517.492550625272
-164.972457414097	-519.229102808578
-164.972457414097	-520.965654991884
-163.23590523079	-522.70220717519
-161.499353047484	-524.438759358497
-161.499353047484	-526.175311541803
-161.499353047484	-527.911863725109
-159.762800864178	-529.648415908416
-158.026248680872	-531.384968091722
-156.289696497565	-533.121520275028
-156.289696497565	-534.858072458334
-154.553144314259	-536.594624641641
-154.553144314259	-538.331176824947
-152.816592130953	-540.067729008253
-151.080039947646	-541.80428119156
-149.34348776434	-543.540833374866
-149.34348776434	-545.277385558172
-147.606935581034	-547.013937741478
-145.870383397728	-548.750489924785
-144.133831214421	-550.487042108091
-142.397279031115	-552.223594291397
-140.660726847809	-553.960146474703
-140.660726847809	-555.69669865801
-138.924174664502	-557.433250841316
-137.187622481196	-559.169803024622
-135.45107029789	-560.906355207929
-133.714518114584	-562.642907391235
-131.977965931277	-564.379459574541
-130.241413747971	-566.116011757847
-130.241413747971	-567.852563941154
-128.504861564665	-569.58911612446
-126.768309381358	-571.325668307766
-125.031757198052	-573.062220491073
-123.295205014746	-574.798772674379
-121.55865283144	-576.535324857685
-119.822100648133	-578.271877040992
-119.822100648133	-580.008429224298
-118.085548464827	-581.744981407604
-118.085548464827	-583.48153359091
-116.348996281521	-585.218085774217
-114.612444098215	-586.954637957523
-112.875891914908	-588.691190140829
-111.139339731602	-590.427742324135
-109.402787548296	-592.164294507442
-107.666235364989	-593.900846690748
-105.929683181683	-595.637398874054
-104.193130998377	-597.373951057361
-102.456578815071	-599.110503240667
-100.720026631764	-600.847055423973
-98.983474448458	-602.583607607279
-97.2469222651517	-604.320159790586
-95.5103700818454	-606.056711973892
-93.7738178985391	-607.793264157198
-92.0372657152329	-609.529816340505
-92.0372657152329	-611.266368523811
-90.3007135319266	-613.002920707117
-88.5641613486203	-614.739472890423
-86.827609165314	-616.47602507373
-85.0910569820078	-618.212577257036
-83.3545047987015	-618.212577257036
-81.6179526153952	-619.949129440342
-79.8814004320889	-621.685681623649
-78.1448482487826	-623.422233806955
-76.4082960654763	-625.158785990261
-74.6717438821701	-626.895338173567
-72.9351916988638	-628.631890356874
-71.1986395155575	-630.36844254018
-69.4620873322512	-630.36844254018
-67.7255351489449	-632.104994723486
-67.7255351489449	-633.841546906792
-65.9889829656387	-635.578099090099
-64.2524307823324	-637.314651273405
-62.5158785990261	-637.314651273405
-60.7793264157198	-639.051203456711
-59.0427742324135	-640.787755640018
-57.3062220491073	-642.524307823324
-55.569669865801	-644.26086000663
-53.8331176824947	-645.997412189936
-52.0965654991884	-645.997412189936
-50.3600133158821	-647.733964373243
-48.6234611325759	-649.470516556549
-46.8869089492696	-651.207068739855
-45.1503567659633	-651.207068739855
-43.413804582657	-652.943620923162
-41.6772523993507	-654.680173106468
-39.9407002160445	-656.416725289774
-38.2041480327382	-656.416725289774
-36.4675958494319	-656.416725289774
-34.7310436661256	-658.15327747308
-32.9944914828193	-659.889829656387
-31.2579392995131	-659.889829656387
-29.5213871162068	-661.626381839693
-27.7848349329005	-663.362934022999
-26.0482827495942	-663.362934022999
-24.3117305662879	-665.099486206306
-22.5751783829816	-666.836038389612
-20.8386261996754	-666.836038389612
-19.1020740163691	-666.836038389612
-17.3655218330628	-668.572590572918
-15.6289696497565	-670.309142756224
-13.8924174664502	-670.309142756224
-12.155865283144	-670.309142756224
-10.4193130998377	-672.045694939531
-8.6827609165314	-673.782247122837
-6.94620873322512	-673.782247122837
-5.20965654991884	-675.518799306143
-3.47310436661256	-677.255351489449
-1.73655218330628	-677.255351489449
0	-678.991903672756
1.73655218330628	-680.728455856062
3.47310436661256	-680.728455856062
5.20965654991884	-680.728455856062
6.94620873322512	-682.465008039368
8.6827609165314	-684.201560222675
10.4193130998377	-684.201560222675
12.155865283144	-684.201560222675
13.8924174664502	-685.938112405981
15.6289696497565	-687.674664589287
17.3655218330628	-687.674664589287
19.1020740163691	-689.411216772593
20.8386261996754	-689.411216772593
22.5751783829816	-691.1477689559
24.3117305662879	-691.1477689559
26.0482827495942	-692.884321139206
27.7848349329005	-694.620873322512
29.5213871162068	-694.620873322512
31.2579392995131	-694.620873322512
32.9944914828193	-696.357425505819
34.7310436661256	-696.357425505819
36.4675958494319	-698.093977689125
38.2041480327382	-698.093977689125
39.9407002160445	-699.830529872431
41.6772523993507	-699.830529872431
43.413804582657	-701.567082055737
45.1503567659633	-701.567082055737
46.8869089492696	-701.567082055737
48.6234611325759	-701.567082055737
50.3600133158821	-703.303634239044
52.0965654991884	-703.303634239044
53.8331176824947	-705.04018642235
55.569669865801	-705.04018642235
57.3062220491073	-705.04018642235
59.0427742324135	-705.04018642235
60.7793264157198	-706.776738605656
62.5158785990261	-708.513290788963
64.2524307823324	-708.513290788963
65.9889829656387	-708.513290788963
67.7255351489449	-708.513290788963
69.4620873322512	-710.249842972269
71.1986395155575	-710.249842972269
72.9351916988638	-710.249842972269
74.6717438821701	-711.986395155575
76.4082960654763	-711.986395155575
78.1448482487826	-713.722947338881
79.8814004320889	-713.722947338881
81.6179526153952	-713.722947338881
83.3545047987015	-715.459499522188
85.0910569820078	-715.459499522188
86.827609165314	-715.459499522188
88.5641613486203	-717.196051705494
90.3007135319266	-717.196051705494
92.0372657152329	-718.9326038888
93.7738178985391	-718.9326038888
95.5103700818454	-718.9326038888
97.2469222651517	-720.669156072106
98.983474448458	-720.669156072106
100.720026631764	-722.405708255413
102.456578815071	-722.405708255413
104.193130998377	-722.405708255413
105.929683181683	-724.142260438719
107.666235364989	-725.878812622025
109.402787548296	-725.878812622025
111.139339731602	-725.878812622025
112.875891914908	-727.615364805332
114.612444098215	-729.351916988638
116.348996281521	-729.351916988638
118.085548464827	-729.351916988638
119.822100648133	-729.351916988638
121.55865283144	-729.351916988638
123.295205014746	-731.088469171944
125.031757198052	-731.088469171944
126.768309381358	-732.82502135525
128.504861564665	-732.82502135525
130.241413747971	-732.82502135525
131.977965931277	-732.82502135525
133.714518114584	-734.561573538557
135.45107029789	-734.561573538557
137.187622481196	-736.298125721863
138.924174664502	-736.298125721863
140.660726847809	-738.034677905169
142.397279031115	-738.034677905169
144.133831214421	-738.034677905169
145.870383397728	-738.034677905169
147.606935581034	-739.771230088476
149.34348776434	-739.771230088476
151.080039947646	-739.771230088476
152.816592130953	-739.771230088476
154.553144314259	-739.771230088476
156.289696497565	-741.507782271782
158.026248680872	-741.507782271782
159.762800864178	-741.507782271782
161.499353047484	-743.244334455088
163.23590523079	-743.244334455088
164.972457414097	-743.244334455088
166.709009597403	-743.244334455088
168.445561780709	-743.244334455088
170.182113964016	-743.244334455088
171.918666147322	-743.244334455088
173.655218330628	-744.980886638394
175.391770513934	-744.980886638394
177.128322697241	-744.980886638394
178.864874880547	-744.980886638394
180.601427063853	-746.717438821701
182.337979247159	-746.717438821701
184.074531430466	-746.717438821701
185.811083613772	-746.717438821701
187.547635797078	-746.717438821701
189.284187980385	-746.717438821701
191.020740163691	-746.717438821701
192.757292346997	-746.717438821701
194.493844530303	-748.453991005007
196.23039671361	-748.453991005007
197.966948896916	-748.453991005007
199.703501080222	-748.453991005007
201.440053263529	-748.453991005007
203.176605446835	-748.453991005007
204.913157630141	-750.190543188313
206.649709813447	-750.190543188313
208.386261996754	-750.190543188313
210.12281418006	-750.190543188313
211.859366363366	-750.190543188313
213.595918546673	-750.190543188313
215.332470729979	-750.190543188313
217.069022913285	-750.190543188313
218.805575096591	-750.190543188313
220.542127279898	-751.92709537162
222.278679463204	-751.92709537162
224.01523164651	-751.92709537162
225.751783829816	-751.92709537162
227.488336013123	-753.663647554926
229.224888196429	-753.663647554926
230.961440379735	-753.663647554926
232.697992563042	-753.663647554926
234.434544746348	-753.663647554926
236.171096929654	-753.663647554926
237.90764911296	-753.663647554926
239.644201296267	-755.400199738232
241.380753479573	-755.400199738232
243.117305662879	-755.400199738232
244.853857846186	-755.400199738232
246.590410029492	-755.400199738232
248.326962212798	-757.136751921538
250.063514396104	-757.136751921538
251.800066579411	-757.136751921538
253.536618762717	-757.136751921538
255.273170946023	-757.136751921538
257.00972312933	-757.136751921538
258.746275312636	-757.136751921538
260.482827495942	-757.136751921538
262.219379679248	-757.136751921538
263.955931862555	-757.136751921538
265.692484045861	-757.136751921538
267.429036229167	-757.136751921538
269.165588412473	-757.136751921538
270.90214059578	-757.136751921538
272.638692779086	-757.136751921538
274.375244962392	-757.136751921538
276.111797145699	-757.136751921538
277.848349329005	-757.136751921538
279.584901512311	-757.136751921538
281.321453695617	-757.136751921538
283.058005878924	-757.136751921538
284.79455806223	-757.136751921538
286.531110245536	-758.873304104845
288.267662428843	-758.873304104845
290.004214612149	-758.873304104845
291.740766795455	-758.873304104845
293.477318978761	-758.873304104845
295.213871162068	-758.873304104845
296.950423345374	-758.873304104845
298.68697552868	-758.873304104845
300.423527711987	-760.609856288151
302.160079895293	-760.609856288151
303.896632078599	-760.609856288151
305.633184261905	-760.609856288151
307.369736445212	-760.609856288151
309.106288628518	-760.609856288151
310.842840811824	-760.609856288151
312.579392995131	-760.609856288151
314.315945178437	-760.609856288151
316.052497361743	-760.609856288151
317.789049545049	-760.609856288151
319.525601728356	-760.609856288151
321.262153911662	-760.609856288151
322.998706094968	-760.609856288151
324.735258278275	-760.609856288151
326.471810461581	-760.609856288151
328.208362644887	-760.609856288151
329.944914828193	-760.609856288151
331.6814670115	-760.609856288151
333.418019194806	-760.609856288151
335.154571378112	-760.609856288151
336.891123561418	-760.609856288151
338.627675744725	-760.609856288151
340.364227928031	-760.609856288151
342.100780111337	-762.346408471457
343.837332294644	-762.346408471457
345.57388447795	-762.346408471457
347.310436661256	-762.346408471457
349.046988844562	-762.346408471457
350.783541027869	-762.346408471457
352.520093211175	-762.346408471457
354.256645394481	-762.346408471457
355.993197577788	-762.346408471457
357.729749761094	-762.346408471457
359.4663019444	-762.346408471457
361.202854127706	-762.346408471457
362.939406311013	-762.346408471457
364.675958494319	-762.346408471457
366.412510677625	-762.346408471457
368.149062860932	-762.346408471457
369.885615044238	-764.082960654763
371.622167227544	-764.082960654763
373.35871941085	-764.082960654763
375.095271594157	-764.082960654763
376.831823777463	-764.082960654763
378.568375960769	-764.082960654763
380.304928144075	-764.082960654763
382.041480327382	-764.082960654763
383.778032510688	-764.082960654763
385.514584693994	-764.082960654763
387.251136877301	-764.082960654763
388.987689060607	-764.082960654763
390.724241243913	-764.082960654763
392.460793427219	-764.082960654763
394.197345610526	-764.082960654763
395.933897793832	-764.082960654763
397.670449977138	-764.082960654763
399.407002160445	-764.082960654763
401.143554343751	-764.082960654763
402.880106527057	-764.082960654763
404.616658710363	-764.082960654763
406.35321089367	-764.082960654763
408.089763076976	-764.082960654763
409.826315260282	-764.082960654763
411.562867443589	-764.082960654763
413.299419626895	-764.082960654763
415.035971810201	-764.082960654763
416.772523993507	-764.082960654763
418.509076176814	-764.082960654763
420.24562836012	-764.082960654763
421.982180543426	-764.082960654763
423.718732726732	-764.082960654763
425.455284910039	-764.082960654763
427.191837093345	-764.082960654763
428.928389276651	-764.082960654763
430.664941459958	-764.082960654763
432.401493643264	-764.082960654763
434.13804582657	-764.082960654763
435.874598009876	-764.082960654763
437.611150193183	-764.082960654763
439.347702376489	-764.082960654763
441.084254559795	-764.082960654763
442.820806743102	-764.082960654763
444.557358926408	-764.082960654763
446.293911109714	-764.082960654763
448.03046329302	-764.082960654763
449.767015476327	-764.082960654763
451.503567659633	-764.082960654763
453.240119842939	-764.082960654763
454.976672026246	-764.082960654763
456.713224209552	-764.082960654763
458.449776392858	-762.346408471457
460.186328576164	-762.346408471457
461.922880759471	-762.346408471457
463.659432942777	-762.346408471457
465.395985126083	-762.346408471457
467.132537309389	-760.609856288151
468.869089492696	-760.609856288151
470.605641676002	-760.609856288151
472.342193859308	-760.609856288151
474.078746042615	-760.609856288151
475.815298225921	-760.609856288151
477.551850409227	-760.609856288151
479.288402592533	-760.609856288151
481.02495477584	-760.609856288151
482.761506959146	-758.873304104845
484.498059142452	-758.873304104845
486.234611325759	-758.873304104845
487.971163509065	-758.873304104845
489.707715692371	-758.873304104845
491.444267875677	-758.873304104845
493.180820058984	-757.136751921538
494.91737224229	-757.136751921538
496.653924425596	-757.136751921538
498.390476608903	-757.136751921538
500.127028792209	-757.136751921538
501.863580975515	-757.136751921538
503.600133158821	-757.136751921538
505.336685342128	-757.136751921538
507.073237525434	-757.136751921538
508.80978970874	-757.136751921538
510.546341892047	-755.400199738232
512.282894075353	-755.400199738232
514.019446258659	-755.400199738232
515.755998441965	-755.400199738232
517.492550625272	-755.400199738232
519.229102808578	-755.400199738232
520.965654991884	-753.663647554926
522.70220717519	-753.663647554926
524.438759358497	-753.663647554926
526.175311541803	-753.663647554926
527.911863725109	-753.663647554926
529.648415908416	-753.663647554926
531.384968091722	-753.663647554926
533.121520275028	-753.663647554926
534.858072458334	-753.663647554926
536.594624641641	-753.663647554926
538.331176824947	-751.92709537162
540.067729008253	-751.92709537162
541.80428119156	-751.92709537162
543.540833374866	-751.92709537162
545.277385558172	-750.190543188313
547.013937741478	-750.190543188313
548.750489924785	-750.190543188313
550.487042108091	-750.190543188313
552.223594291397	-750.190543188313
553.960146474703	-750.190543188313
555.69669865801	-750.190543188313
557.433250841316	-748.453991005007
559.169803024622	-748.453991005007
560.906355207929	-746.717438821701
562.642907391235	-746.717438821701
564.379459574541	-746.717438821701
566.116011757847	-744.980886638394
567.852563941154	-744.980886638394
569.58911612446	-743.244334455088
571.325668307766	-743.244334455088
573.062220491073	-743.244334455088
574.798772674379	-743.244334455088
576.535324857685	-743.244334455088
578.271877040992	-741.507782271782
580.008429224298	-741.507782271782
581.744981407604	-739.771230088476
583.48153359091	-739.771230088476
585.218085774217	-739.771230088476
586.954637957523	-739.771230088476
588.691190140829	-739.771230088476
590.427742324135	-738.034677905169
592.164294507442	-738.034677905169
593.900846690748	-738.034677905169
595.637398874054	-736.298125721863
597.373951057361	-736.298125721863
599.110503240667	-736.298125721863
600.847055423973	-736.298125721863
602.583607607279	-736.298125721863
604.320159790586	-736.298125721863
606.056711973892	-736.298125721863
607.793264157198	-734.561573538557
609.529816340505	-734.561573538557
611.266368523811	-734.561573538557
613.002920707117	-732.82502135525
614.739472890423	-732.82502135525
616.47602507373	-732.82502135525
618.212577257036	-732.82502135525
619.949129440342	-732.82502135525
621.685681623649	-731.088469171944
623.422233806955	-731.088469171944
625.158785990261	-729.351916988638
626.895338173567	-729.351916988638
628.631890356874	-729.351916988638
630.36844254018	-729.351916988638
632.104994723486	-729.351916988638
633.841546906792	-727.615364805332
635.578099090099	-725.878812622025
637.314651273405	-725.878812622025
639.051203456711	-725.878812622025
640.787755640018	-725.878812622025
642.524307823324	-725.878812622025
644.26086000663	-724.142260438719
645.997412189936	-724.142260438719
647.733964373243	-722.405708255413
649.470516556549	-722.405708255413
651.207068739855	-722.405708255413
652.943620923162	-722.405708255413
654.680173106468	-722.405708255413
656.416725289774	-722.405708255413
658.15327747308	-722.405708255413
659.889829656387	-720.669156072106
661.626381839693	-720.669156072106
663.362934022999	-718.9326038888
665.099486206306	-718.9326038888
666.836038389612	-718.9326038888
668.572590572918	-718.9326038888
670.309142756224	-718.9326038888
672.045694939531	-718.9326038888
673.782247122837	-717.196051705494
675.518799306143	-717.196051705494
677.255351489449	-715.459499522188
678.991903672756	-715.459499522188
680.728455856062	-715.459499522188
682.465008039368	-715.459499522188
684.201560222675	-713.722947338881
685.938112405981	-713.722947338881
687.674664589287	-713.722947338881
689.411216772593	-711.986395155575
691.1477689559	-711.986395155575
692.884321139206	-711.986395155575
694.620873322512	-711.986395155575
696.357425505819	-710.249842972269
698.093977689125	-710.249842972269
699.830529872431	-710.249842972269
701.567082055737	-710.249842972269
703.303634239044	-710.249842972269
705.04018642235	-710.249842972269
706.776738605656	-708.513290788963
708.513290788963	-708.513290788963
710.249842972269	-708.513290788963
711.986395155575	-708.513290788963
713.722947338881	-708.513290788963
715.459499522188	-708.513290788963
717.196051705494	-708.513290788963
718.9326038888	-706.776738605656
720.669156072106	-706.776738605656
722.405708255413	-706.776738605656
724.142260438719	-705.04018642235
725.878812622025	-705.04018642235
727.615364805332	-705.04018642235
729.351916988638	-705.04018642235
731.088469171944	-705.04018642235
732.82502135525	-703.303634239044
734.561573538557	-703.303634239044
736.298125721863	-701.567082055737
738.034677905169	-701.567082055737
739.771230088476	-701.567082055737
741.507782271782	-701.567082055737
743.244334455088	-701.567082055737
744.980886638394	-699.830529872431
746.717438821701	-699.830529872431
748.453991005007	-699.830529872431
750.190543188313	-698.093977689125
751.92709537162	-698.093977689125
753.663647554926	-698.093977689125
755.400199738232	-698.093977689125
757.136751921538	-696.357425505819
758.873304104845	-696.357425505819
760.609856288151	-694.620873322512
762.346408471457	-694.620873322512
764.082960654763	-694.620873322512
765.81951283807	-694.620873322512
767.556065021376	-694.620873322512
769.292617204682	-694.620873322512
771.029169387989	-692.884321139206
772.765721571295	-692.884321139206
774.502273754601	-692.884321139206
776.238825937907	-691.1477689559
777.975378121214	-691.1477689559
779.71193030452	-691.1477689559
781.448482487826	-691.1477689559
783.185034671133	-691.1477689559
784.921586854439	-689.411216772593
786.658139037745	-687.674664589287
788.394691221051	-687.674664589287
790.131243404358	-687.674664589287
791.867795587664	-687.674664589287
793.60434777097	-687.674664589287
795.340899954277	-687.674664589287
797.077452137583	-687.674664589287
798.814004320889	-685.938112405981
800.550556504195	-685.938112405981
802.287108687502	-685.938112405981
804.023660870808	-684.201560222675
805.760213054114	-684.201560222675
807.496765237421	-684.201560222675
809.233317420727	-684.201560222675
810.969869604033	-684.201560222675
812.706421787339	-682.465008039368
814.442973970646	-680.728455856062
816.179526153952	-680.728455856062
817.916078337258	-680.728455856062
819.652630520564	-680.728455856062
821.389182703871	-680.728455856062
823.125734887177	-678.991903672756
824.862287070483	-677.255351489449
826.59883925379	-677.255351489449
828.335391437096	-677.255351489449
830.071943620402	-675.518799306143
831.808495803708	-675.518799306143
833.545047987015	-673.782247122837
835.281600170321	-673.782247122837
837.018152353627	-673.782247122837
838.754704536934	-673.782247122837
840.49125672024	-672.045694939531
842.227808903546	-672.045694939531
843.964361086852	-670.309142756224
845.700913270159	-668.572590572918
847.437465453465	-668.572590572918
849.174017636771	-666.836038389612
850.910569820078	-666.836038389612
852.647122003384	-666.836038389612
854.38367418669	-665.099486206306
856.120226369996	-665.099486206306
857.856778553303	-663.362934022999
859.593330736609	-663.362934022999
861.329882919915	-661.626381839693
863.066435103221	-661.626381839693
864.802987286528	-659.889829656387
866.539539469834	-659.889829656387
868.27609165314	-658.15327747308
870.012643836447	-658.15327747308
871.749196019753	-656.416725289774
873.485748203059	-656.416725289774
875.222300386365	-654.680173106468
876.958852569672	-654.680173106468
878.695404752978	-654.680173106468
880.431956936284	-654.680173106468
882.168509119591	-652.943620923162
883.905061302897	-651.207068739855
885.641613486203	-651.207068739855
887.378165669509	-649.470516556549
889.114717852816	-649.470516556549
890.851270036122	-649.470516556549
892.587822219428	-647.733964373243
894.324374402735	-645.997412189936
896.060926586041	-645.997412189936
897.797478769347	-645.997412189936
899.534030952653	-644.26086000663
901.27058313596	-642.524307823324
903.007135319266	-642.524307823324
904.743687502572	-642.524307823324
906.480239685878	-640.787755640018
908.216791869185	-639.051203456711
909.953344052491	-639.051203456711
911.689896235797	-639.051203456711
913.426448419104	-637.314651273405
915.16300060241	-635.578099090099
916.899552785716	-633.841546906792
918.636104969022	-633.841546906792
920.372657152329	-632.104994723486
922.109209335635	-632.104994723486
923.845761518941	-632.104994723486
925.582313702248	-632.104994723486
927.318865885554	-630.36844254018
929.05541806886	-630.36844254018
930.791970252166	-628.631890356874
932.528522435473	-626.895338173567
934.265074618779	-625.158785990261
936.001626802085	-625.158785990261
937.738178985392	-625.158785990261
939.474731168698	-623.422233806955
941.211283352004	-621.685681623649
942.94783553531	-621.685681623649
944.684387718617	-621.685681623649
946.420939901923	-619.949129440342
948.157492085229	-618.212577257036
949.894044268535	-618.212577257036
951.630596451842	-618.212577257036
953.367148635148	-618.212577257036
955.103700818454	-616.47602507373
956.840253001761	-614.739472890423
958.576805185067	-614.739472890423
960.313357368373	-613.002920707117
962.04990955168	-611.266368523811
963.786461734986	-611.266368523811
965.523013918292	-611.266368523811
967.259566101598	-609.529816340505
968.996118284905	-607.793264157198
970.732670468211	-606.056711973892
972.469222651517	-604.320159790586
974.205774834824	-602.583607607279
975.94232701813	-600.847055423973
977.678879201436	-600.847055423973
979.415431384742	-599.110503240667
981.151983568049	-599.110503240667
982.888535751355	-597.373951057361
984.625087934661	-595.637398874054
986.361640117967	-593.900846690748
988.098192301274	-593.900846690748
989.83474448458	-592.164294507442
991.571296667886	-592.164294507442
993.307848851192	-590.427742324135
995.044401034499	-590.427742324135
996.780953217805	-588.691190140829
998.517505401111	-586.954637957523
1000.25405758442	-585.218085774217
1001.99060976772	-583.48153359091
1003.72716195103	-581.744981407604
1005.46371413434	-581.744981407604
1007.20026631764	-580.008429224298
1008.93681850095	-580.008429224298
1010.67337068426	-578.271877040992
1012.40992286756	-576.535324857685
1014.14647505087	-574.798772674379
1015.88302723417	-574.798772674379
1017.61957941748	-573.062220491073
1019.35613160079	-571.325668307766
1021.09268378409	-569.58911612446
1022.8292359674	-567.852563941154
1024.56578815071	-566.116011757847
1026.30234033401	-564.379459574541
1028.03889251732	-562.642907391235
1029.77544470062	-560.906355207929
1031.51199688393	-559.169803024622
1033.24854906724	-557.433250841316
1034.98510125054	-555.69669865801
1034.98510125054	-553.960146474703
1036.72165343385	-552.223594291397
1038.45820561716	-550.487042108091
1040.19475780046	-548.750489924785
1041.93130998377	-547.013937741478
1043.66786216707	-545.277385558172
1045.40441435038	-543.540833374866
1047.14096653369	-541.80428119156
1048.87751871699	-540.067729008253
1050.6140709003	-538.331176824947
1050.6140709003	-536.594624641641
1052.35062308361	-534.858072458334
1054.08717526691	-533.121520275028
1054.08717526691	-531.384968091722
1055.82372745022	-529.648415908416
1057.56027963352	-527.911863725109
1059.29683181683	-526.175311541803
1061.03338400014	-524.438759358497
1061.03338400014	-522.70220717519
1062.76993618344	-520.965654991884
1064.50648836675	-519.229102808578
1064.50648836675	-517.492550625272
1066.24304055006	-515.755998441965
1066.24304055006	-514.019446258659
1067.97959273336	-512.282894075353
1067.97959273336	-510.546341892047
1069.71614491667	-508.80978970874
1071.45269709998	-507.073237525434
1071.45269709998	-505.336685342128
1073.18924928328	-503.600133158821
1074.92580146659	-501.863580975515
1074.92580146659	-500.127028792209
1076.66235364989	-498.390476608903
1076.66235364989	-496.653924425596
1078.3989058332	-494.91737224229
1078.3989058332	-493.180820058984
1080.13545801651	-491.444267875677
1081.87201019981	-489.707715692371
1083.60856238312	-487.971163509065
1083.60856238312	-486.234611325759
1085.34511456643	-484.498059142452
1087.08166674973	-482.761506959146
1088.81821893304	-481.02495477584
1090.55477111634	-479.288402592533
1092.29132329965	-477.551850409227
1094.02787548296	-475.815298225921
1095.76442766626	-474.078746042615
1097.50097984957	-472.342193859308
1097.50097984957	-470.605641676002
1099.23753203288	-468.869089492696
1100.97408421618	-467.132537309389
1102.71063639949	-465.395985126083
1104.44718858279	-463.659432942777
1106.1837407661	-461.922880759471
1106.1837407661	-460.186328576164
1107.92029294941	-458.449776392858
1107.92029294941	-456.713224209552
1109.65684513271	-454.976672026246
1111.39339731602	-453.240119842939
1113.12994949933	-451.503567659633
1113.12994949933	-449.767015476327
1114.86650168263	-448.03046329302
1116.60305386594	-446.293911109714
1116.60305386594	-444.557358926408
1118.33960604924	-442.820806743102
1118.33960604924	-441.084254559795
1120.07615823255	-439.347702376489
1121.81271041586	-437.611150193183
1123.54926259916	-435.874598009876
1123.54926259916	-434.13804582657
1125.28581478247	-432.401493643264
1125.28581478247	-430.664941459958
1127.02236696578	-428.928389276651
1127.02236696578	-427.191837093345
1128.75891914908	-425.455284910039
1128.75891914908	-423.718732726732
1130.49547133239	-421.982180543426
1130.49547133239	-420.24562836012
1132.23202351569	-418.509076176814
1133.968575699	-416.772523993507
1133.968575699	-415.035971810201
1133.968575699	-413.299419626895
1135.70512788231	-411.562867443589
1137.44168006561	-409.826315260282
1137.44168006561	-408.089763076976
1137.44168006561	-406.35321089367
1137.44168006561	-404.616658710363
1139.17823224892	-402.880106527057
1140.91478443223	-401.143554343751
1140.91478443223	-399.407002160445
1140.91478443223	-397.670449977138
1142.65133661553	-395.933897793832
1142.65133661553	-394.197345610526
1144.38788879884	-392.460793427219
1144.38788879884	-390.724241243913
1146.12444098215	-388.987689060607
1146.12444098215	-387.251136877301
1146.12444098215	-385.514584693994
1147.86099316545	-383.778032510688
1147.86099316545	-382.041480327382
1149.59754534876	-380.304928144075
1149.59754534876	-378.568375960769
1151.33409753206	-376.831823777463
1151.33409753206	-375.095271594157
1151.33409753206	-373.35871941085
1151.33409753206	-371.622167227544
1151.33409753206	-369.885615044238
1151.33409753206	-368.149062860932
1151.33409753206	-366.412510677625
1153.07064971537	-364.675958494319
1153.07064971537	-362.939406311013
1153.07064971537	-361.202854127706
1153.07064971537	-359.4663019444
1153.07064971537	-357.729749761094
1153.07064971537	-355.993197577788
1153.07064971537	-354.256645394481
1153.07064971537	-352.520093211175
1153.07064971537	-350.783541027869
1153.07064971537	-349.046988844562
1153.07064971537	-347.310436661256
1153.07064971537	-345.57388447795
1153.07064971537	-343.837332294644
1154.80720189868	-342.100780111337
1154.80720189868	-340.364227928031
1154.80720189868	-338.627675744725
1154.80720189868	-336.891123561418
1154.80720189868	-335.154571378112
1154.80720189868	-333.418019194806
1154.80720189868	-331.6814670115
1154.80720189868	-329.944914828193
1154.80720189868	-328.208362644887
1154.80720189868	-326.471810461581
1154.80720189868	-324.735258278275
1154.80720189868	-322.998706094968
1156.54375408198	-321.262153911662
1156.54375408198	-319.525601728356
1156.54375408198	-317.789049545049
1158.28030626529	-316.052497361743
1158.28030626529	-314.315945178437
1158.28030626529	-312.579392995131
1158.28030626529	-310.842840811824
1158.28030626529	-309.106288628518
1158.28030626529	-307.369736445212
1160.0168584486	-305.633184261905
1160.0168584486	-303.896632078599
1160.0168584486	-302.160079895293
1160.0168584486	-300.423527711987
1160.0168584486	-298.68697552868
1160.0168584486	-296.950423345374
1160.0168584486	-295.213871162068
1160.0168584486	-293.477318978761
1160.0168584486	-291.740766795455
1160.0168584486	-290.004214612149
1160.0168584486	-288.267662428843
1160.0168584486	-286.531110245536
1160.0168584486	-284.79455806223
1160.0168584486	-283.058005878924
1160.0168584486	-281.321453695617
1160.0168584486	-279.584901512311
1160.0168584486	-277.848349329005
1160.0168584486	-276.111797145699
1160.0168584486	-274.375244962392
1160.0168584486	-272.638692779086
1160.0168584486	-270.90214059578
1160.0168584486	-269.165588412473
1160.0168584486	-267.429036229167
1160.0168584486	-265.692484045861
1160.0168584486	-263.955931862555
1160.0168584486	-262.219379679248
1158.28030626529	-260.482827495942
1158.28030626529	-258.746275312636
1158.28030626529	-257.00972312933
1158.28030626529	-255.273170946023
1158.28030626529	-253.536618762717
1158.28030626529	-251.800066579411
1158.28030626529	-250.063514396104
1158.28030626529	-248.326962212798
1158.28030626529	-246.590410029492
1158.28030626529	-244.853857846186
1156.54375408198	-243.117305662879
1156.54375408198	-241.380753479573
1154.80720189868	-239.644201296267
1154.80720189868	-237.90764911296
1154.80720189868	-236.171096929654
1154.80720189868	-234.434544746348
1154.80720189868	-232.697992563042
1154.80720189868	-230.961440379735
1154.80720189868	-229.224888196429
1154.80720189868	-227.488336013123
1154.80720189868	-225.751783829816
1153.07064971537	-224.01523164651
1153.07064971537	-222.278679463204
1151.33409753206	-220.542127279898
1151.33409753206	-218.805575096591
1151.33409753206	-217.069022913285
1151.33409753206	-215.332470729979
1151.33409753206	-213.595918546673
1151.33409753206	-211.859366363366
1149.59754534876	-210.12281418006
1149.59754534876	-208.386261996754
1149.59754534876	-206.649709813447
1147.86099316545	-204.913157630141
1147.86099316545	-203.176605446835
1147.86099316545	-201.440053263529
1147.86099316545	-199.703501080222
1146.12444098215	-197.966948896916
1146.12444098215	-196.23039671361
1144.38788879884	-194.493844530303
1144.38788879884	-192.757292346997
1144.38788879884	-191.020740163691
1144.38788879884	-189.284187980385
1142.65133661553	-187.547635797078
1142.65133661553	-185.811083613772
1140.91478443223	-184.074531430466
1140.91478443223	-182.337979247159
1140.91478443223	-180.601427063853
1139.17823224892	-178.864874880547
1139.17823224892	-177.128322697241
1137.44168006561	-175.391770513934
1137.44168006561	-173.655218330628
1137.44168006561	-171.918666147322
1137.44168006561	-170.182113964016
1137.44168006561	-168.445561780709
1137.44168006561	-166.709009597403
1135.70512788231	-164.972457414097
1135.70512788231	-163.23590523079
1133.968575699	-161.499353047484
1133.968575699	-159.762800864178
1133.968575699	-158.026248680872
1133.968575699	-156.289696497565
1133.968575699	-154.553144314259
1133.968575699	-152.816592130953
1132.23202351569	-151.080039947646
1132.23202351569	-149.34348776434
1132.23202351569	-147.606935581034
1130.49547133239	-145.870383397728
1130.49547133239	-144.133831214421
1130.49547133239	-142.397279031115
1130.49547133239	-140.660726847809
1128.75891914908	-138.924174664502
1127.02236696578	-137.187622481196
1127.02236696578	-135.45107029789
1127.02236696578	-133.714518114584
1127.02236696578	-131.977965931277
1125.28581478247	-130.241413747971
1123.54926259916	-128.504861564665
1123.54926259916	-126.768309381358
1123.54926259916	-125.031757198052
1123.54926259916	-123.295205014746
1121.81271041586	-121.55865283144
1121.81271041586	-119.822100648133
1120.07615823255	-118.085548464827
1120.07615823255	-116.348996281521
1120.07615823255	-114.612444098215
1118.33960604924	-112.875891914908
1116.60305386594	-111.139339731602
1116.60305386594	-109.402787548296
1114.86650168263	-107.666235364989
1113.12994949933	-105.929683181683
1113.12994949933	-104.193130998377
1113.12994949933	-102.456578815071
1113.12994949933	-100.720026631764
1111.39339731602	-98.983474448458
1109.65684513271	-97.2469222651517
1109.65684513271	-95.5103700818454
1107.92029294941	-93.7738178985391
1106.1837407661	-92.0372657152329
1106.1837407661	-90.3007135319266
1106.1837407661	-88.5641613486203
1104.44718858279	-86.827609165314
1102.71063639949	-85.0910569820078
1102.71063639949	-83.3545047987015
1102.71063639949	-81.6179526153952
1100.97408421618	-79.8814004320889
1099.23753203288	-78.1448482487826
1097.50097984957	-76.4082960654763
1095.76442766626	-74.6717438821701
1095.76442766626	-72.9351916988638
1094.02787548296	-71.1986395155575
1092.29132329965	-69.4620873322512
1092.29132329965	-67.7255351489449
1090.55477111634	-65.9889829656387
1088.81821893304	-64.2524307823324
1088.81821893304	-62.5158785990261
1087.08166674973	-60.7793264157198
1085.34511456643	-59.0427742324135
1085.34511456643	-57.3062220491073
1085.34511456643	-55.569669865801
1085.34511456643	-53.8331176824947
1083.60856238312	-52.0965654991884
1081.87201019981	-50.3600133158821
1081.87201019981	-48.6234611325759
1081.87201019981	-46.8869089492696
1080.13545801651	-45.1503567659633
1078.3989058332	-43.413804582657
1078.3989058332	-41.6772523993507
1076.66235364989	-39.9407002160445
1076.66235364989	-38.2041480327382
1074.92580146659	-36.4675958494319
1074.92580146659	-34.7310436661256
1073.18924928328	-32.9944914828193
1073.18924928328	-31.2579392995131
1071.45269709998	-29.5213871162068
1071.45269709998	-27.7848349329005
1069.71614491667	-26.0482827495942
1069.71614491667	-24.3117305662879
1067.97959273336	-22.5751783829816
1067.97959273336	-20.8386261996754
1067.97959273336	-19.1020740163691
1066.24304055006	-17.3655218330628
1064.50648836675	-15.6289696497565
1064.50648836675	-13.8924174664502
1062.76993618344	-12.155865283144
1061.03338400014	-10.4193130998377
1061.03338400014	-8.6827609165314
1059.29683181683	-6.94620873322512
1057.56027963352	-5.20965654991884
1057.56027963352	-3.47310436661256
1057.56027963352	-1.73655218330628
1057.56027963352	0
1055.82372745022	1.73655218330628
1054.08717526691	3.47310436661256
1054.08717526691	5.20965654991884
1054.08717526691	6.94620873322512
1052.35062308361	8.6827609165314
1050.6140709003	10.4193130998377
1048.87751871699	12.155865283144
1047.14096653369	13.8924174664502
1047.14096653369	15.6289696497565
1045.40441435038	17.3655218330628
1043.66786216707	19.1020740163691
1041.93130998377	20.8386261996754
1040.19475780046	22.5751783829816
1040.19475780046	24.3117305662879
1038.45820561716	26.0482827495942
1036.72165343385	27.7848349329005
1036.72165343385	29.5213871162068
1034.98510125054	31.2579392995131
1033.24854906724	32.9944914828193
1031.51199688393	34.7310436661256
1029.77544470062	36.4675958494319
1029.77544470062	38.2041480327382
1028.03889251732	39.9407002160445
1026.30234033401	41.6772523993507
1024.56578815071	43.413804582657
1022.8292359674	45.1503567659633
1022.8292359674	46.8869089492696
1021.09268378409	48.6234611325759
1019.35613160079	50.3600133158821
1017.61957941748	52.0965654991884
1015.88302723417	53.8331176824947
1014.14647505087	55.569669865801
1012.40992286756	55.569669865801
1010.67337068426	57.3062220491073
1008.93681850095	59.0427742324135
1008.93681850095	60.7793264157198
1007.20026631764	62.5158785990261
1005.46371413434	62.5158785990261
1003.72716195103	64.2524307823324
1001.99060976772	65.9889829656387
1000.25405758442	65.9889829656387
998.517505401111	67.7255351489449
996.780953217805	69.4620873322512
995.044401034499	71.1986395155575
993.307848851192	72.9351916988638
991.571296667886	74.6717438821701
989.83474448458	76.4082960654763
988.098192301274	78.1448482487826
988.098192301274	79.8814004320889
986.361640117967	81.6179526153952
984.625087934661	83.3545047987015
982.888535751355	83.3545047987015
981.151983568049	85.0910569820078
979.415431384742	86.827609165314
977.678879201436	88.5641613486203
975.94232701813	90.3007135319266
974.205774834824	92.0372657152329
974.205774834824	93.7738178985391
974.205774834824	95.5103700818454
972.469222651517	97.2469222651517
970.732670468211	97.2469222651517
968.996118284905	98.983474448458
967.259566101598	100.720026631764
965.523013918292	102.456578815071
963.786461734986	104.193130998377
962.04990955168	104.193130998377
960.313357368373	105.929683181683
958.576805185067	107.666235364989
956.840253001761	109.402787548296
955.103700818454	111.139339731602
953.367148635148	111.139339731602
951.630596451842	111.139339731602
949.894044268535	112.875891914908
948.157492085229	114.612444098215
946.420939901923	116.348996281521
944.684387718617	118.085548464827
942.94783553531	118.085548464827
941.211283352004	118.085548464827
939.474731168698	119.822100648133
937.738178985392	121.55865283144
936.001626802085	121.55865283144
934.265074618779	121.55865283144
932.528522435473	123.295205014746
930.791970252166	123.295205014746
929.05541806886	125.031757198052
927.318865885554	126.768309381358
925.582313702248	128.504861564665
923.845761518941	128.504861564665
922.109209335635	130.241413747971
920.372657152329	131.977965931277
918.636104969022	131.977965931277
916.899552785716	131.977965931277
915.16300060241	133.714518114584
913.426448419104	135.45107029789
911.689896235797	137.187622481196
909.953344052491	138.924174664502
908.216791869185	138.924174664502
906.480239685878	138.924174664502
904.743687502572	140.660726847809
903.007135319266	142.397279031115
901.27058313596	142.397279031115
899.534030952653	142.397279031115
897.797478769347	144.133831214421
896.060926586041	145.870383397728
894.324374402735	145.870383397728
892.587822219428	147.606935581034
890.851270036122	147.606935581034
889.114717852816	149.34348776434
887.378165669509	149.34348776434
885.641613486203	149.34348776434
883.905061302897	149.34348776434
882.168509119591	151.080039947646
880.431956936284	152.816592130953
878.695404752978	152.816592130953
876.958852569672	154.553144314259
875.222300386365	154.553144314259
873.485748203059	156.289696497565
871.749196019753	156.289696497565
870.012643836447	156.289696497565
868.27609165314	156.289696497565
866.539539469834	156.289696497565
864.802987286528	158.026248680872
863.066435103221	159.762800864178
861.329882919915	159.762800864178
859.593330736609	159.762800864178
857.856778553303	159.762800864178
856.120226369996	161.499353047484
854.38367418669	163.23590523079
852.647122003384	163.23590523079
850.910569820078	163.23590523079
849.174017636771	163.23590523079
847.437465453465	163.23590523079
845.700913270159	163.23590523079
843.964361086852	164.972457414097
842.227808903546	164.972457414097
840.49125672024	166.709009597403
838.754704536934	166.709009597403
837.018152353627	166.709009597403
835.281600170321	166.709009597403
833.545047987015	166.709009597403
831.808495803708	166.709009597403
830.071943620402	168.445561780709
828.335391437096	168.445561780709
826.59883925379	170.182113964016
824.862287070483	170.182113964016
823.125734887177	170.182113964016
821.389182703871	170.182113964016
819.652630520564	171.918666147322
817.916078337258	171.918666147322
816.179526153952	171.918666147322
814.442973970646	173.655218330628
812.706421787339	173.655218330628
810.969869604033	173.655218330628
809.233317420727	173.655218330628
807.496765237421	173.655218330628
805.760213054114	173.655218330628
804.023660870808	175.391770513934
802.287108687502	175.391770513934
800.550556504195	175.391770513934
798.814004320889	177.128322697241
797.077452137583	177.128322697241
795.340899954277	177.128322697241
793.60434777097	177.128322697241
791.867795587664	178.864874880547
790.131243404358	178.864874880547
788.394691221051	180.601427063853
786.658139037745	180.601427063853
784.921586854439	180.601427063853
783.185034671133	180.601427063853
781.448482487826	180.601427063853
779.71193030452	180.601427063853
777.975378121214	182.337979247159
776.238825937907	182.337979247159
774.502273754601	182.337979247159
772.765721571295	182.337979247159
771.029169387989	184.074531430466
769.292617204682	184.074531430466
767.556065021376	184.074531430466
765.81951283807	184.074531430466
764.082960654763	184.074531430466
762.346408471457	184.074531430466
760.609856288151	184.074531430466
758.873304104845	184.074531430466
757.136751921538	184.074531430466
755.400199738232	184.074531430466
753.663647554926	184.074531430466
751.92709537162	184.074531430466
750.190543188313	185.811083613772
748.453991005007	185.811083613772
746.717438821701	185.811083613772
744.980886638394	185.811083613772
743.244334455088	185.811083613772
741.507782271782	185.811083613772
739.771230088476	185.811083613772
738.034677905169	185.811083613772
736.298125721863	185.811083613772
734.561573538557	185.811083613772
732.82502135525	185.811083613772
731.088469171944	185.811083613772
729.351916988638	185.811083613772
727.615364805332	185.811083613772
725.878812622025	187.547635797078
724.142260438719	187.547635797078
722.405708255413	187.547635797078
720.669156072106	187.547635797078
718.9326038888	187.547635797078
717.196051705494	187.547635797078
715.459499522188	187.547635797078
713.722947338881	187.547635797078
711.986395155575	187.547635797078
710.249842972269	185.811083613772
708.513290788963	185.811083613772
706.776738605656	185.811083613772
705.04018642235	185.811083613772
703.303634239044	185.811083613772
701.567082055737	185.811083613772
699.830529872431	185.811083613772
698.093977689125	185.811083613772
696.357425505819	185.811083613772
694.620873322512	185.811083613772
692.884321139206	185.811083613772
691.1477689559	185.811083613772
689.411216772593	184.074531430466
687.674664589287	184.074531430466
685.938112405981	184.074531430466
684.201560222675	184.074531430466
682.465008039368	184.074531430466
680.728455856062	184.074531430466
678.991903672756	184.074531430466
677.255351489449	184.074531430466
675.518799306143	184.074531430466
673.782247122837	184.074531430466
672.045694939531	184.074531430466
670.309142756224	184.074531430466
668.572590572918	184.074531430466
666.836038389612	184.074531430466
665.099486206306	184.074531430466
663.362934022999	184.074531430466
661.626381839693	184.074531430466
659.889829656387	184.074531430466
658.15327747308	184.074531430466
656.416725289774	184.074531430466
654.680173106468	184.074531430466
652.943620923162	184.074531430466
651.207068739855	184.074531430466
649.470516556549	184.074531430466
647.733964373243	184.074531430466
645.997412189936	184.074531430466
644.26086000663	184.074531430466
642.524307823324	184.074531430466
640.787755640018	184.074531430466
639.051203456711	184.074531430466
637.314651273405	182.337979247159
635.578099090099	182.337979247159
633.841546906792	182.337979247159
632.104994723486	182.337979247159
630.36844254018	182.337979247159
628.631890356874	182.337979247159
626.895338173567	182.337979247159
625.158785990261	182.337979247159
623.422233806955	180.601427063853
621.685681623649	180.601427063853
619.949129440342	180.601427063853
618.212577257036	180.601427063853
616.47602507373	178.864874880547
614.739472890423	178.864874880547
613.002920707117	178.864874880547
611.266368523811	178.864874880547
609.529816340505	177.128322697241
607.793264157198	177.128322697241
606.056711973892	177.128322697241
604.320159790586	177.128322697241
602.583607607279	177.128322697241
600.847055423973	177.128322697241
599.110503240667	177.128322697241
597.373951057361	177.128322697241
595.637398874054	177.128322697241
593.900846690748	177.128322697241
592.164294507442	177.128322697241
590.427742324135	177.128322697241
588.691190140829	177.128322697241
586.954637957523	177.128322697241
585.218085774217	177.128322697241
583.48153359091	177.128322697241
581.744981407604	175.391770513934
580.008429224298	175.391770513934
578.271877040992	175.391770513934
576.535324857685	175.391770513934
574.798772674379	175.391770513934
573.062220491073	175.391770513934
571.325668307766	175.391770513934
569.58911612446	173.655218330628
567.852563941154	173.655218330628
566.116011757847	173.655218330628
564.379459574541	173.655218330628
562.642907391235	173.655218330628
560.906355207929	173.655218330628
559.169803024622	173.655218330628
557.433250841316	171.918666147322
555.69669865801	170.182113964016
553.960146474703	170.182113964016
552.223594291397	170.182113964016
550.487042108091	170.182113964016
548.750489924785	170.182113964016
547.013937741478	170.182113964016
545.277385558172	170.182113964016
543.540833374866	170.182113964016
541.80428119156	170.182113964016
540.067729008253	170.182113964016
538.331176824947	170.182113964016
536.594624641641	170.182113964016
534.858072458334	170.182113964016
533.121520275028	170.182113964016
531.384968091722	168.445561780709
529.648415908416	166.709009597403
527.911863725109	166.709009597403
526.175311541803	166.709009597403
524.438759358497	166.709009597403
522.70220717519	166.709009597403
520.965654991884	164.972457414097
519.229102808578	163.23590523079
517.492550625272	163.23590523079
515.755998441965	163.23590523079
514.019446258659	163.23590523079
512.282894075353	163.23590523079
510.546341892047	163.23590523079
508.80978970874	163.23590523079
507.073237525434	161.499353047484
505.336685342128	159.762800864178
503.600133158821	159.762800864178
501.863580975515	159.762800864178
500.127028792209	159.762800864178
498.390476608903	159.762800864178
496.653924425596	159.762800864178
494.91737224229	159.762800864178
493.180820058984	159.762800864178
491.444267875677	159.762800864178
489.707715692371	159.762800864178
487.971163509065	158.026248680872
486.234611325759	158.026248680872
484.498059142452	158.026248680872
482.761506959146	158.026248680872
481.02495477584	156.289696497565
479.288402592533	156.289696497565
477.551850409227	156.289696497565
475.815298225921	156.289696497565
474.078746042615	156.289696497565
472.342193859308	154.553144314259
470.605641676002	154.553144314259
468.869089492696	152.816592130953
467.132537309389	152.816592130953
465.395985126083	151.080039947646
463.659432942777	151.080039947646
461.922880759471	151.080039947646
460.186328576164	151.080039947646
458.449776392858	151.080039947646
456.713224209552	151.080039947646
454.976672026246	151.080039947646
453.240119842939	151.080039947646
451.503567659633	149.34348776434
449.767015476327	149.34348776434
448.03046329302	149.34348776434
446.293911109714	149.34348776434
444.557358926408	147.606935581034
442.820806743102	147.606935581034
441.084254559795	145.870383397728
439.347702376489	145.870383397728
437.611150193183	145.870383397728
435.874598009876	145.870383397728
434.13804582657	145.870383397728
432.401493643264	145.870383397728
430.664941459958	145.870383397728
428.928389276651	144.133831214421
427.191837093345	144.133831214421
425.455284910039	142.397279031115
423.718732726732	142.397279031115
421.982180543426	140.660726847809
420.24562836012	140.660726847809
418.509076176814	138.924174664502
416.772523993507	138.924174664502
415.035971810201	137.187622481196
413.299419626895	135.45107029789
411.562867443589	135.45107029789
409.826315260282	135.45107029789
408.089763076976	133.714518114584
406.35321089367	133.714518114584
404.616658710363	133.714518114584
402.880106527057	131.977965931277
401.143554343751	131.977965931277
399.407002160445	131.977965931277
397.670449977138	131.977965931277
395.933897793832	130.241413747971
394.197345610526	128.504861564665
392.460793427219	128.504861564665
390.724241243913	128.504861564665
388.987689060607	128.504861564665
387.251136877301	128.504861564665
385.514584693994	128.504861564665
383.778032510688	126.768309381358
382.041480327382	126.768309381358
380.304928144075	126.768309381358
378.568375960769	126.768309381358
376.831823777463	125.031757198052
375.095271594157	125.031757198052
373.35871941085	125.031757198052
371.622167227544	125.031757198052
369.885615044238	125.031757198052
368.149062860932	125.031757198052
366.412510677625	123.295205014746
364.675958494319	123.295205014746
362.939406311013	123.295205014746
361.202854127706	123.295205014746
359.4663019444	123.295205014746
357.729749761094	123.295205014746
355.993197577788	123.295205014746
354.256645394481	123.295205014746
352.520093211175	121.55865283144
350.783541027869	121.55865283144
349.046988844562	121.55865283144
347.310436661256	121.55865283144
345.57388447795	121.55865283144
343.837332294644	121.55865283144
342.100780111337	119.822100648133
340.364227928031	119.822100648133
338.627675744725	119.822100648133
336.891123561418	118.085548464827
335.154571378112	118.085548464827
333.418019194806	118.085548464827
331.6814670115	118.085548464827
329.944914828193	118.085548464827
328.208362644887	116.348996281521
326.471810461581	114.612444098215
324.735258278275	114.612444098215
322.998706094968	114.612444098215
321.262153911662	114.612444098215
319.525601728356	112.875891914908
317.789049545049	112.875891914908
316.052497361743	111.139339731602
314.315945178437	111.139339731602
312.579392995131	109.402787548296
310.842840811824	109.402787548296
309.106288628518	107.666235364989
307.369736445212	107.666235364989
305.633184261905	107.666235364989
303.896632078599	107.666235364989
302.160079895293	107.666235364989
300.423527711987	105.929683181683
298.68697552868	105.929683181683
296.950423345374	104.193130998377
295.213871162068	104.193130998377
293.477318978761	104.193130998377
291.740766795455	104.193130998377
290.004214612149	102.456578815071
288.267662428843	102.456578815071
286.531110245536	100.720026631764
284.79455806223	100.720026631764
283.058005878924	100.720026631764
281.321453695617	100.720026631764
279.584901512311	100.720026631764
277.848349329005	98.983474448458
276.111797145699	98.983474448458
274.375244962392	97.2469222651517
272.638692779086	97.2469222651517
270.90214059578	97.2469222651517
269.165588412473	95.5103700818454
267.429036229167	95.5103700818454
265.692484045861	93.7738178985391
263.955931862555	93.7738178985391
262.219379679248	93.7738178985391
260.482827495942	92.0372657152329
258.746275312636	92.0372657152329
257.00972312933	90.3007135319266
255.273170946023	88.5641613486203
253.536618762717	86.827609165314
251.800066579411	86.827609165314
250.063514396104	86.827609165314
248.326962212798	85.0910569820078
246.590410029492	83.3545047987015
244.853857846186	83.3545047987015
243.117305662879	83.3545047987015
241.380753479573	81.6179526153952
239.644201296267	81.6179526153952
237.90764911296	79.8814004320889
236.171096929654	79.8814004320889
234.434544746348	79.8814004320889
232.697992563042	79.8814004320889
230.961440379735	79.8814004320889
229.224888196429	79.8814004320889
227.488336013123	79.8814004320889
225.751783829816	79.8814004320889
224.01523164651	79.8814004320889
222.278679463204	79.8814004320889
220.542127279898	79.8814004320889
218.805575096591	79.8814004320889
217.069022913285	79.8814004320889
215.332470729979	78.1448482487826
213.595918546673	78.1448482487826
211.859366363366	78.1448482487826
210.12281418006	78.1448482487826
208.386261996754	78.1448482487826
206.649709813447	76.4082960654763
204.913157630141	76.4082960654763
203.176605446835	76.4082960654763
201.440053263529	76.4082960654763
199.703501080222	76.4082960654763
197.966948896916	76.4082960654763
196.23039671361	76.4082960654763
194.493844530303	76.4082960654763
192.757292346997	74.6717438821701
191.020740163691	74.6717438821701
189.284187980385	72.9351916988638
187.547635797078	72.9351916988638
185.811083613772	71.1986395155575
184.074531430466	71.1986395155575
182.337979247159	71.1986395155575
180.601427063853	69.4620873322512
178.864874880547	69.4620873322512
177.128322697241	69.4620873322512
175.391770513934	69.4620873322512
173.655218330628	69.4620873322512
171.918666147322	67.7255351489449
170.182113964016	65.9889829656387
168.445561780709	65.9889829656387
166.709009597403	65.9889829656387
164.972457414097	65.9889829656387
163.23590523079	65.9889829656387
161.499353047484	65.9889829656387
159.762800864178	65.9889829656387
158.026248680872	65.9889829656387
156.289696497565	65.9889829656387
154.553144314259	65.9889829656387
152.816592130953	64.2524307823324
151.080039947646	64.2524307823324
149.34348776434	64.2524307823324
147.606935581034	64.2524307823324
145.870383397728	64.2524307823324
144.133831214421	64.2524307823324
142.397279031115	62.5158785990261
140.660726847809	62.5158785990261
138.924174664502	62.5158785990261
137.187622481196	60.7793264157198
135.45107029789	59.0427742324135
133.714518114584	57.3062220491073
131.977965931277	55.569669865801
130.241413747971	55.569669865801
128.504861564665	53.8331176824947
126.768309381358	53.8331176824947
125.031757198052	53.8331176824947
123.295205014746	53.8331176824947
121.55865283144	52.0965654991884
119.822100648133	52.0965654991884
118.085548464827	50.3600133158821
116.348996281521	50.3600133158821
114.612444098215	50.3600133158821
112.875891914908	48.6234611325759
111.139339731602	48.6234611325759
109.402787548296	46.8869089492696
107.666235364989	45.1503567659633
105.929683181683	43.413804582657
104.193130998377	41.6772523993507
102.456578815071	41.6772523993507
100.720026631764	39.9407002160445
98.983474448458	39.9407002160445
97.2469222651517	38.2041480327382
95.5103700818454	38.2041480327382
93.7738178985391	38.2041480327382
92.0372657152329	38.2041480327382
90.3007135319266	36.4675958494319
88.5641613486203	34.7310436661256
86.827609165314	34.7310436661256
85.0910569820078	32.9944914828193
83.3545047987015	31.2579392995131
81.6179526153952	31.2579392995131
79.8814004320889	31.2579392995131
78.1448482487826	29.5213871162068
76.4082960654763	27.7848349329005
74.6717438821701	26.0482827495942
72.9351916988638	24.3117305662879
71.1986395155575	24.3117305662879
69.4620873322512	24.3117305662879
67.7255351489449	22.5751783829816
65.9889829656387	20.8386261996754
64.2524307823324	20.8386261996754
62.5158785990261	19.1020740163691
60.7793264157198	19.1020740163691
59.0427742324135	17.3655218330628
57.3062220491073	17.3655218330628
55.569669865801	15.6289696497565
53.8331176824947	13.8924174664502
52.0965654991884	12.155865283144
50.3600133158821	10.4193130998377
48.6234611325759	10.4193130998377
46.8869089492696	8.6827609165314
46.8869089492696	6.94620873322512
45.1503567659633	5.20965654991884
43.413804582657	3.47310436661256
41.6772523993507	1.73655218330628
39.9407002160445	0
38.2041480327382	-1.73655218330628
36.4675958494319	-3.47310436661256
34.7310436661256	-5.20965654991884
32.9944914828193	-6.94620873322512
31.2579392995131	-6.94620873322512
29.5213871162068	-8.6827609165314
29.5213871162068	-10.4193130998377
27.7848349329005	-12.155865283144
26.0482827495942	-13.8924174664502
24.3117305662879	-13.8924174664502
22.5751783829816	-13.8924174664502
20.8386261996754	-13.8924174664502
19.1020740163691	-15.6289696497565
17.3655218330628	-15.6289696497565
15.6289696497565	-15.6289696497565
13.8924174664502	-15.6289696497565
12.155865283144	-15.6289696497565
10.4193130998377	-15.6289696497565
8.6827609165314	-15.6289696497565
6.94620873322512	-13.8924174664502
5.20965654991884	-12.155865283144
3.47310436661256	-10.4193130998377
3.47310436661256	-8.6827609165314
1.73655218330628	-6.94620873322512
1.73655218330628	-5.20965654991884
1.73655218330628	-3.47310436661256
1.73655218330628	-1.73655218330628
0	0
