# Supplementary material for: Mechanics of Drosophila wing deployment
Source: Nat Commun. 2024 Dec 11;15:10577. doi: 10.1038/s41467-024-54527-0 (PMC11634967; doi:10.1038/s41467-024-54527-0)
Supplement: Supplementary file 18 — Source data [file 41467_2024_54527_MOESM18_ESM.zip › source_data/figS2b/figS2b_0054.txt]

x_um	y_um
-220.542127279898	-347.310436661256
-218.805575096591	-349.046988844562
-217.069022913285	-350.783541027869
-215.332470729979	-352.520093211175
-213.595918546673	-354.256645394481
-211.859366363366	-355.993197577788
-210.12281418006	-355.993197577788
-208.386261996754	-357.729749761094
-206.649709813447	-359.4663019444
-204.913157630141	-361.202854127706
-203.176605446835	-362.939406311013
-201.440053263529	-364.675958494319
-199.703501080222	-366.412510677625
-197.966948896916	-368.149062860932
-197.966948896916	-369.885615044238
-196.23039671361	-371.622167227544
-194.493844530303	-373.35871941085
-192.757292346997	-373.35871941085
-191.020740163691	-375.095271594157
-189.284187980385	-376.831823777463
-187.547635797078	-376.831823777463
-185.811083613772	-376.831823777463
-184.074531430466	-378.568375960769
-182.337979247159	-380.304928144075
-180.601427063853	-382.041480327382
-178.864874880547	-383.778032510688
-177.128322697241	-385.514584693994
-175.391770513934	-387.251136877301
-173.655218330628	-387.251136877301
-171.918666147322	-387.251136877301
-170.182113964016	-388.987689060607
-168.445561780709	-390.724241243913
-166.709009597403	-390.724241243913
-164.972457414097	-390.724241243913
-163.23590523079	-392.460793427219
-161.499353047484	-392.460793427219
-159.762800864178	-392.460793427219
-158.026248680872	-394.197345610526
-156.289696497565	-394.197345610526
-154.553144314259	-394.197345610526
-152.816592130953	-395.933897793832
-151.080039947646	-397.670449977138
-149.34348776434	-397.670449977138
-147.606935581034	-399.407002160445
-145.870383397728	-399.407002160445
-144.133831214421	-401.143554343751
-142.397279031115	-401.143554343751
-140.660726847809	-401.143554343751
-138.924174664502	-401.143554343751
-137.187622481196	-401.143554343751
-135.45107029789	-402.880106527057
-133.714518114584	-404.616658710363
-131.977965931277	-404.616658710363
-130.241413747971	-406.35321089367
-128.504861564665	-408.089763076976
-126.768309381358	-408.089763076976
-125.031757198052	-408.089763076976
-123.295205014746	-408.089763076976
-121.55865283144	-409.826315260282
-119.822100648133	-411.562867443589
-118.085548464827	-411.562867443589
-116.348996281521	-411.562867443589
-114.612444098215	-411.562867443589
-112.875891914908	-411.562867443589
-111.139339731602	-411.562867443589
-109.402787548296	-411.562867443589
-107.666235364989	-413.299419626895
-105.929683181683	-415.035971810201
-104.193130998377	-415.035971810201
-102.456578815071	-416.772523993507
-100.720026631764	-418.509076176814
-98.983474448458	-418.509076176814
-97.2469222651517	-420.24562836012
-95.5103700818454	-420.24562836012
-93.7738178985391	-420.24562836012
-92.0372657152329	-420.24562836012
-90.3007135319266	-421.982180543426
-88.5641613486203	-421.982180543426
-86.827609165314	-421.982180543426
-85.0910569820078	-421.982180543426
-83.3545047987015	-421.982180543426
-81.6179526153952	-421.982180543426
-79.8814004320889	-421.982180543426
-78.1448482487826	-423.718732726732
-76.4082960654763	-423.718732726732
-74.6717438821701	-423.718732726732
-72.9351916988638	-425.455284910039
-71.1986395155575	-425.455284910039
-69.4620873322512	-425.455284910039
-67.7255351489449	-425.455284910039
-65.9889829656387	-425.455284910039
-64.2524307823324	-427.191837093345
-62.5158785990261	-428.928389276651
-60.7793264157198	-428.928389276651
-59.0427742324135	-428.928389276651
-57.3062220491073	-428.928389276651
-55.569669865801	-430.664941459958
-53.8331176824947	-430.664941459958
-52.0965654991884	-432.401493643264
-50.3600133158821	-432.401493643264
-48.6234611325759	-432.401493643264
-46.8869089492696	-432.401493643264
-45.1503567659633	-432.401493643264
-43.413804582657	-432.401493643264
-41.6772523993507	-434.13804582657
-39.9407002160445	-434.13804582657
-38.2041480327382	-434.13804582657
-36.4675958494319	-434.13804582657
-34.7310436661256	-435.874598009876
-32.9944914828193	-435.874598009876
-31.2579392995131	-435.874598009876
-29.5213871162068	-435.874598009876
-27.7848349329005	-435.874598009876
-26.0482827495942	-435.874598009876
-24.3117305662879	-435.874598009876
-22.5751783829816	-437.611150193183
-20.8386261996754	-439.347702376489
-19.1020740163691	-439.347702376489
-17.3655218330628	-439.347702376489
-15.6289696497565	-439.347702376489
-13.8924174664502	-439.347702376489
-12.155865283144	-439.347702376489
-10.4193130998377	-439.347702376489
-8.6827609165314	-439.347702376489
-6.94620873322512	-439.347702376489
-5.20965654991884	-439.347702376489
-3.47310436661256	-439.347702376489
-1.73655218330628	-439.347702376489
0	-439.347702376489
1.73655218330628	-439.347702376489
3.47310436661256	-439.347702376489
5.20965654991884	-439.347702376489
6.94620873322512	-439.347702376489
8.6827609165314	-439.347702376489
10.4193130998377	-439.347702376489
12.155865283144	-439.347702376489
13.8924174664502	-439.347702376489
15.6289696497565	-439.347702376489
17.3655218330628	-439.347702376489
19.1020740163691	-439.347702376489
20.8386261996754	-439.347702376489
22.5751783829816	-439.347702376489
24.3117305662879	-437.611150193183
26.0482827495942	-437.611150193183
27.7848349329005	-435.874598009876
29.5213871162068	-435.874598009876
31.2579392995131	-435.874598009876
32.9944914828193	-435.874598009876
34.7310436661256	-435.874598009876
36.4675958494319	-435.874598009876
38.2041480327382	-435.874598009876
39.9407002160445	-435.874598009876
41.6772523993507	-435.874598009876
43.413804582657	-435.874598009876
45.1503567659633	-435.874598009876
46.8869089492696	-435.874598009876
48.6234611325759	-435.874598009876
50.3600133158821	-435.874598009876
52.0965654991884	-435.874598009876
53.8331176824947	-435.874598009876
55.569669865801	-435.874598009876
57.3062220491073	-435.874598009876
59.0427742324135	-435.874598009876
60.7793264157198	-435.874598009876
62.5158785990261	-435.874598009876
64.2524307823324	-435.874598009876
65.9889829656387	-435.874598009876
67.7255351489449	-435.874598009876
69.4620873322512	-435.874598009876
71.1986395155575	-435.874598009876
72.9351916988638	-435.874598009876
74.6717438821701	-435.874598009876
76.4082960654763	-435.874598009876
78.1448482487826	-435.874598009876
79.8814004320889	-435.874598009876
81.6179526153952	-435.874598009876
83.3545047987015	-435.874598009876
85.0910569820078	-435.874598009876
86.827609165314	-435.874598009876
88.5641613486203	-435.874598009876
90.3007135319266	-435.874598009876
92.0372657152329	-437.611150193183
93.7738178985391	-437.611150193183
95.5103700818454	-439.347702376489
97.2469222651517	-439.347702376489
98.983474448458	-439.347702376489
100.720026631764	-439.347702376489
102.456578815071	-439.347702376489
104.193130998377	-439.347702376489
105.929683181683	-439.347702376489
107.666235364989	-439.347702376489
109.402787548296	-441.084254559795
111.139339731602	-441.084254559795
112.875891914908	-441.084254559795
114.612444098215	-441.084254559795
116.348996281521	-441.084254559795
118.085548464827	-441.084254559795
119.822100648133	-441.084254559795
121.55865283144	-441.084254559795
123.295205014746	-441.084254559795
125.031757198052	-441.084254559795
126.768309381358	-441.084254559795
128.504861564665	-441.084254559795
130.241413747971	-441.084254559795
131.977965931277	-441.084254559795
133.714518114584	-441.084254559795
135.45107029789	-441.084254559795
137.187622481196	-441.084254559795
138.924174664502	-439.347702376489
140.660726847809	-439.347702376489
142.397279031115	-439.347702376489
144.133831214421	-439.347702376489
145.870383397728	-439.347702376489
147.606935581034	-439.347702376489
149.34348776434	-439.347702376489
151.080039947646	-439.347702376489
152.816592130953	-439.347702376489
154.553144314259	-439.347702376489
156.289696497565	-437.611150193183
158.026248680872	-437.611150193183
159.762800864178	-437.611150193183
161.499353047484	-437.611150193183
163.23590523079	-435.874598009876
164.972457414097	-435.874598009876
166.709009597403	-435.874598009876
168.445561780709	-435.874598009876
170.182113964016	-434.13804582657
171.918666147322	-432.401493643264
173.655218330628	-432.401493643264
175.391770513934	-432.401493643264
177.128322697241	-432.401493643264
178.864874880547	-430.664941459958
180.601427063853	-428.928389276651
182.337979247159	-428.928389276651
184.074531430466	-428.928389276651
185.811083613772	-427.191837093345
187.547635797078	-425.455284910039
189.284187980385	-425.455284910039
191.020740163691	-425.455284910039
192.757292346997	-423.718732726732
194.493844530303	-421.982180543426
196.23039671361	-421.982180543426
197.966948896916	-421.982180543426
199.703501080222	-420.24562836012
201.440053263529	-418.509076176814
203.176605446835	-418.509076176814
204.913157630141	-418.509076176814
206.649709813447	-418.509076176814
208.386261996754	-418.509076176814
210.12281418006	-418.509076176814
211.859366363366	-418.509076176814
213.595918546673	-418.509076176814
215.332470729979	-418.509076176814
217.069022913285	-418.509076176814
218.805575096591	-420.24562836012
220.542127279898	-420.24562836012
222.278679463204	-421.982180543426
224.01523164651	-423.718732726732
224.01523164651	-425.455284910039
224.01523164651	-427.191837093345
224.01523164651	-428.928389276651
224.01523164651	-430.664941459958
222.278679463204	-432.401493643264
222.278679463204	-434.13804582657
222.278679463204	-435.874598009876
222.278679463204	-437.611150193183
220.542127279898	-439.347702376489
220.542127279898	-441.084254559795
220.542127279898	-442.820806743102
218.805575096591	-444.557358926408
218.805575096591	-446.293911109714
218.805575096591	-448.03046329302
218.805575096591	-449.767015476327
217.069022913285	-451.503567659633
215.332470729979	-453.240119842939
215.332470729979	-454.976672026246
215.332470729979	-456.713224209552
213.595918546673	-458.449776392858
213.595918546673	-460.186328576164
211.859366363366	-461.922880759471
211.859366363366	-463.659432942777
211.859366363366	-465.395985126083
211.859366363366	-467.132537309389
211.859366363366	-468.869089492696
211.859366363366	-470.605641676002
211.859366363366	-472.342193859308
213.595918546673	-474.078746042615
215.332470729979	-475.815298225921
217.069022913285	-477.551850409227
218.805575096591	-477.551850409227
220.542127279898	-477.551850409227
222.278679463204	-479.288402592533
224.01523164651	-479.288402592533
225.751783829816	-481.02495477584
227.488336013123	-481.02495477584
229.224888196429	-481.02495477584
230.961440379735	-481.02495477584
232.697992563042	-481.02495477584
234.434544746348	-482.761506959146
236.171096929654	-482.761506959146
237.90764911296	-484.498059142452
239.644201296267	-484.498059142452
241.380753479573	-484.498059142452
243.117305662879	-484.498059142452
244.853857846186	-486.234611325759
246.590410029492	-486.234611325759
248.326962212798	-486.234611325759
250.063514396104	-486.234611325759
251.800066579411	-486.234611325759
253.536618762717	-487.971163509065
255.273170946023	-487.971163509065
257.00972312933	-487.971163509065
258.746275312636	-487.971163509065
260.482827495942	-487.971163509065
262.219379679248	-487.971163509065
263.955931862555	-487.971163509065
265.692484045861	-487.971163509065
267.429036229167	-487.971163509065
269.165588412473	-487.971163509065
270.90214059578	-487.971163509065
272.638692779086	-489.707715692371
274.375244962392	-489.707715692371
276.111797145699	-489.707715692371
277.848349329005	-491.444267875677
279.584901512311	-491.444267875677
281.321453695617	-491.444267875677
283.058005878924	-491.444267875677
284.79455806223	-491.444267875677
286.531110245536	-491.444267875677
288.267662428843	-491.444267875677
290.004214612149	-493.180820058984
291.740766795455	-493.180820058984
293.477318978761	-493.180820058984
295.213871162068	-493.180820058984
296.950423345374	-493.180820058984
298.68697552868	-494.91737224229
300.423527711987	-494.91737224229
302.160079895293	-494.91737224229
303.896632078599	-494.91737224229
305.633184261905	-494.91737224229
307.369736445212	-494.91737224229
309.106288628518	-496.653924425596
310.842840811824	-496.653924425596
312.579392995131	-496.653924425596
314.315945178437	-496.653924425596
316.052497361743	-496.653924425596
317.789049545049	-498.390476608903
319.525601728356	-498.390476608903
321.262153911662	-498.390476608903
322.998706094968	-498.390476608903
324.735258278275	-498.390476608903
326.471810461581	-498.390476608903
328.208362644887	-498.390476608903
329.944914828193	-500.127028792209
331.6814670115	-500.127028792209
333.418019194806	-501.863580975515
335.154571378112	-501.863580975515
336.891123561418	-503.600133158821
338.627675744725	-505.336685342128
340.364227928031	-505.336685342128
342.100780111337	-507.073237525434
343.837332294644	-508.80978970874
345.57388447795	-508.80978970874
347.310436661256	-508.80978970874
349.046988844562	-508.80978970874
350.783541027869	-510.546341892047
352.520093211175	-512.282894075353
354.256645394481	-514.019446258659
354.256645394481	-515.755998441965
354.256645394481	-517.492550625272
354.256645394481	-519.229102808578
354.256645394481	-520.965654991884
352.520093211175	-522.70220717519
352.520093211175	-524.438759358497
352.520093211175	-526.175311541803
350.783541027869	-527.911863725109
349.046988844562	-529.648415908416
347.310436661256	-531.384968091722
345.57388447795	-533.121520275028
343.837332294644	-533.121520275028
342.100780111337	-533.121520275028
340.364227928031	-533.121520275028
338.627675744725	-534.858072458334
336.891123561418	-534.858072458334
335.154571378112	-536.594624641641
333.418019194806	-536.594624641641
331.6814670115	-538.331176824947
329.944914828193	-538.331176824947
328.208362644887	-540.067729008253
326.471810461581	-540.067729008253
324.735258278275	-540.067729008253
322.998706094968	-541.80428119156
321.262153911662	-543.540833374866
319.525601728356	-545.277385558172
317.789049545049	-547.013937741478
316.052497361743	-547.013937741478
314.315945178437	-547.013937741478
312.579392995131	-547.013937741478
310.842840811824	-547.013937741478
309.106288628518	-548.750489924785
307.369736445212	-548.750489924785
305.633184261905	-550.487042108091
303.896632078599	-552.223594291397
302.160079895293	-552.223594291397
300.423527711987	-553.960146474703
298.68697552868	-553.960146474703
296.950423345374	-555.69669865801
295.213871162068	-555.69669865801
293.477318978761	-557.433250841316
291.740766795455	-559.169803024622
290.004214612149	-560.906355207929
288.267662428843	-560.906355207929
286.531110245536	-562.642907391235
284.79455806223	-564.379459574541
284.79455806223	-566.116011757847
283.058005878924	-567.852563941154
281.321453695617	-569.58911612446
279.584901512311	-571.325668307766
277.848349329005	-573.062220491073
276.111797145699	-574.798772674379
274.375244962392	-574.798772674379
272.638692779086	-576.535324857685
270.90214059578	-578.271877040992
270.90214059578	-580.008429224298
269.165588412473	-581.744981407604
267.429036229167	-583.48153359091
267.429036229167	-585.218085774217
267.429036229167	-586.954637957523
267.429036229167	-588.691190140829
267.429036229167	-590.427742324135
267.429036229167	-592.164294507442
267.429036229167	-593.900846690748
267.429036229167	-595.637398874054
267.429036229167	-597.373951057361
267.429036229167	-599.110503240667
267.429036229167	-600.847055423973
267.429036229167	-602.583607607279
267.429036229167	-604.320159790586
267.429036229167	-606.056711973892
267.429036229167	-607.793264157198
267.429036229167	-609.529816340505
267.429036229167	-611.266368523811
267.429036229167	-613.002920707117
267.429036229167	-614.739472890423
267.429036229167	-616.47602507373
267.429036229167	-618.212577257036
269.165588412473	-619.949129440342
269.165588412473	-621.685681623649
270.90214059578	-623.422233806955
270.90214059578	-625.158785990261
269.165588412473	-626.895338173567
267.429036229167	-626.895338173567
265.692484045861	-628.631890356874
263.955931862555	-630.36844254018
262.219379679248	-630.36844254018
260.482827495942	-632.104994723486
260.482827495942	-633.841546906792
258.746275312636	-635.578099090099
257.00972312933	-637.314651273405
255.273170946023	-639.051203456711
253.536618762717	-640.787755640018
251.800066579411	-642.524307823324
250.063514396104	-644.26086000663
250.063514396104	-645.997412189936
248.326962212798	-647.733964373243
246.590410029492	-647.733964373243
244.853857846186	-649.470516556549
243.117305662879	-651.207068739855
243.117305662879	-652.943620923162
241.380753479573	-654.680173106468
239.644201296267	-656.416725289774
237.90764911296	-658.15327747308
236.171096929654	-659.889829656387
234.434544746348	-661.626381839693
232.697992563042	-663.362934022999
232.697992563042	-665.099486206306
230.961440379735	-666.836038389612
229.224888196429	-668.572590572918
229.224888196429	-670.309142756224
227.488336013123	-672.045694939531
225.751783829816	-673.782247122837
225.751783829816	-675.518799306143
224.01523164651	-677.255351489449
222.278679463204	-678.991903672756
222.278679463204	-680.728455856062
220.542127279898	-682.465008039368
220.542127279898	-684.201560222675
218.805575096591	-685.938112405981
217.069022913285	-687.674664589287
215.332470729979	-689.411216772593
215.332470729979	-691.1477689559
213.595918546673	-692.884321139206
211.859366363366	-694.620873322512
211.859366363366	-696.357425505819
210.12281418006	-698.093977689125
210.12281418006	-699.830529872431
210.12281418006	-701.567082055737
208.386261996754	-703.303634239044
208.386261996754	-705.04018642235
208.386261996754	-706.776738605656
208.386261996754	-708.513290788963
208.386261996754	-710.249842972269
208.386261996754	-711.986395155575
208.386261996754	-713.722947338881
208.386261996754	-715.459499522188
208.386261996754	-717.196051705494
208.386261996754	-718.9326038888
208.386261996754	-720.669156072106
208.386261996754	-722.405708255413
210.12281418006	-724.142260438719
211.859366363366	-725.878812622025
213.595918546673	-725.878812622025
215.332470729979	-725.878812622025
217.069022913285	-725.878812622025
218.805575096591	-724.142260438719
220.542127279898	-724.142260438719
222.278679463204	-724.142260438719
224.01523164651	-724.142260438719
225.751783829816	-724.142260438719
227.488336013123	-724.142260438719
229.224888196429	-724.142260438719
230.961440379735	-724.142260438719
232.697992563042	-724.142260438719
234.434544746348	-724.142260438719
236.171096929654	-724.142260438719
237.90764911296	-724.142260438719
239.644201296267	-724.142260438719
241.380753479573	-724.142260438719
243.117305662879	-724.142260438719
244.853857846186	-724.142260438719
246.590410029492	-724.142260438719
248.326962212798	-724.142260438719
250.063514396104	-724.142260438719
251.800066579411	-724.142260438719
253.536618762717	-724.142260438719
255.273170946023	-722.405708255413
257.00972312933	-722.405708255413
258.746275312636	-722.405708255413
260.482827495942	-722.405708255413
262.219379679248	-722.405708255413
263.955931862555	-720.669156072106
265.692484045861	-720.669156072106
267.429036229167	-720.669156072106
269.165588412473	-720.669156072106
270.90214059578	-720.669156072106
272.638692779086	-720.669156072106
274.375244962392	-720.669156072106
276.111797145699	-720.669156072106
277.848349329005	-720.669156072106
279.584901512311	-720.669156072106
281.321453695617	-720.669156072106
283.058005878924	-720.669156072106
284.79455806223	-720.669156072106
286.531110245536	-720.669156072106
288.267662428843	-720.669156072106
290.004214612149	-720.669156072106
291.740766795455	-720.669156072106
293.477318978761	-720.669156072106
295.213871162068	-718.9326038888
296.950423345374	-718.9326038888
298.68697552868	-718.9326038888
300.423527711987	-717.196051705494
302.160079895293	-717.196051705494
303.896632078599	-717.196051705494
305.633184261905	-717.196051705494
307.369736445212	-717.196051705494
309.106288628518	-715.459499522188
310.842840811824	-713.722947338881
312.579392995131	-713.722947338881
314.315945178437	-713.722947338881
316.052497361743	-711.986395155575
317.789049545049	-711.986395155575
319.525601728356	-711.986395155575
321.262153911662	-710.249842972269
322.998706094968	-710.249842972269
324.735258278275	-710.249842972269
326.471810461581	-710.249842972269
328.208362644887	-710.249842972269
329.944914828193	-708.513290788963
331.6814670115	-708.513290788963
333.418019194806	-706.776738605656
335.154571378112	-706.776738605656
336.891123561418	-705.04018642235
338.627675744725	-703.303634239044
340.364227928031	-703.303634239044
342.100780111337	-703.303634239044
343.837332294644	-701.567082055737
345.57388447795	-699.830529872431
347.310436661256	-699.830529872431
349.046988844562	-699.830529872431
350.783541027869	-698.093977689125
352.520093211175	-698.093977689125
354.256645394481	-696.357425505819
355.993197577788	-696.357425505819
357.729749761094	-696.357425505819
359.4663019444	-694.620873322512
361.202854127706	-692.884321139206
362.939406311013	-692.884321139206
364.675958494319	-692.884321139206
366.412510677625	-692.884321139206
368.149062860932	-691.1477689559
369.885615044238	-691.1477689559
371.622167227544	-689.411216772593
373.35871941085	-689.411216772593
375.095271594157	-689.411216772593
376.831823777463	-687.674664589287
378.568375960769	-687.674664589287
380.304928144075	-685.938112405981
382.041480327382	-685.938112405981
383.778032510688	-685.938112405981
385.514584693994	-684.201560222675
387.251136877301	-682.465008039368
388.987689060607	-682.465008039368
390.724241243913	-682.465008039368
392.460793427219	-680.728455856062
394.197345610526	-678.991903672756
395.933897793832	-678.991903672756
397.670449977138	-678.991903672756
399.407002160445	-677.255351489449
401.143554343751	-675.518799306143
402.880106527057	-675.518799306143
404.616658710363	-675.518799306143
406.35321089367	-675.518799306143
408.089763076976	-673.782247122837
409.826315260282	-673.782247122837
411.562867443589	-672.045694939531
413.299419626895	-672.045694939531
415.035971810201	-672.045694939531
416.772523993507	-672.045694939531
418.509076176814	-670.309142756224
420.24562836012	-668.572590572918
421.982180543426	-668.572590572918
423.718732726732	-668.572590572918
425.455284910039	-666.836038389612
427.191837093345	-665.099486206306
428.928389276651	-665.099486206306
430.664941459958	-663.362934022999
432.401493643264	-661.626381839693
434.13804582657	-661.626381839693
435.874598009876	-661.626381839693
437.611150193183	-659.889829656387
439.347702376489	-658.15327747308
441.084254559795	-658.15327747308
442.820806743102	-656.416725289774
444.557358926408	-656.416725289774
446.293911109714	-654.680173106468
448.03046329302	-654.680173106468
449.767015476327	-654.680173106468
451.503567659633	-652.943620923162
453.240119842939	-651.207068739855
454.976672026246	-651.207068739855
456.713224209552	-649.470516556549
458.449776392858	-647.733964373243
460.186328576164	-647.733964373243
461.922880759471	-647.733964373243
463.659432942777	-645.997412189936
465.395985126083	-644.26086000663
467.132537309389	-644.26086000663
468.869089492696	-642.524307823324
470.605641676002	-640.787755640018
472.342193859308	-639.051203456711
474.078746042615	-637.314651273405
475.815298225921	-635.578099090099
477.551850409227	-633.841546906792
479.288402592533	-633.841546906792
481.02495477584	-632.104994723486
482.761506959146	-630.36844254018
484.498059142452	-628.631890356874
486.234611325759	-626.895338173567
487.971163509065	-625.158785990261
489.707715692371	-623.422233806955
491.444267875677	-621.685681623649
493.180820058984	-619.949129440342
494.91737224229	-618.212577257036
496.653924425596	-616.47602507373
498.390476608903	-614.739472890423
500.127028792209	-613.002920707117
501.863580975515	-611.266368523811
503.600133158821	-609.529816340505
505.336685342128	-607.793264157198
507.073237525434	-606.056711973892
508.80978970874	-604.320159790586
510.546341892047	-602.583607607279
512.282894075353	-600.847055423973
514.019446258659	-599.110503240667
515.755998441965	-597.373951057361
517.492550625272	-595.637398874054
519.229102808578	-593.900846690748
520.965654991884	-592.164294507442
522.70220717519	-590.427742324135
524.438759358497	-588.691190140829
526.175311541803	-586.954637957523
527.911863725109	-585.218085774217
527.911863725109	-583.48153359091
529.648415908416	-581.744981407604
531.384968091722	-580.008429224298
533.121520275028	-578.271877040992
534.858072458334	-576.535324857685
536.594624641641	-574.798772674379
538.331176824947	-573.062220491073
538.331176824947	-571.325668307766
540.067729008253	-569.58911612446
541.80428119156	-567.852563941154
541.80428119156	-566.116011757847
543.540833374866	-564.379459574541
543.540833374866	-562.642907391235
545.277385558172	-560.906355207929
545.277385558172	-559.169803024622
545.277385558172	-557.433250841316
547.013937741478	-555.69669865801
548.750489924785	-553.960146474703
548.750489924785	-552.223594291397
548.750489924785	-550.487042108091
550.487042108091	-548.750489924785
550.487042108091	-547.013937741478
552.223594291397	-545.277385558172
552.223594291397	-543.540833374866
552.223594291397	-541.80428119156
552.223594291397	-540.067729008253
552.223594291397	-538.331176824947
553.960146474703	-536.594624641641
555.69669865801	-534.858072458334
555.69669865801	-533.121520275028
555.69669865801	-531.384968091722
555.69669865801	-529.648415908416
555.69669865801	-527.911863725109
555.69669865801	-526.175311541803
555.69669865801	-524.438759358497
555.69669865801	-522.70220717519
555.69669865801	-520.965654991884
555.69669865801	-519.229102808578
555.69669865801	-517.492550625272
555.69669865801	-515.755998441965
555.69669865801	-514.019446258659
555.69669865801	-512.282894075353
555.69669865801	-510.546341892047
555.69669865801	-508.80978970874
555.69669865801	-507.073237525434
555.69669865801	-505.336685342128
555.69669865801	-503.600133158821
555.69669865801	-501.863580975515
555.69669865801	-500.127028792209
555.69669865801	-498.390476608903
555.69669865801	-496.653924425596
555.69669865801	-494.91737224229
555.69669865801	-493.180820058984
555.69669865801	-491.444267875677
555.69669865801	-489.707715692371
555.69669865801	-487.971163509065
555.69669865801	-486.234611325759
555.69669865801	-484.498059142452
555.69669865801	-482.761506959146
555.69669865801	-481.02495477584
555.69669865801	-479.288402592533
553.960146474703	-477.551850409227
553.960146474703	-475.815298225921
553.960146474703	-474.078746042615
553.960146474703	-472.342193859308
553.960146474703	-470.605641676002
553.960146474703	-468.869089492696
553.960146474703	-467.132537309389
553.960146474703	-465.395985126083
553.960146474703	-463.659432942777
553.960146474703	-461.922880759471
553.960146474703	-460.186328576164
553.960146474703	-458.449776392858
552.223594291397	-456.713224209552
552.223594291397	-454.976672026246
552.223594291397	-453.240119842939
552.223594291397	-451.503567659633
552.223594291397	-449.767015476327
552.223594291397	-448.03046329302
552.223594291397	-446.293911109714
552.223594291397	-444.557358926408
552.223594291397	-442.820806743102
552.223594291397	-441.084254559795
550.487042108091	-439.347702376489
550.487042108091	-437.611150193183
550.487042108091	-435.874598009876
550.487042108091	-434.13804582657
548.750489924785	-432.401493643264
548.750489924785	-430.664941459958
548.750489924785	-428.928389276651
548.750489924785	-427.191837093345
548.750489924785	-425.455284910039
547.013937741478	-423.718732726732
547.013937741478	-421.982180543426
545.277385558172	-420.24562836012
545.277385558172	-418.509076176814
545.277385558172	-416.772523993507
545.277385558172	-415.035971810201
543.540833374866	-413.299419626895
543.540833374866	-411.562867443589
541.80428119156	-409.826315260282
541.80428119156	-408.089763076976
541.80428119156	-406.35321089367
541.80428119156	-404.616658710363
541.80428119156	-402.880106527057
540.067729008253	-401.143554343751
538.331176824947	-399.407002160445
538.331176824947	-397.670449977138
538.331176824947	-395.933897793832
536.594624641641	-394.197345610526
534.858072458334	-392.460793427219
534.858072458334	-390.724241243913
534.858072458334	-388.987689060607
533.121520275028	-387.251136877301
533.121520275028	-385.514584693994
531.384968091722	-383.778032510688
531.384968091722	-382.041480327382
529.648415908416	-380.304928144075
529.648415908416	-378.568375960769
527.911863725109	-376.831823777463
527.911863725109	-375.095271594157
527.911863725109	-373.35871941085
527.911863725109	-371.622167227544
527.911863725109	-369.885615044238
526.175311541803	-368.149062860932
524.438759358497	-366.412510677625
524.438759358497	-364.675958494319
524.438759358497	-362.939406311013
524.438759358497	-361.202854127706
522.70220717519	-359.4663019444
520.965654991884	-357.729749761094
520.965654991884	-355.993197577788
520.965654991884	-354.256645394481
519.229102808578	-352.520093211175
519.229102808578	-350.783541027869
517.492550625272	-349.046988844562
517.492550625272	-347.310436661256
515.755998441965	-345.57388447795
515.755998441965	-343.837332294644
514.019446258659	-342.100780111337
514.019446258659	-340.364227928031
512.282894075353	-338.627675744725
512.282894075353	-336.891123561418
510.546341892047	-335.154571378112
510.546341892047	-333.418019194806
508.80978970874	-331.6814670115
507.073237525434	-329.944914828193
505.336685342128	-328.208362644887
505.336685342128	-326.471810461581
503.600133158821	-324.735258278275
503.600133158821	-322.998706094968
501.863580975515	-321.262153911662
500.127028792209	-319.525601728356
498.390476608903	-317.789049545049
498.390476608903	-316.052497361743
496.653924425596	-314.315945178437
496.653924425596	-312.579392995131
494.91737224229	-310.842840811824
493.180820058984	-309.106288628518
491.444267875677	-307.369736445212
491.444267875677	-305.633184261905
489.707715692371	-303.896632078599
489.707715692371	-302.160079895293
487.971163509065	-300.423527711987
486.234611325759	-298.68697552868
484.498059142452	-296.950423345374
482.761506959146	-295.213871162068
482.761506959146	-293.477318978761
482.761506959146	-291.740766795455
481.02495477584	-290.004214612149
479.288402592533	-288.267662428843
479.288402592533	-286.531110245536
479.288402592533	-284.79455806223
477.551850409227	-283.058005878924
475.815298225921	-281.321453695617
474.078746042615	-279.584901512311
474.078746042615	-277.848349329005
472.342193859308	-276.111797145699
470.605641676002	-274.375244962392
468.869089492696	-272.638692779086
468.869089492696	-270.90214059578
467.132537309389	-269.165588412473
465.395985126083	-267.429036229167
463.659432942777	-265.692484045861
461.922880759471	-263.955931862555
461.922880759471	-262.219379679248
460.186328576164	-260.482827495942
458.449776392858	-258.746275312636
458.449776392858	-257.00972312933
458.449776392858	-255.273170946023
456.713224209552	-253.536618762717
454.976672026246	-251.800066579411
453.240119842939	-250.063514396104
451.503567659633	-248.326962212798
449.767015476327	-246.590410029492
448.03046329302	-244.853857846186
446.293911109714	-243.117305662879
444.557358926408	-243.117305662879
442.820806743102	-241.380753479573
441.084254559795	-239.644201296267
441.084254559795	-237.90764911296
441.084254559795	-236.171096929654
439.347702376489	-234.434544746348
439.347702376489	-232.697992563042
437.611150193183	-230.961440379735
437.611150193183	-229.224888196429
435.874598009876	-227.488336013123
434.13804582657	-225.751783829816
432.401493643264	-224.01523164651
430.664941459958	-222.278679463204
428.928389276651	-220.542127279898
427.191837093345	-220.542127279898
425.455284910039	-218.805575096591
423.718732726732	-217.069022913285
421.982180543426	-215.332470729979
420.24562836012	-213.595918546673
420.24562836012	-211.859366363366
420.24562836012	-210.12281418006
418.509076176814	-208.386261996754
416.772523993507	-206.649709813447
415.035971810201	-204.913157630141
413.299419626895	-203.176605446835
411.562867443589	-201.440053263529
409.826315260282	-201.440053263529
408.089763076976	-199.703501080222
406.35321089367	-197.966948896916
404.616658710363	-196.23039671361
402.880106527057	-194.493844530303
401.143554343751	-192.757292346997
399.407002160445	-192.757292346997
397.670449977138	-192.757292346997
395.933897793832	-191.020740163691
394.197345610526	-189.284187980385
392.460793427219	-187.547635797078
390.724241243913	-187.547635797078
388.987689060607	-185.811083613772
388.987689060607	-184.074531430466
387.251136877301	-182.337979247159
385.514584693994	-180.601427063853
383.778032510688	-178.864874880547
382.041480327382	-177.128322697241
380.304928144075	-175.391770513934
378.568375960769	-173.655218330628
376.831823777463	-171.918666147322
375.095271594157	-170.182113964016
373.35871941085	-168.445561780709
371.622167227544	-166.709009597403
369.885615044238	-164.972457414097
368.149062860932	-163.23590523079
366.412510677625	-161.499353047484
364.675958494319	-159.762800864178
362.939406311013	-158.026248680872
361.202854127706	-156.289696497565
361.202854127706	-154.553144314259
359.4663019444	-152.816592130953
357.729749761094	-151.080039947646
355.993197577788	-149.34348776434
354.256645394481	-147.606935581034
352.520093211175	-145.870383397728
350.783541027869	-144.133831214421
349.046988844562	-142.397279031115
347.310436661256	-142.397279031115
345.57388447795	-140.660726847809
345.57388447795	-138.924174664502
343.837332294644	-137.187622481196
342.100780111337	-137.187622481196
340.364227928031	-137.187622481196
338.627675744725	-135.45107029789
336.891123561418	-133.714518114584
335.154571378112	-131.977965931277
333.418019194806	-131.977965931277
331.6814670115	-130.241413747971
329.944914828193	-128.504861564665
328.208362644887	-126.768309381358
326.471810461581	-125.031757198052
324.735258278275	-123.295205014746
322.998706094968	-123.295205014746
321.262153911662	-121.55865283144
319.525601728356	-119.822100648133
317.789049545049	-119.822100648133
316.052497361743	-119.822100648133
314.315945178437	-118.085548464827
312.579392995131	-116.348996281521
310.842840811824	-116.348996281521
309.106288628518	-116.348996281521
307.369736445212	-114.612444098215
305.633184261905	-114.612444098215
303.896632078599	-112.875891914908
302.160079895293	-112.875891914908
300.423527711987	-111.139339731602
298.68697552868	-109.402787548296
296.950423345374	-107.666235364989
295.213871162068	-105.929683181683
293.477318978761	-105.929683181683
291.740766795455	-105.929683181683
290.004214612149	-105.929683181683
288.267662428843	-105.929683181683
286.531110245536	-105.929683181683
284.79455806223	-105.929683181683
283.058005878924	-105.929683181683
281.321453695617	-105.929683181683
279.584901512311	-105.929683181683
277.848349329005	-105.929683181683
276.111797145699	-105.929683181683
274.375244962392	-105.929683181683
272.638692779086	-105.929683181683
270.90214059578	-105.929683181683
269.165588412473	-107.666235364989
267.429036229167	-109.402787548296
265.692484045861	-109.402787548296
263.955931862555	-111.139339731602
262.219379679248	-112.875891914908
260.482827495942	-114.612444098215
258.746275312636	-116.348996281521
257.00972312933	-118.085548464827
257.00972312933	-119.822100648133
257.00972312933	-121.55865283144
255.273170946023	-123.295205014746
253.536618762717	-125.031757198052
253.536618762717	-126.768309381358
253.536618762717	-128.504861564665
253.536618762717	-130.241413747971
251.800066579411	-131.977965931277
251.800066579411	-133.714518114584
251.800066579411	-135.45107029789
250.063514396104	-137.187622481196
250.063514396104	-138.924174664502
250.063514396104	-140.660726847809
250.063514396104	-142.397279031115
250.063514396104	-144.133831214421
250.063514396104	-145.870383397728
248.326962212798	-147.606935581034
248.326962212798	-149.34348776434
246.590410029492	-151.080039947646
246.590410029492	-152.816592130953
246.590410029492	-154.553144314259
246.590410029492	-156.289696497565
244.853857846186	-158.026248680872
243.117305662879	-159.762800864178
243.117305662879	-161.499353047484
243.117305662879	-163.23590523079
241.380753479573	-164.972457414097
241.380753479573	-166.709009597403
239.644201296267	-168.445561780709
239.644201296267	-170.182113964016
237.90764911296	-171.918666147322
236.171096929654	-173.655218330628
234.434544746348	-175.391770513934
234.434544746348	-177.128322697241
232.697992563042	-178.864874880547
230.961440379735	-178.864874880547
229.224888196429	-178.864874880547
227.488336013123	-178.864874880547
225.751783829816	-180.601427063853
224.01523164651	-180.601427063853
222.278679463204	-180.601427063853
220.542127279898	-180.601427063853
218.805575096591	-180.601427063853
217.069022913285	-180.601427063853
215.332470729979	-180.601427063853
213.595918546673	-178.864874880547
211.859366363366	-178.864874880547
210.12281418006	-178.864874880547
208.386261996754	-178.864874880547
206.649709813447	-178.864874880547
204.913157630141	-178.864874880547
203.176605446835	-177.128322697241
201.440053263529	-177.128322697241
199.703501080222	-175.391770513934
197.966948896916	-175.391770513934
196.23039671361	-173.655218330628
194.493844530303	-171.918666147322
192.757292346997	-171.918666147322
191.020740163691	-171.918666147322
189.284187980385	-170.182113964016
187.547635797078	-168.445561780709
185.811083613772	-166.709009597403
184.074531430466	-166.709009597403
182.337979247159	-164.972457414097
180.601427063853	-163.23590523079
178.864874880547	-161.499353047484
177.128322697241	-159.762800864178
175.391770513934	-158.026248680872
173.655218330628	-156.289696497565
171.918666147322	-154.553144314259
171.918666147322	-152.816592130953
170.182113964016	-151.080039947646
170.182113964016	-149.34348776434
168.445561780709	-147.606935581034
166.709009597403	-145.870383397728
166.709009597403	-144.133831214421
166.709009597403	-142.397279031115
164.972457414097	-140.660726847809
164.972457414097	-138.924174664502
164.972457414097	-137.187622481196
163.23590523079	-135.45107029789
163.23590523079	-133.714518114584
163.23590523079	-131.977965931277
163.23590523079	-130.241413747971
163.23590523079	-128.504861564665
163.23590523079	-126.768309381358
163.23590523079	-125.031757198052
163.23590523079	-123.295205014746
163.23590523079	-121.55865283144
163.23590523079	-119.822100648133
163.23590523079	-118.085548464827
163.23590523079	-116.348996281521
163.23590523079	-114.612444098215
161.499353047484	-112.875891914908
161.499353047484	-111.139339731602
161.499353047484	-109.402787548296
161.499353047484	-107.666235364989
161.499353047484	-105.929683181683
161.499353047484	-104.193130998377
161.499353047484	-102.456578815071
161.499353047484	-100.720026631764
159.762800864178	-98.983474448458
159.762800864178	-97.2469222651517
159.762800864178	-95.5103700818454
159.762800864178	-93.7738178985391
159.762800864178	-92.0372657152329
159.762800864178	-90.3007135319266
159.762800864178	-88.5641613486203
158.026248680872	-86.827609165314
156.289696497565	-85.0910569820078
156.289696497565	-83.3545047987015
154.553144314259	-81.6179526153952
152.816592130953	-79.8814004320889
151.080039947646	-78.1448482487826
151.080039947646	-76.4082960654763
149.34348776434	-74.6717438821701
149.34348776434	-72.9351916988638
147.606935581034	-71.1986395155575
145.870383397728	-69.4620873322512
145.870383397728	-67.7255351489449
145.870383397728	-65.9889829656387
145.870383397728	-64.2524307823324
144.133831214421	-62.5158785990261
142.397279031115	-60.7793264157198
142.397279031115	-59.0427742324135
142.397279031115	-57.3062220491073
140.660726847809	-55.569669865801
138.924174664502	-53.8331176824947
138.924174664502	-52.0965654991884
137.187622481196	-50.3600133158821
135.45107029789	-48.6234611325759
133.714518114584	-46.8869089492696
131.977965931277	-45.1503567659633
130.241413747971	-43.413804582657
128.504861564665	-41.6772523993507
126.768309381358	-39.9407002160445
125.031757198052	-39.9407002160445
123.295205014746	-39.9407002160445
121.55865283144	-39.9407002160445
119.822100648133	-38.2041480327382
118.085548464827	-36.4675958494319
116.348996281521	-36.4675958494319
114.612444098215	-34.7310436661256
112.875891914908	-32.9944914828193
111.139339731602	-31.2579392995131
109.402787548296	-29.5213871162068
107.666235364989	-29.5213871162068
105.929683181683	-27.7848349329005
104.193130998377	-27.7848349329005
102.456578815071	-26.0482827495942
100.720026631764	-24.3117305662879
98.983474448458	-22.5751783829816
97.2469222651517	-22.5751783829816
95.5103700818454	-22.5751783829816
93.7738178985391	-20.8386261996754
92.0372657152329	-20.8386261996754
90.3007135319266	-19.1020740163691
88.5641613486203	-19.1020740163691
86.827609165314	-19.1020740163691
85.0910569820078	-19.1020740163691
83.3545047987015	-19.1020740163691
81.6179526153952	-19.1020740163691
79.8814004320889	-19.1020740163691
78.1448482487826	-19.1020740163691
76.4082960654763	-19.1020740163691
74.6717438821701	-19.1020740163691
72.9351916988638	-19.1020740163691
71.1986395155575	-19.1020740163691
69.4620873322512	-19.1020740163691
67.7255351489449	-19.1020740163691
65.9889829656387	-19.1020740163691
64.2524307823324	-19.1020740163691
62.5158785990261	-19.1020740163691
60.7793264157198	-19.1020740163691
59.0427742324135	-19.1020740163691
57.3062220491073	-19.1020740163691
55.569669865801	-17.3655218330628
53.8331176824947	-17.3655218330628
52.0965654991884	-17.3655218330628
50.3600133158821	-17.3655218330628
48.6234611325759	-15.6289696497565
46.8869089492696	-15.6289696497565
45.1503567659633	-15.6289696497565
43.413804582657	-15.6289696497565
41.6772523993507	-15.6289696497565
39.9407002160445	-15.6289696497565
38.2041480327382	-15.6289696497565
36.4675958494319	-13.8924174664502
34.7310436661256	-13.8924174664502
32.9944914828193	-12.155865283144
31.2579392995131	-12.155865283144
29.5213871162068	-10.4193130998377
27.7848349329005	-10.4193130998377
26.0482827495942	-8.6827609165314
24.3117305662879	-8.6827609165314
22.5751783829816	-8.6827609165314
20.8386261996754	-6.94620873322512
19.1020740163691	-6.94620873322512
17.3655218330628	-5.20965654991884
15.6289696497565	-5.20965654991884
13.8924174664502	-5.20965654991884
12.155865283144	-3.47310436661256
10.4193130998377	-3.47310436661256
8.6827609165314	-3.47310436661256
6.94620873322512	-3.47310436661256
5.20965654991884	-1.73655218330628
3.47310436661256	-1.73655218330628
1.73655218330628	-1.73655218330628
0	0
