# Supplementary material for: Mechanics of Drosophila wing deployment
Source: Nat Commun. 2024 Dec 11;15:10577. doi: 10.1038/s41467-024-54527-0 (PMC11634967; doi:10.1038/s41467-024-54527-0)
Supplement: Supplementary file 18 — Source data [file 41467_2024_54527_MOESM18_ESM.zip › source_data/figS2b/figS2b_0072.txt]

x_um	y_um
-222.278679463204	-498.390476608903
-220.542127279898	-500.127028792209
-220.542127279898	-501.863580975515
-220.542127279898	-503.600133158821
-218.805575096591	-505.336685342128
-217.069022913285	-507.073237525434
-215.332470729979	-508.80978970874
-215.332470729979	-510.546341892047
-213.595918546673	-512.282894075353
-211.859366363366	-514.019446258659
-210.12281418006	-515.755998441965
-208.386261996754	-517.492550625272
-208.386261996754	-519.229102808578
-206.649709813447	-520.965654991884
-204.913157630141	-522.70220717519
-204.913157630141	-524.438759358497
-203.176605446835	-526.175311541803
-201.440053263529	-527.911863725109
-199.703501080222	-529.648415908416
-199.703501080222	-531.384968091722
-197.966948896916	-533.121520275028
-196.23039671361	-534.858072458334
-194.493844530303	-536.594624641641
-194.493844530303	-538.331176824947
-194.493844530303	-540.067729008253
-192.757292346997	-541.80428119156
-191.020740163691	-543.540833374866
-191.020740163691	-545.277385558172
-189.284187980385	-547.013937741478
-187.547635797078	-548.750489924785
-187.547635797078	-550.487042108091
-185.811083613772	-552.223594291397
-184.074531430466	-553.960146474703
-184.074531430466	-555.69669865801
-182.337979247159	-557.433250841316
-180.601427063853	-559.169803024622
-180.601427063853	-560.906355207929
-178.864874880547	-562.642907391235
-177.128322697241	-564.379459574541
-175.391770513934	-566.116011757847
-173.655218330628	-567.852563941154
-171.918666147322	-567.852563941154
-170.182113964016	-569.58911612446
-170.182113964016	-571.325668307766
-168.445561780709	-573.062220491073
-166.709009597403	-574.798772674379
-164.972457414097	-576.535324857685
-164.972457414097	-578.271877040992
-163.23590523079	-580.008429224298
-161.499353047484	-581.744981407604
-159.762800864178	-583.48153359091
-158.026248680872	-585.218085774217
-156.289696497565	-586.954637957523
-156.289696497565	-588.691190140829
-154.553144314259	-590.427742324135
-152.816592130953	-592.164294507442
-151.080039947646	-593.900846690748
-149.34348776434	-595.637398874054
-147.606935581034	-597.373951057361
-145.870383397728	-599.110503240667
-144.133831214421	-600.847055423973
-142.397279031115	-602.583607607279
-140.660726847809	-604.320159790586
-138.924174664502	-606.056711973892
-137.187622481196	-607.793264157198
-135.45107029789	-609.529816340505
-133.714518114584	-611.266368523811
-131.977965931277	-613.002920707117
-130.241413747971	-613.002920707117
-128.504861564665	-614.739472890423
-126.768309381358	-616.47602507373
-125.031757198052	-618.212577257036
-125.031757198052	-619.949129440342
-123.295205014746	-621.685681623649
-121.55865283144	-623.422233806955
-119.822100648133	-625.158785990261
-118.085548464827	-626.895338173567
-116.348996281521	-628.631890356874
-114.612444098215	-630.36844254018
-112.875891914908	-632.104994723486
-111.139339731602	-633.841546906792
-109.402787548296	-635.578099090099
-107.666235364989	-637.314651273405
-105.929683181683	-639.051203456711
-104.193130998377	-640.787755640018
-102.456578815071	-640.787755640018
-100.720026631764	-642.524307823324
-98.983474448458	-644.26086000663
-97.2469222651517	-644.26086000663
-95.5103700818454	-645.997412189936
-93.7738178985391	-647.733964373243
-92.0372657152329	-647.733964373243
-90.3007135319266	-649.470516556549
-88.5641613486203	-651.207068739855
-86.827609165314	-652.943620923162
-85.0910569820078	-654.680173106468
-83.3545047987015	-656.416725289774
-81.6179526153952	-658.15327747308
-79.8814004320889	-658.15327747308
-78.1448482487826	-659.889829656387
-76.4082960654763	-661.626381839693
-74.6717438821701	-661.626381839693
-72.9351916988638	-663.362934022999
-71.1986395155575	-665.099486206306
-69.4620873322512	-666.836038389612
-67.7255351489449	-668.572590572918
-65.9889829656387	-668.572590572918
-64.2524307823324	-670.309142756224
-62.5158785990261	-672.045694939531
-60.7793264157198	-673.782247122837
-59.0427742324135	-675.518799306143
-57.3062220491073	-675.518799306143
-55.569669865801	-677.255351489449
-53.8331176824947	-678.991903672756
-52.0965654991884	-678.991903672756
-50.3600133158821	-680.728455856062
-48.6234611325759	-682.465008039368
-46.8869089492696	-682.465008039368
-45.1503567659633	-682.465008039368
-43.413804582657	-684.201560222675
-41.6772523993507	-685.938112405981
-39.9407002160445	-685.938112405981
-38.2041480327382	-687.674664589287
-36.4675958494319	-689.411216772593
-34.7310436661256	-689.411216772593
-32.9944914828193	-689.411216772593
-31.2579392995131	-691.1477689559
-29.5213871162068	-692.884321139206
-27.7848349329005	-694.620873322512
-26.0482827495942	-694.620873322512
-24.3117305662879	-696.357425505819
-22.5751783829816	-696.357425505819
-20.8386261996754	-698.093977689125
-19.1020740163691	-698.093977689125
-17.3655218330628	-699.830529872431
-15.6289696497565	-699.830529872431
-13.8924174664502	-701.567082055737
-12.155865283144	-703.303634239044
-10.4193130998377	-703.303634239044
-8.6827609165314	-705.04018642235
-6.94620873322512	-705.04018642235
-5.20965654991884	-706.776738605656
-3.47310436661256	-706.776738605656
-1.73655218330628	-706.776738605656
0	-708.513290788963
1.73655218330628	-710.249842972269
3.47310436661256	-710.249842972269
5.20965654991884	-710.249842972269
6.94620873322512	-711.986395155575
8.6827609165314	-713.722947338881
10.4193130998377	-713.722947338881
12.155865283144	-713.722947338881
13.8924174664502	-715.459499522188
15.6289696497565	-715.459499522188
17.3655218330628	-717.196051705494
19.1020740163691	-717.196051705494
20.8386261996754	-718.9326038888
22.5751783829816	-718.9326038888
24.3117305662879	-720.669156072106
26.0482827495942	-722.405708255413
27.7848349329005	-724.142260438719
29.5213871162068	-724.142260438719
31.2579392995131	-724.142260438719
32.9944914828193	-725.878812622025
34.7310436661256	-725.878812622025
36.4675958494319	-727.615364805332
38.2041480327382	-727.615364805332
39.9407002160445	-727.615364805332
41.6772523993507	-729.351916988638
43.413804582657	-731.088469171944
45.1503567659633	-731.088469171944
46.8869089492696	-731.088469171944
48.6234611325759	-731.088469171944
50.3600133158821	-732.82502135525
52.0965654991884	-734.561573538557
53.8331176824947	-734.561573538557
55.569669865801	-734.561573538557
57.3062220491073	-734.561573538557
59.0427742324135	-736.298125721863
60.7793264157198	-736.298125721863
62.5158785990261	-738.034677905169
64.2524307823324	-738.034677905169
65.9889829656387	-739.771230088476
67.7255351489449	-739.771230088476
69.4620873322512	-741.507782271782
71.1986395155575	-741.507782271782
72.9351916988638	-741.507782271782
74.6717438821701	-741.507782271782
76.4082960654763	-743.244334455088
78.1448482487826	-743.244334455088
79.8814004320889	-744.980886638394
81.6179526153952	-746.717438821701
83.3545047987015	-748.453991005007
85.0910569820078	-748.453991005007
86.827609165314	-748.453991005007
88.5641613486203	-748.453991005007
90.3007135319266	-750.190543188313
92.0372657152329	-751.92709537162
93.7738178985391	-751.92709537162
95.5103700818454	-751.92709537162
97.2469222651517	-753.663647554926
98.983474448458	-753.663647554926
100.720026631764	-755.400199738232
102.456578815071	-755.400199738232
104.193130998377	-755.400199738232
105.929683181683	-755.400199738232
107.666235364989	-757.136751921538
109.402787548296	-757.136751921538
111.139339731602	-758.873304104845
112.875891914908	-758.873304104845
114.612444098215	-758.873304104845
116.348996281521	-758.873304104845
118.085548464827	-758.873304104845
119.822100648133	-758.873304104845
121.55865283144	-760.609856288151
123.295205014746	-760.609856288151
125.031757198052	-762.346408471457
126.768309381358	-762.346408471457
128.504861564665	-762.346408471457
130.241413747971	-762.346408471457
131.977965931277	-764.082960654763
133.714518114584	-764.082960654763
135.45107029789	-764.082960654763
137.187622481196	-765.81951283807
138.924174664502	-765.81951283807
140.660726847809	-765.81951283807
142.397279031115	-765.81951283807
144.133831214421	-765.81951283807
145.870383397728	-767.556065021376
147.606935581034	-767.556065021376
149.34348776434	-769.292617204682
151.080039947646	-769.292617204682
152.816592130953	-769.292617204682
154.553144314259	-769.292617204682
156.289696497565	-771.029169387989
158.026248680872	-771.029169387989
159.762800864178	-771.029169387989
161.499353047484	-772.765721571295
163.23590523079	-772.765721571295
164.972457414097	-772.765721571295
166.709009597403	-772.765721571295
168.445561780709	-774.502273754601
170.182113964016	-774.502273754601
171.918666147322	-774.502273754601
173.655218330628	-776.238825937907
175.391770513934	-776.238825937907
177.128322697241	-776.238825937907
178.864874880547	-776.238825937907
180.601427063853	-777.975378121214
182.337979247159	-777.975378121214
184.074531430466	-777.975378121214
185.811083613772	-777.975378121214
187.547635797078	-779.71193030452
189.284187980385	-779.71193030452
191.020740163691	-779.71193030452
192.757292346997	-779.71193030452
194.493844530303	-779.71193030452
196.23039671361	-779.71193030452
197.966948896916	-781.448482487826
199.703501080222	-781.448482487826
201.440053263529	-781.448482487826
203.176605446835	-781.448482487826
204.913157630141	-781.448482487826
206.649709813447	-781.448482487826
208.386261996754	-783.185034671133
210.12281418006	-783.185034671133
211.859366363366	-783.185034671133
213.595918546673	-783.185034671133
215.332470729979	-783.185034671133
217.069022913285	-783.185034671133
218.805575096591	-783.185034671133
220.542127279898	-783.185034671133
222.278679463204	-783.185034671133
224.01523164651	-783.185034671133
225.751783829816	-783.185034671133
227.488336013123	-783.185034671133
229.224888196429	-783.185034671133
230.961440379735	-783.185034671133
232.697992563042	-784.921586854439
234.434544746348	-784.921586854439
236.171096929654	-784.921586854439
237.90764911296	-784.921586854439
239.644201296267	-786.658139037745
241.380753479573	-786.658139037745
243.117305662879	-786.658139037745
244.853857846186	-786.658139037745
246.590410029492	-786.658139037745
248.326962212798	-786.658139037745
250.063514396104	-788.394691221051
251.800066579411	-788.394691221051
253.536618762717	-788.394691221051
255.273170946023	-788.394691221051
257.00972312933	-790.131243404358
258.746275312636	-790.131243404358
260.482827495942	-790.131243404358
262.219379679248	-790.131243404358
263.955931862555	-790.131243404358
265.692484045861	-790.131243404358
267.429036229167	-790.131243404358
269.165588412473	-790.131243404358
270.90214059578	-790.131243404358
272.638692779086	-790.131243404358
274.375244962392	-790.131243404358
276.111797145699	-790.131243404358
277.848349329005	-791.867795587664
279.584901512311	-791.867795587664
281.321453695617	-791.867795587664
283.058005878924	-791.867795587664
284.79455806223	-791.867795587664
286.531110245536	-793.60434777097
288.267662428843	-793.60434777097
290.004214612149	-793.60434777097
291.740766795455	-793.60434777097
293.477318978761	-793.60434777097
295.213871162068	-793.60434777097
296.950423345374	-793.60434777097
298.68697552868	-793.60434777097
300.423527711987	-793.60434777097
302.160079895293	-795.340899954277
303.896632078599	-795.340899954277
305.633184261905	-795.340899954277
307.369736445212	-795.340899954277
309.106288628518	-795.340899954277
310.842840811824	-797.077452137583
312.579392995131	-797.077452137583
314.315945178437	-797.077452137583
316.052497361743	-797.077452137583
317.789049545049	-797.077452137583
319.525601728356	-797.077452137583
321.262153911662	-797.077452137583
322.998706094968	-797.077452137583
324.735258278275	-797.077452137583
326.471810461581	-797.077452137583
328.208362644887	-797.077452137583
329.944914828193	-797.077452137583
331.6814670115	-797.077452137583
333.418019194806	-797.077452137583
335.154571378112	-797.077452137583
336.891123561418	-797.077452137583
338.627675744725	-797.077452137583
340.364227928031	-797.077452137583
342.100780111337	-797.077452137583
343.837332294644	-797.077452137583
345.57388447795	-797.077452137583
347.310436661256	-797.077452137583
349.046988844562	-797.077452137583
350.783541027869	-797.077452137583
352.520093211175	-797.077452137583
354.256645394481	-797.077452137583
355.993197577788	-797.077452137583
357.729749761094	-797.077452137583
359.4663019444	-797.077452137583
361.202854127706	-797.077452137583
362.939406311013	-797.077452137583
364.675958494319	-797.077452137583
366.412510677625	-797.077452137583
368.149062860932	-797.077452137583
369.885615044238	-797.077452137583
371.622167227544	-797.077452137583
373.35871941085	-797.077452137583
375.095271594157	-797.077452137583
376.831823777463	-797.077452137583
378.568375960769	-797.077452137583
380.304928144075	-798.814004320889
382.041480327382	-798.814004320889
383.778032510688	-798.814004320889
385.514584693994	-798.814004320889
387.251136877301	-798.814004320889
388.987689060607	-798.814004320889
390.724241243913	-798.814004320889
392.460793427219	-798.814004320889
394.197345610526	-798.814004320889
395.933897793832	-798.814004320889
397.670449977138	-798.814004320889
399.407002160445	-798.814004320889
401.143554343751	-798.814004320889
402.880106527057	-798.814004320889
404.616658710363	-798.814004320889
406.35321089367	-798.814004320889
408.089763076976	-798.814004320889
409.826315260282	-798.814004320889
411.562867443589	-798.814004320889
413.299419626895	-798.814004320889
415.035971810201	-798.814004320889
416.772523993507	-798.814004320889
418.509076176814	-798.814004320889
420.24562836012	-798.814004320889
421.982180543426	-798.814004320889
423.718732726732	-798.814004320889
425.455284910039	-798.814004320889
427.191837093345	-800.550556504195
428.928389276651	-800.550556504195
430.664941459958	-800.550556504195
432.401493643264	-800.550556504195
434.13804582657	-800.550556504195
435.874598009876	-800.550556504195
437.611150193183	-800.550556504195
439.347702376489	-800.550556504195
441.084254559795	-800.550556504195
442.820806743102	-800.550556504195
444.557358926408	-800.550556504195
446.293911109714	-800.550556504195
448.03046329302	-800.550556504195
449.767015476327	-800.550556504195
451.503567659633	-800.550556504195
453.240119842939	-800.550556504195
454.976672026246	-800.550556504195
456.713224209552	-800.550556504195
458.449776392858	-800.550556504195
460.186328576164	-800.550556504195
461.922880759471	-800.550556504195
463.659432942777	-800.550556504195
465.395985126083	-800.550556504195
467.132537309389	-800.550556504195
468.869089492696	-798.814004320889
470.605641676002	-798.814004320889
472.342193859308	-798.814004320889
474.078746042615	-798.814004320889
475.815298225921	-798.814004320889
477.551850409227	-797.077452137583
479.288402592533	-797.077452137583
481.02495477584	-797.077452137583
482.761506959146	-797.077452137583
484.498059142452	-797.077452137583
486.234611325759	-797.077452137583
487.971163509065	-797.077452137583
489.707715692371	-797.077452137583
491.444267875677	-797.077452137583
493.180820058984	-797.077452137583
494.91737224229	-797.077452137583
496.653924425596	-797.077452137583
498.390476608903	-797.077452137583
500.127028792209	-797.077452137583
501.863580975515	-797.077452137583
503.600133158821	-797.077452137583
505.336685342128	-797.077452137583
507.073237525434	-797.077452137583
508.80978970874	-797.077452137583
510.546341892047	-797.077452137583
512.282894075353	-797.077452137583
514.019446258659	-797.077452137583
515.755998441965	-795.340899954277
517.492550625272	-795.340899954277
519.229102808578	-795.340899954277
520.965654991884	-795.340899954277
522.70220717519	-795.340899954277
524.438759358497	-795.340899954277
526.175311541803	-795.340899954277
527.911863725109	-795.340899954277
529.648415908416	-795.340899954277
531.384968091722	-795.340899954277
533.121520275028	-795.340899954277
534.858072458334	-795.340899954277
536.594624641641	-795.340899954277
538.331176824947	-795.340899954277
540.067729008253	-795.340899954277
541.80428119156	-795.340899954277
543.540833374866	-795.340899954277
545.277385558172	-793.60434777097
547.013937741478	-793.60434777097
548.750489924785	-793.60434777097
550.487042108091	-793.60434777097
552.223594291397	-793.60434777097
553.960146474703	-793.60434777097
555.69669865801	-793.60434777097
557.433250841316	-793.60434777097
559.169803024622	-793.60434777097
560.906355207929	-793.60434777097
562.642907391235	-793.60434777097
564.379459574541	-793.60434777097
566.116011757847	-793.60434777097
567.852563941154	-793.60434777097
569.58911612446	-793.60434777097
571.325668307766	-793.60434777097
573.062220491073	-793.60434777097
574.798772674379	-793.60434777097
576.535324857685	-793.60434777097
578.271877040992	-793.60434777097
580.008429224298	-793.60434777097
581.744981407604	-793.60434777097
583.48153359091	-793.60434777097
585.218085774217	-793.60434777097
586.954637957523	-793.60434777097
588.691190140829	-791.867795587664
590.427742324135	-791.867795587664
592.164294507442	-791.867795587664
593.900846690748	-791.867795587664
595.637398874054	-791.867795587664
597.373951057361	-791.867795587664
599.110503240667	-791.867795587664
600.847055423973	-791.867795587664
602.583607607279	-790.131243404358
604.320159790586	-790.131243404358
606.056711973892	-790.131243404358
607.793264157198	-790.131243404358
609.529816340505	-790.131243404358
611.266368523811	-790.131243404358
613.002920707117	-790.131243404358
614.739472890423	-788.394691221051
616.47602507373	-788.394691221051
618.212577257036	-786.658139037745
619.949129440342	-786.658139037745
621.685681623649	-786.658139037745
623.422233806955	-786.658139037745
625.158785990261	-786.658139037745
626.895338173567	-786.658139037745
628.631890356874	-784.921586854439
630.36844254018	-784.921586854439
632.104994723486	-784.921586854439
633.841546906792	-784.921586854439
635.578099090099	-784.921586854439
637.314651273405	-783.185034671133
639.051203456711	-783.185034671133
640.787755640018	-783.185034671133
642.524307823324	-783.185034671133
644.26086000663	-783.185034671133
645.997412189936	-781.448482487826
647.733964373243	-781.448482487826
649.470516556549	-781.448482487826
651.207068739855	-779.71193030452
652.943620923162	-779.71193030452
654.680173106468	-779.71193030452
656.416725289774	-779.71193030452
658.15327747308	-779.71193030452
659.889829656387	-779.71193030452
661.626381839693	-779.71193030452
663.362934022999	-779.71193030452
665.099486206306	-779.71193030452
666.836038389612	-777.975378121214
668.572590572918	-777.975378121214
670.309142756224	-777.975378121214
672.045694939531	-777.975378121214
673.782247122837	-777.975378121214
675.518799306143	-776.238825937907
677.255351489449	-776.238825937907
678.991903672756	-776.238825937907
680.728455856062	-776.238825937907
682.465008039368	-776.238825937907
684.201560222675	-776.238825937907
685.938112405981	-776.238825937907
687.674664589287	-776.238825937907
689.411216772593	-776.238825937907
691.1477689559	-774.502273754601
692.884321139206	-774.502273754601
694.620873322512	-774.502273754601
696.357425505819	-774.502273754601
698.093977689125	-772.765721571295
699.830529872431	-772.765721571295
701.567082055737	-772.765721571295
703.303634239044	-772.765721571295
705.04018642235	-771.029169387989
706.776738605656	-771.029169387989
708.513290788963	-769.292617204682
710.249842972269	-769.292617204682
711.986395155575	-769.292617204682
713.722947338881	-769.292617204682
715.459499522188	-767.556065021376
717.196051705494	-767.556065021376
718.9326038888	-765.81951283807
720.669156072106	-765.81951283807
722.405708255413	-765.81951283807
724.142260438719	-765.81951283807
725.878812622025	-765.81951283807
727.615364805332	-765.81951283807
729.351916988638	-765.81951283807
731.088469171944	-765.81951283807
732.82502135525	-764.082960654763
734.561573538557	-764.082960654763
736.298125721863	-764.082960654763
738.034677905169	-764.082960654763
739.771230088476	-764.082960654763
741.507782271782	-764.082960654763
743.244334455088	-764.082960654763
744.980886638394	-764.082960654763
746.717438821701	-764.082960654763
748.453991005007	-764.082960654763
750.190543188313	-764.082960654763
751.92709537162	-764.082960654763
753.663647554926	-764.082960654763
755.400199738232	-764.082960654763
757.136751921538	-764.082960654763
758.873304104845	-762.346408471457
760.609856288151	-762.346408471457
762.346408471457	-762.346408471457
764.082960654763	-762.346408471457
765.81951283807	-762.346408471457
767.556065021376	-762.346408471457
769.292617204682	-762.346408471457
771.029169387989	-762.346408471457
772.765721571295	-762.346408471457
774.502273754601	-762.346408471457
776.238825937907	-762.346408471457
777.975378121214	-762.346408471457
779.71193030452	-762.346408471457
781.448482487826	-762.346408471457
783.185034671133	-760.609856288151
784.921586854439	-760.609856288151
786.658139037745	-760.609856288151
788.394691221051	-760.609856288151
790.131243404358	-758.873304104845
791.867795587664	-758.873304104845
793.60434777097	-758.873304104845
795.340899954277	-758.873304104845
797.077452137583	-758.873304104845
798.814004320889	-758.873304104845
800.550556504195	-757.136751921538
802.287108687502	-757.136751921538
804.023660870808	-757.136751921538
805.760213054114	-757.136751921538
807.496765237421	-755.400199738232
809.233317420727	-755.400199738232
810.969869604033	-755.400199738232
812.706421787339	-755.400199738232
814.442973970646	-755.400199738232
816.179526153952	-755.400199738232
817.916078337258	-753.663647554926
819.652630520564	-753.663647554926
821.389182703871	-751.92709537162
823.125734887177	-751.92709537162
824.862287070483	-751.92709537162
826.59883925379	-751.92709537162
828.335391437096	-751.92709537162
830.071943620402	-751.92709537162
831.808495803708	-750.190543188313
833.545047987015	-750.190543188313
835.281600170321	-750.190543188313
837.018152353627	-748.453991005007
838.754704536934	-748.453991005007
840.49125672024	-748.453991005007
842.227808903546	-748.453991005007
843.964361086852	-748.453991005007
845.700913270159	-748.453991005007
847.437465453465	-748.453991005007
849.174017636771	-748.453991005007
850.910569820078	-748.453991005007
852.647122003384	-748.453991005007
854.38367418669	-748.453991005007
856.120226369996	-748.453991005007
857.856778553303	-748.453991005007
859.593330736609	-746.717438821701
861.329882919915	-746.717438821701
863.066435103221	-746.717438821701
864.802987286528	-746.717438821701
866.539539469834	-746.717438821701
868.27609165314	-746.717438821701
870.012643836447	-746.717438821701
871.749196019753	-744.980886638394
873.485748203059	-744.980886638394
875.222300386365	-744.980886638394
876.958852569672	-744.980886638394
878.695404752978	-744.980886638394
880.431956936284	-744.980886638394
882.168509119591	-744.980886638394
883.905061302897	-743.244334455088
885.641613486203	-743.244334455088
887.378165669509	-741.507782271782
889.114717852816	-741.507782271782
890.851270036122	-741.507782271782
892.587822219428	-739.771230088476
894.324374402735	-739.771230088476
896.060926586041	-739.771230088476
897.797478769347	-738.034677905169
899.534030952653	-738.034677905169
901.27058313596	-738.034677905169
903.007135319266	-738.034677905169
904.743687502572	-738.034677905169
906.480239685878	-738.034677905169
908.216791869185	-738.034677905169
909.953344052491	-738.034677905169
911.689896235797	-738.034677905169
913.426448419104	-738.034677905169
915.16300060241	-736.298125721863
916.899552785716	-736.298125721863
918.636104969022	-736.298125721863
920.372657152329	-736.298125721863
922.109209335635	-734.561573538557
923.845761518941	-734.561573538557
925.582313702248	-734.561573538557
927.318865885554	-734.561573538557
929.05541806886	-734.561573538557
930.791970252166	-732.82502135525
932.528522435473	-732.82502135525
934.265074618779	-732.82502135525
936.001626802085	-731.088469171944
937.738178985392	-731.088469171944
939.474731168698	-731.088469171944
941.211283352004	-731.088469171944
942.94783553531	-731.088469171944
944.684387718617	-731.088469171944
946.420939901923	-731.088469171944
948.157492085229	-729.351916988638
949.894044268535	-729.351916988638
951.630596451842	-729.351916988638
953.367148635148	-729.351916988638
955.103700818454	-727.615364805332
956.840253001761	-727.615364805332
958.576805185067	-727.615364805332
960.313357368373	-727.615364805332
962.04990955168	-727.615364805332
963.786461734986	-725.878812622025
965.523013918292	-725.878812622025
967.259566101598	-724.142260438719
968.996118284905	-724.142260438719
970.732670468211	-724.142260438719
972.469222651517	-724.142260438719
974.205774834824	-724.142260438719
975.94232701813	-724.142260438719
977.678879201436	-722.405708255413
979.415431384742	-720.669156072106
981.151983568049	-720.669156072106
982.888535751355	-720.669156072106
984.625087934661	-720.669156072106
986.361640117967	-720.669156072106
988.098192301274	-718.9326038888
989.83474448458	-717.196051705494
991.571296667886	-717.196051705494
993.307848851192	-717.196051705494
995.044401034499	-717.196051705494
996.780953217805	-717.196051705494
998.517505401111	-715.459499522188
1000.25405758442	-715.459499522188
1001.99060976772	-713.722947338881
1003.72716195103	-713.722947338881
1005.46371413434	-713.722947338881
1007.20026631764	-713.722947338881
1008.93681850095	-713.722947338881
1010.67337068426	-711.986395155575
1012.40992286756	-711.986395155575
1014.14647505087	-711.986395155575
1015.88302723417	-711.986395155575
1017.61957941748	-711.986395155575
1019.35613160079	-710.249842972269
1021.09268378409	-710.249842972269
1022.8292359674	-710.249842972269
1024.56578815071	-710.249842972269
1026.30234033401	-710.249842972269
1028.03889251732	-708.513290788963
1029.77544470062	-708.513290788963
1031.51199688393	-708.513290788963
1033.24854906724	-706.776738605656
1034.98510125054	-706.776738605656
1036.72165343385	-706.776738605656
1038.45820561716	-705.04018642235
1040.19475780046	-705.04018642235
1041.93130998377	-703.303634239044
1043.66786216707	-703.303634239044
1045.40441435038	-703.303634239044
1047.14096653369	-701.567082055737
1048.87751871699	-699.830529872431
1050.6140709003	-699.830529872431
1052.35062308361	-699.830529872431
1054.08717526691	-699.830529872431
1055.82372745022	-698.093977689125
1057.56027963352	-696.357425505819
1059.29683181683	-696.357425505819
1061.03338400014	-696.357425505819
1062.76993618344	-694.620873322512
1064.50648836675	-694.620873322512
1066.24304055006	-692.884321139206
1067.97959273336	-692.884321139206
1069.71614491667	-692.884321139206
1071.45269709998	-692.884321139206
1073.18924928328	-691.1477689559
1074.92580146659	-691.1477689559
1076.66235364989	-689.411216772593
1078.3989058332	-689.411216772593
1080.13545801651	-687.674664589287
1081.87201019981	-687.674664589287
1083.60856238312	-685.938112405981
1085.34511456643	-685.938112405981
1087.08166674973	-685.938112405981
1088.81821893304	-684.201560222675
1090.55477111634	-682.465008039368
1092.29132329965	-682.465008039368
1094.02787548296	-680.728455856062
1095.76442766626	-678.991903672756
1097.50097984957	-678.991903672756
1099.23753203288	-678.991903672756
1100.97408421618	-677.255351489449
1102.71063639949	-675.518799306143
1104.44718858279	-675.518799306143
1106.1837407661	-675.518799306143
1107.92029294941	-673.782247122837
1109.65684513271	-672.045694939531
1111.39339731602	-672.045694939531
1113.12994949933	-670.309142756224
1114.86650168263	-668.572590572918
1116.60305386594	-668.572590572918
1118.33960604924	-666.836038389612
1120.07615823255	-666.836038389612
1121.81271041586	-665.099486206306
1123.54926259916	-663.362934022999
1125.28581478247	-661.626381839693
1127.02236696578	-661.626381839693
1128.75891914908	-659.889829656387
1128.75891914908	-658.15327747308
1130.49547133239	-656.416725289774
1132.23202351569	-656.416725289774
1133.968575699	-654.680173106468
1135.70512788231	-652.943620923162
1137.44168006561	-651.207068739855
1139.17823224892	-649.470516556549
1140.91478443223	-647.733964373243
1142.65133661553	-647.733964373243
1144.38788879884	-645.997412189936
1146.12444098215	-644.26086000663
1147.86099316545	-644.26086000663
1149.59754534876	-642.524307823324
1151.33409753206	-640.787755640018
1153.07064971537	-640.787755640018
1154.80720189868	-639.051203456711
1156.54375408198	-637.314651273405
1158.28030626529	-637.314651273405
1160.0168584486	-635.578099090099
1161.7534106319	-633.841546906792
1163.48996281521	-633.841546906792
1165.22651499851	-632.104994723486
1166.96306718182	-630.36844254018
1168.69961936513	-630.36844254018
1170.43617154843	-628.631890356874
1172.17272373174	-626.895338173567
1173.90927591505	-625.158785990261
1175.64582809835	-623.422233806955
1177.38238028166	-623.422233806955
1179.11893246496	-621.685681623649
1180.85548464827	-619.949129440342
1182.59203683158	-619.949129440342
1184.32858901488	-618.212577257036
1186.06514119819	-616.47602507373
1187.8016933815	-614.739472890423
1189.5382455648	-613.002920707117
1191.27479774811	-613.002920707117
1193.01134993141	-611.266368523811
1194.74790211472	-609.529816340505
1196.48445429803	-609.529816340505
1198.22100648133	-607.793264157198
1199.95755866464	-606.056711973892
1201.69411084795	-606.056711973892
1203.43066303125	-606.056711973892
1205.16721521456	-604.320159790586
1206.90376739787	-602.583607607279
1208.64031958117	-602.583607607279
1210.37687176448	-600.847055423973
1212.11342394778	-599.110503240667
1213.84997613109	-597.373951057361
1215.5865283144	-595.637398874054
1217.3230804977	-595.637398874054
1219.05963268101	-593.900846690748
1220.79618486432	-592.164294507442
1222.53273704762	-590.427742324135
1224.26928923093	-588.691190140829
1226.00584141423	-588.691190140829
1227.74239359754	-586.954637957523
1229.47894578085	-585.218085774217
1231.21549796415	-585.218085774217
1232.95205014746	-583.48153359091
1234.68860233077	-581.744981407604
1236.42515451407	-580.008429224298
1238.16170669738	-578.271877040992
1239.89825888068	-578.271877040992
1241.63481106399	-576.535324857685
1243.3713632473	-574.798772674379
1245.1079154306	-573.062220491073
1246.84446761391	-573.062220491073
1248.58101979722	-571.325668307766
1250.31757198052	-569.58911612446
1252.05412416383	-567.852563941154
1253.79067634713	-566.116011757847
1255.52722853044	-564.379459574541
1257.26378071375	-562.642907391235
1259.00033289705	-560.906355207929
1260.73688508036	-559.169803024622
1262.47343726367	-557.433250841316
1264.20998944697	-557.433250841316
1265.94654163028	-555.69669865801
1267.68309381358	-553.960146474703
1269.41964599689	-553.960146474703
1271.1561981802	-552.223594291397
1272.8927503635	-550.487042108091
1274.62930254681	-550.487042108091
1276.36585473012	-548.750489924785
1278.10240691342	-547.013937741478
1279.83895909673	-545.277385558172
1281.57551128004	-543.540833374866
1283.31206346334	-543.540833374866
1285.04861564665	-541.80428119156
1286.78516782995	-540.067729008253
1288.52172001326	-540.067729008253
1290.25827219657	-538.331176824947
1291.99482437987	-536.594624641641
1293.73137656318	-534.858072458334
1295.46792874649	-533.121520275028
1297.20448092979	-533.121520275028
1298.9410331131	-531.384968091722
1300.6775852964	-529.648415908416
1302.41413747971	-527.911863725109
1304.15068966302	-526.175311541803
1305.88724184632	-524.438759358497
1307.62379402963	-522.70220717519
1309.36034621294	-520.965654991884
1311.09689839624	-519.229102808578
1312.83345057955	-517.492550625272
1314.57000276285	-515.755998441965
1316.30655494616	-514.019446258659
1316.30655494616	-512.282894075353
1318.04310712947	-510.546341892047
1319.77965931277	-508.80978970874
1321.51621149608	-508.80978970874
1323.25276367939	-507.073237525434
1323.25276367939	-505.336685342128
1324.98931586269	-503.600133158821
1326.725868046	-501.863580975515
1326.725868046	-500.127028792209
1328.4624202293	-498.390476608903
1330.19897241261	-496.653924425596
1331.93552459592	-494.91737224229
1333.67207677922	-493.180820058984
1333.67207677922	-491.444267875677
1333.67207677922	-489.707715692371
1335.40862896253	-487.971163509065
1337.14518114584	-486.234611325759
1337.14518114584	-484.498059142452
1337.14518114584	-482.761506959146
1337.14518114584	-481.02495477584
1338.88173332914	-479.288402592533
1340.61828551245	-477.551850409227
1340.61828551245	-475.815298225921
1340.61828551245	-474.078746042615
1342.35483769575	-472.342193859308
1342.35483769575	-470.605641676002
1342.35483769575	-468.869089492696
1344.09138987906	-467.132537309389
1344.09138987906	-465.395985126083
1344.09138987906	-463.659432942777
1345.82794206237	-461.922880759471
1345.82794206237	-460.186328576164
1347.56449424567	-458.449776392858
1347.56449424567	-456.713224209552
1347.56449424567	-454.976672026246
1347.56449424567	-453.240119842939
1349.30104642898	-451.503567659633
1349.30104642898	-449.767015476327
1351.03759861229	-448.03046329302
1351.03759861229	-446.293911109714
1351.03759861229	-444.557358926408
1351.03759861229	-442.820806743102
1352.77415079559	-441.084254559795
1352.77415079559	-439.347702376489
1354.5107029789	-437.611150193183
1354.5107029789	-435.874598009876
1354.5107029789	-434.13804582657
1354.5107029789	-432.401493643264
1356.24725516221	-430.664941459958
1356.24725516221	-428.928389276651
1357.98380734551	-427.191837093345
1357.98380734551	-425.455284910039
1357.98380734551	-423.718732726732
1357.98380734551	-421.982180543426
1357.98380734551	-420.24562836012
1359.72035952882	-418.509076176814
1359.72035952882	-416.772523993507
1359.72035952882	-415.035971810201
1359.72035952882	-413.299419626895
1361.45691171212	-411.562867443589
1361.45691171212	-409.826315260282
1361.45691171212	-408.089763076976
1361.45691171212	-406.35321089367
1361.45691171212	-404.616658710363
1363.19346389543	-402.880106527057
1363.19346389543	-401.143554343751
1363.19346389543	-399.407002160445
1363.19346389543	-397.670449977138
1363.19346389543	-395.933897793832
1363.19346389543	-394.197345610526
1363.19346389543	-392.460793427219
1363.19346389543	-390.724241243913
1363.19346389543	-388.987689060607
1363.19346389543	-387.251136877301
1363.19346389543	-385.514584693994
1363.19346389543	-383.778032510688
1363.19346389543	-382.041480327382
1363.19346389543	-380.304928144075
1364.93001607874	-378.568375960769
1364.93001607874	-376.831823777463
1364.93001607874	-375.095271594157
1364.93001607874	-373.35871941085
1364.93001607874	-371.622167227544
1364.93001607874	-369.885615044238
1364.93001607874	-368.149062860932
1364.93001607874	-366.412510677625
1364.93001607874	-364.675958494319
1364.93001607874	-362.939406311013
1364.93001607874	-361.202854127706
1363.19346389543	-359.4663019444
1363.19346389543	-357.729749761094
1363.19346389543	-355.993197577788
1363.19346389543	-354.256645394481
1363.19346389543	-352.520093211175
1363.19346389543	-350.783541027869
1363.19346389543	-349.046988844562
1363.19346389543	-347.310436661256
1363.19346389543	-345.57388447795
1363.19346389543	-343.837332294644
1363.19346389543	-342.100780111337
1363.19346389543	-340.364227928031
1363.19346389543	-338.627675744725
1363.19346389543	-336.891123561418
1363.19346389543	-335.154571378112
1363.19346389543	-333.418019194806
1363.19346389543	-331.6814670115
1363.19346389543	-329.944914828193
1363.19346389543	-328.208362644887
1363.19346389543	-326.471810461581
1363.19346389543	-324.735258278275
1363.19346389543	-322.998706094968
1361.45691171212	-321.262153911662
1361.45691171212	-319.525601728356
1361.45691171212	-317.789049545049
1361.45691171212	-316.052497361743
1361.45691171212	-314.315945178437
1361.45691171212	-312.579392995131
1361.45691171212	-310.842840811824
1361.45691171212	-309.106288628518
1361.45691171212	-307.369736445212
1361.45691171212	-305.633184261905
1361.45691171212	-303.896632078599
1361.45691171212	-302.160079895293
1361.45691171212	-300.423527711987
1361.45691171212	-298.68697552868
1361.45691171212	-296.950423345374
1361.45691171212	-295.213871162068
1361.45691171212	-293.477318978761
1361.45691171212	-291.740766795455
1361.45691171212	-290.004214612149
1361.45691171212	-288.267662428843
1361.45691171212	-286.531110245536
1361.45691171212	-284.79455806223
1359.72035952882	-283.058005878924
1359.72035952882	-281.321453695617
1359.72035952882	-279.584901512311
1359.72035952882	-277.848349329005
1357.98380734551	-276.111797145699
1357.98380734551	-274.375244962392
1357.98380734551	-272.638692779086
1357.98380734551	-270.90214059578
1357.98380734551	-269.165588412473
1357.98380734551	-267.429036229167
1357.98380734551	-265.692484045861
1356.24725516221	-263.955931862555
1356.24725516221	-262.219379679248
1356.24725516221	-260.482827495942
1354.5107029789	-258.746275312636
1354.5107029789	-257.00972312933
1354.5107029789	-255.273170946023
1354.5107029789	-253.536618762717
1352.77415079559	-251.800066579411
1352.77415079559	-250.063514396104
1351.03759861229	-248.326962212798
1351.03759861229	-246.590410029492
1351.03759861229	-244.853857846186
1351.03759861229	-243.117305662879
1349.30104642898	-241.380753479573
1349.30104642898	-239.644201296267
1347.56449424567	-237.90764911296
1347.56449424567	-236.171096929654
1347.56449424567	-234.434544746348
1345.82794206237	-232.697992563042
1345.82794206237	-230.961440379735
1345.82794206237	-229.224888196429
1344.09138987906	-227.488336013123
1344.09138987906	-225.751783829816
1344.09138987906	-224.01523164651
1344.09138987906	-222.278679463204
1342.35483769575	-220.542127279898
1342.35483769575	-218.805575096591
1342.35483769575	-217.069022913285
1340.61828551245	-215.332470729979
1340.61828551245	-213.595918546673
1340.61828551245	-211.859366363366
1340.61828551245	-210.12281418006
1338.88173332914	-208.386261996754
1338.88173332914	-206.649709813447
1337.14518114584	-204.913157630141
1337.14518114584	-203.176605446835
1337.14518114584	-201.440053263529
1337.14518114584	-199.703501080222
1335.40862896253	-197.966948896916
1335.40862896253	-196.23039671361
1335.40862896253	-194.493844530303
1333.67207677922	-192.757292346997
1333.67207677922	-191.020740163691
1333.67207677922	-189.284187980385
1333.67207677922	-187.547635797078
1331.93552459592	-185.811083613772
1331.93552459592	-184.074531430466
1330.19897241261	-182.337979247159
1330.19897241261	-180.601427063853
1330.19897241261	-178.864874880547
1330.19897241261	-177.128322697241
1328.4624202293	-175.391770513934
1328.4624202293	-173.655218330628
1326.725868046	-171.918666147322
1326.725868046	-170.182113964016
1326.725868046	-168.445561780709
1324.98931586269	-166.709009597403
1323.25276367939	-164.972457414097
1323.25276367939	-163.23590523079
1321.51621149608	-161.499353047484
1321.51621149608	-159.762800864178
1321.51621149608	-158.026248680872
1319.77965931277	-156.289696497565
1319.77965931277	-154.553144314259
1319.77965931277	-152.816592130953
1318.04310712947	-151.080039947646
1316.30655494616	-149.34348776434
1314.57000276285	-147.606935581034
1314.57000276285	-145.870383397728
1312.83345057955	-144.133831214421
1311.09689839624	-142.397279031115
1309.36034621294	-140.660726847809
1309.36034621294	-138.924174664502
1309.36034621294	-137.187622481196
1307.62379402963	-135.45107029789
1305.88724184632	-133.714518114584
1305.88724184632	-131.977965931277
1304.15068966302	-130.241413747971
1302.41413747971	-128.504861564665
1302.41413747971	-126.768309381358
1300.6775852964	-125.031757198052
1298.9410331131	-123.295205014746
1298.9410331131	-121.55865283144
1297.20448092979	-119.822100648133
1295.46792874649	-118.085548464827
1293.73137656318	-116.348996281521
1293.73137656318	-114.612444098215
1291.99482437987	-112.875891914908
1290.25827219657	-111.139339731602
1288.52172001326	-109.402787548296
1288.52172001326	-107.666235364989
1286.78516782995	-105.929683181683
1285.04861564665	-104.193130998377
1283.31206346334	-102.456578815071
1281.57551128004	-100.720026631764
1279.83895909673	-98.983474448458
1279.83895909673	-97.2469222651517
1278.10240691342	-95.5103700818454
1276.36585473012	-93.7738178985391
1274.62930254681	-92.0372657152329
1274.62930254681	-90.3007135319266
1272.8927503635	-88.5641613486203
1271.1561981802	-86.827609165314
1269.41964599689	-85.0910569820078
1267.68309381358	-83.3545047987015
1267.68309381358	-81.6179526153952
1265.94654163028	-79.8814004320889
1264.20998944697	-78.1448482487826
1264.20998944697	-76.4082960654763
1262.47343726367	-74.6717438821701
1260.73688508036	-72.9351916988638
1260.73688508036	-71.1986395155575
1259.00033289705	-69.4620873322512
1257.26378071375	-67.7255351489449
1257.26378071375	-65.9889829656387
1255.52722853044	-64.2524307823324
1253.79067634713	-62.5158785990261
1252.05412416383	-60.7793264157198
1250.31757198052	-59.0427742324135
1248.58101979722	-57.3062220491073
1246.84446761391	-55.569669865801
1245.1079154306	-53.8331176824947
1243.3713632473	-52.0965654991884
1241.63481106399	-50.3600133158821
1239.89825888068	-48.6234611325759
1239.89825888068	-46.8869089492696
1238.16170669738	-45.1503567659633
1236.42515451407	-43.413804582657
1234.68860233077	-41.6772523993507
1232.95205014746	-39.9407002160445
1232.95205014746	-38.2041480327382
1231.21549796415	-36.4675958494319
1229.47894578085	-34.7310436661256
1227.74239359754	-32.9944914828193
1226.00584141423	-31.2579392995131
1224.26928923093	-29.5213871162068
1224.26928923093	-27.7848349329005
1222.53273704762	-26.0482827495942
1222.53273704762	-24.3117305662879
1220.79618486432	-22.5751783829816
1219.05963268101	-20.8386261996754
1217.3230804977	-19.1020740163691
1215.5865283144	-17.3655218330628
1213.84997613109	-15.6289696497565
1212.11342394778	-13.8924174664502
1210.37687176448	-12.155865283144
1208.64031958117	-12.155865283144
1206.90376739787	-10.4193130998377
1205.16721521456	-10.4193130998377
1203.43066303125	-8.6827609165314
1201.69411084795	-6.94620873322512
1199.95755866464	-5.20965654991884
1198.22100648133	-3.47310436661256
1196.48445429803	-1.73655218330628
1194.74790211472	0
1193.01134993141	1.73655218330628
1191.27479774811	3.47310436661256
1189.5382455648	5.20965654991884
1187.8016933815	6.94620873322512
1186.06514119819	8.6827609165314
1184.32858901488	10.4193130998377
1182.59203683158	12.155865283144
1180.85548464827	13.8924174664502
1179.11893246496	15.6289696497565
1177.38238028166	15.6289696497565
1175.64582809835	17.3655218330628
1173.90927591505	19.1020740163691
1173.90927591505	20.8386261996754
1172.17272373174	22.5751783829816
1170.43617154843	22.5751783829816
1168.69961936513	24.3117305662879
1166.96306718182	26.0482827495942
1165.22651499851	27.7848349329005
1163.48996281521	29.5213871162068
1161.7534106319	31.2579392995131
1160.0168584486	32.9944914828193
1158.28030626529	32.9944914828193
1156.54375408198	34.7310436661256
1154.80720189868	36.4675958494319
1153.07064971537	38.2041480327382
1151.33409753206	39.9407002160445
1149.59754534876	39.9407002160445
1147.86099316545	41.6772523993507
1146.12444098215	41.6772523993507
1144.38788879884	43.413804582657
1142.65133661553	43.413804582657
1140.91478443223	45.1503567659633
1139.17823224892	46.8869089492696
1137.44168006561	46.8869089492696
1135.70512788231	46.8869089492696
1133.968575699	48.6234611325759
1132.23202351569	50.3600133158821
1130.49547133239	50.3600133158821
1128.75891914908	52.0965654991884
1127.02236696578	53.8331176824947
1125.28581478247	53.8331176824947
1123.54926259916	53.8331176824947
1121.81271041586	55.569669865801
1120.07615823255	57.3062220491073
1118.33960604924	57.3062220491073
1116.60305386594	59.0427742324135
1114.86650168263	60.7793264157198
1113.12994949933	60.7793264157198
1111.39339731602	62.5158785990261
1109.65684513271	62.5158785990261
1107.92029294941	64.2524307823324
1106.1837407661	64.2524307823324
1104.44718858279	65.9889829656387
1102.71063639949	67.7255351489449
1100.97408421618	67.7255351489449
1099.23753203288	67.7255351489449
1097.50097984957	67.7255351489449
1095.76442766626	69.4620873322512
1094.02787548296	71.1986395155575
1092.29132329965	71.1986395155575
1090.55477111634	71.1986395155575
1088.81821893304	71.1986395155575
1087.08166674973	72.9351916988638
1085.34511456643	74.6717438821701
1083.60856238312	74.6717438821701
1081.87201019981	74.6717438821701
1080.13545801651	74.6717438821701
1078.3989058332	76.4082960654763
1076.66235364989	78.1448482487826
1074.92580146659	78.1448482487826
1073.18924928328	78.1448482487826
1071.45269709998	79.8814004320889
1069.71614491667	79.8814004320889
1067.97959273336	81.6179526153952
1066.24304055006	81.6179526153952
1064.50648836675	81.6179526153952
1062.76993618344	81.6179526153952
1061.03338400014	83.3545047987015
1059.29683181683	85.0910569820078
1057.56027963352	85.0910569820078
1055.82372745022	85.0910569820078
1054.08717526691	85.0910569820078
1052.35062308361	86.827609165314
1050.6140709003	86.827609165314
1048.87751871699	88.5641613486203
1047.14096653369	88.5641613486203
1045.40441435038	88.5641613486203
1043.66786216707	88.5641613486203
1041.93130998377	90.3007135319266
1040.19475780046	90.3007135319266
1038.45820561716	90.3007135319266
1036.72165343385	92.0372657152329
1034.98510125054	92.0372657152329
1033.24854906724	92.0372657152329
1031.51199688393	92.0372657152329
1029.77544470062	93.7738178985391
1028.03889251732	93.7738178985391
1026.30234033401	95.5103700818454
1024.56578815071	95.5103700818454
1022.8292359674	97.2469222651517
1021.09268378409	97.2469222651517
1019.35613160079	98.983474448458
1017.61957941748	98.983474448458
1015.88302723417	98.983474448458
1014.14647505087	98.983474448458
1012.40992286756	98.983474448458
1010.67337068426	100.720026631764
1008.93681850095	100.720026631764
1007.20026631764	100.720026631764
1005.46371413434	102.456578815071
1003.72716195103	102.456578815071
1001.99060976772	102.456578815071
1000.25405758442	102.456578815071
998.517505401111	102.456578815071
996.780953217805	104.193130998377
995.044401034499	104.193130998377
993.307848851192	104.193130998377
991.571296667886	105.929683181683
989.83474448458	105.929683181683
988.098192301274	105.929683181683
986.361640117967	105.929683181683
984.625087934661	105.929683181683
982.888535751355	107.666235364989
981.151983568049	107.666235364989
979.415431384742	107.666235364989
977.678879201436	109.402787548296
975.94232701813	109.402787548296
974.205774834824	109.402787548296
972.469222651517	109.402787548296
970.732670468211	109.402787548296
968.996118284905	111.139339731602
967.259566101598	112.875891914908
965.523013918292	112.875891914908
963.786461734986	112.875891914908
962.04990955168	112.875891914908
960.313357368373	114.612444098215
958.576805185067	114.612444098215
956.840253001761	116.348996281521
955.103700818454	116.348996281521
953.367148635148	116.348996281521
951.630596451842	116.348996281521
949.894044268535	118.085548464827
948.157492085229	118.085548464827
946.420939901923	118.085548464827
944.684387718617	118.085548464827
942.94783553531	118.085548464827
941.211283352004	119.822100648133
939.474731168698	119.822100648133
937.738178985392	119.822100648133
936.001626802085	119.822100648133
934.265074618779	119.822100648133
932.528522435473	121.55865283144
930.791970252166	121.55865283144
929.05541806886	123.295205014746
927.318865885554	123.295205014746
925.582313702248	123.295205014746
923.845761518941	123.295205014746
922.109209335635	123.295205014746
920.372657152329	123.295205014746
918.636104969022	123.295205014746
916.899552785716	125.031757198052
915.16300060241	125.031757198052
913.426448419104	125.031757198052
911.689896235797	126.768309381358
909.953344052491	126.768309381358
908.216791869185	126.768309381358
906.480239685878	126.768309381358
904.743687502572	126.768309381358
903.007135319266	126.768309381358
901.27058313596	128.504861564665
899.534030952653	128.504861564665
897.797478769347	128.504861564665
896.060926586041	128.504861564665
894.324374402735	130.241413747971
892.587822219428	130.241413747971
890.851270036122	130.241413747971
889.114717852816	130.241413747971
887.378165669509	130.241413747971
885.641613486203	130.241413747971
883.905061302897	130.241413747971
882.168509119591	130.241413747971
880.431956936284	131.977965931277
878.695404752978	131.977965931277
876.958852569672	131.977965931277
875.222300386365	131.977965931277
873.485748203059	131.977965931277
871.749196019753	131.977965931277
870.012643836447	131.977965931277
868.27609165314	133.714518114584
866.539539469834	133.714518114584
864.802987286528	133.714518114584
863.066435103221	133.714518114584
861.329882919915	133.714518114584
859.593330736609	133.714518114584
857.856778553303	133.714518114584
856.120226369996	135.45107029789
854.38367418669	135.45107029789
852.647122003384	135.45107029789
850.910569820078	135.45107029789
849.174017636771	135.45107029789
847.437465453465	137.187622481196
845.700913270159	137.187622481196
843.964361086852	137.187622481196
842.227808903546	137.187622481196
840.49125672024	137.187622481196
838.754704536934	137.187622481196
837.018152353627	137.187622481196
835.281600170321	138.924174664502
833.545047987015	138.924174664502
831.808495803708	138.924174664502
830.071943620402	140.660726847809
828.335391437096	140.660726847809
826.59883925379	140.660726847809
824.862287070483	140.660726847809
823.125734887177	140.660726847809
821.389182703871	140.660726847809
819.652630520564	140.660726847809
817.916078337258	140.660726847809
816.179526153952	142.397279031115
814.442973970646	142.397279031115
812.706421787339	142.397279031115
810.969869604033	142.397279031115
809.233317420727	142.397279031115
807.496765237421	142.397279031115
805.760213054114	142.397279031115
804.023660870808	142.397279031115
802.287108687502	142.397279031115
800.550556504195	144.133831214421
798.814004320889	144.133831214421
797.077452137583	144.133831214421
795.340899954277	144.133831214421
793.60434777097	144.133831214421
791.867795587664	144.133831214421
790.131243404358	144.133831214421
788.394691221051	144.133831214421
786.658139037745	144.133831214421
784.921586854439	144.133831214421
783.185034671133	144.133831214421
781.448482487826	144.133831214421
779.71193030452	144.133831214421
777.975378121214	144.133831214421
776.238825937907	144.133831214421
774.502273754601	144.133831214421
772.765721571295	144.133831214421
771.029169387989	144.133831214421
769.292617204682	144.133831214421
767.556065021376	144.133831214421
765.81951283807	144.133831214421
764.082960654763	144.133831214421
762.346408471457	144.133831214421
760.609856288151	144.133831214421
758.873304104845	144.133831214421
757.136751921538	144.133831214421
755.400199738232	144.133831214421
753.663647554926	144.133831214421
751.92709537162	144.133831214421
750.190543188313	144.133831214421
748.453991005007	144.133831214421
746.717438821701	144.133831214421
744.980886638394	144.133831214421
743.244334455088	144.133831214421
741.507782271782	144.133831214421
739.771230088476	144.133831214421
738.034677905169	144.133831214421
736.298125721863	144.133831214421
734.561573538557	144.133831214421
732.82502135525	144.133831214421
731.088469171944	144.133831214421
729.351916988638	144.133831214421
727.615364805332	144.133831214421
725.878812622025	144.133831214421
724.142260438719	144.133831214421
722.405708255413	144.133831214421
720.669156072106	144.133831214421
718.9326038888	144.133831214421
717.196051705494	144.133831214421
715.459499522188	144.133831214421
713.722947338881	144.133831214421
711.986395155575	144.133831214421
710.249842972269	144.133831214421
708.513290788963	144.133831214421
706.776738605656	144.133831214421
705.04018642235	144.133831214421
703.303634239044	144.133831214421
701.567082055737	144.133831214421
699.830529872431	144.133831214421
698.093977689125	144.133831214421
696.357425505819	144.133831214421
694.620873322512	144.133831214421
692.884321139206	144.133831214421
691.1477689559	145.870383397728
689.411216772593	145.870383397728
687.674664589287	145.870383397728
685.938112405981	145.870383397728
684.201560222675	145.870383397728
682.465008039368	145.870383397728
680.728455856062	145.870383397728
678.991903672756	145.870383397728
677.255351489449	144.133831214421
675.518799306143	144.133831214421
673.782247122837	144.133831214421
672.045694939531	144.133831214421
670.309142756224	144.133831214421
668.572590572918	144.133831214421
666.836038389612	144.133831214421
665.099486206306	144.133831214421
663.362934022999	144.133831214421
661.626381839693	144.133831214421
659.889829656387	144.133831214421
658.15327747308	144.133831214421
656.416725289774	144.133831214421
654.680173106468	144.133831214421
652.943620923162	144.133831214421
651.207068739855	144.133831214421
649.470516556549	144.133831214421
647.733964373243	144.133831214421
645.997412189936	144.133831214421
644.26086000663	144.133831214421
642.524307823324	144.133831214421
640.787755640018	144.133831214421
639.051203456711	144.133831214421
637.314651273405	144.133831214421
635.578099090099	144.133831214421
633.841546906792	144.133831214421
632.104994723486	144.133831214421
630.36844254018	144.133831214421
628.631890356874	144.133831214421
626.895338173567	144.133831214421
625.158785990261	144.133831214421
623.422233806955	144.133831214421
621.685681623649	144.133831214421
619.949129440342	144.133831214421
618.212577257036	144.133831214421
616.47602507373	144.133831214421
614.739472890423	144.133831214421
613.002920707117	144.133831214421
611.266368523811	144.133831214421
609.529816340505	144.133831214421
607.793264157198	144.133831214421
606.056711973892	144.133831214421
604.320159790586	144.133831214421
602.583607607279	144.133831214421
600.847055423973	142.397279031115
599.110503240667	142.397279031115
597.373951057361	142.397279031115
595.637398874054	142.397279031115
593.900846690748	142.397279031115
592.164294507442	142.397279031115
590.427742324135	142.397279031115
588.691190140829	142.397279031115
586.954637957523	142.397279031115
585.218085774217	140.660726847809
583.48153359091	140.660726847809
581.744981407604	140.660726847809
580.008429224298	140.660726847809
578.271877040992	140.660726847809
576.535324857685	140.660726847809
574.798772674379	140.660726847809
573.062220491073	140.660726847809
571.325668307766	140.660726847809
569.58911612446	140.660726847809
567.852563941154	140.660726847809
566.116011757847	140.660726847809
564.379459574541	140.660726847809
562.642907391235	140.660726847809
560.906355207929	140.660726847809
559.169803024622	140.660726847809
557.433250841316	140.660726847809
555.69669865801	140.660726847809
553.960146474703	140.660726847809
552.223594291397	140.660726847809
550.487042108091	140.660726847809
548.750489924785	140.660726847809
547.013937741478	140.660726847809
545.277385558172	140.660726847809
543.540833374866	140.660726847809
541.80428119156	140.660726847809
540.067729008253	140.660726847809
538.331176824947	140.660726847809
536.594624641641	140.660726847809
534.858072458334	140.660726847809
533.121520275028	140.660726847809
531.384968091722	140.660726847809
529.648415908416	140.660726847809
527.911863725109	140.660726847809
526.175311541803	140.660726847809
524.438759358497	140.660726847809
522.70220717519	138.924174664502
520.965654991884	138.924174664502
519.229102808578	138.924174664502
517.492550625272	137.187622481196
515.755998441965	137.187622481196
514.019446258659	137.187622481196
512.282894075353	137.187622481196
510.546341892047	137.187622481196
508.80978970874	137.187622481196
507.073237525434	137.187622481196
505.336685342128	137.187622481196
503.600133158821	137.187622481196
501.863580975515	137.187622481196
500.127028792209	135.45107029789
498.390476608903	135.45107029789
496.653924425596	135.45107029789
494.91737224229	135.45107029789
493.180820058984	133.714518114584
491.444267875677	133.714518114584
489.707715692371	133.714518114584
487.971163509065	133.714518114584
486.234611325759	133.714518114584
484.498059142452	133.714518114584
482.761506959146	133.714518114584
481.02495477584	131.977965931277
479.288402592533	131.977965931277
477.551850409227	131.977965931277
475.815298225921	131.977965931277
474.078746042615	131.977965931277
472.342193859308	130.241413747971
470.605641676002	130.241413747971
468.869089492696	130.241413747971
467.132537309389	130.241413747971
465.395985126083	128.504861564665
463.659432942777	128.504861564665
461.922880759471	128.504861564665
460.186328576164	126.768309381358
458.449776392858	126.768309381358
456.713224209552	126.768309381358
454.976672026246	126.768309381358
453.240119842939	126.768309381358
451.503567659633	126.768309381358
449.767015476327	126.768309381358
448.03046329302	126.768309381358
446.293911109714	125.031757198052
444.557358926408	125.031757198052
442.820806743102	125.031757198052
441.084254559795	125.031757198052
439.347702376489	125.031757198052
437.611150193183	125.031757198052
435.874598009876	125.031757198052
434.13804582657	125.031757198052
432.401493643264	125.031757198052
430.664941459958	125.031757198052
428.928389276651	125.031757198052
427.191837093345	125.031757198052
425.455284910039	125.031757198052
423.718732726732	125.031757198052
421.982180543426	125.031757198052
420.24562836012	125.031757198052
418.509076176814	125.031757198052
416.772523993507	125.031757198052
415.035971810201	125.031757198052
413.299419626895	125.031757198052
411.562867443589	125.031757198052
409.826315260282	125.031757198052
408.089763076976	125.031757198052
406.35321089367	125.031757198052
404.616658710363	123.295205014746
402.880106527057	123.295205014746
401.143554343751	123.295205014746
399.407002160445	123.295205014746
397.670449977138	123.295205014746
395.933897793832	123.295205014746
394.197345610526	123.295205014746
392.460793427219	121.55865283144
390.724241243913	121.55865283144
388.987689060607	121.55865283144
387.251136877301	121.55865283144
385.514584693994	121.55865283144
383.778032510688	119.822100648133
382.041480327382	119.822100648133
380.304928144075	119.822100648133
378.568375960769	119.822100648133
376.831823777463	118.085548464827
375.095271594157	118.085548464827
373.35871941085	118.085548464827
371.622167227544	116.348996281521
369.885615044238	116.348996281521
368.149062860932	116.348996281521
366.412510677625	116.348996281521
364.675958494319	116.348996281521
362.939406311013	114.612444098215
361.202854127706	114.612444098215
359.4663019444	114.612444098215
357.729749761094	114.612444098215
355.993197577788	114.612444098215
354.256645394481	114.612444098215
352.520093211175	112.875891914908
350.783541027869	112.875891914908
349.046988844562	112.875891914908
347.310436661256	112.875891914908
345.57388447795	112.875891914908
343.837332294644	111.139339731602
342.100780111337	111.139339731602
340.364227928031	111.139339731602
338.627675744725	111.139339731602
336.891123561418	111.139339731602
335.154571378112	109.402787548296
333.418019194806	109.402787548296
331.6814670115	107.666235364989
329.944914828193	105.929683181683
328.208362644887	105.929683181683
326.471810461581	105.929683181683
324.735258278275	105.929683181683
322.998706094968	104.193130998377
321.262153911662	102.456578815071
319.525601728356	102.456578815071
317.789049545049	102.456578815071
316.052497361743	102.456578815071
314.315945178437	102.456578815071
312.579392995131	100.720026631764
310.842840811824	100.720026631764
309.106288628518	100.720026631764
307.369736445212	98.983474448458
305.633184261905	98.983474448458
303.896632078599	98.983474448458
302.160079895293	98.983474448458
300.423527711987	98.983474448458
298.68697552868	98.983474448458
296.950423345374	98.983474448458
295.213871162068	98.983474448458
293.477318978761	98.983474448458
291.740766795455	98.983474448458
290.004214612149	98.983474448458
288.267662428843	98.983474448458
286.531110245536	98.983474448458
284.79455806223	98.983474448458
283.058005878924	98.983474448458
281.321453695617	98.983474448458
279.584901512311	97.2469222651517
277.848349329005	97.2469222651517
276.111797145699	97.2469222651517
274.375244962392	97.2469222651517
272.638692779086	95.5103700818454
270.90214059578	95.5103700818454
269.165588412473	93.7738178985391
267.429036229167	93.7738178985391
265.692484045861	92.0372657152329
263.955931862555	92.0372657152329
262.219379679248	90.3007135319266
260.482827495942	90.3007135319266
258.746275312636	88.5641613486203
257.00972312933	88.5641613486203
255.273170946023	88.5641613486203
253.536618762717	88.5641613486203
251.800066579411	88.5641613486203
250.063514396104	86.827609165314
248.326962212798	86.827609165314
246.590410029492	85.0910569820078
244.853857846186	85.0910569820078
243.117305662879	85.0910569820078
241.380753479573	85.0910569820078
239.644201296267	85.0910569820078
237.90764911296	85.0910569820078
236.171096929654	85.0910569820078
234.434544746348	85.0910569820078
232.697992563042	85.0910569820078
230.961440379735	85.0910569820078
229.224888196429	83.3545047987015
227.488336013123	83.3545047987015
225.751783829816	83.3545047987015
224.01523164651	83.3545047987015
222.278679463204	81.6179526153952
220.542127279898	81.6179526153952
218.805575096591	81.6179526153952
217.069022913285	81.6179526153952
215.332470729979	81.6179526153952
213.595918546673	81.6179526153952
211.859366363366	81.6179526153952
210.12281418006	79.8814004320889
208.386261996754	79.8814004320889
206.649709813447	79.8814004320889
204.913157630141	79.8814004320889
203.176605446835	79.8814004320889
201.440053263529	79.8814004320889
199.703501080222	78.1448482487826
197.966948896916	78.1448482487826
196.23039671361	78.1448482487826
194.493844530303	78.1448482487826
192.757292346997	78.1448482487826
191.020740163691	78.1448482487826
189.284187980385	76.4082960654763
187.547635797078	74.6717438821701
185.811083613772	74.6717438821701
184.074531430466	74.6717438821701
182.337979247159	74.6717438821701
180.601427063853	72.9351916988638
178.864874880547	71.1986395155575
177.128322697241	71.1986395155575
175.391770513934	71.1986395155575
173.655218330628	69.4620873322512
171.918666147322	67.7255351489449
170.182113964016	67.7255351489449
168.445561780709	67.7255351489449
166.709009597403	65.9889829656387
164.972457414097	65.9889829656387
163.23590523079	65.9889829656387
161.499353047484	64.2524307823324
159.762800864178	64.2524307823324
158.026248680872	64.2524307823324
156.289696497565	64.2524307823324
154.553144314259	64.2524307823324
152.816592130953	64.2524307823324
151.080039947646	64.2524307823324
149.34348776434	62.5158785990261
147.606935581034	62.5158785990261
145.870383397728	62.5158785990261
144.133831214421	62.5158785990261
142.397279031115	60.7793264157198
140.660726847809	60.7793264157198
138.924174664502	60.7793264157198
137.187622481196	59.0427742324135
135.45107029789	59.0427742324135
133.714518114584	59.0427742324135
131.977965931277	57.3062220491073
130.241413747971	57.3062220491073
128.504861564665	55.569669865801
126.768309381358	55.569669865801
125.031757198052	53.8331176824947
123.295205014746	53.8331176824947
121.55865283144	53.8331176824947
119.822100648133	53.8331176824947
118.085548464827	52.0965654991884
116.348996281521	52.0965654991884
114.612444098215	52.0965654991884
112.875891914908	52.0965654991884
111.139339731602	50.3600133158821
109.402787548296	50.3600133158821
107.666235364989	48.6234611325759
105.929683181683	46.8869089492696
104.193130998377	46.8869089492696
102.456578815071	45.1503567659633
100.720026631764	45.1503567659633
98.983474448458	43.413804582657
97.2469222651517	43.413804582657
95.5103700818454	43.413804582657
93.7738178985391	43.413804582657
92.0372657152329	43.413804582657
90.3007135319266	43.413804582657
88.5641613486203	41.6772523993507
86.827609165314	41.6772523993507
85.0910569820078	39.9407002160445
83.3545047987015	39.9407002160445
81.6179526153952	38.2041480327382
79.8814004320889	36.4675958494319
78.1448482487826	34.7310436661256
76.4082960654763	32.9944914828193
74.6717438821701	32.9944914828193
72.9351916988638	32.9944914828193
71.1986395155575	32.9944914828193
69.4620873322512	31.2579392995131
67.7255351489449	31.2579392995131
65.9889829656387	31.2579392995131
64.2524307823324	29.5213871162068
62.5158785990261	29.5213871162068
60.7793264157198	27.7848349329005
59.0427742324135	27.7848349329005
57.3062220491073	26.0482827495942
55.569669865801	24.3117305662879
53.8331176824947	22.5751783829816
52.0965654991884	22.5751783829816
50.3600133158821	20.8386261996754
48.6234611325759	19.1020740163691
46.8869089492696	17.3655218330628
45.1503567659633	17.3655218330628
43.413804582657	15.6289696497565
41.6772523993507	13.8924174664502
39.9407002160445	12.155865283144
38.2041480327382	10.4193130998377
36.4675958494319	8.6827609165314
34.7310436661256	6.94620873322512
32.9944914828193	5.20965654991884
31.2579392995131	3.47310436661256
29.5213871162068	1.73655218330628
27.7848349329005	0
26.0482827495942	-1.73655218330628
24.3117305662879	-3.47310436661256
22.5751783829816	-5.20965654991884
20.8386261996754	-5.20965654991884
19.1020740163691	-5.20965654991884
17.3655218330628	-5.20965654991884
15.6289696497565	-6.94620873322512
13.8924174664502	-6.94620873322512
12.155865283144	-6.94620873322512
10.4193130998377	-5.20965654991884
8.6827609165314	-5.20965654991884
6.94620873322512	-5.20965654991884
5.20965654991884	-5.20965654991884
3.47310436661256	-3.47310436661256
1.73655218330628	-1.73655218330628
0	0
