# Supplementary material for: Mechanics of Drosophila wing deployment
Source: Nat Commun. 2024 Dec 11;15:10577. doi: 10.1038/s41467-024-54527-0 (PMC11634967; doi:10.1038/s41467-024-54527-0)
Supplement: Supplementary file 18 — Source data [file 41467_2024_54527_MOESM18_ESM.zip › source_data/figS2b/figS2b_0059.txt]

x_um	y_um
-192.757292346997	-406.35321089367
-194.493844530303	-406.35321089367
-196.23039671361	-406.35321089367
-197.966948896916	-408.089763076976
-197.966948896916	-409.826315260282
-196.23039671361	-411.562867443589
-194.493844530303	-413.299419626895
-194.493844530303	-415.035971810201
-194.493844530303	-416.772523993507
-192.757292346997	-418.509076176814
-192.757292346997	-420.24562836012
-191.020740163691	-421.982180543426
-191.020740163691	-423.718732726732
-189.284187980385	-425.455284910039
-187.547635797078	-427.191837093345
-187.547635797078	-428.928389276651
-185.811083613772	-430.664941459958
-184.074531430466	-432.401493643264
-184.074531430466	-434.13804582657
-182.337979247159	-435.874598009876
-182.337979247159	-437.611150193183
-180.601427063853	-439.347702376489
-178.864874880547	-441.084254559795
-177.128322697241	-442.820806743102
-175.391770513934	-444.557358926408
-173.655218330628	-446.293911109714
-173.655218330628	-448.03046329302
-173.655218330628	-449.767015476327
-171.918666147322	-451.503567659633
-170.182113964016	-453.240119842939
-170.182113964016	-454.976672026246
-168.445561780709	-456.713224209552
-166.709009597403	-458.449776392858
-164.972457414097	-458.449776392858
-163.23590523079	-460.186328576164
-163.23590523079	-461.922880759471
-161.499353047484	-463.659432942777
-159.762800864178	-465.395985126083
-158.026248680872	-465.395985126083
-156.289696497565	-467.132537309389
-154.553144314259	-467.132537309389
-152.816592130953	-468.869089492696
-151.080039947646	-468.869089492696
-149.34348776434	-468.869089492696
-147.606935581034	-470.605641676002
-145.870383397728	-472.342193859308
-144.133831214421	-472.342193859308
-142.397279031115	-474.078746042615
-140.660726847809	-475.815298225921
-138.924174664502	-477.551850409227
-137.187622481196	-479.288402592533
-135.45107029789	-481.02495477584
-133.714518114584	-482.761506959146
-131.977965931277	-484.498059142452
-130.241413747971	-486.234611325759
-128.504861564665	-487.971163509065
-126.768309381358	-489.707715692371
-125.031757198052	-491.444267875677
-123.295205014746	-493.180820058984
-121.55865283144	-494.91737224229
-119.822100648133	-496.653924425596
-118.085548464827	-498.390476608903
-116.348996281521	-500.127028792209
-114.612444098215	-500.127028792209
-112.875891914908	-500.127028792209
-111.139339731602	-501.863580975515
-109.402787548296	-503.600133158821
-107.666235364989	-503.600133158821
-105.929683181683	-505.336685342128
-104.193130998377	-505.336685342128
-102.456578815071	-507.073237525434
-100.720026631764	-508.80978970874
-98.983474448458	-508.80978970874
-97.2469222651517	-508.80978970874
-95.5103700818454	-510.546341892047
-93.7738178985391	-510.546341892047
-92.0372657152329	-512.282894075353
-90.3007135319266	-514.019446258659
-88.5641613486203	-514.019446258659
-86.827609165314	-515.755998441965
-85.0910569820078	-517.492550625272
-83.3545047987015	-517.492550625272
-81.6179526153952	-517.492550625272
-79.8814004320889	-519.229102808578
-78.1448482487826	-520.965654991884
-76.4082960654763	-520.965654991884
-74.6717438821701	-520.965654991884
-72.9351916988638	-522.70220717519
-71.1986395155575	-524.438759358497
-69.4620873322512	-526.175311541803
-67.7255351489449	-526.175311541803
-65.9889829656387	-527.911863725109
-64.2524307823324	-527.911863725109
-62.5158785990261	-529.648415908416
-60.7793264157198	-531.384968091722
-59.0427742324135	-531.384968091722
-57.3062220491073	-531.384968091722
-55.569669865801	-531.384968091722
-53.8331176824947	-533.121520275028
-52.0965654991884	-534.858072458334
-50.3600133158821	-534.858072458334
-48.6234611325759	-534.858072458334
-46.8869089492696	-534.858072458334
-45.1503567659633	-536.594624641641
-43.413804582657	-536.594624641641
-41.6772523993507	-538.331176824947
-39.9407002160445	-538.331176824947
-38.2041480327382	-540.067729008253
-36.4675958494319	-541.80428119156
-34.7310436661256	-541.80428119156
-32.9944914828193	-541.80428119156
-31.2579392995131	-543.540833374866
-29.5213871162068	-543.540833374866
-27.7848349329005	-545.277385558172
-26.0482827495942	-545.277385558172
-24.3117305662879	-547.013937741478
-22.5751783829816	-548.750489924785
-20.8386261996754	-548.750489924785
-19.1020740163691	-550.487042108091
-17.3655218330628	-550.487042108091
-15.6289696497565	-552.223594291397
-13.8924174664502	-552.223594291397
-12.155865283144	-553.960146474703
-10.4193130998377	-553.960146474703
-8.6827609165314	-555.69669865801
-6.94620873322512	-557.433250841316
-5.20965654991884	-557.433250841316
-3.47310436661256	-559.169803024622
-1.73655218330628	-559.169803024622
0	-559.169803024622
1.73655218330628	-560.906355207929
3.47310436661256	-560.906355207929
5.20965654991884	-562.642907391235
6.94620873322512	-562.642907391235
8.6827609165314	-562.642907391235
10.4193130998377	-564.379459574541
12.155865283144	-566.116011757847
13.8924174664502	-566.116011757847
15.6289696497565	-566.116011757847
17.3655218330628	-567.852563941154
19.1020740163691	-569.58911612446
20.8386261996754	-569.58911612446
22.5751783829816	-569.58911612446
24.3117305662879	-571.325668307766
26.0482827495942	-573.062220491073
27.7848349329005	-573.062220491073
29.5213871162068	-574.798772674379
31.2579392995131	-576.535324857685
32.9944914828193	-576.535324857685
34.7310436661256	-578.271877040992
36.4675958494319	-580.008429224298
38.2041480327382	-580.008429224298
39.9407002160445	-580.008429224298
41.6772523993507	-581.744981407604
43.413804582657	-583.48153359091
45.1503567659633	-585.218085774217
46.8869089492696	-586.954637957523
48.6234611325759	-586.954637957523
50.3600133158821	-586.954637957523
52.0965654991884	-588.691190140829
53.8331176824947	-588.691190140829
55.569669865801	-590.427742324135
57.3062220491073	-590.427742324135
59.0427742324135	-592.164294507442
60.7793264157198	-592.164294507442
62.5158785990261	-593.900846690748
64.2524307823324	-593.900846690748
65.9889829656387	-593.900846690748
67.7255351489449	-595.637398874054
69.4620873322512	-597.373951057361
71.1986395155575	-597.373951057361
72.9351916988638	-597.373951057361
74.6717438821701	-597.373951057361
76.4082960654763	-599.110503240667
78.1448482487826	-599.110503240667
79.8814004320889	-600.847055423973
81.6179526153952	-600.847055423973
83.3545047987015	-600.847055423973
85.0910569820078	-600.847055423973
86.827609165314	-600.847055423973
88.5641613486203	-602.583607607279
90.3007135319266	-602.583607607279
92.0372657152329	-604.320159790586
93.7738178985391	-604.320159790586
95.5103700818454	-604.320159790586
97.2469222651517	-606.056711973892
98.983474448458	-606.056711973892
100.720026631764	-607.793264157198
102.456578815071	-607.793264157198
104.193130998377	-607.793264157198
105.929683181683	-609.529816340505
107.666235364989	-609.529816340505
109.402787548296	-609.529816340505
111.139339731602	-611.266368523811
112.875891914908	-611.266368523811
114.612444098215	-611.266368523811
116.348996281521	-613.002920707117
118.085548464827	-614.739472890423
119.822100648133	-614.739472890423
121.55865283144	-614.739472890423
123.295205014746	-614.739472890423
125.031757198052	-616.47602507373
126.768309381358	-616.47602507373
128.504861564665	-618.212577257036
130.241413747971	-618.212577257036
131.977965931277	-618.212577257036
133.714518114584	-618.212577257036
135.45107029789	-618.212577257036
137.187622481196	-619.949129440342
138.924174664502	-619.949129440342
140.660726847809	-619.949129440342
142.397279031115	-621.685681623649
144.133831214421	-621.685681623649
145.870383397728	-621.685681623649
147.606935581034	-621.685681623649
149.34348776434	-621.685681623649
151.080039947646	-621.685681623649
152.816592130953	-621.685681623649
154.553144314259	-621.685681623649
156.289696497565	-621.685681623649
158.026248680872	-621.685681623649
159.762800864178	-621.685681623649
161.499353047484	-621.685681623649
163.23590523079	-621.685681623649
164.972457414097	-621.685681623649
166.709009597403	-621.685681623649
168.445561780709	-621.685681623649
170.182113964016	-621.685681623649
171.918666147322	-621.685681623649
173.655218330628	-621.685681623649
175.391770513934	-621.685681623649
177.128322697241	-621.685681623649
178.864874880547	-621.685681623649
180.601427063853	-621.685681623649
182.337979247159	-621.685681623649
184.074531430466	-621.685681623649
185.811083613772	-619.949129440342
187.547635797078	-619.949129440342
189.284187980385	-619.949129440342
191.020740163691	-618.212577257036
192.757292346997	-618.212577257036
194.493844530303	-618.212577257036
196.23039671361	-618.212577257036
197.966948896916	-618.212577257036
199.703501080222	-618.212577257036
201.440053263529	-618.212577257036
203.176605446835	-616.47602507373
204.913157630141	-616.47602507373
206.649709813447	-614.739472890423
208.386261996754	-614.739472890423
210.12281418006	-614.739472890423
211.859366363366	-614.739472890423
213.595918546673	-613.002920707117
215.332470729979	-613.002920707117
217.069022913285	-613.002920707117
218.805575096591	-613.002920707117
220.542127279898	-613.002920707117
222.278679463204	-613.002920707117
224.01523164651	-611.266368523811
225.751783829816	-611.266368523811
227.488336013123	-611.266368523811
229.224888196429	-611.266368523811
230.961440379735	-611.266368523811
232.697992563042	-611.266368523811
234.434544746348	-611.266368523811
236.171096929654	-611.266368523811
237.90764911296	-611.266368523811
239.644201296267	-611.266368523811
241.380753479573	-611.266368523811
243.117305662879	-611.266368523811
244.853857846186	-611.266368523811
246.590410029492	-611.266368523811
248.326962212798	-611.266368523811
250.063514396104	-611.266368523811
251.800066579411	-611.266368523811
253.536618762717	-611.266368523811
255.273170946023	-611.266368523811
257.00972312933	-611.266368523811
258.746275312636	-611.266368523811
260.482827495942	-611.266368523811
262.219379679248	-611.266368523811
263.955931862555	-611.266368523811
265.692484045861	-611.266368523811
267.429036229167	-611.266368523811
269.165588412473	-611.266368523811
270.90214059578	-611.266368523811
272.638692779086	-611.266368523811
274.375244962392	-611.266368523811
276.111797145699	-611.266368523811
277.848349329005	-611.266368523811
279.584901512311	-611.266368523811
281.321453695617	-609.529816340505
283.058005878924	-609.529816340505
284.79455806223	-609.529816340505
286.531110245536	-609.529816340505
288.267662428843	-609.529816340505
290.004214612149	-609.529816340505
291.740766795455	-609.529816340505
293.477318978761	-609.529816340505
295.213871162068	-609.529816340505
296.950423345374	-611.266368523811
298.68697552868	-611.266368523811
300.423527711987	-611.266368523811
302.160079895293	-611.266368523811
303.896632078599	-611.266368523811
305.633184261905	-611.266368523811
307.369736445212	-611.266368523811
309.106288628518	-611.266368523811
310.842840811824	-611.266368523811
312.579392995131	-611.266368523811
314.315945178437	-611.266368523811
316.052497361743	-611.266368523811
317.789049545049	-613.002920707117
319.525601728356	-613.002920707117
321.262153911662	-614.739472890423
322.998706094968	-614.739472890423
324.735258278275	-614.739472890423
326.471810461581	-614.739472890423
328.208362644887	-616.47602507373
329.944914828193	-618.212577257036
331.6814670115	-618.212577257036
333.418019194806	-619.949129440342
335.154571378112	-619.949129440342
336.891123561418	-621.685681623649
338.627675744725	-621.685681623649
340.364227928031	-623.422233806955
342.100780111337	-625.158785990261
343.837332294644	-625.158785990261
345.57388447795	-626.895338173567
347.310436661256	-628.631890356874
349.046988844562	-628.631890356874
350.783541027869	-630.36844254018
352.520093211175	-630.36844254018
354.256645394481	-632.104994723486
355.993197577788	-633.841546906792
357.729749761094	-635.578099090099
359.4663019444	-637.314651273405
361.202854127706	-639.051203456711
362.939406311013	-639.051203456711
364.675958494319	-640.787755640018
364.675958494319	-642.524307823324
366.412510677625	-644.26086000663
366.412510677625	-645.997412189936
366.412510677625	-647.733964373243
366.412510677625	-649.470516556549
366.412510677625	-651.207068739855
366.412510677625	-652.943620923162
366.412510677625	-654.680173106468
366.412510677625	-656.416725289774
366.412510677625	-658.15327747308
366.412510677625	-659.889829656387
368.149062860932	-661.626381839693
368.149062860932	-663.362934022999
368.149062860932	-665.099486206306
368.149062860932	-666.836038389612
368.149062860932	-668.572590572918
368.149062860932	-670.309142756224
368.149062860932	-672.045694939531
368.149062860932	-673.782247122837
368.149062860932	-675.518799306143
368.149062860932	-677.255351489449
368.149062860932	-678.991903672756
368.149062860932	-680.728455856062
368.149062860932	-682.465008039368
368.149062860932	-684.201560222675
368.149062860932	-685.938112405981
368.149062860932	-687.674664589287
368.149062860932	-689.411216772593
368.149062860932	-691.1477689559
369.885615044238	-692.884321139206
369.885615044238	-694.620873322512
371.622167227544	-696.357425505819
371.622167227544	-698.093977689125
371.622167227544	-699.830529872431
371.622167227544	-701.567082055737
373.35871941085	-703.303634239044
375.095271594157	-705.04018642235
375.095271594157	-706.776738605656
375.095271594157	-708.513290788963
376.831823777463	-710.249842972269
378.568375960769	-711.986395155575
378.568375960769	-713.722947338881
378.568375960769	-715.459499522188
380.304928144075	-717.196051705494
380.304928144075	-718.9326038888
382.041480327382	-720.669156072106
382.041480327382	-722.405708255413
383.778032510688	-724.142260438719
385.514584693994	-725.878812622025
385.514584693994	-727.615364805332
387.251136877301	-729.351916988638
388.987689060607	-731.088469171944
388.987689060607	-732.82502135525
390.724241243913	-734.561573538557
390.724241243913	-736.298125721863
392.460793427219	-738.034677905169
392.460793427219	-739.771230088476
392.460793427219	-741.507782271782
394.197345610526	-743.244334455088
395.933897793832	-744.980886638394
395.933897793832	-746.717438821701
395.933897793832	-748.453991005007
397.670449977138	-750.190543188313
399.407002160445	-751.92709537162
401.143554343751	-753.663647554926
402.880106527057	-753.663647554926
404.616658710363	-753.663647554926
406.35321089367	-755.400199738232
408.089763076976	-755.400199738232
409.826315260282	-757.136751921538
411.562867443589	-757.136751921538
413.299419626895	-757.136751921538
415.035971810201	-757.136751921538
416.772523993507	-755.400199738232
418.509076176814	-755.400199738232
420.24562836012	-755.400199738232
421.982180543426	-755.400199738232
423.718732726732	-755.400199738232
425.455284910039	-755.400199738232
427.191837093345	-753.663647554926
428.928389276651	-753.663647554926
430.664941459958	-753.663647554926
432.401493643264	-751.92709537162
434.13804582657	-750.190543188313
435.874598009876	-750.190543188313
437.611150193183	-750.190543188313
439.347702376489	-750.190543188313
441.084254559795	-748.453991005007
442.820806743102	-746.717438821701
444.557358926408	-746.717438821701
446.293911109714	-746.717438821701
448.03046329302	-744.980886638394
449.767015476327	-743.244334455088
451.503567659633	-743.244334455088
453.240119842939	-743.244334455088
454.976672026246	-741.507782271782
456.713224209552	-739.771230088476
458.449776392858	-739.771230088476
460.186328576164	-738.034677905169
461.922880759471	-736.298125721863
463.659432942777	-736.298125721863
465.395985126083	-734.561573538557
467.132537309389	-732.82502135525
468.869089492696	-732.82502135525
470.605641676002	-732.82502135525
472.342193859308	-732.82502135525
474.078746042615	-732.82502135525
475.815298225921	-732.82502135525
477.551850409227	-731.088469171944
479.288402592533	-729.351916988638
481.02495477584	-729.351916988638
482.761506959146	-729.351916988638
484.498059142452	-729.351916988638
486.234611325759	-727.615364805332
487.971163509065	-727.615364805332
489.707715692371	-727.615364805332
491.444267875677	-727.615364805332
493.180820058984	-725.878812622025
494.91737224229	-725.878812622025
496.653924425596	-725.878812622025
498.390476608903	-725.878812622025
500.127028792209	-725.878812622025
501.863580975515	-724.142260438719
503.600133158821	-724.142260438719
505.336685342128	-722.405708255413
507.073237525434	-722.405708255413
508.80978970874	-722.405708255413
510.546341892047	-722.405708255413
512.282894075353	-722.405708255413
514.019446258659	-722.405708255413
515.755998441965	-722.405708255413
517.492550625272	-722.405708255413
519.229102808578	-722.405708255413
520.965654991884	-722.405708255413
522.70220717519	-722.405708255413
524.438759358497	-722.405708255413
526.175311541803	-722.405708255413
527.911863725109	-722.405708255413
529.648415908416	-720.669156072106
531.384968091722	-720.669156072106
533.121520275028	-720.669156072106
534.858072458334	-720.669156072106
536.594624641641	-720.669156072106
538.331176824947	-720.669156072106
540.067729008253	-720.669156072106
541.80428119156	-720.669156072106
543.540833374866	-720.669156072106
545.277385558172	-722.405708255413
547.013937741478	-722.405708255413
548.750489924785	-722.405708255413
550.487042108091	-722.405708255413
552.223594291397	-722.405708255413
553.960146474703	-722.405708255413
555.69669865801	-722.405708255413
557.433250841316	-722.405708255413
559.169803024622	-722.405708255413
560.906355207929	-722.405708255413
562.642907391235	-722.405708255413
564.379459574541	-722.405708255413
566.116011757847	-724.142260438719
567.852563941154	-724.142260438719
569.58911612446	-724.142260438719
571.325668307766	-724.142260438719
573.062220491073	-725.878812622025
574.798772674379	-725.878812622025
576.535324857685	-725.878812622025
578.271877040992	-725.878812622025
580.008429224298	-725.878812622025
581.744981407604	-725.878812622025
583.48153359091	-725.878812622025
585.218085774217	-725.878812622025
586.954637957523	-725.878812622025
588.691190140829	-727.615364805332
590.427742324135	-729.351916988638
592.164294507442	-729.351916988638
593.900846690748	-729.351916988638
595.637398874054	-729.351916988638
597.373951057361	-731.088469171944
599.110503240667	-732.82502135525
600.847055423973	-732.82502135525
602.583607607279	-732.82502135525
604.320159790586	-734.561573538557
606.056711973892	-734.561573538557
607.793264157198	-736.298125721863
609.529816340505	-736.298125721863
611.266368523811	-738.034677905169
613.002920707117	-738.034677905169
614.739472890423	-739.771230088476
616.47602507373	-739.771230088476
618.212577257036	-739.771230088476
619.949129440342	-739.771230088476
621.685681623649	-741.507782271782
623.422233806955	-743.244334455088
625.158785990261	-743.244334455088
626.895338173567	-744.980886638394
628.631890356874	-744.980886638394
630.36844254018	-744.980886638394
632.104994723486	-746.717438821701
633.841546906792	-746.717438821701
635.578099090099	-748.453991005007
637.314651273405	-750.190543188313
639.051203456711	-751.92709537162
640.787755640018	-753.663647554926
642.524307823324	-755.400199738232
644.26086000663	-757.136751921538
645.997412189936	-757.136751921538
647.733964373243	-757.136751921538
649.470516556549	-758.873304104845
651.207068739855	-760.609856288151
652.943620923162	-760.609856288151
654.680173106468	-760.609856288151
656.416725289774	-762.346408471457
658.15327747308	-764.082960654763
659.889829656387	-764.082960654763
661.626381839693	-764.082960654763
663.362934022999	-764.082960654763
665.099486206306	-765.81951283807
666.836038389612	-767.556065021376
668.572590572918	-767.556065021376
670.309142756224	-767.556065021376
672.045694939531	-767.556065021376
673.782247122837	-767.556065021376
675.518799306143	-769.292617204682
677.255351489449	-771.029169387989
678.991903672756	-771.029169387989
680.728455856062	-771.029169387989
682.465008039368	-771.029169387989
684.201560222675	-771.029169387989
685.938112405981	-771.029169387989
687.674664589287	-771.029169387989
689.411216772593	-771.029169387989
691.1477689559	-772.765721571295
692.884321139206	-772.765721571295
694.620873322512	-772.765721571295
696.357425505819	-772.765721571295
698.093977689125	-774.502273754601
699.830529872431	-774.502273754601
701.567082055737	-774.502273754601
703.303634239044	-774.502273754601
705.04018642235	-774.502273754601
706.776738605656	-774.502273754601
708.513290788963	-774.502273754601
710.249842972269	-774.502273754601
711.986395155575	-774.502273754601
713.722947338881	-774.502273754601
715.459499522188	-776.238825937907
717.196051705494	-776.238825937907
718.9326038888	-776.238825937907
720.669156072106	-776.238825937907
722.405708255413	-776.238825937907
724.142260438719	-776.238825937907
725.878812622025	-777.975378121214
727.615364805332	-777.975378121214
729.351916988638	-777.975378121214
731.088469171944	-777.975378121214
732.82502135525	-779.71193030452
734.561573538557	-779.71193030452
736.298125721863	-779.71193030452
738.034677905169	-779.71193030452
739.771230088476	-781.448482487826
741.507782271782	-781.448482487826
743.244334455088	-781.448482487826
744.980886638394	-781.448482487826
746.717438821701	-781.448482487826
748.453991005007	-781.448482487826
750.190543188313	-783.185034671133
751.92709537162	-783.185034671133
753.663647554926	-783.185034671133
755.400199738232	-783.185034671133
757.136751921538	-783.185034671133
758.873304104845	-783.185034671133
760.609856288151	-784.921586854439
762.346408471457	-784.921586854439
764.082960654763	-784.921586854439
765.81951283807	-784.921586854439
767.556065021376	-784.921586854439
769.292617204682	-784.921586854439
771.029169387989	-784.921586854439
772.765721571295	-784.921586854439
774.502273754601	-784.921586854439
776.238825937907	-784.921586854439
777.975378121214	-784.921586854439
779.71193030452	-783.185034671133
781.448482487826	-783.185034671133
783.185034671133	-783.185034671133
784.921586854439	-781.448482487826
786.658139037745	-781.448482487826
788.394691221051	-781.448482487826
790.131243404358	-781.448482487826
791.867795587664	-781.448482487826
793.60434777097	-781.448482487826
795.340899954277	-781.448482487826
797.077452137583	-779.71193030452
798.814004320889	-779.71193030452
800.550556504195	-779.71193030452
802.287108687502	-777.975378121214
804.023660870808	-777.975378121214
805.760213054114	-777.975378121214
807.496765237421	-777.975378121214
809.233317420727	-777.975378121214
810.969869604033	-777.975378121214
812.706421787339	-776.238825937907
814.442973970646	-776.238825937907
816.179526153952	-774.502273754601
817.916078337258	-774.502273754601
819.652630520564	-774.502273754601
821.389182703871	-772.765721571295
823.125734887177	-771.029169387989
824.862287070483	-771.029169387989
826.59883925379	-771.029169387989
828.335391437096	-769.292617204682
830.071943620402	-767.556065021376
831.808495803708	-767.556065021376
833.545047987015	-765.81951283807
835.281600170321	-764.082960654763
837.018152353627	-764.082960654763
838.754704536934	-762.346408471457
840.49125672024	-760.609856288151
842.227808903546	-758.873304104845
843.964361086852	-757.136751921538
845.700913270159	-757.136751921538
847.437465453465	-757.136751921538
849.174017636771	-755.400199738232
850.910569820078	-753.663647554926
852.647122003384	-751.92709537162
854.38367418669	-750.190543188313
856.120226369996	-750.190543188313
857.856778553303	-748.453991005007
859.593330736609	-746.717438821701
861.329882919915	-744.980886638394
863.066435103221	-743.244334455088
864.802987286528	-741.507782271782
864.802987286528	-739.771230088476
864.802987286528	-738.034677905169
864.802987286528	-736.298125721863
866.539539469834	-734.561573538557
868.27609165314	-732.82502135525
868.27609165314	-731.088469171944
870.012643836447	-729.351916988638
871.749196019753	-727.615364805332
871.749196019753	-725.878812622025
871.749196019753	-724.142260438719
871.749196019753	-722.405708255413
873.485748203059	-720.669156072106
873.485748203059	-718.9326038888
875.222300386365	-717.196051705494
875.222300386365	-715.459499522188
875.222300386365	-713.722947338881
875.222300386365	-711.986395155575
876.958852569672	-710.249842972269
876.958852569672	-708.513290788963
876.958852569672	-706.776738605656
876.958852569672	-705.04018642235
876.958852569672	-703.303634239044
876.958852569672	-701.567082055737
876.958852569672	-699.830529872431
875.222300386365	-698.093977689125
875.222300386365	-696.357425505819
875.222300386365	-694.620873322512
875.222300386365	-692.884321139206
875.222300386365	-691.1477689559
875.222300386365	-689.411216772593
875.222300386365	-687.674664589287
875.222300386365	-685.938112405981
875.222300386365	-684.201560222675
875.222300386365	-682.465008039368
875.222300386365	-680.728455856062
875.222300386365	-678.991903672756
875.222300386365	-677.255351489449
875.222300386365	-675.518799306143
875.222300386365	-673.782247122837
875.222300386365	-672.045694939531
875.222300386365	-670.309142756224
875.222300386365	-668.572590572918
875.222300386365	-666.836038389612
875.222300386365	-665.099486206306
876.958852569672	-663.362934022999
876.958852569672	-661.626381839693
876.958852569672	-659.889829656387
876.958852569672	-658.15327747308
876.958852569672	-656.416725289774
876.958852569672	-654.680173106468
876.958852569672	-652.943620923162
876.958852569672	-651.207068739855
876.958852569672	-649.470516556549
875.222300386365	-647.733964373243
875.222300386365	-645.997412189936
875.222300386365	-644.26086000663
875.222300386365	-642.524307823324
875.222300386365	-640.787755640018
875.222300386365	-639.051203456711
875.222300386365	-637.314651273405
875.222300386365	-635.578099090099
873.485748203059	-633.841546906792
873.485748203059	-632.104994723486
871.749196019753	-630.36844254018
871.749196019753	-628.631890356874
871.749196019753	-626.895338173567
871.749196019753	-625.158785990261
871.749196019753	-623.422233806955
871.749196019753	-621.685681623649
871.749196019753	-619.949129440342
871.749196019753	-618.212577257036
871.749196019753	-616.47602507373
870.012643836447	-614.739472890423
870.012643836447	-613.002920707117
870.012643836447	-611.266368523811
868.27609165314	-609.529816340505
868.27609165314	-607.793264157198
868.27609165314	-606.056711973892
868.27609165314	-604.320159790586
868.27609165314	-602.583607607279
866.539539469834	-600.847055423973
866.539539469834	-599.110503240667
866.539539469834	-597.373951057361
864.802987286528	-595.637398874054
864.802987286528	-593.900846690748
864.802987286528	-592.164294507442
864.802987286528	-590.427742324135
864.802987286528	-588.691190140829
864.802987286528	-586.954637957523
863.066435103221	-585.218085774217
863.066435103221	-583.48153359091
863.066435103221	-581.744981407604
863.066435103221	-580.008429224298
861.329882919915	-578.271877040992
861.329882919915	-576.535324857685
861.329882919915	-574.798772674379
861.329882919915	-573.062220491073
859.593330736609	-571.325668307766
859.593330736609	-569.58911612446
857.856778553303	-567.852563941154
857.856778553303	-566.116011757847
857.856778553303	-564.379459574541
857.856778553303	-562.642907391235
857.856778553303	-560.906355207929
857.856778553303	-559.169803024622
856.120226369996	-557.433250841316
856.120226369996	-555.69669865801
856.120226369996	-553.960146474703
856.120226369996	-552.223594291397
856.120226369996	-550.487042108091
856.120226369996	-548.750489924785
857.856778553303	-547.013937741478
857.856778553303	-545.277385558172
857.856778553303	-543.540833374866
857.856778553303	-541.80428119156
857.856778553303	-540.067729008253
856.120226369996	-538.331176824947
856.120226369996	-536.594624641641
856.120226369996	-534.858072458334
856.120226369996	-533.121520275028
854.38367418669	-531.384968091722
854.38367418669	-529.648415908416
854.38367418669	-527.911863725109
854.38367418669	-526.175311541803
854.38367418669	-524.438759358497
854.38367418669	-522.70220717519
854.38367418669	-520.965654991884
854.38367418669	-519.229102808578
854.38367418669	-517.492550625272
854.38367418669	-515.755998441965
852.647122003384	-514.019446258659
852.647122003384	-512.282894075353
852.647122003384	-510.546341892047
852.647122003384	-508.80978970874
850.910569820078	-507.073237525434
850.910569820078	-505.336685342128
850.910569820078	-503.600133158821
850.910569820078	-501.863580975515
850.910569820078	-500.127028792209
850.910569820078	-498.390476608903
849.174017636771	-496.653924425596
849.174017636771	-494.91737224229
847.437465453465	-493.180820058984
847.437465453465	-491.444267875677
847.437465453465	-489.707715692371
847.437465453465	-487.971163509065
847.437465453465	-486.234611325759
845.700913270159	-484.498059142452
845.700913270159	-482.761506959146
843.964361086852	-481.02495477584
843.964361086852	-479.288402592533
843.964361086852	-477.551850409227
842.227808903546	-475.815298225921
840.49125672024	-474.078746042615
840.49125672024	-472.342193859308
840.49125672024	-470.605641676002
840.49125672024	-468.869089492696
838.754704536934	-467.132537309389
837.018152353627	-465.395985126083
837.018152353627	-463.659432942777
837.018152353627	-461.922880759471
837.018152353627	-460.186328576164
835.281600170321	-458.449776392858
835.281600170321	-456.713224209552
835.281600170321	-454.976672026246
833.545047987015	-453.240119842939
833.545047987015	-451.503567659633
833.545047987015	-449.767015476327
833.545047987015	-448.03046329302
833.545047987015	-446.293911109714
831.808495803708	-444.557358926408
831.808495803708	-442.820806743102
831.808495803708	-441.084254559795
831.808495803708	-439.347702376489
831.808495803708	-437.611150193183
831.808495803708	-435.874598009876
831.808495803708	-434.13804582657
831.808495803708	-432.401493643264
831.808495803708	-430.664941459958
831.808495803708	-428.928389276651
833.545047987015	-427.191837093345
833.545047987015	-425.455284910039
833.545047987015	-423.718732726732
835.281600170321	-421.982180543426
835.281600170321	-420.24562836012
837.018152353627	-418.509076176814
837.018152353627	-416.772523993507
837.018152353627	-415.035971810201
837.018152353627	-413.299419626895
837.018152353627	-411.562867443589
837.018152353627	-409.826315260282
837.018152353627	-408.089763076976
837.018152353627	-406.35321089367
837.018152353627	-404.616658710363
837.018152353627	-402.880106527057
837.018152353627	-401.143554343751
837.018152353627	-399.407002160445
837.018152353627	-397.670449977138
837.018152353627	-395.933897793832
837.018152353627	-394.197345610526
835.281600170321	-392.460793427219
835.281600170321	-390.724241243913
835.281600170321	-388.987689060607
833.545047987015	-387.251136877301
833.545047987015	-385.514584693994
833.545047987015	-383.778032510688
833.545047987015	-382.041480327382
831.808495803708	-380.304928144075
831.808495803708	-378.568375960769
831.808495803708	-376.831823777463
830.071943620402	-375.095271594157
830.071943620402	-373.35871941085
830.071943620402	-371.622167227544
830.071943620402	-369.885615044238
830.071943620402	-368.149062860932
830.071943620402	-366.412510677625
830.071943620402	-364.675958494319
830.071943620402	-362.939406311013
828.335391437096	-361.202854127706
828.335391437096	-359.4663019444
826.59883925379	-357.729749761094
826.59883925379	-355.993197577788
826.59883925379	-354.256645394481
826.59883925379	-352.520093211175
826.59883925379	-350.783541027869
824.862287070483	-349.046988844562
823.125734887177	-347.310436661256
823.125734887177	-345.57388447795
823.125734887177	-343.837332294644
823.125734887177	-342.100780111337
823.125734887177	-340.364227928031
821.389182703871	-338.627675744725
819.652630520564	-336.891123561418
819.652630520564	-335.154571378112
819.652630520564	-333.418019194806
819.652630520564	-331.6814670115
819.652630520564	-329.944914828193
817.916078337258	-328.208362644887
817.916078337258	-326.471810461581
816.179526153952	-324.735258278275
816.179526153952	-322.998706094968
816.179526153952	-321.262153911662
816.179526153952	-319.525601728356
816.179526153952	-317.789049545049
816.179526153952	-316.052497361743
816.179526153952	-314.315945178437
816.179526153952	-312.579392995131
816.179526153952	-310.842840811824
816.179526153952	-309.106288628518
814.442973970646	-307.369736445212
814.442973970646	-305.633184261905
812.706421787339	-303.896632078599
812.706421787339	-302.160079895293
812.706421787339	-300.423527711987
812.706421787339	-298.68697552868
810.969869604033	-296.950423345374
809.233317420727	-295.213871162068
809.233317420727	-293.477318978761
809.233317420727	-291.740766795455
807.496765237421	-290.004214612149
805.760213054114	-288.267662428843
805.760213054114	-286.531110245536
805.760213054114	-284.79455806223
804.023660870808	-283.058005878924
802.287108687502	-281.321453695617
802.287108687502	-279.584901512311
802.287108687502	-277.848349329005
800.550556504195	-276.111797145699
798.814004320889	-274.375244962392
798.814004320889	-272.638692779086
797.077452137583	-270.90214059578
795.340899954277	-269.165588412473
795.340899954277	-267.429036229167
795.340899954277	-265.692484045861
793.60434777097	-263.955931862555
793.60434777097	-262.219379679248
791.867795587664	-260.482827495942
791.867795587664	-258.746275312636
791.867795587664	-257.00972312933
791.867795587664	-255.273170946023
790.131243404358	-253.536618762717
790.131243404358	-251.800066579411
788.394691221051	-250.063514396104
788.394691221051	-248.326962212798
788.394691221051	-246.590410029492
788.394691221051	-244.853857846186
786.658139037745	-243.117305662879
784.921586854439	-241.380753479573
783.185034671133	-239.644201296267
781.448482487826	-237.90764911296
781.448482487826	-236.171096929654
779.71193030452	-234.434544746348
777.975378121214	-232.697992563042
777.975378121214	-230.961440379735
776.238825937907	-229.224888196429
774.502273754601	-227.488336013123
774.502273754601	-225.751783829816
772.765721571295	-224.01523164651
771.029169387989	-222.278679463204
771.029169387989	-220.542127279898
769.292617204682	-218.805575096591
767.556065021376	-217.069022913285
765.81951283807	-215.332470729979
764.082960654763	-213.595918546673
762.346408471457	-211.859366363366
760.609856288151	-210.12281418006
758.873304104845	-208.386261996754
757.136751921538	-206.649709813447
757.136751921538	-204.913157630141
755.400199738232	-203.176605446835
753.663647554926	-201.440053263529
751.92709537162	-199.703501080222
750.190543188313	-197.966948896916
750.190543188313	-196.23039671361
748.453991005007	-194.493844530303
746.717438821701	-192.757292346997
744.980886638394	-191.020740163691
744.980886638394	-189.284187980385
743.244334455088	-187.547635797078
741.507782271782	-187.547635797078
739.771230088476	-185.811083613772
739.771230088476	-184.074531430466
738.034677905169	-182.337979247159
736.298125721863	-180.601427063853
736.298125721863	-178.864874880547
734.561573538557	-177.128322697241
732.82502135525	-177.128322697241
731.088469171944	-175.391770513934
729.351916988638	-173.655218330628
727.615364805332	-171.918666147322
725.878812622025	-171.918666147322
724.142260438719	-170.182113964016
724.142260438719	-168.445561780709
722.405708255413	-166.709009597403
720.669156072106	-166.709009597403
718.9326038888	-164.972457414097
718.9326038888	-163.23590523079
717.196051705494	-161.499353047484
715.459499522188	-159.762800864178
713.722947338881	-159.762800864178
711.986395155575	-158.026248680872
710.249842972269	-156.289696497565
708.513290788963	-156.289696497565
706.776738605656	-154.553144314259
705.04018642235	-152.816592130953
703.303634239044	-152.816592130953
701.567082055737	-151.080039947646
699.830529872431	-149.34348776434
698.093977689125	-149.34348776434
696.357425505819	-147.606935581034
694.620873322512	-145.870383397728
692.884321139206	-145.870383397728
691.1477689559	-144.133831214421
689.411216772593	-142.397279031115
687.674664589287	-142.397279031115
685.938112405981	-140.660726847809
684.201560222675	-140.660726847809
682.465008039368	-138.924174664502
680.728455856062	-137.187622481196
678.991903672756	-135.45107029789
677.255351489449	-135.45107029789
675.518799306143	-135.45107029789
673.782247122837	-133.714518114584
672.045694939531	-131.977965931277
670.309142756224	-130.241413747971
668.572590572918	-128.504861564665
666.836038389612	-128.504861564665
665.099486206306	-128.504861564665
663.362934022999	-128.504861564665
661.626381839693	-126.768309381358
659.889829656387	-125.031757198052
658.15327747308	-125.031757198052
656.416725289774	-123.295205014746
654.680173106468	-121.55865283144
652.943620923162	-119.822100648133
651.207068739855	-118.085548464827
649.470516556549	-118.085548464827
647.733964373243	-116.348996281521
645.997412189936	-114.612444098215
644.26086000663	-114.612444098215
642.524307823324	-114.612444098215
640.787755640018	-112.875891914908
639.051203456711	-111.139339731602
637.314651273405	-111.139339731602
635.578099090099	-111.139339731602
633.841546906792	-109.402787548296
632.104994723486	-107.666235364989
630.36844254018	-107.666235364989
628.631890356874	-105.929683181683
626.895338173567	-105.929683181683
625.158785990261	-105.929683181683
623.422233806955	-104.193130998377
621.685681623649	-104.193130998377
619.949129440342	-102.456578815071
618.212577257036	-102.456578815071
616.47602507373	-100.720026631764
614.739472890423	-100.720026631764
613.002920707117	-100.720026631764
611.266368523811	-98.983474448458
609.529816340505	-97.2469222651517
607.793264157198	-97.2469222651517
606.056711973892	-95.5103700818454
604.320159790586	-93.7738178985391
602.583607607279	-93.7738178985391
600.847055423973	-93.7738178985391
599.110503240667	-93.7738178985391
597.373951057361	-92.0372657152329
595.637398874054	-90.3007135319266
593.900846690748	-90.3007135319266
592.164294507442	-90.3007135319266
590.427742324135	-88.5641613486203
588.691190140829	-86.827609165314
586.954637957523	-85.0910569820078
585.218085774217	-85.0910569820078
583.48153359091	-85.0910569820078
581.744981407604	-83.3545047987015
580.008429224298	-81.6179526153952
578.271877040992	-79.8814004320889
576.535324857685	-79.8814004320889
574.798772674379	-79.8814004320889
573.062220491073	-79.8814004320889
571.325668307766	-78.1448482487826
569.58911612446	-78.1448482487826
567.852563941154	-76.4082960654763
566.116011757847	-76.4082960654763
564.379459574541	-76.4082960654763
562.642907391235	-76.4082960654763
560.906355207929	-74.6717438821701
559.169803024622	-74.6717438821701
557.433250841316	-72.9351916988638
555.69669865801	-72.9351916988638
553.960146474703	-71.1986395155575
552.223594291397	-71.1986395155575
550.487042108091	-69.4620873322512
548.750489924785	-69.4620873322512
547.013937741478	-69.4620873322512
545.277385558172	-69.4620873322512
543.540833374866	-67.7255351489449
541.80428119156	-65.9889829656387
540.067729008253	-65.9889829656387
538.331176824947	-65.9889829656387
536.594624641641	-65.9889829656387
534.858072458334	-64.2524307823324
533.121520275028	-64.2524307823324
531.384968091722	-62.5158785990261
529.648415908416	-62.5158785990261
527.911863725109	-62.5158785990261
526.175311541803	-62.5158785990261
524.438759358497	-60.7793264157198
522.70220717519	-60.7793264157198
520.965654991884	-60.7793264157198
519.229102808578	-59.0427742324135
517.492550625272	-59.0427742324135
515.755998441965	-59.0427742324135
514.019446258659	-59.0427742324135
512.282894075353	-57.3062220491073
510.546341892047	-55.569669865801
508.80978970874	-55.569669865801
507.073237525434	-55.569669865801
505.336685342128	-55.569669865801
503.600133158821	-55.569669865801
501.863580975515	-53.8331176824947
500.127028792209	-52.0965654991884
498.390476608903	-52.0965654991884
496.653924425596	-52.0965654991884
494.91737224229	-50.3600133158821
493.180820058984	-50.3600133158821
491.444267875677	-50.3600133158821
489.707715692371	-50.3600133158821
487.971163509065	-48.6234611325759
486.234611325759	-48.6234611325759
484.498059142452	-46.8869089492696
482.761506959146	-46.8869089492696
481.02495477584	-45.1503567659633
479.288402592533	-45.1503567659633
477.551850409227	-43.413804582657
475.815298225921	-43.413804582657
474.078746042615	-41.6772523993507
472.342193859308	-41.6772523993507
470.605641676002	-41.6772523993507
468.869089492696	-41.6772523993507
467.132537309389	-39.9407002160445
465.395985126083	-39.9407002160445
463.659432942777	-38.2041480327382
461.922880759471	-38.2041480327382
460.186328576164	-38.2041480327382
458.449776392858	-36.4675958494319
456.713224209552	-36.4675958494319
454.976672026246	-34.7310436661256
453.240119842939	-34.7310436661256
451.503567659633	-34.7310436661256
449.767015476327	-34.7310436661256
448.03046329302	-32.9944914828193
446.293911109714	-31.2579392995131
444.557358926408	-31.2579392995131
442.820806743102	-31.2579392995131
441.084254559795	-31.2579392995131
439.347702376489	-31.2579392995131
437.611150193183	-31.2579392995131
435.874598009876	-29.5213871162068
434.13804582657	-29.5213871162068
432.401493643264	-29.5213871162068
430.664941459958	-29.5213871162068
428.928389276651	-27.7848349329005
427.191837093345	-27.7848349329005
425.455284910039	-27.7848349329005
423.718732726732	-27.7848349329005
421.982180543426	-27.7848349329005
420.24562836012	-26.0482827495942
418.509076176814	-24.3117305662879
416.772523993507	-24.3117305662879
415.035971810201	-24.3117305662879
413.299419626895	-24.3117305662879
411.562867443589	-22.5751783829816
409.826315260282	-22.5751783829816
408.089763076976	-20.8386261996754
406.35321089367	-20.8386261996754
404.616658710363	-20.8386261996754
402.880106527057	-20.8386261996754
401.143554343751	-20.8386261996754
399.407002160445	-20.8386261996754
397.670449977138	-19.1020740163691
395.933897793832	-19.1020740163691
394.197345610526	-17.3655218330628
392.460793427219	-17.3655218330628
390.724241243913	-15.6289696497565
388.987689060607	-15.6289696497565
387.251136877301	-15.6289696497565
385.514584693994	-15.6289696497565
383.778032510688	-13.8924174664502
382.041480327382	-13.8924174664502
380.304928144075	-13.8924174664502
378.568375960769	-13.8924174664502
376.831823777463	-13.8924174664502
375.095271594157	-13.8924174664502
373.35871941085	-15.6289696497565
371.622167227544	-15.6289696497565
369.885615044238	-15.6289696497565
368.149062860932	-15.6289696497565
366.412510677625	-15.6289696497565
364.675958494319	-15.6289696497565
362.939406311013	-15.6289696497565
361.202854127706	-15.6289696497565
359.4663019444	-15.6289696497565
357.729749761094	-15.6289696497565
355.993197577788	-13.8924174664502
354.256645394481	-13.8924174664502
352.520093211175	-13.8924174664502
350.783541027869	-13.8924174664502
349.046988844562	-15.6289696497565
347.310436661256	-15.6289696497565
345.57388447795	-15.6289696497565
343.837332294644	-15.6289696497565
342.100780111337	-13.8924174664502
340.364227928031	-13.8924174664502
338.627675744725	-13.8924174664502
336.891123561418	-15.6289696497565
335.154571378112	-15.6289696497565
333.418019194806	-15.6289696497565
331.6814670115	-15.6289696497565
329.944914828193	-17.3655218330628
328.208362644887	-17.3655218330628
326.471810461581	-17.3655218330628
324.735258278275	-17.3655218330628
322.998706094968	-17.3655218330628
321.262153911662	-17.3655218330628
319.525601728356	-17.3655218330628
317.789049545049	-17.3655218330628
316.052497361743	-17.3655218330628
314.315945178437	-17.3655218330628
312.579392995131	-17.3655218330628
310.842840811824	-17.3655218330628
309.106288628518	-17.3655218330628
307.369736445212	-17.3655218330628
305.633184261905	-17.3655218330628
303.896632078599	-17.3655218330628
302.160079895293	-17.3655218330628
300.423527711987	-17.3655218330628
298.68697552868	-17.3655218330628
296.950423345374	-17.3655218330628
295.213871162068	-17.3655218330628
293.477318978761	-17.3655218330628
291.740766795455	-17.3655218330628
290.004214612149	-17.3655218330628
288.267662428843	-17.3655218330628
286.531110245536	-17.3655218330628
284.79455806223	-17.3655218330628
283.058005878924	-17.3655218330628
281.321453695617	-17.3655218330628
279.584901512311	-17.3655218330628
277.848349329005	-17.3655218330628
276.111797145699	-17.3655218330628
274.375244962392	-17.3655218330628
272.638692779086	-19.1020740163691
270.90214059578	-19.1020740163691
269.165588412473	-17.3655218330628
267.429036229167	-17.3655218330628
265.692484045861	-17.3655218330628
263.955931862555	-17.3655218330628
262.219379679248	-17.3655218330628
260.482827495942	-17.3655218330628
258.746275312636	-17.3655218330628
257.00972312933	-17.3655218330628
255.273170946023	-15.6289696497565
253.536618762717	-15.6289696497565
251.800066579411	-15.6289696497565
250.063514396104	-15.6289696497565
248.326962212798	-13.8924174664502
246.590410029492	-13.8924174664502
244.853857846186	-13.8924174664502
243.117305662879	-13.8924174664502
241.380753479573	-13.8924174664502
239.644201296267	-13.8924174664502
237.90764911296	-13.8924174664502
236.171096929654	-13.8924174664502
234.434544746348	-13.8924174664502
232.697992563042	-12.155865283144
230.961440379735	-12.155865283144
229.224888196429	-12.155865283144
227.488336013123	-10.4193130998377
225.751783829816	-10.4193130998377
224.01523164651	-10.4193130998377
222.278679463204	-10.4193130998377
220.542127279898	-10.4193130998377
218.805575096591	-8.6827609165314
217.069022913285	-6.94620873322512
215.332470729979	-5.20965654991884
213.595918546673	-3.47310436661256
211.859366363366	-3.47310436661256
210.12281418006	-1.73655218330628
208.386261996754	-1.73655218330628
206.649709813447	0
204.913157630141	0
203.176605446835	0
201.440053263529	1.73655218330628
199.703501080222	1.73655218330628
197.966948896916	0
196.23039671361	0
194.493844530303	0
192.757292346997	0
191.020740163691	1.73655218330628
189.284187980385	1.73655218330628
187.547635797078	1.73655218330628
185.811083613772	0
184.074531430466	0
182.337979247159	0
180.601427063853	0
178.864874880547	1.73655218330628
177.128322697241	1.73655218330628
175.391770513934	1.73655218330628
173.655218330628	1.73655218330628
171.918666147322	1.73655218330628
170.182113964016	1.73655218330628
168.445561780709	3.47310436661256
166.709009597403	3.47310436661256
164.972457414097	3.47310436661256
163.23590523079	3.47310436661256
161.499353047484	3.47310436661256
159.762800864178	3.47310436661256
158.026248680872	5.20965654991884
156.289696497565	5.20965654991884
154.553144314259	5.20965654991884
152.816592130953	5.20965654991884
151.080039947646	6.94620873322512
149.34348776434	6.94620873322512
147.606935581034	6.94620873322512
145.870383397728	6.94620873322512
144.133831214421	8.6827609165314
142.397279031115	8.6827609165314
140.660726847809	10.4193130998377
138.924174664502	10.4193130998377
137.187622481196	10.4193130998377
135.45107029789	10.4193130998377
133.714518114584	10.4193130998377
131.977965931277	10.4193130998377
130.241413747971	10.4193130998377
128.504861564665	10.4193130998377
126.768309381358	12.155865283144
125.031757198052	12.155865283144
123.295205014746	13.8924174664502
121.55865283144	13.8924174664502
119.822100648133	13.8924174664502
118.085548464827	13.8924174664502
116.348996281521	12.155865283144
114.612444098215	12.155865283144
112.875891914908	12.155865283144
111.139339731602	12.155865283144
109.402787548296	12.155865283144
107.666235364989	12.155865283144
105.929683181683	10.4193130998377
104.193130998377	10.4193130998377
102.456578815071	10.4193130998377
100.720026631764	10.4193130998377
98.983474448458	10.4193130998377
97.2469222651517	10.4193130998377
95.5103700818454	10.4193130998377
93.7738178985391	10.4193130998377
92.0372657152329	10.4193130998377
90.3007135319266	10.4193130998377
88.5641613486203	10.4193130998377
86.827609165314	10.4193130998377
85.0910569820078	12.155865283144
83.3545047987015	13.8924174664502
81.6179526153952	13.8924174664502
79.8814004320889	13.8924174664502
78.1448482487826	15.6289696497565
76.4082960654763	15.6289696497565
74.6717438821701	15.6289696497565
72.9351916988638	15.6289696497565
71.1986395155575	13.8924174664502
69.4620873322512	13.8924174664502
67.7255351489449	13.8924174664502
65.9889829656387	13.8924174664502
64.2524307823324	13.8924174664502
62.5158785990261	13.8924174664502
60.7793264157198	13.8924174664502
59.0427742324135	13.8924174664502
57.3062220491073	13.8924174664502
55.569669865801	13.8924174664502
53.8331176824947	13.8924174664502
52.0965654991884	13.8924174664502
50.3600133158821	12.155865283144
48.6234611325759	12.155865283144
46.8869089492696	10.4193130998377
45.1503567659633	10.4193130998377
43.413804582657	10.4193130998377
41.6772523993507	8.6827609165314
39.9407002160445	6.94620873322512
38.2041480327382	5.20965654991884
36.4675958494319	3.47310436661256
34.7310436661256	3.47310436661256
32.9944914828193	1.73655218330628
31.2579392995131	0
29.5213871162068	0
27.7848349329005	-1.73655218330628
26.0482827495942	-3.47310436661256
24.3117305662879	-3.47310436661256
22.5751783829816	-3.47310436661256
20.8386261996754	-3.47310436661256
19.1020740163691	-3.47310436661256
17.3655218330628	-5.20965654991884
15.6289696497565	-5.20965654991884
13.8924174664502	-5.20965654991884
12.155865283144	-3.47310436661256
10.4193130998377	-3.47310436661256
8.6827609165314	-3.47310436661256
6.94620873322512	-3.47310436661256
5.20965654991884	-1.73655218330628
3.47310436661256	-1.73655218330628
1.73655218330628	0
0	0
