# Supplementary material for: Mechanics of Drosophila wing deployment
Source: Nat Commun. 2024 Dec 11;15:10577. doi: 10.1038/s41467-024-54527-0 (PMC11634967; doi:10.1038/s41467-024-54527-0)
Supplement: Supplementary file 18 — Source data [file 41467_2024_54527_MOESM18_ESM.zip › source_data/figS2b/figS2b_0065.txt]

x_um	y_um
-182.337979247159	-427.191837093345
-182.337979247159	-428.928389276651
-182.337979247159	-430.664941459958
-182.337979247159	-432.401493643264
-182.337979247159	-434.13804582657
-182.337979247159	-435.874598009876
-180.601427063853	-437.611150193183
-178.864874880547	-439.347702376489
-178.864874880547	-441.084254559795
-177.128322697241	-442.820806743102
-175.391770513934	-444.557358926408
-173.655218330628	-446.293911109714
-171.918666147322	-448.03046329302
-171.918666147322	-449.767015476327
-171.918666147322	-451.503567659633
-170.182113964016	-453.240119842939
-170.182113964016	-454.976672026246
-168.445561780709	-456.713224209552
-168.445561780709	-458.449776392858
-168.445561780709	-460.186328576164
-166.709009597403	-461.922880759471
-164.972457414097	-463.659432942777
-164.972457414097	-465.395985126083
-164.972457414097	-467.132537309389
-163.23590523079	-468.869089492696
-163.23590523079	-470.605641676002
-163.23590523079	-472.342193859308
-161.499353047484	-474.078746042615
-161.499353047484	-475.815298225921
-161.499353047484	-477.551850409227
-159.762800864178	-479.288402592533
-159.762800864178	-481.02495477584
-158.026248680872	-482.761506959146
-158.026248680872	-484.498059142452
-156.289696497565	-486.234611325759
-154.553144314259	-487.971163509065
-154.553144314259	-489.707715692371
-152.816592130953	-491.444267875677
-151.080039947646	-493.180820058984
-151.080039947646	-494.91737224229
-149.34348776434	-496.653924425596
-147.606935581034	-498.390476608903
-147.606935581034	-500.127028792209
-147.606935581034	-501.863580975515
-145.870383397728	-503.600133158821
-144.133831214421	-505.336685342128
-142.397279031115	-507.073237525434
-140.660726847809	-508.80978970874
-138.924174664502	-510.546341892047
-137.187622481196	-512.282894075353
-137.187622481196	-514.019446258659
-135.45107029789	-515.755998441965
-133.714518114584	-517.492550625272
-131.977965931277	-519.229102808578
-130.241413747971	-520.965654991884
-130.241413747971	-522.70220717519
-128.504861564665	-524.438759358497
-126.768309381358	-526.175311541803
-125.031757198052	-527.911863725109
-123.295205014746	-529.648415908416
-123.295205014746	-531.384968091722
-121.55865283144	-533.121520275028
-119.822100648133	-534.858072458334
-119.822100648133	-536.594624641641
-118.085548464827	-538.331176824947
-116.348996281521	-540.067729008253
-114.612444098215	-541.80428119156
-112.875891914908	-543.540833374866
-112.875891914908	-545.277385558172
-111.139339731602	-547.013937741478
-109.402787548296	-548.750489924785
-109.402787548296	-550.487042108091
-107.666235364989	-552.223594291397
-105.929683181683	-553.960146474703
-104.193130998377	-555.69669865801
-102.456578815071	-557.433250841316
-102.456578815071	-559.169803024622
-100.720026631764	-560.906355207929
-98.983474448458	-562.642907391235
-97.2469222651517	-562.642907391235
-95.5103700818454	-564.379459574541
-93.7738178985391	-566.116011757847
-92.0372657152329	-567.852563941154
-90.3007135319266	-569.58911612446
-88.5641613486203	-571.325668307766
-86.827609165314	-573.062220491073
-85.0910569820078	-574.798772674379
-85.0910569820078	-576.535324857685
-83.3545047987015	-578.271877040992
-81.6179526153952	-578.271877040992
-79.8814004320889	-580.008429224298
-78.1448482487826	-581.744981407604
-76.4082960654763	-583.48153359091
-74.6717438821701	-585.218085774217
-74.6717438821701	-586.954637957523
-72.9351916988638	-588.691190140829
-71.1986395155575	-588.691190140829
-69.4620873322512	-590.427742324135
-67.7255351489449	-592.164294507442
-67.7255351489449	-593.900846690748
-65.9889829656387	-595.637398874054
-64.2524307823324	-597.373951057361
-62.5158785990261	-599.110503240667
-60.7793264157198	-600.847055423973
-59.0427742324135	-602.583607607279
-57.3062220491073	-604.320159790586
-55.569669865801	-606.056711973892
-53.8331176824947	-607.793264157198
-52.0965654991884	-607.793264157198
-50.3600133158821	-609.529816340505
-48.6234611325759	-609.529816340505
-46.8869089492696	-611.266368523811
-45.1503567659633	-613.002920707117
-43.413804582657	-614.739472890423
-41.6772523993507	-614.739472890423
-39.9407002160445	-616.47602507373
-38.2041480327382	-618.212577257036
-36.4675958494319	-619.949129440342
-34.7310436661256	-619.949129440342
-32.9944914828193	-621.685681623649
-31.2579392995131	-623.422233806955
-29.5213871162068	-625.158785990261
-27.7848349329005	-626.895338173567
-26.0482827495942	-626.895338173567
-24.3117305662879	-628.631890356874
-22.5751783829816	-630.36844254018
-20.8386261996754	-630.36844254018
-19.1020740163691	-632.104994723486
-17.3655218330628	-633.841546906792
-15.6289696497565	-633.841546906792
-13.8924174664502	-635.578099090099
-12.155865283144	-637.314651273405
-10.4193130998377	-637.314651273405
-8.6827609165314	-639.051203456711
-6.94620873322512	-639.051203456711
-5.20965654991884	-640.787755640018
-3.47310436661256	-640.787755640018
-1.73655218330628	-642.524307823324
0	-644.26086000663
1.73655218330628	-644.26086000663
3.47310436661256	-644.26086000663
5.20965654991884	-645.997412189936
6.94620873322512	-647.733964373243
8.6827609165314	-647.733964373243
10.4193130998377	-647.733964373243
12.155865283144	-649.470516556549
13.8924174664502	-651.207068739855
15.6289696497565	-651.207068739855
17.3655218330628	-651.207068739855
19.1020740163691	-651.207068739855
20.8386261996754	-652.943620923162
22.5751783829816	-654.680173106468
24.3117305662879	-654.680173106468
26.0482827495942	-654.680173106468
27.7848349329005	-654.680173106468
29.5213871162068	-656.416725289774
31.2579392995131	-656.416725289774
32.9944914828193	-658.15327747308
34.7310436661256	-658.15327747308
36.4675958494319	-658.15327747308
38.2041480327382	-659.889829656387
39.9407002160445	-659.889829656387
41.6772523993507	-661.626381839693
43.413804582657	-661.626381839693
45.1503567659633	-661.626381839693
46.8869089492696	-663.362934022999
48.6234611325759	-665.099486206306
50.3600133158821	-665.099486206306
52.0965654991884	-665.099486206306
53.8331176824947	-666.836038389612
55.569669865801	-668.572590572918
57.3062220491073	-668.572590572918
59.0427742324135	-668.572590572918
60.7793264157198	-670.309142756224
62.5158785990261	-672.045694939531
64.2524307823324	-672.045694939531
65.9889829656387	-672.045694939531
67.7255351489449	-673.782247122837
69.4620873322512	-675.518799306143
71.1986395155575	-675.518799306143
72.9351916988638	-675.518799306143
74.6717438821701	-677.255351489449
76.4082960654763	-678.991903672756
78.1448482487826	-678.991903672756
79.8814004320889	-678.991903672756
81.6179526153952	-680.728455856062
83.3545047987015	-682.465008039368
85.0910569820078	-682.465008039368
86.827609165314	-682.465008039368
88.5641613486203	-684.201560222675
90.3007135319266	-685.938112405981
92.0372657152329	-685.938112405981
93.7738178985391	-685.938112405981
95.5103700818454	-687.674664589287
97.2469222651517	-687.674664589287
98.983474448458	-687.674664589287
100.720026631764	-689.411216772593
102.456578815071	-691.1477689559
104.193130998377	-691.1477689559
105.929683181683	-692.884321139206
107.666235364989	-692.884321139206
109.402787548296	-692.884321139206
111.139339731602	-694.620873322512
112.875891914908	-696.357425505819
114.612444098215	-696.357425505819
116.348996281521	-698.093977689125
118.085548464827	-698.093977689125
119.822100648133	-699.830529872431
121.55865283144	-699.830529872431
123.295205014746	-699.830529872431
125.031757198052	-701.567082055737
126.768309381358	-701.567082055737
128.504861564665	-703.303634239044
130.241413747971	-703.303634239044
131.977965931277	-703.303634239044
133.714518114584	-703.303634239044
135.45107029789	-705.04018642235
137.187622481196	-705.04018642235
138.924174664502	-706.776738605656
140.660726847809	-706.776738605656
142.397279031115	-706.776738605656
144.133831214421	-708.513290788963
145.870383397728	-708.513290788963
147.606935581034	-710.249842972269
149.34348776434	-710.249842972269
151.080039947646	-710.249842972269
152.816592130953	-711.986395155575
154.553144314259	-713.722947338881
156.289696497565	-713.722947338881
158.026248680872	-713.722947338881
159.762800864178	-715.459499522188
161.499353047484	-715.459499522188
163.23590523079	-717.196051705494
164.972457414097	-717.196051705494
166.709009597403	-717.196051705494
168.445561780709	-717.196051705494
170.182113964016	-718.9326038888
171.918666147322	-718.9326038888
173.655218330628	-720.669156072106
175.391770513934	-720.669156072106
177.128322697241	-720.669156072106
178.864874880547	-722.405708255413
180.601427063853	-722.405708255413
182.337979247159	-722.405708255413
184.074531430466	-724.142260438719
185.811083613772	-724.142260438719
187.547635797078	-724.142260438719
189.284187980385	-724.142260438719
191.020740163691	-724.142260438719
192.757292346997	-725.878812622025
194.493844530303	-725.878812622025
196.23039671361	-725.878812622025
197.966948896916	-727.615364805332
199.703501080222	-727.615364805332
201.440053263529	-727.615364805332
203.176605446835	-727.615364805332
204.913157630141	-727.615364805332
206.649709813447	-727.615364805332
208.386261996754	-727.615364805332
210.12281418006	-729.351916988638
211.859366363366	-729.351916988638
213.595918546673	-729.351916988638
215.332470729979	-731.088469171944
217.069022913285	-731.088469171944
218.805575096591	-731.088469171944
220.542127279898	-731.088469171944
222.278679463204	-731.088469171944
224.01523164651	-731.088469171944
225.751783829816	-731.088469171944
227.488336013123	-731.088469171944
229.224888196429	-731.088469171944
230.961440379735	-731.088469171944
232.697992563042	-732.82502135525
234.434544746348	-732.82502135525
236.171096929654	-732.82502135525
237.90764911296	-732.82502135525
239.644201296267	-734.561573538557
241.380753479573	-734.561573538557
243.117305662879	-734.561573538557
244.853857846186	-734.561573538557
246.590410029492	-734.561573538557
248.326962212798	-734.561573538557
250.063514396104	-734.561573538557
251.800066579411	-734.561573538557
253.536618762717	-736.298125721863
255.273170946023	-736.298125721863
257.00972312933	-736.298125721863
258.746275312636	-736.298125721863
260.482827495942	-736.298125721863
262.219379679248	-736.298125721863
263.955931862555	-736.298125721863
265.692484045861	-736.298125721863
267.429036229167	-738.034677905169
269.165588412473	-738.034677905169
270.90214059578	-738.034677905169
272.638692779086	-738.034677905169
274.375244962392	-738.034677905169
276.111797145699	-738.034677905169
277.848349329005	-738.034677905169
279.584901512311	-738.034677905169
281.321453695617	-738.034677905169
283.058005878924	-738.034677905169
284.79455806223	-738.034677905169
286.531110245536	-738.034677905169
288.267662428843	-738.034677905169
290.004214612149	-738.034677905169
291.740766795455	-738.034677905169
293.477318978761	-738.034677905169
295.213871162068	-738.034677905169
296.950423345374	-738.034677905169
298.68697552868	-738.034677905169
300.423527711987	-739.771230088476
302.160079895293	-739.771230088476
303.896632078599	-739.771230088476
305.633184261905	-739.771230088476
307.369736445212	-739.771230088476
309.106288628518	-739.771230088476
310.842840811824	-739.771230088476
312.579392995131	-739.771230088476
314.315945178437	-741.507782271782
316.052497361743	-741.507782271782
317.789049545049	-741.507782271782
319.525601728356	-741.507782271782
321.262153911662	-741.507782271782
322.998706094968	-741.507782271782
324.735258278275	-741.507782271782
326.471810461581	-741.507782271782
328.208362644887	-741.507782271782
329.944914828193	-741.507782271782
331.6814670115	-741.507782271782
333.418019194806	-741.507782271782
335.154571378112	-741.507782271782
336.891123561418	-741.507782271782
338.627675744725	-741.507782271782
340.364227928031	-741.507782271782
342.100780111337	-741.507782271782
343.837332294644	-741.507782271782
345.57388447795	-741.507782271782
347.310436661256	-741.507782271782
349.046988844562	-741.507782271782
350.783541027869	-741.507782271782
352.520093211175	-741.507782271782
354.256645394481	-741.507782271782
355.993197577788	-741.507782271782
357.729749761094	-741.507782271782
359.4663019444	-741.507782271782
361.202854127706	-741.507782271782
362.939406311013	-741.507782271782
364.675958494319	-741.507782271782
366.412510677625	-741.507782271782
368.149062860932	-743.244334455088
369.885615044238	-743.244334455088
371.622167227544	-743.244334455088
373.35871941085	-743.244334455088
375.095271594157	-743.244334455088
376.831823777463	-743.244334455088
378.568375960769	-743.244334455088
380.304928144075	-743.244334455088
382.041480327382	-743.244334455088
383.778032510688	-744.980886638394
385.514584693994	-744.980886638394
387.251136877301	-744.980886638394
388.987689060607	-744.980886638394
390.724241243913	-744.980886638394
392.460793427219	-744.980886638394
394.197345610526	-744.980886638394
395.933897793832	-744.980886638394
397.670449977138	-744.980886638394
399.407002160445	-744.980886638394
401.143554343751	-744.980886638394
402.880106527057	-744.980886638394
404.616658710363	-744.980886638394
406.35321089367	-744.980886638394
408.089763076976	-744.980886638394
409.826315260282	-744.980886638394
411.562867443589	-744.980886638394
413.299419626895	-744.980886638394
415.035971810201	-744.980886638394
416.772523993507	-744.980886638394
418.509076176814	-744.980886638394
420.24562836012	-744.980886638394
421.982180543426	-744.980886638394
423.718732726732	-744.980886638394
425.455284910039	-744.980886638394
427.191837093345	-744.980886638394
428.928389276651	-744.980886638394
430.664941459958	-743.244334455088
432.401493643264	-743.244334455088
434.13804582657	-743.244334455088
435.874598009876	-743.244334455088
437.611150193183	-743.244334455088
439.347702376489	-741.507782271782
441.084254559795	-741.507782271782
442.820806743102	-741.507782271782
444.557358926408	-741.507782271782
446.293911109714	-741.507782271782
448.03046329302	-741.507782271782
449.767015476327	-741.507782271782
451.503567659633	-741.507782271782
453.240119842939	-741.507782271782
454.976672026246	-741.507782271782
456.713224209552	-741.507782271782
458.449776392858	-741.507782271782
460.186328576164	-741.507782271782
461.922880759471	-741.507782271782
463.659432942777	-741.507782271782
465.395985126083	-739.771230088476
467.132537309389	-739.771230088476
468.869089492696	-739.771230088476
470.605641676002	-739.771230088476
472.342193859308	-739.771230088476
474.078746042615	-739.771230088476
475.815298225921	-739.771230088476
477.551850409227	-739.771230088476
479.288402592533	-738.034677905169
481.02495477584	-738.034677905169
482.761506959146	-738.034677905169
484.498059142452	-738.034677905169
486.234611325759	-738.034677905169
487.971163509065	-738.034677905169
489.707715692371	-738.034677905169
491.444267875677	-738.034677905169
493.180820058984	-738.034677905169
494.91737224229	-738.034677905169
496.653924425596	-738.034677905169
498.390476608903	-738.034677905169
500.127028792209	-738.034677905169
501.863580975515	-738.034677905169
503.600133158821	-736.298125721863
505.336685342128	-736.298125721863
507.073237525434	-736.298125721863
508.80978970874	-736.298125721863
510.546341892047	-736.298125721863
512.282894075353	-736.298125721863
514.019446258659	-736.298125721863
515.755998441965	-734.561573538557
517.492550625272	-734.561573538557
519.229102808578	-734.561573538557
520.965654991884	-734.561573538557
522.70220717519	-734.561573538557
524.438759358497	-734.561573538557
526.175311541803	-734.561573538557
527.911863725109	-734.561573538557
529.648415908416	-734.561573538557
531.384968091722	-734.561573538557
533.121520275028	-732.82502135525
534.858072458334	-732.82502135525
536.594624641641	-732.82502135525
538.331176824947	-732.82502135525
540.067729008253	-732.82502135525
541.80428119156	-731.088469171944
543.540833374866	-731.088469171944
545.277385558172	-731.088469171944
547.013937741478	-731.088469171944
548.750489924785	-731.088469171944
550.487042108091	-731.088469171944
552.223594291397	-731.088469171944
553.960146474703	-731.088469171944
555.69669865801	-731.088469171944
557.433250841316	-731.088469171944
559.169803024622	-731.088469171944
560.906355207929	-731.088469171944
562.642907391235	-731.088469171944
564.379459574541	-731.088469171944
566.116011757847	-731.088469171944
567.852563941154	-731.088469171944
569.58911612446	-731.088469171944
571.325668307766	-729.351916988638
573.062220491073	-729.351916988638
574.798772674379	-729.351916988638
576.535324857685	-727.615364805332
578.271877040992	-727.615364805332
580.008429224298	-727.615364805332
581.744981407604	-727.615364805332
583.48153359091	-727.615364805332
585.218085774217	-727.615364805332
586.954637957523	-727.615364805332
588.691190140829	-727.615364805332
590.427742324135	-727.615364805332
592.164294507442	-727.615364805332
593.900846690748	-725.878812622025
595.637398874054	-725.878812622025
597.373951057361	-725.878812622025
599.110503240667	-724.142260438719
600.847055423973	-724.142260438719
602.583607607279	-724.142260438719
604.320159790586	-724.142260438719
606.056711973892	-724.142260438719
607.793264157198	-724.142260438719
609.529816340505	-724.142260438719
611.266368523811	-722.405708255413
613.002920707117	-722.405708255413
614.739472890423	-720.669156072106
616.47602507373	-720.669156072106
618.212577257036	-720.669156072106
619.949129440342	-720.669156072106
621.685681623649	-720.669156072106
623.422233806955	-720.669156072106
625.158785990261	-718.9326038888
626.895338173567	-718.9326038888
628.631890356874	-717.196051705494
630.36844254018	-717.196051705494
632.104994723486	-717.196051705494
633.841546906792	-717.196051705494
635.578099090099	-717.196051705494
637.314651273405	-717.196051705494
639.051203456711	-715.459499522188
640.787755640018	-715.459499522188
642.524307823324	-713.722947338881
644.26086000663	-713.722947338881
645.997412189936	-713.722947338881
647.733964373243	-713.722947338881
649.470516556549	-713.722947338881
651.207068739855	-713.722947338881
652.943620923162	-711.986395155575
654.680173106468	-711.986395155575
656.416725289774	-710.249842972269
658.15327747308	-710.249842972269
659.889829656387	-710.249842972269
661.626381839693	-710.249842972269
663.362934022999	-708.513290788963
665.099486206306	-708.513290788963
666.836038389612	-706.776738605656
668.572590572918	-706.776738605656
670.309142756224	-706.776738605656
672.045694939531	-705.04018642235
673.782247122837	-705.04018642235
675.518799306143	-705.04018642235
677.255351489449	-703.303634239044
678.991903672756	-703.303634239044
680.728455856062	-703.303634239044
682.465008039368	-703.303634239044
684.201560222675	-701.567082055737
685.938112405981	-701.567082055737
687.674664589287	-699.830529872431
689.411216772593	-699.830529872431
691.1477689559	-699.830529872431
692.884321139206	-699.830529872431
694.620873322512	-699.830529872431
696.357425505819	-698.093977689125
698.093977689125	-698.093977689125
699.830529872431	-698.093977689125
701.567082055737	-698.093977689125
703.303634239044	-696.357425505819
705.04018642235	-696.357425505819
706.776738605656	-696.357425505819
708.513290788963	-696.357425505819
710.249842972269	-696.357425505819
711.986395155575	-696.357425505819
713.722947338881	-696.357425505819
715.459499522188	-696.357425505819
717.196051705494	-696.357425505819
718.9326038888	-694.620873322512
720.669156072106	-694.620873322512
722.405708255413	-694.620873322512
724.142260438719	-692.884321139206
725.878812622025	-692.884321139206
727.615364805332	-692.884321139206
729.351916988638	-692.884321139206
731.088469171944	-692.884321139206
732.82502135525	-692.884321139206
734.561573538557	-692.884321139206
736.298125721863	-692.884321139206
738.034677905169	-692.884321139206
739.771230088476	-692.884321139206
741.507782271782	-692.884321139206
743.244334455088	-692.884321139206
744.980886638394	-692.884321139206
746.717438821701	-692.884321139206
748.453991005007	-692.884321139206
750.190543188313	-691.1477689559
751.92709537162	-691.1477689559
753.663647554926	-691.1477689559
755.400199738232	-691.1477689559
757.136751921538	-691.1477689559
758.873304104845	-691.1477689559
760.609856288151	-691.1477689559
762.346408471457	-691.1477689559
764.082960654763	-691.1477689559
765.81951283807	-691.1477689559
767.556065021376	-691.1477689559
769.292617204682	-689.411216772593
771.029169387989	-689.411216772593
772.765721571295	-689.411216772593
774.502273754601	-689.411216772593
776.238825937907	-689.411216772593
777.975378121214	-689.411216772593
779.71193030452	-689.411216772593
781.448482487826	-689.411216772593
783.185034671133	-689.411216772593
784.921586854439	-689.411216772593
786.658139037745	-689.411216772593
788.394691221051	-687.674664589287
790.131243404358	-687.674664589287
791.867795587664	-685.938112405981
793.60434777097	-685.938112405981
795.340899954277	-685.938112405981
797.077452137583	-685.938112405981
798.814004320889	-685.938112405981
800.550556504195	-685.938112405981
802.287108687502	-685.938112405981
804.023660870808	-685.938112405981
805.760213054114	-685.938112405981
807.496765237421	-685.938112405981
809.233317420727	-684.201560222675
810.969869604033	-684.201560222675
812.706421787339	-682.465008039368
814.442973970646	-682.465008039368
816.179526153952	-682.465008039368
817.916078337258	-682.465008039368
819.652630520564	-682.465008039368
821.389182703871	-680.728455856062
823.125734887177	-680.728455856062
824.862287070483	-680.728455856062
826.59883925379	-678.991903672756
828.335391437096	-678.991903672756
830.071943620402	-678.991903672756
831.808495803708	-678.991903672756
833.545047987015	-678.991903672756
835.281600170321	-677.255351489449
837.018152353627	-677.255351489449
838.754704536934	-675.518799306143
840.49125672024	-675.518799306143
842.227808903546	-675.518799306143
843.964361086852	-673.782247122837
845.700913270159	-673.782247122837
847.437465453465	-673.782247122837
849.174017636771	-672.045694939531
850.910569820078	-672.045694939531
852.647122003384	-672.045694939531
854.38367418669	-670.309142756224
856.120226369996	-670.309142756224
857.856778553303	-668.572590572918
859.593330736609	-668.572590572918
861.329882919915	-668.572590572918
863.066435103221	-668.572590572918
864.802987286528	-666.836038389612
866.539539469834	-666.836038389612
868.27609165314	-665.099486206306
870.012643836447	-665.099486206306
871.749196019753	-665.099486206306
873.485748203059	-665.099486206306
875.222300386365	-663.362934022999
876.958852569672	-663.362934022999
878.695404752978	-661.626381839693
880.431956936284	-661.626381839693
882.168509119591	-661.626381839693
883.905061302897	-661.626381839693
885.641613486203	-659.889829656387
887.378165669509	-659.889829656387
889.114717852816	-658.15327747308
890.851270036122	-658.15327747308
892.587822219428	-658.15327747308
894.324374402735	-656.416725289774
896.060926586041	-656.416725289774
897.797478769347	-656.416725289774
899.534030952653	-654.680173106468
901.27058313596	-654.680173106468
903.007135319266	-654.680173106468
904.743687502572	-654.680173106468
906.480239685878	-652.943620923162
908.216791869185	-652.943620923162
909.953344052491	-651.207068739855
911.689896235797	-651.207068739855
913.426448419104	-651.207068739855
915.16300060241	-651.207068739855
916.899552785716	-649.470516556549
918.636104969022	-649.470516556549
920.372657152329	-647.733964373243
922.109209335635	-647.733964373243
923.845761518941	-647.733964373243
925.582313702248	-645.997412189936
927.318865885554	-645.997412189936
929.05541806886	-645.997412189936
930.791970252166	-644.26086000663
932.528522435473	-644.26086000663
934.265074618779	-642.524307823324
936.001626802085	-642.524307823324
937.738178985392	-642.524307823324
939.474731168698	-640.787755640018
941.211283352004	-640.787755640018
942.94783553531	-640.787755640018
944.684387718617	-640.787755640018
946.420939901923	-639.051203456711
948.157492085229	-639.051203456711
949.894044268535	-637.314651273405
951.630596451842	-637.314651273405
953.367148635148	-637.314651273405
955.103700818454	-637.314651273405
956.840253001761	-637.314651273405
958.576805185067	-637.314651273405
960.313357368373	-635.578099090099
962.04990955168	-635.578099090099
963.786461734986	-633.841546906792
965.523013918292	-633.841546906792
967.259566101598	-633.841546906792
968.996118284905	-633.841546906792
970.732670468211	-632.104994723486
972.469222651517	-630.36844254018
974.205774834824	-630.36844254018
975.94232701813	-630.36844254018
977.678879201436	-630.36844254018
979.415431384742	-630.36844254018
981.151983568049	-630.36844254018
982.888535751355	-628.631890356874
984.625087934661	-628.631890356874
986.361640117967	-626.895338173567
988.098192301274	-626.895338173567
989.83474448458	-626.895338173567
991.571296667886	-625.158785990261
993.307848851192	-623.422233806955
995.044401034499	-623.422233806955
996.780953217805	-623.422233806955
998.517505401111	-623.422233806955
1000.25405758442	-621.685681623649
1001.99060976772	-619.949129440342
1003.72716195103	-619.949129440342
1005.46371413434	-619.949129440342
1007.20026631764	-619.949129440342
1008.93681850095	-618.212577257036
1010.67337068426	-618.212577257036
1012.40992286756	-616.47602507373
1014.14647505087	-616.47602507373
1015.88302723417	-616.47602507373
1017.61957941748	-616.47602507373
1019.35613160079	-614.739472890423
1021.09268378409	-613.002920707117
1022.8292359674	-613.002920707117
1024.56578815071	-613.002920707117
1026.30234033401	-613.002920707117
1028.03889251732	-611.266368523811
1029.77544470062	-609.529816340505
1031.51199688393	-609.529816340505
1033.24854906724	-607.793264157198
1034.98510125054	-607.793264157198
1036.72165343385	-606.056711973892
1038.45820561716	-606.056711973892
1040.19475780046	-604.320159790586
1041.93130998377	-604.320159790586
1043.66786216707	-602.583607607279
1045.40441435038	-602.583607607279
1047.14096653369	-600.847055423973
1048.87751871699	-599.110503240667
1050.6140709003	-599.110503240667
1052.35062308361	-597.373951057361
1054.08717526691	-595.637398874054
1055.82372745022	-595.637398874054
1057.56027963352	-595.637398874054
1059.29683181683	-593.900846690748
1061.03338400014	-592.164294507442
1062.76993618344	-592.164294507442
1064.50648836675	-590.427742324135
1066.24304055006	-588.691190140829
1067.97959273336	-586.954637957523
1069.71614491667	-585.218085774217
1071.45269709998	-585.218085774217
1073.18924928328	-585.218085774217
1074.92580146659	-583.48153359091
1076.66235364989	-581.744981407604
1078.3989058332	-581.744981407604
1080.13545801651	-580.008429224298
1081.87201019981	-578.271877040992
1083.60856238312	-576.535324857685
1085.34511456643	-574.798772674379
1087.08166674973	-573.062220491073
1088.81821893304	-573.062220491073
1090.55477111634	-571.325668307766
1092.29132329965	-569.58911612446
1094.02787548296	-567.852563941154
1095.76442766626	-567.852563941154
1097.50097984957	-566.116011757847
1099.23753203288	-564.379459574541
1100.97408421618	-562.642907391235
1102.71063639949	-560.906355207929
1104.44718858279	-559.169803024622
1106.1837407661	-557.433250841316
1107.92029294941	-557.433250841316
1109.65684513271	-555.69669865801
1111.39339731602	-553.960146474703
1113.12994949933	-552.223594291397
1114.86650168263	-550.487042108091
1116.60305386594	-548.750489924785
1118.33960604924	-547.013937741478
1120.07615823255	-545.277385558172
1121.81271041586	-545.277385558172
1123.54926259916	-543.540833374866
1125.28581478247	-541.80428119156
1127.02236696578	-540.067729008253
1128.75891914908	-540.067729008253
1130.49547133239	-538.331176824947
1132.23202351569	-536.594624641641
1133.968575699	-536.594624641641
1135.70512788231	-534.858072458334
1137.44168006561	-533.121520275028
1139.17823224892	-531.384968091722
1140.91478443223	-531.384968091722
1142.65133661553	-529.648415908416
1144.38788879884	-527.911863725109
1146.12444098215	-526.175311541803
1147.86099316545	-526.175311541803
1149.59754534876	-524.438759358497
1151.33409753206	-522.70220717519
1153.07064971537	-522.70220717519
1154.80720189868	-520.965654991884
1156.54375408198	-519.229102808578
1158.28030626529	-517.492550625272
1160.0168584486	-515.755998441965
1161.7534106319	-515.755998441965
1163.48996281521	-515.755998441965
1165.22651499851	-514.019446258659
1166.96306718182	-512.282894075353
1168.69961936513	-510.546341892047
1170.43617154843	-508.80978970874
1172.17272373174	-507.073237525434
1173.90927591505	-505.336685342128
1175.64582809835	-503.600133158821
1177.38238028166	-501.863580975515
1179.11893246496	-501.863580975515
1180.85548464827	-500.127028792209
1182.59203683158	-498.390476608903
1182.59203683158	-496.653924425596
1184.32858901488	-494.91737224229
1186.06514119819	-494.91737224229
1187.8016933815	-493.180820058984
1189.5382455648	-491.444267875677
1189.5382455648	-489.707715692371
1191.27479774811	-487.971163509065
1193.01134993141	-486.234611325759
1194.74790211472	-484.498059142452
1196.48445429803	-484.498059142452
1198.22100648133	-482.761506959146
1199.95755866464	-481.02495477584
1201.69411084795	-479.288402592533
1203.43066303125	-477.551850409227
1205.16721521456	-475.815298225921
1206.90376739787	-475.815298225921
1208.64031958117	-475.815298225921
1210.37687176448	-474.078746042615
1210.37687176448	-472.342193859308
1212.11342394778	-470.605641676002
1213.84997613109	-470.605641676002
1215.5865283144	-468.869089492696
1217.3230804977	-467.132537309389
1219.05963268101	-465.395985126083
1220.79618486432	-463.659432942777
1222.53273704762	-461.922880759471
1224.26928923093	-460.186328576164
1226.00584141423	-458.449776392858
1227.74239359754	-456.713224209552
1227.74239359754	-454.976672026246
1229.47894578085	-453.240119842939
1231.21549796415	-451.503567659633
1231.21549796415	-449.767015476327
1232.95205014746	-448.03046329302
1234.68860233077	-446.293911109714
1236.42515451407	-444.557358926408
1238.16170669738	-442.820806743102
1238.16170669738	-441.084254559795
1238.16170669738	-439.347702376489
1239.89825888068	-437.611150193183
1241.63481106399	-435.874598009876
1241.63481106399	-434.13804582657
1241.63481106399	-432.401493643264
1241.63481106399	-430.664941459958
1243.3713632473	-428.928389276651
1245.1079154306	-427.191837093345
1245.1079154306	-425.455284910039
1245.1079154306	-423.718732726732
1246.84446761391	-421.982180543426
1248.58101979722	-420.24562836012
1248.58101979722	-418.509076176814
1248.58101979722	-416.772523993507
1250.31757198052	-415.035971810201
1250.31757198052	-413.299419626895
1252.05412416383	-411.562867443589
1252.05412416383	-409.826315260282
1252.05412416383	-408.089763076976
1252.05412416383	-406.35321089367
1253.79067634713	-404.616658710363
1253.79067634713	-402.880106527057
1253.79067634713	-401.143554343751
1255.52722853044	-399.407002160445
1255.52722853044	-397.670449977138
1255.52722853044	-395.933897793832
1255.52722853044	-394.197345610526
1255.52722853044	-392.460793427219
1255.52722853044	-390.724241243913
1255.52722853044	-388.987689060607
1257.26378071375	-387.251136877301
1257.26378071375	-385.514584693994
1257.26378071375	-383.778032510688
1259.00033289705	-382.041480327382
1259.00033289705	-380.304928144075
1259.00033289705	-378.568375960769
1259.00033289705	-376.831823777463
1259.00033289705	-375.095271594157
1259.00033289705	-373.35871941085
1259.00033289705	-371.622167227544
1259.00033289705	-369.885615044238
1260.73688508036	-368.149062860932
1260.73688508036	-366.412510677625
1260.73688508036	-364.675958494319
1260.73688508036	-362.939406311013
1262.47343726367	-361.202854127706
1262.47343726367	-359.4663019444
1262.47343726367	-357.729749761094
1262.47343726367	-355.993197577788
1262.47343726367	-354.256645394481
1262.47343726367	-352.520093211175
1262.47343726367	-350.783541027869
1262.47343726367	-349.046988844562
1262.47343726367	-347.310436661256
1262.47343726367	-345.57388447795
1262.47343726367	-343.837332294644
1262.47343726367	-342.100780111337
1262.47343726367	-340.364227928031
1262.47343726367	-338.627675744725
1262.47343726367	-336.891123561418
1262.47343726367	-335.154571378112
1262.47343726367	-333.418019194806
1262.47343726367	-331.6814670115
1262.47343726367	-329.944914828193
1262.47343726367	-328.208362644887
1262.47343726367	-326.471810461581
1262.47343726367	-324.735258278275
1262.47343726367	-322.998706094968
1262.47343726367	-321.262153911662
1260.73688508036	-319.525601728356
1260.73688508036	-317.789049545049
1260.73688508036	-316.052497361743
1260.73688508036	-314.315945178437
1260.73688508036	-312.579392995131
1259.00033289705	-310.842840811824
1259.00033289705	-309.106288628518
1259.00033289705	-307.369736445212
1259.00033289705	-305.633184261905
1259.00033289705	-303.896632078599
1259.00033289705	-302.160079895293
1259.00033289705	-300.423527711987
1257.26378071375	-298.68697552868
1257.26378071375	-296.950423345374
1257.26378071375	-295.213871162068
1255.52722853044	-293.477318978761
1255.52722853044	-291.740766795455
1255.52722853044	-290.004214612149
1255.52722853044	-288.267662428843
1255.52722853044	-286.531110245536
1253.79067634713	-284.79455806223
1253.79067634713	-283.058005878924
1252.05412416383	-281.321453695617
1252.05412416383	-279.584901512311
1252.05412416383	-277.848349329005
1252.05412416383	-276.111797145699
1250.31757198052	-274.375244962392
1250.31757198052	-272.638692779086
1248.58101979722	-270.90214059578
1248.58101979722	-269.165588412473
1248.58101979722	-267.429036229167
1246.84446761391	-265.692484045861
1246.84446761391	-263.955931862555
1245.1079154306	-262.219379679248
1245.1079154306	-260.482827495942
1245.1079154306	-258.746275312636
1245.1079154306	-257.00972312933
1245.1079154306	-255.273170946023
1243.3713632473	-253.536618762717
1241.63481106399	-251.800066579411
1241.63481106399	-250.063514396104
1241.63481106399	-248.326962212798
1241.63481106399	-246.590410029492
1239.89825888068	-244.853857846186
1239.89825888068	-243.117305662879
1239.89825888068	-241.380753479573
1239.89825888068	-239.644201296267
1238.16170669738	-237.90764911296
1238.16170669738	-236.171096929654
1238.16170669738	-234.434544746348
1238.16170669738	-232.697992563042
1236.42515451407	-230.961440379735
1236.42515451407	-229.224888196429
1234.68860233077	-227.488336013123
1234.68860233077	-225.751783829816
1234.68860233077	-224.01523164651
1234.68860233077	-222.278679463204
1232.95205014746	-220.542127279898
1232.95205014746	-218.805575096591
1231.21549796415	-217.069022913285
1231.21549796415	-215.332470729979
1231.21549796415	-213.595918546673
1231.21549796415	-211.859366363366
1229.47894578085	-210.12281418006
1229.47894578085	-208.386261996754
1227.74239359754	-206.649709813447
1227.74239359754	-204.913157630141
1227.74239359754	-203.176605446835
1227.74239359754	-201.440053263529
1226.00584141423	-199.703501080222
1224.26928923093	-197.966948896916
1224.26928923093	-196.23039671361
1224.26928923093	-194.493844530303
1224.26928923093	-192.757292346997
1224.26928923093	-191.020740163691
1222.53273704762	-189.284187980385
1220.79618486432	-187.547635797078
1220.79618486432	-185.811083613772
1220.79618486432	-184.074531430466
1219.05963268101	-182.337979247159
1219.05963268101	-180.601427063853
1217.3230804977	-178.864874880547
1217.3230804977	-177.128322697241
1217.3230804977	-175.391770513934
1215.5865283144	-173.655218330628
1213.84997613109	-171.918666147322
1213.84997613109	-170.182113964016
1212.11342394778	-168.445561780709
1210.37687176448	-166.709009597403
1210.37687176448	-164.972457414097
1210.37687176448	-163.23590523079
1208.64031958117	-161.499353047484
1206.90376739787	-159.762800864178
1206.90376739787	-158.026248680872
1205.16721521456	-156.289696497565
1203.43066303125	-154.553144314259
1203.43066303125	-152.816592130953
1203.43066303125	-151.080039947646
1201.69411084795	-149.34348776434
1199.95755866464	-147.606935581034
1199.95755866464	-145.870383397728
1198.22100648133	-144.133831214421
1198.22100648133	-142.397279031115
1196.48445429803	-140.660726847809
1196.48445429803	-138.924174664502
1194.74790211472	-137.187622481196
1193.01134993141	-135.45107029789
1193.01134993141	-133.714518114584
1191.27479774811	-131.977965931277
1189.5382455648	-130.241413747971
1189.5382455648	-128.504861564665
1187.8016933815	-126.768309381358
1186.06514119819	-125.031757198052
1186.06514119819	-123.295205014746
1186.06514119819	-121.55865283144
1184.32858901488	-119.822100648133
1182.59203683158	-118.085548464827
1180.85548464827	-116.348996281521
1179.11893246496	-114.612444098215
1179.11893246496	-112.875891914908
1177.38238028166	-111.139339731602
1175.64582809835	-109.402787548296
1175.64582809835	-107.666235364989
1173.90927591505	-105.929683181683
1172.17272373174	-104.193130998377
1172.17272373174	-102.456578815071
1172.17272373174	-100.720026631764
1170.43617154843	-98.983474448458
1168.69961936513	-97.2469222651517
1166.96306718182	-95.5103700818454
1165.22651499851	-93.7738178985391
1165.22651499851	-92.0372657152329
1163.48996281521	-90.3007135319266
1161.7534106319	-88.5641613486203
1161.7534106319	-86.827609165314
1160.0168584486	-85.0910569820078
1158.28030626529	-83.3545047987015
1158.28030626529	-81.6179526153952
1156.54375408198	-79.8814004320889
1154.80720189868	-78.1448482487826
1154.80720189868	-76.4082960654763
1153.07064971537	-74.6717438821701
1151.33409753206	-72.9351916988638
1149.59754534876	-71.1986395155575
1147.86099316545	-69.4620873322512
1146.12444098215	-67.7255351489449
1144.38788879884	-65.9889829656387
1144.38788879884	-64.2524307823324
1144.38788879884	-62.5158785990261
1142.65133661553	-60.7793264157198
1140.91478443223	-59.0427742324135
1140.91478443223	-57.3062220491073
1139.17823224892	-55.569669865801
1137.44168006561	-53.8331176824947
1137.44168006561	-52.0965654991884
1135.70512788231	-50.3600133158821
1133.968575699	-48.6234611325759
1132.23202351569	-46.8869089492696
1130.49547133239	-45.1503567659633
1128.75891914908	-43.413804582657
1127.02236696578	-41.6772523993507
1127.02236696578	-39.9407002160445
1127.02236696578	-38.2041480327382
1125.28581478247	-36.4675958494319
1123.54926259916	-34.7310436661256
1121.81271041586	-32.9944914828193
1120.07615823255	-31.2579392995131
1118.33960604924	-29.5213871162068
1116.60305386594	-27.7848349329005
1114.86650168263	-26.0482827495942
1113.12994949933	-24.3117305662879
1111.39339731602	-22.5751783829816
1109.65684513271	-20.8386261996754
1107.92029294941	-19.1020740163691
1106.1837407661	-17.3655218330628
1104.44718858279	-15.6289696497565
1102.71063639949	-13.8924174664502
1100.97408421618	-12.155865283144
1099.23753203288	-10.4193130998377
1097.50097984957	-8.6827609165314
1095.76442766626	-6.94620873322512
1094.02787548296	-5.20965654991884
1092.29132329965	-3.47310436661256
1090.55477111634	-1.73655218330628
1088.81821893304	0
1087.08166674973	1.73655218330628
1085.34511456643	3.47310436661256
1083.60856238312	5.20965654991884
1081.87201019981	6.94620873322512
1080.13545801651	8.6827609165314
1078.3989058332	10.4193130998377
1076.66235364989	12.155865283144
1074.92580146659	13.8924174664502
1073.18924928328	15.6289696497565
1071.45269709998	17.3655218330628
1071.45269709998	19.1020740163691
1069.71614491667	20.8386261996754
1067.97959273336	22.5751783829816
1066.24304055006	22.5751783829816
1064.50648836675	24.3117305662879
1062.76993618344	26.0482827495942
1061.03338400014	27.7848349329005
1059.29683181683	29.5213871162068
1057.56027963352	29.5213871162068
1055.82372745022	29.5213871162068
1054.08717526691	31.2579392995131
1052.35062308361	32.9944914828193
1050.6140709003	34.7310436661256
1048.87751871699	36.4675958494319
1047.14096653369	38.2041480327382
1045.40441435038	39.9407002160445
1043.66786216707	41.6772523993507
1041.93130998377	43.413804582657
1040.19475780046	45.1503567659633
1038.45820561716	46.8869089492696
1036.72165343385	48.6234611325759
1034.98510125054	50.3600133158821
1033.24854906724	52.0965654991884
1031.51199688393	53.8331176824947
1029.77544470062	53.8331176824947
1028.03889251732	55.569669865801
1026.30234033401	57.3062220491073
1024.56578815071	59.0427742324135
1022.8292359674	60.7793264157198
1021.09268378409	60.7793264157198
1019.35613160079	62.5158785990261
1017.61957941748	64.2524307823324
1015.88302723417	64.2524307823324
1014.14647505087	65.9889829656387
1012.40992286756	67.7255351489449
1010.67337068426	67.7255351489449
1008.93681850095	69.4620873322512
1007.20026631764	71.1986395155575
1005.46371413434	71.1986395155575
1003.72716195103	72.9351916988638
1001.99060976772	74.6717438821701
1000.25405758442	74.6717438821701
998.517505401111	76.4082960654763
996.780953217805	78.1448482487826
995.044401034499	78.1448482487826
993.307848851192	78.1448482487826
991.571296667886	79.8814004320889
989.83474448458	81.6179526153952
988.098192301274	81.6179526153952
986.361640117967	83.3545047987015
984.625087934661	83.3545047987015
982.888535751355	85.0910569820078
981.151983568049	86.827609165314
979.415431384742	88.5641613486203
977.678879201436	88.5641613486203
975.94232701813	90.3007135319266
974.205774834824	90.3007135319266
972.469222651517	92.0372657152329
970.732670468211	92.0372657152329
968.996118284905	93.7738178985391
967.259566101598	93.7738178985391
965.523013918292	95.5103700818454
963.786461734986	95.5103700818454
962.04990955168	97.2469222651517
960.313357368373	97.2469222651517
958.576805185067	98.983474448458
956.840253001761	98.983474448458
955.103700818454	98.983474448458
953.367148635148	100.720026631764
951.630596451842	102.456578815071
949.894044268535	102.456578815071
948.157492085229	102.456578815071
946.420939901923	102.456578815071
944.684387718617	104.193130998377
942.94783553531	104.193130998377
941.211283352004	105.929683181683
939.474731168698	105.929683181683
937.738178985392	105.929683181683
936.001626802085	107.666235364989
934.265074618779	107.666235364989
932.528522435473	109.402787548296
930.791970252166	109.402787548296
929.05541806886	109.402787548296
927.318865885554	111.139339731602
925.582313702248	111.139339731602
923.845761518941	111.139339731602
922.109209335635	112.875891914908
920.372657152329	112.875891914908
918.636104969022	112.875891914908
916.899552785716	114.612444098215
915.16300060241	114.612444098215
913.426448419104	116.348996281521
911.689896235797	116.348996281521
909.953344052491	116.348996281521
908.216791869185	116.348996281521
906.480239685878	116.348996281521
904.743687502572	118.085548464827
903.007135319266	118.085548464827
901.27058313596	119.822100648133
899.534030952653	119.822100648133
897.797478769347	119.822100648133
896.060926586041	121.55865283144
894.324374402735	121.55865283144
892.587822219428	123.295205014746
890.851270036122	123.295205014746
889.114717852816	123.295205014746
887.378165669509	123.295205014746
885.641613486203	123.295205014746
883.905061302897	123.295205014746
882.168509119591	125.031757198052
880.431956936284	125.031757198052
878.695404752978	126.768309381358
876.958852569672	126.768309381358
875.222300386365	126.768309381358
873.485748203059	126.768309381358
871.749196019753	126.768309381358
870.012643836447	128.504861564665
868.27609165314	128.504861564665
866.539539469834	128.504861564665
864.802987286528	130.241413747971
863.066435103221	130.241413747971
861.329882919915	130.241413747971
859.593330736609	130.241413747971
857.856778553303	130.241413747971
856.120226369996	131.977965931277
854.38367418669	131.977965931277
852.647122003384	133.714518114584
850.910569820078	133.714518114584
849.174017636771	133.714518114584
847.437465453465	135.45107029789
845.700913270159	135.45107029789
843.964361086852	137.187622481196
842.227808903546	137.187622481196
840.49125672024	137.187622481196
838.754704536934	137.187622481196
837.018152353627	138.924174664502
835.281600170321	138.924174664502
833.545047987015	138.924174664502
831.808495803708	140.660726847809
830.071943620402	140.660726847809
828.335391437096	140.660726847809
826.59883925379	140.660726847809
824.862287070483	140.660726847809
823.125734887177	142.397279031115
821.389182703871	144.133831214421
819.652630520564	144.133831214421
817.916078337258	144.133831214421
816.179526153952	144.133831214421
814.442973970646	144.133831214421
812.706421787339	144.133831214421
810.969869604033	144.133831214421
809.233317420727	144.133831214421
807.496765237421	145.870383397728
805.760213054114	145.870383397728
804.023660870808	147.606935581034
802.287108687502	147.606935581034
800.550556504195	147.606935581034
798.814004320889	147.606935581034
797.077452137583	147.606935581034
795.340899954277	147.606935581034
793.60434777097	147.606935581034
791.867795587664	147.606935581034
790.131243404358	149.34348776434
788.394691221051	149.34348776434
786.658139037745	149.34348776434
784.921586854439	149.34348776434
783.185034671133	151.080039947646
781.448482487826	151.080039947646
779.71193030452	151.080039947646
777.975378121214	151.080039947646
776.238825937907	151.080039947646
774.502273754601	151.080039947646
772.765721571295	151.080039947646
771.029169387989	151.080039947646
769.292617204682	151.080039947646
767.556065021376	151.080039947646
765.81951283807	151.080039947646
764.082960654763	151.080039947646
762.346408471457	152.816592130953
760.609856288151	152.816592130953
758.873304104845	152.816592130953
757.136751921538	152.816592130953
755.400199738232	152.816592130953
753.663647554926	152.816592130953
751.92709537162	152.816592130953
750.190543188313	152.816592130953
748.453991005007	152.816592130953
746.717438821701	152.816592130953
744.980886638394	152.816592130953
743.244334455088	152.816592130953
741.507782271782	152.816592130953
739.771230088476	154.553144314259
738.034677905169	154.553144314259
736.298125721863	154.553144314259
734.561573538557	154.553144314259
732.82502135525	154.553144314259
731.088469171944	154.553144314259
729.351916988638	154.553144314259
727.615364805332	154.553144314259
725.878812622025	154.553144314259
724.142260438719	154.553144314259
722.405708255413	154.553144314259
720.669156072106	154.553144314259
718.9326038888	154.553144314259
717.196051705494	154.553144314259
715.459499522188	154.553144314259
713.722947338881	156.289696497565
711.986395155575	156.289696497565
710.249842972269	156.289696497565
708.513290788963	156.289696497565
706.776738605656	156.289696497565
705.04018642235	156.289696497565
703.303634239044	154.553144314259
701.567082055737	154.553144314259
699.830529872431	154.553144314259
698.093977689125	154.553144314259
696.357425505819	154.553144314259
694.620873322512	154.553144314259
692.884321139206	154.553144314259
691.1477689559	154.553144314259
689.411216772593	154.553144314259
687.674664589287	154.553144314259
685.938112405981	154.553144314259
684.201560222675	154.553144314259
682.465008039368	154.553144314259
680.728455856062	154.553144314259
678.991903672756	154.553144314259
677.255351489449	154.553144314259
675.518799306143	154.553144314259
673.782247122837	154.553144314259
672.045694939531	154.553144314259
670.309142756224	154.553144314259
668.572590572918	154.553144314259
666.836038389612	154.553144314259
665.099486206306	154.553144314259
663.362934022999	154.553144314259
661.626381839693	154.553144314259
659.889829656387	154.553144314259
658.15327747308	154.553144314259
656.416725289774	154.553144314259
654.680173106468	154.553144314259
652.943620923162	154.553144314259
651.207068739855	154.553144314259
649.470516556549	154.553144314259
647.733964373243	154.553144314259
645.997412189936	154.553144314259
644.26086000663	154.553144314259
642.524307823324	154.553144314259
640.787755640018	154.553144314259
639.051203456711	154.553144314259
637.314651273405	154.553144314259
635.578099090099	154.553144314259
633.841546906792	154.553144314259
632.104994723486	154.553144314259
630.36844254018	154.553144314259
628.631890356874	154.553144314259
626.895338173567	154.553144314259
625.158785990261	154.553144314259
623.422233806955	154.553144314259
621.685681623649	154.553144314259
619.949129440342	154.553144314259
618.212577257036	154.553144314259
616.47602507373	154.553144314259
614.739472890423	154.553144314259
613.002920707117	154.553144314259
611.266368523811	154.553144314259
609.529816340505	154.553144314259
607.793264157198	154.553144314259
606.056711973892	154.553144314259
604.320159790586	154.553144314259
602.583607607279	154.553144314259
600.847055423973	152.816592130953
599.110503240667	152.816592130953
597.373951057361	152.816592130953
595.637398874054	152.816592130953
593.900846690748	152.816592130953
592.164294507442	152.816592130953
590.427742324135	152.816592130953
588.691190140829	152.816592130953
586.954637957523	151.080039947646
585.218085774217	151.080039947646
583.48153359091	151.080039947646
581.744981407604	151.080039947646
580.008429224298	151.080039947646
578.271877040992	151.080039947646
576.535324857685	151.080039947646
574.798772674379	151.080039947646
573.062220491073	151.080039947646
571.325668307766	151.080039947646
569.58911612446	151.080039947646
567.852563941154	151.080039947646
566.116011757847	151.080039947646
564.379459574541	151.080039947646
562.642907391235	151.080039947646
560.906355207929	151.080039947646
559.169803024622	151.080039947646
557.433250841316	152.816592130953
555.69669865801	152.816592130953
553.960146474703	152.816592130953
552.223594291397	154.553144314259
550.487042108091	154.553144314259
548.750489924785	154.553144314259
547.013937741478	152.816592130953
545.277385558172	152.816592130953
543.540833374866	152.816592130953
541.80428119156	152.816592130953
540.067729008253	152.816592130953
538.331176824947	151.080039947646
536.594624641641	151.080039947646
534.858072458334	151.080039947646
533.121520275028	151.080039947646
531.384968091722	151.080039947646
529.648415908416	151.080039947646
527.911863725109	151.080039947646
526.175311541803	151.080039947646
524.438759358497	151.080039947646
522.70220717519	149.34348776434
520.965654991884	149.34348776434
519.229102808578	147.606935581034
517.492550625272	147.606935581034
515.755998441965	147.606935581034
514.019446258659	147.606935581034
512.282894075353	147.606935581034
510.546341892047	147.606935581034
508.80978970874	147.606935581034
507.073237525434	147.606935581034
505.336685342128	147.606935581034
503.600133158821	145.870383397728
501.863580975515	145.870383397728
500.127028792209	145.870383397728
498.390476608903	145.870383397728
496.653924425596	145.870383397728
494.91737224229	145.870383397728
493.180820058984	145.870383397728
491.444267875677	144.133831214421
489.707715692371	144.133831214421
487.971163509065	144.133831214421
486.234611325759	144.133831214421
484.498059142452	144.133831214421
482.761506959146	144.133831214421
481.02495477584	144.133831214421
479.288402592533	144.133831214421
477.551850409227	144.133831214421
475.815298225921	144.133831214421
474.078746042615	144.133831214421
472.342193859308	144.133831214421
470.605641676002	144.133831214421
468.869089492696	142.397279031115
467.132537309389	142.397279031115
465.395985126083	142.397279031115
463.659432942777	142.397279031115
461.922880759471	142.397279031115
460.186328576164	144.133831214421
458.449776392858	144.133831214421
456.713224209552	144.133831214421
454.976672026246	142.397279031115
453.240119842939	142.397279031115
451.503567659633	142.397279031115
449.767015476327	140.660726847809
448.03046329302	140.660726847809
446.293911109714	140.660726847809
444.557358926408	140.660726847809
442.820806743102	140.660726847809
441.084254559795	140.660726847809
439.347702376489	140.660726847809
437.611150193183	140.660726847809
435.874598009876	140.660726847809
434.13804582657	140.660726847809
432.401493643264	140.660726847809
430.664941459958	140.660726847809
428.928389276651	140.660726847809
427.191837093345	140.660726847809
425.455284910039	140.660726847809
423.718732726732	138.924174664502
421.982180543426	138.924174664502
420.24562836012	138.924174664502
418.509076176814	138.924174664502
416.772523993507	137.187622481196
415.035971810201	137.187622481196
413.299419626895	137.187622481196
411.562867443589	137.187622481196
409.826315260282	137.187622481196
408.089763076976	137.187622481196
406.35321089367	135.45107029789
404.616658710363	135.45107029789
402.880106527057	133.714518114584
401.143554343751	133.714518114584
399.407002160445	133.714518114584
397.670449977138	133.714518114584
395.933897793832	133.714518114584
394.197345610526	133.714518114584
392.460793427219	133.714518114584
390.724241243913	131.977965931277
388.987689060607	131.977965931277
387.251136877301	130.241413747971
385.514584693994	130.241413747971
383.778032510688	130.241413747971
382.041480327382	130.241413747971
380.304928144075	128.504861564665
378.568375960769	128.504861564665
376.831823777463	128.504861564665
375.095271594157	128.504861564665
373.35871941085	128.504861564665
371.622167227544	126.768309381358
369.885615044238	126.768309381358
368.149062860932	126.768309381358
366.412510677625	126.768309381358
364.675958494319	126.768309381358
362.939406311013	126.768309381358
361.202854127706	126.768309381358
359.4663019444	125.031757198052
357.729749761094	125.031757198052
355.993197577788	123.295205014746
354.256645394481	123.295205014746
352.520093211175	123.295205014746
350.783541027869	123.295205014746
349.046988844562	123.295205014746
347.310436661256	123.295205014746
345.57388447795	121.55865283144
343.837332294644	121.55865283144
342.100780111337	121.55865283144
340.364227928031	121.55865283144
338.627675744725	119.822100648133
336.891123561418	119.822100648133
335.154571378112	119.822100648133
333.418019194806	119.822100648133
331.6814670115	119.822100648133
329.944914828193	119.822100648133
328.208362644887	119.822100648133
326.471810461581	119.822100648133
324.735258278275	119.822100648133
322.998706094968	118.085548464827
321.262153911662	118.085548464827
319.525601728356	118.085548464827
317.789049545049	116.348996281521
316.052497361743	116.348996281521
314.315945178437	116.348996281521
312.579392995131	116.348996281521
310.842840811824	116.348996281521
309.106288628518	116.348996281521
307.369736445212	116.348996281521
305.633184261905	116.348996281521
303.896632078599	114.612444098215
302.160079895293	112.875891914908
300.423527711987	112.875891914908
298.68697552868	112.875891914908
296.950423345374	112.875891914908
295.213871162068	112.875891914908
293.477318978761	111.139339731602
291.740766795455	111.139339731602
290.004214612149	111.139339731602
288.267662428843	111.139339731602
286.531110245536	109.402787548296
284.79455806223	109.402787548296
283.058005878924	109.402787548296
281.321453695617	107.666235364989
279.584901512311	107.666235364989
277.848349329005	107.666235364989
276.111797145699	105.929683181683
274.375244962392	105.929683181683
272.638692779086	105.929683181683
270.90214059578	104.193130998377
269.165588412473	102.456578815071
267.429036229167	102.456578815071
265.692484045861	100.720026631764
263.955931862555	100.720026631764
262.219379679248	98.983474448458
260.482827495942	98.983474448458
258.746275312636	98.983474448458
257.00972312933	98.983474448458
255.273170946023	97.2469222651517
253.536618762717	97.2469222651517
251.800066579411	95.5103700818454
250.063514396104	95.5103700818454
248.326962212798	95.5103700818454
246.590410029492	95.5103700818454
244.853857846186	93.7738178985391
243.117305662879	93.7738178985391
241.380753479573	92.0372657152329
239.644201296267	92.0372657152329
237.90764911296	90.3007135319266
236.171096929654	90.3007135319266
234.434544746348	88.5641613486203
232.697992563042	88.5641613486203
230.961440379735	86.827609165314
229.224888196429	86.827609165314
227.488336013123	86.827609165314
225.751783829816	85.0910569820078
224.01523164651	85.0910569820078
222.278679463204	83.3545047987015
220.542127279898	83.3545047987015
218.805575096591	83.3545047987015
217.069022913285	81.6179526153952
215.332470729979	81.6179526153952
213.595918546673	79.8814004320889
211.859366363366	79.8814004320889
210.12281418006	78.1448482487826
208.386261996754	78.1448482487826
206.649709813447	78.1448482487826
204.913157630141	78.1448482487826
203.176605446835	76.4082960654763
201.440053263529	76.4082960654763
199.703501080222	74.6717438821701
197.966948896916	74.6717438821701
196.23039671361	74.6717438821701
194.493844530303	74.6717438821701
192.757292346997	72.9351916988638
191.020740163691	71.1986395155575
189.284187980385	71.1986395155575
187.547635797078	71.1986395155575
185.811083613772	71.1986395155575
184.074531430466	71.1986395155575
182.337979247159	69.4620873322512
180.601427063853	69.4620873322512
178.864874880547	67.7255351489449
177.128322697241	67.7255351489449
175.391770513934	67.7255351489449
173.655218330628	67.7255351489449
171.918666147322	65.9889829656387
170.182113964016	65.9889829656387
168.445561780709	65.9889829656387
166.709009597403	64.2524307823324
164.972457414097	64.2524307823324
163.23590523079	64.2524307823324
161.499353047484	64.2524307823324
159.762800864178	64.2524307823324
158.026248680872	62.5158785990261
156.289696497565	62.5158785990261
154.553144314259	62.5158785990261
152.816592130953	60.7793264157198
151.080039947646	60.7793264157198
149.34348776434	60.7793264157198
147.606935581034	60.7793264157198
145.870383397728	60.7793264157198
144.133831214421	60.7793264157198
142.397279031115	59.0427742324135
140.660726847809	59.0427742324135
138.924174664502	59.0427742324135
137.187622481196	59.0427742324135
135.45107029789	59.0427742324135
133.714518114584	57.3062220491073
131.977965931277	57.3062220491073
130.241413747971	57.3062220491073
128.504861564665	55.569669865801
126.768309381358	55.569669865801
125.031757198052	53.8331176824947
123.295205014746	53.8331176824947
121.55865283144	53.8331176824947
119.822100648133	52.0965654991884
118.085548464827	50.3600133158821
116.348996281521	50.3600133158821
114.612444098215	48.6234611325759
112.875891914908	46.8869089492696
111.139339731602	46.8869089492696
109.402787548296	46.8869089492696
107.666235364989	46.8869089492696
105.929683181683	46.8869089492696
104.193130998377	45.1503567659633
102.456578815071	45.1503567659633
100.720026631764	43.413804582657
98.983474448458	43.413804582657
97.2469222651517	41.6772523993507
95.5103700818454	41.6772523993507
93.7738178985391	39.9407002160445
92.0372657152329	39.9407002160445
90.3007135319266	38.2041480327382
88.5641613486203	38.2041480327382
86.827609165314	36.4675958494319
85.0910569820078	36.4675958494319
83.3545047987015	36.4675958494319
81.6179526153952	34.7310436661256
79.8814004320889	34.7310436661256
78.1448482487826	32.9944914828193
76.4082960654763	32.9944914828193
74.6717438821701	31.2579392995131
72.9351916988638	31.2579392995131
71.1986395155575	31.2579392995131
69.4620873322512	29.5213871162068
67.7255351489449	29.5213871162068
65.9889829656387	27.7848349329005
64.2524307823324	26.0482827495942
62.5158785990261	24.3117305662879
60.7793264157198	24.3117305662879
59.0427742324135	22.5751783829816
57.3062220491073	22.5751783829816
55.569669865801	20.8386261996754
53.8331176824947	19.1020740163691
52.0965654991884	19.1020740163691
50.3600133158821	17.3655218330628
48.6234611325759	15.6289696497565
46.8869089492696	15.6289696497565
45.1503567659633	15.6289696497565
43.413804582657	13.8924174664502
41.6772523993507	13.8924174664502
39.9407002160445	12.155865283144
38.2041480327382	12.155865283144
36.4675958494319	12.155865283144
34.7310436661256	10.4193130998377
32.9944914828193	10.4193130998377
31.2579392995131	8.6827609165314
29.5213871162068	6.94620873322512
27.7848349329005	5.20965654991884
27.7848349329005	3.47310436661256
26.0482827495942	1.73655218330628
24.3117305662879	0
22.5751783829816	-1.73655218330628
20.8386261996754	-1.73655218330628
19.1020740163691	-3.47310436661256
17.3655218330628	-5.20965654991884
15.6289696497565	-5.20965654991884
13.8924174664502	-5.20965654991884
12.155865283144	-6.94620873322512
10.4193130998377	-6.94620873322512
8.6827609165314	-6.94620873322512
6.94620873322512	-6.94620873322512
5.20965654991884	-6.94620873322512
3.47310436661256	-5.20965654991884
1.73655218330628	-3.47310436661256
1.73655218330628	-1.73655218330628
0	0
