# Supplementary material for: Mechanics of Drosophila wing deployment
Source: Nat Commun. 2024 Dec 11;15:10577. doi: 10.1038/s41467-024-54527-0 (PMC11634967; doi:10.1038/s41467-024-54527-0)
Supplement: Supplementary file 18 — Source data [file 41467_2024_54527_MOESM18_ESM.zip › source_data/figS2b/figS2b_0070.txt]

x_um	y_um
-262.219379679248	-449.767015476327
-260.482827495942	-449.767015476327
-258.746275312636	-451.503567659633
-258.746275312636	-453.240119842939
-257.00972312933	-454.976672026246
-257.00972312933	-456.713224209552
-257.00972312933	-458.449776392858
-255.273170946023	-460.186328576164
-255.273170946023	-461.922880759471
-255.273170946023	-463.659432942777
-255.273170946023	-465.395985126083
-253.536618762717	-467.132537309389
-253.536618762717	-468.869089492696
-253.536618762717	-470.605641676002
-253.536618762717	-472.342193859308
-251.800066579411	-474.078746042615
-251.800066579411	-475.815298225921
-251.800066579411	-477.551850409227
-250.063514396104	-479.288402592533
-250.063514396104	-481.02495477584
-248.326962212798	-482.761506959146
-248.326962212798	-484.498059142452
-248.326962212798	-486.234611325759
-246.590410029492	-487.971163509065
-246.590410029492	-489.707715692371
-244.853857846186	-491.444267875677
-244.853857846186	-493.180820058984
-243.117305662879	-494.91737224229
-243.117305662879	-496.653924425596
-241.380753479573	-498.390476608903
-239.644201296267	-500.127028792209
-239.644201296267	-501.863580975515
-237.90764911296	-503.600133158821
-237.90764911296	-505.336685342128
-236.171096929654	-507.073237525434
-236.171096929654	-508.80978970874
-234.434544746348	-510.546341892047
-234.434544746348	-512.282894075353
-232.697992563042	-514.019446258659
-232.697992563042	-515.755998441965
-230.961440379735	-517.492550625272
-230.961440379735	-519.229102808578
-229.224888196429	-520.965654991884
-227.488336013123	-522.70220717519
-227.488336013123	-524.438759358497
-225.751783829816	-526.175311541803
-225.751783829816	-527.911863725109
-224.01523164651	-529.648415908416
-222.278679463204	-531.384968091722
-222.278679463204	-533.121520275028
-220.542127279898	-534.858072458334
-218.805575096591	-536.594624641641
-218.805575096591	-538.331176824947
-217.069022913285	-540.067729008253
-217.069022913285	-541.80428119156
-215.332470729979	-543.540833374866
-215.332470729979	-545.277385558172
-215.332470729979	-547.013937741478
-213.595918546673	-548.750489924785
-211.859366363366	-550.487042108091
-211.859366363366	-552.223594291397
-210.12281418006	-553.960146474703
-210.12281418006	-555.69669865801
-208.386261996754	-557.433250841316
-206.649709813447	-559.169803024622
-204.913157630141	-560.906355207929
-203.176605446835	-562.642907391235
-203.176605446835	-564.379459574541
-201.440053263529	-566.116011757847
-201.440053263529	-567.852563941154
-199.703501080222	-569.58911612446
-199.703501080222	-571.325668307766
-197.966948896916	-573.062220491073
-197.966948896916	-574.798772674379
-196.23039671361	-576.535324857685
-194.493844530303	-578.271877040992
-194.493844530303	-580.008429224298
-192.757292346997	-581.744981407604
-192.757292346997	-583.48153359091
-191.020740163691	-585.218085774217
-189.284187980385	-586.954637957523
-189.284187980385	-588.691190140829
-187.547635797078	-590.427742324135
-185.811083613772	-592.164294507442
-184.074531430466	-593.900846690748
-182.337979247159	-595.637398874054
-182.337979247159	-597.373951057361
-180.601427063853	-599.110503240667
-178.864874880547	-600.847055423973
-177.128322697241	-602.583607607279
-177.128322697241	-604.320159790586
-175.391770513934	-606.056711973892
-173.655218330628	-607.793264157198
-173.655218330628	-609.529816340505
-171.918666147322	-611.266368523811
-171.918666147322	-613.002920707117
-170.182113964016	-614.739472890423
-168.445561780709	-616.47602507373
-166.709009597403	-618.212577257036
-164.972457414097	-619.949129440342
-164.972457414097	-621.685681623649
-163.23590523079	-623.422233806955
-163.23590523079	-625.158785990261
-161.499353047484	-626.895338173567
-159.762800864178	-628.631890356874
-158.026248680872	-630.36844254018
-156.289696497565	-632.104994723486
-154.553144314259	-633.841546906792
-152.816592130953	-633.841546906792
-151.080039947646	-635.578099090099
-149.34348776434	-637.314651273405
-147.606935581034	-639.051203456711
-145.870383397728	-640.787755640018
-144.133831214421	-642.524307823324
-142.397279031115	-644.26086000663
-140.660726847809	-644.26086000663
-138.924174664502	-645.997412189936
-137.187622481196	-647.733964373243
-135.45107029789	-647.733964373243
-133.714518114584	-649.470516556549
-131.977965931277	-651.207068739855
-130.241413747971	-652.943620923162
-128.504861564665	-654.680173106468
-126.768309381358	-656.416725289774
-125.031757198052	-658.15327747308
-123.295205014746	-659.889829656387
-121.55865283144	-661.626381839693
-119.822100648133	-661.626381839693
-118.085548464827	-663.362934022999
-116.348996281521	-665.099486206306
-114.612444098215	-666.836038389612
-112.875891914908	-668.572590572918
-111.139339731602	-670.309142756224
-109.402787548296	-672.045694939531
-107.666235364989	-672.045694939531
-105.929683181683	-673.782247122837
-104.193130998377	-675.518799306143
-102.456578815071	-677.255351489449
-100.720026631764	-678.991903672756
-98.983474448458	-680.728455856062
-97.2469222651517	-680.728455856062
-95.5103700818454	-682.465008039368
-93.7738178985391	-684.201560222675
-92.0372657152329	-685.938112405981
-90.3007135319266	-687.674664589287
-88.5641613486203	-689.411216772593
-86.827609165314	-689.411216772593
-85.0910569820078	-691.1477689559
-83.3545047987015	-692.884321139206
-81.6179526153952	-692.884321139206
-79.8814004320889	-694.620873322512
-79.8814004320889	-696.357425505819
-78.1448482487826	-698.093977689125
-76.4082960654763	-698.093977689125
-74.6717438821701	-699.830529872431
-72.9351916988638	-701.567082055737
-71.1986395155575	-703.303634239044
-69.4620873322512	-705.04018642235
-67.7255351489449	-705.04018642235
-65.9889829656387	-706.776738605656
-64.2524307823324	-708.513290788963
-62.5158785990261	-708.513290788963
-60.7793264157198	-708.513290788963
-59.0427742324135	-710.249842972269
-57.3062220491073	-711.986395155575
-55.569669865801	-713.722947338881
-53.8331176824947	-715.459499522188
-52.0965654991884	-715.459499522188
-50.3600133158821	-717.196051705494
-48.6234611325759	-718.9326038888
-46.8869089492696	-718.9326038888
-45.1503567659633	-720.669156072106
-43.413804582657	-720.669156072106
-41.6772523993507	-722.405708255413
-39.9407002160445	-724.142260438719
-38.2041480327382	-725.878812622025
-36.4675958494319	-725.878812622025
-34.7310436661256	-727.615364805332
-32.9944914828193	-729.351916988638
-31.2579392995131	-731.088469171944
-29.5213871162068	-731.088469171944
-27.7848349329005	-732.82502135525
-26.0482827495942	-734.561573538557
-24.3117305662879	-734.561573538557
-22.5751783829816	-734.561573538557
-20.8386261996754	-736.298125721863
-19.1020740163691	-738.034677905169
-17.3655218330628	-738.034677905169
-15.6289696497565	-739.771230088476
-13.8924174664502	-739.771230088476
-12.155865283144	-741.507782271782
-10.4193130998377	-741.507782271782
-8.6827609165314	-743.244334455088
-6.94620873322512	-743.244334455088
-5.20965654991884	-743.244334455088
-3.47310436661256	-744.980886638394
-1.73655218330628	-746.717438821701
0	-746.717438821701
1.73655218330628	-748.453991005007
3.47310436661256	-750.190543188313
5.20965654991884	-750.190543188313
6.94620873322512	-751.92709537162
8.6827609165314	-751.92709537162
10.4193130998377	-753.663647554926
12.155865283144	-755.400199738232
13.8924174664502	-755.400199738232
15.6289696497565	-757.136751921538
17.3655218330628	-758.873304104845
19.1020740163691	-758.873304104845
20.8386261996754	-758.873304104845
22.5751783829816	-760.609856288151
24.3117305662879	-762.346408471457
26.0482827495942	-762.346408471457
27.7848349329005	-764.082960654763
29.5213871162068	-764.082960654763
31.2579392995131	-764.082960654763
32.9944914828193	-765.81951283807
34.7310436661256	-767.556065021376
36.4675958494319	-767.556065021376
38.2041480327382	-769.292617204682
39.9407002160445	-769.292617204682
41.6772523993507	-769.292617204682
43.413804582657	-769.292617204682
45.1503567659633	-771.029169387989
46.8869089492696	-771.029169387989
48.6234611325759	-772.765721571295
50.3600133158821	-772.765721571295
52.0965654991884	-772.765721571295
53.8331176824947	-774.502273754601
55.569669865801	-774.502273754601
57.3062220491073	-774.502273754601
59.0427742324135	-776.238825937907
60.7793264157198	-776.238825937907
62.5158785990261	-776.238825937907
64.2524307823324	-777.975378121214
65.9889829656387	-777.975378121214
67.7255351489449	-777.975378121214
69.4620873322512	-779.71193030452
71.1986395155575	-779.71193030452
72.9351916988638	-779.71193030452
74.6717438821701	-779.71193030452
76.4082960654763	-779.71193030452
78.1448482487826	-781.448482487826
79.8814004320889	-781.448482487826
81.6179526153952	-781.448482487826
83.3545047987015	-783.185034671133
85.0910569820078	-783.185034671133
86.827609165314	-783.185034671133
88.5641613486203	-783.185034671133
90.3007135319266	-784.921586854439
92.0372657152329	-784.921586854439
93.7738178985391	-784.921586854439
95.5103700818454	-786.658139037745
97.2469222651517	-786.658139037745
98.983474448458	-786.658139037745
100.720026631764	-786.658139037745
102.456578815071	-788.394691221051
104.193130998377	-788.394691221051
105.929683181683	-790.131243404358
107.666235364989	-790.131243404358
109.402787548296	-790.131243404358
111.139339731602	-790.131243404358
112.875891914908	-791.867795587664
114.612444098215	-791.867795587664
116.348996281521	-791.867795587664
118.085548464827	-791.867795587664
119.822100648133	-793.60434777097
121.55865283144	-793.60434777097
123.295205014746	-793.60434777097
125.031757198052	-795.340899954277
126.768309381358	-795.340899954277
128.504861564665	-795.340899954277
130.241413747971	-797.077452137583
131.977965931277	-797.077452137583
133.714518114584	-797.077452137583
135.45107029789	-798.814004320889
137.187622481196	-798.814004320889
138.924174664502	-800.550556504195
140.660726847809	-800.550556504195
142.397279031115	-800.550556504195
144.133831214421	-800.550556504195
145.870383397728	-802.287108687502
147.606935581034	-802.287108687502
149.34348776434	-804.023660870808
151.080039947646	-804.023660870808
152.816592130953	-804.023660870808
154.553144314259	-805.760213054114
156.289696497565	-805.760213054114
158.026248680872	-805.760213054114
159.762800864178	-805.760213054114
161.499353047484	-805.760213054114
163.23590523079	-805.760213054114
164.972457414097	-807.496765237421
166.709009597403	-807.496765237421
168.445561780709	-807.496765237421
170.182113964016	-809.233317420727
171.918666147322	-809.233317420727
173.655218330628	-809.233317420727
175.391770513934	-809.233317420727
177.128322697241	-809.233317420727
178.864874880547	-809.233317420727
180.601427063853	-810.969869604033
182.337979247159	-810.969869604033
184.074531430466	-810.969869604033
185.811083613772	-812.706421787339
187.547635797078	-812.706421787339
189.284187980385	-812.706421787339
191.020740163691	-812.706421787339
192.757292346997	-814.442973970646
194.493844530303	-814.442973970646
196.23039671361	-814.442973970646
197.966948896916	-814.442973970646
199.703501080222	-814.442973970646
201.440053263529	-814.442973970646
203.176605446835	-814.442973970646
204.913157630141	-816.179526153952
206.649709813447	-816.179526153952
208.386261996754	-816.179526153952
210.12281418006	-817.916078337258
211.859366363366	-817.916078337258
213.595918546673	-817.916078337258
215.332470729979	-817.916078337258
217.069022913285	-819.652630520564
218.805575096591	-819.652630520564
220.542127279898	-819.652630520564
222.278679463204	-819.652630520564
224.01523164651	-819.652630520564
225.751783829816	-819.652630520564
227.488336013123	-819.652630520564
229.224888196429	-821.389182703871
230.961440379735	-821.389182703871
232.697992563042	-821.389182703871
234.434544746348	-821.389182703871
236.171096929654	-821.389182703871
237.90764911296	-821.389182703871
239.644201296267	-823.125734887177
241.380753479573	-823.125734887177
243.117305662879	-823.125734887177
244.853857846186	-823.125734887177
246.590410029492	-823.125734887177
248.326962212798	-823.125734887177
250.063514396104	-824.862287070483
251.800066579411	-824.862287070483
253.536618762717	-824.862287070483
255.273170946023	-824.862287070483
257.00972312933	-824.862287070483
258.746275312636	-824.862287070483
260.482827495942	-824.862287070483
262.219379679248	-824.862287070483
263.955931862555	-826.59883925379
265.692484045861	-826.59883925379
267.429036229167	-826.59883925379
269.165588412473	-826.59883925379
270.90214059578	-826.59883925379
272.638692779086	-826.59883925379
274.375244962392	-826.59883925379
276.111797145699	-828.335391437096
277.848349329005	-828.335391437096
279.584901512311	-828.335391437096
281.321453695617	-828.335391437096
283.058005878924	-828.335391437096
284.79455806223	-828.335391437096
286.531110245536	-828.335391437096
288.267662428843	-828.335391437096
290.004214612149	-828.335391437096
291.740766795455	-830.071943620402
293.477318978761	-830.071943620402
295.213871162068	-830.071943620402
296.950423345374	-830.071943620402
298.68697552868	-830.071943620402
300.423527711987	-831.808495803708
302.160079895293	-831.808495803708
303.896632078599	-831.808495803708
305.633184261905	-831.808495803708
307.369736445212	-831.808495803708
309.106288628518	-833.545047987015
310.842840811824	-833.545047987015
312.579392995131	-833.545047987015
314.315945178437	-833.545047987015
316.052497361743	-833.545047987015
317.789049545049	-833.545047987015
319.525601728356	-833.545047987015
321.262153911662	-835.281600170321
322.998706094968	-835.281600170321
324.735258278275	-835.281600170321
326.471810461581	-835.281600170321
328.208362644887	-835.281600170321
329.944914828193	-835.281600170321
331.6814670115	-835.281600170321
333.418019194806	-837.018152353627
335.154571378112	-837.018152353627
336.891123561418	-837.018152353627
338.627675744725	-837.018152353627
340.364227928031	-837.018152353627
342.100780111337	-837.018152353627
343.837332294644	-837.018152353627
345.57388447795	-837.018152353627
347.310436661256	-838.754704536934
349.046988844562	-838.754704536934
350.783541027869	-838.754704536934
352.520093211175	-838.754704536934
354.256645394481	-838.754704536934
355.993197577788	-838.754704536934
357.729749761094	-838.754704536934
359.4663019444	-838.754704536934
361.202854127706	-840.49125672024
362.939406311013	-840.49125672024
364.675958494319	-840.49125672024
366.412510677625	-840.49125672024
368.149062860932	-840.49125672024
369.885615044238	-840.49125672024
371.622167227544	-840.49125672024
373.35871941085	-842.227808903546
375.095271594157	-842.227808903546
376.831823777463	-842.227808903546
378.568375960769	-842.227808903546
380.304928144075	-842.227808903546
382.041480327382	-842.227808903546
383.778032510688	-843.964361086852
385.514584693994	-843.964361086852
387.251136877301	-843.964361086852
388.987689060607	-843.964361086852
390.724241243913	-843.964361086852
392.460793427219	-843.964361086852
394.197345610526	-845.700913270159
395.933897793832	-845.700913270159
397.670449977138	-845.700913270159
399.407002160445	-845.700913270159
401.143554343751	-845.700913270159
402.880106527057	-845.700913270159
404.616658710363	-845.700913270159
406.35321089367	-845.700913270159
408.089763076976	-847.437465453465
409.826315260282	-847.437465453465
411.562867443589	-847.437465453465
413.299419626895	-847.437465453465
415.035971810201	-847.437465453465
416.772523993507	-847.437465453465
418.509076176814	-847.437465453465
420.24562836012	-847.437465453465
421.982180543426	-847.437465453465
423.718732726732	-849.174017636771
425.455284910039	-849.174017636771
427.191837093345	-849.174017636771
428.928389276651	-849.174017636771
430.664941459958	-849.174017636771
432.401493643264	-849.174017636771
434.13804582657	-849.174017636771
435.874598009876	-849.174017636771
437.611150193183	-849.174017636771
439.347702376489	-849.174017636771
441.084254559795	-849.174017636771
442.820806743102	-849.174017636771
444.557358926408	-850.910569820078
446.293911109714	-850.910569820078
448.03046329302	-850.910569820078
449.767015476327	-850.910569820078
451.503567659633	-850.910569820078
453.240119842939	-850.910569820078
454.976672026246	-850.910569820078
456.713224209552	-850.910569820078
458.449776392858	-850.910569820078
460.186328576164	-850.910569820078
461.922880759471	-850.910569820078
463.659432942777	-850.910569820078
465.395985126083	-850.910569820078
467.132537309389	-850.910569820078
468.869089492696	-850.910569820078
470.605641676002	-850.910569820078
472.342193859308	-850.910569820078
474.078746042615	-850.910569820078
475.815298225921	-850.910569820078
477.551850409227	-850.910569820078
479.288402592533	-850.910569820078
481.02495477584	-850.910569820078
482.761506959146	-850.910569820078
484.498059142452	-850.910569820078
486.234611325759	-850.910569820078
487.971163509065	-850.910569820078
489.707715692371	-850.910569820078
491.444267875677	-850.910569820078
493.180820058984	-850.910569820078
494.91737224229	-850.910569820078
496.653924425596	-850.910569820078
498.390476608903	-850.910569820078
500.127028792209	-850.910569820078
501.863580975515	-850.910569820078
503.600133158821	-850.910569820078
505.336685342128	-850.910569820078
507.073237525434	-850.910569820078
508.80978970874	-850.910569820078
510.546341892047	-850.910569820078
512.282894075353	-850.910569820078
514.019446258659	-850.910569820078
515.755998441965	-850.910569820078
517.492550625272	-849.174017636771
519.229102808578	-849.174017636771
520.965654991884	-849.174017636771
522.70220717519	-849.174017636771
524.438759358497	-849.174017636771
526.175311541803	-849.174017636771
527.911863725109	-849.174017636771
529.648415908416	-847.437465453465
531.384968091722	-847.437465453465
533.121520275028	-847.437465453465
534.858072458334	-847.437465453465
536.594624641641	-847.437465453465
538.331176824947	-847.437465453465
540.067729008253	-845.700913270159
541.80428119156	-845.700913270159
543.540833374866	-845.700913270159
545.277385558172	-845.700913270159
547.013937741478	-845.700913270159
548.750489924785	-845.700913270159
550.487042108091	-843.964361086852
552.223594291397	-843.964361086852
553.960146474703	-843.964361086852
555.69669865801	-843.964361086852
557.433250841316	-843.964361086852
559.169803024622	-843.964361086852
560.906355207929	-843.964361086852
562.642907391235	-842.227808903546
564.379459574541	-842.227808903546
566.116011757847	-842.227808903546
567.852563941154	-842.227808903546
569.58911612446	-842.227808903546
571.325668307766	-840.49125672024
573.062220491073	-840.49125672024
574.798772674379	-840.49125672024
576.535324857685	-840.49125672024
578.271877040992	-840.49125672024
580.008429224298	-840.49125672024
581.744981407604	-838.754704536934
583.48153359091	-838.754704536934
585.218085774217	-838.754704536934
586.954637957523	-838.754704536934
588.691190140829	-838.754704536934
590.427742324135	-837.018152353627
592.164294507442	-837.018152353627
593.900846690748	-837.018152353627
595.637398874054	-837.018152353627
597.373951057361	-837.018152353627
599.110503240667	-837.018152353627
600.847055423973	-837.018152353627
602.583607607279	-835.281600170321
604.320159790586	-835.281600170321
606.056711973892	-835.281600170321
607.793264157198	-835.281600170321
609.529816340505	-835.281600170321
611.266368523811	-833.545047987015
613.002920707117	-833.545047987015
614.739472890423	-833.545047987015
616.47602507373	-833.545047987015
618.212577257036	-833.545047987015
619.949129440342	-833.545047987015
621.685681623649	-833.545047987015
623.422233806955	-833.545047987015
625.158785990261	-833.545047987015
626.895338173567	-831.808495803708
628.631890356874	-831.808495803708
630.36844254018	-831.808495803708
632.104994723486	-831.808495803708
633.841546906792	-831.808495803708
635.578099090099	-831.808495803708
637.314651273405	-831.808495803708
639.051203456711	-831.808495803708
640.787755640018	-831.808495803708
642.524307823324	-831.808495803708
644.26086000663	-833.545047987015
645.997412189936	-833.545047987015
647.733964373243	-833.545047987015
649.470516556549	-833.545047987015
651.207068739855	-833.545047987015
652.943620923162	-833.545047987015
654.680173106468	-833.545047987015
656.416725289774	-835.281600170321
658.15327747308	-835.281600170321
659.889829656387	-835.281600170321
661.626381839693	-835.281600170321
663.362934022999	-835.281600170321
665.099486206306	-835.281600170321
666.836038389612	-837.018152353627
668.572590572918	-837.018152353627
670.309142756224	-837.018152353627
672.045694939531	-837.018152353627
673.782247122837	-837.018152353627
675.518799306143	-837.018152353627
677.255351489449	-837.018152353627
678.991903672756	-837.018152353627
680.728455856062	-837.018152353627
682.465008039368	-837.018152353627
684.201560222675	-837.018152353627
685.938112405981	-837.018152353627
687.674664589287	-837.018152353627
689.411216772593	-837.018152353627
691.1477689559	-837.018152353627
692.884321139206	-837.018152353627
694.620873322512	-837.018152353627
696.357425505819	-837.018152353627
698.093977689125	-837.018152353627
699.830529872431	-837.018152353627
701.567082055737	-837.018152353627
703.303634239044	-837.018152353627
705.04018642235	-837.018152353627
706.776738605656	-837.018152353627
708.513290788963	-837.018152353627
710.249842972269	-837.018152353627
711.986395155575	-838.754704536934
713.722947338881	-838.754704536934
715.459499522188	-838.754704536934
717.196051705494	-838.754704536934
718.9326038888	-838.754704536934
720.669156072106	-838.754704536934
722.405708255413	-838.754704536934
724.142260438719	-838.754704536934
725.878812622025	-838.754704536934
727.615364805332	-838.754704536934
729.351916988638	-838.754704536934
731.088469171944	-838.754704536934
732.82502135525	-838.754704536934
734.561573538557	-840.49125672024
736.298125721863	-840.49125672024
738.034677905169	-840.49125672024
739.771230088476	-840.49125672024
741.507782271782	-840.49125672024
743.244334455088	-840.49125672024
744.980886638394	-840.49125672024
746.717438821701	-840.49125672024
748.453991005007	-840.49125672024
750.190543188313	-840.49125672024
751.92709537162	-840.49125672024
753.663647554926	-840.49125672024
755.400199738232	-840.49125672024
757.136751921538	-840.49125672024
758.873304104845	-842.227808903546
760.609856288151	-842.227808903546
762.346408471457	-842.227808903546
764.082960654763	-842.227808903546
765.81951283807	-842.227808903546
767.556065021376	-842.227808903546
769.292617204682	-842.227808903546
771.029169387989	-842.227808903546
772.765721571295	-842.227808903546
774.502273754601	-842.227808903546
776.238825937907	-842.227808903546
777.975378121214	-842.227808903546
779.71193030452	-842.227808903546
781.448482487826	-842.227808903546
783.185034671133	-840.49125672024
784.921586854439	-840.49125672024
786.658139037745	-840.49125672024
788.394691221051	-840.49125672024
790.131243404358	-840.49125672024
791.867795587664	-838.754704536934
793.60434777097	-838.754704536934
795.340899954277	-838.754704536934
797.077452137583	-838.754704536934
798.814004320889	-838.754704536934
800.550556504195	-838.754704536934
802.287108687502	-838.754704536934
804.023660870808	-838.754704536934
805.760213054114	-838.754704536934
807.496765237421	-838.754704536934
809.233317420727	-838.754704536934
810.969869604033	-837.018152353627
812.706421787339	-837.018152353627
814.442973970646	-837.018152353627
816.179526153952	-837.018152353627
817.916078337258	-837.018152353627
819.652630520564	-837.018152353627
821.389182703871	-837.018152353627
823.125734887177	-837.018152353627
824.862287070483	-837.018152353627
826.59883925379	-837.018152353627
828.335391437096	-837.018152353627
830.071943620402	-837.018152353627
831.808495803708	-837.018152353627
833.545047987015	-837.018152353627
835.281600170321	-837.018152353627
837.018152353627	-837.018152353627
838.754704536934	-837.018152353627
840.49125672024	-837.018152353627
842.227808903546	-837.018152353627
843.964361086852	-835.281600170321
845.700913270159	-835.281600170321
847.437465453465	-835.281600170321
849.174017636771	-835.281600170321
850.910569820078	-835.281600170321
852.647122003384	-835.281600170321
854.38367418669	-835.281600170321
856.120226369996	-835.281600170321
857.856778553303	-833.545047987015
859.593330736609	-833.545047987015
861.329882919915	-833.545047987015
863.066435103221	-833.545047987015
864.802987286528	-833.545047987015
866.539539469834	-833.545047987015
868.27609165314	-831.808495803708
870.012643836447	-831.808495803708
871.749196019753	-831.808495803708
873.485748203059	-831.808495803708
875.222300386365	-831.808495803708
876.958852569672	-831.808495803708
878.695404752978	-830.071943620402
880.431956936284	-830.071943620402
882.168509119591	-830.071943620402
883.905061302897	-830.071943620402
885.641613486203	-830.071943620402
887.378165669509	-828.335391437096
889.114717852816	-828.335391437096
890.851270036122	-828.335391437096
892.587822219428	-828.335391437096
894.324374402735	-828.335391437096
896.060926586041	-828.335391437096
897.797478769347	-826.59883925379
899.534030952653	-826.59883925379
901.27058313596	-826.59883925379
903.007135319266	-826.59883925379
904.743687502572	-826.59883925379
906.480239685878	-826.59883925379
908.216791869185	-824.862287070483
909.953344052491	-824.862287070483
911.689896235797	-824.862287070483
913.426448419104	-824.862287070483
915.16300060241	-823.125734887177
916.899552785716	-823.125734887177
918.636104969022	-823.125734887177
920.372657152329	-823.125734887177
922.109209335635	-823.125734887177
923.845761518941	-821.389182703871
925.582313702248	-821.389182703871
927.318865885554	-821.389182703871
929.05541806886	-821.389182703871
930.791970252166	-819.652630520564
932.528522435473	-819.652630520564
934.265074618779	-817.916078337258
936.001626802085	-817.916078337258
937.738178985392	-817.916078337258
939.474731168698	-816.179526153952
941.211283352004	-816.179526153952
942.94783553531	-816.179526153952
944.684387718617	-814.442973970646
946.420939901923	-814.442973970646
948.157492085229	-814.442973970646
949.894044268535	-814.442973970646
951.630596451842	-812.706421787339
953.367148635148	-812.706421787339
955.103700818454	-812.706421787339
956.840253001761	-810.969869604033
958.576805185067	-810.969869604033
960.313357368373	-810.969869604033
962.04990955168	-810.969869604033
963.786461734986	-809.233317420727
965.523013918292	-809.233317420727
967.259566101598	-809.233317420727
968.996118284905	-809.233317420727
970.732670468211	-807.496765237421
972.469222651517	-807.496765237421
974.205774834824	-807.496765237421
975.94232701813	-805.760213054114
977.678879201436	-805.760213054114
979.415431384742	-805.760213054114
981.151983568049	-804.023660870808
982.888535751355	-804.023660870808
984.625087934661	-804.023660870808
986.361640117967	-804.023660870808
988.098192301274	-802.287108687502
989.83474448458	-800.550556504195
991.571296667886	-800.550556504195
993.307848851192	-800.550556504195
995.044401034499	-798.814004320889
996.780953217805	-798.814004320889
998.517505401111	-797.077452137583
1000.25405758442	-797.077452137583
1001.99060976772	-797.077452137583
1003.72716195103	-797.077452137583
1005.46371413434	-795.340899954277
1007.20026631764	-795.340899954277
1008.93681850095	-795.340899954277
1010.67337068426	-793.60434777097
1012.40992286756	-793.60434777097
1014.14647505087	-793.60434777097
1015.88302723417	-793.60434777097
1017.61957941748	-791.867795587664
1019.35613160079	-791.867795587664
1021.09268378409	-791.867795587664
1022.8292359674	-790.131243404358
1024.56578815071	-790.131243404358
1026.30234033401	-788.394691221051
1028.03889251732	-788.394691221051
1029.77544470062	-788.394691221051
1031.51199688393	-788.394691221051
1033.24854906724	-786.658139037745
1034.98510125054	-786.658139037745
1036.72165343385	-784.921586854439
1038.45820561716	-784.921586854439
1040.19475780046	-784.921586854439
1041.93130998377	-783.185034671133
1043.66786216707	-783.185034671133
1045.40441435038	-781.448482487826
1047.14096653369	-781.448482487826
1048.87751871699	-779.71193030452
1050.6140709003	-779.71193030452
1052.35062308361	-777.975378121214
1054.08717526691	-777.975378121214
1055.82372745022	-776.238825937907
1057.56027963352	-776.238825937907
1059.29683181683	-776.238825937907
1061.03338400014	-774.502273754601
1062.76993618344	-772.765721571295
1064.50648836675	-772.765721571295
1066.24304055006	-771.029169387989
1067.97959273336	-771.029169387989
1069.71614491667	-771.029169387989
1071.45269709998	-769.292617204682
1073.18924928328	-767.556065021376
1074.92580146659	-767.556065021376
1076.66235364989	-765.81951283807
1078.3989058332	-765.81951283807
1080.13545801651	-764.082960654763
1081.87201019981	-764.082960654763
1083.60856238312	-762.346408471457
1085.34511456643	-762.346408471457
1087.08166674973	-760.609856288151
1088.81821893304	-760.609856288151
1090.55477111634	-758.873304104845
1092.29132329965	-757.136751921538
1094.02787548296	-757.136751921538
1095.76442766626	-755.400199738232
1097.50097984957	-755.400199738232
1099.23753203288	-753.663647554926
1100.97408421618	-753.663647554926
1102.71063639949	-753.663647554926
1104.44718858279	-751.92709537162
1106.1837407661	-750.190543188313
1107.92029294941	-750.190543188313
1109.65684513271	-748.453991005007
1111.39339731602	-748.453991005007
1113.12994949933	-746.717438821701
1114.86650168263	-746.717438821701
1116.60305386594	-744.980886638394
1118.33960604924	-744.980886638394
1120.07615823255	-743.244334455088
1121.81271041586	-743.244334455088
1123.54926259916	-741.507782271782
1125.28581478247	-739.771230088476
1127.02236696578	-738.034677905169
1128.75891914908	-738.034677905169
1130.49547133239	-738.034677905169
1132.23202351569	-736.298125721863
1133.968575699	-736.298125721863
1135.70512788231	-734.561573538557
1137.44168006561	-732.82502135525
1139.17823224892	-732.82502135525
1140.91478443223	-731.088469171944
1142.65133661553	-731.088469171944
1144.38788879884	-729.351916988638
1146.12444098215	-727.615364805332
1147.86099316545	-727.615364805332
1149.59754534876	-725.878812622025
1151.33409753206	-725.878812622025
1153.07064971537	-724.142260438719
1154.80720189868	-722.405708255413
1156.54375408198	-720.669156072106
1158.28030626529	-720.669156072106
1160.0168584486	-720.669156072106
1161.7534106319	-718.9326038888
1163.48996281521	-717.196051705494
1165.22651499851	-715.459499522188
1166.96306718182	-715.459499522188
1168.69961936513	-713.722947338881
1170.43617154843	-711.986395155575
1172.17272373174	-711.986395155575
1173.90927591505	-711.986395155575
1175.64582809835	-710.249842972269
1177.38238028166	-708.513290788963
1179.11893246496	-706.776738605656
1180.85548464827	-706.776738605656
1182.59203683158	-705.04018642235
1184.32858901488	-703.303634239044
1186.06514119819	-703.303634239044
1187.8016933815	-701.567082055737
1189.5382455648	-699.830529872431
1191.27479774811	-698.093977689125
1193.01134993141	-698.093977689125
1194.74790211472	-696.357425505819
1196.48445429803	-694.620873322512
1198.22100648133	-692.884321139206
1199.95755866464	-691.1477689559
1201.69411084795	-691.1477689559
1203.43066303125	-689.411216772593
1205.16721521456	-687.674664589287
1206.90376739787	-685.938112405981
1206.90376739787	-684.201560222675
1208.64031958117	-682.465008039368
1210.37687176448	-680.728455856062
1212.11342394778	-678.991903672756
1212.11342394778	-677.255351489449
1212.11342394778	-675.518799306143
1213.84997613109	-673.782247122837
1213.84997613109	-672.045694939531
1215.5865283144	-670.309142756224
1215.5865283144	-668.572590572918
1217.3230804977	-666.836038389612
1217.3230804977	-665.099486206306
1219.05963268101	-663.362934022999
1219.05963268101	-661.626381839693
1220.79618486432	-659.889829656387
1220.79618486432	-658.15327747308
1222.53273704762	-656.416725289774
1222.53273704762	-654.680173106468
1224.26928923093	-652.943620923162
1224.26928923093	-651.207068739855
1226.00584141423	-649.470516556549
1226.00584141423	-647.733964373243
1227.74239359754	-645.997412189936
1229.47894578085	-644.26086000663
1231.21549796415	-642.524307823324
1231.21549796415	-640.787755640018
1231.21549796415	-639.051203456711
1232.95205014746	-637.314651273405
1234.68860233077	-635.578099090099
1234.68860233077	-633.841546906792
1236.42515451407	-632.104994723486
1236.42515451407	-630.36844254018
1236.42515451407	-628.631890356874
1238.16170669738	-626.895338173567
1238.16170669738	-625.158785990261
1239.89825888068	-623.422233806955
1239.89825888068	-621.685681623649
1241.63481106399	-619.949129440342
1241.63481106399	-618.212577257036
1241.63481106399	-616.47602507373
1243.3713632473	-614.739472890423
1243.3713632473	-613.002920707117
1245.1079154306	-611.266368523811
1245.1079154306	-609.529816340505
1246.84446761391	-607.793264157198
1246.84446761391	-606.056711973892
1248.58101979722	-604.320159790586
1248.58101979722	-602.583607607279
1248.58101979722	-600.847055423973
1250.31757198052	-599.110503240667
1250.31757198052	-597.373951057361
1252.05412416383	-595.637398874054
1252.05412416383	-593.900846690748
1253.79067634713	-592.164294507442
1253.79067634713	-590.427742324135
1255.52722853044	-588.691190140829
1255.52722853044	-586.954637957523
1255.52722853044	-585.218085774217
1257.26378071375	-583.48153359091
1257.26378071375	-581.744981407604
1257.26378071375	-580.008429224298
1257.26378071375	-578.271877040992
1259.00033289705	-576.535324857685
1259.00033289705	-574.798772674379
1259.00033289705	-573.062220491073
1259.00033289705	-571.325668307766
1259.00033289705	-569.58911612446
1260.73688508036	-567.852563941154
1260.73688508036	-566.116011757847
1260.73688508036	-564.379459574541
1260.73688508036	-562.642907391235
1260.73688508036	-560.906355207929
1260.73688508036	-559.169803024622
1260.73688508036	-557.433250841316
1260.73688508036	-555.69669865801
1260.73688508036	-553.960146474703
1260.73688508036	-552.223594291397
1260.73688508036	-550.487042108091
1260.73688508036	-548.750489924785
1260.73688508036	-547.013937741478
1260.73688508036	-545.277385558172
1260.73688508036	-543.540833374866
1260.73688508036	-541.80428119156
1262.47343726367	-540.067729008253
1262.47343726367	-538.331176824947
1262.47343726367	-536.594624641641
1262.47343726367	-534.858072458334
1262.47343726367	-533.121520275028
1262.47343726367	-531.384968091722
1262.47343726367	-529.648415908416
1262.47343726367	-527.911863725109
1262.47343726367	-526.175311541803
1262.47343726367	-524.438759358497
1264.20998944697	-522.70220717519
1264.20998944697	-520.965654991884
1264.20998944697	-519.229102808578
1264.20998944697	-517.492550625272
1264.20998944697	-515.755998441965
1264.20998944697	-514.019446258659
1264.20998944697	-512.282894075353
1264.20998944697	-510.546341892047
1264.20998944697	-508.80978970874
1264.20998944697	-507.073237525434
1264.20998944697	-505.336685342128
1264.20998944697	-503.600133158821
1264.20998944697	-501.863580975515
1264.20998944697	-500.127028792209
1264.20998944697	-498.390476608903
1264.20998944697	-496.653924425596
1264.20998944697	-494.91737224229
1264.20998944697	-493.180820058984
1264.20998944697	-491.444267875677
1262.47343726367	-489.707715692371
1262.47343726367	-487.971163509065
1262.47343726367	-486.234611325759
1262.47343726367	-484.498059142452
1262.47343726367	-482.761506959146
1262.47343726367	-481.02495477584
1262.47343726367	-479.288402592533
1262.47343726367	-477.551850409227
1260.73688508036	-475.815298225921
1260.73688508036	-474.078746042615
1260.73688508036	-472.342193859308
1260.73688508036	-470.605641676002
1260.73688508036	-468.869089492696
1260.73688508036	-467.132537309389
1260.73688508036	-465.395985126083
1259.00033289705	-463.659432942777
1259.00033289705	-461.922880759471
1259.00033289705	-460.186328576164
1259.00033289705	-458.449776392858
1259.00033289705	-456.713224209552
1259.00033289705	-454.976672026246
1257.26378071375	-453.240119842939
1257.26378071375	-451.503567659633
1257.26378071375	-449.767015476327
1257.26378071375	-448.03046329302
1257.26378071375	-446.293911109714
1255.52722853044	-444.557358926408
1255.52722853044	-442.820806743102
1255.52722853044	-441.084254559795
1255.52722853044	-439.347702376489
1253.79067634713	-437.611150193183
1253.79067634713	-435.874598009876
1253.79067634713	-434.13804582657
1252.05412416383	-432.401493643264
1252.05412416383	-430.664941459958
1252.05412416383	-428.928389276651
1250.31757198052	-427.191837093345
1250.31757198052	-425.455284910039
1250.31757198052	-423.718732726732
1248.58101979722	-421.982180543426
1248.58101979722	-420.24562836012
1248.58101979722	-418.509076176814
1246.84446761391	-416.772523993507
1246.84446761391	-415.035971810201
1246.84446761391	-413.299419626895
1245.1079154306	-411.562867443589
1245.1079154306	-409.826315260282
1243.3713632473	-408.089763076976
1243.3713632473	-406.35321089367
1241.63481106399	-404.616658710363
1241.63481106399	-402.880106527057
1241.63481106399	-401.143554343751
1239.89825888068	-399.407002160445
1239.89825888068	-397.670449977138
1239.89825888068	-395.933897793832
1238.16170669738	-394.197345610526
1238.16170669738	-392.460793427219
1236.42515451407	-390.724241243913
1236.42515451407	-388.987689060607
1236.42515451407	-387.251136877301
1234.68860233077	-385.514584693994
1234.68860233077	-383.778032510688
1234.68860233077	-382.041480327382
1232.95205014746	-380.304928144075
1232.95205014746	-378.568375960769
1231.21549796415	-376.831823777463
1231.21549796415	-375.095271594157
1231.21549796415	-373.35871941085
1229.47894578085	-371.622167227544
1229.47894578085	-369.885615044238
1229.47894578085	-368.149062860932
1229.47894578085	-366.412510677625
1227.74239359754	-364.675958494319
1227.74239359754	-362.939406311013
1227.74239359754	-361.202854127706
1226.00584141423	-359.4663019444
1226.00584141423	-357.729749761094
1224.26928923093	-355.993197577788
1224.26928923093	-354.256645394481
1224.26928923093	-352.520093211175
1222.53273704762	-350.783541027869
1222.53273704762	-349.046988844562
1220.79618486432	-347.310436661256
1220.79618486432	-345.57388447795
1220.79618486432	-343.837332294644
1219.05963268101	-342.100780111337
1219.05963268101	-340.364227928031
1219.05963268101	-338.627675744725
1217.3230804977	-336.891123561418
1217.3230804977	-335.154571378112
1215.5865283144	-333.418019194806
1215.5865283144	-331.6814670115
1215.5865283144	-329.944914828193
1213.84997613109	-328.208362644887
1213.84997613109	-326.471810461581
1212.11342394778	-324.735258278275
1212.11342394778	-322.998706094968
1210.37687176448	-321.262153911662
1210.37687176448	-319.525601728356
1208.64031958117	-317.789049545049
1208.64031958117	-316.052497361743
1208.64031958117	-314.315945178437
1206.90376739787	-312.579392995131
1206.90376739787	-310.842840811824
1205.16721521456	-309.106288628518
1205.16721521456	-307.369736445212
1205.16721521456	-305.633184261905
1203.43066303125	-303.896632078599
1203.43066303125	-302.160079895293
1203.43066303125	-300.423527711987
1201.69411084795	-298.68697552868
1201.69411084795	-296.950423345374
1199.95755866464	-295.213871162068
1199.95755866464	-293.477318978761
1199.95755866464	-291.740766795455
1198.22100648133	-290.004214612149
1196.48445429803	-288.267662428843
1196.48445429803	-286.531110245536
1194.74790211472	-284.79455806223
1194.74790211472	-283.058005878924
1193.01134993141	-281.321453695617
1191.27479774811	-279.584901512311
1191.27479774811	-277.848349329005
1189.5382455648	-276.111797145699
1189.5382455648	-274.375244962392
1187.8016933815	-272.638692779086
1187.8016933815	-270.90214059578
1186.06514119819	-269.165588412473
1186.06514119819	-267.429036229167
1184.32858901488	-265.692484045861
1184.32858901488	-263.955931862555
1182.59203683158	-262.219379679248
1182.59203683158	-260.482827495942
1180.85548464827	-258.746275312636
1180.85548464827	-257.00972312933
1179.11893246496	-255.273170946023
1179.11893246496	-253.536618762717
1179.11893246496	-251.800066579411
1179.11893246496	-250.063514396104
1177.38238028166	-248.326962212798
1177.38238028166	-246.590410029492
1177.38238028166	-244.853857846186
1175.64582809835	-243.117305662879
1175.64582809835	-241.380753479573
1173.90927591505	-239.644201296267
1172.17272373174	-237.90764911296
1172.17272373174	-236.171096929654
1172.17272373174	-234.434544746348
1170.43617154843	-232.697992563042
1170.43617154843	-230.961440379735
1168.69961936513	-229.224888196429
1168.69961936513	-227.488336013123
1166.96306718182	-225.751783829816
1166.96306718182	-224.01523164651
1165.22651499851	-222.278679463204
1165.22651499851	-220.542127279898
1163.48996281521	-218.805575096591
1161.7534106319	-217.069022913285
1161.7534106319	-215.332470729979
1160.0168584486	-213.595918546673
1160.0168584486	-211.859366363366
1158.28030626529	-210.12281418006
1158.28030626529	-208.386261996754
1156.54375408198	-206.649709813447
1156.54375408198	-204.913157630141
1154.80720189868	-203.176605446835
1153.07064971537	-201.440053263529
1153.07064971537	-199.703501080222
1151.33409753206	-197.966948896916
1149.59754534876	-196.23039671361
1149.59754534876	-194.493844530303
1147.86099316545	-192.757292346997
1147.86099316545	-191.020740163691
1146.12444098215	-189.284187980385
1146.12444098215	-187.547635797078
1144.38788879884	-185.811083613772
1142.65133661553	-184.074531430466
1140.91478443223	-182.337979247159
1139.17823224892	-180.601427063853
1137.44168006561	-178.864874880547
1135.70512788231	-177.128322697241
1133.968575699	-175.391770513934
1132.23202351569	-173.655218330628
1130.49547133239	-171.918666147322
1128.75891914908	-170.182113964016
1127.02236696578	-168.445561780709
1125.28581478247	-166.709009597403
1123.54926259916	-164.972457414097
1121.81271041586	-163.23590523079
1120.07615823255	-161.499353047484
1118.33960604924	-159.762800864178
1116.60305386594	-158.026248680872
1114.86650168263	-156.289696497565
1113.12994949933	-154.553144314259
1111.39339731602	-152.816592130953
1111.39339731602	-151.080039947646
1109.65684513271	-149.34348776434
1107.92029294941	-147.606935581034
1106.1837407661	-145.870383397728
1104.44718858279	-144.133831214421
1102.71063639949	-142.397279031115
1100.97408421618	-140.660726847809
1099.23753203288	-138.924174664502
1097.50097984957	-137.187622481196
1095.76442766626	-135.45107029789
1094.02787548296	-135.45107029789
1092.29132329965	-133.714518114584
1092.29132329965	-131.977965931277
1090.55477111634	-130.241413747971
1088.81821893304	-128.504861564665
1087.08166674973	-126.768309381358
1087.08166674973	-125.031757198052
1085.34511456643	-123.295205014746
1083.60856238312	-121.55865283144
1081.87201019981	-119.822100648133
1080.13545801651	-118.085548464827
1080.13545801651	-116.348996281521
1078.3989058332	-114.612444098215
1076.66235364989	-112.875891914908
1074.92580146659	-111.139339731602
1073.18924928328	-109.402787548296
1071.45269709998	-109.402787548296
1069.71614491667	-107.666235364989
1067.97959273336	-105.929683181683
1066.24304055006	-105.929683181683
1064.50648836675	-104.193130998377
1062.76993618344	-102.456578815071
1061.03338400014	-100.720026631764
1059.29683181683	-100.720026631764
1057.56027963352	-98.983474448458
1055.82372745022	-97.2469222651517
1054.08717526691	-97.2469222651517
1052.35062308361	-95.5103700818454
1050.6140709003	-93.7738178985391
1048.87751871699	-92.0372657152329
1047.14096653369	-90.3007135319266
1045.40441435038	-90.3007135319266
1043.66786216707	-88.5641613486203
1041.93130998377	-86.827609165314
1040.19475780046	-86.827609165314
1038.45820561716	-85.0910569820078
1036.72165343385	-83.3545047987015
1034.98510125054	-83.3545047987015
1033.24854906724	-81.6179526153952
1031.51199688393	-81.6179526153952
1029.77544470062	-79.8814004320889
1028.03889251732	-79.8814004320889
1026.30234033401	-78.1448482487826
1024.56578815071	-78.1448482487826
1022.8292359674	-76.4082960654763
1021.09268378409	-76.4082960654763
1019.35613160079	-74.6717438821701
1017.61957941748	-72.9351916988638
1015.88302723417	-72.9351916988638
1014.14647505087	-71.1986395155575
1012.40992286756	-71.1986395155575
1010.67337068426	-69.4620873322512
1008.93681850095	-69.4620873322512
1007.20026631764	-67.7255351489449
1005.46371413434	-67.7255351489449
1003.72716195103	-67.7255351489449
1001.99060976772	-65.9889829656387
1000.25405758442	-65.9889829656387
998.517505401111	-64.2524307823324
996.780953217805	-64.2524307823324
995.044401034499	-62.5158785990261
993.307848851192	-62.5158785990261
991.571296667886	-60.7793264157198
989.83474448458	-60.7793264157198
988.098192301274	-59.0427742324135
986.361640117967	-59.0427742324135
984.625087934661	-57.3062220491073
982.888535751355	-57.3062220491073
981.151983568049	-57.3062220491073
979.415431384742	-55.569669865801
977.678879201436	-55.569669865801
975.94232701813	-53.8331176824947
974.205774834824	-52.0965654991884
972.469222651517	-52.0965654991884
970.732670468211	-50.3600133158821
968.996118284905	-50.3600133158821
967.259566101598	-48.6234611325759
965.523013918292	-48.6234611325759
963.786461734986	-48.6234611325759
962.04990955168	-46.8869089492696
960.313357368373	-46.8869089492696
958.576805185067	-45.1503567659633
956.840253001761	-43.413804582657
955.103700818454	-43.413804582657
953.367148635148	-43.413804582657
951.630596451842	-41.6772523993507
949.894044268535	-41.6772523993507
948.157492085229	-39.9407002160445
946.420939901923	-39.9407002160445
944.684387718617	-38.2041480327382
942.94783553531	-38.2041480327382
941.211283352004	-36.4675958494319
939.474731168698	-36.4675958494319
937.738178985392	-34.7310436661256
936.001626802085	-34.7310436661256
934.265074618779	-34.7310436661256
932.528522435473	-32.9944914828193
930.791970252166	-32.9944914828193
929.05541806886	-32.9944914828193
927.318865885554	-31.2579392995131
925.582313702248	-29.5213871162068
923.845761518941	-29.5213871162068
922.109209335635	-29.5213871162068
920.372657152329	-27.7848349329005
918.636104969022	-27.7848349329005
916.899552785716	-26.0482827495942
915.16300060241	-26.0482827495942
913.426448419104	-24.3117305662879
911.689896235797	-24.3117305662879
909.953344052491	-24.3117305662879
908.216791869185	-22.5751783829816
906.480239685878	-22.5751783829816
904.743687502572	-20.8386261996754
903.007135319266	-20.8386261996754
901.27058313596	-19.1020740163691
899.534030952653	-19.1020740163691
897.797478769347	-19.1020740163691
896.060926586041	-17.3655218330628
894.324374402735	-15.6289696497565
892.587822219428	-15.6289696497565
890.851270036122	-13.8924174664502
889.114717852816	-13.8924174664502
887.378165669509	-13.8924174664502
885.641613486203	-12.155865283144
883.905061302897	-12.155865283144
882.168509119591	-10.4193130998377
880.431956936284	-10.4193130998377
878.695404752978	-10.4193130998377
876.958852569672	-8.6827609165314
875.222300386365	-8.6827609165314
873.485748203059	-6.94620873322512
871.749196019753	-6.94620873322512
870.012643836447	-5.20965654991884
868.27609165314	-5.20965654991884
866.539539469834	-3.47310436661256
864.802987286528	-3.47310436661256
863.066435103221	-1.73655218330628
861.329882919915	-1.73655218330628
859.593330736609	0
857.856778553303	1.73655218330628
856.120226369996	1.73655218330628
854.38367418669	1.73655218330628
852.647122003384	3.47310436661256
850.910569820078	3.47310436661256
849.174017636771	5.20965654991884
847.437465453465	5.20965654991884
845.700913270159	5.20965654991884
843.964361086852	6.94620873322512
842.227808903546	6.94620873322512
840.49125672024	8.6827609165314
838.754704536934	8.6827609165314
837.018152353627	8.6827609165314
835.281600170321	10.4193130998377
833.545047987015	10.4193130998377
831.808495803708	10.4193130998377
830.071943620402	12.155865283144
828.335391437096	12.155865283144
826.59883925379	13.8924174664502
824.862287070483	13.8924174664502
823.125734887177	13.8924174664502
821.389182703871	13.8924174664502
819.652630520564	13.8924174664502
817.916078337258	15.6289696497565
816.179526153952	15.6289696497565
814.442973970646	17.3655218330628
812.706421787339	17.3655218330628
810.969869604033	17.3655218330628
809.233317420727	19.1020740163691
807.496765237421	19.1020740163691
805.760213054114	19.1020740163691
804.023660870808	19.1020740163691
802.287108687502	20.8386261996754
800.550556504195	20.8386261996754
798.814004320889	20.8386261996754
797.077452137583	22.5751783829816
795.340899954277	22.5751783829816
793.60434777097	24.3117305662879
791.867795587664	24.3117305662879
790.131243404358	24.3117305662879
788.394691221051	26.0482827495942
786.658139037745	26.0482827495942
784.921586854439	27.7848349329005
783.185034671133	27.7848349329005
781.448482487826	27.7848349329005
779.71193030452	29.5213871162068
777.975378121214	29.5213871162068
776.238825937907	29.5213871162068
774.502273754601	31.2579392995131
772.765721571295	31.2579392995131
771.029169387989	31.2579392995131
769.292617204682	32.9944914828193
767.556065021376	32.9944914828193
765.81951283807	32.9944914828193
764.082960654763	34.7310436661256
762.346408471457	34.7310436661256
760.609856288151	34.7310436661256
758.873304104845	34.7310436661256
757.136751921538	34.7310436661256
755.400199738232	36.4675958494319
753.663647554926	36.4675958494319
751.92709537162	36.4675958494319
750.190543188313	36.4675958494319
748.453991005007	38.2041480327382
746.717438821701	38.2041480327382
744.980886638394	38.2041480327382
743.244334455088	38.2041480327382
741.507782271782	39.9407002160445
739.771230088476	39.9407002160445
738.034677905169	39.9407002160445
736.298125721863	39.9407002160445
734.561573538557	39.9407002160445
732.82502135525	41.6772523993507
731.088469171944	41.6772523993507
729.351916988638	41.6772523993507
727.615364805332	41.6772523993507
725.878812622025	43.413804582657
724.142260438719	43.413804582657
722.405708255413	43.413804582657
720.669156072106	45.1503567659633
718.9326038888	45.1503567659633
717.196051705494	45.1503567659633
715.459499522188	46.8869089492696
713.722947338881	46.8869089492696
711.986395155575	46.8869089492696
710.249842972269	46.8869089492696
708.513290788963	48.6234611325759
706.776738605656	48.6234611325759
705.04018642235	48.6234611325759
703.303634239044	50.3600133158821
701.567082055737	50.3600133158821
699.830529872431	50.3600133158821
698.093977689125	52.0965654991884
696.357425505819	52.0965654991884
694.620873322512	52.0965654991884
692.884321139206	52.0965654991884
691.1477689559	52.0965654991884
689.411216772593	52.0965654991884
687.674664589287	53.8331176824947
685.938112405981	53.8331176824947
684.201560222675	53.8331176824947
682.465008039368	53.8331176824947
680.728455856062	53.8331176824947
678.991903672756	53.8331176824947
677.255351489449	53.8331176824947
675.518799306143	53.8331176824947
673.782247122837	53.8331176824947
672.045694939531	53.8331176824947
670.309142756224	53.8331176824947
668.572590572918	53.8331176824947
666.836038389612	53.8331176824947
665.099486206306	53.8331176824947
663.362934022999	53.8331176824947
661.626381839693	53.8331176824947
659.889829656387	53.8331176824947
658.15327747308	53.8331176824947
656.416725289774	55.569669865801
654.680173106468	55.569669865801
652.943620923162	55.569669865801
651.207068739855	55.569669865801
649.470516556549	57.3062220491073
647.733964373243	57.3062220491073
645.997412189936	57.3062220491073
644.26086000663	57.3062220491073
642.524307823324	57.3062220491073
640.787755640018	59.0427742324135
639.051203456711	59.0427742324135
637.314651273405	59.0427742324135
635.578099090099	59.0427742324135
633.841546906792	59.0427742324135
632.104994723486	60.7793264157198
630.36844254018	60.7793264157198
628.631890356874	60.7793264157198
626.895338173567	60.7793264157198
625.158785990261	60.7793264157198
623.422233806955	60.7793264157198
621.685681623649	60.7793264157198
619.949129440342	60.7793264157198
618.212577257036	60.7793264157198
616.47602507373	60.7793264157198
614.739472890423	60.7793264157198
613.002920707117	60.7793264157198
611.266368523811	60.7793264157198
609.529816340505	60.7793264157198
607.793264157198	60.7793264157198
606.056711973892	62.5158785990261
604.320159790586	62.5158785990261
602.583607607279	62.5158785990261
600.847055423973	62.5158785990261
599.110503240667	62.5158785990261
597.373951057361	62.5158785990261
595.637398874054	64.2524307823324
593.900846690748	64.2524307823324
592.164294507442	64.2524307823324
590.427742324135	64.2524307823324
588.691190140829	64.2524307823324
586.954637957523	65.9889829656387
585.218085774217	65.9889829656387
583.48153359091	65.9889829656387
581.744981407604	65.9889829656387
580.008429224298	65.9889829656387
578.271877040992	67.7255351489449
576.535324857685	67.7255351489449
574.798772674379	67.7255351489449
573.062220491073	67.7255351489449
571.325668307766	67.7255351489449
569.58911612446	67.7255351489449
567.852563941154	67.7255351489449
566.116011757847	67.7255351489449
564.379459574541	67.7255351489449
562.642907391235	67.7255351489449
560.906355207929	67.7255351489449
559.169803024622	67.7255351489449
557.433250841316	67.7255351489449
555.69669865801	67.7255351489449
553.960146474703	67.7255351489449
552.223594291397	67.7255351489449
550.487042108091	67.7255351489449
548.750489924785	67.7255351489449
547.013937741478	67.7255351489449
545.277385558172	67.7255351489449
543.540833374866	67.7255351489449
541.80428119156	67.7255351489449
540.067729008253	67.7255351489449
538.331176824947	69.4620873322512
536.594624641641	69.4620873322512
534.858072458334	69.4620873322512
533.121520275028	71.1986395155575
531.384968091722	71.1986395155575
529.648415908416	71.1986395155575
527.911863725109	71.1986395155575
526.175311541803	71.1986395155575
524.438759358497	71.1986395155575
522.70220717519	71.1986395155575
520.965654991884	71.1986395155575
519.229102808578	71.1986395155575
517.492550625272	72.9351916988638
515.755998441965	72.9351916988638
514.019446258659	72.9351916988638
512.282894075353	72.9351916988638
510.546341892047	72.9351916988638
508.80978970874	72.9351916988638
507.073237525434	72.9351916988638
505.336685342128	74.6717438821701
503.600133158821	74.6717438821701
501.863580975515	74.6717438821701
500.127028792209	74.6717438821701
498.390476608903	74.6717438821701
496.653924425596	74.6717438821701
494.91737224229	74.6717438821701
493.180820058984	76.4082960654763
491.444267875677	76.4082960654763
489.707715692371	76.4082960654763
487.971163509065	76.4082960654763
486.234611325759	76.4082960654763
484.498059142452	76.4082960654763
482.761506959146	76.4082960654763
481.02495477584	76.4082960654763
479.288402592533	76.4082960654763
477.551850409227	76.4082960654763
475.815298225921	76.4082960654763
474.078746042615	76.4082960654763
472.342193859308	76.4082960654763
470.605641676002	76.4082960654763
468.869089492696	76.4082960654763
467.132537309389	76.4082960654763
465.395985126083	76.4082960654763
463.659432942777	76.4082960654763
461.922880759471	76.4082960654763
460.186328576164	76.4082960654763
458.449776392858	76.4082960654763
456.713224209552	76.4082960654763
454.976672026246	76.4082960654763
453.240119842939	76.4082960654763
451.503567659633	76.4082960654763
449.767015476327	76.4082960654763
448.03046329302	76.4082960654763
446.293911109714	76.4082960654763
444.557358926408	76.4082960654763
442.820806743102	76.4082960654763
441.084254559795	78.1448482487826
439.347702376489	78.1448482487826
437.611150193183	78.1448482487826
435.874598009876	78.1448482487826
434.13804582657	78.1448482487826
432.401493643264	78.1448482487826
430.664941459958	78.1448482487826
428.928389276651	78.1448482487826
427.191837093345	78.1448482487826
425.455284910039	79.8814004320889
423.718732726732	79.8814004320889
421.982180543426	79.8814004320889
420.24562836012	79.8814004320889
418.509076176814	79.8814004320889
416.772523993507	79.8814004320889
415.035971810201	79.8814004320889
413.299419626895	79.8814004320889
411.562867443589	79.8814004320889
409.826315260282	79.8814004320889
408.089763076976	79.8814004320889
406.35321089367	79.8814004320889
404.616658710363	79.8814004320889
402.880106527057	79.8814004320889
401.143554343751	78.1448482487826
399.407002160445	78.1448482487826
397.670449977138	78.1448482487826
395.933897793832	78.1448482487826
394.197345610526	78.1448482487826
392.460793427219	78.1448482487826
390.724241243913	78.1448482487826
388.987689060607	78.1448482487826
387.251136877301	78.1448482487826
385.514584693994	78.1448482487826
383.778032510688	76.4082960654763
382.041480327382	76.4082960654763
380.304928144075	76.4082960654763
378.568375960769	76.4082960654763
376.831823777463	76.4082960654763
375.095271594157	76.4082960654763
373.35871941085	74.6717438821701
371.622167227544	74.6717438821701
369.885615044238	74.6717438821701
368.149062860932	74.6717438821701
366.412510677625	74.6717438821701
364.675958494319	74.6717438821701
362.939406311013	74.6717438821701
361.202854127706	72.9351916988638
359.4663019444	72.9351916988638
357.729749761094	72.9351916988638
355.993197577788	72.9351916988638
354.256645394481	72.9351916988638
352.520093211175	72.9351916988638
350.783541027869	72.9351916988638
349.046988844562	72.9351916988638
347.310436661256	72.9351916988638
345.57388447795	72.9351916988638
343.837332294644	72.9351916988638
342.100780111337	71.1986395155575
340.364227928031	71.1986395155575
338.627675744725	71.1986395155575
336.891123561418	71.1986395155575
335.154571378112	71.1986395155575
333.418019194806	71.1986395155575
331.6814670115	71.1986395155575
329.944914828193	71.1986395155575
328.208362644887	69.4620873322512
326.471810461581	69.4620873322512
324.735258278275	69.4620873322512
322.998706094968	69.4620873322512
321.262153911662	69.4620873322512
319.525601728356	69.4620873322512
317.789049545049	69.4620873322512
316.052497361743	69.4620873322512
314.315945178437	69.4620873322512
312.579392995131	69.4620873322512
310.842840811824	69.4620873322512
309.106288628518	69.4620873322512
307.369736445212	69.4620873322512
305.633184261905	69.4620873322512
303.896632078599	69.4620873322512
302.160079895293	67.7255351489449
300.423527711987	67.7255351489449
298.68697552868	67.7255351489449
296.950423345374	67.7255351489449
295.213871162068	67.7255351489449
293.477318978761	67.7255351489449
291.740766795455	67.7255351489449
290.004214612149	67.7255351489449
288.267662428843	67.7255351489449
286.531110245536	67.7255351489449
284.79455806223	67.7255351489449
283.058005878924	67.7255351489449
281.321453695617	67.7255351489449
279.584901512311	67.7255351489449
277.848349329005	67.7255351489449
276.111797145699	67.7255351489449
274.375244962392	67.7255351489449
272.638692779086	67.7255351489449
270.90214059578	67.7255351489449
269.165588412473	67.7255351489449
267.429036229167	67.7255351489449
265.692484045861	67.7255351489449
263.955931862555	65.9889829656387
262.219379679248	65.9889829656387
260.482827495942	65.9889829656387
258.746275312636	65.9889829656387
257.00972312933	65.9889829656387
255.273170946023	65.9889829656387
253.536618762717	65.9889829656387
251.800066579411	65.9889829656387
250.063514396104	65.9889829656387
248.326962212798	65.9889829656387
246.590410029492	65.9889829656387
244.853857846186	65.9889829656387
243.117305662879	65.9889829656387
241.380753479573	65.9889829656387
239.644201296267	65.9889829656387
237.90764911296	65.9889829656387
236.171096929654	64.2524307823324
234.434544746348	64.2524307823324
232.697992563042	64.2524307823324
230.961440379735	64.2524307823324
229.224888196429	64.2524307823324
227.488336013123	64.2524307823324
225.751783829816	64.2524307823324
224.01523164651	64.2524307823324
222.278679463204	64.2524307823324
220.542127279898	64.2524307823324
218.805575096591	64.2524307823324
217.069022913285	64.2524307823324
215.332470729979	64.2524307823324
213.595918546673	64.2524307823324
211.859366363366	64.2524307823324
210.12281418006	64.2524307823324
208.386261996754	64.2524307823324
206.649709813447	64.2524307823324
204.913157630141	62.5158785990261
203.176605446835	62.5158785990261
201.440053263529	62.5158785990261
199.703501080222	62.5158785990261
197.966948896916	62.5158785990261
196.23039671361	62.5158785990261
194.493844530303	62.5158785990261
192.757292346997	62.5158785990261
191.020740163691	62.5158785990261
189.284187980385	60.7793264157198
187.547635797078	60.7793264157198
185.811083613772	60.7793264157198
184.074531430466	60.7793264157198
182.337979247159	60.7793264157198
180.601427063853	60.7793264157198
178.864874880547	60.7793264157198
177.128322697241	60.7793264157198
175.391770513934	59.0427742324135
173.655218330628	59.0427742324135
171.918666147322	59.0427742324135
170.182113964016	59.0427742324135
168.445561780709	59.0427742324135
166.709009597403	59.0427742324135
164.972457414097	57.3062220491073
163.23590523079	57.3062220491073
161.499353047484	57.3062220491073
159.762800864178	55.569669865801
158.026248680872	55.569669865801
156.289696497565	55.569669865801
154.553144314259	55.569669865801
152.816592130953	53.8331176824947
151.080039947646	53.8331176824947
149.34348776434	53.8331176824947
147.606935581034	53.8331176824947
145.870383397728	52.0965654991884
144.133831214421	52.0965654991884
142.397279031115	52.0965654991884
140.660726847809	50.3600133158821
138.924174664502	50.3600133158821
137.187622481196	50.3600133158821
135.45107029789	50.3600133158821
133.714518114584	48.6234611325759
131.977965931277	48.6234611325759
130.241413747971	48.6234611325759
128.504861564665	48.6234611325759
126.768309381358	48.6234611325759
125.031757198052	46.8869089492696
123.295205014746	46.8869089492696
121.55865283144	46.8869089492696
119.822100648133	45.1503567659633
118.085548464827	45.1503567659633
116.348996281521	45.1503567659633
114.612444098215	43.413804582657
112.875891914908	43.413804582657
111.139339731602	43.413804582657
109.402787548296	43.413804582657
107.666235364989	41.6772523993507
105.929683181683	41.6772523993507
104.193130998377	41.6772523993507
102.456578815071	39.9407002160445
100.720026631764	39.9407002160445
98.983474448458	39.9407002160445
97.2469222651517	39.9407002160445
95.5103700818454	38.2041480327382
93.7738178985391	38.2041480327382
92.0372657152329	38.2041480327382
90.3007135319266	38.2041480327382
88.5641613486203	38.2041480327382
86.827609165314	36.4675958494319
85.0910569820078	36.4675958494319
83.3545047987015	36.4675958494319
81.6179526153952	34.7310436661256
79.8814004320889	34.7310436661256
78.1448482487826	34.7310436661256
76.4082960654763	34.7310436661256
74.6717438821701	32.9944914828193
72.9351916988638	32.9944914828193
71.1986395155575	32.9944914828193
69.4620873322512	32.9944914828193
67.7255351489449	31.2579392995131
65.9889829656387	31.2579392995131
64.2524307823324	31.2579392995131
62.5158785990261	29.5213871162068
60.7793264157198	29.5213871162068
59.0427742324135	29.5213871162068
57.3062220491073	27.7848349329005
55.569669865801	27.7848349329005
53.8331176824947	27.7848349329005
52.0965654991884	27.7848349329005
50.3600133158821	26.0482827495942
48.6234611325759	26.0482827495942
46.8869089492696	24.3117305662879
45.1503567659633	24.3117305662879
43.413804582657	24.3117305662879
41.6772523993507	22.5751783829816
39.9407002160445	22.5751783829816
38.2041480327382	20.8386261996754
36.4675958494319	20.8386261996754
34.7310436661256	19.1020740163691
32.9944914828193	19.1020740163691
31.2579392995131	17.3655218330628
29.5213871162068	17.3655218330628
27.7848349329005	15.6289696497565
26.0482827495942	13.8924174664502
24.3117305662879	13.8924174664502
22.5751783829816	12.155865283144
20.8386261996754	12.155865283144
19.1020740163691	10.4193130998377
17.3655218330628	10.4193130998377
15.6289696497565	8.6827609165314
13.8924174664502	8.6827609165314
12.155865283144	6.94620873322512
10.4193130998377	6.94620873322512
8.6827609165314	5.20965654991884
6.94620873322512	5.20965654991884
5.20965654991884	3.47310436661256
3.47310436661256	1.73655218330628
1.73655218330628	1.73655218330628
0	0
