# Supplementary material for: Mechanics of Drosophila wing deployment
Source: Nat Commun. 2024 Dec 11;15:10577. doi: 10.1038/s41467-024-54527-0 (PMC11634967; doi:10.1038/s41467-024-54527-0)
Supplement: Supplementary file 18 — Source data [file 41467_2024_54527_MOESM18_ESM.zip › source_data/figS2b/figS2b_0060.txt]

x_um	y_um
-217.069022913285	-382.041480327382
-217.069022913285	-383.778032510688
-215.332470729979	-385.514584693994
-215.332470729979	-387.251136877301
-215.332470729979	-388.987689060607
-215.332470729979	-390.724241243913
-213.595918546673	-392.460793427219
-211.859366363366	-394.197345610526
-211.859366363366	-395.933897793832
-210.12281418006	-397.670449977138
-208.386261996754	-399.407002160445
-208.386261996754	-401.143554343751
-206.649709813447	-402.880106527057
-204.913157630141	-404.616658710363
-204.913157630141	-406.35321089367
-203.176605446835	-408.089763076976
-201.440053263529	-409.826315260282
-201.440053263529	-411.562867443589
-199.703501080222	-413.299419626895
-197.966948896916	-415.035971810201
-196.23039671361	-416.772523993507
-194.493844530303	-418.509076176814
-194.493844530303	-420.24562836012
-192.757292346997	-421.982180543426
-191.020740163691	-423.718732726732
-189.284187980385	-423.718732726732
-187.547635797078	-425.455284910039
-187.547635797078	-427.191837093345
-185.811083613772	-428.928389276651
-184.074531430466	-430.664941459958
-184.074531430466	-432.401493643264
-182.337979247159	-434.13804582657
-180.601427063853	-435.874598009876
-180.601427063853	-437.611150193183
-180.601427063853	-439.347702376489
-178.864874880547	-441.084254559795
-177.128322697241	-442.820806743102
-177.128322697241	-444.557358926408
-177.128322697241	-446.293911109714
-177.128322697241	-448.03046329302
-175.391770513934	-449.767015476327
-173.655218330628	-451.503567659633
-173.655218330628	-453.240119842939
-173.655218330628	-454.976672026246
-171.918666147322	-456.713224209552
-171.918666147322	-458.449776392858
-170.182113964016	-460.186328576164
-168.445561780709	-461.922880759471
-166.709009597403	-463.659432942777
-164.972457414097	-465.395985126083
-163.23590523079	-465.395985126083
-161.499353047484	-467.132537309389
-159.762800864178	-468.869089492696
-158.026248680872	-470.605641676002
-156.289696497565	-472.342193859308
-154.553144314259	-472.342193859308
-152.816592130953	-474.078746042615
-151.080039947646	-475.815298225921
-149.34348776434	-477.551850409227
-147.606935581034	-479.288402592533
-145.870383397728	-481.02495477584
-144.133831214421	-482.761506959146
-142.397279031115	-484.498059142452
-140.660726847809	-486.234611325759
-138.924174664502	-486.234611325759
-137.187622481196	-487.971163509065
-135.45107029789	-489.707715692371
-133.714518114584	-491.444267875677
-131.977965931277	-493.180820058984
-130.241413747971	-494.91737224229
-128.504861564665	-496.653924425596
-128.504861564665	-498.390476608903
-126.768309381358	-500.127028792209
-125.031757198052	-501.863580975515
-125.031757198052	-503.600133158821
-125.031757198052	-505.336685342128
-123.295205014746	-507.073237525434
-121.55865283144	-508.80978970874
-119.822100648133	-508.80978970874
-118.085548464827	-510.546341892047
-116.348996281521	-510.546341892047
-114.612444098215	-512.282894075353
-112.875891914908	-514.019446258659
-111.139339731602	-515.755998441965
-109.402787548296	-517.492550625272
-107.666235364989	-519.229102808578
-105.929683181683	-519.229102808578
-104.193130998377	-520.965654991884
-102.456578815071	-522.70220717519
-100.720026631764	-524.438759358497
-98.983474448458	-524.438759358497
-97.2469222651517	-524.438759358497
-95.5103700818454	-526.175311541803
-93.7738178985391	-527.911863725109
-92.0372657152329	-527.911863725109
-90.3007135319266	-529.648415908416
-88.5641613486203	-531.384968091722
-86.827609165314	-531.384968091722
-85.0910569820078	-531.384968091722
-83.3545047987015	-533.121520275028
-81.6179526153952	-534.858072458334
-79.8814004320889	-536.594624641641
-78.1448482487826	-536.594624641641
-76.4082960654763	-538.331176824947
-74.6717438821701	-538.331176824947
-72.9351916988638	-540.067729008253
-71.1986395155575	-541.80428119156
-69.4620873322512	-541.80428119156
-67.7255351489449	-543.540833374866
-65.9889829656387	-545.277385558172
-64.2524307823324	-545.277385558172
-62.5158785990261	-547.013937741478
-60.7793264157198	-547.013937741478
-59.0427742324135	-548.750489924785
-57.3062220491073	-548.750489924785
-55.569669865801	-550.487042108091
-53.8331176824947	-550.487042108091
-52.0965654991884	-552.223594291397
-50.3600133158821	-552.223594291397
-48.6234611325759	-552.223594291397
-46.8869089492696	-553.960146474703
-45.1503567659633	-555.69669865801
-43.413804582657	-555.69669865801
-41.6772523993507	-557.433250841316
-39.9407002160445	-557.433250841316
-38.2041480327382	-559.169803024622
-36.4675958494319	-559.169803024622
-34.7310436661256	-560.906355207929
-32.9944914828193	-560.906355207929
-31.2579392995131	-562.642907391235
-29.5213871162068	-562.642907391235
-27.7848349329005	-562.642907391235
-26.0482827495942	-564.379459574541
-24.3117305662879	-566.116011757847
-22.5751783829816	-566.116011757847
-20.8386261996754	-566.116011757847
-19.1020740163691	-566.116011757847
-17.3655218330628	-567.852563941154
-15.6289696497565	-569.58911612446
-13.8924174664502	-569.58911612446
-12.155865283144	-569.58911612446
-10.4193130998377	-571.325668307766
-8.6827609165314	-571.325668307766
-6.94620873322512	-573.062220491073
-5.20965654991884	-573.062220491073
-3.47310436661256	-574.798772674379
-1.73655218330628	-574.798772674379
0	-576.535324857685
1.73655218330628	-576.535324857685
3.47310436661256	-578.271877040992
5.20965654991884	-580.008429224298
6.94620873322512	-580.008429224298
8.6827609165314	-580.008429224298
10.4193130998377	-581.744981407604
12.155865283144	-583.48153359091
13.8924174664502	-583.48153359091
15.6289696497565	-583.48153359091
17.3655218330628	-585.218085774217
19.1020740163691	-585.218085774217
20.8386261996754	-586.954637957523
22.5751783829816	-586.954637957523
24.3117305662879	-588.691190140829
26.0482827495942	-590.427742324135
27.7848349329005	-590.427742324135
29.5213871162068	-592.164294507442
31.2579392995131	-593.900846690748
32.9944914828193	-593.900846690748
34.7310436661256	-595.637398874054
36.4675958494319	-597.373951057361
38.2041480327382	-597.373951057361
39.9407002160445	-597.373951057361
41.6772523993507	-599.110503240667
43.413804582657	-600.847055423973
45.1503567659633	-600.847055423973
46.8869089492696	-602.583607607279
48.6234611325759	-604.320159790586
50.3600133158821	-604.320159790586
52.0965654991884	-606.056711973892
53.8331176824947	-607.793264157198
55.569669865801	-609.529816340505
57.3062220491073	-611.266368523811
59.0427742324135	-611.266368523811
60.7793264157198	-613.002920707117
62.5158785990261	-614.739472890423
64.2524307823324	-614.739472890423
65.9889829656387	-616.47602507373
67.7255351489449	-618.212577257036
69.4620873322512	-618.212577257036
71.1986395155575	-619.949129440342
72.9351916988638	-621.685681623649
74.6717438821701	-621.685681623649
76.4082960654763	-621.685681623649
78.1448482487826	-623.422233806955
79.8814004320889	-625.158785990261
81.6179526153952	-625.158785990261
83.3545047987015	-626.895338173567
85.0910569820078	-626.895338173567
86.827609165314	-628.631890356874
88.5641613486203	-628.631890356874
90.3007135319266	-628.631890356874
92.0372657152329	-630.36844254018
93.7738178985391	-632.104994723486
95.5103700818454	-632.104994723486
97.2469222651517	-633.841546906792
98.983474448458	-633.841546906792
100.720026631764	-635.578099090099
102.456578815071	-635.578099090099
104.193130998377	-637.314651273405
105.929683181683	-639.051203456711
107.666235364989	-639.051203456711
109.402787548296	-640.787755640018
111.139339731602	-642.524307823324
112.875891914908	-642.524307823324
114.612444098215	-642.524307823324
116.348996281521	-644.26086000663
118.085548464827	-645.997412189936
119.822100648133	-645.997412189936
121.55865283144	-645.997412189936
123.295205014746	-645.997412189936
125.031757198052	-647.733964373243
126.768309381358	-647.733964373243
128.504861564665	-649.470516556549
130.241413747971	-649.470516556549
131.977965931277	-649.470516556549
133.714518114584	-649.470516556549
135.45107029789	-649.470516556549
137.187622481196	-651.207068739855
138.924174664502	-651.207068739855
140.660726847809	-651.207068739855
142.397279031115	-651.207068739855
144.133831214421	-652.943620923162
145.870383397728	-652.943620923162
147.606935581034	-652.943620923162
149.34348776434	-652.943620923162
151.080039947646	-652.943620923162
152.816592130953	-652.943620923162
154.553144314259	-652.943620923162
156.289696497565	-652.943620923162
158.026248680872	-652.943620923162
159.762800864178	-652.943620923162
161.499353047484	-652.943620923162
163.23590523079	-652.943620923162
164.972457414097	-652.943620923162
166.709009597403	-654.680173106468
168.445561780709	-654.680173106468
170.182113964016	-654.680173106468
171.918666147322	-654.680173106468
173.655218330628	-654.680173106468
175.391770513934	-654.680173106468
177.128322697241	-656.416725289774
178.864874880547	-656.416725289774
180.601427063853	-656.416725289774
182.337979247159	-656.416725289774
184.074531430466	-656.416725289774
185.811083613772	-656.416725289774
187.547635797078	-656.416725289774
189.284187980385	-656.416725289774
191.020740163691	-656.416725289774
192.757292346997	-656.416725289774
194.493844530303	-656.416725289774
196.23039671361	-656.416725289774
197.966948896916	-656.416725289774
199.703501080222	-656.416725289774
201.440053263529	-656.416725289774
203.176605446835	-656.416725289774
204.913157630141	-656.416725289774
206.649709813447	-656.416725289774
208.386261996754	-656.416725289774
210.12281418006	-656.416725289774
211.859366363366	-656.416725289774
213.595918546673	-656.416725289774
215.332470729979	-656.416725289774
217.069022913285	-656.416725289774
218.805575096591	-656.416725289774
220.542127279898	-656.416725289774
222.278679463204	-656.416725289774
224.01523164651	-656.416725289774
225.751783829816	-656.416725289774
227.488336013123	-656.416725289774
229.224888196429	-656.416725289774
230.961440379735	-656.416725289774
232.697992563042	-656.416725289774
234.434544746348	-656.416725289774
236.171096929654	-656.416725289774
237.90764911296	-656.416725289774
239.644201296267	-656.416725289774
241.380753479573	-656.416725289774
243.117305662879	-656.416725289774
244.853857846186	-656.416725289774
246.590410029492	-656.416725289774
248.326962212798	-656.416725289774
250.063514396104	-656.416725289774
251.800066579411	-656.416725289774
253.536618762717	-656.416725289774
255.273170946023	-656.416725289774
257.00972312933	-656.416725289774
258.746275312636	-656.416725289774
260.482827495942	-656.416725289774
262.219379679248	-656.416725289774
263.955931862555	-656.416725289774
265.692484045861	-656.416725289774
267.429036229167	-656.416725289774
269.165588412473	-656.416725289774
270.90214059578	-656.416725289774
272.638692779086	-656.416725289774
274.375244962392	-656.416725289774
276.111797145699	-656.416725289774
277.848349329005	-656.416725289774
279.584901512311	-654.680173106468
281.321453695617	-654.680173106468
283.058005878924	-654.680173106468
284.79455806223	-654.680173106468
286.531110245536	-654.680173106468
288.267662428843	-654.680173106468
290.004214612149	-654.680173106468
291.740766795455	-654.680173106468
293.477318978761	-654.680173106468
295.213871162068	-654.680173106468
296.950423345374	-654.680173106468
298.68697552868	-654.680173106468
300.423527711987	-654.680173106468
302.160079895293	-654.680173106468
303.896632078599	-654.680173106468
305.633184261905	-654.680173106468
307.369736445212	-654.680173106468
309.106288628518	-656.416725289774
310.842840811824	-656.416725289774
312.579392995131	-656.416725289774
314.315945178437	-656.416725289774
316.052497361743	-656.416725289774
317.789049545049	-656.416725289774
319.525601728356	-656.416725289774
321.262153911662	-658.15327747308
322.998706094968	-658.15327747308
324.735258278275	-658.15327747308
326.471810461581	-658.15327747308
328.208362644887	-659.889829656387
329.944914828193	-659.889829656387
331.6814670115	-659.889829656387
333.418019194806	-659.889829656387
335.154571378112	-659.889829656387
336.891123561418	-661.626381839693
338.627675744725	-661.626381839693
340.364227928031	-663.362934022999
342.100780111337	-663.362934022999
343.837332294644	-663.362934022999
345.57388447795	-665.099486206306
347.310436661256	-665.099486206306
349.046988844562	-666.836038389612
350.783541027869	-666.836038389612
352.520093211175	-666.836038389612
354.256645394481	-666.836038389612
355.993197577788	-668.572590572918
357.729749761094	-668.572590572918
359.4663019444	-670.309142756224
361.202854127706	-670.309142756224
362.939406311013	-670.309142756224
364.675958494319	-670.309142756224
366.412510677625	-672.045694939531
368.149062860932	-673.782247122837
369.885615044238	-673.782247122837
371.622167227544	-675.518799306143
373.35871941085	-677.255351489449
375.095271594157	-677.255351489449
376.831823777463	-677.255351489449
378.568375960769	-678.991903672756
380.304928144075	-680.728455856062
382.041480327382	-682.465008039368
383.778032510688	-682.465008039368
385.514584693994	-684.201560222675
387.251136877301	-684.201560222675
388.987689060607	-685.938112405981
390.724241243913	-687.674664589287
392.460793427219	-687.674664589287
394.197345610526	-687.674664589287
395.933897793832	-689.411216772593
397.670449977138	-691.1477689559
399.407002160445	-692.884321139206
401.143554343751	-694.620873322512
402.880106527057	-694.620873322512
404.616658710363	-696.357425505819
406.35321089367	-698.093977689125
408.089763076976	-698.093977689125
409.826315260282	-699.830529872431
409.826315260282	-701.567082055737
411.562867443589	-703.303634239044
413.299419626895	-705.04018642235
415.035971810201	-706.776738605656
415.035971810201	-708.513290788963
416.772523993507	-710.249842972269
416.772523993507	-711.986395155575
418.509076176814	-713.722947338881
420.24562836012	-715.459499522188
421.982180543426	-717.196051705494
423.718732726732	-718.9326038888
425.455284910039	-718.9326038888
427.191837093345	-718.9326038888
428.928389276651	-720.669156072106
430.664941459958	-722.405708255413
432.401493643264	-724.142260438719
434.13804582657	-725.878812622025
434.13804582657	-727.615364805332
434.13804582657	-729.351916988638
435.874598009876	-731.088469171944
437.611150193183	-732.82502135525
437.611150193183	-734.561573538557
439.347702376489	-736.298125721863
439.347702376489	-738.034677905169
439.347702376489	-739.771230088476
441.084254559795	-741.507782271782
442.820806743102	-743.244334455088
444.557358926408	-744.980886638394
446.293911109714	-746.717438821701
448.03046329302	-748.453991005007
448.03046329302	-750.190543188313
449.767015476327	-751.92709537162
451.503567659633	-753.663647554926
453.240119842939	-753.663647554926
454.976672026246	-755.400199738232
456.713224209552	-757.136751921538
458.449776392858	-758.873304104845
460.186328576164	-760.609856288151
461.922880759471	-760.609856288151
463.659432942777	-762.346408471457
465.395985126083	-764.082960654763
467.132537309389	-764.082960654763
468.869089492696	-765.81951283807
470.605641676002	-767.556065021376
472.342193859308	-767.556065021376
474.078746042615	-767.556065021376
475.815298225921	-769.292617204682
477.551850409227	-769.292617204682
479.288402592533	-769.292617204682
481.02495477584	-769.292617204682
482.761506959146	-769.292617204682
484.498059142452	-769.292617204682
486.234611325759	-769.292617204682
487.971163509065	-769.292617204682
489.707715692371	-769.292617204682
491.444267875677	-769.292617204682
493.180820058984	-769.292617204682
494.91737224229	-769.292617204682
496.653924425596	-767.556065021376
498.390476608903	-767.556065021376
500.127028792209	-767.556065021376
501.863580975515	-767.556065021376
503.600133158821	-767.556065021376
505.336685342128	-767.556065021376
507.073237525434	-767.556065021376
508.80978970874	-767.556065021376
510.546341892047	-765.81951283807
512.282894075353	-765.81951283807
514.019446258659	-765.81951283807
515.755998441965	-765.81951283807
517.492550625272	-764.082960654763
519.229102808578	-764.082960654763
520.965654991884	-764.082960654763
522.70220717519	-764.082960654763
524.438759358497	-764.082960654763
526.175311541803	-762.346408471457
527.911863725109	-760.609856288151
529.648415908416	-760.609856288151
531.384968091722	-760.609856288151
533.121520275028	-758.873304104845
534.858072458334	-757.136751921538
536.594624641641	-757.136751921538
538.331176824947	-757.136751921538
540.067729008253	-757.136751921538
541.80428119156	-755.400199738232
543.540833374866	-755.400199738232
545.277385558172	-755.400199738232
547.013937741478	-753.663647554926
548.750489924785	-753.663647554926
550.487042108091	-753.663647554926
552.223594291397	-753.663647554926
553.960146474703	-751.92709537162
555.69669865801	-751.92709537162
557.433250841316	-751.92709537162
559.169803024622	-750.190543188313
560.906355207929	-750.190543188313
562.642907391235	-750.190543188313
564.379459574541	-750.190543188313
566.116011757847	-750.190543188313
567.852563941154	-748.453991005007
569.58911612446	-748.453991005007
571.325668307766	-746.717438821701
573.062220491073	-746.717438821701
574.798772674379	-746.717438821701
576.535324857685	-744.980886638394
578.271877040992	-744.980886638394
580.008429224298	-744.980886638394
581.744981407604	-743.244334455088
583.48153359091	-743.244334455088
585.218085774217	-743.244334455088
586.954637957523	-743.244334455088
588.691190140829	-741.507782271782
590.427742324135	-739.771230088476
592.164294507442	-739.771230088476
593.900846690748	-739.771230088476
595.637398874054	-739.771230088476
597.373951057361	-739.771230088476
599.110503240667	-739.771230088476
600.847055423973	-738.034677905169
602.583607607279	-738.034677905169
604.320159790586	-738.034677905169
606.056711973892	-736.298125721863
607.793264157198	-736.298125721863
609.529816340505	-736.298125721863
611.266368523811	-736.298125721863
613.002920707117	-734.561573538557
614.739472890423	-734.561573538557
616.47602507373	-734.561573538557
618.212577257036	-732.82502135525
619.949129440342	-732.82502135525
621.685681623649	-732.82502135525
623.422233806955	-732.82502135525
625.158785990261	-731.088469171944
626.895338173567	-731.088469171944
628.631890356874	-731.088469171944
630.36844254018	-731.088469171944
632.104994723486	-729.351916988638
633.841546906792	-729.351916988638
635.578099090099	-729.351916988638
637.314651273405	-727.615364805332
639.051203456711	-727.615364805332
640.787755640018	-725.878812622025
642.524307823324	-725.878812622025
644.26086000663	-725.878812622025
645.997412189936	-725.878812622025
647.733964373243	-725.878812622025
649.470516556549	-724.142260438719
651.207068739855	-722.405708255413
652.943620923162	-722.405708255413
654.680173106468	-722.405708255413
656.416725289774	-720.669156072106
658.15327747308	-720.669156072106
659.889829656387	-720.669156072106
661.626381839693	-720.669156072106
663.362934022999	-720.669156072106
665.099486206306	-720.669156072106
666.836038389612	-720.669156072106
668.572590572918	-720.669156072106
670.309142756224	-720.669156072106
672.045694939531	-720.669156072106
673.782247122837	-722.405708255413
675.518799306143	-722.405708255413
677.255351489449	-722.405708255413
678.991903672756	-722.405708255413
680.728455856062	-724.142260438719
682.465008039368	-724.142260438719
684.201560222675	-725.878812622025
685.938112405981	-725.878812622025
687.674664589287	-727.615364805332
689.411216772593	-727.615364805332
691.1477689559	-729.351916988638
692.884321139206	-729.351916988638
694.620873322512	-729.351916988638
696.357425505819	-729.351916988638
698.093977689125	-729.351916988638
699.830529872431	-729.351916988638
701.567082055737	-729.351916988638
703.303634239044	-729.351916988638
705.04018642235	-729.351916988638
706.776738605656	-729.351916988638
708.513290788963	-729.351916988638
710.249842972269	-729.351916988638
711.986395155575	-729.351916988638
713.722947338881	-729.351916988638
715.459499522188	-729.351916988638
717.196051705494	-729.351916988638
718.9326038888	-731.088469171944
720.669156072106	-731.088469171944
722.405708255413	-731.088469171944
724.142260438719	-731.088469171944
725.878812622025	-731.088469171944
727.615364805332	-731.088469171944
729.351916988638	-731.088469171944
731.088469171944	-731.088469171944
732.82502135525	-731.088469171944
734.561573538557	-731.088469171944
736.298125721863	-731.088469171944
738.034677905169	-731.088469171944
739.771230088476	-731.088469171944
741.507782271782	-731.088469171944
743.244334455088	-731.088469171944
744.980886638394	-729.351916988638
746.717438821701	-729.351916988638
748.453991005007	-729.351916988638
750.190543188313	-729.351916988638
751.92709537162	-729.351916988638
753.663647554926	-729.351916988638
755.400199738232	-729.351916988638
757.136751921538	-729.351916988638
758.873304104845	-729.351916988638
760.609856288151	-729.351916988638
762.346408471457	-729.351916988638
764.082960654763	-729.351916988638
765.81951283807	-729.351916988638
767.556065021376	-729.351916988638
769.292617204682	-729.351916988638
771.029169387989	-729.351916988638
772.765721571295	-727.615364805332
774.502273754601	-727.615364805332
776.238825937907	-727.615364805332
777.975378121214	-727.615364805332
779.71193030452	-725.878812622025
781.448482487826	-725.878812622025
783.185034671133	-725.878812622025
784.921586854439	-725.878812622025
786.658139037745	-724.142260438719
788.394691221051	-724.142260438719
790.131243404358	-724.142260438719
791.867795587664	-722.405708255413
793.60434777097	-722.405708255413
795.340899954277	-722.405708255413
797.077452137583	-722.405708255413
798.814004320889	-720.669156072106
800.550556504195	-720.669156072106
802.287108687502	-720.669156072106
804.023660870808	-718.9326038888
805.760213054114	-718.9326038888
807.496765237421	-718.9326038888
809.233317420727	-718.9326038888
810.969869604033	-718.9326038888
812.706421787339	-717.196051705494
814.442973970646	-717.196051705494
816.179526153952	-715.459499522188
817.916078337258	-715.459499522188
819.652630520564	-715.459499522188
821.389182703871	-715.459499522188
823.125734887177	-715.459499522188
824.862287070483	-715.459499522188
826.59883925379	-713.722947338881
828.335391437096	-713.722947338881
830.071943620402	-711.986395155575
831.808495803708	-711.986395155575
833.545047987015	-711.986395155575
835.281600170321	-711.986395155575
837.018152353627	-710.249842972269
838.754704536934	-708.513290788963
840.49125672024	-708.513290788963
842.227808903546	-708.513290788963
843.964361086852	-708.513290788963
845.700913270159	-708.513290788963
847.437465453465	-706.776738605656
849.174017636771	-706.776738605656
850.910569820078	-705.04018642235
852.647122003384	-705.04018642235
854.38367418669	-705.04018642235
856.120226369996	-705.04018642235
857.856778553303	-705.04018642235
859.593330736609	-703.303634239044
861.329882919915	-703.303634239044
863.066435103221	-703.303634239044
864.802987286528	-701.567082055737
866.539539469834	-701.567082055737
868.27609165314	-701.567082055737
870.012643836447	-699.830529872431
871.749196019753	-699.830529872431
873.485748203059	-699.830529872431
875.222300386365	-698.093977689125
876.958852569672	-698.093977689125
878.695404752978	-698.093977689125
880.431956936284	-696.357425505819
882.168509119591	-696.357425505819
883.905061302897	-694.620873322512
885.641613486203	-694.620873322512
887.378165669509	-694.620873322512
889.114717852816	-694.620873322512
890.851270036122	-692.884321139206
892.587822219428	-691.1477689559
894.324374402735	-691.1477689559
896.060926586041	-691.1477689559
897.797478769347	-689.411216772593
899.534030952653	-689.411216772593
901.27058313596	-687.674664589287
903.007135319266	-687.674664589287
904.743687502572	-687.674664589287
906.480239685878	-687.674664589287
908.216791869185	-685.938112405981
909.953344052491	-685.938112405981
911.689896235797	-684.201560222675
913.426448419104	-684.201560222675
915.16300060241	-684.201560222675
916.899552785716	-682.465008039368
918.636104969022	-682.465008039368
920.372657152329	-680.728455856062
922.109209335635	-680.728455856062
923.845761518941	-680.728455856062
925.582313702248	-678.991903672756
927.318865885554	-677.255351489449
929.05541806886	-677.255351489449
930.791970252166	-675.518799306143
932.528522435473	-673.782247122837
934.265074618779	-673.782247122837
936.001626802085	-672.045694939531
937.738178985392	-670.309142756224
939.474731168698	-670.309142756224
941.211283352004	-670.309142756224
942.94783553531	-670.309142756224
944.684387718617	-668.572590572918
946.420939901923	-668.572590572918
948.157492085229	-666.836038389612
949.894044268535	-666.836038389612
951.630596451842	-665.099486206306
953.367148635148	-663.362934022999
955.103700818454	-663.362934022999
956.840253001761	-663.362934022999
958.576805185067	-661.626381839693
960.313357368373	-659.889829656387
962.04990955168	-659.889829656387
963.786461734986	-659.889829656387
965.523013918292	-658.15327747308
967.259566101598	-658.15327747308
968.996118284905	-656.416725289774
970.732670468211	-654.680173106468
972.469222651517	-652.943620923162
974.205774834824	-652.943620923162
975.94232701813	-652.943620923162
977.678879201436	-651.207068739855
979.415431384742	-649.470516556549
981.151983568049	-649.470516556549
982.888535751355	-647.733964373243
984.625087934661	-645.997412189936
986.361640117967	-645.997412189936
988.098192301274	-644.26086000663
989.83474448458	-642.524307823324
991.571296667886	-642.524307823324
993.307848851192	-640.787755640018
993.307848851192	-639.051203456711
995.044401034499	-637.314651273405
996.780953217805	-635.578099090099
996.780953217805	-633.841546906792
998.517505401111	-632.104994723486
1000.25405758442	-630.36844254018
1001.99060976772	-628.631890356874
1003.72716195103	-626.895338173567
1003.72716195103	-625.158785990261
1005.46371413434	-623.422233806955
1005.46371413434	-621.685681623649
1007.20026631764	-619.949129440342
1007.20026631764	-618.212577257036
1008.93681850095	-616.47602507373
1008.93681850095	-614.739472890423
1010.67337068426	-613.002920707117
1010.67337068426	-611.266368523811
1010.67337068426	-609.529816340505
1010.67337068426	-607.793264157198
1010.67337068426	-606.056711973892
1010.67337068426	-604.320159790586
1010.67337068426	-602.583607607279
1010.67337068426	-600.847055423973
1010.67337068426	-599.110503240667
1010.67337068426	-597.373951057361
1010.67337068426	-595.637398874054
1010.67337068426	-593.900846690748
1010.67337068426	-592.164294507442
1010.67337068426	-590.427742324135
1012.40992286756	-588.691190140829
1012.40992286756	-586.954637957523
1012.40992286756	-585.218085774217
1012.40992286756	-583.48153359091
1012.40992286756	-581.744981407604
1012.40992286756	-580.008429224298
1012.40992286756	-578.271877040992
1012.40992286756	-576.535324857685
1012.40992286756	-574.798772674379
1012.40992286756	-573.062220491073
1012.40992286756	-571.325668307766
1012.40992286756	-569.58911612446
1012.40992286756	-567.852563941154
1012.40992286756	-566.116011757847
1012.40992286756	-564.379459574541
1012.40992286756	-562.642907391235
1012.40992286756	-560.906355207929
1012.40992286756	-559.169803024622
1012.40992286756	-557.433250841316
1010.67337068426	-555.69669865801
1010.67337068426	-553.960146474703
1010.67337068426	-552.223594291397
1010.67337068426	-550.487042108091
1008.93681850095	-548.750489924785
1008.93681850095	-547.013937741478
1008.93681850095	-545.277385558172
1008.93681850095	-543.540833374866
1007.20026631764	-541.80428119156
1007.20026631764	-540.067729008253
1007.20026631764	-538.331176824947
1007.20026631764	-536.594624641641
1007.20026631764	-534.858072458334
1005.46371413434	-533.121520275028
1005.46371413434	-531.384968091722
1005.46371413434	-529.648415908416
1003.72716195103	-527.911863725109
1003.72716195103	-526.175311541803
1003.72716195103	-524.438759358497
1003.72716195103	-522.70220717519
1001.99060976772	-520.965654991884
1001.99060976772	-519.229102808578
1000.25405758442	-517.492550625272
1000.25405758442	-515.755998441965
1000.25405758442	-514.019446258659
1000.25405758442	-512.282894075353
1000.25405758442	-510.546341892047
1000.25405758442	-508.80978970874
1000.25405758442	-507.073237525434
1000.25405758442	-505.336685342128
1000.25405758442	-503.600133158821
998.517505401111	-501.863580975515
998.517505401111	-500.127028792209
998.517505401111	-498.390476608903
996.780953217805	-496.653924425596
996.780953217805	-494.91737224229
996.780953217805	-493.180820058984
996.780953217805	-491.444267875677
996.780953217805	-489.707715692371
995.044401034499	-487.971163509065
995.044401034499	-486.234611325759
995.044401034499	-484.498059142452
995.044401034499	-482.761506959146
993.307848851192	-481.02495477584
993.307848851192	-479.288402592533
993.307848851192	-477.551850409227
993.307848851192	-475.815298225921
993.307848851192	-474.078746042615
991.571296667886	-472.342193859308
989.83474448458	-470.605641676002
989.83474448458	-468.869089492696
989.83474448458	-467.132537309389
988.098192301274	-465.395985126083
988.098192301274	-463.659432942777
986.361640117967	-461.922880759471
986.361640117967	-460.186328576164
984.625087934661	-458.449776392858
982.888535751355	-456.713224209552
982.888535751355	-454.976672026246
982.888535751355	-453.240119842939
981.151983568049	-451.503567659633
981.151983568049	-449.767015476327
979.415431384742	-448.03046329302
979.415431384742	-446.293911109714
979.415431384742	-444.557358926408
979.415431384742	-442.820806743102
977.678879201436	-441.084254559795
977.678879201436	-439.347702376489
975.94232701813	-437.611150193183
975.94232701813	-435.874598009876
975.94232701813	-434.13804582657
975.94232701813	-432.401493643264
975.94232701813	-430.664941459958
974.205774834824	-428.928389276651
972.469222651517	-427.191837093345
972.469222651517	-425.455284910039
972.469222651517	-423.718732726732
972.469222651517	-421.982180543426
970.732670468211	-420.24562836012
968.996118284905	-418.509076176814
968.996118284905	-416.772523993507
968.996118284905	-415.035971810201
967.259566101598	-413.299419626895
967.259566101598	-411.562867443589
965.523013918292	-409.826315260282
965.523013918292	-408.089763076976
965.523013918292	-406.35321089367
965.523013918292	-404.616658710363
963.786461734986	-402.880106527057
962.04990955168	-401.143554343751
962.04990955168	-399.407002160445
962.04990955168	-397.670449977138
960.313357368373	-395.933897793832
960.313357368373	-394.197345610526
958.576805185067	-392.460793427219
958.576805185067	-390.724241243913
958.576805185067	-388.987689060607
958.576805185067	-387.251136877301
958.576805185067	-385.514584693994
958.576805185067	-383.778032510688
956.840253001761	-382.041480327382
955.103700818454	-380.304928144075
955.103700818454	-378.568375960769
955.103700818454	-376.831823777463
953.367148635148	-375.095271594157
953.367148635148	-373.35871941085
951.630596451842	-371.622167227544
951.630596451842	-369.885615044238
951.630596451842	-368.149062860932
949.894044268535	-366.412510677625
948.157492085229	-364.675958494319
948.157492085229	-362.939406311013
948.157492085229	-361.202854127706
948.157492085229	-359.4663019444
946.420939901923	-357.729749761094
944.684387718617	-355.993197577788
944.684387718617	-354.256645394481
942.94783553531	-352.520093211175
942.94783553531	-350.783541027869
941.211283352004	-349.046988844562
941.211283352004	-347.310436661256
941.211283352004	-345.57388447795
941.211283352004	-343.837332294644
941.211283352004	-342.100780111337
941.211283352004	-340.364227928031
941.211283352004	-338.627675744725
939.474731168698	-336.891123561418
939.474731168698	-335.154571378112
939.474731168698	-333.418019194806
939.474731168698	-331.6814670115
937.738178985392	-329.944914828193
937.738178985392	-328.208362644887
937.738178985392	-326.471810461581
937.738178985392	-324.735258278275
936.001626802085	-322.998706094968
934.265074618779	-321.262153911662
934.265074618779	-319.525601728356
934.265074618779	-317.789049545049
934.265074618779	-316.052497361743
932.528522435473	-314.315945178437
932.528522435473	-312.579392995131
930.791970252166	-310.842840811824
930.791970252166	-309.106288628518
930.791970252166	-307.369736445212
929.05541806886	-305.633184261905
929.05541806886	-303.896632078599
929.05541806886	-302.160079895293
927.318865885554	-300.423527711987
927.318865885554	-298.68697552868
927.318865885554	-296.950423345374
925.582313702248	-295.213871162068
925.582313702248	-293.477318978761
923.845761518941	-291.740766795455
923.845761518941	-290.004214612149
923.845761518941	-288.267662428843
922.109209335635	-286.531110245536
922.109209335635	-284.79455806223
920.372657152329	-283.058005878924
920.372657152329	-281.321453695617
920.372657152329	-279.584901512311
920.372657152329	-277.848349329005
920.372657152329	-276.111797145699
920.372657152329	-274.375244962392
920.372657152329	-272.638692779086
918.636104969022	-270.90214059578
916.899552785716	-269.165588412473
916.899552785716	-267.429036229167
916.899552785716	-265.692484045861
915.16300060241	-263.955931862555
915.16300060241	-262.219379679248
913.426448419104	-260.482827495942
913.426448419104	-258.746275312636
911.689896235797	-257.00972312933
911.689896235797	-255.273170946023
909.953344052491	-253.536618762717
909.953344052491	-251.800066579411
908.216791869185	-250.063514396104
908.216791869185	-248.326962212798
906.480239685878	-246.590410029492
906.480239685878	-244.853857846186
906.480239685878	-243.117305662879
904.743687502572	-241.380753479573
903.007135319266	-239.644201296267
903.007135319266	-237.90764911296
901.27058313596	-236.171096929654
899.534030952653	-234.434544746348
899.534030952653	-232.697992563042
897.797478769347	-230.961440379735
896.060926586041	-229.224888196429
894.324374402735	-227.488336013123
892.587822219428	-225.751783829816
892.587822219428	-224.01523164651
890.851270036122	-222.278679463204
889.114717852816	-220.542127279898
887.378165669509	-218.805575096591
887.378165669509	-217.069022913285
885.641613486203	-215.332470729979
883.905061302897	-213.595918546673
883.905061302897	-211.859366363366
882.168509119591	-210.12281418006
882.168509119591	-208.386261996754
882.168509119591	-206.649709813447
880.431956936284	-204.913157630141
880.431956936284	-203.176605446835
878.695404752978	-201.440053263529
878.695404752978	-199.703501080222
878.695404752978	-197.966948896916
876.958852569672	-196.23039671361
876.958852569672	-194.493844530303
875.222300386365	-192.757292346997
875.222300386365	-191.020740163691
875.222300386365	-189.284187980385
875.222300386365	-187.547635797078
873.485748203059	-185.811083613772
873.485748203059	-184.074531430466
871.749196019753	-182.337979247159
871.749196019753	-180.601427063853
870.012643836447	-178.864874880547
868.27609165314	-177.128322697241
868.27609165314	-175.391770513934
868.27609165314	-173.655218330628
868.27609165314	-171.918666147322
866.539539469834	-170.182113964016
864.802987286528	-168.445561780709
864.802987286528	-166.709009597403
863.066435103221	-164.972457414097
861.329882919915	-163.23590523079
859.593330736609	-163.23590523079
857.856778553303	-161.499353047484
856.120226369996	-159.762800864178
854.38367418669	-159.762800864178
852.647122003384	-158.026248680872
852.647122003384	-156.289696497565
850.910569820078	-154.553144314259
849.174017636771	-152.816592130953
847.437465453465	-151.080039947646
845.700913270159	-149.34348776434
843.964361086852	-147.606935581034
843.964361086852	-145.870383397728
843.964361086852	-144.133831214421
842.227808903546	-142.397279031115
840.49125672024	-140.660726847809
838.754704536934	-138.924174664502
837.018152353627	-137.187622481196
837.018152353627	-135.45107029789
835.281600170321	-133.714518114584
833.545047987015	-131.977965931277
831.808495803708	-130.241413747971
830.071943620402	-128.504861564665
828.335391437096	-126.768309381358
826.59883925379	-125.031757198052
826.59883925379	-123.295205014746
824.862287070483	-121.55865283144
823.125734887177	-119.822100648133
821.389182703871	-118.085548464827
819.652630520564	-116.348996281521
817.916078337258	-114.612444098215
816.179526153952	-114.612444098215
814.442973970646	-112.875891914908
812.706421787339	-111.139339731602
810.969869604033	-109.402787548296
809.233317420727	-109.402787548296
807.496765237421	-107.666235364989
805.760213054114	-107.666235364989
804.023660870808	-105.929683181683
802.287108687502	-105.929683181683
800.550556504195	-104.193130998377
798.814004320889	-104.193130998377
797.077452137583	-102.456578815071
795.340899954277	-100.720026631764
793.60434777097	-98.983474448458
791.867795587664	-97.2469222651517
791.867795587664	-95.5103700818454
790.131243404358	-93.7738178985391
788.394691221051	-92.0372657152329
786.658139037745	-90.3007135319266
784.921586854439	-88.5641613486203
783.185034671133	-86.827609165314
781.448482487826	-86.827609165314
779.71193030452	-85.0910569820078
777.975378121214	-83.3545047987015
776.238825937907	-83.3545047987015
774.502273754601	-83.3545047987015
772.765721571295	-81.6179526153952
771.029169387989	-79.8814004320889
769.292617204682	-79.8814004320889
767.556065021376	-78.1448482487826
767.556065021376	-76.4082960654763
765.81951283807	-74.6717438821701
764.082960654763	-72.9351916988638
762.346408471457	-72.9351916988638
760.609856288151	-72.9351916988638
758.873304104845	-71.1986395155575
757.136751921538	-69.4620873322512
755.400199738232	-69.4620873322512
753.663647554926	-67.7255351489449
751.92709537162	-65.9889829656387
750.190543188313	-65.9889829656387
748.453991005007	-64.2524307823324
746.717438821701	-62.5158785990261
744.980886638394	-62.5158785990261
743.244334455088	-62.5158785990261
741.507782271782	-60.7793264157198
739.771230088476	-60.7793264157198
738.034677905169	-59.0427742324135
736.298125721863	-59.0427742324135
734.561573538557	-57.3062220491073
732.82502135525	-55.569669865801
731.088469171944	-53.8331176824947
729.351916988638	-53.8331176824947
727.615364805332	-52.0965654991884
725.878812622025	-50.3600133158821
724.142260438719	-48.6234611325759
722.405708255413	-48.6234611325759
720.669156072106	-48.6234611325759
718.9326038888	-48.6234611325759
717.196051705494	-46.8869089492696
715.459499522188	-45.1503567659633
713.722947338881	-45.1503567659633
711.986395155575	-43.413804582657
710.249842972269	-41.6772523993507
708.513290788963	-41.6772523993507
706.776738605656	-39.9407002160445
705.04018642235	-39.9407002160445
703.303634239044	-38.2041480327382
701.567082055737	-38.2041480327382
699.830529872431	-36.4675958494319
698.093977689125	-34.7310436661256
696.357425505819	-34.7310436661256
694.620873322512	-32.9944914828193
692.884321139206	-31.2579392995131
691.1477689559	-29.5213871162068
689.411216772593	-27.7848349329005
687.674664589287	-27.7848349329005
685.938112405981	-27.7848349329005
684.201560222675	-26.0482827495942
682.465008039368	-24.3117305662879
680.728455856062	-24.3117305662879
678.991903672756	-24.3117305662879
677.255351489449	-24.3117305662879
675.518799306143	-24.3117305662879
673.782247122837	-24.3117305662879
672.045694939531	-22.5751783829816
670.309142756224	-22.5751783829816
668.572590572918	-22.5751783829816
666.836038389612	-22.5751783829816
665.099486206306	-22.5751783829816
663.362934022999	-20.8386261996754
661.626381839693	-20.8386261996754
659.889829656387	-20.8386261996754
658.15327747308	-20.8386261996754
656.416725289774	-19.1020740163691
654.680173106468	-19.1020740163691
652.943620923162	-19.1020740163691
651.207068739855	-17.3655218330628
649.470516556549	-17.3655218330628
647.733964373243	-15.6289696497565
645.997412189936	-15.6289696497565
644.26086000663	-13.8924174664502
642.524307823324	-13.8924174664502
640.787755640018	-13.8924174664502
639.051203456711	-13.8924174664502
637.314651273405	-12.155865283144
635.578099090099	-12.155865283144
633.841546906792	-10.4193130998377
632.104994723486	-10.4193130998377
630.36844254018	-10.4193130998377
628.631890356874	-8.6827609165314
626.895338173567	-8.6827609165314
625.158785990261	-6.94620873322512
623.422233806955	-6.94620873322512
621.685681623649	-6.94620873322512
619.949129440342	-6.94620873322512
618.212577257036	-6.94620873322512
616.47602507373	-5.20965654991884
614.739472890423	-5.20965654991884
613.002920707117	-3.47310436661256
611.266368523811	-3.47310436661256
609.529816340505	-3.47310436661256
607.793264157198	-3.47310436661256
606.056711973892	-3.47310436661256
604.320159790586	-3.47310436661256
602.583607607279	-1.73655218330628
600.847055423973	-1.73655218330628
599.110503240667	-1.73655218330628
597.373951057361	-1.73655218330628
595.637398874054	0
593.900846690748	0
592.164294507442	0
590.427742324135	0
588.691190140829	0
586.954637957523	0
585.218085774217	0
583.48153359091	0
581.744981407604	0
580.008429224298	0
578.271877040992	0
576.535324857685	0
574.798772674379	0
573.062220491073	1.73655218330628
571.325668307766	3.47310436661256
569.58911612446	3.47310436661256
567.852563941154	3.47310436661256
566.116011757847	3.47310436661256
564.379459574541	5.20965654991884
562.642907391235	6.94620873322512
560.906355207929	6.94620873322512
559.169803024622	6.94620873322512
557.433250841316	6.94620873322512
555.69669865801	8.6827609165314
553.960146474703	8.6827609165314
552.223594291397	10.4193130998377
550.487042108091	10.4193130998377
548.750489924785	10.4193130998377
547.013937741478	10.4193130998377
545.277385558172	10.4193130998377
543.540833374866	12.155865283144
541.80428119156	12.155865283144
540.067729008253	12.155865283144
538.331176824947	13.8924174664502
536.594624641641	13.8924174664502
534.858072458334	13.8924174664502
533.121520275028	13.8924174664502
531.384968091722	13.8924174664502
529.648415908416	13.8924174664502
527.911863725109	15.6289696497565
526.175311541803	15.6289696497565
524.438759358497	15.6289696497565
522.70220717519	15.6289696497565
520.965654991884	15.6289696497565
519.229102808578	15.6289696497565
517.492550625272	17.3655218330628
515.755998441965	17.3655218330628
514.019446258659	17.3655218330628
512.282894075353	17.3655218330628
510.546341892047	17.3655218330628
508.80978970874	17.3655218330628
507.073237525434	17.3655218330628
505.336685342128	17.3655218330628
503.600133158821	17.3655218330628
501.863580975515	17.3655218330628
500.127028792209	17.3655218330628
498.390476608903	17.3655218330628
496.653924425596	17.3655218330628
494.91737224229	19.1020740163691
493.180820058984	19.1020740163691
491.444267875677	19.1020740163691
489.707715692371	20.8386261996754
487.971163509065	20.8386261996754
486.234611325759	20.8386261996754
484.498059142452	20.8386261996754
482.761506959146	20.8386261996754
481.02495477584	22.5751783829816
479.288402592533	22.5751783829816
477.551850409227	22.5751783829816
475.815298225921	22.5751783829816
474.078746042615	24.3117305662879
472.342193859308	24.3117305662879
470.605641676002	24.3117305662879
468.869089492696	24.3117305662879
467.132537309389	24.3117305662879
465.395985126083	24.3117305662879
463.659432942777	24.3117305662879
461.922880759471	26.0482827495942
460.186328576164	26.0482827495942
458.449776392858	26.0482827495942
456.713224209552	27.7848349329005
454.976672026246	27.7848349329005
453.240119842939	27.7848349329005
451.503567659633	27.7848349329005
449.767015476327	27.7848349329005
448.03046329302	27.7848349329005
446.293911109714	27.7848349329005
444.557358926408	27.7848349329005
442.820806743102	29.5213871162068
441.084254559795	29.5213871162068
439.347702376489	29.5213871162068
437.611150193183	29.5213871162068
435.874598009876	29.5213871162068
434.13804582657	29.5213871162068
432.401493643264	31.2579392995131
430.664941459958	31.2579392995131
428.928389276651	31.2579392995131
427.191837093345	31.2579392995131
425.455284910039	31.2579392995131
423.718732726732	31.2579392995131
421.982180543426	31.2579392995131
420.24562836012	31.2579392995131
418.509076176814	32.9944914828193
416.772523993507	32.9944914828193
415.035971810201	32.9944914828193
413.299419626895	32.9944914828193
411.562867443589	34.7310436661256
409.826315260282	34.7310436661256
408.089763076976	34.7310436661256
406.35321089367	34.7310436661256
404.616658710363	34.7310436661256
402.880106527057	34.7310436661256
401.143554343751	34.7310436661256
399.407002160445	34.7310436661256
397.670449977138	34.7310436661256
395.933897793832	34.7310436661256
394.197345610526	34.7310436661256
392.460793427219	34.7310436661256
390.724241243913	34.7310436661256
388.987689060607	34.7310436661256
387.251136877301	34.7310436661256
385.514584693994	34.7310436661256
383.778032510688	34.7310436661256
382.041480327382	34.7310436661256
380.304928144075	34.7310436661256
378.568375960769	34.7310436661256
376.831823777463	34.7310436661256
375.095271594157	34.7310436661256
373.35871941085	34.7310436661256
371.622167227544	32.9944914828193
369.885615044238	32.9944914828193
368.149062860932	32.9944914828193
366.412510677625	31.2579392995131
364.675958494319	31.2579392995131
362.939406311013	31.2579392995131
361.202854127706	31.2579392995131
359.4663019444	31.2579392995131
357.729749761094	31.2579392995131
355.993197577788	31.2579392995131
354.256645394481	31.2579392995131
352.520093211175	31.2579392995131
350.783541027869	29.5213871162068
349.046988844562	29.5213871162068
347.310436661256	29.5213871162068
345.57388447795	29.5213871162068
343.837332294644	29.5213871162068
342.100780111337	29.5213871162068
340.364227928031	27.7848349329005
338.627675744725	27.7848349329005
336.891123561418	27.7848349329005
335.154571378112	27.7848349329005
333.418019194806	27.7848349329005
331.6814670115	27.7848349329005
329.944914828193	27.7848349329005
328.208362644887	27.7848349329005
326.471810461581	27.7848349329005
324.735258278275	27.7848349329005
322.998706094968	27.7848349329005
321.262153911662	27.7848349329005
319.525601728356	27.7848349329005
317.789049545049	27.7848349329005
316.052497361743	27.7848349329005
314.315945178437	27.7848349329005
312.579392995131	27.7848349329005
310.842840811824	27.7848349329005
309.106288628518	27.7848349329005
307.369736445212	27.7848349329005
305.633184261905	27.7848349329005
303.896632078599	27.7848349329005
302.160079895293	27.7848349329005
300.423527711987	27.7848349329005
298.68697552868	27.7848349329005
296.950423345374	26.0482827495942
295.213871162068	26.0482827495942
293.477318978761	26.0482827495942
291.740766795455	26.0482827495942
290.004214612149	24.3117305662879
288.267662428843	24.3117305662879
286.531110245536	24.3117305662879
284.79455806223	24.3117305662879
283.058005878924	24.3117305662879
281.321453695617	24.3117305662879
279.584901512311	24.3117305662879
277.848349329005	24.3117305662879
276.111797145699	24.3117305662879
274.375244962392	24.3117305662879
272.638692779086	24.3117305662879
270.90214059578	24.3117305662879
269.165588412473	24.3117305662879
267.429036229167	24.3117305662879
265.692484045861	22.5751783829816
263.955931862555	22.5751783829816
262.219379679248	22.5751783829816
260.482827495942	22.5751783829816
258.746275312636	22.5751783829816
257.00972312933	22.5751783829816
255.273170946023	22.5751783829816
253.536618762717	22.5751783829816
251.800066579411	22.5751783829816
250.063514396104	22.5751783829816
248.326962212798	22.5751783829816
246.590410029492	22.5751783829816
244.853857846186	20.8386261996754
243.117305662879	20.8386261996754
241.380753479573	20.8386261996754
239.644201296267	20.8386261996754
237.90764911296	20.8386261996754
236.171096929654	20.8386261996754
234.434544746348	20.8386261996754
232.697992563042	20.8386261996754
230.961440379735	20.8386261996754
229.224888196429	20.8386261996754
227.488336013123	20.8386261996754
225.751783829816	20.8386261996754
224.01523164651	22.5751783829816
222.278679463204	22.5751783829816
220.542127279898	24.3117305662879
218.805575096591	24.3117305662879
217.069022913285	24.3117305662879
215.332470729979	24.3117305662879
213.595918546673	24.3117305662879
211.859366363366	24.3117305662879
210.12281418006	24.3117305662879
208.386261996754	24.3117305662879
206.649709813447	24.3117305662879
204.913157630141	24.3117305662879
203.176605446835	24.3117305662879
201.440053263529	24.3117305662879
199.703501080222	24.3117305662879
197.966948896916	22.5751783829816
196.23039671361	22.5751783829816
194.493844530303	22.5751783829816
192.757292346997	22.5751783829816
191.020740163691	22.5751783829816
189.284187980385	22.5751783829816
187.547635797078	22.5751783829816
185.811083613772	22.5751783829816
184.074531430466	22.5751783829816
182.337979247159	22.5751783829816
180.601427063853	22.5751783829816
178.864874880547	22.5751783829816
177.128322697241	22.5751783829816
175.391770513934	22.5751783829816
173.655218330628	20.8386261996754
171.918666147322	20.8386261996754
170.182113964016	20.8386261996754
168.445561780709	22.5751783829816
166.709009597403	22.5751783829816
164.972457414097	22.5751783829816
163.23590523079	22.5751783829816
161.499353047484	22.5751783829816
159.762800864178	22.5751783829816
158.026248680872	22.5751783829816
156.289696497565	22.5751783829816
154.553144314259	22.5751783829816
152.816592130953	22.5751783829816
151.080039947646	22.5751783829816
149.34348776434	22.5751783829816
147.606935581034	22.5751783829816
145.870383397728	22.5751783829816
144.133831214421	22.5751783829816
142.397279031115	22.5751783829816
140.660726847809	20.8386261996754
138.924174664502	20.8386261996754
137.187622481196	20.8386261996754
135.45107029789	20.8386261996754
133.714518114584	20.8386261996754
131.977965931277	20.8386261996754
130.241413747971	20.8386261996754
128.504861564665	20.8386261996754
126.768309381358	20.8386261996754
125.031757198052	20.8386261996754
123.295205014746	20.8386261996754
121.55865283144	20.8386261996754
119.822100648133	20.8386261996754
118.085548464827	20.8386261996754
116.348996281521	20.8386261996754
114.612444098215	20.8386261996754
112.875891914908	20.8386261996754
111.139339731602	20.8386261996754
109.402787548296	20.8386261996754
107.666235364989	20.8386261996754
105.929683181683	20.8386261996754
104.193130998377	20.8386261996754
102.456578815071	20.8386261996754
100.720026631764	20.8386261996754
98.983474448458	20.8386261996754
97.2469222651517	20.8386261996754
95.5103700818454	20.8386261996754
93.7738178985391	20.8386261996754
92.0372657152329	19.1020740163691
90.3007135319266	19.1020740163691
88.5641613486203	19.1020740163691
86.827609165314	19.1020740163691
85.0910569820078	19.1020740163691
83.3545047987015	19.1020740163691
81.6179526153952	19.1020740163691
79.8814004320889	19.1020740163691
78.1448482487826	17.3655218330628
76.4082960654763	17.3655218330628
74.6717438821701	17.3655218330628
72.9351916988638	17.3655218330628
71.1986395155575	17.3655218330628
69.4620873322512	17.3655218330628
67.7255351489449	17.3655218330628
65.9889829656387	17.3655218330628
64.2524307823324	17.3655218330628
62.5158785990261	17.3655218330628
60.7793264157198	15.6289696497565
59.0427742324135	15.6289696497565
57.3062220491073	15.6289696497565
55.569669865801	15.6289696497565
53.8331176824947	13.8924174664502
52.0965654991884	13.8924174664502
50.3600133158821	13.8924174664502
48.6234611325759	13.8924174664502
46.8869089492696	13.8924174664502
45.1503567659633	13.8924174664502
43.413804582657	13.8924174664502
41.6772523993507	13.8924174664502
39.9407002160445	12.155865283144
38.2041480327382	12.155865283144
36.4675958494319	10.4193130998377
34.7310436661256	10.4193130998377
32.9944914828193	10.4193130998377
31.2579392995131	10.4193130998377
29.5213871162068	8.6827609165314
27.7848349329005	6.94620873322512
26.0482827495942	5.20965654991884
24.3117305662879	3.47310436661256
22.5751783829816	1.73655218330628
20.8386261996754	0
19.1020740163691	0
17.3655218330628	0
15.6289696497565	0
13.8924174664502	-1.73655218330628
12.155865283144	-1.73655218330628
10.4193130998377	-1.73655218330628
8.6827609165314	-1.73655218330628
6.94620873322512	-1.73655218330628
5.20965654991884	-1.73655218330628
3.47310436661256	-1.73655218330628
1.73655218330628	0
0	0
