# Supplementary material for: Mechanics of Drosophila wing deployment
Source: Nat Commun. 2024 Dec 11;15:10577. doi: 10.1038/s41467-024-54527-0 (PMC11634967; doi:10.1038/s41467-024-54527-0)
Supplement: Supplementary file 18 — Source data [file 41467_2024_54527_MOESM18_ESM.zip › source_data/figS2b/figS2b_0074.txt]

x_um	y_um
-204.913157630141	-463.659432942777
-204.913157630141	-465.395985126083
-204.913157630141	-467.132537309389
-204.913157630141	-468.869089492696
-203.176605446835	-470.605641676002
-203.176605446835	-472.342193859308
-201.440053263529	-474.078746042615
-201.440053263529	-475.815298225921
-201.440053263529	-477.551850409227
-201.440053263529	-479.288402592533
-201.440053263529	-481.02495477584
-201.440053263529	-482.761506959146
-199.703501080222	-484.498059142452
-199.703501080222	-486.234611325759
-199.703501080222	-487.971163509065
-199.703501080222	-489.707715692371
-197.966948896916	-491.444267875677
-197.966948896916	-493.180820058984
-197.966948896916	-494.91737224229
-197.966948896916	-496.653924425596
-196.23039671361	-498.390476608903
-196.23039671361	-500.127028792209
-196.23039671361	-501.863580975515
-194.493844530303	-503.600133158821
-194.493844530303	-505.336685342128
-194.493844530303	-507.073237525434
-192.757292346997	-508.80978970874
-192.757292346997	-510.546341892047
-191.020740163691	-512.282894075353
-191.020740163691	-514.019446258659
-191.020740163691	-515.755998441965
-189.284187980385	-517.492550625272
-187.547635797078	-519.229102808578
-187.547635797078	-520.965654991884
-187.547635797078	-522.70220717519
-185.811083613772	-524.438759358497
-185.811083613772	-526.175311541803
-184.074531430466	-527.911863725109
-184.074531430466	-529.648415908416
-182.337979247159	-531.384968091722
-180.601427063853	-533.121520275028
-180.601427063853	-534.858072458334
-178.864874880547	-536.594624641641
-177.128322697241	-538.331176824947
-177.128322697241	-540.067729008253
-175.391770513934	-541.80428119156
-173.655218330628	-543.540833374866
-173.655218330628	-545.277385558172
-171.918666147322	-547.013937741478
-170.182113964016	-548.750489924785
-170.182113964016	-550.487042108091
-168.445561780709	-552.223594291397
-166.709009597403	-553.960146474703
-166.709009597403	-555.69669865801
-166.709009597403	-557.433250841316
-164.972457414097	-559.169803024622
-164.972457414097	-560.906355207929
-163.23590523079	-562.642907391235
-163.23590523079	-564.379459574541
-161.499353047484	-566.116011757847
-159.762800864178	-567.852563941154
-159.762800864178	-569.58911612446
-158.026248680872	-571.325668307766
-156.289696497565	-573.062220491073
-156.289696497565	-574.798772674379
-156.289696497565	-576.535324857685
-154.553144314259	-578.271877040992
-152.816592130953	-580.008429224298
-152.816592130953	-581.744981407604
-152.816592130953	-583.48153359091
-151.080039947646	-585.218085774217
-149.34348776434	-586.954637957523
-149.34348776434	-588.691190140829
-147.606935581034	-590.427742324135
-145.870383397728	-592.164294507442
-144.133831214421	-593.900846690748
-142.397279031115	-595.637398874054
-142.397279031115	-597.373951057361
-140.660726847809	-599.110503240667
-138.924174664502	-600.847055423973
-137.187622481196	-600.847055423973
-135.45107029789	-602.583607607279
-135.45107029789	-604.320159790586
-133.714518114584	-606.056711973892
-131.977965931277	-607.793264157198
-131.977965931277	-609.529816340505
-130.241413747971	-611.266368523811
-128.504861564665	-613.002920707117
-126.768309381358	-614.739472890423
-125.031757198052	-616.47602507373
-123.295205014746	-618.212577257036
-121.55865283144	-619.949129440342
-119.822100648133	-621.685681623649
-118.085548464827	-623.422233806955
-116.348996281521	-625.158785990261
-114.612444098215	-626.895338173567
-112.875891914908	-628.631890356874
-111.139339731602	-630.36844254018
-109.402787548296	-632.104994723486
-107.666235364989	-633.841546906792
-105.929683181683	-635.578099090099
-104.193130998377	-635.578099090099
-102.456578815071	-637.314651273405
-100.720026631764	-639.051203456711
-98.983474448458	-640.787755640018
-97.2469222651517	-642.524307823324
-95.5103700818454	-642.524307823324
-93.7738178985391	-644.26086000663
-92.0372657152329	-645.997412189936
-90.3007135319266	-647.733964373243
-88.5641613486203	-649.470516556549
-86.827609165314	-651.207068739855
-85.0910569820078	-652.943620923162
-83.3545047987015	-654.680173106468
-81.6179526153952	-654.680173106468
-79.8814004320889	-656.416725289774
-78.1448482487826	-658.15327747308
-76.4082960654763	-659.889829656387
-76.4082960654763	-661.626381839693
-74.6717438821701	-663.362934022999
-72.9351916988638	-663.362934022999
-71.1986395155575	-665.099486206306
-69.4620873322512	-666.836038389612
-67.7255351489449	-668.572590572918
-65.9889829656387	-670.309142756224
-64.2524307823324	-670.309142756224
-62.5158785990261	-672.045694939531
-60.7793264157198	-673.782247122837
-59.0427742324135	-675.518799306143
-57.3062220491073	-677.255351489449
-55.569669865801	-678.991903672756
-53.8331176824947	-678.991903672756
-52.0965654991884	-680.728455856062
-50.3600133158821	-682.465008039368
-48.6234611325759	-684.201560222675
-46.8869089492696	-684.201560222675
-45.1503567659633	-685.938112405981
-43.413804582657	-687.674664589287
-41.6772523993507	-687.674664589287
-39.9407002160445	-689.411216772593
-38.2041480327382	-691.1477689559
-36.4675958494319	-691.1477689559
-34.7310436661256	-692.884321139206
-32.9944914828193	-692.884321139206
-31.2579392995131	-694.620873322512
-29.5213871162068	-694.620873322512
-27.7848349329005	-696.357425505819
-26.0482827495942	-698.093977689125
-24.3117305662879	-698.093977689125
-22.5751783829816	-698.093977689125
-20.8386261996754	-699.830529872431
-19.1020740163691	-701.567082055737
-17.3655218330628	-703.303634239044
-15.6289696497565	-705.04018642235
-13.8924174664502	-705.04018642235
-12.155865283144	-705.04018642235
-10.4193130998377	-706.776738605656
-8.6827609165314	-708.513290788963
-6.94620873322512	-708.513290788963
-5.20965654991884	-708.513290788963
-3.47310436661256	-710.249842972269
-1.73655218330628	-710.249842972269
0	-711.986395155575
1.73655218330628	-711.986395155575
3.47310436661256	-713.722947338881
5.20965654991884	-715.459499522188
6.94620873322512	-717.196051705494
8.6827609165314	-717.196051705494
10.4193130998377	-718.9326038888
12.155865283144	-718.9326038888
13.8924174664502	-720.669156072106
15.6289696497565	-720.669156072106
17.3655218330628	-722.405708255413
19.1020740163691	-722.405708255413
20.8386261996754	-724.142260438719
22.5751783829816	-724.142260438719
24.3117305662879	-725.878812622025
26.0482827495942	-725.878812622025
27.7848349329005	-727.615364805332
29.5213871162068	-727.615364805332
31.2579392995131	-729.351916988638
32.9944914828193	-729.351916988638
34.7310436661256	-729.351916988638
36.4675958494319	-731.088469171944
38.2041480327382	-731.088469171944
39.9407002160445	-731.088469171944
41.6772523993507	-732.82502135525
43.413804582657	-732.82502135525
45.1503567659633	-734.561573538557
46.8869089492696	-736.298125721863
48.6234611325759	-736.298125721863
50.3600133158821	-736.298125721863
52.0965654991884	-738.034677905169
53.8331176824947	-738.034677905169
55.569669865801	-739.771230088476
57.3062220491073	-739.771230088476
59.0427742324135	-741.507782271782
60.7793264157198	-741.507782271782
62.5158785990261	-743.244334455088
64.2524307823324	-743.244334455088
65.9889829656387	-743.244334455088
67.7255351489449	-743.244334455088
69.4620873322512	-744.980886638394
71.1986395155575	-746.717438821701
72.9351916988638	-746.717438821701
74.6717438821701	-746.717438821701
76.4082960654763	-748.453991005007
78.1448482487826	-748.453991005007
79.8814004320889	-748.453991005007
81.6179526153952	-748.453991005007
83.3545047987015	-750.190543188313
85.0910569820078	-750.190543188313
86.827609165314	-750.190543188313
88.5641613486203	-750.190543188313
90.3007135319266	-751.92709537162
92.0372657152329	-751.92709537162
93.7738178985391	-753.663647554926
95.5103700818454	-753.663647554926
97.2469222651517	-753.663647554926
98.983474448458	-753.663647554926
100.720026631764	-755.400199738232
102.456578815071	-755.400199738232
104.193130998377	-757.136751921538
105.929683181683	-757.136751921538
107.666235364989	-757.136751921538
109.402787548296	-757.136751921538
111.139339731602	-758.873304104845
112.875891914908	-758.873304104845
114.612444098215	-760.609856288151
116.348996281521	-760.609856288151
118.085548464827	-760.609856288151
119.822100648133	-760.609856288151
121.55865283144	-762.346408471457
123.295205014746	-762.346408471457
125.031757198052	-762.346408471457
126.768309381358	-762.346408471457
128.504861564665	-764.082960654763
130.241413747971	-764.082960654763
131.977965931277	-764.082960654763
133.714518114584	-764.082960654763
135.45107029789	-764.082960654763
137.187622481196	-764.082960654763
138.924174664502	-764.082960654763
140.660726847809	-765.81951283807
142.397279031115	-765.81951283807
144.133831214421	-765.81951283807
145.870383397728	-767.556065021376
147.606935581034	-767.556065021376
149.34348776434	-767.556065021376
151.080039947646	-767.556065021376
152.816592130953	-767.556065021376
154.553144314259	-769.292617204682
156.289696497565	-769.292617204682
158.026248680872	-769.292617204682
159.762800864178	-771.029169387989
161.499353047484	-771.029169387989
163.23590523079	-771.029169387989
164.972457414097	-771.029169387989
166.709009597403	-771.029169387989
168.445561780709	-772.765721571295
170.182113964016	-772.765721571295
171.918666147322	-772.765721571295
173.655218330628	-774.502273754601
175.391770513934	-774.502273754601
177.128322697241	-774.502273754601
178.864874880547	-774.502273754601
180.601427063853	-774.502273754601
182.337979247159	-774.502273754601
184.074531430466	-774.502273754601
185.811083613772	-776.238825937907
187.547635797078	-776.238825937907
189.284187980385	-776.238825937907
191.020740163691	-776.238825937907
192.757292346997	-776.238825937907
194.493844530303	-777.975378121214
196.23039671361	-777.975378121214
197.966948896916	-777.975378121214
199.703501080222	-777.975378121214
201.440053263529	-777.975378121214
203.176605446835	-777.975378121214
204.913157630141	-779.71193030452
206.649709813447	-779.71193030452
208.386261996754	-779.71193030452
210.12281418006	-781.448482487826
211.859366363366	-781.448482487826
213.595918546673	-781.448482487826
215.332470729979	-781.448482487826
217.069022913285	-781.448482487826
218.805575096591	-783.185034671133
220.542127279898	-783.185034671133
222.278679463204	-783.185034671133
224.01523164651	-783.185034671133
225.751783829816	-784.921586854439
227.488336013123	-784.921586854439
229.224888196429	-784.921586854439
230.961440379735	-784.921586854439
232.697992563042	-784.921586854439
234.434544746348	-784.921586854439
236.171096929654	-786.658139037745
237.90764911296	-786.658139037745
239.644201296267	-786.658139037745
241.380753479573	-786.658139037745
243.117305662879	-788.394691221051
244.853857846186	-788.394691221051
246.590410029492	-788.394691221051
248.326962212798	-788.394691221051
250.063514396104	-788.394691221051
251.800066579411	-788.394691221051
253.536618762717	-790.131243404358
255.273170946023	-790.131243404358
257.00972312933	-790.131243404358
258.746275312636	-791.867795587664
260.482827495942	-791.867795587664
262.219379679248	-791.867795587664
263.955931862555	-791.867795587664
265.692484045861	-791.867795587664
267.429036229167	-791.867795587664
269.165588412473	-791.867795587664
270.90214059578	-791.867795587664
272.638692779086	-791.867795587664
274.375244962392	-793.60434777097
276.111797145699	-793.60434777097
277.848349329005	-793.60434777097
279.584901512311	-793.60434777097
281.321453695617	-793.60434777097
283.058005878924	-795.340899954277
284.79455806223	-795.340899954277
286.531110245536	-795.340899954277
288.267662428843	-795.340899954277
290.004214612149	-795.340899954277
291.740766795455	-795.340899954277
293.477318978761	-795.340899954277
295.213871162068	-795.340899954277
296.950423345374	-795.340899954277
298.68697552868	-795.340899954277
300.423527711987	-795.340899954277
302.160079895293	-795.340899954277
303.896632078599	-795.340899954277
305.633184261905	-795.340899954277
307.369736445212	-795.340899954277
309.106288628518	-795.340899954277
310.842840811824	-795.340899954277
312.579392995131	-795.340899954277
314.315945178437	-795.340899954277
316.052497361743	-795.340899954277
317.789049545049	-795.340899954277
319.525601728356	-795.340899954277
321.262153911662	-795.340899954277
322.998706094968	-795.340899954277
324.735258278275	-795.340899954277
326.471810461581	-795.340899954277
328.208362644887	-795.340899954277
329.944914828193	-795.340899954277
331.6814670115	-795.340899954277
333.418019194806	-795.340899954277
335.154571378112	-795.340899954277
336.891123561418	-795.340899954277
338.627675744725	-795.340899954277
340.364227928031	-797.077452137583
342.100780111337	-797.077452137583
343.837332294644	-797.077452137583
345.57388447795	-797.077452137583
347.310436661256	-797.077452137583
349.046988844562	-798.814004320889
350.783541027869	-798.814004320889
352.520093211175	-798.814004320889
354.256645394481	-798.814004320889
355.993197577788	-798.814004320889
357.729749761094	-798.814004320889
359.4663019444	-798.814004320889
361.202854127706	-798.814004320889
362.939406311013	-798.814004320889
364.675958494319	-798.814004320889
366.412510677625	-798.814004320889
368.149062860932	-798.814004320889
369.885615044238	-798.814004320889
371.622167227544	-798.814004320889
373.35871941085	-798.814004320889
375.095271594157	-798.814004320889
376.831823777463	-798.814004320889
378.568375960769	-798.814004320889
380.304928144075	-798.814004320889
382.041480327382	-798.814004320889
383.778032510688	-798.814004320889
385.514584693994	-798.814004320889
387.251136877301	-798.814004320889
388.987689060607	-798.814004320889
390.724241243913	-798.814004320889
392.460793427219	-798.814004320889
394.197345610526	-798.814004320889
395.933897793832	-798.814004320889
397.670449977138	-798.814004320889
399.407002160445	-798.814004320889
401.143554343751	-798.814004320889
402.880106527057	-798.814004320889
404.616658710363	-798.814004320889
406.35321089367	-798.814004320889
408.089763076976	-798.814004320889
409.826315260282	-798.814004320889
411.562867443589	-798.814004320889
413.299419626895	-798.814004320889
415.035971810201	-798.814004320889
416.772523993507	-798.814004320889
418.509076176814	-798.814004320889
420.24562836012	-798.814004320889
421.982180543426	-798.814004320889
423.718732726732	-798.814004320889
425.455284910039	-797.077452137583
427.191837093345	-797.077452137583
428.928389276651	-797.077452137583
430.664941459958	-797.077452137583
432.401493643264	-797.077452137583
434.13804582657	-797.077452137583
435.874598009876	-795.340899954277
437.611150193183	-795.340899954277
439.347702376489	-795.340899954277
441.084254559795	-795.340899954277
442.820806743102	-795.340899954277
444.557358926408	-795.340899954277
446.293911109714	-795.340899954277
448.03046329302	-795.340899954277
449.767015476327	-795.340899954277
451.503567659633	-795.340899954277
453.240119842939	-795.340899954277
454.976672026246	-795.340899954277
456.713224209552	-795.340899954277
458.449776392858	-795.340899954277
460.186328576164	-795.340899954277
461.922880759471	-795.340899954277
463.659432942777	-795.340899954277
465.395985126083	-795.340899954277
467.132537309389	-795.340899954277
468.869089492696	-795.340899954277
470.605641676002	-795.340899954277
472.342193859308	-795.340899954277
474.078746042615	-795.340899954277
475.815298225921	-795.340899954277
477.551850409227	-793.60434777097
479.288402592533	-793.60434777097
481.02495477584	-793.60434777097
482.761506959146	-793.60434777097
484.498059142452	-793.60434777097
486.234611325759	-793.60434777097
487.971163509065	-793.60434777097
489.707715692371	-793.60434777097
491.444267875677	-793.60434777097
493.180820058984	-793.60434777097
494.91737224229	-793.60434777097
496.653924425596	-793.60434777097
498.390476608903	-793.60434777097
500.127028792209	-793.60434777097
501.863580975515	-793.60434777097
503.600133158821	-793.60434777097
505.336685342128	-793.60434777097
507.073237525434	-793.60434777097
508.80978970874	-793.60434777097
510.546341892047	-793.60434777097
512.282894075353	-793.60434777097
514.019446258659	-793.60434777097
515.755998441965	-793.60434777097
517.492550625272	-793.60434777097
519.229102808578	-793.60434777097
520.965654991884	-793.60434777097
522.70220717519	-793.60434777097
524.438759358497	-793.60434777097
526.175311541803	-791.867795587664
527.911863725109	-791.867795587664
529.648415908416	-791.867795587664
531.384968091722	-791.867795587664
533.121520275028	-791.867795587664
534.858072458334	-791.867795587664
536.594624641641	-791.867795587664
538.331176824947	-791.867795587664
540.067729008253	-791.867795587664
541.80428119156	-791.867795587664
543.540833374866	-791.867795587664
545.277385558172	-791.867795587664
547.013937741478	-791.867795587664
548.750489924785	-791.867795587664
550.487042108091	-791.867795587664
552.223594291397	-791.867795587664
553.960146474703	-791.867795587664
555.69669865801	-791.867795587664
557.433250841316	-791.867795587664
559.169803024622	-791.867795587664
560.906355207929	-791.867795587664
562.642907391235	-791.867795587664
564.379459574541	-791.867795587664
566.116011757847	-791.867795587664
567.852563941154	-790.131243404358
569.58911612446	-790.131243404358
571.325668307766	-790.131243404358
573.062220491073	-788.394691221051
574.798772674379	-788.394691221051
576.535324857685	-788.394691221051
578.271877040992	-788.394691221051
580.008429224298	-788.394691221051
581.744981407604	-786.658139037745
583.48153359091	-786.658139037745
585.218085774217	-784.921586854439
586.954637957523	-784.921586854439
588.691190140829	-784.921586854439
590.427742324135	-784.921586854439
592.164294507442	-783.185034671133
593.900846690748	-783.185034671133
595.637398874054	-783.185034671133
597.373951057361	-783.185034671133
599.110503240667	-783.185034671133
600.847055423973	-783.185034671133
602.583607607279	-781.448482487826
604.320159790586	-781.448482487826
606.056711973892	-781.448482487826
607.793264157198	-781.448482487826
609.529816340505	-781.448482487826
611.266368523811	-781.448482487826
613.002920707117	-781.448482487826
614.739472890423	-781.448482487826
616.47602507373	-781.448482487826
618.212577257036	-781.448482487826
619.949129440342	-779.71193030452
621.685681623649	-779.71193030452
623.422233806955	-779.71193030452
625.158785990261	-779.71193030452
626.895338173567	-779.71193030452
628.631890356874	-777.975378121214
630.36844254018	-777.975378121214
632.104994723486	-777.975378121214
633.841546906792	-777.975378121214
635.578099090099	-777.975378121214
637.314651273405	-777.975378121214
639.051203456711	-777.975378121214
640.787755640018	-776.238825937907
642.524307823324	-776.238825937907
644.26086000663	-776.238825937907
645.997412189936	-774.502273754601
647.733964373243	-774.502273754601
649.470516556549	-774.502273754601
651.207068739855	-774.502273754601
652.943620923162	-774.502273754601
654.680173106468	-774.502273754601
656.416725289774	-774.502273754601
658.15327747308	-774.502273754601
659.889829656387	-772.765721571295
661.626381839693	-772.765721571295
663.362934022999	-772.765721571295
665.099486206306	-772.765721571295
666.836038389612	-771.029169387989
668.572590572918	-771.029169387989
670.309142756224	-771.029169387989
672.045694939531	-771.029169387989
673.782247122837	-771.029169387989
675.518799306143	-769.292617204682
677.255351489449	-769.292617204682
678.991903672756	-767.556065021376
680.728455856062	-767.556065021376
682.465008039368	-767.556065021376
684.201560222675	-767.556065021376
685.938112405981	-767.556065021376
687.674664589287	-765.81951283807
689.411216772593	-765.81951283807
691.1477689559	-765.81951283807
692.884321139206	-765.81951283807
694.620873322512	-764.082960654763
696.357425505819	-764.082960654763
698.093977689125	-764.082960654763
699.830529872431	-764.082960654763
701.567082055737	-762.346408471457
703.303634239044	-762.346408471457
705.04018642235	-762.346408471457
706.776738605656	-760.609856288151
708.513290788963	-760.609856288151
710.249842972269	-760.609856288151
711.986395155575	-760.609856288151
713.722947338881	-760.609856288151
715.459499522188	-760.609856288151
717.196051705494	-758.873304104845
718.9326038888	-758.873304104845
720.669156072106	-757.136751921538
722.405708255413	-757.136751921538
724.142260438719	-757.136751921538
725.878812622025	-757.136751921538
727.615364805332	-757.136751921538
729.351916988638	-755.400199738232
731.088469171944	-755.400199738232
732.82502135525	-753.663647554926
734.561573538557	-753.663647554926
736.298125721863	-751.92709537162
738.034677905169	-751.92709537162
739.771230088476	-751.92709537162
741.507782271782	-751.92709537162
743.244334455088	-750.190543188313
744.980886638394	-750.190543188313
746.717438821701	-750.190543188313
748.453991005007	-750.190543188313
750.190543188313	-748.453991005007
751.92709537162	-748.453991005007
753.663647554926	-748.453991005007
755.400199738232	-748.453991005007
757.136751921538	-746.717438821701
758.873304104845	-746.717438821701
760.609856288151	-744.980886638394
762.346408471457	-744.980886638394
764.082960654763	-743.244334455088
765.81951283807	-743.244334455088
767.556065021376	-743.244334455088
769.292617204682	-741.507782271782
771.029169387989	-741.507782271782
772.765721571295	-739.771230088476
774.502273754601	-739.771230088476
776.238825937907	-739.771230088476
777.975378121214	-739.771230088476
779.71193030452	-739.771230088476
781.448482487826	-739.771230088476
783.185034671133	-739.771230088476
784.921586854439	-739.771230088476
786.658139037745	-739.771230088476
788.394691221051	-739.771230088476
790.131243404358	-739.771230088476
791.867795587664	-739.771230088476
793.60434777097	-739.771230088476
795.340899954277	-739.771230088476
797.077452137583	-739.771230088476
798.814004320889	-739.771230088476
800.550556504195	-739.771230088476
802.287108687502	-739.771230088476
804.023660870808	-739.771230088476
805.760213054114	-739.771230088476
807.496765237421	-739.771230088476
809.233317420727	-739.771230088476
810.969869604033	-739.771230088476
812.706421787339	-739.771230088476
814.442973970646	-739.771230088476
816.179526153952	-739.771230088476
817.916078337258	-739.771230088476
819.652630520564	-739.771230088476
821.389182703871	-739.771230088476
823.125734887177	-739.771230088476
824.862287070483	-739.771230088476
826.59883925379	-739.771230088476
828.335391437096	-739.771230088476
830.071943620402	-739.771230088476
831.808495803708	-739.771230088476
833.545047987015	-739.771230088476
835.281600170321	-739.771230088476
837.018152353627	-738.034677905169
838.754704536934	-738.034677905169
840.49125672024	-738.034677905169
842.227808903546	-738.034677905169
843.964361086852	-738.034677905169
845.700913270159	-736.298125721863
847.437465453465	-736.298125721863
849.174017636771	-736.298125721863
850.910569820078	-736.298125721863
852.647122003384	-736.298125721863
854.38367418669	-736.298125721863
856.120226369996	-736.298125721863
857.856778553303	-734.561573538557
859.593330736609	-734.561573538557
861.329882919915	-734.561573538557
863.066435103221	-732.82502135525
864.802987286528	-732.82502135525
866.539539469834	-732.82502135525
868.27609165314	-732.82502135525
870.012643836447	-732.82502135525
871.749196019753	-732.82502135525
873.485748203059	-732.82502135525
875.222300386365	-731.088469171944
876.958852569672	-731.088469171944
878.695404752978	-731.088469171944
880.431956936284	-731.088469171944
882.168509119591	-731.088469171944
883.905061302897	-729.351916988638
885.641613486203	-729.351916988638
887.378165669509	-729.351916988638
889.114717852816	-729.351916988638
890.851270036122	-729.351916988638
892.587822219428	-729.351916988638
894.324374402735	-729.351916988638
896.060926586041	-729.351916988638
897.797478769347	-729.351916988638
899.534030952653	-729.351916988638
901.27058313596	-729.351916988638
903.007135319266	-727.615364805332
904.743687502572	-727.615364805332
906.480239685878	-727.615364805332
908.216791869185	-725.878812622025
909.953344052491	-725.878812622025
911.689896235797	-725.878812622025
913.426448419104	-725.878812622025
915.16300060241	-725.878812622025
916.899552785716	-725.878812622025
918.636104969022	-725.878812622025
920.372657152329	-724.142260438719
922.109209335635	-724.142260438719
923.845761518941	-724.142260438719
925.582313702248	-722.405708255413
927.318865885554	-722.405708255413
929.05541806886	-722.405708255413
930.791970252166	-722.405708255413
932.528522435473	-720.669156072106
934.265074618779	-720.669156072106
936.001626802085	-718.9326038888
937.738178985392	-718.9326038888
939.474731168698	-718.9326038888
941.211283352004	-717.196051705494
942.94783553531	-715.459499522188
944.684387718617	-715.459499522188
946.420939901923	-715.459499522188
948.157492085229	-715.459499522188
949.894044268535	-713.722947338881
951.630596451842	-713.722947338881
953.367148635148	-711.986395155575
955.103700818454	-711.986395155575
956.840253001761	-711.986395155575
958.576805185067	-710.249842972269
960.313357368373	-710.249842972269
962.04990955168	-710.249842972269
963.786461734986	-708.513290788963
965.523013918292	-708.513290788963
967.259566101598	-706.776738605656
968.996118284905	-706.776738605656
970.732670468211	-705.04018642235
972.469222651517	-705.04018642235
974.205774834824	-705.04018642235
975.94232701813	-705.04018642235
977.678879201436	-705.04018642235
979.415431384742	-705.04018642235
981.151983568049	-703.303634239044
982.888535751355	-701.567082055737
984.625087934661	-701.567082055737
986.361640117967	-701.567082055737
988.098192301274	-701.567082055737
989.83474448458	-701.567082055737
991.571296667886	-699.830529872431
993.307848851192	-699.830529872431
995.044401034499	-698.093977689125
996.780953217805	-698.093977689125
998.517505401111	-698.093977689125
1000.25405758442	-698.093977689125
1001.99060976772	-698.093977689125
1003.72716195103	-696.357425505819
1005.46371413434	-694.620873322512
1007.20026631764	-694.620873322512
1008.93681850095	-694.620873322512
1010.67337068426	-694.620873322512
1012.40992286756	-692.884321139206
1014.14647505087	-692.884321139206
1015.88302723417	-691.1477689559
1017.61957941748	-691.1477689559
1019.35613160079	-689.411216772593
1021.09268378409	-689.411216772593
1022.8292359674	-687.674664589287
1024.56578815071	-687.674664589287
1026.30234033401	-687.674664589287
1028.03889251732	-687.674664589287
1029.77544470062	-685.938112405981
1031.51199688393	-684.201560222675
1033.24854906724	-684.201560222675
1034.98510125054	-684.201560222675
1036.72165343385	-684.201560222675
1038.45820561716	-682.465008039368
1040.19475780046	-682.465008039368
1041.93130998377	-680.728455856062
1043.66786216707	-680.728455856062
1045.40441435038	-680.728455856062
1047.14096653369	-680.728455856062
1048.87751871699	-680.728455856062
1050.6140709003	-678.991903672756
1052.35062308361	-678.991903672756
1054.08717526691	-677.255351489449
1055.82372745022	-677.255351489449
1057.56027963352	-677.255351489449
1059.29683181683	-677.255351489449
1061.03338400014	-677.255351489449
1062.76993618344	-675.518799306143
1064.50648836675	-675.518799306143
1066.24304055006	-673.782247122837
1067.97959273336	-673.782247122837
1069.71614491667	-673.782247122837
1071.45269709998	-672.045694939531
1073.18924928328	-670.309142756224
1074.92580146659	-670.309142756224
1076.66235364989	-670.309142756224
1078.3989058332	-670.309142756224
1080.13545801651	-668.572590572918
1081.87201019981	-666.836038389612
1083.60856238312	-666.836038389612
1085.34511456643	-666.836038389612
1087.08166674973	-666.836038389612
1088.81821893304	-665.099486206306
1090.55477111634	-663.362934022999
1092.29132329965	-663.362934022999
1094.02787548296	-663.362934022999
1095.76442766626	-663.362934022999
1097.50097984957	-661.626381839693
1099.23753203288	-661.626381839693
1100.97408421618	-659.889829656387
1102.71063639949	-659.889829656387
1104.44718858279	-659.889829656387
1106.1837407661	-658.15327747308
1107.92029294941	-656.416725289774
1109.65684513271	-656.416725289774
1111.39339731602	-654.680173106468
1113.12994949933	-652.943620923162
1114.86650168263	-652.943620923162
1116.60305386594	-652.943620923162
1118.33960604924	-651.207068739855
1120.07615823255	-649.470516556549
1121.81271041586	-649.470516556549
1123.54926259916	-649.470516556549
1125.28581478247	-649.470516556549
1127.02236696578	-647.733964373243
1128.75891914908	-645.997412189936
1130.49547133239	-645.997412189936
1132.23202351569	-645.997412189936
1133.968575699	-644.26086000663
1135.70512788231	-642.524307823324
1137.44168006561	-642.524307823324
1139.17823224892	-640.787755640018
1140.91478443223	-639.051203456711
1142.65133661553	-639.051203456711
1144.38788879884	-639.051203456711
1146.12444098215	-637.314651273405
1147.86099316545	-635.578099090099
1149.59754534876	-635.578099090099
1151.33409753206	-633.841546906792
1153.07064971537	-633.841546906792
1154.80720189868	-632.104994723486
1156.54375408198	-632.104994723486
1158.28030626529	-632.104994723486
1160.0168584486	-630.36844254018
1161.7534106319	-628.631890356874
1163.48996281521	-628.631890356874
1165.22651499851	-628.631890356874
1166.96306718182	-626.895338173567
1168.69961936513	-625.158785990261
1170.43617154843	-625.158785990261
1172.17272373174	-625.158785990261
1173.90927591505	-623.422233806955
1175.64582809835	-621.685681623649
1177.38238028166	-621.685681623649
1179.11893246496	-621.685681623649
1180.85548464827	-621.685681623649
1182.59203683158	-619.949129440342
1184.32858901488	-619.949129440342
1186.06514119819	-618.212577257036
1187.8016933815	-618.212577257036
1189.5382455648	-616.47602507373
1191.27479774811	-614.739472890423
1193.01134993141	-614.739472890423
1194.74790211472	-613.002920707117
1196.48445429803	-611.266368523811
1198.22100648133	-611.266368523811
1199.95755866464	-609.529816340505
1201.69411084795	-607.793264157198
1203.43066303125	-606.056711973892
1205.16721521456	-606.056711973892
1206.90376739787	-604.320159790586
1208.64031958117	-602.583607607279
1210.37687176448	-600.847055423973
1212.11342394778	-600.847055423973
1213.84997613109	-599.110503240667
1215.5865283144	-597.373951057361
1217.3230804977	-597.373951057361
1219.05963268101	-595.637398874054
1220.79618486432	-593.900846690748
1222.53273704762	-592.164294507442
1224.26928923093	-590.427742324135
1226.00584141423	-588.691190140829
1227.74239359754	-588.691190140829
1229.47894578085	-586.954637957523
1231.21549796415	-585.218085774217
1232.95205014746	-585.218085774217
1234.68860233077	-583.48153359091
1236.42515451407	-581.744981407604
1238.16170669738	-580.008429224298
1239.89825888068	-580.008429224298
1241.63481106399	-578.271877040992
1243.3713632473	-576.535324857685
1245.1079154306	-574.798772674379
1246.84446761391	-573.062220491073
1248.58101979722	-571.325668307766
1250.31757198052	-569.58911612446
1252.05412416383	-567.852563941154
1253.79067634713	-567.852563941154
1255.52722853044	-566.116011757847
1257.26378071375	-564.379459574541
1259.00033289705	-562.642907391235
1260.73688508036	-560.906355207929
1262.47343726367	-559.169803024622
1264.20998944697	-559.169803024622
1265.94654163028	-557.433250841316
1267.68309381358	-555.69669865801
1269.41964599689	-555.69669865801
1271.1561981802	-553.960146474703
1272.8927503635	-552.223594291397
1274.62930254681	-552.223594291397
1276.36585473012	-552.223594291397
1278.10240691342	-550.487042108091
1279.83895909673	-548.750489924785
1281.57551128004	-548.750489924785
1283.31206346334	-547.013937741478
1285.04861564665	-545.277385558172
1286.78516782995	-543.540833374866
1288.52172001326	-541.80428119156
1290.25827219657	-541.80428119156
1291.99482437987	-540.067729008253
1293.73137656318	-538.331176824947
1295.46792874649	-536.594624641641
1297.20448092979	-534.858072458334
1298.9410331131	-534.858072458334
1300.6775852964	-533.121520275028
1302.41413747971	-531.384968091722
1304.15068966302	-529.648415908416
1305.88724184632	-527.911863725109
1307.62379402963	-526.175311541803
1309.36034621294	-524.438759358497
1311.09689839624	-524.438759358497
1312.83345057955	-522.70220717519
1314.57000276285	-520.965654991884
1316.30655494616	-519.229102808578
1318.04310712947	-517.492550625272
1319.77965931277	-515.755998441965
1321.51621149608	-514.019446258659
1323.25276367939	-512.282894075353
1324.98931586269	-510.546341892047
1326.725868046	-508.80978970874
1328.4624202293	-507.073237525434
1330.19897241261	-505.336685342128
1330.19897241261	-503.600133158821
1331.93552459592	-501.863580975515
1333.67207677922	-501.863580975515
1335.40862896253	-500.127028792209
1337.14518114584	-498.390476608903
1338.88173332914	-496.653924425596
1340.61828551245	-494.91737224229
1342.35483769575	-493.180820058984
1344.09138987906	-491.444267875677
1345.82794206237	-489.707715692371
1347.56449424567	-487.971163509065
1349.30104642898	-486.234611325759
1351.03759861229	-484.498059142452
1352.77415079559	-482.761506959146
1354.5107029789	-481.02495477584
1356.24725516221	-479.288402592533
1357.98380734551	-477.551850409227
1359.72035952882	-475.815298225921
1361.45691171212	-474.078746042615
1363.19346389543	-472.342193859308
1364.93001607874	-470.605641676002
1366.66656826204	-468.869089492696
1368.40312044535	-467.132537309389
1370.13967262866	-465.395985126083
1371.87622481196	-463.659432942777
1373.61277699527	-461.922880759471
1375.34932917857	-460.186328576164
1377.08588136188	-458.449776392858
1378.82243354519	-458.449776392858
1380.55898572849	-456.713224209552
1382.2955379118	-454.976672026246
1382.2955379118	-453.240119842939
1384.03209009511	-451.503567659633
1385.76864227841	-449.767015476327
1387.50519446172	-448.03046329302
1389.24174664502	-446.293911109714
1389.24174664502	-444.557358926408
1390.97829882833	-442.820806743102
1392.71485101164	-441.084254559795
1392.71485101164	-439.347702376489
1394.45140319494	-437.611150193183
1396.18795537825	-435.874598009876
1397.92450756156	-434.13804582657
1399.66105974486	-432.401493643264
1399.66105974486	-430.664941459958
1401.39761192817	-428.928389276651
1403.13416411147	-427.191837093345
1403.13416411147	-425.455284910039
1404.87071629478	-423.718732726732
1406.60726847809	-421.982180543426
1406.60726847809	-420.24562836012
1408.34382066139	-418.509076176814
1408.34382066139	-416.772523993507
1410.0803728447	-415.035971810201
1410.0803728447	-413.299419626895
1411.81692502801	-411.562867443589
1411.81692502801	-409.826315260282
1413.55347721131	-408.089763076976
1413.55347721131	-406.35321089367
1415.29002939462	-404.616658710363
1415.29002939462	-402.880106527057
1417.02658157793	-401.143554343751
1417.02658157793	-399.407002160445
1418.76313376123	-397.670449977138
1418.76313376123	-395.933897793832
1420.49968594454	-394.197345610526
1420.49968594454	-392.460793427219
1422.23623812784	-390.724241243913
1423.97279031115	-388.987689060607
1423.97279031115	-387.251136877301
1423.97279031115	-385.514584693994
1425.70934249446	-383.778032510688
1425.70934249446	-382.041480327382
1427.44589467776	-380.304928144075
1427.44589467776	-378.568375960769
1427.44589467776	-376.831823777463
1429.18244686107	-375.095271594157
1429.18244686107	-373.35871941085
1429.18244686107	-371.622167227544
1430.91899904438	-369.885615044238
1430.91899904438	-368.149062860932
1430.91899904438	-366.412510677625
1432.65555122768	-364.675958494319
1434.39210341099	-362.939406311013
1434.39210341099	-361.202854127706
1434.39210341099	-359.4663019444
1434.39210341099	-357.729749761094
1436.12865559429	-355.993197577788
1436.12865559429	-354.256645394481
1436.12865559429	-352.520093211175
1437.8652077776	-350.783541027869
1437.8652077776	-349.046988844562
1437.8652077776	-347.310436661256
1437.8652077776	-345.57388447795
1439.60175996091	-343.837332294644
1439.60175996091	-342.100780111337
1441.33831214421	-340.364227928031
1441.33831214421	-338.627675744725
1441.33831214421	-336.891123561418
1441.33831214421	-335.154571378112
1441.33831214421	-333.418019194806
1441.33831214421	-331.6814670115
1441.33831214421	-329.944914828193
1443.07486432752	-328.208362644887
1443.07486432752	-326.471810461581
1443.07486432752	-324.735258278275
1443.07486432752	-322.998706094968
1443.07486432752	-321.262153911662
1444.81141651083	-319.525601728356
1444.81141651083	-317.789049545049
1444.81141651083	-316.052497361743
1444.81141651083	-314.315945178437
1444.81141651083	-312.579392995131
1444.81141651083	-310.842840811824
1444.81141651083	-309.106288628518
1446.54796869413	-307.369736445212
1446.54796869413	-305.633184261905
1446.54796869413	-303.896632078599
1446.54796869413	-302.160079895293
1446.54796869413	-300.423527711987
1448.28452087744	-298.68697552868
1448.28452087744	-296.950423345374
1448.28452087744	-295.213871162068
1448.28452087744	-293.477318978761
1448.28452087744	-291.740766795455
1448.28452087744	-290.004214612149
1448.28452087744	-288.267662428843
1448.28452087744	-286.531110245536
1448.28452087744	-284.79455806223
1448.28452087744	-283.058005878924
1448.28452087744	-281.321453695617
1448.28452087744	-279.584901512311
1448.28452087744	-277.848349329005
1448.28452087744	-276.111797145699
1448.28452087744	-274.375244962392
1448.28452087744	-272.638692779086
1448.28452087744	-270.90214059578
1448.28452087744	-269.165588412473
1448.28452087744	-267.429036229167
1448.28452087744	-265.692484045861
1448.28452087744	-263.955931862555
1448.28452087744	-262.219379679248
1448.28452087744	-260.482827495942
1448.28452087744	-258.746275312636
1448.28452087744	-257.00972312933
1448.28452087744	-255.273170946023
1448.28452087744	-253.536618762717
1448.28452087744	-251.800066579411
1448.28452087744	-250.063514396104
1448.28452087744	-248.326962212798
1448.28452087744	-246.590410029492
1448.28452087744	-244.853857846186
1446.54796869413	-243.117305662879
1446.54796869413	-241.380753479573
1446.54796869413	-239.644201296267
1446.54796869413	-237.90764911296
1444.81141651083	-236.171096929654
1444.81141651083	-234.434544746348
1444.81141651083	-232.697992563042
1444.81141651083	-230.961440379735
1444.81141651083	-229.224888196429
1444.81141651083	-227.488336013123
1443.07486432752	-225.751783829816
1443.07486432752	-224.01523164651
1443.07486432752	-222.278679463204
1441.33831214421	-220.542127279898
1441.33831214421	-218.805575096591
1441.33831214421	-217.069022913285
1441.33831214421	-215.332470729979
1441.33831214421	-213.595918546673
1441.33831214421	-211.859366363366
1439.60175996091	-210.12281418006
1439.60175996091	-208.386261996754
1439.60175996091	-206.649709813447
1439.60175996091	-204.913157630141
1439.60175996091	-203.176605446835
1439.60175996091	-201.440053263529
1439.60175996091	-199.703501080222
1437.8652077776	-197.966948896916
1437.8652077776	-196.23039671361
1437.8652077776	-194.493844530303
1437.8652077776	-192.757292346997
1437.8652077776	-191.020740163691
1436.12865559429	-189.284187980385
1436.12865559429	-187.547635797078
1436.12865559429	-185.811083613772
1436.12865559429	-184.074531430466
1434.39210341099	-182.337979247159
1434.39210341099	-180.601427063853
1434.39210341099	-178.864874880547
1434.39210341099	-177.128322697241
1432.65555122768	-175.391770513934
1432.65555122768	-173.655218330628
1430.91899904438	-171.918666147322
1430.91899904438	-170.182113964016
1430.91899904438	-168.445561780709
1430.91899904438	-166.709009597403
1430.91899904438	-164.972457414097
1429.18244686107	-163.23590523079
1429.18244686107	-161.499353047484
1427.44589467776	-159.762800864178
1427.44589467776	-158.026248680872
1427.44589467776	-156.289696497565
1427.44589467776	-154.553144314259
1427.44589467776	-152.816592130953
1427.44589467776	-151.080039947646
1425.70934249446	-149.34348776434
1423.97279031115	-147.606935581034
1423.97279031115	-145.870383397728
1423.97279031115	-144.133831214421
1422.23623812784	-142.397279031115
1422.23623812784	-140.660726847809
1422.23623812784	-138.924174664502
1420.49968594454	-137.187622481196
1420.49968594454	-135.45107029789
1420.49968594454	-133.714518114584
1420.49968594454	-131.977965931277
1418.76313376123	-130.241413747971
1417.02658157793	-128.504861564665
1417.02658157793	-126.768309381358
1417.02658157793	-125.031757198052
1415.29002939462	-123.295205014746
1415.29002939462	-121.55865283144
1413.55347721131	-119.822100648133
1413.55347721131	-118.085548464827
1413.55347721131	-116.348996281521
1413.55347721131	-114.612444098215
1411.81692502801	-112.875891914908
1410.0803728447	-111.139339731602
1410.0803728447	-109.402787548296
1410.0803728447	-107.666235364989
1410.0803728447	-105.929683181683
1408.34382066139	-104.193130998377
1406.60726847809	-102.456578815071
1404.87071629478	-100.720026631764
1404.87071629478	-98.983474448458
1403.13416411147	-97.2469222651517
1403.13416411147	-95.5103700818454
1401.39761192817	-93.7738178985391
1399.66105974486	-92.0372657152329
1399.66105974486	-90.3007135319266
1397.92450756156	-88.5641613486203
1397.92450756156	-86.827609165314
1396.18795537825	-85.0910569820078
1396.18795537825	-83.3545047987015
1394.45140319494	-81.6179526153952
1392.71485101164	-79.8814004320889
1392.71485101164	-78.1448482487826
1390.97829882833	-76.4082960654763
1389.24174664502	-74.6717438821701
1389.24174664502	-72.9351916988638
1387.50519446172	-71.1986395155575
1385.76864227841	-71.1986395155575
1384.03209009511	-69.4620873322512
1382.2955379118	-67.7255351489449
1380.55898572849	-65.9889829656387
1378.82243354519	-64.2524307823324
1378.82243354519	-62.5158785990261
1378.82243354519	-60.7793264157198
1377.08588136188	-59.0427742324135
1375.34932917857	-59.0427742324135
1373.61277699527	-57.3062220491073
1373.61277699527	-55.569669865801
1371.87622481196	-53.8331176824947
1370.13967262866	-52.0965654991884
1368.40312044535	-50.3600133158821
1366.66656826204	-48.6234611325759
1364.93001607874	-46.8869089492696
1364.93001607874	-45.1503567659633
1363.19346389543	-43.413804582657
1361.45691171212	-41.6772523993507
1361.45691171212	-39.9407002160445
1359.72035952882	-38.2041480327382
1357.98380734551	-36.4675958494319
1356.24725516221	-34.7310436661256
1354.5107029789	-32.9944914828193
1352.77415079559	-31.2579392995131
1351.03759861229	-29.5213871162068
1349.30104642898	-27.7848349329005
1349.30104642898	-26.0482827495942
1347.56449424567	-24.3117305662879
1345.82794206237	-22.5751783829816
1344.09138987906	-20.8386261996754
1344.09138987906	-19.1020740163691
1342.35483769575	-17.3655218330628
1340.61828551245	-15.6289696497565
1338.88173332914	-13.8924174664502
1337.14518114584	-12.155865283144
1335.40862896253	-10.4193130998377
1333.67207677922	-8.6827609165314
1331.93552459592	-6.94620873322512
1330.19897241261	-5.20965654991884
1328.4624202293	-3.47310436661256
1326.725868046	-1.73655218330628
1324.98931586269	0
1323.25276367939	0
1321.51621149608	1.73655218330628
1319.77965931277	3.47310436661256
1319.77965931277	5.20965654991884
1318.04310712947	6.94620873322512
1316.30655494616	6.94620873322512
1314.57000276285	8.6827609165314
1312.83345057955	10.4193130998377
1312.83345057955	12.155865283144
1311.09689839624	13.8924174664502
1309.36034621294	15.6289696497565
1307.62379402963	17.3655218330628
1305.88724184632	19.1020740163691
1304.15068966302	20.8386261996754
1302.41413747971	22.5751783829816
1300.6775852964	24.3117305662879
1298.9410331131	26.0482827495942
1297.20448092979	27.7848349329005
1295.46792874649	29.5213871162068
1293.73137656318	31.2579392995131
1291.99482437987	31.2579392995131
1290.25827219657	32.9944914828193
1288.52172001326	34.7310436661256
1286.78516782995	36.4675958494319
1285.04861564665	38.2041480327382
1283.31206346334	39.9407002160445
1281.57551128004	41.6772523993507
1279.83895909673	41.6772523993507
1278.10240691342	43.413804582657
1276.36585473012	45.1503567659633
1274.62930254681	45.1503567659633
1272.8927503635	46.8869089492696
1271.1561981802	48.6234611325759
1269.41964599689	50.3600133158821
1267.68309381358	52.0965654991884
1265.94654163028	52.0965654991884
1264.20998944697	53.8331176824947
1262.47343726367	55.569669865801
1260.73688508036	55.569669865801
1259.00033289705	57.3062220491073
1257.26378071375	59.0427742324135
1257.26378071375	60.7793264157198
1255.52722853044	62.5158785990261
1253.79067634713	62.5158785990261
1252.05412416383	62.5158785990261
1250.31757198052	64.2524307823324
1248.58101979722	65.9889829656387
1246.84446761391	67.7255351489449
1245.1079154306	69.4620873322512
1243.3713632473	69.4620873322512
1241.63481106399	71.1986395155575
1239.89825888068	72.9351916988638
1238.16170669738	72.9351916988638
1236.42515451407	74.6717438821701
1234.68860233077	74.6717438821701
1232.95205014746	76.4082960654763
1231.21549796415	78.1448482487826
1229.47894578085	79.8814004320889
1227.74239359754	81.6179526153952
1226.00584141423	81.6179526153952
1224.26928923093	83.3545047987015
1222.53273704762	83.3545047987015
1220.79618486432	85.0910569820078
1219.05963268101	86.827609165314
1217.3230804977	88.5641613486203
1215.5865283144	90.3007135319266
1213.84997613109	90.3007135319266
1212.11342394778	90.3007135319266
1210.37687176448	92.0372657152329
1208.64031958117	93.7738178985391
1206.90376739787	93.7738178985391
1205.16721521456	95.5103700818454
1203.43066303125	97.2469222651517
1201.69411084795	97.2469222651517
1199.95755866464	98.983474448458
1198.22100648133	100.720026631764
1196.48445429803	100.720026631764
1194.74790211472	100.720026631764
1193.01134993141	102.456578815071
1191.27479774811	102.456578815071
1189.5382455648	104.193130998377
1187.8016933815	104.193130998377
1186.06514119819	104.193130998377
1184.32858901488	105.929683181683
1182.59203683158	105.929683181683
1180.85548464827	105.929683181683
1179.11893246496	107.666235364989
1177.38238028166	107.666235364989
1175.64582809835	107.666235364989
1173.90927591505	107.666235364989
1172.17272373174	109.402787548296
1170.43617154843	109.402787548296
1168.69961936513	111.139339731602
1166.96306718182	111.139339731602
1165.22651499851	111.139339731602
1163.48996281521	112.875891914908
1161.7534106319	112.875891914908
1160.0168584486	112.875891914908
1158.28030626529	114.612444098215
1156.54375408198	114.612444098215
1154.80720189868	114.612444098215
1153.07064971537	116.348996281521
1151.33409753206	116.348996281521
1149.59754534876	118.085548464827
1147.86099316545	118.085548464827
1146.12444098215	118.085548464827
1144.38788879884	118.085548464827
1142.65133661553	119.822100648133
1140.91478443223	119.822100648133
1139.17823224892	121.55865283144
1137.44168006561	121.55865283144
1135.70512788231	121.55865283144
1133.968575699	123.295205014746
1132.23202351569	123.295205014746
1130.49547133239	125.031757198052
1128.75891914908	125.031757198052
1127.02236696578	125.031757198052
1125.28581478247	125.031757198052
1123.54926259916	125.031757198052
1121.81271041586	126.768309381358
1120.07615823255	126.768309381358
1118.33960604924	128.504861564665
1116.60305386594	128.504861564665
1114.86650168263	128.504861564665
1113.12994949933	128.504861564665
1111.39339731602	128.504861564665
1109.65684513271	130.241413747971
1107.92029294941	130.241413747971
1106.1837407661	131.977965931277
1104.44718858279	131.977965931277
1102.71063639949	131.977965931277
1100.97408421618	131.977965931277
1099.23753203288	131.977965931277
1097.50097984957	133.714518114584
1095.76442766626	133.714518114584
1094.02787548296	133.714518114584
1092.29132329965	135.45107029789
1090.55477111634	135.45107029789
1088.81821893304	135.45107029789
1087.08166674973	137.187622481196
1085.34511456643	138.924174664502
1083.60856238312	138.924174664502
1081.87201019981	138.924174664502
1080.13545801651	138.924174664502
1078.3989058332	140.660726847809
1076.66235364989	140.660726847809
1074.92580146659	142.397279031115
1073.18924928328	142.397279031115
1071.45269709998	142.397279031115
1069.71614491667	144.133831214421
1067.97959273336	144.133831214421
1066.24304055006	144.133831214421
1064.50648836675	145.870383397728
1062.76993618344	145.870383397728
1061.03338400014	145.870383397728
1059.29683181683	145.870383397728
1057.56027963352	145.870383397728
1055.82372745022	147.606935581034
1054.08717526691	147.606935581034
1052.35062308361	147.606935581034
1050.6140709003	147.606935581034
1048.87751871699	147.606935581034
1047.14096653369	149.34348776434
1045.40441435038	149.34348776434
1043.66786216707	149.34348776434
1041.93130998377	149.34348776434
1040.19475780046	149.34348776434
1038.45820561716	149.34348776434
1036.72165343385	149.34348776434
1034.98510125054	149.34348776434
1033.24854906724	151.080039947646
1031.51199688393	151.080039947646
1029.77544470062	151.080039947646
1028.03889251732	151.080039947646
1026.30234033401	151.080039947646
1024.56578815071	151.080039947646
1022.8292359674	152.816592130953
1021.09268378409	152.816592130953
1019.35613160079	152.816592130953
1017.61957941748	152.816592130953
1015.88302723417	152.816592130953
1014.14647505087	152.816592130953
1012.40992286756	152.816592130953
1010.67337068426	152.816592130953
1008.93681850095	152.816592130953
1007.20026631764	152.816592130953
1005.46371413434	152.816592130953
1003.72716195103	154.553144314259
1001.99060976772	154.553144314259
1000.25405758442	154.553144314259
998.517505401111	154.553144314259
996.780953217805	154.553144314259
995.044401034499	154.553144314259
993.307848851192	154.553144314259
991.571296667886	154.553144314259
989.83474448458	154.553144314259
988.098192301274	156.289696497565
986.361640117967	156.289696497565
984.625087934661	156.289696497565
982.888535751355	156.289696497565
981.151983568049	156.289696497565
979.415431384742	156.289696497565
977.678879201436	156.289696497565
975.94232701813	156.289696497565
974.205774834824	156.289696497565
972.469222651517	158.026248680872
970.732670468211	158.026248680872
968.996118284905	158.026248680872
967.259566101598	158.026248680872
965.523013918292	158.026248680872
963.786461734986	159.762800864178
962.04990955168	159.762800864178
960.313357368373	159.762800864178
958.576805185067	159.762800864178
956.840253001761	159.762800864178
955.103700818454	159.762800864178
953.367148635148	159.762800864178
951.630596451842	159.762800864178
949.894044268535	161.499353047484
948.157492085229	161.499353047484
946.420939901923	161.499353047484
944.684387718617	161.499353047484
942.94783553531	161.499353047484
941.211283352004	161.499353047484
939.474731168698	163.23590523079
937.738178985392	163.23590523079
936.001626802085	163.23590523079
934.265074618779	163.23590523079
932.528522435473	163.23590523079
930.791970252166	163.23590523079
929.05541806886	163.23590523079
927.318865885554	163.23590523079
925.582313702248	163.23590523079
923.845761518941	163.23590523079
922.109209335635	163.23590523079
920.372657152329	163.23590523079
918.636104969022	163.23590523079
916.899552785716	163.23590523079
915.16300060241	163.23590523079
913.426448419104	163.23590523079
911.689896235797	164.972457414097
909.953344052491	164.972457414097
908.216791869185	164.972457414097
906.480239685878	164.972457414097
904.743687502572	166.709009597403
903.007135319266	166.709009597403
901.27058313596	166.709009597403
899.534030952653	166.709009597403
897.797478769347	166.709009597403
896.060926586041	166.709009597403
894.324374402735	166.709009597403
892.587822219428	166.709009597403
890.851270036122	166.709009597403
889.114717852816	166.709009597403
887.378165669509	166.709009597403
885.641613486203	166.709009597403
883.905061302897	166.709009597403
882.168509119591	166.709009597403
880.431956936284	166.709009597403
878.695404752978	166.709009597403
876.958852569672	166.709009597403
875.222300386365	166.709009597403
873.485748203059	166.709009597403
871.749196019753	166.709009597403
870.012643836447	166.709009597403
868.27609165314	166.709009597403
866.539539469834	166.709009597403
864.802987286528	166.709009597403
863.066435103221	166.709009597403
861.329882919915	166.709009597403
859.593330736609	166.709009597403
857.856778553303	166.709009597403
856.120226369996	166.709009597403
854.38367418669	168.445561780709
852.647122003384	168.445561780709
850.910569820078	168.445561780709
849.174017636771	168.445561780709
847.437465453465	168.445561780709
845.700913270159	168.445561780709
843.964361086852	168.445561780709
842.227808903546	168.445561780709
840.49125672024	168.445561780709
838.754704536934	170.182113964016
837.018152353627	170.182113964016
835.281600170321	170.182113964016
833.545047987015	170.182113964016
831.808495803708	170.182113964016
830.071943620402	170.182113964016
828.335391437096	170.182113964016
826.59883925379	170.182113964016
824.862287070483	170.182113964016
823.125734887177	170.182113964016
821.389182703871	170.182113964016
819.652630520564	170.182113964016
817.916078337258	170.182113964016
816.179526153952	170.182113964016
814.442973970646	170.182113964016
812.706421787339	170.182113964016
810.969869604033	170.182113964016
809.233317420727	170.182113964016
807.496765237421	170.182113964016
805.760213054114	170.182113964016
804.023660870808	170.182113964016
802.287108687502	170.182113964016
800.550556504195	170.182113964016
798.814004320889	170.182113964016
797.077452137583	170.182113964016
795.340899954277	170.182113964016
793.60434777097	170.182113964016
791.867795587664	170.182113964016
790.131243404358	170.182113964016
788.394691221051	170.182113964016
786.658139037745	170.182113964016
784.921586854439	170.182113964016
783.185034671133	170.182113964016
781.448482487826	170.182113964016
779.71193030452	170.182113964016
777.975378121214	170.182113964016
776.238825937907	170.182113964016
774.502273754601	170.182113964016
772.765721571295	170.182113964016
771.029169387989	170.182113964016
769.292617204682	170.182113964016
767.556065021376	170.182113964016
765.81951283807	170.182113964016
764.082960654763	170.182113964016
762.346408471457	170.182113964016
760.609856288151	170.182113964016
758.873304104845	170.182113964016
757.136751921538	170.182113964016
755.400199738232	170.182113964016
753.663647554926	170.182113964016
751.92709537162	170.182113964016
750.190543188313	170.182113964016
748.453991005007	170.182113964016
746.717438821701	170.182113964016
744.980886638394	170.182113964016
743.244334455088	170.182113964016
741.507782271782	170.182113964016
739.771230088476	170.182113964016
738.034677905169	170.182113964016
736.298125721863	170.182113964016
734.561573538557	170.182113964016
732.82502135525	170.182113964016
731.088469171944	170.182113964016
729.351916988638	168.445561780709
727.615364805332	168.445561780709
725.878812622025	168.445561780709
724.142260438719	168.445561780709
722.405708255413	168.445561780709
720.669156072106	168.445561780709
718.9326038888	168.445561780709
717.196051705494	168.445561780709
715.459499522188	168.445561780709
713.722947338881	168.445561780709
711.986395155575	168.445561780709
710.249842972269	168.445561780709
708.513290788963	166.709009597403
706.776738605656	166.709009597403
705.04018642235	166.709009597403
703.303634239044	166.709009597403
701.567082055737	166.709009597403
699.830529872431	166.709009597403
698.093977689125	166.709009597403
696.357425505819	166.709009597403
694.620873322512	166.709009597403
692.884321139206	166.709009597403
691.1477689559	166.709009597403
689.411216772593	166.709009597403
687.674664589287	166.709009597403
685.938112405981	166.709009597403
684.201560222675	166.709009597403
682.465008039368	166.709009597403
680.728455856062	166.709009597403
678.991903672756	166.709009597403
677.255351489449	164.972457414097
675.518799306143	164.972457414097
673.782247122837	164.972457414097
672.045694939531	164.972457414097
670.309142756224	163.23590523079
668.572590572918	163.23590523079
666.836038389612	163.23590523079
665.099486206306	163.23590523079
663.362934022999	163.23590523079
661.626381839693	163.23590523079
659.889829656387	163.23590523079
658.15327747308	163.23590523079
656.416725289774	163.23590523079
654.680173106468	163.23590523079
652.943620923162	163.23590523079
651.207068739855	161.499353047484
649.470516556549	161.499353047484
647.733964373243	161.499353047484
645.997412189936	161.499353047484
644.26086000663	161.499353047484
642.524307823324	161.499353047484
640.787755640018	161.499353047484
639.051203456711	159.762800864178
637.314651273405	159.762800864178
635.578099090099	159.762800864178
633.841546906792	159.762800864178
632.104994723486	159.762800864178
630.36844254018	159.762800864178
628.631890356874	159.762800864178
626.895338173567	159.762800864178
625.158785990261	159.762800864178
623.422233806955	159.762800864178
621.685681623649	159.762800864178
619.949129440342	159.762800864178
618.212577257036	159.762800864178
616.47602507373	159.762800864178
614.739472890423	159.762800864178
613.002920707117	159.762800864178
611.266368523811	159.762800864178
609.529816340505	158.026248680872
607.793264157198	158.026248680872
606.056711973892	158.026248680872
604.320159790586	158.026248680872
602.583607607279	158.026248680872
600.847055423973	156.289696497565
599.110503240667	156.289696497565
597.373951057361	156.289696497565
595.637398874054	156.289696497565
593.900846690748	156.289696497565
592.164294507442	156.289696497565
590.427742324135	156.289696497565
588.691190140829	156.289696497565
586.954637957523	156.289696497565
585.218085774217	156.289696497565
583.48153359091	156.289696497565
581.744981407604	156.289696497565
580.008429224298	156.289696497565
578.271877040992	156.289696497565
576.535324857685	156.289696497565
574.798772674379	156.289696497565
573.062220491073	154.553144314259
571.325668307766	154.553144314259
569.58911612446	154.553144314259
567.852563941154	154.553144314259
566.116011757847	154.553144314259
564.379459574541	154.553144314259
562.642907391235	154.553144314259
560.906355207929	154.553144314259
559.169803024622	154.553144314259
557.433250841316	154.553144314259
555.69669865801	154.553144314259
553.960146474703	154.553144314259
552.223594291397	154.553144314259
550.487042108091	154.553144314259
548.750489924785	152.816592130953
547.013937741478	152.816592130953
545.277385558172	152.816592130953
543.540833374866	152.816592130953
541.80428119156	152.816592130953
540.067729008253	152.816592130953
538.331176824947	152.816592130953
536.594624641641	152.816592130953
534.858072458334	152.816592130953
533.121520275028	152.816592130953
531.384968091722	152.816592130953
529.648415908416	152.816592130953
527.911863725109	152.816592130953
526.175311541803	152.816592130953
524.438759358497	151.080039947646
522.70220717519	151.080039947646
520.965654991884	149.34348776434
519.229102808578	149.34348776434
517.492550625272	149.34348776434
515.755998441965	149.34348776434
514.019446258659	149.34348776434
512.282894075353	149.34348776434
510.546341892047	149.34348776434
508.80978970874	149.34348776434
507.073237525434	149.34348776434
505.336685342128	149.34348776434
503.600133158821	149.34348776434
501.863580975515	149.34348776434
500.127028792209	149.34348776434
498.390476608903	149.34348776434
496.653924425596	147.606935581034
494.91737224229	147.606935581034
493.180820058984	147.606935581034
491.444267875677	145.870383397728
489.707715692371	145.870383397728
487.971163509065	145.870383397728
486.234611325759	145.870383397728
484.498059142452	145.870383397728
482.761506959146	145.870383397728
481.02495477584	145.870383397728
479.288402592533	145.870383397728
477.551850409227	145.870383397728
475.815298225921	145.870383397728
474.078746042615	145.870383397728
472.342193859308	144.133831214421
470.605641676002	144.133831214421
468.869089492696	144.133831214421
467.132537309389	142.397279031115
465.395985126083	142.397279031115
463.659432942777	142.397279031115
461.922880759471	142.397279031115
460.186328576164	140.660726847809
458.449776392858	140.660726847809
456.713224209552	138.924174664502
454.976672026246	138.924174664502
453.240119842939	138.924174664502
451.503567659633	138.924174664502
449.767015476327	138.924174664502
448.03046329302	137.187622481196
446.293911109714	137.187622481196
444.557358926408	137.187622481196
442.820806743102	135.45107029789
441.084254559795	135.45107029789
439.347702376489	135.45107029789
437.611150193183	135.45107029789
435.874598009876	133.714518114584
434.13804582657	131.977965931277
432.401493643264	131.977965931277
430.664941459958	131.977965931277
428.928389276651	131.977965931277
427.191837093345	131.977965931277
425.455284910039	131.977965931277
423.718732726732	131.977965931277
421.982180543426	131.977965931277
420.24562836012	131.977965931277
418.509076176814	131.977965931277
416.772523993507	130.241413747971
415.035971810201	128.504861564665
413.299419626895	128.504861564665
411.562867443589	128.504861564665
409.826315260282	128.504861564665
408.089763076976	128.504861564665
406.35321089367	126.768309381358
404.616658710363	126.768309381358
402.880106527057	125.031757198052
401.143554343751	125.031757198052
399.407002160445	125.031757198052
397.670449977138	125.031757198052
395.933897793832	125.031757198052
394.197345610526	123.295205014746
392.460793427219	123.295205014746
390.724241243913	121.55865283144
388.987689060607	121.55865283144
387.251136877301	121.55865283144
385.514584693994	121.55865283144
383.778032510688	121.55865283144
382.041480327382	121.55865283144
380.304928144075	121.55865283144
378.568375960769	121.55865283144
376.831823777463	119.822100648133
375.095271594157	119.822100648133
373.35871941085	119.822100648133
371.622167227544	118.085548464827
369.885615044238	118.085548464827
368.149062860932	118.085548464827
366.412510677625	118.085548464827
364.675958494319	118.085548464827
362.939406311013	118.085548464827
361.202854127706	118.085548464827
359.4663019444	116.348996281521
357.729749761094	116.348996281521
355.993197577788	116.348996281521
354.256645394481	116.348996281521
352.520093211175	116.348996281521
350.783541027869	114.612444098215
349.046988844562	114.612444098215
347.310436661256	114.612444098215
345.57388447795	114.612444098215
343.837332294644	114.612444098215
342.100780111337	114.612444098215
340.364227928031	114.612444098215
338.627675744725	112.875891914908
336.891123561418	112.875891914908
335.154571378112	112.875891914908
333.418019194806	111.139339731602
331.6814670115	111.139339731602
329.944914828193	111.139339731602
328.208362644887	111.139339731602
326.471810461581	111.139339731602
324.735258278275	109.402787548296
322.998706094968	109.402787548296
321.262153911662	107.666235364989
319.525601728356	107.666235364989
317.789049545049	107.666235364989
316.052497361743	107.666235364989
314.315945178437	107.666235364989
312.579392995131	107.666235364989
310.842840811824	107.666235364989
309.106288628518	105.929683181683
307.369736445212	105.929683181683
305.633184261905	105.929683181683
303.896632078599	105.929683181683
302.160079895293	105.929683181683
300.423527711987	104.193130998377
298.68697552868	104.193130998377
296.950423345374	104.193130998377
295.213871162068	102.456578815071
293.477318978761	100.720026631764
291.740766795455	100.720026631764
290.004214612149	100.720026631764
288.267662428843	100.720026631764
286.531110245536	100.720026631764
284.79455806223	98.983474448458
283.058005878924	98.983474448458
281.321453695617	98.983474448458
279.584901512311	97.2469222651517
277.848349329005	97.2469222651517
276.111797145699	97.2469222651517
274.375244962392	97.2469222651517
272.638692779086	97.2469222651517
270.90214059578	95.5103700818454
269.165588412473	95.5103700818454
267.429036229167	93.7738178985391
265.692484045861	93.7738178985391
263.955931862555	93.7738178985391
262.219379679248	93.7738178985391
260.482827495942	93.7738178985391
258.746275312636	92.0372657152329
257.00972312933	90.3007135319266
255.273170946023	90.3007135319266
253.536618762717	90.3007135319266
251.800066579411	90.3007135319266
250.063514396104	90.3007135319266
248.326962212798	88.5641613486203
246.590410029492	88.5641613486203
244.853857846186	86.827609165314
243.117305662879	86.827609165314
241.380753479573	86.827609165314
239.644201296267	86.827609165314
237.90764911296	86.827609165314
236.171096929654	85.0910569820078
234.434544746348	85.0910569820078
232.697992563042	85.0910569820078
230.961440379735	83.3545047987015
229.224888196429	83.3545047987015
227.488336013123	83.3545047987015
225.751783829816	83.3545047987015
224.01523164651	83.3545047987015
222.278679463204	83.3545047987015
220.542127279898	83.3545047987015
218.805575096591	83.3545047987015
217.069022913285	81.6179526153952
215.332470729979	81.6179526153952
213.595918546673	81.6179526153952
211.859366363366	81.6179526153952
210.12281418006	79.8814004320889
208.386261996754	79.8814004320889
206.649709813447	79.8814004320889
204.913157630141	79.8814004320889
203.176605446835	79.8814004320889
201.440053263529	79.8814004320889
199.703501080222	78.1448482487826
197.966948896916	78.1448482487826
196.23039671361	78.1448482487826
194.493844530303	76.4082960654763
192.757292346997	76.4082960654763
191.020740163691	76.4082960654763
189.284187980385	76.4082960654763
187.547635797078	74.6717438821701
185.811083613772	74.6717438821701
184.074531430466	74.6717438821701
182.337979247159	72.9351916988638
180.601427063853	72.9351916988638
178.864874880547	72.9351916988638
177.128322697241	72.9351916988638
175.391770513934	72.9351916988638
173.655218330628	71.1986395155575
171.918666147322	71.1986395155575
170.182113964016	69.4620873322512
168.445561780709	69.4620873322512
166.709009597403	67.7255351489449
164.972457414097	67.7255351489449
163.23590523079	65.9889829656387
161.499353047484	65.9889829656387
159.762800864178	65.9889829656387
158.026248680872	65.9889829656387
156.289696497565	64.2524307823324
154.553144314259	64.2524307823324
152.816592130953	62.5158785990261
151.080039947646	62.5158785990261
149.34348776434	60.7793264157198
147.606935581034	60.7793264157198
145.870383397728	59.0427742324135
144.133831214421	59.0427742324135
142.397279031115	59.0427742324135
140.660726847809	59.0427742324135
138.924174664502	57.3062220491073
137.187622481196	57.3062220491073
135.45107029789	55.569669865801
133.714518114584	53.8331176824947
131.977965931277	52.0965654991884
130.241413747971	52.0965654991884
128.504861564665	50.3600133158821
126.768309381358	48.6234611325759
125.031757198052	48.6234611325759
123.295205014746	48.6234611325759
121.55865283144	46.8869089492696
119.822100648133	45.1503567659633
118.085548464827	45.1503567659633
116.348996281521	45.1503567659633
114.612444098215	43.413804582657
112.875891914908	41.6772523993507
111.139339731602	41.6772523993507
109.402787548296	41.6772523993507
107.666235364989	39.9407002160445
105.929683181683	38.2041480327382
104.193130998377	38.2041480327382
102.456578815071	36.4675958494319
100.720026631764	34.7310436661256
98.983474448458	34.7310436661256
97.2469222651517	34.7310436661256
95.5103700818454	32.9944914828193
93.7738178985391	31.2579392995131
92.0372657152329	31.2579392995131
90.3007135319266	29.5213871162068
88.5641613486203	27.7848349329005
86.827609165314	27.7848349329005
85.0910569820078	27.7848349329005
83.3545047987015	26.0482827495942
81.6179526153952	26.0482827495942
79.8814004320889	24.3117305662879
78.1448482487826	22.5751783829816
76.4082960654763	22.5751783829816
74.6717438821701	20.8386261996754
72.9351916988638	20.8386261996754
71.1986395155575	19.1020740163691
69.4620873322512	17.3655218330628
67.7255351489449	15.6289696497565
65.9889829656387	13.8924174664502
64.2524307823324	13.8924174664502
62.5158785990261	13.8924174664502
60.7793264157198	12.155865283144
59.0427742324135	10.4193130998377
57.3062220491073	8.6827609165314
55.569669865801	6.94620873322512
55.569669865801	5.20965654991884
53.8331176824947	3.47310436661256
52.0965654991884	3.47310436661256
50.3600133158821	1.73655218330628
48.6234611325759	0
46.8869089492696	-1.73655218330628
45.1503567659633	-1.73655218330628
43.413804582657	-3.47310436661256
41.6772523993507	-3.47310436661256
39.9407002160445	-5.20965654991884
38.2041480327382	-5.20965654991884
36.4675958494319	-6.94620873322512
34.7310436661256	-8.6827609165314
32.9944914828193	-8.6827609165314
31.2579392995131	-10.4193130998377
29.5213871162068	-10.4193130998377
27.7848349329005	-12.155865283144
26.0482827495942	-12.155865283144
24.3117305662879	-13.8924174664502
22.5751783829816	-13.8924174664502
20.8386261996754	-13.8924174664502
19.1020740163691	-13.8924174664502
17.3655218330628	-13.8924174664502
15.6289696497565	-13.8924174664502
13.8924174664502	-13.8924174664502
12.155865283144	-13.8924174664502
10.4193130998377	-12.155865283144
8.6827609165314	-12.155865283144
6.94620873322512	-10.4193130998377
5.20965654991884	-10.4193130998377
3.47310436661256	-8.6827609165314
3.47310436661256	-6.94620873322512
1.73655218330628	-5.20965654991884
1.73655218330628	-3.47310436661256
0	-1.73655218330628
0	0
