# Supplementary material for: Mechanics of Drosophila wing deployment
Source: Nat Commun. 2024 Dec 11;15:10577. doi: 10.1038/s41467-024-54527-0 (PMC11634967; doi:10.1038/s41467-024-54527-0)
Supplement: Supplementary file 18 — Source data [file 41467_2024_54527_MOESM18_ESM.zip › source_data/figS2b/figS2b_0061.txt]

x_um	y_um
-222.278679463204	-416.772523993507
-220.542127279898	-418.509076176814
-218.805575096591	-420.24562836012
-217.069022913285	-421.982180543426
-215.332470729979	-423.718732726732
-213.595918546673	-425.455284910039
-211.859366363366	-427.191837093345
-210.12281418006	-428.928389276651
-210.12281418006	-430.664941459958
-210.12281418006	-432.401493643264
-208.386261996754	-434.13804582657
-206.649709813447	-434.13804582657
-204.913157630141	-435.874598009876
-203.176605446835	-437.611150193183
-201.440053263529	-439.347702376489
-199.703501080222	-441.084254559795
-197.966948896916	-442.820806743102
-196.23039671361	-444.557358926408
-194.493844530303	-444.557358926408
-192.757292346997	-446.293911109714
-191.020740163691	-448.03046329302
-189.284187980385	-449.767015476327
-187.547635797078	-451.503567659633
-185.811083613772	-453.240119842939
-184.074531430466	-454.976672026246
-182.337979247159	-456.713224209552
-180.601427063853	-458.449776392858
-178.864874880547	-460.186328576164
-178.864874880547	-461.922880759471
-177.128322697241	-463.659432942777
-177.128322697241	-465.395985126083
-177.128322697241	-467.132537309389
-178.864874880547	-468.869089492696
-178.864874880547	-470.605641676002
-177.128322697241	-472.342193859308
-175.391770513934	-474.078746042615
-173.655218330628	-475.815298225921
-171.918666147322	-477.551850409227
-170.182113964016	-479.288402592533
-168.445561780709	-481.02495477584
-168.445561780709	-482.761506959146
-168.445561780709	-484.498059142452
-168.445561780709	-486.234611325759
-166.709009597403	-487.971163509065
-166.709009597403	-489.707715692371
-164.972457414097	-491.444267875677
-164.972457414097	-493.180820058984
-164.972457414097	-494.91737224229
-163.23590523079	-496.653924425596
-163.23590523079	-498.390476608903
-161.499353047484	-500.127028792209
-159.762800864178	-501.863580975515
-159.762800864178	-503.600133158821
-158.026248680872	-505.336685342128
-156.289696497565	-507.073237525434
-154.553144314259	-508.80978970874
-154.553144314259	-510.546341892047
-152.816592130953	-512.282894075353
-151.080039947646	-514.019446258659
-149.34348776434	-515.755998441965
-147.606935581034	-517.492550625272
-145.870383397728	-519.229102808578
-144.133831214421	-520.965654991884
-142.397279031115	-522.70220717519
-140.660726847809	-524.438759358497
-140.660726847809	-526.175311541803
-138.924174664502	-527.911863725109
-137.187622481196	-527.911863725109
-135.45107029789	-529.648415908416
-133.714518114584	-531.384968091722
-131.977965931277	-533.121520275028
-130.241413747971	-534.858072458334
-128.504861564665	-534.858072458334
-126.768309381358	-536.594624641641
-125.031757198052	-538.331176824947
-123.295205014746	-540.067729008253
-121.55865283144	-541.80428119156
-119.822100648133	-543.540833374866
-118.085548464827	-543.540833374866
-116.348996281521	-545.277385558172
-116.348996281521	-547.013937741478
-116.348996281521	-548.750489924785
-114.612444098215	-550.487042108091
-112.875891914908	-552.223594291397
-111.139339731602	-553.960146474703
-111.139339731602	-555.69669865801
-109.402787548296	-557.433250841316
-107.666235364989	-557.433250841316
-105.929683181683	-559.169803024622
-104.193130998377	-559.169803024622
-102.456578815071	-560.906355207929
-100.720026631764	-562.642907391235
-98.983474448458	-564.379459574541
-97.2469222651517	-566.116011757847
-95.5103700818454	-566.116011757847
-93.7738178985391	-566.116011757847
-92.0372657152329	-567.852563941154
-90.3007135319266	-569.58911612446
-88.5641613486203	-569.58911612446
-86.827609165314	-571.325668307766
-85.0910569820078	-573.062220491073
-83.3545047987015	-573.062220491073
-81.6179526153952	-574.798772674379
-79.8814004320889	-576.535324857685
-78.1448482487826	-578.271877040992
-76.4082960654763	-578.271877040992
-74.6717438821701	-580.008429224298
-72.9351916988638	-581.744981407604
-71.1986395155575	-583.48153359091
-69.4620873322512	-583.48153359091
-67.7255351489449	-585.218085774217
-65.9889829656387	-586.954637957523
-64.2524307823324	-588.691190140829
-62.5158785990261	-588.691190140829
-60.7793264157198	-590.427742324135
-59.0427742324135	-592.164294507442
-57.3062220491073	-593.900846690748
-55.569669865801	-593.900846690748
-53.8331176824947	-595.637398874054
-52.0965654991884	-595.637398874054
-50.3600133158821	-597.373951057361
-48.6234611325759	-599.110503240667
-46.8869089492696	-600.847055423973
-45.1503567659633	-600.847055423973
-43.413804582657	-600.847055423973
-41.6772523993507	-602.583607607279
-39.9407002160445	-602.583607607279
-38.2041480327382	-604.320159790586
-36.4675958494319	-606.056711973892
-34.7310436661256	-606.056711973892
-32.9944914828193	-607.793264157198
-31.2579392995131	-607.793264157198
-29.5213871162068	-607.793264157198
-27.7848349329005	-607.793264157198
-26.0482827495942	-609.529816340505
-24.3117305662879	-609.529816340505
-22.5751783829816	-611.266368523811
-20.8386261996754	-611.266368523811
-19.1020740163691	-611.266368523811
-17.3655218330628	-611.266368523811
-15.6289696497565	-611.266368523811
-13.8924174664502	-613.002920707117
-12.155865283144	-613.002920707117
-10.4193130998377	-613.002920707117
-8.6827609165314	-614.739472890423
-6.94620873322512	-614.739472890423
-5.20965654991884	-614.739472890423
-3.47310436661256	-616.47602507373
-1.73655218330628	-616.47602507373
0	-618.212577257036
1.73655218330628	-618.212577257036
3.47310436661256	-618.212577257036
5.20965654991884	-618.212577257036
6.94620873322512	-618.212577257036
8.6827609165314	-619.949129440342
10.4193130998377	-621.685681623649
12.155865283144	-623.422233806955
13.8924174664502	-625.158785990261
15.6289696497565	-626.895338173567
17.3655218330628	-628.631890356874
19.1020740163691	-628.631890356874
20.8386261996754	-628.631890356874
22.5751783829816	-630.36844254018
24.3117305662879	-632.104994723486
26.0482827495942	-633.841546906792
27.7848349329005	-635.578099090099
29.5213871162068	-637.314651273405
31.2579392995131	-639.051203456711
32.9944914828193	-640.787755640018
34.7310436661256	-640.787755640018
36.4675958494319	-642.524307823324
38.2041480327382	-644.26086000663
39.9407002160445	-645.997412189936
41.6772523993507	-645.997412189936
43.413804582657	-647.733964373243
45.1503567659633	-649.470516556549
46.8869089492696	-651.207068739855
48.6234611325759	-651.207068739855
50.3600133158821	-652.943620923162
52.0965654991884	-652.943620923162
53.8331176824947	-654.680173106468
55.569669865801	-656.416725289774
57.3062220491073	-656.416725289774
59.0427742324135	-656.416725289774
60.7793264157198	-658.15327747308
62.5158785990261	-659.889829656387
64.2524307823324	-659.889829656387
65.9889829656387	-661.626381839693
67.7255351489449	-663.362934022999
69.4620873322512	-663.362934022999
71.1986395155575	-663.362934022999
72.9351916988638	-665.099486206306
74.6717438821701	-666.836038389612
76.4082960654763	-666.836038389612
78.1448482487826	-668.572590572918
79.8814004320889	-670.309142756224
81.6179526153952	-670.309142756224
83.3545047987015	-670.309142756224
85.0910569820078	-672.045694939531
86.827609165314	-672.045694939531
88.5641613486203	-672.045694939531
90.3007135319266	-673.782247122837
92.0372657152329	-673.782247122837
93.7738178985391	-673.782247122837
95.5103700818454	-675.518799306143
97.2469222651517	-677.255351489449
98.983474448458	-677.255351489449
100.720026631764	-677.255351489449
102.456578815071	-678.991903672756
104.193130998377	-678.991903672756
105.929683181683	-680.728455856062
107.666235364989	-682.465008039368
109.402787548296	-684.201560222675
111.139339731602	-684.201560222675
112.875891914908	-684.201560222675
114.612444098215	-685.938112405981
116.348996281521	-685.938112405981
118.085548464827	-687.674664589287
119.822100648133	-687.674664589287
121.55865283144	-687.674664589287
123.295205014746	-687.674664589287
125.031757198052	-687.674664589287
126.768309381358	-689.411216772593
128.504861564665	-689.411216772593
130.241413747971	-691.1477689559
131.977965931277	-691.1477689559
133.714518114584	-691.1477689559
135.45107029789	-691.1477689559
137.187622481196	-692.884321139206
138.924174664502	-692.884321139206
140.660726847809	-694.620873322512
142.397279031115	-694.620873322512
144.133831214421	-694.620873322512
145.870383397728	-694.620873322512
147.606935581034	-694.620873322512
149.34348776434	-694.620873322512
151.080039947646	-694.620873322512
152.816592130953	-696.357425505819
154.553144314259	-696.357425505819
156.289696497565	-696.357425505819
158.026248680872	-698.093977689125
159.762800864178	-698.093977689125
161.499353047484	-698.093977689125
163.23590523079	-698.093977689125
164.972457414097	-699.830529872431
166.709009597403	-699.830529872431
168.445561780709	-699.830529872431
170.182113964016	-701.567082055737
171.918666147322	-701.567082055737
173.655218330628	-701.567082055737
175.391770513934	-703.303634239044
177.128322697241	-703.303634239044
178.864874880547	-705.04018642235
180.601427063853	-705.04018642235
182.337979247159	-705.04018642235
184.074531430466	-705.04018642235
185.811083613772	-706.776738605656
187.547635797078	-706.776738605656
189.284187980385	-708.513290788963
191.020740163691	-708.513290788963
192.757292346997	-708.513290788963
194.493844530303	-708.513290788963
196.23039671361	-710.249842972269
197.966948896916	-710.249842972269
199.703501080222	-711.986395155575
201.440053263529	-711.986395155575
203.176605446835	-711.986395155575
204.913157630141	-711.986395155575
206.649709813447	-711.986395155575
208.386261996754	-713.722947338881
210.12281418006	-713.722947338881
211.859366363366	-713.722947338881
213.595918546673	-715.459499522188
215.332470729979	-715.459499522188
217.069022913285	-715.459499522188
218.805575096591	-715.459499522188
220.542127279898	-717.196051705494
222.278679463204	-717.196051705494
224.01523164651	-717.196051705494
225.751783829816	-717.196051705494
227.488336013123	-717.196051705494
229.224888196429	-718.9326038888
230.961440379735	-718.9326038888
232.697992563042	-718.9326038888
234.434544746348	-718.9326038888
236.171096929654	-718.9326038888
237.90764911296	-718.9326038888
239.644201296267	-718.9326038888
241.380753479573	-718.9326038888
243.117305662879	-718.9326038888
244.853857846186	-718.9326038888
246.590410029492	-718.9326038888
248.326962212798	-718.9326038888
250.063514396104	-718.9326038888
251.800066579411	-718.9326038888
253.536618762717	-720.669156072106
255.273170946023	-720.669156072106
257.00972312933	-720.669156072106
258.746275312636	-720.669156072106
260.482827495942	-722.405708255413
262.219379679248	-722.405708255413
263.955931862555	-722.405708255413
265.692484045861	-722.405708255413
267.429036229167	-722.405708255413
269.165588412473	-722.405708255413
270.90214059578	-722.405708255413
272.638692779086	-722.405708255413
274.375244962392	-722.405708255413
276.111797145699	-722.405708255413
277.848349329005	-722.405708255413
279.584901512311	-724.142260438719
281.321453695617	-724.142260438719
283.058005878924	-724.142260438719
284.79455806223	-724.142260438719
286.531110245536	-724.142260438719
288.267662428843	-725.878812622025
290.004214612149	-725.878812622025
291.740766795455	-725.878812622025
293.477318978761	-725.878812622025
295.213871162068	-725.878812622025
296.950423345374	-725.878812622025
298.68697552868	-725.878812622025
300.423527711987	-725.878812622025
302.160079895293	-725.878812622025
303.896632078599	-725.878812622025
305.633184261905	-725.878812622025
307.369736445212	-725.878812622025
309.106288628518	-727.615364805332
310.842840811824	-727.615364805332
312.579392995131	-727.615364805332
314.315945178437	-727.615364805332
316.052497361743	-729.351916988638
317.789049545049	-729.351916988638
319.525601728356	-729.351916988638
321.262153911662	-729.351916988638
322.998706094968	-729.351916988638
324.735258278275	-729.351916988638
326.471810461581	-729.351916988638
328.208362644887	-729.351916988638
329.944914828193	-729.351916988638
331.6814670115	-731.088469171944
333.418019194806	-731.088469171944
335.154571378112	-731.088469171944
336.891123561418	-731.088469171944
338.627675744725	-732.82502135525
340.364227928031	-732.82502135525
342.100780111337	-732.82502135525
343.837332294644	-732.82502135525
345.57388447795	-732.82502135525
347.310436661256	-732.82502135525
349.046988844562	-732.82502135525
350.783541027869	-732.82502135525
352.520093211175	-732.82502135525
354.256645394481	-732.82502135525
355.993197577788	-732.82502135525
357.729749761094	-732.82502135525
359.4663019444	-732.82502135525
361.202854127706	-732.82502135525
362.939406311013	-732.82502135525
364.675958494319	-732.82502135525
366.412510677625	-732.82502135525
368.149062860932	-732.82502135525
369.885615044238	-734.561573538557
371.622167227544	-734.561573538557
373.35871941085	-734.561573538557
375.095271594157	-734.561573538557
376.831823777463	-734.561573538557
378.568375960769	-736.298125721863
380.304928144075	-736.298125721863
382.041480327382	-736.298125721863
383.778032510688	-736.298125721863
385.514584693994	-736.298125721863
387.251136877301	-736.298125721863
388.987689060607	-736.298125721863
390.724241243913	-736.298125721863
392.460793427219	-736.298125721863
394.197345610526	-736.298125721863
395.933897793832	-736.298125721863
397.670449977138	-738.034677905169
399.407002160445	-738.034677905169
401.143554343751	-739.771230088476
402.880106527057	-739.771230088476
404.616658710363	-739.771230088476
406.35321089367	-739.771230088476
408.089763076976	-739.771230088476
409.826315260282	-741.507782271782
411.562867443589	-741.507782271782
413.299419626895	-741.507782271782
415.035971810201	-743.244334455088
416.772523993507	-743.244334455088
418.509076176814	-743.244334455088
420.24562836012	-743.244334455088
421.982180543426	-743.244334455088
423.718732726732	-743.244334455088
425.455284910039	-744.980886638394
427.191837093345	-746.717438821701
428.928389276651	-746.717438821701
430.664941459958	-746.717438821701
432.401493643264	-748.453991005007
434.13804582657	-750.190543188313
435.874598009876	-750.190543188313
437.611150193183	-751.92709537162
439.347702376489	-753.663647554926
441.084254559795	-753.663647554926
442.820806743102	-755.400199738232
444.557358926408	-755.400199738232
446.293911109714	-757.136751921538
448.03046329302	-757.136751921538
449.767015476327	-757.136751921538
451.503567659633	-757.136751921538
453.240119842939	-758.873304104845
454.976672026246	-758.873304104845
456.713224209552	-760.609856288151
458.449776392858	-762.346408471457
460.186328576164	-764.082960654763
461.922880759471	-764.082960654763
463.659432942777	-765.81951283807
465.395985126083	-765.81951283807
467.132537309389	-767.556065021376
468.869089492696	-767.556065021376
470.605641676002	-769.292617204682
472.342193859308	-769.292617204682
474.078746042615	-771.029169387989
475.815298225921	-771.029169387989
477.551850409227	-771.029169387989
479.288402592533	-771.029169387989
481.02495477584	-772.765721571295
482.761506959146	-774.502273754601
484.498059142452	-774.502273754601
486.234611325759	-774.502273754601
487.971163509065	-776.238825937907
489.707715692371	-776.238825937907
491.444267875677	-777.975378121214
493.180820058984	-777.975378121214
494.91737224229	-777.975378121214
496.653924425596	-777.975378121214
498.390476608903	-779.71193030452
500.127028792209	-779.71193030452
501.863580975515	-781.448482487826
503.600133158821	-781.448482487826
505.336685342128	-781.448482487826
507.073237525434	-781.448482487826
508.80978970874	-783.185034671133
510.546341892047	-783.185034671133
512.282894075353	-784.921586854439
514.019446258659	-784.921586854439
515.755998441965	-786.658139037745
517.492550625272	-786.658139037745
519.229102808578	-786.658139037745
520.965654991884	-788.394691221051
522.70220717519	-788.394691221051
524.438759358497	-788.394691221051
526.175311541803	-790.131243404358
527.911863725109	-790.131243404358
529.648415908416	-791.867795587664
531.384968091722	-791.867795587664
533.121520275028	-791.867795587664
534.858072458334	-793.60434777097
536.594624641641	-793.60434777097
538.331176824947	-793.60434777097
540.067729008253	-795.340899954277
541.80428119156	-795.340899954277
543.540833374866	-795.340899954277
545.277385558172	-795.340899954277
547.013937741478	-797.077452137583
548.750489924785	-797.077452137583
550.487042108091	-797.077452137583
552.223594291397	-797.077452137583
553.960146474703	-798.814004320889
555.69669865801	-798.814004320889
557.433250841316	-798.814004320889
559.169803024622	-798.814004320889
560.906355207929	-798.814004320889
562.642907391235	-798.814004320889
564.379459574541	-798.814004320889
566.116011757847	-798.814004320889
567.852563941154	-798.814004320889
569.58911612446	-800.550556504195
571.325668307766	-800.550556504195
573.062220491073	-800.550556504195
574.798772674379	-800.550556504195
576.535324857685	-800.550556504195
578.271877040992	-800.550556504195
580.008429224298	-800.550556504195
581.744981407604	-800.550556504195
583.48153359091	-800.550556504195
585.218085774217	-800.550556504195
586.954637957523	-800.550556504195
588.691190140829	-800.550556504195
590.427742324135	-798.814004320889
592.164294507442	-798.814004320889
593.900846690748	-798.814004320889
595.637398874054	-798.814004320889
597.373951057361	-798.814004320889
599.110503240667	-798.814004320889
600.847055423973	-798.814004320889
602.583607607279	-798.814004320889
604.320159790586	-798.814004320889
606.056711973892	-798.814004320889
607.793264157198	-798.814004320889
609.529816340505	-798.814004320889
611.266368523811	-798.814004320889
613.002920707117	-798.814004320889
614.739472890423	-798.814004320889
616.47602507373	-798.814004320889
618.212577257036	-798.814004320889
619.949129440342	-798.814004320889
621.685681623649	-797.077452137583
623.422233806955	-797.077452137583
625.158785990261	-797.077452137583
626.895338173567	-797.077452137583
628.631890356874	-797.077452137583
630.36844254018	-797.077452137583
632.104994723486	-795.340899954277
633.841546906792	-795.340899954277
635.578099090099	-795.340899954277
637.314651273405	-795.340899954277
639.051203456711	-795.340899954277
640.787755640018	-795.340899954277
642.524307823324	-795.340899954277
644.26086000663	-793.60434777097
645.997412189936	-793.60434777097
647.733964373243	-793.60434777097
649.470516556549	-793.60434777097
651.207068739855	-791.867795587664
652.943620923162	-791.867795587664
654.680173106468	-791.867795587664
656.416725289774	-791.867795587664
658.15327747308	-791.867795587664
659.889829656387	-791.867795587664
661.626381839693	-791.867795587664
663.362934022999	-791.867795587664
665.099486206306	-790.131243404358
666.836038389612	-790.131243404358
668.572590572918	-790.131243404358
670.309142756224	-790.131243404358
672.045694939531	-788.394691221051
673.782247122837	-788.394691221051
675.518799306143	-788.394691221051
677.255351489449	-788.394691221051
678.991903672756	-788.394691221051
680.728455856062	-788.394691221051
682.465008039368	-788.394691221051
684.201560222675	-786.658139037745
685.938112405981	-786.658139037745
687.674664589287	-784.921586854439
689.411216772593	-784.921586854439
691.1477689559	-784.921586854439
692.884321139206	-784.921586854439
694.620873322512	-784.921586854439
696.357425505819	-784.921586854439
698.093977689125	-784.921586854439
699.830529872431	-784.921586854439
701.567082055737	-784.921586854439
703.303634239044	-784.921586854439
705.04018642235	-783.185034671133
706.776738605656	-783.185034671133
708.513290788963	-783.185034671133
710.249842972269	-783.185034671133
711.986395155575	-783.185034671133
713.722947338881	-783.185034671133
715.459499522188	-781.448482487826
717.196051705494	-781.448482487826
718.9326038888	-781.448482487826
720.669156072106	-781.448482487826
722.405708255413	-781.448482487826
724.142260438719	-781.448482487826
725.878812622025	-781.448482487826
727.615364805332	-781.448482487826
729.351916988638	-779.71193030452
731.088469171944	-779.71193030452
732.82502135525	-779.71193030452
734.561573538557	-779.71193030452
736.298125721863	-777.975378121214
738.034677905169	-777.975378121214
739.771230088476	-777.975378121214
741.507782271782	-777.975378121214
743.244334455088	-777.975378121214
744.980886638394	-777.975378121214
746.717438821701	-777.975378121214
748.453991005007	-777.975378121214
750.190543188313	-777.975378121214
751.92709537162	-777.975378121214
753.663647554926	-777.975378121214
755.400199738232	-776.238825937907
757.136751921538	-776.238825937907
758.873304104845	-776.238825937907
760.609856288151	-776.238825937907
762.346408471457	-776.238825937907
764.082960654763	-776.238825937907
765.81951283807	-776.238825937907
767.556065021376	-776.238825937907
769.292617204682	-776.238825937907
771.029169387989	-776.238825937907
772.765721571295	-776.238825937907
774.502273754601	-776.238825937907
776.238825937907	-776.238825937907
777.975378121214	-776.238825937907
779.71193030452	-776.238825937907
781.448482487826	-776.238825937907
783.185034671133	-777.975378121214
784.921586854439	-777.975378121214
786.658139037745	-777.975378121214
788.394691221051	-777.975378121214
790.131243404358	-777.975378121214
791.867795587664	-777.975378121214
793.60434777097	-779.71193030452
795.340899954277	-779.71193030452
797.077452137583	-781.448482487826
798.814004320889	-781.448482487826
800.550556504195	-781.448482487826
802.287108687502	-781.448482487826
804.023660870808	-781.448482487826
805.760213054114	-781.448482487826
807.496765237421	-781.448482487826
809.233317420727	-783.185034671133
810.969869604033	-783.185034671133
812.706421787339	-783.185034671133
814.442973970646	-783.185034671133
816.179526153952	-783.185034671133
817.916078337258	-783.185034671133
819.652630520564	-783.185034671133
821.389182703871	-783.185034671133
823.125734887177	-783.185034671133
824.862287070483	-783.185034671133
826.59883925379	-781.448482487826
828.335391437096	-781.448482487826
830.071943620402	-781.448482487826
831.808495803708	-781.448482487826
833.545047987015	-781.448482487826
835.281600170321	-781.448482487826
837.018152353627	-779.71193030452
838.754704536934	-779.71193030452
840.49125672024	-777.975378121214
842.227808903546	-777.975378121214
843.964361086852	-777.975378121214
845.700913270159	-777.975378121214
847.437465453465	-777.975378121214
849.174017636771	-777.975378121214
850.910569820078	-776.238825937907
852.647122003384	-776.238825937907
854.38367418669	-774.502273754601
856.120226369996	-774.502273754601
857.856778553303	-774.502273754601
859.593330736609	-774.502273754601
861.329882919915	-774.502273754601
863.066435103221	-774.502273754601
864.802987286528	-772.765721571295
866.539539469834	-772.765721571295
868.27609165314	-771.029169387989
870.012643836447	-771.029169387989
871.749196019753	-771.029169387989
873.485748203059	-771.029169387989
875.222300386365	-771.029169387989
876.958852569672	-771.029169387989
878.695404752978	-769.292617204682
880.431956936284	-769.292617204682
882.168509119591	-769.292617204682
883.905061302897	-767.556065021376
885.641613486203	-767.556065021376
887.378165669509	-767.556065021376
889.114717852816	-767.556065021376
890.851270036122	-767.556065021376
892.587822219428	-765.81951283807
894.324374402735	-765.81951283807
896.060926586041	-764.082960654763
897.797478769347	-764.082960654763
899.534030952653	-764.082960654763
901.27058313596	-764.082960654763
903.007135319266	-762.346408471457
904.743687502572	-762.346408471457
906.480239685878	-760.609856288151
908.216791869185	-760.609856288151
909.953344052491	-760.609856288151
911.689896235797	-760.609856288151
913.426448419104	-758.873304104845
915.16300060241	-757.136751921538
916.899552785716	-757.136751921538
918.636104969022	-757.136751921538
920.372657152329	-755.400199738232
922.109209335635	-755.400199738232
923.845761518941	-753.663647554926
925.582313702248	-753.663647554926
927.318865885554	-753.663647554926
929.05541806886	-753.663647554926
930.791970252166	-751.92709537162
932.528522435473	-751.92709537162
934.265074618779	-750.190543188313
936.001626802085	-750.190543188313
937.738178985392	-750.190543188313
939.474731168698	-750.190543188313
941.211283352004	-748.453991005007
942.94783553531	-748.453991005007
944.684387718617	-746.717438821701
946.420939901923	-746.717438821701
948.157492085229	-746.717438821701
949.894044268535	-744.980886638394
951.630596451842	-743.244334455088
953.367148635148	-743.244334455088
955.103700818454	-743.244334455088
956.840253001761	-743.244334455088
958.576805185067	-743.244334455088
960.313357368373	-741.507782271782
962.04990955168	-741.507782271782
963.786461734986	-739.771230088476
965.523013918292	-739.771230088476
967.259566101598	-739.771230088476
968.996118284905	-739.771230088476
970.732670468211	-738.034677905169
972.469222651517	-736.298125721863
974.205774834824	-736.298125721863
975.94232701813	-736.298125721863
977.678879201436	-736.298125721863
979.415431384742	-736.298125721863
981.151983568049	-736.298125721863
982.888535751355	-734.561573538557
984.625087934661	-732.82502135525
986.361640117967	-732.82502135525
988.098192301274	-732.82502135525
989.83474448458	-732.82502135525
991.571296667886	-732.82502135525
993.307848851192	-732.82502135525
995.044401034499	-731.088469171944
996.780953217805	-731.088469171944
998.517505401111	-729.351916988638
1000.25405758442	-729.351916988638
1001.99060976772	-729.351916988638
1003.72716195103	-729.351916988638
1005.46371413434	-729.351916988638
1007.20026631764	-729.351916988638
1008.93681850095	-729.351916988638
1010.67337068426	-727.615364805332
1012.40992286756	-727.615364805332
1014.14647505087	-727.615364805332
1015.88302723417	-727.615364805332
1017.61957941748	-725.878812622025
1019.35613160079	-725.878812622025
1021.09268378409	-725.878812622025
1022.8292359674	-725.878812622025
1024.56578815071	-724.142260438719
1026.30234033401	-724.142260438719
1028.03889251732	-722.405708255413
1029.77544470062	-722.405708255413
1031.51199688393	-722.405708255413
1033.24854906724	-722.405708255413
1034.98510125054	-720.669156072106
1036.72165343385	-720.669156072106
1038.45820561716	-720.669156072106
1040.19475780046	-718.9326038888
1041.93130998377	-718.9326038888
1043.66786216707	-718.9326038888
1045.40441435038	-717.196051705494
1047.14096653369	-715.459499522188
1048.87751871699	-715.459499522188
1050.6140709003	-715.459499522188
1052.35062308361	-713.722947338881
1054.08717526691	-711.986395155575
1055.82372745022	-711.986395155575
1057.56027963352	-711.986395155575
1059.29683181683	-710.249842972269
1061.03338400014	-708.513290788963
1062.76993618344	-708.513290788963
1064.50648836675	-706.776738605656
1066.24304055006	-705.04018642235
1067.97959273336	-705.04018642235
1069.71614491667	-703.303634239044
1071.45269709998	-701.567082055737
1073.18924928328	-699.830529872431
1074.92580146659	-699.830529872431
1076.66235364989	-698.093977689125
1078.3989058332	-698.093977689125
1080.13545801651	-696.357425505819
1081.87201019981	-694.620873322512
1083.60856238312	-694.620873322512
1085.34511456643	-692.884321139206
1087.08166674973	-691.1477689559
1088.81821893304	-691.1477689559
1090.55477111634	-689.411216772593
1092.29132329965	-687.674664589287
1094.02787548296	-685.938112405981
1095.76442766626	-684.201560222675
1097.50097984957	-682.465008039368
1099.23753203288	-680.728455856062
1100.97408421618	-678.991903672756
1102.71063639949	-677.255351489449
1102.71063639949	-675.518799306143
1104.44718858279	-673.782247122837
1106.1837407661	-672.045694939531
1107.92029294941	-670.309142756224
1109.65684513271	-668.572590572918
1111.39339731602	-666.836038389612
1113.12994949933	-665.099486206306
1113.12994949933	-663.362934022999
1113.12994949933	-661.626381839693
1114.86650168263	-659.889829656387
1114.86650168263	-658.15327747308
1116.60305386594	-656.416725289774
1116.60305386594	-654.680173106468
1116.60305386594	-652.943620923162
1118.33960604924	-651.207068739855
1120.07615823255	-649.470516556549
1120.07615823255	-647.733964373243
1121.81271041586	-645.997412189936
1121.81271041586	-644.26086000663
1123.54926259916	-642.524307823324
1123.54926259916	-640.787755640018
1125.28581478247	-639.051203456711
1127.02236696578	-637.314651273405
1127.02236696578	-635.578099090099
1127.02236696578	-633.841546906792
1127.02236696578	-632.104994723486
1128.75891914908	-630.36844254018
1130.49547133239	-628.631890356874
1130.49547133239	-626.895338173567
1130.49547133239	-625.158785990261
1130.49547133239	-623.422233806955
1130.49547133239	-621.685681623649
1132.23202351569	-619.949129440342
1132.23202351569	-618.212577257036
1132.23202351569	-616.47602507373
1133.968575699	-614.739472890423
1133.968575699	-613.002920707117
1133.968575699	-611.266368523811
1133.968575699	-609.529816340505
1133.968575699	-607.793264157198
1133.968575699	-606.056711973892
1133.968575699	-604.320159790586
1133.968575699	-602.583607607279
1133.968575699	-600.847055423973
1133.968575699	-599.110503240667
1133.968575699	-597.373951057361
1133.968575699	-595.637398874054
1133.968575699	-593.900846690748
1135.70512788231	-592.164294507442
1135.70512788231	-590.427742324135
1135.70512788231	-588.691190140829
1137.44168006561	-586.954637957523
1137.44168006561	-585.218085774217
1137.44168006561	-583.48153359091
1137.44168006561	-581.744981407604
1137.44168006561	-580.008429224298
1137.44168006561	-578.271877040992
1137.44168006561	-576.535324857685
1137.44168006561	-574.798772674379
1137.44168006561	-573.062220491073
1137.44168006561	-571.325668307766
1139.17823224892	-569.58911612446
1139.17823224892	-567.852563941154
1139.17823224892	-566.116011757847
1139.17823224892	-564.379459574541
1140.91478443223	-562.642907391235
1140.91478443223	-560.906355207929
1140.91478443223	-559.169803024622
1140.91478443223	-557.433250841316
1140.91478443223	-555.69669865801
1140.91478443223	-553.960146474703
1140.91478443223	-552.223594291397
1140.91478443223	-550.487042108091
1140.91478443223	-548.750489924785
1142.65133661553	-547.013937741478
1142.65133661553	-545.277385558172
1142.65133661553	-543.540833374866
1142.65133661553	-541.80428119156
1142.65133661553	-540.067729008253
1140.91478443223	-538.331176824947
1140.91478443223	-536.594624641641
1140.91478443223	-534.858072458334
1140.91478443223	-533.121520275028
1140.91478443223	-531.384968091722
1140.91478443223	-529.648415908416
1139.17823224892	-527.911863725109
1139.17823224892	-526.175311541803
1139.17823224892	-524.438759358497
1137.44168006561	-522.70220717519
1137.44168006561	-520.965654991884
1137.44168006561	-519.229102808578
1137.44168006561	-517.492550625272
1135.70512788231	-515.755998441965
1133.968575699	-514.019446258659
1133.968575699	-512.282894075353
1133.968575699	-510.546341892047
1132.23202351569	-508.80978970874
1132.23202351569	-507.073237525434
1130.49547133239	-505.336685342128
1130.49547133239	-503.600133158821
1130.49547133239	-501.863580975515
1128.75891914908	-500.127028792209
1127.02236696578	-498.390476608903
1127.02236696578	-496.653924425596
1127.02236696578	-494.91737224229
1125.28581478247	-493.180820058984
1123.54926259916	-491.444267875677
1123.54926259916	-489.707715692371
1121.81271041586	-487.971163509065
1120.07615823255	-486.234611325759
1120.07615823255	-484.498059142452
1118.33960604924	-482.761506959146
1118.33960604924	-481.02495477584
1116.60305386594	-479.288402592533
1116.60305386594	-477.551850409227
1116.60305386594	-475.815298225921
1114.86650168263	-474.078746042615
1113.12994949933	-472.342193859308
1113.12994949933	-470.605641676002
1113.12994949933	-468.869089492696
1111.39339731602	-467.132537309389
1111.39339731602	-465.395985126083
1109.65684513271	-463.659432942777
1109.65684513271	-461.922880759471
1109.65684513271	-460.186328576164
1107.92029294941	-458.449776392858
1106.1837407661	-456.713224209552
1106.1837407661	-454.976672026246
1106.1837407661	-453.240119842939
1104.44718858279	-451.503567659633
1102.71063639949	-449.767015476327
1102.71063639949	-448.03046329302
1102.71063639949	-446.293911109714
1102.71063639949	-444.557358926408
1102.71063639949	-442.820806743102
1100.97408421618	-441.084254559795
1099.23753203288	-439.347702376489
1099.23753203288	-437.611150193183
1099.23753203288	-435.874598009876
1099.23753203288	-434.13804582657
1097.50097984957	-432.401493643264
1097.50097984957	-430.664941459958
1095.76442766626	-428.928389276651
1095.76442766626	-427.191837093345
1095.76442766626	-425.455284910039
1095.76442766626	-423.718732726732
1095.76442766626	-421.982180543426
1094.02787548296	-420.24562836012
1092.29132329965	-418.509076176814
1092.29132329965	-416.772523993507
1092.29132329965	-415.035971810201
1092.29132329965	-413.299419626895
1092.29132329965	-411.562867443589
1090.55477111634	-409.826315260282
1090.55477111634	-408.089763076976
1090.55477111634	-406.35321089367
1088.81821893304	-404.616658710363
1088.81821893304	-402.880106527057
1088.81821893304	-401.143554343751
1087.08166674973	-399.407002160445
1085.34511456643	-397.670449977138
1085.34511456643	-395.933897793832
1085.34511456643	-394.197345610526
1085.34511456643	-392.460793427219
1083.60856238312	-390.724241243913
1083.60856238312	-388.987689060607
1081.87201019981	-387.251136877301
1081.87201019981	-385.514584693994
1080.13545801651	-383.778032510688
1080.13545801651	-382.041480327382
1078.3989058332	-380.304928144075
1078.3989058332	-378.568375960769
1076.66235364989	-376.831823777463
1076.66235364989	-375.095271594157
1074.92580146659	-373.35871941085
1074.92580146659	-371.622167227544
1074.92580146659	-369.885615044238
1073.18924928328	-368.149062860932
1071.45269709998	-366.412510677625
1071.45269709998	-364.675958494319
1071.45269709998	-362.939406311013
1069.71614491667	-361.202854127706
1067.97959273336	-359.4663019444
1067.97959273336	-357.729749761094
1066.24304055006	-355.993197577788
1066.24304055006	-354.256645394481
1066.24304055006	-352.520093211175
1064.50648836675	-350.783541027869
1064.50648836675	-349.046988844562
1062.76993618344	-347.310436661256
1062.76993618344	-345.57388447795
1061.03338400014	-343.837332294644
1061.03338400014	-342.100780111337
1061.03338400014	-340.364227928031
1059.29683181683	-338.627675744725
1057.56027963352	-336.891123561418
1057.56027963352	-335.154571378112
1055.82372745022	-333.418019194806
1055.82372745022	-331.6814670115
1054.08717526691	-329.944914828193
1054.08717526691	-328.208362644887
1054.08717526691	-326.471810461581
1052.35062308361	-324.735258278275
1050.6140709003	-322.998706094968
1050.6140709003	-321.262153911662
1050.6140709003	-319.525601728356
1048.87751871699	-317.789049545049
1047.14096653369	-316.052497361743
1047.14096653369	-314.315945178437
1045.40441435038	-312.579392995131
1043.66786216707	-310.842840811824
1043.66786216707	-309.106288628518
1043.66786216707	-307.369736445212
1041.93130998377	-305.633184261905
1040.19475780046	-303.896632078599
1040.19475780046	-302.160079895293
1040.19475780046	-300.423527711987
1038.45820561716	-298.68697552868
1036.72165343385	-296.950423345374
1036.72165343385	-295.213871162068
1036.72165343385	-293.477318978761
1036.72165343385	-291.740766795455
1036.72165343385	-290.004214612149
1034.98510125054	-288.267662428843
1034.98510125054	-286.531110245536
1033.24854906724	-284.79455806223
1033.24854906724	-283.058005878924
1033.24854906724	-281.321453695617
1033.24854906724	-279.584901512311
1031.51199688393	-277.848349329005
1031.51199688393	-276.111797145699
1029.77544470062	-274.375244962392
1029.77544470062	-272.638692779086
1029.77544470062	-270.90214059578
1029.77544470062	-269.165588412473
1028.03889251732	-267.429036229167
1028.03889251732	-265.692484045861
1028.03889251732	-263.955931862555
1026.30234033401	-262.219379679248
1026.30234033401	-260.482827495942
1024.56578815071	-258.746275312636
1022.8292359674	-257.00972312933
1021.09268378409	-255.273170946023
1021.09268378409	-253.536618762717
1019.35613160079	-251.800066579411
1017.61957941748	-250.063514396104
1015.88302723417	-248.326962212798
1015.88302723417	-246.590410029492
1014.14647505087	-244.853857846186
1012.40992286756	-243.117305662879
1010.67337068426	-241.380753479573
1008.93681850095	-239.644201296267
1007.20026631764	-237.90764911296
1005.46371413434	-236.171096929654
1003.72716195103	-234.434544746348
1001.99060976772	-234.434544746348
1000.25405758442	-232.697992563042
998.517505401111	-230.961440379735
996.780953217805	-229.224888196429
995.044401034499	-227.488336013123
993.307848851192	-225.751783829816
991.571296667886	-224.01523164651
989.83474448458	-222.278679463204
988.098192301274	-220.542127279898
986.361640117967	-218.805575096591
984.625087934661	-217.069022913285
984.625087934661	-215.332470729979
984.625087934661	-213.595918546673
982.888535751355	-211.859366363366
981.151983568049	-210.12281418006
981.151983568049	-208.386261996754
979.415431384742	-206.649709813447
979.415431384742	-204.913157630141
977.678879201436	-203.176605446835
977.678879201436	-201.440053263529
977.678879201436	-199.703501080222
975.94232701813	-197.966948896916
974.205774834824	-197.966948896916
972.469222651517	-196.23039671361
970.732670468211	-194.493844530303
970.732670468211	-192.757292346997
968.996118284905	-191.020740163691
967.259566101598	-191.020740163691
965.523013918292	-189.284187980385
963.786461734986	-187.547635797078
962.04990955168	-185.811083613772
960.313357368373	-184.074531430466
958.576805185067	-182.337979247159
956.840253001761	-182.337979247159
955.103700818454	-180.601427063853
953.367148635148	-178.864874880547
951.630596451842	-177.128322697241
949.894044268535	-177.128322697241
948.157492085229	-175.391770513934
946.420939901923	-173.655218330628
944.684387718617	-171.918666147322
942.94783553531	-170.182113964016
942.94783553531	-168.445561780709
941.211283352004	-166.709009597403
939.474731168698	-166.709009597403
937.738178985392	-164.972457414097
936.001626802085	-163.23590523079
936.001626802085	-161.499353047484
934.265074618779	-159.762800864178
932.528522435473	-159.762800864178
930.791970252166	-158.026248680872
929.05541806886	-156.289696497565
927.318865885554	-154.553144314259
925.582313702248	-152.816592130953
925.582313702248	-151.080039947646
923.845761518941	-149.34348776434
922.109209335635	-147.606935581034
920.372657152329	-145.870383397728
918.636104969022	-144.133831214421
916.899552785716	-142.397279031115
915.16300060241	-140.660726847809
913.426448419104	-138.924174664502
911.689896235797	-137.187622481196
909.953344052491	-135.45107029789
908.216791869185	-135.45107029789
906.480239685878	-133.714518114584
904.743687502572	-133.714518114584
903.007135319266	-131.977965931277
901.27058313596	-130.241413747971
899.534030952653	-128.504861564665
897.797478769347	-128.504861564665
896.060926586041	-126.768309381358
894.324374402735	-125.031757198052
892.587822219428	-123.295205014746
890.851270036122	-123.295205014746
889.114717852816	-121.55865283144
887.378165669509	-119.822100648133
887.378165669509	-118.085548464827
885.641613486203	-116.348996281521
883.905061302897	-116.348996281521
882.168509119591	-114.612444098215
880.431956936284	-114.612444098215
878.695404752978	-112.875891914908
876.958852569672	-111.139339731602
875.222300386365	-109.402787548296
873.485748203059	-107.666235364989
871.749196019753	-105.929683181683
870.012643836447	-105.929683181683
868.27609165314	-104.193130998377
866.539539469834	-102.456578815071
864.802987286528	-100.720026631764
863.066435103221	-98.983474448458
861.329882919915	-97.2469222651517
859.593330736609	-95.5103700818454
857.856778553303	-93.7738178985391
856.120226369996	-93.7738178985391
854.38367418669	-92.0372657152329
852.647122003384	-90.3007135319266
850.910569820078	-90.3007135319266
849.174017636771	-88.5641613486203
847.437465453465	-88.5641613486203
845.700913270159	-86.827609165314
843.964361086852	-86.827609165314
842.227808903546	-85.0910569820078
840.49125672024	-83.3545047987015
838.754704536934	-81.6179526153952
837.018152353627	-79.8814004320889
835.281600170321	-79.8814004320889
833.545047987015	-79.8814004320889
831.808495803708	-78.1448482487826
830.071943620402	-76.4082960654763
828.335391437096	-76.4082960654763
826.59883925379	-76.4082960654763
824.862287070483	-74.6717438821701
823.125734887177	-72.9351916988638
821.389182703871	-71.1986395155575
819.652630520564	-69.4620873322512
817.916078337258	-69.4620873322512
816.179526153952	-67.7255351489449
814.442973970646	-67.7255351489449
812.706421787339	-65.9889829656387
810.969869604033	-64.2524307823324
809.233317420727	-62.5158785990261
807.496765237421	-62.5158785990261
805.760213054114	-60.7793264157198
804.023660870808	-60.7793264157198
802.287108687502	-59.0427742324135
800.550556504195	-57.3062220491073
798.814004320889	-55.569669865801
797.077452137583	-55.569669865801
795.340899954277	-55.569669865801
793.60434777097	-53.8331176824947
791.867795587664	-52.0965654991884
790.131243404358	-52.0965654991884
788.394691221051	-50.3600133158821
786.658139037745	-50.3600133158821
784.921586854439	-48.6234611325759
783.185034671133	-48.6234611325759
781.448482487826	-46.8869089492696
779.71193030452	-46.8869089492696
777.975378121214	-45.1503567659633
776.238825937907	-45.1503567659633
774.502273754601	-45.1503567659633
772.765721571295	-43.413804582657
771.029169387989	-41.6772523993507
769.292617204682	-41.6772523993507
767.556065021376	-41.6772523993507
765.81951283807	-41.6772523993507
764.082960654763	-41.6772523993507
762.346408471457	-39.9407002160445
760.609856288151	-39.9407002160445
758.873304104845	-38.2041480327382
757.136751921538	-38.2041480327382
755.400199738232	-38.2041480327382
753.663647554926	-38.2041480327382
751.92709537162	-38.2041480327382
750.190543188313	-38.2041480327382
748.453991005007	-36.4675958494319
746.717438821701	-36.4675958494319
744.980886638394	-36.4675958494319
743.244334455088	-34.7310436661256
741.507782271782	-34.7310436661256
739.771230088476	-34.7310436661256
738.034677905169	-32.9944914828193
736.298125721863	-32.9944914828193
734.561573538557	-31.2579392995131
732.82502135525	-31.2579392995131
731.088469171944	-31.2579392995131
729.351916988638	-31.2579392995131
727.615364805332	-29.5213871162068
725.878812622025	-27.7848349329005
724.142260438719	-27.7848349329005
722.405708255413	-27.7848349329005
720.669156072106	-26.0482827495942
718.9326038888	-24.3117305662879
717.196051705494	-24.3117305662879
715.459499522188	-24.3117305662879
713.722947338881	-24.3117305662879
711.986395155575	-24.3117305662879
710.249842972269	-24.3117305662879
708.513290788963	-24.3117305662879
706.776738605656	-24.3117305662879
705.04018642235	-22.5751783829816
703.303634239044	-22.5751783829816
701.567082055737	-20.8386261996754
699.830529872431	-20.8386261996754
698.093977689125	-19.1020740163691
696.357425505819	-19.1020740163691
694.620873322512	-17.3655218330628
692.884321139206	-17.3655218330628
691.1477689559	-15.6289696497565
689.411216772593	-15.6289696497565
687.674664589287	-13.8924174664502
685.938112405981	-13.8924174664502
684.201560222675	-12.155865283144
682.465008039368	-12.155865283144
680.728455856062	-10.4193130998377
678.991903672756	-10.4193130998377
677.255351489449	-10.4193130998377
675.518799306143	-10.4193130998377
673.782247122837	-8.6827609165314
672.045694939531	-8.6827609165314
670.309142756224	-8.6827609165314
668.572590572918	-6.94620873322512
666.836038389612	-6.94620873322512
665.099486206306	-6.94620873322512
663.362934022999	-5.20965654991884
661.626381839693	-5.20965654991884
659.889829656387	-5.20965654991884
658.15327747308	-5.20965654991884
656.416725289774	-3.47310436661256
654.680173106468	-3.47310436661256
652.943620923162	-3.47310436661256
651.207068739855	-3.47310436661256
649.470516556549	-3.47310436661256
647.733964373243	-3.47310436661256
645.997412189936	-1.73655218330628
644.26086000663	0
642.524307823324	0
640.787755640018	0
639.051203456711	0
637.314651273405	0
635.578099090099	1.73655218330628
633.841546906792	1.73655218330628
632.104994723486	3.47310436661256
630.36844254018	3.47310436661256
628.631890356874	3.47310436661256
626.895338173567	3.47310436661256
625.158785990261	3.47310436661256
623.422233806955	5.20965654991884
621.685681623649	5.20965654991884
619.949129440342	5.20965654991884
618.212577257036	6.94620873322512
616.47602507373	6.94620873322512
614.739472890423	6.94620873322512
613.002920707117	6.94620873322512
611.266368523811	6.94620873322512
609.529816340505	6.94620873322512
607.793264157198	6.94620873322512
606.056711973892	6.94620873322512
604.320159790586	6.94620873322512
602.583607607279	6.94620873322512
600.847055423973	8.6827609165314
599.110503240667	8.6827609165314
597.373951057361	8.6827609165314
595.637398874054	8.6827609165314
593.900846690748	10.4193130998377
592.164294507442	10.4193130998377
590.427742324135	10.4193130998377
588.691190140829	10.4193130998377
586.954637957523	10.4193130998377
585.218085774217	12.155865283144
583.48153359091	13.8924174664502
581.744981407604	13.8924174664502
580.008429224298	13.8924174664502
578.271877040992	13.8924174664502
576.535324857685	13.8924174664502
574.798772674379	15.6289696497565
573.062220491073	15.6289696497565
571.325668307766	15.6289696497565
569.58911612446	17.3655218330628
567.852563941154	17.3655218330628
566.116011757847	17.3655218330628
564.379459574541	17.3655218330628
562.642907391235	17.3655218330628
560.906355207929	17.3655218330628
559.169803024622	19.1020740163691
557.433250841316	19.1020740163691
555.69669865801	19.1020740163691
553.960146474703	19.1020740163691
552.223594291397	19.1020740163691
550.487042108091	19.1020740163691
548.750489924785	19.1020740163691
547.013937741478	20.8386261996754
545.277385558172	20.8386261996754
543.540833374866	20.8386261996754
541.80428119156	20.8386261996754
540.067729008253	20.8386261996754
538.331176824947	20.8386261996754
536.594624641641	20.8386261996754
534.858072458334	20.8386261996754
533.121520275028	22.5751783829816
531.384968091722	22.5751783829816
529.648415908416	22.5751783829816
527.911863725109	22.5751783829816
526.175311541803	22.5751783829816
524.438759358497	22.5751783829816
522.70220717519	22.5751783829816
520.965654991884	24.3117305662879
519.229102808578	24.3117305662879
517.492550625272	24.3117305662879
515.755998441965	24.3117305662879
514.019446258659	24.3117305662879
512.282894075353	24.3117305662879
510.546341892047	24.3117305662879
508.80978970874	24.3117305662879
507.073237525434	24.3117305662879
505.336685342128	24.3117305662879
503.600133158821	24.3117305662879
501.863580975515	24.3117305662879
500.127028792209	24.3117305662879
498.390476608903	26.0482827495942
496.653924425596	26.0482827495942
494.91737224229	26.0482827495942
493.180820058984	26.0482827495942
491.444267875677	26.0482827495942
489.707715692371	26.0482827495942
487.971163509065	27.7848349329005
486.234611325759	27.7848349329005
484.498059142452	27.7848349329005
482.761506959146	27.7848349329005
481.02495477584	27.7848349329005
479.288402592533	27.7848349329005
477.551850409227	27.7848349329005
475.815298225921	27.7848349329005
474.078746042615	27.7848349329005
472.342193859308	27.7848349329005
470.605641676002	27.7848349329005
468.869089492696	27.7848349329005
467.132537309389	27.7848349329005
465.395985126083	27.7848349329005
463.659432942777	27.7848349329005
461.922880759471	29.5213871162068
460.186328576164	29.5213871162068
458.449776392858	29.5213871162068
456.713224209552	29.5213871162068
454.976672026246	29.5213871162068
453.240119842939	29.5213871162068
451.503567659633	29.5213871162068
449.767015476327	29.5213871162068
448.03046329302	29.5213871162068
446.293911109714	29.5213871162068
444.557358926408	29.5213871162068
442.820806743102	29.5213871162068
441.084254559795	29.5213871162068
439.347702376489	29.5213871162068
437.611150193183	31.2579392995131
435.874598009876	31.2579392995131
434.13804582657	31.2579392995131
432.401493643264	31.2579392995131
430.664941459958	31.2579392995131
428.928389276651	31.2579392995131
427.191837093345	31.2579392995131
425.455284910039	31.2579392995131
423.718732726732	31.2579392995131
421.982180543426	31.2579392995131
420.24562836012	31.2579392995131
418.509076176814	31.2579392995131
416.772523993507	31.2579392995131
415.035971810201	31.2579392995131
413.299419626895	31.2579392995131
411.562867443589	31.2579392995131
409.826315260282	31.2579392995131
408.089763076976	31.2579392995131
406.35321089367	32.9944914828193
404.616658710363	32.9944914828193
402.880106527057	32.9944914828193
401.143554343751	32.9944914828193
399.407002160445	32.9944914828193
397.670449977138	32.9944914828193
395.933897793832	32.9944914828193
394.197345610526	32.9944914828193
392.460793427219	32.9944914828193
390.724241243913	32.9944914828193
388.987689060607	32.9944914828193
387.251136877301	32.9944914828193
385.514584693994	32.9944914828193
383.778032510688	32.9944914828193
382.041480327382	32.9944914828193
380.304928144075	32.9944914828193
378.568375960769	32.9944914828193
376.831823777463	32.9944914828193
375.095271594157	31.2579392995131
373.35871941085	31.2579392995131
371.622167227544	31.2579392995131
369.885615044238	31.2579392995131
368.149062860932	31.2579392995131
366.412510677625	31.2579392995131
364.675958494319	31.2579392995131
362.939406311013	31.2579392995131
361.202854127706	31.2579392995131
359.4663019444	31.2579392995131
357.729749761094	31.2579392995131
355.993197577788	31.2579392995131
354.256645394481	29.5213871162068
352.520093211175	29.5213871162068
350.783541027869	27.7848349329005
349.046988844562	27.7848349329005
347.310436661256	27.7848349329005
345.57388447795	27.7848349329005
343.837332294644	27.7848349329005
342.100780111337	27.7848349329005
340.364227928031	27.7848349329005
338.627675744725	27.7848349329005
336.891123561418	27.7848349329005
335.154571378112	27.7848349329005
333.418019194806	27.7848349329005
331.6814670115	29.5213871162068
329.944914828193	29.5213871162068
328.208362644887	29.5213871162068
326.471810461581	29.5213871162068
324.735258278275	29.5213871162068
322.998706094968	31.2579392995131
321.262153911662	31.2579392995131
319.525601728356	31.2579392995131
317.789049545049	31.2579392995131
316.052497361743	31.2579392995131
314.315945178437	31.2579392995131
312.579392995131	31.2579392995131
310.842840811824	31.2579392995131
309.106288628518	31.2579392995131
307.369736445212	31.2579392995131
305.633184261905	31.2579392995131
303.896632078599	31.2579392995131
302.160079895293	31.2579392995131
300.423527711987	31.2579392995131
298.68697552868	31.2579392995131
296.950423345374	31.2579392995131
295.213871162068	31.2579392995131
293.477318978761	31.2579392995131
291.740766795455	31.2579392995131
290.004214612149	31.2579392995131
288.267662428843	31.2579392995131
286.531110245536	31.2579392995131
284.79455806223	31.2579392995131
283.058005878924	31.2579392995131
281.321453695617	31.2579392995131
279.584901512311	31.2579392995131
277.848349329005	31.2579392995131
276.111797145699	31.2579392995131
274.375244962392	31.2579392995131
272.638692779086	31.2579392995131
270.90214059578	31.2579392995131
269.165588412473	31.2579392995131
267.429036229167	31.2579392995131
265.692484045861	29.5213871162068
263.955931862555	29.5213871162068
262.219379679248	29.5213871162068
260.482827495942	29.5213871162068
258.746275312636	29.5213871162068
257.00972312933	29.5213871162068
255.273170946023	29.5213871162068
253.536618762717	29.5213871162068
251.800066579411	29.5213871162068
250.063514396104	29.5213871162068
248.326962212798	29.5213871162068
246.590410029492	29.5213871162068
244.853857846186	29.5213871162068
243.117305662879	29.5213871162068
241.380753479573	29.5213871162068
239.644201296267	29.5213871162068
237.90764911296	29.5213871162068
236.171096929654	29.5213871162068
234.434544746348	29.5213871162068
232.697992563042	29.5213871162068
230.961440379735	29.5213871162068
229.224888196429	29.5213871162068
227.488336013123	29.5213871162068
225.751783829816	29.5213871162068
224.01523164651	29.5213871162068
222.278679463204	29.5213871162068
220.542127279898	29.5213871162068
218.805575096591	27.7848349329005
217.069022913285	27.7848349329005
215.332470729979	27.7848349329005
213.595918546673	27.7848349329005
211.859366363366	27.7848349329005
210.12281418006	27.7848349329005
208.386261996754	27.7848349329005
206.649709813447	27.7848349329005
204.913157630141	27.7848349329005
203.176605446835	27.7848349329005
201.440053263529	27.7848349329005
199.703501080222	27.7848349329005
197.966948896916	27.7848349329005
196.23039671361	27.7848349329005
194.493844530303	27.7848349329005
192.757292346997	27.7848349329005
191.020740163691	27.7848349329005
189.284187980385	27.7848349329005
187.547635797078	27.7848349329005
185.811083613772	27.7848349329005
184.074531430466	27.7848349329005
182.337979247159	27.7848349329005
180.601427063853	26.0482827495942
178.864874880547	24.3117305662879
177.128322697241	24.3117305662879
175.391770513934	24.3117305662879
173.655218330628	24.3117305662879
171.918666147322	24.3117305662879
170.182113964016	24.3117305662879
168.445561780709	24.3117305662879
166.709009597403	24.3117305662879
164.972457414097	24.3117305662879
163.23590523079	24.3117305662879
161.499353047484	24.3117305662879
159.762800864178	24.3117305662879
158.026248680872	24.3117305662879
156.289696497565	24.3117305662879
154.553144314259	24.3117305662879
152.816592130953	24.3117305662879
151.080039947646	24.3117305662879
149.34348776434	26.0482827495942
147.606935581034	26.0482827495942
145.870383397728	26.0482827495942
144.133831214421	26.0482827495942
142.397279031115	26.0482827495942
140.660726847809	26.0482827495942
138.924174664502	26.0482827495942
137.187622481196	26.0482827495942
135.45107029789	26.0482827495942
133.714518114584	26.0482827495942
131.977965931277	26.0482827495942
130.241413747971	26.0482827495942
128.504861564665	26.0482827495942
126.768309381358	26.0482827495942
125.031757198052	24.3117305662879
123.295205014746	24.3117305662879
121.55865283144	24.3117305662879
119.822100648133	24.3117305662879
118.085548464827	24.3117305662879
116.348996281521	24.3117305662879
114.612444098215	24.3117305662879
112.875891914908	24.3117305662879
111.139339731602	24.3117305662879
109.402787548296	24.3117305662879
107.666235364989	24.3117305662879
105.929683181683	24.3117305662879
104.193130998377	22.5751783829816
102.456578815071	22.5751783829816
100.720026631764	22.5751783829816
98.983474448458	22.5751783829816
97.2469222651517	20.8386261996754
95.5103700818454	20.8386261996754
93.7738178985391	20.8386261996754
92.0372657152329	20.8386261996754
90.3007135319266	20.8386261996754
88.5641613486203	19.1020740163691
86.827609165314	19.1020740163691
85.0910569820078	19.1020740163691
83.3545047987015	19.1020740163691
81.6179526153952	19.1020740163691
79.8814004320889	19.1020740163691
78.1448482487826	17.3655218330628
76.4082960654763	17.3655218330628
74.6717438821701	17.3655218330628
72.9351916988638	17.3655218330628
71.1986395155575	17.3655218330628
69.4620873322512	15.6289696497565
67.7255351489449	15.6289696497565
65.9889829656387	15.6289696497565
64.2524307823324	15.6289696497565
62.5158785990261	13.8924174664502
60.7793264157198	13.8924174664502
59.0427742324135	13.8924174664502
57.3062220491073	13.8924174664502
55.569669865801	13.8924174664502
53.8331176824947	13.8924174664502
52.0965654991884	12.155865283144
50.3600133158821	12.155865283144
48.6234611325759	12.155865283144
46.8869089492696	12.155865283144
45.1503567659633	12.155865283144
43.413804582657	10.4193130998377
41.6772523993507	10.4193130998377
39.9407002160445	10.4193130998377
38.2041480327382	8.6827609165314
36.4675958494319	8.6827609165314
34.7310436661256	8.6827609165314
32.9944914828193	6.94620873322512
31.2579392995131	6.94620873322512
29.5213871162068	6.94620873322512
27.7848349329005	6.94620873322512
26.0482827495942	5.20965654991884
24.3117305662879	5.20965654991884
22.5751783829816	3.47310436661256
20.8386261996754	3.47310436661256
19.1020740163691	3.47310436661256
17.3655218330628	3.47310436661256
15.6289696497565	3.47310436661256
13.8924174664502	1.73655218330628
12.155865283144	1.73655218330628
10.4193130998377	0
8.6827609165314	0
6.94620873322512	0
5.20965654991884	0
3.47310436661256	0
1.73655218330628	0
0	0
