# Supplementary material for: Mechanics of Drosophila wing deployment
Source: Nat Commun. 2024 Dec 11;15:10577. doi: 10.1038/s41467-024-54527-0 (PMC11634967; doi:10.1038/s41467-024-54527-0)
Supplement: Supplementary file 18 — Source data [file 41467_2024_54527_MOESM18_ESM.zip › source_data/figS2b/figS2b_0088.txt]

x_um	y_um
-164.972457414097	-463.659432942777
-164.972457414097	-465.395985126083
-164.972457414097	-467.132537309389
-163.23590523079	-468.869089492696
-163.23590523079	-470.605641676002
-161.499353047484	-472.342193859308
-159.762800864178	-474.078746042615
-159.762800864178	-475.815298225921
-158.026248680872	-477.551850409227
-156.289696497565	-479.288402592533
-154.553144314259	-481.02495477584
-154.553144314259	-482.761506959146
-152.816592130953	-484.498059142452
-151.080039947646	-486.234611325759
-149.34348776434	-486.234611325759
-147.606935581034	-487.971163509065
-145.870383397728	-489.707715692371
-144.133831214421	-491.444267875677
-142.397279031115	-493.180820058984
-140.660726847809	-494.91737224229
-138.924174664502	-496.653924425596
-137.187622481196	-498.390476608903
-135.45107029789	-500.127028792209
-135.45107029789	-501.863580975515
-133.714518114584	-503.600133158821
-131.977965931277	-505.336685342128
-130.241413747971	-507.073237525434
-128.504861564665	-508.80978970874
-126.768309381358	-510.546341892047
-125.031757198052	-512.282894075353
-125.031757198052	-514.019446258659
-123.295205014746	-515.755998441965
-121.55865283144	-517.492550625272
-119.822100648133	-519.229102808578
-118.085548464827	-519.229102808578
-116.348996281521	-520.965654991884
-114.612444098215	-522.70220717519
-114.612444098215	-524.438759358497
-112.875891914908	-526.175311541803
-111.139339731602	-527.911863725109
-109.402787548296	-527.911863725109
-107.666235364989	-529.648415908416
-105.929683181683	-531.384968091722
-104.193130998377	-533.121520275028
-102.456578815071	-533.121520275028
-100.720026631764	-534.858072458334
-98.983474448458	-536.594624641641
-97.2469222651517	-538.331176824947
-95.5103700818454	-540.067729008253
-93.7738178985391	-541.80428119156
-92.0372657152329	-543.540833374866
-90.3007135319266	-545.277385558172
-88.5641613486203	-547.013937741478
-86.827609165314	-548.750489924785
-85.0910569820078	-550.487042108091
-83.3545047987015	-552.223594291397
-81.6179526153952	-553.960146474703
-79.8814004320889	-555.69669865801
-78.1448482487826	-557.433250841316
-76.4082960654763	-559.169803024622
-74.6717438821701	-559.169803024622
-72.9351916988638	-560.906355207929
-71.1986395155575	-560.906355207929
-69.4620873322512	-562.642907391235
-67.7255351489449	-564.379459574541
-65.9889829656387	-566.116011757847
-64.2524307823324	-567.852563941154
-62.5158785990261	-569.58911612446
-60.7793264157198	-569.58911612446
-59.0427742324135	-571.325668307766
-57.3062220491073	-573.062220491073
-55.569669865801	-574.798772674379
-53.8331176824947	-576.535324857685
-52.0965654991884	-576.535324857685
-50.3600133158821	-578.271877040992
-48.6234611325759	-580.008429224298
-46.8869089492696	-581.744981407604
-45.1503567659633	-583.48153359091
-43.413804582657	-583.48153359091
-41.6772523993507	-585.218085774217
-39.9407002160445	-585.218085774217
-38.2041480327382	-586.954637957523
-36.4675958494319	-588.691190140829
-34.7310436661256	-590.427742324135
-32.9944914828193	-590.427742324135
-31.2579392995131	-592.164294507442
-29.5213871162068	-592.164294507442
-27.7848349329005	-593.900846690748
-26.0482827495942	-595.637398874054
-24.3117305662879	-595.637398874054
-22.5751783829816	-597.373951057361
-20.8386261996754	-599.110503240667
-19.1020740163691	-600.847055423973
-17.3655218330628	-600.847055423973
-15.6289696497565	-602.583607607279
-13.8924174664502	-604.320159790586
-12.155865283144	-604.320159790586
-10.4193130998377	-606.056711973892
-8.6827609165314	-606.056711973892
-6.94620873322512	-607.793264157198
-5.20965654991884	-609.529816340505
-3.47310436661256	-609.529816340505
-1.73655218330628	-611.266368523811
0	-611.266368523811
1.73655218330628	-613.002920707117
3.47310436661256	-614.739472890423
5.20965654991884	-614.739472890423
6.94620873322512	-616.47602507373
8.6827609165314	-616.47602507373
10.4193130998377	-618.212577257036
12.155865283144	-618.212577257036
13.8924174664502	-619.949129440342
15.6289696497565	-619.949129440342
17.3655218330628	-621.685681623649
19.1020740163691	-621.685681623649
20.8386261996754	-621.685681623649
22.5751783829816	-623.422233806955
24.3117305662879	-623.422233806955
26.0482827495942	-625.158785990261
27.7848349329005	-625.158785990261
29.5213871162068	-626.895338173567
31.2579392995131	-626.895338173567
32.9944914828193	-626.895338173567
34.7310436661256	-626.895338173567
36.4675958494319	-628.631890356874
38.2041480327382	-628.631890356874
39.9407002160445	-630.36844254018
41.6772523993507	-630.36844254018
43.413804582657	-630.36844254018
45.1503567659633	-632.104994723486
46.8869089492696	-632.104994723486
48.6234611325759	-632.104994723486
50.3600133158821	-633.841546906792
52.0965654991884	-633.841546906792
53.8331176824947	-633.841546906792
55.569669865801	-633.841546906792
57.3062220491073	-635.578099090099
59.0427742324135	-635.578099090099
60.7793264157198	-635.578099090099
62.5158785990261	-637.314651273405
64.2524307823324	-637.314651273405
65.9889829656387	-637.314651273405
67.7255351489449	-639.051203456711
69.4620873322512	-639.051203456711
71.1986395155575	-639.051203456711
72.9351916988638	-639.051203456711
74.6717438821701	-640.787755640018
76.4082960654763	-640.787755640018
78.1448482487826	-640.787755640018
79.8814004320889	-642.524307823324
81.6179526153952	-642.524307823324
83.3545047987015	-642.524307823324
85.0910569820078	-644.26086000663
86.827609165314	-644.26086000663
88.5641613486203	-644.26086000663
90.3007135319266	-644.26086000663
92.0372657152329	-645.997412189936
93.7738178985391	-645.997412189936
95.5103700818454	-645.997412189936
97.2469222651517	-645.997412189936
98.983474448458	-647.733964373243
100.720026631764	-647.733964373243
102.456578815071	-647.733964373243
104.193130998377	-649.470516556549
105.929683181683	-649.470516556549
107.666235364989	-649.470516556549
109.402787548296	-649.470516556549
111.139339731602	-649.470516556549
112.875891914908	-651.207068739855
114.612444098215	-651.207068739855
116.348996281521	-651.207068739855
118.085548464827	-651.207068739855
119.822100648133	-652.943620923162
121.55865283144	-652.943620923162
123.295205014746	-652.943620923162
125.031757198052	-652.943620923162
126.768309381358	-652.943620923162
128.504861564665	-654.680173106468
130.241413747971	-654.680173106468
131.977965931277	-654.680173106468
133.714518114584	-654.680173106468
135.45107029789	-656.416725289774
137.187622481196	-656.416725289774
138.924174664502	-656.416725289774
140.660726847809	-656.416725289774
142.397279031115	-656.416725289774
144.133831214421	-658.15327747308
145.870383397728	-658.15327747308
147.606935581034	-658.15327747308
149.34348776434	-658.15327747308
151.080039947646	-658.15327747308
152.816592130953	-658.15327747308
154.553144314259	-658.15327747308
156.289696497565	-658.15327747308
158.026248680872	-658.15327747308
159.762800864178	-658.15327747308
161.499353047484	-658.15327747308
163.23590523079	-659.889829656387
164.972457414097	-659.889829656387
166.709009597403	-659.889829656387
168.445561780709	-659.889829656387
170.182113964016	-659.889829656387
171.918666147322	-659.889829656387
173.655218330628	-659.889829656387
175.391770513934	-659.889829656387
177.128322697241	-659.889829656387
178.864874880547	-659.889829656387
180.601427063853	-659.889829656387
182.337979247159	-659.889829656387
184.074531430466	-659.889829656387
185.811083613772	-661.626381839693
187.547635797078	-661.626381839693
189.284187980385	-661.626381839693
191.020740163691	-661.626381839693
192.757292346997	-661.626381839693
194.493844530303	-661.626381839693
196.23039671361	-661.626381839693
197.966948896916	-661.626381839693
199.703501080222	-661.626381839693
201.440053263529	-663.362934022999
203.176605446835	-663.362934022999
204.913157630141	-663.362934022999
206.649709813447	-663.362934022999
208.386261996754	-663.362934022999
210.12281418006	-663.362934022999
211.859366363366	-663.362934022999
213.595918546673	-663.362934022999
215.332470729979	-663.362934022999
217.069022913285	-663.362934022999
218.805575096591	-663.362934022999
220.542127279898	-663.362934022999
222.278679463204	-663.362934022999
224.01523164651	-663.362934022999
225.751783829816	-663.362934022999
227.488336013123	-663.362934022999
229.224888196429	-663.362934022999
230.961440379735	-663.362934022999
232.697992563042	-663.362934022999
234.434544746348	-663.362934022999
236.171096929654	-663.362934022999
237.90764911296	-663.362934022999
239.644201296267	-663.362934022999
241.380753479573	-663.362934022999
243.117305662879	-663.362934022999
244.853857846186	-663.362934022999
246.590410029492	-663.362934022999
248.326962212798	-663.362934022999
250.063514396104	-665.099486206306
251.800066579411	-665.099486206306
253.536618762717	-665.099486206306
255.273170946023	-665.099486206306
257.00972312933	-665.099486206306
258.746275312636	-665.099486206306
260.482827495942	-665.099486206306
262.219379679248	-665.099486206306
263.955931862555	-665.099486206306
265.692484045861	-665.099486206306
267.429036229167	-665.099486206306
269.165588412473	-665.099486206306
270.90214059578	-665.099486206306
272.638692779086	-665.099486206306
274.375244962392	-665.099486206306
276.111797145699	-665.099486206306
277.848349329005	-665.099486206306
279.584901512311	-666.836038389612
281.321453695617	-666.836038389612
283.058005878924	-666.836038389612
284.79455806223	-666.836038389612
286.531110245536	-666.836038389612
288.267662428843	-666.836038389612
290.004214612149	-666.836038389612
291.740766795455	-666.836038389612
293.477318978761	-666.836038389612
295.213871162068	-666.836038389612
296.950423345374	-666.836038389612
298.68697552868	-666.836038389612
300.423527711987	-666.836038389612
302.160079895293	-666.836038389612
303.896632078599	-666.836038389612
305.633184261905	-666.836038389612
307.369736445212	-666.836038389612
309.106288628518	-666.836038389612
310.842840811824	-666.836038389612
312.579392995131	-666.836038389612
314.315945178437	-666.836038389612
316.052497361743	-666.836038389612
317.789049545049	-666.836038389612
319.525601728356	-666.836038389612
321.262153911662	-666.836038389612
322.998706094968	-666.836038389612
324.735258278275	-666.836038389612
326.471810461581	-666.836038389612
328.208362644887	-668.572590572918
329.944914828193	-668.572590572918
331.6814670115	-668.572590572918
333.418019194806	-668.572590572918
335.154571378112	-668.572590572918
336.891123561418	-668.572590572918
338.627675744725	-668.572590572918
340.364227928031	-668.572590572918
342.100780111337	-668.572590572918
343.837332294644	-668.572590572918
345.57388447795	-668.572590572918
347.310436661256	-668.572590572918
349.046988844562	-668.572590572918
350.783541027869	-668.572590572918
352.520093211175	-668.572590572918
354.256645394481	-668.572590572918
355.993197577788	-668.572590572918
357.729749761094	-668.572590572918
359.4663019444	-668.572590572918
361.202854127706	-668.572590572918
362.939406311013	-668.572590572918
364.675958494319	-668.572590572918
366.412510677625	-668.572590572918
368.149062860932	-668.572590572918
369.885615044238	-668.572590572918
371.622167227544	-668.572590572918
373.35871941085	-668.572590572918
375.095271594157	-668.572590572918
376.831823777463	-668.572590572918
378.568375960769	-668.572590572918
380.304928144075	-668.572590572918
382.041480327382	-668.572590572918
383.778032510688	-668.572590572918
385.514584693994	-668.572590572918
387.251136877301	-668.572590572918
388.987689060607	-668.572590572918
390.724241243913	-668.572590572918
392.460793427219	-668.572590572918
394.197345610526	-668.572590572918
395.933897793832	-668.572590572918
397.670449977138	-668.572590572918
399.407002160445	-666.836038389612
401.143554343751	-666.836038389612
402.880106527057	-666.836038389612
404.616658710363	-666.836038389612
406.35321089367	-666.836038389612
408.089763076976	-666.836038389612
409.826315260282	-666.836038389612
411.562867443589	-666.836038389612
413.299419626895	-665.099486206306
415.035971810201	-665.099486206306
416.772523993507	-665.099486206306
418.509076176814	-665.099486206306
420.24562836012	-665.099486206306
421.982180543426	-665.099486206306
423.718732726732	-663.362934022999
425.455284910039	-663.362934022999
427.191837093345	-663.362934022999
428.928389276651	-663.362934022999
430.664941459958	-663.362934022999
432.401493643264	-663.362934022999
434.13804582657	-663.362934022999
435.874598009876	-663.362934022999
437.611150193183	-661.626381839693
439.347702376489	-661.626381839693
441.084254559795	-661.626381839693
442.820806743102	-661.626381839693
444.557358926408	-661.626381839693
446.293911109714	-661.626381839693
448.03046329302	-661.626381839693
449.767015476327	-661.626381839693
451.503567659633	-659.889829656387
453.240119842939	-659.889829656387
454.976672026246	-659.889829656387
456.713224209552	-659.889829656387
458.449776392858	-659.889829656387
460.186328576164	-659.889829656387
461.922880759471	-659.889829656387
463.659432942777	-659.889829656387
465.395985126083	-658.15327747308
467.132537309389	-658.15327747308
468.869089492696	-658.15327747308
470.605641676002	-658.15327747308
472.342193859308	-658.15327747308
474.078746042615	-658.15327747308
475.815298225921	-658.15327747308
477.551850409227	-658.15327747308
479.288402592533	-658.15327747308
481.02495477584	-658.15327747308
482.761506959146	-656.416725289774
484.498059142452	-656.416725289774
486.234611325759	-656.416725289774
487.971163509065	-656.416725289774
489.707715692371	-656.416725289774
491.444267875677	-656.416725289774
493.180820058984	-656.416725289774
494.91737224229	-656.416725289774
496.653924425596	-654.680173106468
498.390476608903	-654.680173106468
500.127028792209	-654.680173106468
501.863580975515	-654.680173106468
503.600133158821	-654.680173106468
505.336685342128	-654.680173106468
507.073237525434	-654.680173106468
508.80978970874	-654.680173106468
510.546341892047	-652.943620923162
512.282894075353	-652.943620923162
514.019446258659	-652.943620923162
515.755998441965	-652.943620923162
517.492550625272	-652.943620923162
519.229102808578	-652.943620923162
520.965654991884	-652.943620923162
522.70220717519	-652.943620923162
524.438759358497	-652.943620923162
526.175311541803	-651.207068739855
527.911863725109	-651.207068739855
529.648415908416	-651.207068739855
531.384968091722	-651.207068739855
533.121520275028	-651.207068739855
534.858072458334	-651.207068739855
536.594624641641	-651.207068739855
538.331176824947	-651.207068739855
540.067729008253	-651.207068739855
541.80428119156	-651.207068739855
543.540833374866	-649.470516556549
545.277385558172	-649.470516556549
547.013937741478	-649.470516556549
548.750489924785	-649.470516556549
550.487042108091	-649.470516556549
552.223594291397	-649.470516556549
553.960146474703	-649.470516556549
555.69669865801	-649.470516556549
557.433250841316	-649.470516556549
559.169803024622	-649.470516556549
560.906355207929	-649.470516556549
562.642907391235	-649.470516556549
564.379459574541	-647.733964373243
566.116011757847	-647.733964373243
567.852563941154	-647.733964373243
569.58911612446	-647.733964373243
571.325668307766	-647.733964373243
573.062220491073	-647.733964373243
574.798772674379	-647.733964373243
576.535324857685	-647.733964373243
578.271877040992	-647.733964373243
580.008429224298	-647.733964373243
581.744981407604	-647.733964373243
583.48153359091	-645.997412189936
585.218085774217	-645.997412189936
586.954637957523	-645.997412189936
588.691190140829	-645.997412189936
590.427742324135	-645.997412189936
592.164294507442	-645.997412189936
593.900846690748	-645.997412189936
595.637398874054	-645.997412189936
597.373951057361	-645.997412189936
599.110503240667	-645.997412189936
600.847055423973	-644.26086000663
602.583607607279	-644.26086000663
604.320159790586	-644.26086000663
606.056711973892	-644.26086000663
607.793264157198	-642.524307823324
609.529816340505	-642.524307823324
611.266368523811	-642.524307823324
613.002920707117	-642.524307823324
614.739472890423	-642.524307823324
616.47602507373	-642.524307823324
618.212577257036	-642.524307823324
619.949129440342	-640.787755640018
621.685681623649	-640.787755640018
623.422233806955	-640.787755640018
625.158785990261	-640.787755640018
626.895338173567	-640.787755640018
628.631890356874	-640.787755640018
630.36844254018	-639.051203456711
632.104994723486	-639.051203456711
633.841546906792	-639.051203456711
635.578099090099	-639.051203456711
637.314651273405	-639.051203456711
639.051203456711	-639.051203456711
640.787755640018	-639.051203456711
642.524307823324	-637.314651273405
644.26086000663	-637.314651273405
645.997412189936	-637.314651273405
647.733964373243	-637.314651273405
649.470516556549	-637.314651273405
651.207068739855	-637.314651273405
652.943620923162	-637.314651273405
654.680173106468	-637.314651273405
656.416725289774	-635.578099090099
658.15327747308	-635.578099090099
659.889829656387	-635.578099090099
661.626381839693	-635.578099090099
663.362934022999	-635.578099090099
665.099486206306	-635.578099090099
666.836038389612	-633.841546906792
668.572590572918	-633.841546906792
670.309142756224	-633.841546906792
672.045694939531	-633.841546906792
673.782247122837	-633.841546906792
675.518799306143	-632.104994723486
677.255351489449	-632.104994723486
678.991903672756	-632.104994723486
680.728455856062	-632.104994723486
682.465008039368	-632.104994723486
684.201560222675	-632.104994723486
685.938112405981	-630.36844254018
687.674664589287	-630.36844254018
689.411216772593	-630.36844254018
691.1477689559	-630.36844254018
692.884321139206	-628.631890356874
694.620873322512	-628.631890356874
696.357425505819	-628.631890356874
698.093977689125	-628.631890356874
699.830529872431	-628.631890356874
701.567082055737	-626.895338173567
703.303634239044	-626.895338173567
705.04018642235	-626.895338173567
706.776738605656	-626.895338173567
708.513290788963	-625.158785990261
710.249842972269	-625.158785990261
711.986395155575	-625.158785990261
713.722947338881	-625.158785990261
715.459499522188	-623.422233806955
717.196051705494	-623.422233806955
718.9326038888	-623.422233806955
720.669156072106	-623.422233806955
722.405708255413	-621.685681623649
724.142260438719	-621.685681623649
725.878812622025	-621.685681623649
727.615364805332	-621.685681623649
729.351916988638	-621.685681623649
731.088469171944	-619.949129440342
732.82502135525	-619.949129440342
734.561573538557	-619.949129440342
736.298125721863	-619.949129440342
738.034677905169	-619.949129440342
739.771230088476	-618.212577257036
741.507782271782	-618.212577257036
743.244334455088	-618.212577257036
744.980886638394	-616.47602507373
746.717438821701	-616.47602507373
748.453991005007	-616.47602507373
750.190543188313	-616.47602507373
751.92709537162	-614.739472890423
753.663647554926	-614.739472890423
755.400199738232	-614.739472890423
757.136751921538	-614.739472890423
758.873304104845	-613.002920707117
760.609856288151	-613.002920707117
762.346408471457	-613.002920707117
764.082960654763	-613.002920707117
765.81951283807	-611.266368523811
767.556065021376	-611.266368523811
769.292617204682	-611.266368523811
771.029169387989	-609.529816340505
772.765721571295	-609.529816340505
774.502273754601	-609.529816340505
776.238825937907	-609.529816340505
777.975378121214	-607.793264157198
779.71193030452	-607.793264157198
781.448482487826	-607.793264157198
783.185034671133	-606.056711973892
784.921586854439	-606.056711973892
786.658139037745	-606.056711973892
788.394691221051	-604.320159790586
790.131243404358	-604.320159790586
791.867795587664	-602.583607607279
793.60434777097	-602.583607607279
795.340899954277	-600.847055423973
797.077452137583	-600.847055423973
798.814004320889	-600.847055423973
800.550556504195	-599.110503240667
802.287108687502	-599.110503240667
804.023660870808	-599.110503240667
805.760213054114	-599.110503240667
807.496765237421	-597.373951057361
809.233317420727	-597.373951057361
810.969869604033	-595.637398874054
812.706421787339	-595.637398874054
814.442973970646	-593.900846690748
816.179526153952	-593.900846690748
817.916078337258	-593.900846690748
819.652630520564	-592.164294507442
821.389182703871	-592.164294507442
823.125734887177	-590.427742324135
824.862287070483	-590.427742324135
826.59883925379	-590.427742324135
828.335391437096	-588.691190140829
830.071943620402	-588.691190140829
831.808495803708	-586.954637957523
833.545047987015	-586.954637957523
835.281600170321	-586.954637957523
837.018152353627	-585.218085774217
838.754704536934	-585.218085774217
840.49125672024	-583.48153359091
842.227808903546	-583.48153359091
843.964361086852	-581.744981407604
845.700913270159	-581.744981407604
847.437465453465	-581.744981407604
849.174017636771	-580.008429224298
850.910569820078	-580.008429224298
852.647122003384	-578.271877040992
854.38367418669	-578.271877040992
856.120226369996	-576.535324857685
857.856778553303	-576.535324857685
859.593330736609	-574.798772674379
861.329882919915	-574.798772674379
863.066435103221	-573.062220491073
864.802987286528	-573.062220491073
866.539539469834	-571.325668307766
868.27609165314	-571.325668307766
870.012643836447	-569.58911612446
871.749196019753	-569.58911612446
873.485748203059	-567.852563941154
875.222300386365	-567.852563941154
876.958852569672	-567.852563941154
878.695404752978	-566.116011757847
880.431956936284	-566.116011757847
882.168509119591	-564.379459574541
883.905061302897	-564.379459574541
885.641613486203	-562.642907391235
887.378165669509	-562.642907391235
889.114717852816	-560.906355207929
890.851270036122	-560.906355207929
892.587822219428	-559.169803024622
894.324374402735	-559.169803024622
896.060926586041	-559.169803024622
897.797478769347	-557.433250841316
899.534030952653	-557.433250841316
901.27058313596	-555.69669865801
903.007135319266	-553.960146474703
904.743687502572	-553.960146474703
906.480239685878	-552.223594291397
908.216791869185	-552.223594291397
909.953344052491	-550.487042108091
911.689896235797	-548.750489924785
913.426448419104	-548.750489924785
915.16300060241	-547.013937741478
916.899552785716	-545.277385558172
918.636104969022	-545.277385558172
920.372657152329	-545.277385558172
922.109209335635	-545.277385558172
923.845761518941	-545.277385558172
925.582313702248	-543.540833374866
927.318865885554	-541.80428119156
929.05541806886	-541.80428119156
930.791970252166	-541.80428119156
932.528522435473	-540.067729008253
934.265074618779	-540.067729008253
936.001626802085	-540.067729008253
937.738178985392	-540.067729008253
939.474731168698	-540.067729008253
941.211283352004	-538.331176824947
942.94783553531	-538.331176824947
944.684387718617	-538.331176824947
946.420939901923	-538.331176824947
948.157492085229	-538.331176824947
949.894044268535	-536.594624641641
951.630596451842	-536.594624641641
953.367148635148	-536.594624641641
955.103700818454	-536.594624641641
956.840253001761	-536.594624641641
958.576805185067	-536.594624641641
960.313357368373	-534.858072458334
962.04990955168	-534.858072458334
963.786461734986	-534.858072458334
965.523013918292	-534.858072458334
967.259566101598	-534.858072458334
968.996118284905	-533.121520275028
970.732670468211	-533.121520275028
972.469222651517	-533.121520275028
974.205774834824	-533.121520275028
975.94232701813	-533.121520275028
977.678879201436	-533.121520275028
979.415431384742	-531.384968091722
981.151983568049	-531.384968091722
982.888535751355	-531.384968091722
984.625087934661	-531.384968091722
986.361640117967	-529.648415908416
988.098192301274	-529.648415908416
989.83474448458	-529.648415908416
991.571296667886	-529.648415908416
993.307848851192	-529.648415908416
995.044401034499	-527.911863725109
996.780953217805	-527.911863725109
998.517505401111	-527.911863725109
1000.25405758442	-527.911863725109
1001.99060976772	-526.175311541803
1003.72716195103	-526.175311541803
1005.46371413434	-526.175311541803
1007.20026631764	-526.175311541803
1008.93681850095	-524.438759358497
1010.67337068426	-524.438759358497
1012.40992286756	-524.438759358497
1014.14647505087	-522.70220717519
1015.88302723417	-522.70220717519
1017.61957941748	-522.70220717519
1019.35613160079	-520.965654991884
1021.09268378409	-520.965654991884
1022.8292359674	-520.965654991884
1024.56578815071	-519.229102808578
1026.30234033401	-519.229102808578
1028.03889251732	-519.229102808578
1029.77544470062	-517.492550625272
1031.51199688393	-517.492550625272
1033.24854906724	-517.492550625272
1034.98510125054	-515.755998441965
1036.72165343385	-515.755998441965
1038.45820561716	-515.755998441965
1040.19475780046	-515.755998441965
1041.93130998377	-514.019446258659
1043.66786216707	-514.019446258659
1045.40441435038	-514.019446258659
1047.14096653369	-514.019446258659
1048.87751871699	-512.282894075353
1050.6140709003	-512.282894075353
1052.35062308361	-510.546341892047
1054.08717526691	-510.546341892047
1055.82372745022	-510.546341892047
1057.56027963352	-510.546341892047
1059.29683181683	-508.80978970874
1061.03338400014	-508.80978970874
1062.76993618344	-507.073237525434
1064.50648836675	-507.073237525434
1066.24304055006	-507.073237525434
1067.97959273336	-507.073237525434
1069.71614491667	-505.336685342128
1071.45269709998	-505.336685342128
1073.18924928328	-503.600133158821
1074.92580146659	-503.600133158821
1076.66235364989	-501.863580975515
1078.3989058332	-501.863580975515
1080.13545801651	-500.127028792209
1081.87201019981	-500.127028792209
1083.60856238312	-500.127028792209
1085.34511456643	-498.390476608903
1087.08166674973	-498.390476608903
1088.81821893304	-496.653924425596
1090.55477111634	-496.653924425596
1092.29132329965	-496.653924425596
1094.02787548296	-494.91737224229
1095.76442766626	-494.91737224229
1097.50097984957	-494.91737224229
1099.23753203288	-493.180820058984
1100.97408421618	-493.180820058984
1102.71063639949	-491.444267875677
1104.44718858279	-491.444267875677
1106.1837407661	-491.444267875677
1107.92029294941	-489.707715692371
1109.65684513271	-489.707715692371
1111.39339731602	-489.707715692371
1113.12994949933	-489.707715692371
1114.86650168263	-487.971163509065
1116.60305386594	-487.971163509065
1118.33960604924	-487.971163509065
1120.07615823255	-486.234611325759
1121.81271041586	-486.234611325759
1123.54926259916	-486.234611325759
1125.28581478247	-486.234611325759
1127.02236696578	-484.498059142452
1128.75891914908	-484.498059142452
1130.49547133239	-484.498059142452
1132.23202351569	-482.761506959146
1133.968575699	-482.761506959146
1135.70512788231	-481.02495477584
1137.44168006561	-481.02495477584
1139.17823224892	-481.02495477584
1140.91478443223	-479.288402592533
1142.65133661553	-479.288402592533
1144.38788879884	-477.551850409227
1146.12444098215	-477.551850409227
1147.86099316545	-475.815298225921
1149.59754534876	-475.815298225921
1151.33409753206	-474.078746042615
1153.07064971537	-472.342193859308
1154.80720189868	-472.342193859308
1156.54375408198	-472.342193859308
1158.28030626529	-470.605641676002
1160.0168584486	-470.605641676002
1161.7534106319	-468.869089492696
1163.48996281521	-468.869089492696
1165.22651499851	-467.132537309389
1166.96306718182	-467.132537309389
1168.69961936513	-467.132537309389
1170.43617154843	-465.395985126083
1172.17272373174	-465.395985126083
1173.90927591505	-465.395985126083
1175.64582809835	-463.659432942777
1177.38238028166	-463.659432942777
1179.11893246496	-461.922880759471
1180.85548464827	-461.922880759471
1182.59203683158	-460.186328576164
1184.32858901488	-460.186328576164
1186.06514119819	-460.186328576164
1187.8016933815	-458.449776392858
1189.5382455648	-458.449776392858
1191.27479774811	-456.713224209552
1193.01134993141	-456.713224209552
1194.74790211472	-456.713224209552
1196.48445429803	-454.976672026246
1198.22100648133	-454.976672026246
1199.95755866464	-453.240119842939
1201.69411084795	-453.240119842939
1203.43066303125	-451.503567659633
1205.16721521456	-451.503567659633
1206.90376739787	-449.767015476327
1208.64031958117	-449.767015476327
1210.37687176448	-449.767015476327
1212.11342394778	-448.03046329302
1213.84997613109	-448.03046329302
1215.5865283144	-446.293911109714
1217.3230804977	-446.293911109714
1219.05963268101	-444.557358926408
1220.79618486432	-444.557358926408
1222.53273704762	-442.820806743102
1224.26928923093	-442.820806743102
1226.00584141423	-441.084254559795
1227.74239359754	-439.347702376489
1229.47894578085	-439.347702376489
1231.21549796415	-437.611150193183
1232.95205014746	-437.611150193183
1234.68860233077	-435.874598009876
1236.42515451407	-435.874598009876
1238.16170669738	-435.874598009876
1239.89825888068	-434.13804582657
1241.63481106399	-432.401493643264
1243.3713632473	-432.401493643264
1245.1079154306	-432.401493643264
1246.84446761391	-430.664941459958
1248.58101979722	-430.664941459958
1250.31757198052	-428.928389276651
1252.05412416383	-428.928389276651
1253.79067634713	-427.191837093345
1255.52722853044	-425.455284910039
1257.26378071375	-423.718732726732
1259.00033289705	-423.718732726732
1260.73688508036	-421.982180543426
1262.47343726367	-421.982180543426
1264.20998944697	-420.24562836012
1265.94654163028	-420.24562836012
1267.68309381358	-420.24562836012
1269.41964599689	-418.509076176814
1271.1561981802	-418.509076176814
1272.8927503635	-416.772523993507
1274.62930254681	-415.035971810201
1276.36585473012	-415.035971810201
1278.10240691342	-415.035971810201
1279.83895909673	-413.299419626895
1281.57551128004	-411.562867443589
1283.31206346334	-411.562867443589
1285.04861564665	-411.562867443589
1286.78516782995	-409.826315260282
1288.52172001326	-408.089763076976
1290.25827219657	-408.089763076976
1291.99482437987	-406.35321089367
1293.73137656318	-404.616658710363
1295.46792874649	-404.616658710363
1297.20448092979	-402.880106527057
1298.9410331131	-402.880106527057
1300.6775852964	-401.143554343751
1302.41413747971	-401.143554343751
1304.15068966302	-399.407002160445
1305.88724184632	-399.407002160445
1307.62379402963	-397.670449977138
1309.36034621294	-397.670449977138
1311.09689839624	-395.933897793832
1312.83345057955	-395.933897793832
1314.57000276285	-394.197345610526
1316.30655494616	-394.197345610526
1318.04310712947	-392.460793427219
1319.77965931277	-390.724241243913
1321.51621149608	-390.724241243913
1323.25276367939	-390.724241243913
1324.98931586269	-388.987689060607
1326.725868046	-387.251136877301
1328.4624202293	-387.251136877301
1330.19897241261	-385.514584693994
1331.93552459592	-383.778032510688
1333.67207677922	-383.778032510688
1335.40862896253	-382.041480327382
1337.14518114584	-382.041480327382
1338.88173332914	-380.304928144075
1340.61828551245	-378.568375960769
1342.35483769575	-378.568375960769
1344.09138987906	-376.831823777463
1345.82794206237	-375.095271594157
1347.56449424567	-373.35871941085
1349.30104642898	-373.35871941085
1351.03759861229	-371.622167227544
1352.77415079559	-369.885615044238
1354.5107029789	-369.885615044238
1356.24725516221	-368.149062860932
1357.98380734551	-366.412510677625
1359.72035952882	-364.675958494319
1361.45691171212	-364.675958494319
1363.19346389543	-362.939406311013
1364.93001607874	-361.202854127706
1366.66656826204	-359.4663019444
1368.40312044535	-357.729749761094
1370.13967262866	-357.729749761094
1371.87622481196	-355.993197577788
1373.61277699527	-354.256645394481
1375.34932917857	-352.520093211175
1377.08588136188	-352.520093211175
1378.82243354519	-350.783541027869
1380.55898572849	-349.046988844562
1382.2955379118	-347.310436661256
1384.03209009511	-347.310436661256
1385.76864227841	-345.57388447795
1387.50519446172	-343.837332294644
1389.24174664502	-343.837332294644
1390.97829882833	-342.100780111337
1392.71485101164	-342.100780111337
1394.45140319494	-340.364227928031
1396.18795537825	-338.627675744725
1397.92450756156	-336.891123561418
1399.66105974486	-336.891123561418
1401.39761192817	-335.154571378112
1403.13416411147	-333.418019194806
1404.87071629478	-331.6814670115
1406.60726847809	-331.6814670115
1408.34382066139	-329.944914828193
1410.0803728447	-329.944914828193
1411.81692502801	-328.208362644887
1413.55347721131	-326.471810461581
1415.29002939462	-324.735258278275
1417.02658157793	-322.998706094968
1418.76313376123	-322.998706094968
1420.49968594454	-321.262153911662
1422.23623812784	-319.525601728356
1423.97279031115	-317.789049545049
1425.70934249446	-316.052497361743
1427.44589467776	-314.315945178437
1429.18244686107	-314.315945178437
1430.91899904438	-312.579392995131
1430.91899904438	-310.842840811824
1432.65555122768	-309.106288628518
1434.39210341099	-309.106288628518
1436.12865559429	-307.369736445212
1437.8652077776	-305.633184261905
1439.60175996091	-303.896632078599
1441.33831214421	-302.160079895293
1441.33831214421	-300.423527711987
1443.07486432752	-298.68697552868
1444.81141651083	-296.950423345374
1446.54796869413	-295.213871162068
1448.28452087744	-295.213871162068
1450.02107306074	-293.477318978761
1451.75762524405	-291.740766795455
1453.49417742736	-290.004214612149
1455.23072961066	-290.004214612149
1456.96728179397	-288.267662428843
1458.70383397728	-286.531110245536
1460.44038616058	-284.79455806223
1462.17693834389	-283.058005878924
1463.91349052719	-281.321453695617
1465.6500427105	-281.321453695617
1467.38659489381	-279.584901512311
1467.38659489381	-277.848349329005
1469.12314707711	-276.111797145699
1470.85969926042	-276.111797145699
1472.59625144373	-274.375244962392
1474.33280362703	-272.638692779086
1476.06935581034	-270.90214059578
1477.80590799364	-269.165588412473
1479.54246017695	-269.165588412473
1481.27901236026	-267.429036229167
1483.01556454356	-265.692484045861
1484.75211672687	-263.955931862555
1486.48866891018	-262.219379679248
1488.22522109348	-260.482827495942
1489.96177327679	-258.746275312636
1491.6983254601	-257.00972312933
1493.4348776434	-255.273170946023
1495.17142982671	-253.536618762717
1496.90798201001	-253.536618762717
1498.64453419332	-251.800066579411
1500.38108637663	-250.063514396104
1500.38108637663	-248.326962212798
1502.11763855993	-246.590410029492
1503.85419074324	-246.590410029492
1505.59074292655	-244.853857846186
1505.59074292655	-243.117305662879
1507.32729510985	-241.380753479573
1509.06384729316	-241.380753479573
1510.80039947646	-239.644201296267
1512.53695165977	-237.90764911296
1512.53695165977	-236.171096929654
1514.27350384308	-234.434544746348
1516.01005602638	-232.697992563042
1517.74660820969	-230.961440379735
1519.483160393	-229.224888196429
1521.2197125763	-227.488336013123
1522.95626475961	-227.488336013123
1524.69281694291	-225.751783829816
1526.42936912622	-224.01523164651
1528.16592130953	-222.278679463204
1529.90247349283	-220.542127279898
1531.63902567614	-218.805575096591
1533.37557785945	-217.069022913285
1535.11213004275	-217.069022913285
1536.84868222606	-215.332470729979
1538.58523440936	-213.595918546673
1540.32178659267	-211.859366363366
1542.05833877598	-210.12281418006
1543.79489095928	-208.386261996754
1545.53144314259	-206.649709813447
1547.2679953259	-204.913157630141
1547.2679953259	-203.176605446835
1549.0045475092	-201.440053263529
1550.74109969251	-201.440053263529
1552.47765187581	-199.703501080222
1554.21420405912	-197.966948896916
1555.95075624243	-196.23039671361
1557.68730842573	-194.493844530303
1559.42386060904	-192.757292346997
1561.16041279235	-191.020740163691
1562.89696497565	-189.284187980385
1564.63351715896	-187.547635797078
1566.37006934227	-185.811083613772
1568.10662152557	-184.074531430466
1569.84317370888	-182.337979247159
1571.57972589218	-180.601427063853
1573.31627807549	-178.864874880547
1575.0528302588	-177.128322697241
1575.0528302588	-175.391770513934
1576.7893824421	-173.655218330628
1578.52593462541	-171.918666147322
1580.26248680872	-170.182113964016
1581.99903899202	-168.445561780709
1583.73559117533	-166.709009597403
1585.47214335863	-164.972457414097
1587.20869554194	-163.23590523079
1588.94524772525	-161.499353047484
1588.94524772525	-159.762800864178
1590.68179990855	-158.026248680872
1592.41835209186	-156.289696497565
1594.15490427517	-154.553144314259
1595.89145645847	-152.816592130953
1597.62800864178	-151.080039947646
1599.36456082508	-151.080039947646
1601.10111300839	-149.34348776434
1602.8376651917	-147.606935581034
1604.574217375	-145.870383397728
1606.31076955831	-144.133831214421
1608.04732174162	-142.397279031115
1609.78387392492	-140.660726847809
1609.78387392492	-138.924174664502
1611.52042610823	-137.187622481196
1613.25697829153	-135.45107029789
1613.25697829153	-133.714518114584
1614.99353047484	-131.977965931277
1616.73008265815	-130.241413747971
1618.46663484145	-128.504861564665
1620.20318702476	-126.768309381358
1621.93973920807	-125.031757198052
1623.67629139137	-123.295205014746
1625.41284357468	-121.55865283144
1625.41284357468	-119.822100648133
1627.14939575799	-118.085548464827
1628.88594794129	-118.085548464827
1630.6225001246	-116.348996281521
1632.3590523079	-114.612444098215
1634.09560449121	-112.875891914908
1634.09560449121	-111.139339731602
1635.83215667452	-109.402787548296
1637.56870885782	-107.666235364989
1637.56870885782	-105.929683181683
1639.30526104113	-104.193130998377
1639.30526104113	-102.456578815071
1641.04181322444	-100.720026631764
1642.77836540774	-98.983474448458
1644.51491759105	-97.2469222651517
1644.51491759105	-95.5103700818454
1646.25146977435	-93.7738178985391
1646.25146977435	-92.0372657152329
1647.98802195766	-90.3007135319266
1649.72457414097	-88.5641613486203
1649.72457414097	-86.827609165314
1651.46112632427	-85.0910569820078
1651.46112632427	-83.3545047987015
1653.19767850758	-81.6179526153952
1653.19767850758	-79.8814004320889
1654.93423069089	-78.1448482487826
1656.67078287419	-76.4082960654763
1656.67078287419	-74.6717438821701
1658.4073350575	-72.9351916988638
1660.1438872408	-71.1986395155575
1660.1438872408	-69.4620873322512
1661.88043942411	-67.7255351489449
1663.61699160742	-65.9889829656387
1663.61699160742	-64.2524307823324
1665.35354379072	-62.5158785990261
1667.09009597403	-60.7793264157198
1667.09009597403	-59.0427742324135
1668.82664815734	-57.3062220491073
1668.82664815734	-55.569669865801
1670.56320034064	-53.8331176824947
1672.29975252395	-52.0965654991884
1672.29975252395	-50.3600133158821
1674.03630470725	-48.6234611325759
1674.03630470725	-46.8869089492696
1675.77285689056	-45.1503567659633
1675.77285689056	-43.413804582657
1677.50940907387	-41.6772523993507
1677.50940907387	-39.9407002160445
1679.24596125717	-38.2041480327382
1679.24596125717	-36.4675958494319
1680.98251344048	-34.7310436661256
1680.98251344048	-32.9944914828193
1682.71906562379	-31.2579392995131
1682.71906562379	-29.5213871162068
1682.71906562379	-27.7848349329005
1682.71906562379	-26.0482827495942
1682.71906562379	-24.3117305662879
1684.45561780709	-22.5751783829816
1684.45561780709	-20.8386261996754
1684.45561780709	-19.1020740163691
1684.45561780709	-17.3655218330628
1684.45561780709	-15.6289696497565
1684.45561780709	-13.8924174664502
1684.45561780709	-12.155865283144
1684.45561780709	-10.4193130998377
1684.45561780709	-8.6827609165314
1686.1921699904	-6.94620873322512
1686.1921699904	-5.20965654991884
1686.1921699904	-3.47310436661256
1686.1921699904	-1.73655218330628
1686.1921699904	0
1686.1921699904	1.73655218330628
1686.1921699904	3.47310436661256
1687.9287221737	5.20965654991884
1687.9287221737	6.94620873322512
1687.9287221737	8.6827609165314
1686.1921699904	10.4193130998377
1686.1921699904	12.155865283144
1686.1921699904	13.8924174664502
1686.1921699904	15.6289696497565
1686.1921699904	17.3655218330628
1686.1921699904	19.1020740163691
1686.1921699904	20.8386261996754
1686.1921699904	22.5751783829816
1686.1921699904	24.3117305662879
1686.1921699904	26.0482827495942
1686.1921699904	27.7848349329005
1686.1921699904	29.5213871162068
1686.1921699904	31.2579392995131
1686.1921699904	32.9944914828193
1686.1921699904	34.7310436661256
1686.1921699904	36.4675958494319
1686.1921699904	38.2041480327382
1686.1921699904	39.9407002160445
1686.1921699904	41.6772523993507
1686.1921699904	43.413804582657
1686.1921699904	45.1503567659633
1686.1921699904	46.8869089492696
1686.1921699904	48.6234611325759
1686.1921699904	50.3600133158821
1686.1921699904	52.0965654991884
1687.9287221737	53.8331176824947
1687.9287221737	55.569669865801
1687.9287221737	57.3062220491073
1687.9287221737	59.0427742324135
1687.9287221737	60.7793264157198
1687.9287221737	62.5158785990261
1687.9287221737	64.2524307823324
1687.9287221737	65.9889829656387
1687.9287221737	67.7255351489449
1687.9287221737	69.4620873322512
1686.1921699904	71.1986395155575
1686.1921699904	72.9351916988638
1686.1921699904	74.6717438821701
1686.1921699904	76.4082960654763
1686.1921699904	78.1448482487826
1686.1921699904	79.8814004320889
1684.45561780709	81.6179526153952
1684.45561780709	83.3545047987015
1684.45561780709	85.0910569820078
1684.45561780709	86.827609165314
1682.71906562379	88.5641613486203
1682.71906562379	90.3007135319266
1682.71906562379	92.0372657152329
1680.98251344048	93.7738178985391
1680.98251344048	95.5103700818454
1679.24596125717	97.2469222651517
1679.24596125717	98.983474448458
1679.24596125717	100.720026631764
1677.50940907387	102.456578815071
1677.50940907387	104.193130998377
1675.77285689056	105.929683181683
1675.77285689056	107.666235364989
1675.77285689056	109.402787548296
1674.03630470725	111.139339731602
1674.03630470725	112.875891914908
1674.03630470725	114.612444098215
1672.29975252395	116.348996281521
1670.56320034064	118.085548464827
1670.56320034064	119.822100648133
1670.56320034064	121.55865283144
1668.82664815734	123.295205014746
1668.82664815734	125.031757198052
1668.82664815734	126.768309381358
1668.82664815734	128.504861564665
1667.09009597403	130.241413747971
1667.09009597403	131.977965931277
1665.35354379072	133.714518114584
1665.35354379072	135.45107029789
1663.61699160742	137.187622481196
1663.61699160742	138.924174664502
1661.88043942411	140.660726847809
1660.1438872408	142.397279031115
1658.4073350575	144.133831214421
1656.67078287419	145.870383397728
1654.93423069089	147.606935581034
1653.19767850758	149.34348776434
1651.46112632427	151.080039947646
1649.72457414097	152.816592130953
1649.72457414097	154.553144314259
1647.98802195766	156.289696497565
1646.25146977435	158.026248680872
1646.25146977435	159.762800864178
1644.51491759105	161.499353047484
1642.77836540774	163.23590523079
1641.04181322444	164.972457414097
1639.30526104113	166.709009597403
1637.56870885782	168.445561780709
1635.83215667452	170.182113964016
1634.09560449121	171.918666147322
1632.3590523079	173.655218330628
1630.6225001246	175.391770513934
1628.88594794129	177.128322697241
1627.14939575799	178.864874880547
1625.41284357468	178.864874880547
1623.67629139137	180.601427063853
1623.67629139137	182.337979247159
1621.93973920807	184.074531430466
1620.20318702476	185.811083613772
1618.46663484145	187.547635797078
1616.73008265815	189.284187980385
1614.99353047484	191.020740163691
1613.25697829153	192.757292346997
1611.52042610823	194.493844530303
1609.78387392492	196.23039671361
1608.04732174162	197.966948896916
1606.31076955831	199.703501080222
1604.574217375	201.440053263529
1602.8376651917	201.440053263529
1601.10111300839	203.176605446835
1599.36456082508	203.176605446835
1597.62800864178	204.913157630141
1595.89145645847	206.649709813447
1594.15490427517	206.649709813447
1592.41835209186	208.386261996754
1590.68179990855	210.12281418006
1588.94524772525	211.859366363366
1587.20869554194	211.859366363366
1585.47214335863	213.595918546673
1583.73559117533	215.332470729979
1581.99903899202	215.332470729979
1580.26248680872	217.069022913285
1578.52593462541	217.069022913285
1576.7893824421	218.805575096591
1576.7893824421	220.542127279898
1575.0528302588	222.278679463204
1573.31627807549	224.01523164651
1571.57972589218	224.01523164651
1569.84317370888	225.751783829816
1568.10662152557	227.488336013123
1566.37006934227	229.224888196429
1564.63351715896	229.224888196429
1562.89696497565	230.961440379735
1561.16041279235	232.697992563042
1559.42386060904	232.697992563042
1557.68730842573	234.434544746348
1555.95075624243	236.171096929654
1554.21420405912	236.171096929654
1552.47765187581	237.90764911296
1550.74109969251	239.644201296267
1549.0045475092	241.380753479573
1547.2679953259	243.117305662879
1545.53144314259	243.117305662879
1543.79489095928	244.853857846186
1542.05833877598	244.853857846186
1540.32178659267	246.590410029492
1538.58523440936	248.326962212798
1536.84868222606	248.326962212798
1535.11213004275	250.063514396104
1533.37557785945	250.063514396104
1531.63902567614	251.800066579411
1529.90247349283	253.536618762717
1528.16592130953	253.536618762717
1526.42936912622	255.273170946023
1524.69281694291	255.273170946023
1522.95626475961	257.00972312933
1521.2197125763	258.746275312636
1519.483160393	260.482827495942
1517.74660820969	262.219379679248
1516.01005602638	263.955931862555
1514.27350384308	265.692484045861
1512.53695165977	267.429036229167
1510.80039947646	269.165588412473
1509.06384729316	270.90214059578
1507.32729510985	270.90214059578
1505.59074292655	272.638692779086
1503.85419074324	274.375244962392
1502.11763855993	274.375244962392
1500.38108637663	276.111797145699
1498.64453419332	277.848349329005
1496.90798201001	277.848349329005
1495.17142982671	279.584901512311
1493.4348776434	279.584901512311
1491.6983254601	281.321453695617
1489.96177327679	281.321453695617
1488.22522109348	283.058005878924
1486.48866891018	283.058005878924
1484.75211672687	283.058005878924
1483.01556454356	284.79455806223
1481.27901236026	284.79455806223
1479.54246017695	286.531110245536
1477.80590799364	286.531110245536
1476.06935581034	288.267662428843
1474.33280362703	288.267662428843
1472.59625144373	290.004214612149
1470.85969926042	291.740766795455
1469.12314707711	291.740766795455
1467.38659489381	293.477318978761
1465.6500427105	293.477318978761
1463.91349052719	295.213871162068
1462.17693834389	295.213871162068
1460.44038616058	296.950423345374
1458.70383397728	296.950423345374
1456.96728179397	296.950423345374
1455.23072961066	298.68697552868
1453.49417742736	300.423527711987
1451.75762524405	300.423527711987
1450.02107306074	302.160079895293
1448.28452087744	303.896632078599
1446.54796869413	303.896632078599
1444.81141651083	305.633184261905
1443.07486432752	307.369736445212
1441.33831214421	307.369736445212
1439.60175996091	309.106288628518
1437.8652077776	310.842840811824
1436.12865559429	310.842840811824
1434.39210341099	312.579392995131
1432.65555122768	312.579392995131
1430.91899904438	312.579392995131
1429.18244686107	314.315945178437
1427.44589467776	314.315945178437
1425.70934249446	314.315945178437
1423.97279031115	316.052497361743
1422.23623812784	316.052497361743
1420.49968594454	316.052497361743
1418.76313376123	316.052497361743
1417.02658157793	317.789049545049
1415.29002939462	317.789049545049
1413.55347721131	319.525601728356
1411.81692502801	319.525601728356
1410.0803728447	319.525601728356
1408.34382066139	321.262153911662
1406.60726847809	321.262153911662
1404.87071629478	321.262153911662
1403.13416411147	321.262153911662
1401.39761192817	322.998706094968
1399.66105974486	322.998706094968
1397.92450756156	322.998706094968
1396.18795537825	322.998706094968
1394.45140319494	322.998706094968
1392.71485101164	322.998706094968
1390.97829882833	322.998706094968
1389.24174664502	324.735258278275
1387.50519446172	324.735258278275
1385.76864227841	324.735258278275
1384.03209009511	324.735258278275
1382.2955379118	324.735258278275
1380.55898572849	326.471810461581
1378.82243354519	326.471810461581
1377.08588136188	326.471810461581
1375.34932917857	328.208362644887
1373.61277699527	328.208362644887
1371.87622481196	328.208362644887
1370.13967262866	328.208362644887
1368.40312044535	329.944914828193
1366.66656826204	329.944914828193
1364.93001607874	329.944914828193
1363.19346389543	331.6814670115
1361.45691171212	331.6814670115
1359.72035952882	331.6814670115
1357.98380734551	333.418019194806
1356.24725516221	333.418019194806
1354.5107029789	333.418019194806
1352.77415079559	335.154571378112
1351.03759861229	335.154571378112
1349.30104642898	335.154571378112
1347.56449424567	335.154571378112
1345.82794206237	335.154571378112
1344.09138987906	336.891123561418
1342.35483769575	336.891123561418
1340.61828551245	336.891123561418
1338.88173332914	336.891123561418
1337.14518114584	336.891123561418
1335.40862896253	338.627675744725
1333.67207677922	338.627675744725
1331.93552459592	338.627675744725
1330.19897241261	338.627675744725
1328.4624202293	340.364227928031
1326.725868046	340.364227928031
1324.98931586269	340.364227928031
1323.25276367939	340.364227928031
1321.51621149608	340.364227928031
1319.77965931277	340.364227928031
1318.04310712947	340.364227928031
1316.30655494616	340.364227928031
1314.57000276285	340.364227928031
1312.83345057955	340.364227928031
1311.09689839624	340.364227928031
1309.36034621294	340.364227928031
1307.62379402963	340.364227928031
1305.88724184632	340.364227928031
1304.15068966302	342.100780111337
1302.41413747971	342.100780111337
1300.6775852964	342.100780111337
1298.9410331131	342.100780111337
1297.20448092979	342.100780111337
1295.46792874649	342.100780111337
1293.73137656318	342.100780111337
1291.99482437987	342.100780111337
1290.25827219657	342.100780111337
1288.52172001326	342.100780111337
1286.78516782995	343.837332294644
1285.04861564665	343.837332294644
1283.31206346334	343.837332294644
1281.57551128004	343.837332294644
1279.83895909673	343.837332294644
1278.10240691342	343.837332294644
1276.36585473012	343.837332294644
1274.62930254681	343.837332294644
1272.8927503635	343.837332294644
1271.1561981802	343.837332294644
1269.41964599689	343.837332294644
1267.68309381358	343.837332294644
1265.94654163028	343.837332294644
1264.20998944697	343.837332294644
1262.47343726367	343.837332294644
1260.73688508036	343.837332294644
1259.00033289705	343.837332294644
1257.26378071375	343.837332294644
1255.52722853044	343.837332294644
1253.79067634713	343.837332294644
1252.05412416383	343.837332294644
1250.31757198052	343.837332294644
1248.58101979722	343.837332294644
1246.84446761391	343.837332294644
1245.1079154306	343.837332294644
1243.3713632473	343.837332294644
1241.63481106399	343.837332294644
1239.89825888068	343.837332294644
1238.16170669738	343.837332294644
1236.42515451407	343.837332294644
1234.68860233077	343.837332294644
1232.95205014746	345.57388447795
1231.21549796415	345.57388447795
1229.47894578085	345.57388447795
1227.74239359754	345.57388447795
1226.00584141423	347.310436661256
1224.26928923093	347.310436661256
1222.53273704762	347.310436661256
1220.79618486432	347.310436661256
1219.05963268101	347.310436661256
1217.3230804977	347.310436661256
1215.5865283144	347.310436661256
1213.84997613109	347.310436661256
1212.11342394778	349.046988844562
1210.37687176448	349.046988844562
1208.64031958117	349.046988844562
1206.90376739787	349.046988844562
1205.16721521456	349.046988844562
1203.43066303125	349.046988844562
1201.69411084795	349.046988844562
1199.95755866464	349.046988844562
1198.22100648133	349.046988844562
1196.48445429803	349.046988844562
1194.74790211472	349.046988844562
1193.01134993141	349.046988844562
1191.27479774811	349.046988844562
1189.5382455648	349.046988844562
1187.8016933815	349.046988844562
1186.06514119819	349.046988844562
1184.32858901488	349.046988844562
1182.59203683158	349.046988844562
1180.85548464827	349.046988844562
1179.11893246496	349.046988844562
1177.38238028166	349.046988844562
1175.64582809835	349.046988844562
1173.90927591505	349.046988844562
1172.17272373174	349.046988844562
1170.43617154843	349.046988844562
1168.69961936513	349.046988844562
1166.96306718182	349.046988844562
1165.22651499851	349.046988844562
1163.48996281521	349.046988844562
1161.7534106319	349.046988844562
1160.0168584486	349.046988844562
1158.28030626529	349.046988844562
1156.54375408198	349.046988844562
1154.80720189868	349.046988844562
1153.07064971537	349.046988844562
1151.33409753206	349.046988844562
1149.59754534876	349.046988844562
1147.86099316545	349.046988844562
1146.12444098215	349.046988844562
1144.38788879884	347.310436661256
1142.65133661553	347.310436661256
1140.91478443223	347.310436661256
1139.17823224892	347.310436661256
1137.44168006561	347.310436661256
1135.70512788231	347.310436661256
1133.968575699	347.310436661256
1132.23202351569	347.310436661256
1130.49547133239	347.310436661256
1128.75891914908	345.57388447795
1127.02236696578	345.57388447795
1125.28581478247	345.57388447795
1123.54926259916	345.57388447795
1121.81271041586	345.57388447795
1120.07615823255	345.57388447795
1118.33960604924	345.57388447795
1116.60305386594	345.57388447795
1114.86650168263	345.57388447795
1113.12994949933	345.57388447795
1111.39339731602	345.57388447795
1109.65684513271	345.57388447795
1107.92029294941	345.57388447795
1106.1837407661	345.57388447795
1104.44718858279	345.57388447795
1102.71063639949	345.57388447795
1100.97408421618	345.57388447795
1099.23753203288	345.57388447795
1097.50097984957	345.57388447795
1095.76442766626	345.57388447795
1094.02787548296	345.57388447795
1092.29132329965	345.57388447795
1090.55477111634	345.57388447795
1088.81821893304	345.57388447795
1087.08166674973	345.57388447795
1085.34511456643	345.57388447795
1083.60856238312	345.57388447795
1081.87201019981	345.57388447795
1080.13545801651	343.837332294644
1078.3989058332	343.837332294644
1076.66235364989	343.837332294644
1074.92580146659	343.837332294644
1073.18924928328	343.837332294644
1071.45269709998	343.837332294644
1069.71614491667	343.837332294644
1067.97959273336	343.837332294644
1066.24304055006	342.100780111337
1064.50648836675	342.100780111337
1062.76993618344	342.100780111337
1061.03338400014	342.100780111337
1059.29683181683	342.100780111337
1057.56027963352	342.100780111337
1055.82372745022	342.100780111337
1054.08717526691	342.100780111337
1052.35062308361	342.100780111337
1050.6140709003	340.364227928031
1048.87751871699	340.364227928031
1047.14096653369	340.364227928031
1045.40441435038	340.364227928031
1043.66786216707	340.364227928031
1041.93130998377	340.364227928031
1040.19475780046	340.364227928031
1038.45820561716	340.364227928031
1036.72165343385	340.364227928031
1034.98510125054	338.627675744725
1033.24854906724	338.627675744725
1031.51199688393	338.627675744725
1029.77544470062	336.891123561418
1028.03889251732	336.891123561418
1026.30234033401	336.891123561418
1024.56578815071	336.891123561418
1022.8292359674	336.891123561418
1021.09268378409	336.891123561418
1019.35613160079	336.891123561418
1017.61957941748	336.891123561418
1015.88302723417	335.154571378112
1014.14647505087	335.154571378112
1012.40992286756	335.154571378112
1010.67337068426	335.154571378112
1008.93681850095	335.154571378112
1007.20026631764	335.154571378112
1005.46371413434	335.154571378112
1003.72716195103	333.418019194806
1001.99060976772	333.418019194806
1000.25405758442	333.418019194806
998.517505401111	333.418019194806
996.780953217805	331.6814670115
995.044401034499	331.6814670115
993.307848851192	331.6814670115
991.571296667886	331.6814670115
989.83474448458	331.6814670115
988.098192301274	329.944914828193
986.361640117967	329.944914828193
984.625087934661	329.944914828193
982.888535751355	329.944914828193
981.151983568049	329.944914828193
979.415431384742	329.944914828193
977.678879201436	329.944914828193
975.94232701813	328.208362644887
974.205774834824	328.208362644887
972.469222651517	328.208362644887
970.732670468211	328.208362644887
968.996118284905	328.208362644887
967.259566101598	326.471810461581
965.523013918292	326.471810461581
963.786461734986	326.471810461581
962.04990955168	326.471810461581
960.313357368373	326.471810461581
958.576805185067	326.471810461581
956.840253001761	326.471810461581
955.103700818454	326.471810461581
953.367148635148	326.471810461581
951.630596451842	326.471810461581
949.894044268535	326.471810461581
948.157492085229	326.471810461581
946.420939901923	324.735258278275
944.684387718617	324.735258278275
942.94783553531	324.735258278275
941.211283352004	324.735258278275
939.474731168698	324.735258278275
937.738178985392	322.998706094968
936.001626802085	322.998706094968
934.265074618779	322.998706094968
932.528522435473	322.998706094968
930.791970252166	322.998706094968
929.05541806886	321.262153911662
927.318865885554	321.262153911662
925.582313702248	321.262153911662
923.845761518941	321.262153911662
922.109209335635	321.262153911662
920.372657152329	321.262153911662
918.636104969022	321.262153911662
916.899552785716	321.262153911662
915.16300060241	321.262153911662
913.426448419104	321.262153911662
911.689896235797	321.262153911662
909.953344052491	319.525601728356
908.216791869185	319.525601728356
906.480239685878	319.525601728356
904.743687502572	319.525601728356
903.007135319266	319.525601728356
901.27058313596	319.525601728356
899.534030952653	319.525601728356
897.797478769347	319.525601728356
896.060926586041	319.525601728356
894.324374402735	317.789049545049
892.587822219428	317.789049545049
890.851270036122	317.789049545049
889.114717852816	317.789049545049
887.378165669509	316.052497361743
885.641613486203	316.052497361743
883.905061302897	316.052497361743
882.168509119591	316.052497361743
880.431956936284	316.052497361743
878.695404752978	316.052497361743
876.958852569672	316.052497361743
875.222300386365	316.052497361743
873.485748203059	314.315945178437
871.749196019753	314.315945178437
870.012643836447	314.315945178437
868.27609165314	314.315945178437
866.539539469834	314.315945178437
864.802987286528	312.579392995131
863.066435103221	312.579392995131
861.329882919915	312.579392995131
859.593330736609	312.579392995131
857.856778553303	312.579392995131
856.120226369996	312.579392995131
854.38367418669	312.579392995131
852.647122003384	310.842840811824
850.910569820078	310.842840811824
849.174017636771	310.842840811824
847.437465453465	310.842840811824
845.700913270159	310.842840811824
843.964361086852	310.842840811824
842.227808903546	310.842840811824
840.49125672024	310.842840811824
838.754704536934	310.842840811824
837.018152353627	310.842840811824
835.281600170321	310.842840811824
833.545047987015	309.106288628518
831.808495803708	309.106288628518
830.071943620402	309.106288628518
828.335391437096	309.106288628518
826.59883925379	309.106288628518
824.862287070483	307.369736445212
823.125734887177	307.369736445212
821.389182703871	305.633184261905
819.652630520564	305.633184261905
817.916078337258	305.633184261905
816.179526153952	305.633184261905
814.442973970646	305.633184261905
812.706421787339	305.633184261905
810.969869604033	303.896632078599
809.233317420727	303.896632078599
807.496765237421	303.896632078599
805.760213054114	303.896632078599
804.023660870808	303.896632078599
802.287108687502	303.896632078599
800.550556504195	303.896632078599
798.814004320889	303.896632078599
797.077452137583	303.896632078599
795.340899954277	303.896632078599
793.60434777097	302.160079895293
791.867795587664	302.160079895293
790.131243404358	302.160079895293
788.394691221051	300.423527711987
786.658139037745	300.423527711987
784.921586854439	298.68697552868
783.185034671133	298.68697552868
781.448482487826	296.950423345374
779.71193030452	296.950423345374
777.975378121214	296.950423345374
776.238825937907	296.950423345374
774.502273754601	296.950423345374
772.765721571295	296.950423345374
771.029169387989	295.213871162068
769.292617204682	295.213871162068
767.556065021376	293.477318978761
765.81951283807	293.477318978761
764.082960654763	293.477318978761
762.346408471457	293.477318978761
760.609856288151	291.740766795455
758.873304104845	291.740766795455
757.136751921538	291.740766795455
755.400199738232	291.740766795455
753.663647554926	290.004214612149
751.92709537162	290.004214612149
750.190543188313	290.004214612149
748.453991005007	290.004214612149
746.717438821701	290.004214612149
744.980886638394	290.004214612149
743.244334455088	288.267662428843
741.507782271782	288.267662428843
739.771230088476	288.267662428843
738.034677905169	288.267662428843
736.298125721863	286.531110245536
734.561573538557	286.531110245536
732.82502135525	286.531110245536
731.088469171944	288.267662428843
729.351916988638	288.267662428843
727.615364805332	288.267662428843
725.878812622025	288.267662428843
724.142260438719	288.267662428843
722.405708255413	286.531110245536
720.669156072106	286.531110245536
718.9326038888	286.531110245536
717.196051705494	284.79455806223
715.459499522188	284.79455806223
713.722947338881	284.79455806223
711.986395155575	284.79455806223
710.249842972269	283.058005878924
708.513290788963	283.058005878924
706.776738605656	283.058005878924
705.04018642235	283.058005878924
703.303634239044	283.058005878924
701.567082055737	281.321453695617
699.830529872431	281.321453695617
698.093977689125	281.321453695617
696.357425505819	279.584901512311
694.620873322512	279.584901512311
692.884321139206	277.848349329005
691.1477689559	277.848349329005
689.411216772593	277.848349329005
687.674664589287	277.848349329005
685.938112405981	277.848349329005
684.201560222675	276.111797145699
682.465008039368	276.111797145699
680.728455856062	276.111797145699
678.991903672756	274.375244962392
677.255351489449	274.375244962392
675.518799306143	274.375244962392
673.782247122837	274.375244962392
672.045694939531	272.638692779086
670.309142756224	272.638692779086
668.572590572918	272.638692779086
666.836038389612	272.638692779086
665.099486206306	270.90214059578
663.362934022999	270.90214059578
661.626381839693	270.90214059578
659.889829656387	270.90214059578
658.15327747308	269.165588412473
656.416725289774	269.165588412473
654.680173106468	269.165588412473
652.943620923162	269.165588412473
651.207068739855	269.165588412473
649.470516556549	269.165588412473
647.733964373243	267.429036229167
645.997412189936	267.429036229167
644.26086000663	267.429036229167
642.524307823324	267.429036229167
640.787755640018	265.692484045861
639.051203456711	265.692484045861
637.314651273405	265.692484045861
635.578099090099	265.692484045861
633.841546906792	265.692484045861
632.104994723486	265.692484045861
630.36844254018	263.955931862555
628.631890356874	263.955931862555
626.895338173567	263.955931862555
625.158785990261	263.955931862555
623.422233806955	262.219379679248
621.685681623649	262.219379679248
619.949129440342	262.219379679248
618.212577257036	262.219379679248
616.47602507373	260.482827495942
614.739472890423	260.482827495942
613.002920707117	260.482827495942
611.266368523811	258.746275312636
609.529816340505	258.746275312636
607.793264157198	258.746275312636
606.056711973892	258.746275312636
604.320159790586	258.746275312636
602.583607607279	258.746275312636
600.847055423973	258.746275312636
599.110503240667	257.00972312933
597.373951057361	257.00972312933
595.637398874054	257.00972312933
593.900846690748	257.00972312933
592.164294507442	255.273170946023
590.427742324135	255.273170946023
588.691190140829	253.536618762717
586.954637957523	253.536618762717
585.218085774217	253.536618762717
583.48153359091	253.536618762717
581.744981407604	253.536618762717
580.008429224298	251.800066579411
578.271877040992	251.800066579411
576.535324857685	251.800066579411
574.798772674379	251.800066579411
573.062220491073	250.063514396104
571.325668307766	250.063514396104
569.58911612446	250.063514396104
567.852563941154	248.326962212798
566.116011757847	248.326962212798
564.379459574541	248.326962212798
562.642907391235	248.326962212798
560.906355207929	248.326962212798
559.169803024622	246.590410029492
557.433250841316	246.590410029492
555.69669865801	246.590410029492
553.960146474703	246.590410029492
552.223594291397	244.853857846186
550.487042108091	244.853857846186
548.750489924785	244.853857846186
547.013937741478	244.853857846186
545.277385558172	244.853857846186
543.540833374866	243.117305662879
541.80428119156	243.117305662879
540.067729008253	243.117305662879
538.331176824947	243.117305662879
536.594624641641	243.117305662879
534.858072458334	243.117305662879
533.121520275028	241.380753479573
531.384968091722	241.380753479573
529.648415908416	241.380753479573
527.911863725109	241.380753479573
526.175311541803	239.644201296267
524.438759358497	239.644201296267
522.70220717519	239.644201296267
520.965654991884	239.644201296267
519.229102808578	237.90764911296
517.492550625272	237.90764911296
515.755998441965	237.90764911296
514.019446258659	237.90764911296
512.282894075353	236.171096929654
510.546341892047	236.171096929654
508.80978970874	236.171096929654
507.073237525434	234.434544746348
505.336685342128	234.434544746348
503.600133158821	234.434544746348
501.863580975515	234.434544746348
500.127028792209	232.697992563042
498.390476608903	232.697992563042
496.653924425596	232.697992563042
494.91737224229	230.961440379735
493.180820058984	230.961440379735
491.444267875677	230.961440379735
489.707715692371	230.961440379735
487.971163509065	229.224888196429
486.234611325759	229.224888196429
484.498059142452	229.224888196429
482.761506959146	229.224888196429
481.02495477584	229.224888196429
479.288402592533	229.224888196429
477.551850409227	229.224888196429
475.815298225921	227.488336013123
474.078746042615	227.488336013123
472.342193859308	227.488336013123
470.605641676002	225.751783829816
468.869089492696	224.01523164651
467.132537309389	224.01523164651
465.395985126083	224.01523164651
463.659432942777	222.278679463204
461.922880759471	222.278679463204
460.186328576164	222.278679463204
458.449776392858	222.278679463204
456.713224209552	220.542127279898
454.976672026246	220.542127279898
453.240119842939	218.805575096591
451.503567659633	218.805575096591
449.767015476327	218.805575096591
448.03046329302	217.069022913285
446.293911109714	217.069022913285
444.557358926408	217.069022913285
442.820806743102	215.332470729979
441.084254559795	215.332470729979
439.347702376489	215.332470729979
437.611150193183	213.595918546673
435.874598009876	213.595918546673
434.13804582657	213.595918546673
432.401493643264	211.859366363366
430.664941459958	211.859366363366
428.928389276651	211.859366363366
427.191837093345	210.12281418006
425.455284910039	210.12281418006
423.718732726732	210.12281418006
421.982180543426	208.386261996754
420.24562836012	208.386261996754
418.509076176814	208.386261996754
416.772523993507	206.649709813447
415.035971810201	206.649709813447
413.299419626895	204.913157630141
411.562867443589	204.913157630141
409.826315260282	204.913157630141
408.089763076976	203.176605446835
406.35321089367	203.176605446835
404.616658710363	203.176605446835
402.880106527057	203.176605446835
401.143554343751	201.440053263529
399.407002160445	201.440053263529
397.670449977138	201.440053263529
395.933897793832	199.703501080222
394.197345610526	199.703501080222
392.460793427219	199.703501080222
390.724241243913	197.966948896916
388.987689060607	197.966948896916
387.251136877301	197.966948896916
385.514584693994	196.23039671361
383.778032510688	196.23039671361
382.041480327382	196.23039671361
380.304928144075	194.493844530303
378.568375960769	194.493844530303
376.831823777463	194.493844530303
375.095271594157	194.493844530303
373.35871941085	192.757292346997
371.622167227544	192.757292346997
369.885615044238	192.757292346997
368.149062860932	192.757292346997
366.412510677625	191.020740163691
364.675958494319	191.020740163691
362.939406311013	189.284187980385
361.202854127706	189.284187980385
359.4663019444	187.547635797078
357.729749761094	187.547635797078
355.993197577788	187.547635797078
354.256645394481	187.547635797078
352.520093211175	185.811083613772
350.783541027869	185.811083613772
349.046988844562	185.811083613772
347.310436661256	185.811083613772
345.57388447795	184.074531430466
343.837332294644	184.074531430466
342.100780111337	182.337979247159
340.364227928031	182.337979247159
338.627675744725	180.601427063853
336.891123561418	180.601427063853
335.154571378112	180.601427063853
333.418019194806	180.601427063853
331.6814670115	178.864874880547
329.944914828193	178.864874880547
328.208362644887	177.128322697241
326.471810461581	177.128322697241
324.735258278275	177.128322697241
322.998706094968	175.391770513934
321.262153911662	175.391770513934
319.525601728356	175.391770513934
317.789049545049	173.655218330628
316.052497361743	173.655218330628
314.315945178437	171.918666147322
312.579392995131	171.918666147322
310.842840811824	171.918666147322
309.106288628518	170.182113964016
307.369736445212	170.182113964016
305.633184261905	170.182113964016
303.896632078599	168.445561780709
302.160079895293	168.445561780709
300.423527711987	168.445561780709
298.68697552868	168.445561780709
296.950423345374	166.709009597403
295.213871162068	166.709009597403
293.477318978761	164.972457414097
291.740766795455	164.972457414097
290.004214612149	164.972457414097
288.267662428843	164.972457414097
286.531110245536	164.972457414097
[truncated: 167 more rows]
