# Supplementary material for: Mechanics of Drosophila wing deployment
Source: Nat Commun. 2024 Dec 11;15:10577. doi: 10.1038/s41467-024-54527-0 (PMC11634967; doi:10.1038/s41467-024-54527-0)
Supplement: Supplementary file 18 — Source data [file 41467_2024_54527_MOESM18_ESM.zip › source_data/figS2b/figS2b_0062.txt]

x_um	y_um
-191.020740163691	-425.455284910039
-189.284187980385	-427.191837093345
-187.547635797078	-428.928389276651
-185.811083613772	-428.928389276651
-184.074531430466	-430.664941459958
-184.074531430466	-432.401493643264
-184.074531430466	-434.13804582657
-184.074531430466	-435.874598009876
-182.337979247159	-437.611150193183
-180.601427063853	-439.347702376489
-180.601427063853	-441.084254559795
-180.601427063853	-442.820806743102
-180.601427063853	-444.557358926408
-178.864874880547	-446.293911109714
-177.128322697241	-448.03046329302
-177.128322697241	-449.767015476327
-177.128322697241	-451.503567659633
-175.391770513934	-453.240119842939
-173.655218330628	-454.976672026246
-173.655218330628	-456.713224209552
-171.918666147322	-458.449776392858
-171.918666147322	-460.186328576164
-170.182113964016	-461.922880759471
-168.445561780709	-463.659432942777
-166.709009597403	-465.395985126083
-166.709009597403	-467.132537309389
-164.972457414097	-468.869089492696
-163.23590523079	-470.605641676002
-161.499353047484	-472.342193859308
-161.499353047484	-474.078746042615
-159.762800864178	-475.815298225921
-159.762800864178	-477.551850409227
-158.026248680872	-479.288402592533
-156.289696497565	-481.02495477584
-154.553144314259	-482.761506959146
-152.816592130953	-484.498059142452
-152.816592130953	-486.234611325759
-152.816592130953	-487.971163509065
-151.080039947646	-489.707715692371
-149.34348776434	-489.707715692371
-147.606935581034	-491.444267875677
-145.870383397728	-493.180820058984
-144.133831214421	-494.91737224229
-142.397279031115	-496.653924425596
-142.397279031115	-498.390476608903
-140.660726847809	-500.127028792209
-138.924174664502	-501.863580975515
-137.187622481196	-503.600133158821
-135.45107029789	-505.336685342128
-135.45107029789	-507.073237525434
-133.714518114584	-508.80978970874
-131.977965931277	-510.546341892047
-130.241413747971	-512.282894075353
-128.504861564665	-514.019446258659
-126.768309381358	-515.755998441965
-125.031757198052	-517.492550625272
-125.031757198052	-519.229102808578
-123.295205014746	-520.965654991884
-121.55865283144	-522.70220717519
-119.822100648133	-524.438759358497
-118.085548464827	-526.175311541803
-118.085548464827	-527.911863725109
-116.348996281521	-529.648415908416
-114.612444098215	-531.384968091722
-112.875891914908	-533.121520275028
-111.139339731602	-534.858072458334
-109.402787548296	-536.594624641641
-107.666235364989	-536.594624641641
-105.929683181683	-538.331176824947
-104.193130998377	-540.067729008253
-102.456578815071	-541.80428119156
-102.456578815071	-543.540833374866
-100.720026631764	-545.277385558172
-98.983474448458	-545.277385558172
-97.2469222651517	-547.013937741478
-95.5103700818454	-548.750489924785
-93.7738178985391	-550.487042108091
-92.0372657152329	-550.487042108091
-90.3007135319266	-552.223594291397
-90.3007135319266	-553.960146474703
-88.5641613486203	-555.69669865801
-86.827609165314	-555.69669865801
-85.0910569820078	-557.433250841316
-83.3545047987015	-559.169803024622
-81.6179526153952	-560.906355207929
-79.8814004320889	-562.642907391235
-78.1448482487826	-562.642907391235
-76.4082960654763	-564.379459574541
-74.6717438821701	-564.379459574541
-72.9351916988638	-566.116011757847
-71.1986395155575	-567.852563941154
-69.4620873322512	-569.58911612446
-67.7255351489449	-569.58911612446
-65.9889829656387	-571.325668307766
-64.2524307823324	-573.062220491073
-62.5158785990261	-574.798772674379
-60.7793264157198	-576.535324857685
-59.0427742324135	-578.271877040992
-57.3062220491073	-578.271877040992
-55.569669865801	-580.008429224298
-53.8331176824947	-580.008429224298
-52.0965654991884	-581.744981407604
-50.3600133158821	-583.48153359091
-48.6234611325759	-585.218085774217
-46.8869089492696	-585.218085774217
-45.1503567659633	-586.954637957523
-43.413804582657	-588.691190140829
-41.6772523993507	-590.427742324135
-39.9407002160445	-590.427742324135
-38.2041480327382	-592.164294507442
-36.4675958494319	-593.900846690748
-34.7310436661256	-595.637398874054
-32.9944914828193	-595.637398874054
-31.2579392995131	-597.373951057361
-29.5213871162068	-597.373951057361
-27.7848349329005	-599.110503240667
-26.0482827495942	-600.847055423973
-24.3117305662879	-602.583607607279
-22.5751783829816	-602.583607607279
-20.8386261996754	-604.320159790586
-19.1020740163691	-606.056711973892
-17.3655218330628	-607.793264157198
-15.6289696497565	-609.529816340505
-13.8924174664502	-611.266368523811
-12.155865283144	-611.266368523811
-10.4193130998377	-613.002920707117
-8.6827609165314	-614.739472890423
-6.94620873322512	-614.739472890423
-5.20965654991884	-616.47602507373
-3.47310436661256	-618.212577257036
-1.73655218330628	-618.212577257036
0	-619.949129440342
1.73655218330628	-621.685681623649
3.47310436661256	-621.685681623649
5.20965654991884	-621.685681623649
6.94620873322512	-623.422233806955
8.6827609165314	-625.158785990261
10.4193130998377	-625.158785990261
12.155865283144	-625.158785990261
13.8924174664502	-626.895338173567
15.6289696497565	-626.895338173567
17.3655218330628	-628.631890356874
19.1020740163691	-628.631890356874
20.8386261996754	-630.36844254018
22.5751783829816	-630.36844254018
24.3117305662879	-632.104994723486
26.0482827495942	-632.104994723486
27.7848349329005	-633.841546906792
29.5213871162068	-635.578099090099
31.2579392995131	-635.578099090099
32.9944914828193	-635.578099090099
34.7310436661256	-635.578099090099
36.4675958494319	-637.314651273405
38.2041480327382	-637.314651273405
39.9407002160445	-639.051203456711
41.6772523993507	-640.787755640018
43.413804582657	-640.787755640018
45.1503567659633	-642.524307823324
46.8869089492696	-642.524307823324
48.6234611325759	-642.524307823324
50.3600133158821	-642.524307823324
52.0965654991884	-644.26086000663
53.8331176824947	-645.997412189936
55.569669865801	-645.997412189936
57.3062220491073	-645.997412189936
59.0427742324135	-647.733964373243
60.7793264157198	-647.733964373243
62.5158785990261	-649.470516556549
64.2524307823324	-649.470516556549
65.9889829656387	-651.207068739855
67.7255351489449	-652.943620923162
69.4620873322512	-652.943620923162
71.1986395155575	-652.943620923162
72.9351916988638	-654.680173106468
74.6717438821701	-654.680173106468
76.4082960654763	-654.680173106468
78.1448482487826	-656.416725289774
79.8814004320889	-656.416725289774
81.6179526153952	-656.416725289774
83.3545047987015	-658.15327747308
85.0910569820078	-658.15327747308
86.827609165314	-659.889829656387
88.5641613486203	-659.889829656387
90.3007135319266	-659.889829656387
92.0372657152329	-659.889829656387
93.7738178985391	-661.626381839693
95.5103700818454	-661.626381839693
97.2469222651517	-663.362934022999
98.983474448458	-663.362934022999
100.720026631764	-663.362934022999
102.456578815071	-663.362934022999
104.193130998377	-665.099486206306
105.929683181683	-665.099486206306
107.666235364989	-665.099486206306
109.402787548296	-666.836038389612
111.139339731602	-666.836038389612
112.875891914908	-666.836038389612
114.612444098215	-666.836038389612
116.348996281521	-668.572590572918
118.085548464827	-668.572590572918
119.822100648133	-670.309142756224
121.55865283144	-670.309142756224
123.295205014746	-670.309142756224
125.031757198052	-670.309142756224
126.768309381358	-672.045694939531
128.504861564665	-672.045694939531
130.241413747971	-673.782247122837
131.977965931277	-673.782247122837
133.714518114584	-673.782247122837
135.45107029789	-675.518799306143
137.187622481196	-675.518799306143
138.924174664502	-677.255351489449
140.660726847809	-677.255351489449
142.397279031115	-677.255351489449
144.133831214421	-677.255351489449
145.870383397728	-678.991903672756
147.606935581034	-680.728455856062
149.34348776434	-680.728455856062
151.080039947646	-680.728455856062
152.816592130953	-682.465008039368
154.553144314259	-682.465008039368
156.289696497565	-684.201560222675
158.026248680872	-684.201560222675
159.762800864178	-684.201560222675
161.499353047484	-684.201560222675
163.23590523079	-684.201560222675
164.972457414097	-684.201560222675
166.709009597403	-685.938112405981
168.445561780709	-687.674664589287
170.182113964016	-687.674664589287
171.918666147322	-687.674664589287
173.655218330628	-689.411216772593
175.391770513934	-689.411216772593
177.128322697241	-691.1477689559
178.864874880547	-691.1477689559
180.601427063853	-691.1477689559
182.337979247159	-691.1477689559
184.074531430466	-692.884321139206
185.811083613772	-694.620873322512
187.547635797078	-694.620873322512
189.284187980385	-694.620873322512
191.020740163691	-696.357425505819
192.757292346997	-696.357425505819
194.493844530303	-698.093977689125
196.23039671361	-698.093977689125
197.966948896916	-698.093977689125
199.703501080222	-698.093977689125
201.440053263529	-699.830529872431
203.176605446835	-701.567082055737
204.913157630141	-701.567082055737
206.649709813447	-701.567082055737
208.386261996754	-701.567082055737
210.12281418006	-701.567082055737
211.859366363366	-701.567082055737
213.595918546673	-703.303634239044
215.332470729979	-703.303634239044
217.069022913285	-703.303634239044
218.805575096591	-703.303634239044
220.542127279898	-705.04018642235
222.278679463204	-705.04018642235
224.01523164651	-705.04018642235
225.751783829816	-705.04018642235
227.488336013123	-706.776738605656
229.224888196429	-706.776738605656
230.961440379735	-706.776738605656
232.697992563042	-708.513290788963
234.434544746348	-708.513290788963
236.171096929654	-708.513290788963
237.90764911296	-708.513290788963
239.644201296267	-708.513290788963
241.380753479573	-708.513290788963
243.117305662879	-708.513290788963
244.853857846186	-708.513290788963
246.590410029492	-710.249842972269
248.326962212798	-710.249842972269
250.063514396104	-710.249842972269
251.800066579411	-710.249842972269
253.536618762717	-710.249842972269
255.273170946023	-711.986395155575
257.00972312933	-711.986395155575
258.746275312636	-711.986395155575
260.482827495942	-711.986395155575
262.219379679248	-711.986395155575
263.955931862555	-711.986395155575
265.692484045861	-711.986395155575
267.429036229167	-711.986395155575
269.165588412473	-711.986395155575
270.90214059578	-711.986395155575
272.638692779086	-711.986395155575
274.375244962392	-711.986395155575
276.111797145699	-711.986395155575
277.848349329005	-713.722947338881
279.584901512311	-713.722947338881
281.321453695617	-713.722947338881
283.058005878924	-713.722947338881
284.79455806223	-713.722947338881
286.531110245536	-713.722947338881
288.267662428843	-713.722947338881
290.004214612149	-715.459499522188
291.740766795455	-715.459499522188
293.477318978761	-715.459499522188
295.213871162068	-715.459499522188
296.950423345374	-715.459499522188
298.68697552868	-715.459499522188
300.423527711987	-715.459499522188
302.160079895293	-715.459499522188
303.896632078599	-715.459499522188
305.633184261905	-715.459499522188
307.369736445212	-715.459499522188
309.106288628518	-715.459499522188
310.842840811824	-715.459499522188
312.579392995131	-717.196051705494
314.315945178437	-717.196051705494
316.052497361743	-717.196051705494
317.789049545049	-717.196051705494
319.525601728356	-718.9326038888
321.262153911662	-718.9326038888
322.998706094968	-718.9326038888
324.735258278275	-718.9326038888
326.471810461581	-718.9326038888
328.208362644887	-718.9326038888
329.944914828193	-718.9326038888
331.6814670115	-718.9326038888
333.418019194806	-718.9326038888
335.154571378112	-718.9326038888
336.891123561418	-718.9326038888
338.627675744725	-718.9326038888
340.364227928031	-720.669156072106
342.100780111337	-720.669156072106
343.837332294644	-720.669156072106
345.57388447795	-720.669156072106
347.310436661256	-720.669156072106
349.046988844562	-720.669156072106
350.783541027869	-720.669156072106
352.520093211175	-720.669156072106
354.256645394481	-720.669156072106
355.993197577788	-720.669156072106
357.729749761094	-720.669156072106
359.4663019444	-720.669156072106
361.202854127706	-720.669156072106
362.939406311013	-722.405708255413
364.675958494319	-722.405708255413
366.412510677625	-722.405708255413
368.149062860932	-722.405708255413
369.885615044238	-722.405708255413
371.622167227544	-722.405708255413
373.35871941085	-722.405708255413
375.095271594157	-722.405708255413
376.831823777463	-722.405708255413
378.568375960769	-722.405708255413
380.304928144075	-722.405708255413
382.041480327382	-722.405708255413
383.778032510688	-722.405708255413
385.514584693994	-722.405708255413
387.251136877301	-722.405708255413
388.987689060607	-722.405708255413
390.724241243913	-722.405708255413
392.460793427219	-722.405708255413
394.197345610526	-722.405708255413
395.933897793832	-722.405708255413
397.670449977138	-722.405708255413
399.407002160445	-722.405708255413
401.143554343751	-722.405708255413
402.880106527057	-722.405708255413
404.616658710363	-722.405708255413
406.35321089367	-724.142260438719
408.089763076976	-724.142260438719
409.826315260282	-724.142260438719
411.562867443589	-724.142260438719
413.299419626895	-724.142260438719
415.035971810201	-724.142260438719
416.772523993507	-724.142260438719
418.509076176814	-724.142260438719
420.24562836012	-724.142260438719
421.982180543426	-724.142260438719
423.718732726732	-724.142260438719
425.455284910039	-725.878812622025
427.191837093345	-725.878812622025
428.928389276651	-725.878812622025
430.664941459958	-725.878812622025
432.401493643264	-725.878812622025
434.13804582657	-725.878812622025
435.874598009876	-725.878812622025
437.611150193183	-725.878812622025
439.347702376489	-725.878812622025
441.084254559795	-725.878812622025
442.820806743102	-725.878812622025
444.557358926408	-725.878812622025
446.293911109714	-725.878812622025
448.03046329302	-725.878812622025
449.767015476327	-725.878812622025
451.503567659633	-725.878812622025
453.240119842939	-725.878812622025
454.976672026246	-725.878812622025
456.713224209552	-725.878812622025
458.449776392858	-725.878812622025
460.186328576164	-725.878812622025
461.922880759471	-727.615364805332
463.659432942777	-727.615364805332
465.395985126083	-727.615364805332
467.132537309389	-727.615364805332
468.869089492696	-727.615364805332
470.605641676002	-727.615364805332
472.342193859308	-729.351916988638
474.078746042615	-729.351916988638
475.815298225921	-729.351916988638
477.551850409227	-729.351916988638
479.288402592533	-729.351916988638
481.02495477584	-729.351916988638
482.761506959146	-729.351916988638
484.498059142452	-729.351916988638
486.234611325759	-729.351916988638
487.971163509065	-729.351916988638
489.707715692371	-731.088469171944
491.444267875677	-731.088469171944
493.180820058984	-731.088469171944
494.91737224229	-731.088469171944
496.653924425596	-732.82502135525
498.390476608903	-732.82502135525
500.127028792209	-732.82502135525
501.863580975515	-732.82502135525
503.600133158821	-732.82502135525
505.336685342128	-732.82502135525
507.073237525434	-732.82502135525
508.80978970874	-732.82502135525
510.546341892047	-732.82502135525
512.282894075353	-732.82502135525
514.019446258659	-734.561573538557
515.755998441965	-734.561573538557
517.492550625272	-734.561573538557
519.229102808578	-734.561573538557
520.965654991884	-736.298125721863
522.70220717519	-736.298125721863
524.438759358497	-736.298125721863
526.175311541803	-736.298125721863
527.911863725109	-736.298125721863
529.648415908416	-736.298125721863
531.384968091722	-736.298125721863
533.121520275028	-736.298125721863
534.858072458334	-738.034677905169
536.594624641641	-738.034677905169
538.331176824947	-738.034677905169
540.067729008253	-738.034677905169
541.80428119156	-739.771230088476
543.540833374866	-739.771230088476
545.277385558172	-739.771230088476
547.013937741478	-739.771230088476
548.750489924785	-739.771230088476
550.487042108091	-739.771230088476
552.223594291397	-739.771230088476
553.960146474703	-739.771230088476
555.69669865801	-739.771230088476
557.433250841316	-739.771230088476
559.169803024622	-741.507782271782
560.906355207929	-741.507782271782
562.642907391235	-743.244334455088
564.379459574541	-743.244334455088
566.116011757847	-743.244334455088
567.852563941154	-743.244334455088
569.58911612446	-743.244334455088
571.325668307766	-743.244334455088
573.062220491073	-744.980886638394
574.798772674379	-744.980886638394
576.535324857685	-746.717438821701
578.271877040992	-746.717438821701
580.008429224298	-746.717438821701
581.744981407604	-746.717438821701
583.48153359091	-748.453991005007
585.218085774217	-750.190543188313
586.954637957523	-750.190543188313
588.691190140829	-751.92709537162
590.427742324135	-753.663647554926
592.164294507442	-753.663647554926
593.900846690748	-753.663647554926
595.637398874054	-753.663647554926
597.373951057361	-755.400199738232
599.110503240667	-755.400199738232
600.847055423973	-755.400199738232
602.583607607279	-755.400199738232
604.320159790586	-757.136751921538
606.056711973892	-757.136751921538
607.793264157198	-757.136751921538
609.529816340505	-757.136751921538
611.266368523811	-757.136751921538
613.002920707117	-757.136751921538
614.739472890423	-757.136751921538
616.47602507373	-757.136751921538
618.212577257036	-757.136751921538
619.949129440342	-757.136751921538
621.685681623649	-757.136751921538
623.422233806955	-757.136751921538
625.158785990261	-757.136751921538
626.895338173567	-757.136751921538
628.631890356874	-757.136751921538
630.36844254018	-757.136751921538
632.104994723486	-755.400199738232
633.841546906792	-755.400199738232
635.578099090099	-755.400199738232
637.314651273405	-755.400199738232
639.051203456711	-755.400199738232
640.787755640018	-755.400199738232
642.524307823324	-753.663647554926
644.26086000663	-753.663647554926
645.997412189936	-753.663647554926
647.733964373243	-753.663647554926
649.470516556549	-753.663647554926
651.207068739855	-753.663647554926
652.943620923162	-753.663647554926
654.680173106468	-753.663647554926
656.416725289774	-753.663647554926
658.15327747308	-753.663647554926
659.889829656387	-753.663647554926
661.626381839693	-753.663647554926
663.362934022999	-753.663647554926
665.099486206306	-753.663647554926
666.836038389612	-751.92709537162
668.572590572918	-751.92709537162
670.309142756224	-751.92709537162
672.045694939531	-751.92709537162
673.782247122837	-751.92709537162
675.518799306143	-751.92709537162
677.255351489449	-750.190543188313
678.991903672756	-750.190543188313
680.728455856062	-750.190543188313
682.465008039368	-750.190543188313
684.201560222675	-750.190543188313
685.938112405981	-750.190543188313
687.674664589287	-750.190543188313
689.411216772593	-750.190543188313
691.1477689559	-748.453991005007
692.884321139206	-748.453991005007
694.620873322512	-748.453991005007
696.357425505819	-746.717438821701
698.093977689125	-746.717438821701
699.830529872431	-746.717438821701
701.567082055737	-746.717438821701
703.303634239044	-746.717438821701
705.04018642235	-746.717438821701
706.776738605656	-746.717438821701
708.513290788963	-746.717438821701
710.249842972269	-746.717438821701
711.986395155575	-746.717438821701
713.722947338881	-744.980886638394
715.459499522188	-744.980886638394
717.196051705494	-744.980886638394
718.9326038888	-744.980886638394
720.669156072106	-743.244334455088
722.405708255413	-743.244334455088
724.142260438719	-743.244334455088
725.878812622025	-743.244334455088
727.615364805332	-743.244334455088
729.351916988638	-743.244334455088
731.088469171944	-743.244334455088
732.82502135525	-743.244334455088
734.561573538557	-741.507782271782
736.298125721863	-741.507782271782
738.034677905169	-741.507782271782
739.771230088476	-739.771230088476
741.507782271782	-739.771230088476
743.244334455088	-739.771230088476
744.980886638394	-739.771230088476
746.717438821701	-739.771230088476
748.453991005007	-739.771230088476
750.190543188313	-739.771230088476
751.92709537162	-738.034677905169
753.663647554926	-738.034677905169
755.400199738232	-738.034677905169
757.136751921538	-738.034677905169
758.873304104845	-736.298125721863
760.609856288151	-736.298125721863
762.346408471457	-736.298125721863
764.082960654763	-736.298125721863
765.81951283807	-734.561573538557
767.556065021376	-734.561573538557
769.292617204682	-732.82502135525
771.029169387989	-732.82502135525
772.765721571295	-732.82502135525
774.502273754601	-732.82502135525
776.238825937907	-731.088469171944
777.975378121214	-731.088469171944
779.71193030452	-729.351916988638
781.448482487826	-729.351916988638
783.185034671133	-729.351916988638
784.921586854439	-729.351916988638
786.658139037745	-729.351916988638
788.394691221051	-727.615364805332
790.131243404358	-727.615364805332
791.867795587664	-725.878812622025
793.60434777097	-725.878812622025
795.340899954277	-725.878812622025
797.077452137583	-725.878812622025
798.814004320889	-725.878812622025
800.550556504195	-725.878812622025
802.287108687502	-725.878812622025
804.023660870808	-725.878812622025
805.760213054114	-725.878812622025
807.496765237421	-725.878812622025
809.233317420727	-725.878812622025
810.969869604033	-725.878812622025
812.706421787339	-725.878812622025
814.442973970646	-725.878812622025
816.179526153952	-725.878812622025
817.916078337258	-725.878812622025
819.652630520564	-725.878812622025
821.389182703871	-725.878812622025
823.125734887177	-725.878812622025
824.862287070483	-725.878812622025
826.59883925379	-725.878812622025
828.335391437096	-725.878812622025
830.071943620402	-725.878812622025
831.808495803708	-725.878812622025
833.545047987015	-725.878812622025
835.281600170321	-724.142260438719
837.018152353627	-724.142260438719
838.754704536934	-724.142260438719
840.49125672024	-724.142260438719
842.227808903546	-724.142260438719
843.964361086852	-724.142260438719
845.700913270159	-724.142260438719
847.437465453465	-724.142260438719
849.174017636771	-722.405708255413
850.910569820078	-722.405708255413
852.647122003384	-722.405708255413
854.38367418669	-722.405708255413
856.120226369996	-722.405708255413
857.856778553303	-722.405708255413
859.593330736609	-722.405708255413
861.329882919915	-722.405708255413
863.066435103221	-720.669156072106
864.802987286528	-720.669156072106
866.539539469834	-720.669156072106
868.27609165314	-720.669156072106
870.012643836447	-720.669156072106
871.749196019753	-718.9326038888
873.485748203059	-718.9326038888
875.222300386365	-718.9326038888
876.958852569672	-718.9326038888
878.695404752978	-717.196051705494
880.431956936284	-717.196051705494
882.168509119591	-717.196051705494
883.905061302897	-715.459499522188
885.641613486203	-715.459499522188
887.378165669509	-715.459499522188
889.114717852816	-715.459499522188
890.851270036122	-715.459499522188
892.587822219428	-713.722947338881
894.324374402735	-711.986395155575
896.060926586041	-711.986395155575
897.797478769347	-711.986395155575
899.534030952653	-711.986395155575
901.27058313596	-710.249842972269
903.007135319266	-710.249842972269
904.743687502572	-708.513290788963
906.480239685878	-708.513290788963
908.216791869185	-708.513290788963
909.953344052491	-708.513290788963
911.689896235797	-706.776738605656
913.426448419104	-706.776738605656
915.16300060241	-705.04018642235
916.899552785716	-705.04018642235
918.636104969022	-705.04018642235
920.372657152329	-705.04018642235
922.109209335635	-705.04018642235
923.845761518941	-703.303634239044
925.582313702248	-701.567082055737
927.318865885554	-701.567082055737
929.05541806886	-701.567082055737
930.791970252166	-699.830529872431
932.528522435473	-698.093977689125
934.265074618779	-698.093977689125
936.001626802085	-698.093977689125
937.738178985392	-698.093977689125
939.474731168698	-696.357425505819
941.211283352004	-694.620873322512
942.94783553531	-694.620873322512
944.684387718617	-692.884321139206
946.420939901923	-691.1477689559
948.157492085229	-691.1477689559
949.894044268535	-691.1477689559
951.630596451842	-691.1477689559
953.367148635148	-691.1477689559
955.103700818454	-689.411216772593
956.840253001761	-689.411216772593
958.576805185067	-687.674664589287
960.313357368373	-687.674664589287
962.04990955168	-687.674664589287
963.786461734986	-687.674664589287
965.523013918292	-685.938112405981
967.259566101598	-685.938112405981
968.996118284905	-685.938112405981
970.732670468211	-684.201560222675
972.469222651517	-684.201560222675
974.205774834824	-684.201560222675
975.94232701813	-684.201560222675
977.678879201436	-684.201560222675
979.415431384742	-684.201560222675
981.151983568049	-682.465008039368
982.888535751355	-680.728455856062
984.625087934661	-680.728455856062
986.361640117967	-680.728455856062
988.098192301274	-678.991903672756
989.83474448458	-678.991903672756
991.571296667886	-677.255351489449
993.307848851192	-677.255351489449
995.044401034499	-675.518799306143
996.780953217805	-675.518799306143
998.517505401111	-673.782247122837
1000.25405758442	-672.045694939531
1001.99060976772	-670.309142756224
1003.72716195103	-670.309142756224
1005.46371413434	-670.309142756224
1007.20026631764	-668.572590572918
1008.93681850095	-666.836038389612
1010.67337068426	-666.836038389612
1012.40992286756	-666.836038389612
1014.14647505087	-665.099486206306
1015.88302723417	-663.362934022999
1017.61957941748	-663.362934022999
1019.35613160079	-663.362934022999
1021.09268378409	-661.626381839693
1022.8292359674	-659.889829656387
1024.56578815071	-659.889829656387
1026.30234033401	-659.889829656387
1028.03889251732	-659.889829656387
1029.77544470062	-659.889829656387
1031.51199688393	-658.15327747308
1033.24854906724	-658.15327747308
1034.98510125054	-656.416725289774
1036.72165343385	-656.416725289774
1038.45820561716	-656.416725289774
1040.19475780046	-656.416725289774
1041.93130998377	-654.680173106468
1043.66786216707	-654.680173106468
1045.40441435038	-654.680173106468
1047.14096653369	-652.943620923162
1048.87751871699	-652.943620923162
1050.6140709003	-651.207068739855
1052.35062308361	-649.470516556549
1054.08717526691	-649.470516556549
1055.82372745022	-647.733964373243
1057.56027963352	-645.997412189936
1059.29683181683	-645.997412189936
1061.03338400014	-645.997412189936
1062.76993618344	-644.26086000663
1064.50648836675	-644.26086000663
1066.24304055006	-644.26086000663
1067.97959273336	-642.524307823324
1069.71614491667	-640.787755640018
1071.45269709998	-640.787755640018
1073.18924928328	-639.051203456711
1074.92580146659	-639.051203456711
1076.66235364989	-637.314651273405
1078.3989058332	-635.578099090099
1080.13545801651	-635.578099090099
1081.87201019981	-633.841546906792
1083.60856238312	-632.104994723486
1085.34511456643	-632.104994723486
1087.08166674973	-630.36844254018
1088.81821893304	-628.631890356874
1090.55477111634	-628.631890356874
1092.29132329965	-626.895338173567
1094.02787548296	-625.158785990261
1095.76442766626	-623.422233806955
1097.50097984957	-623.422233806955
1099.23753203288	-621.685681623649
1100.97408421618	-619.949129440342
1102.71063639949	-618.212577257036
1104.44718858279	-616.47602507373
1106.1837407661	-614.739472890423
1107.92029294941	-613.002920707117
1109.65684513271	-611.266368523811
1111.39339731602	-609.529816340505
1113.12994949933	-607.793264157198
1114.86650168263	-607.793264157198
1116.60305386594	-606.056711973892
1118.33960604924	-604.320159790586
1118.33960604924	-602.583607607279
1120.07615823255	-600.847055423973
1121.81271041586	-599.110503240667
1123.54926259916	-597.373951057361
1125.28581478247	-595.637398874054
1127.02236696578	-593.900846690748
1128.75891914908	-592.164294507442
1130.49547133239	-590.427742324135
1132.23202351569	-588.691190140829
1133.968575699	-586.954637957523
1135.70512788231	-585.218085774217
1135.70512788231	-583.48153359091
1137.44168006561	-581.744981407604
1139.17823224892	-580.008429224298
1140.91478443223	-578.271877040992
1142.65133661553	-576.535324857685
1142.65133661553	-574.798772674379
1142.65133661553	-573.062220491073
1144.38788879884	-571.325668307766
1146.12444098215	-569.58911612446
1146.12444098215	-567.852563941154
1147.86099316545	-566.116011757847
1147.86099316545	-564.379459574541
1149.59754534876	-562.642907391235
1151.33409753206	-560.906355207929
1153.07064971537	-559.169803024622
1153.07064971537	-557.433250841316
1153.07064971537	-555.69669865801
1154.80720189868	-553.960146474703
1156.54375408198	-552.223594291397
1156.54375408198	-550.487042108091
1158.28030626529	-548.750489924785
1160.0168584486	-547.013937741478
1160.0168584486	-545.277385558172
1161.7534106319	-543.540833374866
1163.48996281521	-541.80428119156
1163.48996281521	-540.067729008253
1165.22651499851	-538.331176824947
1165.22651499851	-536.594624641641
1166.96306718182	-534.858072458334
1166.96306718182	-533.121520275028
1166.96306718182	-531.384968091722
1168.69961936513	-529.648415908416
1168.69961936513	-527.911863725109
1170.43617154843	-526.175311541803
1170.43617154843	-524.438759358497
1170.43617154843	-522.70220717519
1172.17272373174	-520.965654991884
1172.17272373174	-519.229102808578
1173.90927591505	-517.492550625272
1173.90927591505	-515.755998441965
1173.90927591505	-514.019446258659
1175.64582809835	-512.282894075353
1175.64582809835	-510.546341892047
1177.38238028166	-508.80978970874
1177.38238028166	-507.073237525434
1177.38238028166	-505.336685342128
1177.38238028166	-503.600133158821
1179.11893246496	-501.863580975515
1179.11893246496	-500.127028792209
1180.85548464827	-498.390476608903
1180.85548464827	-496.653924425596
1180.85548464827	-494.91737224229
1180.85548464827	-493.180820058984
1180.85548464827	-491.444267875677
1180.85548464827	-489.707715692371
1182.59203683158	-487.971163509065
1182.59203683158	-486.234611325759
1182.59203683158	-484.498059142452
1182.59203683158	-482.761506959146
1184.32858901488	-481.02495477584
1184.32858901488	-479.288402592533
1184.32858901488	-477.551850409227
1184.32858901488	-475.815298225921
1184.32858901488	-474.078746042615
1184.32858901488	-472.342193859308
1184.32858901488	-470.605641676002
1184.32858901488	-468.869089492696
1184.32858901488	-467.132537309389
1184.32858901488	-465.395985126083
1184.32858901488	-463.659432942777
1184.32858901488	-461.922880759471
1184.32858901488	-460.186328576164
1184.32858901488	-458.449776392858
1184.32858901488	-456.713224209552
1184.32858901488	-454.976672026246
1184.32858901488	-453.240119842939
1184.32858901488	-451.503567659633
1184.32858901488	-449.767015476327
1184.32858901488	-448.03046329302
1184.32858901488	-446.293911109714
1184.32858901488	-444.557358926408
1184.32858901488	-442.820806743102
1184.32858901488	-441.084254559795
1184.32858901488	-439.347702376489
1184.32858901488	-437.611150193183
1184.32858901488	-435.874598009876
1182.59203683158	-434.13804582657
1182.59203683158	-432.401493643264
1182.59203683158	-430.664941459958
1180.85548464827	-428.928389276651
1180.85548464827	-427.191837093345
1180.85548464827	-425.455284910039
1180.85548464827	-423.718732726732
1180.85548464827	-421.982180543426
1180.85548464827	-420.24562836012
1180.85548464827	-418.509076176814
1180.85548464827	-416.772523993507
1179.11893246496	-415.035971810201
1179.11893246496	-413.299419626895
1179.11893246496	-411.562867443589
1177.38238028166	-409.826315260282
1177.38238028166	-408.089763076976
1177.38238028166	-406.35321089367
1177.38238028166	-404.616658710363
1177.38238028166	-402.880106527057
1175.64582809835	-401.143554343751
1175.64582809835	-399.407002160445
1175.64582809835	-397.670449977138
1173.90927591505	-395.933897793832
1173.90927591505	-394.197345610526
1173.90927591505	-392.460793427219
1172.17272373174	-390.724241243913
1172.17272373174	-388.987689060607
1172.17272373174	-387.251136877301
1170.43617154843	-385.514584693994
1170.43617154843	-383.778032510688
1170.43617154843	-382.041480327382
1170.43617154843	-380.304928144075
1168.69961936513	-378.568375960769
1168.69961936513	-376.831823777463
1166.96306718182	-375.095271594157
1166.96306718182	-373.35871941085
1165.22651499851	-371.622167227544
1165.22651499851	-369.885615044238
1163.48996281521	-368.149062860932
1163.48996281521	-366.412510677625
1161.7534106319	-364.675958494319
1160.0168584486	-362.939406311013
1160.0168584486	-361.202854127706
1160.0168584486	-359.4663019444
1158.28030626529	-357.729749761094
1158.28030626529	-355.993197577788
1156.54375408198	-354.256645394481
1156.54375408198	-352.520093211175
1156.54375408198	-350.783541027869
1154.80720189868	-349.046988844562
1153.07064971537	-347.310436661256
1153.07064971537	-345.57388447795
1153.07064971537	-343.837332294644
1151.33409753206	-342.100780111337
1149.59754534876	-340.364227928031
1149.59754534876	-338.627675744725
1149.59754534876	-336.891123561418
1149.59754534876	-335.154571378112
1147.86099316545	-333.418019194806
1146.12444098215	-331.6814670115
1146.12444098215	-329.944914828193
1144.38788879884	-328.208362644887
1144.38788879884	-326.471810461581
1142.65133661553	-324.735258278275
1142.65133661553	-322.998706094968
1140.91478443223	-321.262153911662
1140.91478443223	-319.525601728356
1139.17823224892	-317.789049545049
1139.17823224892	-316.052497361743
1139.17823224892	-314.315945178437
1137.44168006561	-312.579392995131
1135.70512788231	-310.842840811824
1135.70512788231	-309.106288628518
1135.70512788231	-307.369736445212
1135.70512788231	-305.633184261905
1133.968575699	-303.896632078599
1132.23202351569	-302.160079895293
1132.23202351569	-300.423527711987
1132.23202351569	-298.68697552868
1132.23202351569	-296.950423345374
1130.49547133239	-295.213871162068
1130.49547133239	-293.477318978761
1128.75891914908	-291.740766795455
1128.75891914908	-290.004214612149
1128.75891914908	-288.267662428843
1127.02236696578	-286.531110245536
1125.28581478247	-284.79455806223
1125.28581478247	-283.058005878924
1123.54926259916	-281.321453695617
1123.54926259916	-279.584901512311
1121.81271041586	-277.848349329005
1121.81271041586	-276.111797145699
1120.07615823255	-274.375244962392
1120.07615823255	-272.638692779086
1118.33960604924	-270.90214059578
1118.33960604924	-269.165588412473
1116.60305386594	-267.429036229167
1114.86650168263	-265.692484045861
1114.86650168263	-263.955931862555
1114.86650168263	-262.219379679248
1113.12994949933	-260.482827495942
1111.39339731602	-258.746275312636
1111.39339731602	-257.00972312933
1109.65684513271	-255.273170946023
1109.65684513271	-253.536618762717
1107.92029294941	-251.800066579411
1107.92029294941	-250.063514396104
1106.1837407661	-248.326962212798
1104.44718858279	-246.590410029492
1104.44718858279	-244.853857846186
1102.71063639949	-243.117305662879
1100.97408421618	-241.380753479573
1099.23753203288	-239.644201296267
1099.23753203288	-237.90764911296
1097.50097984957	-236.171096929654
1097.50097984957	-234.434544746348
1095.76442766626	-232.697992563042
1094.02787548296	-230.961440379735
1092.29132329965	-229.224888196429
1090.55477111634	-227.488336013123
1090.55477111634	-225.751783829816
1090.55477111634	-224.01523164651
1088.81821893304	-222.278679463204
1087.08166674973	-220.542127279898
1087.08166674973	-218.805575096591
1085.34511456643	-217.069022913285
1083.60856238312	-215.332470729979
1083.60856238312	-213.595918546673
1083.60856238312	-211.859366363366
1081.87201019981	-210.12281418006
1080.13545801651	-208.386261996754
1080.13545801651	-206.649709813447
1078.3989058332	-204.913157630141
1076.66235364989	-203.176605446835
1076.66235364989	-201.440053263529
1074.92580146659	-199.703501080222
1073.18924928328	-197.966948896916
1073.18924928328	-196.23039671361
1071.45269709998	-194.493844530303
1069.71614491667	-192.757292346997
1067.97959273336	-191.020740163691
1066.24304055006	-189.284187980385
1066.24304055006	-187.547635797078
1066.24304055006	-185.811083613772
1064.50648836675	-184.074531430466
1062.76993618344	-182.337979247159
1062.76993618344	-180.601427063853
1061.03338400014	-178.864874880547
1059.29683181683	-177.128322697241
1059.29683181683	-175.391770513934
1057.56027963352	-173.655218330628
1055.82372745022	-171.918666147322
1055.82372745022	-170.182113964016
1055.82372745022	-168.445561780709
1054.08717526691	-166.709009597403
1052.35062308361	-164.972457414097
1052.35062308361	-163.23590523079
1052.35062308361	-161.499353047484
1050.6140709003	-159.762800864178
1048.87751871699	-158.026248680872
1048.87751871699	-156.289696497565
1047.14096653369	-154.553144314259
1045.40441435038	-152.816592130953
1045.40441435038	-151.080039947646
1043.66786216707	-149.34348776434
1041.93130998377	-147.606935581034
1041.93130998377	-145.870383397728
1040.19475780046	-144.133831214421
1038.45820561716	-142.397279031115
1038.45820561716	-140.660726847809
1036.72165343385	-138.924174664502
1034.98510125054	-137.187622481196
1033.24854906724	-135.45107029789
1031.51199688393	-133.714518114584
1029.77544470062	-131.977965931277
1028.03889251732	-130.241413747971
1026.30234033401	-128.504861564665
1024.56578815071	-126.768309381358
1024.56578815071	-125.031757198052
1024.56578815071	-123.295205014746
1022.8292359674	-121.55865283144
1021.09268378409	-119.822100648133
1019.35613160079	-118.085548464827
1017.61957941748	-116.348996281521
1017.61957941748	-114.612444098215
1015.88302723417	-112.875891914908
1014.14647505087	-112.875891914908
1012.40992286756	-111.139339731602
1010.67337068426	-109.402787548296
1010.67337068426	-107.666235364989
1008.93681850095	-105.929683181683
1007.20026631764	-104.193130998377
1007.20026631764	-102.456578815071
1005.46371413434	-100.720026631764
1003.72716195103	-98.983474448458
1001.99060976772	-97.2469222651517
1000.25405758442	-95.5103700818454
998.517505401111	-93.7738178985391
996.780953217805	-92.0372657152329
995.044401034499	-90.3007135319266
993.307848851192	-90.3007135319266
991.571296667886	-88.5641613486203
989.83474448458	-86.827609165314
988.098192301274	-86.827609165314
986.361640117967	-85.0910569820078
984.625087934661	-83.3545047987015
982.888535751355	-81.6179526153952
981.151983568049	-79.8814004320889
979.415431384742	-79.8814004320889
977.678879201436	-78.1448482487826
975.94232701813	-76.4082960654763
974.205774834824	-76.4082960654763
972.469222651517	-74.6717438821701
970.732670468211	-72.9351916988638
968.996118284905	-71.1986395155575
967.259566101598	-69.4620873322512
965.523013918292	-67.7255351489449
963.786461734986	-65.9889829656387
962.04990955168	-64.2524307823324
960.313357368373	-62.5158785990261
958.576805185067	-62.5158785990261
956.840253001761	-60.7793264157198
955.103700818454	-59.0427742324135
953.367148635148	-57.3062220491073
951.630596451842	-55.569669865801
949.894044268535	-53.8331176824947
948.157492085229	-52.0965654991884
946.420939901923	-50.3600133158821
944.684387718617	-48.6234611325759
942.94783553531	-46.8869089492696
941.211283352004	-46.8869089492696
939.474731168698	-45.1503567659633
937.738178985392	-45.1503567659633
936.001626802085	-43.413804582657
934.265074618779	-41.6772523993507
932.528522435473	-41.6772523993507
930.791970252166	-39.9407002160445
929.05541806886	-38.2041480327382
927.318865885554	-36.4675958494319
925.582313702248	-34.7310436661256
923.845761518941	-32.9944914828193
922.109209335635	-31.2579392995131
920.372657152329	-31.2579392995131
918.636104969022	-31.2579392995131
916.899552785716	-29.5213871162068
915.16300060241	-27.7848349329005
913.426448419104	-26.0482827495942
911.689896235797	-24.3117305662879
909.953344052491	-24.3117305662879
908.216791869185	-22.5751783829816
906.480239685878	-20.8386261996754
904.743687502572	-20.8386261996754
903.007135319266	-19.1020740163691
901.27058313596	-17.3655218330628
899.534030952653	-15.6289696497565
897.797478769347	-13.8924174664502
896.060926586041	-13.8924174664502
894.324374402735	-12.155865283144
892.587822219428	-10.4193130998377
890.851270036122	-10.4193130998377
889.114717852816	-10.4193130998377
887.378165669509	-8.6827609165314
885.641613486203	-6.94620873322512
883.905061302897	-6.94620873322512
882.168509119591	-6.94620873322512
880.431956936284	-5.20965654991884
878.695404752978	-3.47310436661256
876.958852569672	-3.47310436661256
875.222300386365	-3.47310436661256
873.485748203059	-1.73655218330628
871.749196019753	0
870.012643836447	0
868.27609165314	1.73655218330628
866.539539469834	3.47310436661256
864.802987286528	3.47310436661256
863.066435103221	3.47310436661256
861.329882919915	5.20965654991884
859.593330736609	5.20965654991884
857.856778553303	6.94620873322512
856.120226369996	6.94620873322512
854.38367418669	6.94620873322512
852.647122003384	8.6827609165314
850.910569820078	10.4193130998377
849.174017636771	10.4193130998377
847.437465453465	10.4193130998377
845.700913270159	12.155865283144
843.964361086852	13.8924174664502
842.227808903546	13.8924174664502
840.49125672024	13.8924174664502
838.754704536934	15.6289696497565
837.018152353627	17.3655218330628
835.281600170321	17.3655218330628
833.545047987015	17.3655218330628
831.808495803708	17.3655218330628
830.071943620402	19.1020740163691
828.335391437096	20.8386261996754
826.59883925379	20.8386261996754
824.862287070483	20.8386261996754
823.125734887177	22.5751783829816
821.389182703871	24.3117305662879
819.652630520564	24.3117305662879
817.916078337258	24.3117305662879
816.179526153952	24.3117305662879
814.442973970646	24.3117305662879
812.706421787339	26.0482827495942
810.969869604033	26.0482827495942
809.233317420727	27.7848349329005
807.496765237421	27.7848349329005
805.760213054114	27.7848349329005
804.023660870808	27.7848349329005
802.287108687502	29.5213871162068
800.550556504195	31.2579392995131
798.814004320889	31.2579392995131
797.077452137583	31.2579392995131
795.340899954277	32.9944914828193
793.60434777097	34.7310436661256
791.867795587664	34.7310436661256
790.131243404358	34.7310436661256
788.394691221051	34.7310436661256
786.658139037745	34.7310436661256
784.921586854439	36.4675958494319
783.185034671133	38.2041480327382
781.448482487826	38.2041480327382
779.71193030452	38.2041480327382
777.975378121214	38.2041480327382
776.238825937907	39.9407002160445
774.502273754601	41.6772523993507
772.765721571295	41.6772523993507
771.029169387989	41.6772523993507
769.292617204682	41.6772523993507
767.556065021376	43.413804582657
765.81951283807	43.413804582657
764.082960654763	45.1503567659633
762.346408471457	45.1503567659633
760.609856288151	45.1503567659633
758.873304104845	45.1503567659633
757.136751921538	46.8869089492696
755.400199738232	46.8869089492696
753.663647554926	48.6234611325759
751.92709537162	48.6234611325759
750.190543188313	48.6234611325759
748.453991005007	48.6234611325759
746.717438821701	48.6234611325759
744.980886638394	50.3600133158821
743.244334455088	50.3600133158821
741.507782271782	50.3600133158821
739.771230088476	52.0965654991884
738.034677905169	52.0965654991884
736.298125721863	52.0965654991884
734.561573538557	52.0965654991884
732.82502135525	53.8331176824947
731.088469171944	55.569669865801
729.351916988638	55.569669865801
727.615364805332	55.569669865801
725.878812622025	55.569669865801
724.142260438719	55.569669865801
722.405708255413	55.569669865801
720.669156072106	57.3062220491073
718.9326038888	57.3062220491073
717.196051705494	57.3062220491073
715.459499522188	57.3062220491073
713.722947338881	59.0427742324135
711.986395155575	59.0427742324135
710.249842972269	59.0427742324135
708.513290788963	59.0427742324135
706.776738605656	59.0427742324135
705.04018642235	59.0427742324135
703.303634239044	59.0427742324135
701.567082055737	59.0427742324135
699.830529872431	60.7793264157198
698.093977689125	60.7793264157198
696.357425505819	60.7793264157198
694.620873322512	62.5158785990261
692.884321139206	62.5158785990261
691.1477689559	62.5158785990261
689.411216772593	62.5158785990261
687.674664589287	62.5158785990261
685.938112405981	62.5158785990261
684.201560222675	62.5158785990261
682.465008039368	62.5158785990261
680.728455856062	64.2524307823324
678.991903672756	64.2524307823324
677.255351489449	64.2524307823324
675.518799306143	65.9889829656387
673.782247122837	65.9889829656387
672.045694939531	65.9889829656387
670.309142756224	65.9889829656387
668.572590572918	65.9889829656387
666.836038389612	65.9889829656387
665.099486206306	67.7255351489449
663.362934022999	67.7255351489449
661.626381839693	67.7255351489449
659.889829656387	67.7255351489449
658.15327747308	69.4620873322512
656.416725289774	69.4620873322512
654.680173106468	69.4620873322512
652.943620923162	69.4620873322512
651.207068739855	69.4620873322512
649.470516556549	69.4620873322512
647.733964373243	69.4620873322512
645.997412189936	69.4620873322512
644.26086000663	69.4620873322512
642.524307823324	69.4620873322512
640.787755640018	71.1986395155575
639.051203456711	71.1986395155575
637.314651273405	71.1986395155575
635.578099090099	71.1986395155575
633.841546906792	71.1986395155575
632.104994723486	71.1986395155575
630.36844254018	72.9351916988638
628.631890356874	72.9351916988638
626.895338173567	72.9351916988638
625.158785990261	72.9351916988638
623.422233806955	72.9351916988638
621.685681623649	72.9351916988638
619.949129440342	72.9351916988638
618.212577257036	72.9351916988638
616.47602507373	72.9351916988638
614.739472890423	72.9351916988638
613.002920707117	72.9351916988638
611.266368523811	72.9351916988638
609.529816340505	72.9351916988638
607.793264157198	72.9351916988638
606.056711973892	72.9351916988638
604.320159790586	72.9351916988638
602.583607607279	72.9351916988638
600.847055423973	72.9351916988638
599.110503240667	72.9351916988638
597.373951057361	72.9351916988638
595.637398874054	72.9351916988638
593.900846690748	72.9351916988638
592.164294507442	72.9351916988638
590.427742324135	72.9351916988638
588.691190140829	72.9351916988638
586.954637957523	72.9351916988638
585.218085774217	72.9351916988638
583.48153359091	72.9351916988638
581.744981407604	72.9351916988638
580.008429224298	72.9351916988638
578.271877040992	74.6717438821701
576.535324857685	74.6717438821701
574.798772674379	74.6717438821701
573.062220491073	74.6717438821701
571.325668307766	74.6717438821701
569.58911612446	76.4082960654763
567.852563941154	76.4082960654763
566.116011757847	76.4082960654763
564.379459574541	76.4082960654763
562.642907391235	76.4082960654763
560.906355207929	76.4082960654763
559.169803024622	76.4082960654763
557.433250841316	76.4082960654763
555.69669865801	76.4082960654763
553.960146474703	76.4082960654763
552.223594291397	76.4082960654763
550.487042108091	76.4082960654763
548.750489924785	76.4082960654763
547.013937741478	78.1448482487826
545.277385558172	78.1448482487826
543.540833374866	78.1448482487826
541.80428119156	78.1448482487826
540.067729008253	79.8814004320889
538.331176824947	79.8814004320889
536.594624641641	79.8814004320889
534.858072458334	79.8814004320889
533.121520275028	79.8814004320889
531.384968091722	79.8814004320889
529.648415908416	79.8814004320889
527.911863725109	79.8814004320889
526.175311541803	79.8814004320889
524.438759358497	79.8814004320889
522.70220717519	79.8814004320889
520.965654991884	79.8814004320889
519.229102808578	79.8814004320889
517.492550625272	79.8814004320889
515.755998441965	79.8814004320889
514.019446258659	79.8814004320889
512.282894075353	79.8814004320889
510.546341892047	79.8814004320889
508.80978970874	79.8814004320889
507.073237525434	79.8814004320889
505.336685342128	79.8814004320889
503.600133158821	79.8814004320889
501.863580975515	79.8814004320889
500.127028792209	79.8814004320889
498.390476608903	79.8814004320889
496.653924425596	79.8814004320889
494.91737224229	81.6179526153952
493.180820058984	81.6179526153952
491.444267875677	81.6179526153952
489.707715692371	81.6179526153952
487.971163509065	81.6179526153952
486.234611325759	81.6179526153952
484.498059142452	83.3545047987015
482.761506959146	83.3545047987015
481.02495477584	83.3545047987015
479.288402592533	83.3545047987015
477.551850409227	83.3545047987015
475.815298225921	83.3545047987015
474.078746042615	83.3545047987015
472.342193859308	83.3545047987015
470.605641676002	83.3545047987015
468.869089492696	83.3545047987015
467.132537309389	83.3545047987015
465.395985126083	83.3545047987015
463.659432942777	83.3545047987015
461.922880759471	83.3545047987015
460.186328576164	83.3545047987015
458.449776392858	83.3545047987015
456.713224209552	83.3545047987015
454.976672026246	83.3545047987015
453.240119842939	83.3545047987015
451.503567659633	83.3545047987015
449.767015476327	83.3545047987015
448.03046329302	83.3545047987015
446.293911109714	83.3545047987015
444.557358926408	83.3545047987015
442.820806743102	83.3545047987015
441.084254559795	83.3545047987015
439.347702376489	83.3545047987015
437.611150193183	83.3545047987015
435.874598009876	83.3545047987015
434.13804582657	83.3545047987015
432.401493643264	83.3545047987015
430.664941459958	83.3545047987015
428.928389276651	85.0910569820078
427.191837093345	85.0910569820078
425.455284910039	85.0910569820078
423.718732726732	85.0910569820078
421.982180543426	85.0910569820078
420.24562836012	85.0910569820078
418.509076176814	86.827609165314
416.772523993507	86.827609165314
415.035971810201	86.827609165314
413.299419626895	86.827609165314
411.562867443589	86.827609165314
409.826315260282	86.827609165314
408.089763076976	86.827609165314
406.35321089367	85.0910569820078
404.616658710363	85.0910569820078
402.880106527057	85.0910569820078
401.143554343751	85.0910569820078
399.407002160445	85.0910569820078
397.670449977138	83.3545047987015
395.933897793832	83.3545047987015
394.197345610526	83.3545047987015
392.460793427219	83.3545047987015
390.724241243913	83.3545047987015
388.987689060607	81.6179526153952
387.251136877301	81.6179526153952
385.514584693994	81.6179526153952
383.778032510688	79.8814004320889
382.041480327382	79.8814004320889
380.304928144075	79.8814004320889
378.568375960769	79.8814004320889
376.831823777463	79.8814004320889
375.095271594157	78.1448482487826
373.35871941085	78.1448482487826
371.622167227544	76.4082960654763
369.885615044238	76.4082960654763
368.149062860932	76.4082960654763
366.412510677625	76.4082960654763
364.675958494319	76.4082960654763
362.939406311013	76.4082960654763
361.202854127706	76.4082960654763
359.4663019444	76.4082960654763
357.729749761094	76.4082960654763
355.993197577788	76.4082960654763
354.256645394481	76.4082960654763
352.520093211175	76.4082960654763
350.783541027869	76.4082960654763
349.046988844562	74.6717438821701
347.310436661256	74.6717438821701
345.57388447795	74.6717438821701
343.837332294644	74.6717438821701
342.100780111337	74.6717438821701
340.364227928031	74.6717438821701
338.627675744725	72.9351916988638
336.891123561418	72.9351916988638
335.154571378112	72.9351916988638
333.418019194806	72.9351916988638
331.6814670115	72.9351916988638
329.944914828193	72.9351916988638
328.208362644887	72.9351916988638
326.471810461581	72.9351916988638
324.735258278275	72.9351916988638
322.998706094968	72.9351916988638
321.262153911662	72.9351916988638
319.525601728356	72.9351916988638
317.789049545049	72.9351916988638
316.052497361743	72.9351916988638
314.315945178437	72.9351916988638
312.579392995131	72.9351916988638
310.842840811824	72.9351916988638
309.106288628518	72.9351916988638
307.369736445212	72.9351916988638
305.633184261905	72.9351916988638
303.896632078599	72.9351916988638
302.160079895293	72.9351916988638
300.423527711987	72.9351916988638
298.68697552868	72.9351916988638
296.950423345374	72.9351916988638
295.213871162068	71.1986395155575
293.477318978761	71.1986395155575
291.740766795455	71.1986395155575
290.004214612149	72.9351916988638
288.267662428843	72.9351916988638
286.531110245536	72.9351916988638
284.79455806223	72.9351916988638
283.058005878924	71.1986395155575
281.321453695617	71.1986395155575
279.584901512311	69.4620873322512
277.848349329005	69.4620873322512
276.111797145699	69.4620873322512
274.375244962392	69.4620873322512
272.638692779086	69.4620873322512
270.90214059578	69.4620873322512
269.165588412473	69.4620873322512
267.429036229167	69.4620873322512
265.692484045861	69.4620873322512
263.955931862555	69.4620873322512
262.219379679248	67.7255351489449
260.482827495942	67.7255351489449
258.746275312636	67.7255351489449
257.00972312933	67.7255351489449
255.273170946023	67.7255351489449
253.536618762717	65.9889829656387
251.800066579411	65.9889829656387
250.063514396104	65.9889829656387
248.326962212798	65.9889829656387
246.590410029492	65.9889829656387
244.853857846186	65.9889829656387
243.117305662879	64.2524307823324
241.380753479573	64.2524307823324
239.644201296267	64.2524307823324
237.90764911296	62.5158785990261
236.171096929654	62.5158785990261
234.434544746348	62.5158785990261
232.697992563042	62.5158785990261
230.961440379735	62.5158785990261
229.224888196429	62.5158785990261
227.488336013123	62.5158785990261
225.751783829816	62.5158785990261
224.01523164651	62.5158785990261
222.278679463204	60.7793264157198
220.542127279898	60.7793264157198
218.805575096591	60.7793264157198
217.069022913285	60.7793264157198
215.332470729979	60.7793264157198
213.595918546673	60.7793264157198
211.859366363366	59.0427742324135
210.12281418006	59.0427742324135
208.386261996754	59.0427742324135
206.649709813447	59.0427742324135
204.913157630141	59.0427742324135
203.176605446835	59.0427742324135
201.440053263529	59.0427742324135
199.703501080222	59.0427742324135
197.966948896916	59.0427742324135
196.23039671361	57.3062220491073
194.493844530303	57.3062220491073
192.757292346997	57.3062220491073
191.020740163691	57.3062220491073
189.284187980385	57.3062220491073
187.547635797078	55.569669865801
185.811083613772	55.569669865801
184.074531430466	55.569669865801
182.337979247159	55.569669865801
180.601427063853	55.569669865801
178.864874880547	55.569669865801
177.128322697241	55.569669865801
175.391770513934	55.569669865801
173.655218330628	55.569669865801
171.918666147322	55.569669865801
170.182113964016	53.8331176824947
168.445561780709	53.8331176824947
166.709009597403	52.0965654991884
164.972457414097	52.0965654991884
163.23590523079	52.0965654991884
161.499353047484	52.0965654991884
159.762800864178	50.3600133158821
158.026248680872	50.3600133158821
156.289696497565	50.3600133158821
154.553144314259	48.6234611325759
152.816592130953	48.6234611325759
151.080039947646	48.6234611325759
149.34348776434	48.6234611325759
147.606935581034	48.6234611325759
145.870383397728	48.6234611325759
144.133831214421	48.6234611325759
142.397279031115	48.6234611325759
140.660726847809	48.6234611325759
138.924174664502	48.6234611325759
137.187622481196	46.8869089492696
135.45107029789	46.8869089492696
133.714518114584	45.1503567659633
131.977965931277	45.1503567659633
130.241413747971	45.1503567659633
128.504861564665	45.1503567659633
126.768309381358	45.1503567659633
125.031757198052	45.1503567659633
123.295205014746	43.413804582657
121.55865283144	43.413804582657
119.822100648133	41.6772523993507
118.085548464827	41.6772523993507
116.348996281521	39.9407002160445
114.612444098215	38.2041480327382
112.875891914908	36.4675958494319
111.139339731602	36.4675958494319
109.402787548296	34.7310436661256
107.666235364989	34.7310436661256
105.929683181683	34.7310436661256
104.193130998377	34.7310436661256
102.456578815071	34.7310436661256
100.720026631764	36.4675958494319
98.983474448458	36.4675958494319
97.2469222651517	34.7310436661256
95.5103700818454	34.7310436661256
93.7738178985391	32.9944914828193
92.0372657152329	32.9944914828193
90.3007135319266	31.2579392995131
88.5641613486203	31.2579392995131
86.827609165314	31.2579392995131
85.0910569820078	31.2579392995131
83.3545047987015	31.2579392995131
81.6179526153952	31.2579392995131
79.8814004320889	31.2579392995131
78.1448482487826	31.2579392995131
76.4082960654763	29.5213871162068
74.6717438821701	29.5213871162068
72.9351916988638	27.7848349329005
71.1986395155575	27.7848349329005
69.4620873322512	27.7848349329005
67.7255351489449	27.7848349329005
65.9889829656387	26.0482827495942
64.2524307823324	24.3117305662879
62.5158785990261	24.3117305662879
60.7793264157198	24.3117305662879
59.0427742324135	22.5751783829816
57.3062220491073	20.8386261996754
55.569669865801	19.1020740163691
53.8331176824947	17.3655218330628
52.0965654991884	15.6289696497565
50.3600133158821	13.8924174664502
48.6234611325759	13.8924174664502
46.8869089492696	12.155865283144
45.1503567659633	10.4193130998377
43.413804582657	10.4193130998377
41.6772523993507	10.4193130998377
39.9407002160445	8.6827609165314
38.2041480327382	8.6827609165314
36.4675958494319	6.94620873322512
34.7310436661256	6.94620873322512
32.9944914828193	6.94620873322512
31.2579392995131	5.20965654991884
29.5213871162068	3.47310436661256
27.7848349329005	1.73655218330628
26.0482827495942	0
24.3117305662879	-1.73655218330628
22.5751783829816	-3.47310436661256
20.8386261996754	-5.20965654991884
19.1020740163691	-6.94620873322512
17.3655218330628	-6.94620873322512
15.6289696497565	-8.6827609165314
13.8924174664502	-8.6827609165314
12.155865283144	-10.4193130998377
10.4193130998377	-10.4193130998377
8.6827609165314	-8.6827609165314
6.94620873322512	-6.94620873322512
5.20965654991884	-5.20965654991884
3.47310436661256	-3.47310436661256
1.73655218330628	-1.73655218330628
0	0
