# Supplementary material for: Mechanics of Drosophila wing deployment
Source: Nat Commun. 2024 Dec 11;15:10577. doi: 10.1038/s41467-024-54527-0 (PMC11634967; doi:10.1038/s41467-024-54527-0)
Supplement: Supplementary file 18 — Source data [file 41467_2024_54527_MOESM18_ESM.zip › source_data/figS2b/figS2b_0076.txt]

x_um	y_um
-251.800066579411	-475.815298225921
-250.063514396104	-477.551850409227
-250.063514396104	-479.288402592533
-248.326962212798	-481.02495477584
-248.326962212798	-482.761506959146
-248.326962212798	-484.498059142452
-246.590410029492	-486.234611325759
-246.590410029492	-487.971163509065
-244.853857846186	-489.707715692371
-243.117305662879	-491.444267875677
-243.117305662879	-493.180820058984
-241.380753479573	-494.91737224229
-239.644201296267	-496.653924425596
-239.644201296267	-498.390476608903
-237.90764911296	-500.127028792209
-237.90764911296	-501.863580975515
-236.171096929654	-503.600133158821
-236.171096929654	-505.336685342128
-234.434544746348	-507.073237525434
-234.434544746348	-508.80978970874
-232.697992563042	-510.546341892047
-232.697992563042	-512.282894075353
-230.961440379735	-514.019446258659
-230.961440379735	-515.755998441965
-229.224888196429	-517.492550625272
-229.224888196429	-519.229102808578
-229.224888196429	-520.965654991884
-227.488336013123	-522.70220717519
-227.488336013123	-524.438759358497
-225.751783829816	-526.175311541803
-225.751783829816	-527.911863725109
-224.01523164651	-529.648415908416
-224.01523164651	-531.384968091722
-222.278679463204	-533.121520275028
-220.542127279898	-534.858072458334
-218.805575096591	-536.594624641641
-218.805575096591	-538.331176824947
-217.069022913285	-540.067729008253
-215.332470729979	-541.80428119156
-215.332470729979	-543.540833374866
-213.595918546673	-545.277385558172
-211.859366363366	-547.013937741478
-210.12281418006	-548.750489924785
-210.12281418006	-550.487042108091
-208.386261996754	-552.223594291397
-206.649709813447	-553.960146474703
-206.649709813447	-555.69669865801
-204.913157630141	-557.433250841316
-203.176605446835	-559.169803024622
-203.176605446835	-560.906355207929
-201.440053263529	-562.642907391235
-201.440053263529	-564.379459574541
-199.703501080222	-566.116011757847
-199.703501080222	-567.852563941154
-197.966948896916	-569.58911612446
-197.966948896916	-571.325668307766
-196.23039671361	-573.062220491073
-194.493844530303	-574.798772674379
-194.493844530303	-576.535324857685
-192.757292346997	-578.271877040992
-191.020740163691	-580.008429224298
-191.020740163691	-581.744981407604
-189.284187980385	-583.48153359091
-187.547635797078	-585.218085774217
-185.811083613772	-586.954637957523
-185.811083613772	-588.691190140829
-184.074531430466	-590.427742324135
-182.337979247159	-592.164294507442
-180.601427063853	-593.900846690748
-180.601427063853	-595.637398874054
-178.864874880547	-597.373951057361
-177.128322697241	-599.110503240667
-177.128322697241	-600.847055423973
-175.391770513934	-602.583607607279
-173.655218330628	-604.320159790586
-171.918666147322	-606.056711973892
-170.182113964016	-607.793264157198
-170.182113964016	-609.529816340505
-168.445561780709	-611.266368523811
-166.709009597403	-613.002920707117
-166.709009597403	-614.739472890423
-164.972457414097	-616.47602507373
-163.23590523079	-618.212577257036
-163.23590523079	-619.949129440342
-161.499353047484	-621.685681623649
-159.762800864178	-623.422233806955
-158.026248680872	-625.158785990261
-156.289696497565	-626.895338173567
-156.289696497565	-628.631890356874
-154.553144314259	-630.36844254018
-152.816592130953	-632.104994723486
-151.080039947646	-633.841546906792
-151.080039947646	-635.578099090099
-149.34348776434	-637.314651273405
-147.606935581034	-639.051203456711
-145.870383397728	-640.787755640018
-144.133831214421	-642.524307823324
-144.133831214421	-644.26086000663
-142.397279031115	-645.997412189936
-140.660726847809	-645.997412189936
-138.924174664502	-647.733964373243
-137.187622481196	-647.733964373243
-135.45107029789	-649.470516556549
-133.714518114584	-651.207068739855
-131.977965931277	-652.943620923162
-130.241413747971	-654.680173106468
-128.504861564665	-656.416725289774
-126.768309381358	-658.15327747308
-125.031757198052	-658.15327747308
-123.295205014746	-659.889829656387
-121.55865283144	-661.626381839693
-119.822100648133	-663.362934022999
-118.085548464827	-665.099486206306
-116.348996281521	-666.836038389612
-114.612444098215	-668.572590572918
-112.875891914908	-670.309142756224
-111.139339731602	-672.045694939531
-109.402787548296	-673.782247122837
-107.666235364989	-673.782247122837
-105.929683181683	-675.518799306143
-104.193130998377	-677.255351489449
-102.456578815071	-678.991903672756
-100.720026631764	-680.728455856062
-98.983474448458	-680.728455856062
-97.2469222651517	-682.465008039368
-95.5103700818454	-684.201560222675
-93.7738178985391	-684.201560222675
-92.0372657152329	-685.938112405981
-90.3007135319266	-685.938112405981
-88.5641613486203	-687.674664589287
-86.827609165314	-687.674664589287
-85.0910569820078	-689.411216772593
-83.3545047987015	-691.1477689559
-81.6179526153952	-691.1477689559
-79.8814004320889	-692.884321139206
-78.1448482487826	-692.884321139206
-76.4082960654763	-694.620873322512
-74.6717438821701	-696.357425505819
-72.9351916988638	-696.357425505819
-71.1986395155575	-698.093977689125
-69.4620873322512	-699.830529872431
-67.7255351489449	-699.830529872431
-65.9889829656387	-701.567082055737
-64.2524307823324	-701.567082055737
-62.5158785990261	-703.303634239044
-60.7793264157198	-703.303634239044
-59.0427742324135	-705.04018642235
-57.3062220491073	-705.04018642235
-55.569669865801	-706.776738605656
-53.8331176824947	-708.513290788963
-52.0965654991884	-710.249842972269
-50.3600133158821	-710.249842972269
-48.6234611325759	-711.986395155575
-46.8869089492696	-713.722947338881
-45.1503567659633	-713.722947338881
-43.413804582657	-715.459499522188
-41.6772523993507	-715.459499522188
-39.9407002160445	-717.196051705494
-38.2041480327382	-718.9326038888
-36.4675958494319	-718.9326038888
-34.7310436661256	-720.669156072106
-32.9944914828193	-720.669156072106
-31.2579392995131	-722.405708255413
-29.5213871162068	-722.405708255413
-27.7848349329005	-724.142260438719
-26.0482827495942	-724.142260438719
-24.3117305662879	-725.878812622025
-22.5751783829816	-725.878812622025
-20.8386261996754	-727.615364805332
-19.1020740163691	-727.615364805332
-17.3655218330628	-729.351916988638
-15.6289696497565	-729.351916988638
-13.8924174664502	-731.088469171944
-12.155865283144	-731.088469171944
-10.4193130998377	-732.82502135525
-8.6827609165314	-732.82502135525
-6.94620873322512	-734.561573538557
-5.20965654991884	-734.561573538557
-3.47310436661256	-736.298125721863
-1.73655218330628	-738.034677905169
0	-738.034677905169
1.73655218330628	-739.771230088476
3.47310436661256	-739.771230088476
5.20965654991884	-739.771230088476
6.94620873322512	-741.507782271782
8.6827609165314	-741.507782271782
10.4193130998377	-743.244334455088
12.155865283144	-744.980886638394
13.8924174664502	-744.980886638394
15.6289696497565	-746.717438821701
17.3655218330628	-746.717438821701
19.1020740163691	-748.453991005007
20.8386261996754	-748.453991005007
22.5751783829816	-750.190543188313
24.3117305662879	-750.190543188313
26.0482827495942	-751.92709537162
27.7848349329005	-751.92709537162
29.5213871162068	-753.663647554926
31.2579392995131	-753.663647554926
32.9944914828193	-753.663647554926
34.7310436661256	-755.400199738232
36.4675958494319	-755.400199738232
38.2041480327382	-757.136751921538
39.9407002160445	-757.136751921538
41.6772523993507	-757.136751921538
43.413804582657	-758.873304104845
45.1503567659633	-758.873304104845
46.8869089492696	-758.873304104845
48.6234611325759	-760.609856288151
50.3600133158821	-760.609856288151
52.0965654991884	-760.609856288151
53.8331176824947	-762.346408471457
55.569669865801	-762.346408471457
57.3062220491073	-762.346408471457
59.0427742324135	-764.082960654763
60.7793264157198	-764.082960654763
62.5158785990261	-765.81951283807
64.2524307823324	-765.81951283807
65.9889829656387	-767.556065021376
67.7255351489449	-767.556065021376
69.4620873322512	-767.556065021376
71.1986395155575	-769.292617204682
72.9351916988638	-769.292617204682
74.6717438821701	-771.029169387989
76.4082960654763	-771.029169387989
78.1448482487826	-771.029169387989
79.8814004320889	-772.765721571295
81.6179526153952	-772.765721571295
83.3545047987015	-772.765721571295
85.0910569820078	-774.502273754601
86.827609165314	-774.502273754601
88.5641613486203	-774.502273754601
90.3007135319266	-774.502273754601
92.0372657152329	-776.238825937907
93.7738178985391	-776.238825937907
95.5103700818454	-776.238825937907
97.2469222651517	-777.975378121214
98.983474448458	-777.975378121214
100.720026631764	-777.975378121214
102.456578815071	-779.71193030452
104.193130998377	-779.71193030452
105.929683181683	-779.71193030452
107.666235364989	-781.448482487826
109.402787548296	-781.448482487826
111.139339731602	-781.448482487826
112.875891914908	-783.185034671133
114.612444098215	-783.185034671133
116.348996281521	-783.185034671133
118.085548464827	-783.185034671133
119.822100648133	-783.185034671133
121.55865283144	-784.921586854439
123.295205014746	-784.921586854439
125.031757198052	-786.658139037745
126.768309381358	-786.658139037745
128.504861564665	-786.658139037745
130.241413747971	-786.658139037745
131.977965931277	-786.658139037745
133.714518114584	-788.394691221051
135.45107029789	-788.394691221051
137.187622481196	-788.394691221051
138.924174664502	-788.394691221051
140.660726847809	-790.131243404358
142.397279031115	-790.131243404358
144.133831214421	-790.131243404358
145.870383397728	-790.131243404358
147.606935581034	-790.131243404358
149.34348776434	-791.867795587664
151.080039947646	-791.867795587664
152.816592130953	-791.867795587664
154.553144314259	-791.867795587664
156.289696497565	-793.60434777097
158.026248680872	-793.60434777097
159.762800864178	-793.60434777097
161.499353047484	-793.60434777097
163.23590523079	-793.60434777097
164.972457414097	-795.340899954277
166.709009597403	-795.340899954277
168.445561780709	-797.077452137583
170.182113964016	-797.077452137583
171.918666147322	-797.077452137583
173.655218330628	-797.077452137583
175.391770513934	-798.814004320889
177.128322697241	-798.814004320889
178.864874880547	-798.814004320889
180.601427063853	-798.814004320889
182.337979247159	-800.550556504195
184.074531430466	-800.550556504195
185.811083613772	-800.550556504195
187.547635797078	-802.287108687502
189.284187980385	-802.287108687502
191.020740163691	-802.287108687502
192.757292346997	-804.023660870808
194.493844530303	-804.023660870808
196.23039671361	-804.023660870808
197.966948896916	-804.023660870808
199.703501080222	-805.760213054114
201.440053263529	-805.760213054114
203.176605446835	-805.760213054114
204.913157630141	-807.496765237421
206.649709813447	-807.496765237421
208.386261996754	-807.496765237421
210.12281418006	-807.496765237421
211.859366363366	-809.233317420727
213.595918546673	-809.233317420727
215.332470729979	-809.233317420727
217.069022913285	-809.233317420727
218.805575096591	-810.969869604033
220.542127279898	-810.969869604033
222.278679463204	-810.969869604033
224.01523164651	-810.969869604033
225.751783829816	-810.969869604033
227.488336013123	-810.969869604033
229.224888196429	-812.706421787339
230.961440379735	-812.706421787339
232.697992563042	-812.706421787339
234.434544746348	-812.706421787339
236.171096929654	-812.706421787339
237.90764911296	-812.706421787339
239.644201296267	-812.706421787339
241.380753479573	-812.706421787339
243.117305662879	-812.706421787339
244.853857846186	-814.442973970646
246.590410029492	-814.442973970646
248.326962212798	-814.442973970646
250.063514396104	-814.442973970646
251.800066579411	-814.442973970646
253.536618762717	-814.442973970646
255.273170946023	-814.442973970646
257.00972312933	-814.442973970646
258.746275312636	-816.179526153952
260.482827495942	-816.179526153952
262.219379679248	-816.179526153952
263.955931862555	-816.179526153952
265.692484045861	-816.179526153952
267.429036229167	-817.916078337258
269.165588412473	-817.916078337258
270.90214059578	-817.916078337258
272.638692779086	-817.916078337258
274.375244962392	-817.916078337258
276.111797145699	-817.916078337258
277.848349329005	-819.652630520564
279.584901512311	-819.652630520564
281.321453695617	-819.652630520564
283.058005878924	-819.652630520564
284.79455806223	-819.652630520564
286.531110245536	-821.389182703871
288.267662428843	-821.389182703871
290.004214612149	-821.389182703871
291.740766795455	-821.389182703871
293.477318978761	-823.125734887177
295.213871162068	-823.125734887177
296.950423345374	-823.125734887177
298.68697552868	-823.125734887177
300.423527711987	-823.125734887177
302.160079895293	-823.125734887177
303.896632078599	-823.125734887177
305.633184261905	-824.862287070483
307.369736445212	-824.862287070483
309.106288628518	-824.862287070483
310.842840811824	-824.862287070483
312.579392995131	-824.862287070483
314.315945178437	-824.862287070483
316.052497361743	-824.862287070483
317.789049545049	-824.862287070483
319.525601728356	-826.59883925379
321.262153911662	-826.59883925379
322.998706094968	-826.59883925379
324.735258278275	-826.59883925379
326.471810461581	-826.59883925379
328.208362644887	-826.59883925379
329.944914828193	-826.59883925379
331.6814670115	-826.59883925379
333.418019194806	-826.59883925379
335.154571378112	-826.59883925379
336.891123561418	-826.59883925379
338.627675744725	-826.59883925379
340.364227928031	-826.59883925379
342.100780111337	-826.59883925379
343.837332294644	-826.59883925379
345.57388447795	-826.59883925379
347.310436661256	-828.335391437096
349.046988844562	-828.335391437096
350.783541027869	-828.335391437096
352.520093211175	-828.335391437096
354.256645394481	-828.335391437096
355.993197577788	-828.335391437096
357.729749761094	-828.335391437096
359.4663019444	-828.335391437096
361.202854127706	-828.335391437096
362.939406311013	-828.335391437096
364.675958494319	-828.335391437096
366.412510677625	-828.335391437096
368.149062860932	-828.335391437096
369.885615044238	-828.335391437096
371.622167227544	-828.335391437096
373.35871941085	-828.335391437096
375.095271594157	-828.335391437096
376.831823777463	-830.071943620402
378.568375960769	-830.071943620402
380.304928144075	-830.071943620402
382.041480327382	-830.071943620402
383.778032510688	-830.071943620402
385.514584693994	-830.071943620402
387.251136877301	-830.071943620402
388.987689060607	-830.071943620402
390.724241243913	-830.071943620402
392.460793427219	-830.071943620402
394.197345610526	-830.071943620402
395.933897793832	-830.071943620402
397.670449977138	-830.071943620402
399.407002160445	-830.071943620402
401.143554343751	-830.071943620402
402.880106527057	-830.071943620402
404.616658710363	-830.071943620402
406.35321089367	-830.071943620402
408.089763076976	-830.071943620402
409.826315260282	-830.071943620402
411.562867443589	-830.071943620402
413.299419626895	-830.071943620402
415.035971810201	-830.071943620402
416.772523993507	-830.071943620402
418.509076176814	-830.071943620402
420.24562836012	-830.071943620402
421.982180543426	-830.071943620402
423.718732726732	-830.071943620402
425.455284910039	-830.071943620402
427.191837093345	-830.071943620402
428.928389276651	-831.808495803708
430.664941459958	-831.808495803708
432.401493643264	-831.808495803708
434.13804582657	-831.808495803708
435.874598009876	-831.808495803708
437.611150193183	-831.808495803708
439.347702376489	-831.808495803708
441.084254559795	-831.808495803708
442.820806743102	-831.808495803708
444.557358926408	-831.808495803708
446.293911109714	-831.808495803708
448.03046329302	-831.808495803708
449.767015476327	-831.808495803708
451.503567659633	-831.808495803708
453.240119842939	-831.808495803708
454.976672026246	-831.808495803708
456.713224209552	-831.808495803708
458.449776392858	-831.808495803708
460.186328576164	-831.808495803708
461.922880759471	-831.808495803708
463.659432942777	-831.808495803708
465.395985126083	-831.808495803708
467.132537309389	-831.808495803708
468.869089492696	-831.808495803708
470.605641676002	-831.808495803708
472.342193859308	-831.808495803708
474.078746042615	-831.808495803708
475.815298225921	-831.808495803708
477.551850409227	-831.808495803708
479.288402592533	-831.808495803708
481.02495477584	-831.808495803708
482.761506959146	-831.808495803708
484.498059142452	-831.808495803708
486.234611325759	-831.808495803708
487.971163509065	-831.808495803708
489.707715692371	-830.071943620402
491.444267875677	-830.071943620402
493.180820058984	-830.071943620402
494.91737224229	-830.071943620402
496.653924425596	-830.071943620402
498.390476608903	-830.071943620402
500.127028792209	-830.071943620402
501.863580975515	-830.071943620402
503.600133158821	-830.071943620402
505.336685342128	-830.071943620402
507.073237525434	-830.071943620402
508.80978970874	-830.071943620402
510.546341892047	-830.071943620402
512.282894075353	-830.071943620402
514.019446258659	-828.335391437096
515.755998441965	-828.335391437096
517.492550625272	-828.335391437096
519.229102808578	-828.335391437096
520.965654991884	-828.335391437096
522.70220717519	-828.335391437096
524.438759358497	-828.335391437096
526.175311541803	-828.335391437096
527.911863725109	-828.335391437096
529.648415908416	-828.335391437096
531.384968091722	-828.335391437096
533.121520275028	-828.335391437096
534.858072458334	-828.335391437096
536.594624641641	-828.335391437096
538.331176824947	-828.335391437096
540.067729008253	-828.335391437096
541.80428119156	-828.335391437096
543.540833374866	-828.335391437096
545.277385558172	-828.335391437096
547.013937741478	-828.335391437096
548.750489924785	-828.335391437096
550.487042108091	-826.59883925379
552.223594291397	-826.59883925379
553.960146474703	-826.59883925379
555.69669865801	-826.59883925379
557.433250841316	-826.59883925379
559.169803024622	-826.59883925379
560.906355207929	-826.59883925379
562.642907391235	-824.862287070483
564.379459574541	-824.862287070483
566.116011757847	-824.862287070483
567.852563941154	-824.862287070483
569.58911612446	-824.862287070483
571.325668307766	-824.862287070483
573.062220491073	-824.862287070483
574.798772674379	-824.862287070483
576.535324857685	-824.862287070483
578.271877040992	-824.862287070483
580.008429224298	-823.125734887177
581.744981407604	-823.125734887177
583.48153359091	-823.125734887177
585.218085774217	-823.125734887177
586.954637957523	-823.125734887177
588.691190140829	-823.125734887177
590.427742324135	-823.125734887177
592.164294507442	-823.125734887177
593.900846690748	-823.125734887177
595.637398874054	-823.125734887177
597.373951057361	-823.125734887177
599.110503240667	-823.125734887177
600.847055423973	-823.125734887177
602.583607607279	-823.125734887177
604.320159790586	-823.125734887177
606.056711973892	-823.125734887177
607.793264157198	-823.125734887177
609.529816340505	-823.125734887177
611.266368523811	-821.389182703871
613.002920707117	-821.389182703871
614.739472890423	-821.389182703871
616.47602507373	-821.389182703871
618.212577257036	-821.389182703871
619.949129440342	-821.389182703871
621.685681623649	-821.389182703871
623.422233806955	-821.389182703871
625.158785990261	-821.389182703871
626.895338173567	-821.389182703871
628.631890356874	-821.389182703871
630.36844254018	-821.389182703871
632.104994723486	-819.652630520564
633.841546906792	-819.652630520564
635.578099090099	-819.652630520564
637.314651273405	-819.652630520564
639.051203456711	-819.652630520564
640.787755640018	-819.652630520564
642.524307823324	-819.652630520564
644.26086000663	-819.652630520564
645.997412189936	-817.916078337258
647.733964373243	-817.916078337258
649.470516556549	-817.916078337258
651.207068739855	-817.916078337258
652.943620923162	-817.916078337258
654.680173106468	-817.916078337258
656.416725289774	-816.179526153952
658.15327747308	-816.179526153952
659.889829656387	-816.179526153952
661.626381839693	-816.179526153952
663.362934022999	-816.179526153952
665.099486206306	-814.442973970646
666.836038389612	-814.442973970646
668.572590572918	-814.442973970646
670.309142756224	-814.442973970646
672.045694939531	-812.706421787339
673.782247122837	-812.706421787339
675.518799306143	-812.706421787339
677.255351489449	-810.969869604033
678.991903672756	-810.969869604033
680.728455856062	-810.969869604033
682.465008039368	-809.233317420727
684.201560222675	-809.233317420727
685.938112405981	-807.496765237421
687.674664589287	-807.496765237421
689.411216772593	-807.496765237421
691.1477689559	-805.760213054114
692.884321139206	-805.760213054114
694.620873322512	-805.760213054114
696.357425505819	-804.023660870808
698.093977689125	-804.023660870808
699.830529872431	-804.023660870808
701.567082055737	-802.287108687502
703.303634239044	-802.287108687502
705.04018642235	-802.287108687502
706.776738605656	-800.550556504195
708.513290788963	-800.550556504195
710.249842972269	-800.550556504195
711.986395155575	-800.550556504195
713.722947338881	-800.550556504195
715.459499522188	-800.550556504195
717.196051705494	-800.550556504195
718.9326038888	-798.814004320889
720.669156072106	-798.814004320889
722.405708255413	-798.814004320889
724.142260438719	-798.814004320889
725.878812622025	-798.814004320889
727.615364805332	-798.814004320889
729.351916988638	-798.814004320889
731.088469171944	-798.814004320889
732.82502135525	-798.814004320889
734.561573538557	-798.814004320889
736.298125721863	-798.814004320889
738.034677905169	-798.814004320889
739.771230088476	-798.814004320889
741.507782271782	-798.814004320889
743.244334455088	-798.814004320889
744.980886638394	-798.814004320889
746.717438821701	-798.814004320889
748.453991005007	-798.814004320889
750.190543188313	-798.814004320889
751.92709537162	-797.077452137583
753.663647554926	-797.077452137583
755.400199738232	-797.077452137583
757.136751921538	-797.077452137583
758.873304104845	-797.077452137583
760.609856288151	-797.077452137583
762.346408471457	-797.077452137583
764.082960654763	-797.077452137583
765.81951283807	-797.077452137583
767.556065021376	-797.077452137583
769.292617204682	-797.077452137583
771.029169387989	-797.077452137583
772.765721571295	-797.077452137583
774.502273754601	-797.077452137583
776.238825937907	-797.077452137583
777.975378121214	-797.077452137583
779.71193030452	-797.077452137583
781.448482487826	-797.077452137583
783.185034671133	-797.077452137583
784.921586854439	-797.077452137583
786.658139037745	-797.077452137583
788.394691221051	-797.077452137583
790.131243404358	-797.077452137583
791.867795587664	-797.077452137583
793.60434777097	-797.077452137583
795.340899954277	-797.077452137583
797.077452137583	-797.077452137583
798.814004320889	-797.077452137583
800.550556504195	-797.077452137583
802.287108687502	-797.077452137583
804.023660870808	-798.814004320889
805.760213054114	-798.814004320889
807.496765237421	-798.814004320889
809.233317420727	-798.814004320889
810.969869604033	-798.814004320889
812.706421787339	-798.814004320889
814.442973970646	-798.814004320889
816.179526153952	-798.814004320889
817.916078337258	-798.814004320889
819.652630520564	-797.077452137583
821.389182703871	-797.077452137583
823.125734887177	-797.077452137583
824.862287070483	-797.077452137583
826.59883925379	-797.077452137583
828.335391437096	-797.077452137583
830.071943620402	-797.077452137583
831.808495803708	-797.077452137583
833.545047987015	-797.077452137583
835.281600170321	-797.077452137583
837.018152353627	-797.077452137583
838.754704536934	-797.077452137583
840.49125672024	-797.077452137583
842.227808903546	-797.077452137583
843.964361086852	-797.077452137583
845.700913270159	-797.077452137583
847.437465453465	-797.077452137583
849.174017636771	-797.077452137583
850.910569820078	-797.077452137583
852.647122003384	-797.077452137583
854.38367418669	-795.340899954277
856.120226369996	-795.340899954277
857.856778553303	-795.340899954277
859.593330736609	-795.340899954277
861.329882919915	-795.340899954277
863.066435103221	-795.340899954277
864.802987286528	-793.60434777097
866.539539469834	-793.60434777097
868.27609165314	-793.60434777097
870.012643836447	-793.60434777097
871.749196019753	-791.867795587664
873.485748203059	-791.867795587664
875.222300386365	-791.867795587664
876.958852569672	-791.867795587664
878.695404752978	-791.867795587664
880.431956936284	-791.867795587664
882.168509119591	-791.867795587664
883.905061302897	-791.867795587664
885.641613486203	-790.131243404358
887.378165669509	-790.131243404358
889.114717852816	-790.131243404358
890.851270036122	-790.131243404358
892.587822219428	-790.131243404358
894.324374402735	-790.131243404358
896.060926586041	-790.131243404358
897.797478769347	-788.394691221051
899.534030952653	-788.394691221051
901.27058313596	-788.394691221051
903.007135319266	-788.394691221051
904.743687502572	-788.394691221051
906.480239685878	-788.394691221051
908.216791869185	-786.658139037745
909.953344052491	-786.658139037745
911.689896235797	-786.658139037745
913.426448419104	-786.658139037745
915.16300060241	-786.658139037745
916.899552785716	-784.921586854439
918.636104969022	-784.921586854439
920.372657152329	-784.921586854439
922.109209335635	-784.921586854439
923.845761518941	-784.921586854439
925.582313702248	-783.185034671133
927.318865885554	-783.185034671133
929.05541806886	-783.185034671133
930.791970252166	-783.185034671133
932.528522435473	-783.185034671133
934.265074618779	-781.448482487826
936.001626802085	-781.448482487826
937.738178985392	-781.448482487826
939.474731168698	-779.71193030452
941.211283352004	-779.71193030452
942.94783553531	-779.71193030452
944.684387718617	-779.71193030452
946.420939901923	-779.71193030452
948.157492085229	-779.71193030452
949.894044268535	-777.975378121214
951.630596451842	-777.975378121214
953.367148635148	-777.975378121214
955.103700818454	-777.975378121214
956.840253001761	-776.238825937907
958.576805185067	-776.238825937907
960.313357368373	-776.238825937907
962.04990955168	-776.238825937907
963.786461734986	-776.238825937907
965.523013918292	-774.502273754601
967.259566101598	-774.502273754601
968.996118284905	-774.502273754601
970.732670468211	-774.502273754601
972.469222651517	-774.502273754601
974.205774834824	-774.502273754601
975.94232701813	-774.502273754601
977.678879201436	-774.502273754601
979.415431384742	-772.765721571295
981.151983568049	-772.765721571295
982.888535751355	-772.765721571295
984.625087934661	-772.765721571295
986.361640117967	-772.765721571295
988.098192301274	-772.765721571295
989.83474448458	-772.765721571295
991.571296667886	-771.029169387989
993.307848851192	-771.029169387989
995.044401034499	-771.029169387989
996.780953217805	-771.029169387989
998.517505401111	-771.029169387989
1000.25405758442	-771.029169387989
1001.99060976772	-771.029169387989
1003.72716195103	-771.029169387989
1005.46371413434	-769.292617204682
1007.20026631764	-769.292617204682
1008.93681850095	-769.292617204682
1010.67337068426	-769.292617204682
1012.40992286756	-767.556065021376
1014.14647505087	-767.556065021376
1015.88302723417	-767.556065021376
1017.61957941748	-767.556065021376
1019.35613160079	-767.556065021376
1021.09268378409	-767.556065021376
1022.8292359674	-767.556065021376
1024.56578815071	-767.556065021376
1026.30234033401	-765.81951283807
1028.03889251732	-765.81951283807
1029.77544470062	-765.81951283807
1031.51199688393	-765.81951283807
1033.24854906724	-765.81951283807
1034.98510125054	-765.81951283807
1036.72165343385	-764.082960654763
1038.45820561716	-764.082960654763
1040.19475780046	-764.082960654763
1041.93130998377	-764.082960654763
1043.66786216707	-764.082960654763
1045.40441435038	-762.346408471457
1047.14096653369	-762.346408471457
1048.87751871699	-762.346408471457
1050.6140709003	-762.346408471457
1052.35062308361	-762.346408471457
1054.08717526691	-760.609856288151
1055.82372745022	-760.609856288151
1057.56027963352	-760.609856288151
1059.29683181683	-760.609856288151
1061.03338400014	-758.873304104845
1062.76993618344	-758.873304104845
1064.50648836675	-758.873304104845
1066.24304055006	-758.873304104845
1067.97959273336	-757.136751921538
1069.71614491667	-757.136751921538
1071.45269709998	-757.136751921538
1073.18924928328	-755.400199738232
1074.92580146659	-755.400199738232
1076.66235364989	-755.400199738232
1078.3989058332	-755.400199738232
1080.13545801651	-753.663647554926
1081.87201019981	-753.663647554926
1083.60856238312	-753.663647554926
1085.34511456643	-753.663647554926
1087.08166674973	-751.92709537162
1088.81821893304	-751.92709537162
1090.55477111634	-750.190543188313
1092.29132329965	-750.190543188313
1094.02787548296	-750.190543188313
1095.76442766626	-750.190543188313
1097.50097984957	-748.453991005007
1099.23753203288	-748.453991005007
1100.97408421618	-748.453991005007
1102.71063639949	-746.717438821701
1104.44718858279	-746.717438821701
1106.1837407661	-746.717438821701
1107.92029294941	-744.980886638394
1109.65684513271	-744.980886638394
1111.39339731602	-743.244334455088
1113.12994949933	-743.244334455088
1114.86650168263	-743.244334455088
1116.60305386594	-741.507782271782
1118.33960604924	-741.507782271782
1120.07615823255	-741.507782271782
1121.81271041586	-739.771230088476
1123.54926259916	-739.771230088476
1125.28581478247	-738.034677905169
1127.02236696578	-738.034677905169
1128.75891914908	-738.034677905169
1130.49547133239	-736.298125721863
1132.23202351569	-736.298125721863
1133.968575699	-734.561573538557
1135.70512788231	-734.561573538557
1137.44168006561	-734.561573538557
1139.17823224892	-734.561573538557
1140.91478443223	-732.82502135525
1142.65133661553	-732.82502135525
1144.38788879884	-731.088469171944
1146.12444098215	-731.088469171944
1147.86099316545	-731.088469171944
1149.59754534876	-729.351916988638
1151.33409753206	-729.351916988638
1153.07064971537	-729.351916988638
1154.80720189868	-729.351916988638
1156.54375408198	-727.615364805332
1158.28030626529	-727.615364805332
1160.0168584486	-725.878812622025
1161.7534106319	-725.878812622025
1163.48996281521	-725.878812622025
1165.22651499851	-724.142260438719
1166.96306718182	-722.405708255413
1168.69961936513	-722.405708255413
1170.43617154843	-722.405708255413
1172.17272373174	-720.669156072106
1173.90927591505	-720.669156072106
1175.64582809835	-718.9326038888
1177.38238028166	-718.9326038888
1179.11893246496	-718.9326038888
1180.85548464827	-718.9326038888
1182.59203683158	-717.196051705494
1184.32858901488	-715.459499522188
1186.06514119819	-715.459499522188
1187.8016933815	-713.722947338881
1189.5382455648	-713.722947338881
1191.27479774811	-713.722947338881
1193.01134993141	-711.986395155575
1194.74790211472	-711.986395155575
1196.48445429803	-710.249842972269
1198.22100648133	-708.513290788963
1199.95755866464	-708.513290788963
1201.69411084795	-708.513290788963
1203.43066303125	-706.776738605656
1205.16721521456	-705.04018642235
1206.90376739787	-705.04018642235
1208.64031958117	-703.303634239044
1210.37687176448	-703.303634239044
1212.11342394778	-701.567082055737
1213.84997613109	-701.567082055737
1215.5865283144	-699.830529872431
1217.3230804977	-698.093977689125
1219.05963268101	-696.357425505819
1220.79618486432	-696.357425505819
1222.53273704762	-694.620873322512
1224.26928923093	-694.620873322512
1226.00584141423	-692.884321139206
1227.74239359754	-692.884321139206
1229.47894578085	-691.1477689559
1231.21549796415	-689.411216772593
1232.95205014746	-689.411216772593
1234.68860233077	-687.674664589287
1236.42515451407	-685.938112405981
1238.16170669738	-684.201560222675
1239.89825888068	-684.201560222675
1241.63481106399	-684.201560222675
1243.3713632473	-682.465008039368
1245.1079154306	-682.465008039368
1246.84446761391	-680.728455856062
1248.58101979722	-678.991903672756
1250.31757198052	-678.991903672756
1252.05412416383	-678.991903672756
1253.79067634713	-677.255351489449
1255.52722853044	-677.255351489449
1257.26378071375	-675.518799306143
1259.00033289705	-673.782247122837
1260.73688508036	-673.782247122837
1262.47343726367	-672.045694939531
1264.20998944697	-672.045694939531
1265.94654163028	-670.309142756224
1267.68309381358	-670.309142756224
1269.41964599689	-668.572590572918
1271.1561981802	-668.572590572918
1272.8927503635	-666.836038389612
1274.62930254681	-665.099486206306
1276.36585473012	-665.099486206306
1278.10240691342	-665.099486206306
1279.83895909673	-663.362934022999
1281.57551128004	-661.626381839693
1283.31206346334	-659.889829656387
1285.04861564665	-659.889829656387
1286.78516782995	-658.15327747308
1288.52172001326	-656.416725289774
1290.25827219657	-656.416725289774
1291.99482437987	-656.416725289774
1293.73137656318	-654.680173106468
1295.46792874649	-654.680173106468
1297.20448092979	-652.943620923162
1298.9410331131	-651.207068739855
1300.6775852964	-649.470516556549
1302.41413747971	-649.470516556549
1304.15068966302	-649.470516556549
1305.88724184632	-647.733964373243
1307.62379402963	-645.997412189936
1309.36034621294	-645.997412189936
1311.09689839624	-645.997412189936
1312.83345057955	-644.26086000663
1314.57000276285	-642.524307823324
1316.30655494616	-642.524307823324
1318.04310712947	-640.787755640018
1319.77965931277	-639.051203456711
1321.51621149608	-639.051203456711
1323.25276367939	-637.314651273405
1324.98931586269	-637.314651273405
1326.725868046	-635.578099090099
1328.4624202293	-635.578099090099
1330.19897241261	-633.841546906792
1331.93552459592	-633.841546906792
1333.67207677922	-632.104994723486
1335.40862896253	-630.36844254018
1337.14518114584	-630.36844254018
1338.88173332914	-628.631890356874
1340.61828551245	-628.631890356874
1342.35483769575	-626.895338173567
1344.09138987906	-626.895338173567
1345.82794206237	-625.158785990261
1347.56449424567	-625.158785990261
1349.30104642898	-623.422233806955
1351.03759861229	-621.685681623649
1352.77415079559	-621.685681623649
1354.5107029789	-619.949129440342
1356.24725516221	-619.949129440342
1357.98380734551	-618.212577257036
1359.72035952882	-616.47602507373
1361.45691171212	-616.47602507373
1363.19346389543	-614.739472890423
1364.93001607874	-613.002920707117
1366.66656826204	-611.266368523811
1368.40312044535	-611.266368523811
1370.13967262866	-609.529816340505
1371.87622481196	-607.793264157198
1373.61277699527	-606.056711973892
1375.34932917857	-604.320159790586
1377.08588136188	-604.320159790586
1378.82243354519	-602.583607607279
1380.55898572849	-600.847055423973
1382.2955379118	-599.110503240667
1384.03209009511	-597.373951057361
1385.76864227841	-595.637398874054
1387.50519446172	-595.637398874054
1389.24174664502	-593.900846690748
1390.97829882833	-592.164294507442
1392.71485101164	-590.427742324135
1394.45140319494	-588.691190140829
1396.18795537825	-586.954637957523
1397.92450756156	-585.218085774217
1399.66105974486	-585.218085774217
1401.39761192817	-583.48153359091
1403.13416411147	-581.744981407604
1404.87071629478	-580.008429224298
1406.60726847809	-578.271877040992
1408.34382066139	-576.535324857685
1410.0803728447	-574.798772674379
1411.81692502801	-574.798772674379
1413.55347721131	-573.062220491073
1413.55347721131	-571.325668307766
1415.29002939462	-569.58911612446
1417.02658157793	-567.852563941154
1418.76313376123	-566.116011757847
1420.49968594454	-564.379459574541
1422.23623812784	-562.642907391235
1423.97279031115	-560.906355207929
1425.70934249446	-559.169803024622
1425.70934249446	-557.433250841316
1427.44589467776	-555.69669865801
1429.18244686107	-553.960146474703
1430.91899904438	-552.223594291397
1432.65555122768	-550.487042108091
1432.65555122768	-548.750489924785
1434.39210341099	-547.013937741478
1436.12865559429	-545.277385558172
1437.8652077776	-543.540833374866
1439.60175996091	-541.80428119156
1441.33831214421	-540.067729008253
1441.33831214421	-538.331176824947
1443.07486432752	-536.594624641641
1444.81141651083	-534.858072458334
1446.54796869413	-533.121520275028
1446.54796869413	-531.384968091722
1448.28452087744	-529.648415908416
1448.28452087744	-527.911863725109
1450.02107306074	-526.175311541803
1451.75762524405	-524.438759358497
1451.75762524405	-522.70220717519
1453.49417742736	-520.965654991884
1453.49417742736	-519.229102808578
1455.23072961066	-517.492550625272
1455.23072961066	-515.755998441965
1456.96728179397	-514.019446258659
1456.96728179397	-512.282894075353
1458.70383397728	-510.546341892047
1458.70383397728	-508.80978970874
1460.44038616058	-507.073237525434
1460.44038616058	-505.336685342128
1460.44038616058	-503.600133158821
1462.17693834389	-501.863580975515
1462.17693834389	-500.127028792209
1463.91349052719	-498.390476608903
1463.91349052719	-496.653924425596
1465.6500427105	-494.91737224229
1465.6500427105	-493.180820058984
1465.6500427105	-491.444267875677
1467.38659489381	-489.707715692371
1469.12314707711	-487.971163509065
1469.12314707711	-486.234611325759
1469.12314707711	-484.498059142452
1470.85969926042	-482.761506959146
1470.85969926042	-481.02495477584
1472.59625144373	-479.288402592533
1472.59625144373	-477.551850409227
1472.59625144373	-475.815298225921
1472.59625144373	-474.078746042615
1474.33280362703	-472.342193859308
1474.33280362703	-470.605641676002
1474.33280362703	-468.869089492696
1476.06935581034	-467.132537309389
1476.06935581034	-465.395985126083
1477.80590799364	-463.659432942777
1477.80590799364	-461.922880759471
1477.80590799364	-460.186328576164
1477.80590799364	-458.449776392858
1479.54246017695	-456.713224209552
1479.54246017695	-454.976672026246
1479.54246017695	-453.240119842939
1479.54246017695	-451.503567659633
1479.54246017695	-449.767015476327
1479.54246017695	-448.03046329302
1481.27901236026	-446.293911109714
1481.27901236026	-444.557358926408
1481.27901236026	-442.820806743102
1481.27901236026	-441.084254559795
1481.27901236026	-439.347702376489
1483.01556454356	-437.611150193183
1483.01556454356	-435.874598009876
1483.01556454356	-434.13804582657
1483.01556454356	-432.401493643264
1483.01556454356	-430.664941459958
1484.75211672687	-428.928389276651
1484.75211672687	-427.191837093345
1484.75211672687	-425.455284910039
1484.75211672687	-423.718732726732
1484.75211672687	-421.982180543426
1484.75211672687	-420.24562836012
1484.75211672687	-418.509076176814
1484.75211672687	-416.772523993507
1484.75211672687	-415.035971810201
1484.75211672687	-413.299419626895
1484.75211672687	-411.562867443589
1484.75211672687	-409.826315260282
1484.75211672687	-408.089763076976
1484.75211672687	-406.35321089367
1484.75211672687	-404.616658710363
1484.75211672687	-402.880106527057
1484.75211672687	-401.143554343751
1484.75211672687	-399.407002160445
1484.75211672687	-397.670449977138
1484.75211672687	-395.933897793832
1484.75211672687	-394.197345610526
1484.75211672687	-392.460793427219
1484.75211672687	-390.724241243913
1484.75211672687	-388.987689060607
1484.75211672687	-387.251136877301
1484.75211672687	-385.514584693994
1484.75211672687	-383.778032510688
1484.75211672687	-382.041480327382
1484.75211672687	-380.304928144075
1484.75211672687	-378.568375960769
1484.75211672687	-376.831823777463
1484.75211672687	-375.095271594157
1484.75211672687	-373.35871941085
1484.75211672687	-371.622167227544
1484.75211672687	-369.885615044238
1484.75211672687	-368.149062860932
1484.75211672687	-366.412510677625
1484.75211672687	-364.675958494319
1484.75211672687	-362.939406311013
1484.75211672687	-361.202854127706
1484.75211672687	-359.4663019444
1484.75211672687	-357.729749761094
1484.75211672687	-355.993197577788
1484.75211672687	-354.256645394481
1484.75211672687	-352.520093211175
1484.75211672687	-350.783541027869
1484.75211672687	-349.046988844562
1484.75211672687	-347.310436661256
1484.75211672687	-345.57388447795
1483.01556454356	-343.837332294644
1483.01556454356	-342.100780111337
1483.01556454356	-340.364227928031
1483.01556454356	-338.627675744725
1483.01556454356	-336.891123561418
1483.01556454356	-335.154571378112
1483.01556454356	-333.418019194806
1481.27901236026	-331.6814670115
1481.27901236026	-329.944914828193
1481.27901236026	-328.208362644887
1481.27901236026	-326.471810461581
1481.27901236026	-324.735258278275
1481.27901236026	-322.998706094968
1479.54246017695	-321.262153911662
1479.54246017695	-319.525601728356
1479.54246017695	-317.789049545049
1479.54246017695	-316.052497361743
1479.54246017695	-314.315945178437
1477.80590799364	-312.579392995131
1477.80590799364	-310.842840811824
1477.80590799364	-309.106288628518
1477.80590799364	-307.369736445212
1476.06935581034	-305.633184261905
1476.06935581034	-303.896632078599
1476.06935581034	-302.160079895293
1474.33280362703	-300.423527711987
1474.33280362703	-298.68697552868
1474.33280362703	-296.950423345374
1474.33280362703	-295.213871162068
1472.59625144373	-293.477318978761
1472.59625144373	-291.740766795455
1470.85969926042	-290.004214612149
1470.85969926042	-288.267662428843
1470.85969926042	-286.531110245536
1469.12314707711	-284.79455806223
1469.12314707711	-283.058005878924
1469.12314707711	-281.321453695617
1467.38659489381	-279.584901512311
1465.6500427105	-277.848349329005
1463.91349052719	-276.111797145699
1463.91349052719	-274.375244962392
1463.91349052719	-272.638692779086
1462.17693834389	-270.90214059578
1462.17693834389	-269.165588412473
1460.44038616058	-267.429036229167
1458.70383397728	-265.692484045861
1458.70383397728	-263.955931862555
1456.96728179397	-262.219379679248
1456.96728179397	-260.482827495942
1455.23072961066	-258.746275312636
1455.23072961066	-257.00972312933
1453.49417742736	-255.273170946023
1453.49417742736	-253.536618762717
1453.49417742736	-251.800066579411
1451.75762524405	-250.063514396104
1450.02107306074	-248.326962212798
1450.02107306074	-246.590410029492
1448.28452087744	-244.853857846186
1448.28452087744	-243.117305662879
1446.54796869413	-241.380753479573
1446.54796869413	-239.644201296267
1444.81141651083	-237.90764911296
1443.07486432752	-236.171096929654
1443.07486432752	-234.434544746348
1441.33831214421	-232.697992563042
1441.33831214421	-230.961440379735
1439.60175996091	-229.224888196429
1439.60175996091	-227.488336013123
1437.8652077776	-225.751783829816
1437.8652077776	-224.01523164651
1436.12865559429	-222.278679463204
1434.39210341099	-220.542127279898
1432.65555122768	-218.805575096591
1432.65555122768	-217.069022913285
1430.91899904438	-215.332470729979
1429.18244686107	-213.595918546673
1429.18244686107	-211.859366363366
1427.44589467776	-210.12281418006
1425.70934249446	-208.386261996754
1425.70934249446	-206.649709813447
1423.97279031115	-204.913157630141
1422.23623812784	-203.176605446835
1422.23623812784	-201.440053263529
1420.49968594454	-199.703501080222
1418.76313376123	-197.966948896916
1417.02658157793	-196.23039671361
1415.29002939462	-194.493844530303
1415.29002939462	-192.757292346997
1413.55347721131	-191.020740163691
1411.81692502801	-189.284187980385
1410.0803728447	-187.547635797078
1410.0803728447	-185.811083613772
1408.34382066139	-184.074531430466
1406.60726847809	-182.337979247159
1404.87071629478	-180.601427063853
1403.13416411147	-178.864874880547
1403.13416411147	-177.128322697241
1401.39761192817	-175.391770513934
1399.66105974486	-173.655218330628
1397.92450756156	-171.918666147322
1396.18795537825	-170.182113964016
1396.18795537825	-168.445561780709
1394.45140319494	-166.709009597403
1392.71485101164	-166.709009597403
1390.97829882833	-164.972457414097
1390.97829882833	-163.23590523079
1389.24174664502	-161.499353047484
1387.50519446172	-159.762800864178
1385.76864227841	-158.026248680872
1384.03209009511	-156.289696497565
1382.2955379118	-154.553144314259
1380.55898572849	-152.816592130953
1378.82243354519	-151.080039947646
1377.08588136188	-149.34348776434
1375.34932917857	-147.606935581034
1373.61277699527	-145.870383397728
1371.87622481196	-144.133831214421
1370.13967262866	-142.397279031115
1368.40312044535	-140.660726847809
1366.66656826204	-138.924174664502
1364.93001607874	-137.187622481196
1363.19346389543	-135.45107029789
1361.45691171212	-133.714518114584
1359.72035952882	-131.977965931277
1359.72035952882	-130.241413747971
1357.98380734551	-128.504861564665
1356.24725516221	-128.504861564665
1354.5107029789	-126.768309381358
1352.77415079559	-125.031757198052
1352.77415079559	-123.295205014746
1351.03759861229	-121.55865283144
1349.30104642898	-119.822100648133
1347.56449424567	-118.085548464827
1345.82794206237	-118.085548464827
1344.09138987906	-116.348996281521
1344.09138987906	-114.612444098215
1342.35483769575	-112.875891914908
1340.61828551245	-111.139339731602
1338.88173332914	-109.402787548296
1337.14518114584	-107.666235364989
1335.40862896253	-105.929683181683
1333.67207677922	-104.193130998377
1331.93552459592	-102.456578815071
1330.19897241261	-100.720026631764
1328.4624202293	-98.983474448458
1326.725868046	-97.2469222651517
1324.98931586269	-95.5103700818454
1323.25276367939	-95.5103700818454
1321.51621149608	-93.7738178985391
1319.77965931277	-92.0372657152329
1318.04310712947	-90.3007135319266
1316.30655494616	-88.5641613486203
1314.57000276285	-86.827609165314
1312.83345057955	-86.827609165314
1311.09689839624	-85.0910569820078
1309.36034621294	-83.3545047987015
1307.62379402963	-81.6179526153952
1305.88724184632	-79.8814004320889
1305.88724184632	-78.1448482487826
1304.15068966302	-76.4082960654763
1302.41413747971	-74.6717438821701
1300.6775852964	-72.9351916988638
1298.9410331131	-71.1986395155575
1297.20448092979	-69.4620873322512
1295.46792874649	-67.7255351489449
1295.46792874649	-65.9889829656387
1293.73137656318	-64.2524307823324
1291.99482437987	-62.5158785990261
1290.25827219657	-60.7793264157198
1288.52172001326	-59.0427742324135
1288.52172001326	-57.3062220491073
1286.78516782995	-55.569669865801
1285.04861564665	-53.8331176824947
1283.31206346334	-52.0965654991884
1281.57551128004	-50.3600133158821
1279.83895909673	-48.6234611325759
1279.83895909673	-46.8869089492696
1278.10240691342	-45.1503567659633
1276.36585473012	-43.413804582657
1274.62930254681	-41.6772523993507
1272.8927503635	-39.9407002160445
1271.1561981802	-38.2041480327382
1269.41964599689	-36.4675958494319
1267.68309381358	-34.7310436661256
1265.94654163028	-32.9944914828193
1264.20998944697	-31.2579392995131
1262.47343726367	-29.5213871162068
1260.73688508036	-27.7848349329005
1259.00033289705	-27.7848349329005
1257.26378071375	-26.0482827495942
1255.52722853044	-24.3117305662879
1253.79067634713	-22.5751783829816
1252.05412416383	-22.5751783829816
1250.31757198052	-20.8386261996754
1248.58101979722	-19.1020740163691
1246.84446761391	-17.3655218330628
1245.1079154306	-17.3655218330628
1243.3713632473	-15.6289696497565
1241.63481106399	-13.8924174664502
1239.89825888068	-12.155865283144
1238.16170669738	-12.155865283144
1236.42515451407	-10.4193130998377
1234.68860233077	-8.6827609165314
1232.95205014746	-6.94620873322512
1231.21549796415	-6.94620873322512
1229.47894578085	-5.20965654991884
1227.74239359754	-3.47310436661256
1226.00584141423	-1.73655218330628
1224.26928923093	-1.73655218330628
1222.53273704762	0
1220.79618486432	0
1219.05963268101	1.73655218330628
1217.3230804977	1.73655218330628
1215.5865283144	3.47310436661256
1213.84997613109	3.47310436661256
1212.11342394778	5.20965654991884
1210.37687176448	5.20965654991884
1208.64031958117	6.94620873322512
1206.90376739787	8.6827609165314
1205.16721521456	8.6827609165314
1203.43066303125	8.6827609165314
1201.69411084795	10.4193130998377
1199.95755866464	10.4193130998377
1198.22100648133	12.155865283144
1196.48445429803	13.8924174664502
1194.74790211472	13.8924174664502
1193.01134993141	15.6289696497565
1191.27479774811	15.6289696497565
1189.5382455648	15.6289696497565
1187.8016933815	17.3655218330628
1186.06514119819	17.3655218330628
1184.32858901488	19.1020740163691
1182.59203683158	19.1020740163691
1180.85548464827	19.1020740163691
1179.11893246496	19.1020740163691
1177.38238028166	20.8386261996754
1175.64582809835	20.8386261996754
1173.90927591505	20.8386261996754
1172.17272373174	22.5751783829816
1170.43617154843	22.5751783829816
1168.69961936513	24.3117305662879
1166.96306718182	24.3117305662879
1165.22651499851	24.3117305662879
1163.48996281521	24.3117305662879
1161.7534106319	26.0482827495942
1160.0168584486	26.0482827495942
1158.28030626529	26.0482827495942
1156.54375408198	27.7848349329005
1154.80720189868	27.7848349329005
1153.07064971537	29.5213871162068
1151.33409753206	29.5213871162068
1149.59754534876	31.2579392995131
1147.86099316545	31.2579392995131
1146.12444098215	31.2579392995131
1144.38788879884	32.9944914828193
1142.65133661553	32.9944914828193
1140.91478443223	34.7310436661256
1139.17823224892	34.7310436661256
1137.44168006561	36.4675958494319
1135.70512788231	36.4675958494319
1133.968575699	36.4675958494319
1132.23202351569	36.4675958494319
1130.49547133239	38.2041480327382
1128.75891914908	38.2041480327382
1127.02236696578	38.2041480327382
1125.28581478247	39.9407002160445
1123.54926259916	39.9407002160445
1121.81271041586	39.9407002160445
1120.07615823255	41.6772523993507
1118.33960604924	41.6772523993507
1116.60305386594	41.6772523993507
1114.86650168263	43.413804582657
1113.12994949933	43.413804582657
1111.39339731602	43.413804582657
1109.65684513271	45.1503567659633
1107.92029294941	45.1503567659633
1106.1837407661	45.1503567659633
1104.44718858279	45.1503567659633
1102.71063639949	46.8869089492696
1100.97408421618	46.8869089492696
1099.23753203288	48.6234611325759
1097.50097984957	48.6234611325759
1095.76442766626	48.6234611325759
1094.02787548296	50.3600133158821
1092.29132329965	50.3600133158821
1090.55477111634	50.3600133158821
1088.81821893304	50.3600133158821
1087.08166674973	52.0965654991884
1085.34511456643	52.0965654991884
1083.60856238312	52.0965654991884
1081.87201019981	53.8331176824947
1080.13545801651	53.8331176824947
1078.3989058332	55.569669865801
1076.66235364989	55.569669865801
1074.92580146659	55.569669865801
1073.18924928328	57.3062220491073
1071.45269709998	57.3062220491073
1069.71614491667	59.0427742324135
1067.97959273336	59.0427742324135
1066.24304055006	59.0427742324135
1064.50648836675	60.7793264157198
1062.76993618344	60.7793264157198
1061.03338400014	60.7793264157198
1059.29683181683	60.7793264157198
1057.56027963352	62.5158785990261
1055.82372745022	62.5158785990261
1054.08717526691	64.2524307823324
1052.35062308361	64.2524307823324
1050.6140709003	64.2524307823324
1048.87751871699	65.9889829656387
1047.14096653369	65.9889829656387
1045.40441435038	65.9889829656387
1043.66786216707	65.9889829656387
1041.93130998377	65.9889829656387
1040.19475780046	67.7255351489449
1038.45820561716	67.7255351489449
1036.72165343385	67.7255351489449
1034.98510125054	67.7255351489449
1033.24854906724	69.4620873322512
1031.51199688393	69.4620873322512
1029.77544470062	69.4620873322512
1028.03889251732	69.4620873322512
1026.30234033401	69.4620873322512
1024.56578815071	71.1986395155575
1022.8292359674	71.1986395155575
1021.09268378409	71.1986395155575
1019.35613160079	71.1986395155575
1017.61957941748	71.1986395155575
1015.88302723417	71.1986395155575
1014.14647505087	71.1986395155575
1012.40992286756	72.9351916988638
1010.67337068426	72.9351916988638
1008.93681850095	72.9351916988638
1007.20026631764	72.9351916988638
1005.46371413434	74.6717438821701
1003.72716195103	74.6717438821701
1001.99060976772	74.6717438821701
1000.25405758442	74.6717438821701
998.517505401111	76.4082960654763
996.780953217805	76.4082960654763
995.044401034499	76.4082960654763
993.307848851192	76.4082960654763
991.571296667886	76.4082960654763
989.83474448458	76.4082960654763
988.098192301274	76.4082960654763
986.361640117967	78.1448482487826
984.625087934661	78.1448482487826
982.888535751355	78.1448482487826
981.151983568049	78.1448482487826
979.415431384742	78.1448482487826
977.678879201436	78.1448482487826
975.94232701813	79.8814004320889
974.205774834824	79.8814004320889
972.469222651517	79.8814004320889
970.732670468211	79.8814004320889
968.996118284905	79.8814004320889
967.259566101598	81.6179526153952
965.523013918292	81.6179526153952
963.786461734986	81.6179526153952
962.04990955168	81.6179526153952
960.313357368373	83.3545047987015
958.576805185067	83.3545047987015
956.840253001761	83.3545047987015
955.103700818454	83.3545047987015
953.367148635148	85.0910569820078
951.630596451842	85.0910569820078
949.894044268535	85.0910569820078
948.157492085229	85.0910569820078
946.420939901923	86.827609165314
944.684387718617	86.827609165314
942.94783553531	86.827609165314
941.211283352004	86.827609165314
939.474731168698	88.5641613486203
937.738178985392	88.5641613486203
936.001626802085	88.5641613486203
934.265074618779	90.3007135319266
932.528522435473	90.3007135319266
930.791970252166	90.3007135319266
929.05541806886	90.3007135319266
927.318865885554	92.0372657152329
925.582313702248	92.0372657152329
923.845761518941	92.0372657152329
922.109209335635	92.0372657152329
920.372657152329	92.0372657152329
918.636104969022	93.7738178985391
916.899552785716	93.7738178985391
915.16300060241	93.7738178985391
913.426448419104	93.7738178985391
911.689896235797	95.5103700818454
909.953344052491	95.5103700818454
908.216791869185	95.5103700818454
906.480239685878	95.5103700818454
904.743687502572	95.5103700818454
903.007135319266	95.5103700818454
901.27058313596	95.5103700818454
899.534030952653	97.2469222651517
897.797478769347	97.2469222651517
896.060926586041	97.2469222651517
894.324374402735	97.2469222651517
892.587822219428	97.2469222651517
890.851270036122	97.2469222651517
889.114717852816	98.983474448458
887.378165669509	98.983474448458
885.641613486203	98.983474448458
883.905061302897	98.983474448458
882.168509119591	98.983474448458
880.431956936284	98.983474448458
878.695404752978	98.983474448458
876.958852569672	98.983474448458
875.222300386365	98.983474448458
873.485748203059	98.983474448458
871.749196019753	98.983474448458
870.012643836447	98.983474448458
868.27609165314	98.983474448458
866.539539469834	98.983474448458
864.802987286528	98.983474448458
863.066435103221	100.720026631764
861.329882919915	100.720026631764
859.593330736609	100.720026631764
857.856778553303	100.720026631764
856.120226369996	100.720026631764
854.38367418669	100.720026631764
852.647122003384	100.720026631764
850.910569820078	102.456578815071
849.174017636771	102.456578815071
847.437465453465	102.456578815071
845.700913270159	102.456578815071
843.964361086852	102.456578815071
842.227808903546	102.456578815071
840.49125672024	102.456578815071
838.754704536934	102.456578815071
837.018152353627	104.193130998377
835.281600170321	104.193130998377
833.545047987015	104.193130998377
831.808495803708	104.193130998377
830.071943620402	104.193130998377
828.335391437096	104.193130998377
826.59883925379	104.193130998377
824.862287070483	104.193130998377
823.125734887177	105.929683181683
821.389182703871	105.929683181683
819.652630520564	105.929683181683
817.916078337258	105.929683181683
816.179526153952	105.929683181683
814.442973970646	105.929683181683
812.706421787339	105.929683181683
810.969869604033	105.929683181683
809.233317420727	105.929683181683
807.496765237421	105.929683181683
805.760213054114	107.666235364989
804.023660870808	107.666235364989
802.287108687502	107.666235364989
800.550556504195	107.666235364989
798.814004320889	107.666235364989
797.077452137583	107.666235364989
795.340899954277	107.666235364989
793.60434777097	107.666235364989
791.867795587664	109.402787548296
790.131243404358	109.402787548296
788.394691221051	109.402787548296
786.658139037745	109.402787548296
784.921586854439	109.402787548296
783.185034671133	109.402787548296
781.448482487826	109.402787548296
779.71193030452	111.139339731602
777.975378121214	111.139339731602
776.238825937907	111.139339731602
774.502273754601	111.139339731602
772.765721571295	111.139339731602
771.029169387989	111.139339731602
769.292617204682	111.139339731602
767.556065021376	111.139339731602
765.81951283807	111.139339731602
764.082960654763	111.139339731602
762.346408471457	111.139339731602
760.609856288151	111.139339731602
758.873304104845	111.139339731602
757.136751921538	112.875891914908
755.400199738232	112.875891914908
753.663647554926	112.875891914908
751.92709537162	112.875891914908
750.190543188313	112.875891914908
748.453991005007	112.875891914908
746.717438821701	112.875891914908
744.980886638394	112.875891914908
743.244334455088	112.875891914908
741.507782271782	112.875891914908
739.771230088476	114.612444098215
738.034677905169	114.612444098215
736.298125721863	114.612444098215
734.561573538557	114.612444098215
732.82502135525	114.612444098215
731.088469171944	114.612444098215
729.351916988638	114.612444098215
727.615364805332	114.612444098215
725.878812622025	114.612444098215
724.142260438719	114.612444098215
722.405708255413	116.348996281521
720.669156072106	116.348996281521
718.9326038888	116.348996281521
717.196051705494	116.348996281521
715.459499522188	116.348996281521
713.722947338881	116.348996281521
711.986395155575	116.348996281521
710.249842972269	116.348996281521
708.513290788963	116.348996281521
706.776738605656	116.348996281521
705.04018642235	116.348996281521
703.303634239044	116.348996281521
701.567082055737	118.085548464827
699.830529872431	118.085548464827
698.093977689125	118.085548464827
696.357425505819	118.085548464827
694.620873322512	118.085548464827
692.884321139206	118.085548464827
691.1477689559	118.085548464827
689.411216772593	118.085548464827
687.674664589287	118.085548464827
685.938112405981	118.085548464827
684.201560222675	118.085548464827
682.465008039368	119.822100648133
680.728455856062	119.822100648133
678.991903672756	119.822100648133
677.255351489449	119.822100648133
675.518799306143	119.822100648133
673.782247122837	119.822100648133
672.045694939531	119.822100648133
670.309142756224	119.822100648133
668.572590572918	119.822100648133
666.836038389612	119.822100648133
665.099486206306	119.822100648133
663.362934022999	119.822100648133
661.626381839693	118.085548464827
659.889829656387	118.085548464827
658.15327747308	118.085548464827
656.416725289774	118.085548464827
654.680173106468	118.085548464827
652.943620923162	118.085548464827
651.207068739855	118.085548464827
649.470516556549	118.085548464827
647.733964373243	118.085548464827
645.997412189936	118.085548464827
644.26086000663	118.085548464827
642.524307823324	118.085548464827
640.787755640018	118.085548464827
639.051203456711	118.085548464827
637.314651273405	118.085548464827
635.578099090099	116.348996281521
633.841546906792	116.348996281521
632.104994723486	116.348996281521
630.36844254018	116.348996281521
628.631890356874	116.348996281521
626.895338173567	116.348996281521
625.158785990261	116.348996281521
623.422233806955	116.348996281521
621.685681623649	116.348996281521
619.949129440342	116.348996281521
618.212577257036	116.348996281521
616.47602507373	116.348996281521
614.739472890423	116.348996281521
613.002920707117	116.348996281521
611.266368523811	116.348996281521
609.529816340505	116.348996281521
607.793264157198	116.348996281521
606.056711973892	116.348996281521
604.320159790586	116.348996281521
602.583607607279	116.348996281521
600.847055423973	116.348996281521
599.110503240667	116.348996281521
597.373951057361	116.348996281521
595.637398874054	116.348996281521
593.900846690748	116.348996281521
592.164294507442	116.348996281521
590.427742324135	116.348996281521
588.691190140829	116.348996281521
586.954637957523	116.348996281521
585.218085774217	116.348996281521
583.48153359091	116.348996281521
581.744981407604	116.348996281521
580.008429224298	116.348996281521
578.271877040992	116.348996281521
576.535324857685	116.348996281521
574.798772674379	116.348996281521
573.062220491073	116.348996281521
571.325668307766	116.348996281521
569.58911612446	116.348996281521
567.852563941154	116.348996281521
566.116011757847	116.348996281521
564.379459574541	116.348996281521
562.642907391235	116.348996281521
560.906355207929	118.085548464827
559.169803024622	118.085548464827
557.433250841316	118.085548464827
555.69669865801	118.085548464827
553.960146474703	118.085548464827
552.223594291397	118.085548464827
550.487042108091	118.085548464827
548.750489924785	118.085548464827
547.013937741478	118.085548464827
545.277385558172	118.085548464827
543.540833374866	118.085548464827
541.80428119156	118.085548464827
540.067729008253	118.085548464827
538.331176824947	118.085548464827
536.594624641641	118.085548464827
534.858072458334	118.085548464827
533.121520275028	118.085548464827
531.384968091722	118.085548464827
529.648415908416	118.085548464827
527.911863725109	118.085548464827
526.175311541803	118.085548464827
524.438759358497	118.085548464827
522.70220717519	118.085548464827
520.965654991884	118.085548464827
519.229102808578	118.085548464827
517.492550625272	118.085548464827
515.755998441965	118.085548464827
514.019446258659	118.085548464827
512.282894075353	118.085548464827
510.546341892047	118.085548464827
508.80978970874	118.085548464827
507.073237525434	116.348996281521
505.336685342128	116.348996281521
503.600133158821	116.348996281521
501.863580975515	116.348996281521
500.127028792209	116.348996281521
498.390476608903	116.348996281521
496.653924425596	116.348996281521
494.91737224229	116.348996281521
493.180820058984	116.348996281521
491.444267875677	116.348996281521
489.707715692371	116.348996281521
487.971163509065	116.348996281521
486.234611325759	116.348996281521
484.498059142452	114.612444098215
482.761506959146	114.612444098215
481.02495477584	114.612444098215
479.288402592533	114.612444098215
477.551850409227	114.612444098215
475.815298225921	114.612444098215
474.078746042615	114.612444098215
472.342193859308	114.612444098215
470.605641676002	114.612444098215
468.869089492696	114.612444098215
467.132537309389	114.612444098215
465.395985126083	114.612444098215
463.659432942777	114.612444098215
461.922880759471	114.612444098215
460.186328576164	114.612444098215
458.449776392858	114.612444098215
456.713224209552	114.612444098215
454.976672026246	114.612444098215
453.240119842939	114.612444098215
451.503567659633	114.612444098215
449.767015476327	114.612444098215
448.03046329302	114.612444098215
446.293911109714	114.612444098215
444.557358926408	114.612444098215
442.820806743102	114.612444098215
441.084254559795	114.612444098215
439.347702376489	114.612444098215
437.611150193183	112.875891914908
435.874598009876	112.875891914908
434.13804582657	112.875891914908
432.401493643264	112.875891914908
430.664941459958	112.875891914908
428.928389276651	112.875891914908
427.191837093345	112.875891914908
425.455284910039	112.875891914908
423.718732726732	112.875891914908
421.982180543426	112.875891914908
420.24562836012	112.875891914908
418.509076176814	112.875891914908
416.772523993507	112.875891914908
415.035971810201	112.875891914908
413.299419626895	112.875891914908
411.562867443589	111.139339731602
409.826315260282	111.139339731602
408.089763076976	111.139339731602
406.35321089367	111.139339731602
404.616658710363	111.139339731602
402.880106527057	111.139339731602
401.143554343751	111.139339731602
399.407002160445	111.139339731602
397.670449977138	111.139339731602
395.933897793832	111.139339731602
394.197345610526	111.139339731602
392.460793427219	111.139339731602
390.724241243913	111.139339731602
388.987689060607	111.139339731602
387.251136877301	111.139339731602
385.514584693994	111.139339731602
383.778032510688	111.139339731602
382.041480327382	111.139339731602
380.304928144075	111.139339731602
378.568375960769	111.139339731602
376.831823777463	111.139339731602
375.095271594157	111.139339731602
373.35871941085	111.139339731602
371.622167227544	111.139339731602
369.885615044238	111.139339731602
368.149062860932	111.139339731602
366.412510677625	111.139339731602
364.675958494319	111.139339731602
362.939406311013	111.139339731602
361.202854127706	109.402787548296
359.4663019444	109.402787548296
357.729749761094	109.402787548296
355.993197577788	109.402787548296
354.256645394481	109.402787548296
352.520093211175	109.402787548296
350.783541027869	109.402787548296
349.046988844562	109.402787548296
347.310436661256	107.666235364989
345.57388447795	107.666235364989
343.837332294644	107.666235364989
342.100780111337	107.666235364989
340.364227928031	107.666235364989
338.627675744725	105.929683181683
336.891123561418	105.929683181683
335.154571378112	105.929683181683
333.418019194806	105.929683181683
331.6814670115	105.929683181683
329.944914828193	105.929683181683
328.208362644887	105.929683181683
326.471810461581	105.929683181683
324.735258278275	105.929683181683
322.998706094968	104.193130998377
321.262153911662	104.193130998377
319.525601728356	104.193130998377
317.789049545049	104.193130998377
316.052497361743	104.193130998377
314.315945178437	104.193130998377
312.579392995131	104.193130998377
310.842840811824	104.193130998377
309.106288628518	104.193130998377
307.369736445212	104.193130998377
305.633184261905	104.193130998377
303.896632078599	104.193130998377
302.160079895293	104.193130998377
300.423527711987	104.193130998377
298.68697552868	104.193130998377
296.950423345374	104.193130998377
295.213871162068	104.193130998377
293.477318978761	104.193130998377
291.740766795455	104.193130998377
290.004214612149	104.193130998377
288.267662428843	104.193130998377
286.531110245536	104.193130998377
284.79455806223	104.193130998377
283.058005878924	104.193130998377
281.321453695617	104.193130998377
279.584901512311	104.193130998377
277.848349329005	104.193130998377
276.111797145699	102.456578815071
274.375244962392	102.456578815071
272.638692779086	102.456578815071
270.90214059578	102.456578815071
269.165588412473	102.456578815071
267.429036229167	102.456578815071
265.692484045861	102.456578815071
263.955931862555	100.720026631764
262.219379679248	100.720026631764
260.482827495942	100.720026631764
258.746275312636	100.720026631764
257.00972312933	100.720026631764
255.273170946023	100.720026631764
253.536618762717	98.983474448458
251.800066579411	98.983474448458
250.063514396104	98.983474448458
248.326962212798	98.983474448458
246.590410029492	98.983474448458
244.853857846186	98.983474448458
243.117305662879	98.983474448458
241.380753479573	97.2469222651517
239.644201296267	97.2469222651517
237.90764911296	97.2469222651517
236.171096929654	97.2469222651517
234.434544746348	97.2469222651517
232.697992563042	97.2469222651517
230.961440379735	97.2469222651517
229.224888196429	95.5103700818454
227.488336013123	95.5103700818454
225.751783829816	95.5103700818454
224.01523164651	95.5103700818454
222.278679463204	95.5103700818454
220.542127279898	93.7738178985391
218.805575096591	93.7738178985391
217.069022913285	93.7738178985391
215.332470729979	93.7738178985391
213.595918546673	92.0372657152329
211.859366363366	92.0372657152329
210.12281418006	92.0372657152329
208.386261996754	92.0372657152329
206.649709813447	92.0372657152329
204.913157630141	90.3007135319266
203.176605446835	90.3007135319266
201.440053263529	90.3007135319266
199.703501080222	90.3007135319266
197.966948896916	88.5641613486203
196.23039671361	88.5641613486203
194.493844530303	88.5641613486203
192.757292346997	86.827609165314
191.020740163691	86.827609165314
189.284187980385	86.827609165314
187.547635797078	85.0910569820078
185.811083613772	85.0910569820078
184.074531430466	83.3545047987015
182.337979247159	83.3545047987015
180.601427063853	83.3545047987015
178.864874880547	81.6179526153952
177.128322697241	81.6179526153952
175.391770513934	81.6179526153952
173.655218330628	79.8814004320889
171.918666147322	79.8814004320889
170.182113964016	78.1448482487826
168.445561780709	78.1448482487826
166.709009597403	78.1448482487826
164.972457414097	76.4082960654763
163.23590523079	74.6717438821701
161.499353047484	74.6717438821701
159.762800864178	74.6717438821701
158.026248680872	74.6717438821701
156.289696497565	72.9351916988638
154.553144314259	72.9351916988638
152.816592130953	72.9351916988638
151.080039947646	72.9351916988638
149.34348776434	71.1986395155575
147.606935581034	71.1986395155575
145.870383397728	71.1986395155575
144.133831214421	71.1986395155575
142.397279031115	69.4620873322512
140.660726847809	69.4620873322512
138.924174664502	69.4620873322512
137.187622481196	69.4620873322512
135.45107029789	67.7255351489449
133.714518114584	67.7255351489449
131.977965931277	67.7255351489449
130.241413747971	67.7255351489449
128.504861564665	67.7255351489449
126.768309381358	65.9889829656387
125.031757198052	65.9889829656387
123.295205014746	65.9889829656387
121.55865283144	65.9889829656387
119.822100648133	64.2524307823324
118.085548464827	64.2524307823324
116.348996281521	62.5158785990261
114.612444098215	62.5158785990261
112.875891914908	60.7793264157198
111.139339731602	60.7793264157198
109.402787548296	60.7793264157198
107.666235364989	59.0427742324135
105.929683181683	59.0427742324135
104.193130998377	59.0427742324135
102.456578815071	57.3062220491073
100.720026631764	57.3062220491073
98.983474448458	57.3062220491073
97.2469222651517	57.3062220491073
95.5103700818454	55.569669865801
93.7738178985391	55.569669865801
92.0372657152329	55.569669865801
90.3007135319266	53.8331176824947
88.5641613486203	53.8331176824947
86.827609165314	53.8331176824947
85.0910569820078	52.0965654991884
83.3545047987015	52.0965654991884
81.6179526153952	52.0965654991884
79.8814004320889	50.3600133158821
78.1448482487826	50.3600133158821
76.4082960654763	50.3600133158821
74.6717438821701	50.3600133158821
72.9351916988638	48.6234611325759
71.1986395155575	48.6234611325759
[truncated: 41 more rows]
