# Supplementary material for: Mechanics of Drosophila wing deployment
Source: Nat Commun. 2024 Dec 11;15:10577. doi: 10.1038/s41467-024-54527-0 (PMC11634967; doi:10.1038/s41467-024-54527-0)
Supplement: Supplementary file 18 — Source data [file 41467_2024_54527_MOESM18_ESM.zip › source_data/figS2b/figS2b_0001.txt]

x_um	y_um
-215.332470729979	-243.117305662879
-213.595918546673	-243.117305662879
-211.859366363366	-244.853857846186
-210.12281418006	-246.590410029492
-208.386261996754	-246.590410029492
-206.649709813447	-246.590410029492
-204.913157630141	-248.326962212798
-203.176605446835	-250.063514396104
-201.440053263529	-250.063514396104
-199.703501080222	-251.800066579411
-197.966948896916	-251.800066579411
-196.23039671361	-251.800066579411
-194.493844530303	-251.800066579411
-192.757292346997	-253.536618762717
-191.020740163691	-253.536618762717
-189.284187980385	-255.273170946023
-187.547635797078	-255.273170946023
-185.811083613772	-257.00972312933
-184.074531430466	-258.746275312636
-182.337979247159	-260.482827495942
-180.601427063853	-262.219379679248
-178.864874880547	-262.219379679248
-177.128322697241	-263.955931862555
-175.391770513934	-263.955931862555
-173.655218330628	-265.692484045861
-171.918666147322	-265.692484045861
-170.182113964016	-267.429036229167
-168.445561780709	-267.429036229167
-166.709009597403	-267.429036229167
-164.972457414097	-269.165588412473
-163.23590523079	-270.90214059578
-161.499353047484	-270.90214059578
-159.762800864178	-270.90214059578
-158.026248680872	-270.90214059578
-156.289696497565	-270.90214059578
-154.553144314259	-272.638692779086
-152.816592130953	-272.638692779086
-151.080039947646	-274.375244962392
-149.34348776434	-274.375244962392
-147.606935581034	-274.375244962392
-145.870383397728	-274.375244962392
-144.133831214421	-274.375244962392
-142.397279031115	-276.111797145699
-140.660726847809	-276.111797145699
-138.924174664502	-277.848349329005
-137.187622481196	-277.848349329005
-135.45107029789	-277.848349329005
-133.714518114584	-277.848349329005
-131.977965931277	-279.584901512311
-130.241413747971	-281.321453695617
-128.504861564665	-281.321453695617
-126.768309381358	-281.321453695617
-125.031757198052	-283.058005878924
-123.295205014746	-283.058005878924
-121.55865283144	-284.79455806223
-119.822100648133	-284.79455806223
-118.085548464827	-284.79455806223
-116.348996281521	-284.79455806223
-114.612444098215	-286.531110245536
-112.875891914908	-286.531110245536
-111.139339731602	-288.267662428843
-109.402787548296	-288.267662428843
-107.666235364989	-288.267662428843
-105.929683181683	-288.267662428843
-104.193130998377	-290.004214612149
-102.456578815071	-290.004214612149
-100.720026631764	-290.004214612149
-98.983474448458	-291.740766795455
-97.2469222651517	-291.740766795455
-95.5103700818454	-291.740766795455
-93.7738178985391	-291.740766795455
-92.0372657152329	-291.740766795455
-90.3007135319266	-293.477318978761
-88.5641613486203	-293.477318978761
-86.827609165314	-295.213871162068
-85.0910569820078	-295.213871162068
-83.3545047987015	-295.213871162068
-81.6179526153952	-295.213871162068
-79.8814004320889	-295.213871162068
-78.1448482487826	-295.213871162068
-76.4082960654763	-295.213871162068
-74.6717438821701	-295.213871162068
-72.9351916988638	-295.213871162068
-71.1986395155575	-295.213871162068
-69.4620873322512	-296.950423345374
-67.7255351489449	-296.950423345374
-65.9889829656387	-298.68697552868
-64.2524307823324	-298.68697552868
-62.5158785990261	-298.68697552868
-60.7793264157198	-298.68697552868
-59.0427742324135	-298.68697552868
-57.3062220491073	-298.68697552868
-55.569669865801	-298.68697552868
-53.8331176824947	-298.68697552868
-52.0965654991884	-298.68697552868
-50.3600133158821	-298.68697552868
-48.6234611325759	-298.68697552868
-46.8869089492696	-300.423527711987
-45.1503567659633	-300.423527711987
-43.413804582657	-300.423527711987
-41.6772523993507	-300.423527711987
-39.9407002160445	-300.423527711987
-38.2041480327382	-300.423527711987
-36.4675958494319	-300.423527711987
-34.7310436661256	-300.423527711987
-32.9944914828193	-300.423527711987
-31.2579392995131	-300.423527711987
-29.5213871162068	-300.423527711987
-27.7848349329005	-300.423527711987
-26.0482827495942	-300.423527711987
-24.3117305662879	-300.423527711987
-22.5751783829816	-300.423527711987
-20.8386261996754	-302.160079895293
-19.1020740163691	-302.160079895293
-17.3655218330628	-302.160079895293
-15.6289696497565	-302.160079895293
-13.8924174664502	-302.160079895293
-12.155865283144	-302.160079895293
-10.4193130998377	-302.160079895293
-8.6827609165314	-302.160079895293
-6.94620873322512	-302.160079895293
-5.20965654991884	-302.160079895293
-3.47310436661256	-302.160079895293
-1.73655218330628	-302.160079895293
0	-302.160079895293
1.73655218330628	-302.160079895293
3.47310436661256	-300.423527711987
5.20965654991884	-300.423527711987
6.94620873322512	-300.423527711987
8.6827609165314	-300.423527711987
10.4193130998377	-300.423527711987
12.155865283144	-300.423527711987
13.8924174664502	-300.423527711987
15.6289696497565	-300.423527711987
17.3655218330628	-300.423527711987
19.1020740163691	-300.423527711987
20.8386261996754	-300.423527711987
22.5751783829816	-300.423527711987
24.3117305662879	-300.423527711987
26.0482827495942	-300.423527711987
27.7848349329005	-298.68697552868
29.5213871162068	-298.68697552868
31.2579392995131	-298.68697552868
32.9944914828193	-298.68697552868
34.7310436661256	-298.68697552868
36.4675958494319	-298.68697552868
38.2041480327382	-298.68697552868
39.9407002160445	-298.68697552868
41.6772523993507	-298.68697552868
43.413804582657	-296.950423345374
45.1503567659633	-296.950423345374
46.8869089492696	-296.950423345374
48.6234611325759	-296.950423345374
50.3600133158821	-296.950423345374
52.0965654991884	-296.950423345374
53.8331176824947	-296.950423345374
55.569669865801	-295.213871162068
57.3062220491073	-295.213871162068
59.0427742324135	-295.213871162068
60.7793264157198	-295.213871162068
62.5158785990261	-295.213871162068
64.2524307823324	-295.213871162068
65.9889829656387	-295.213871162068
67.7255351489449	-293.477318978761
69.4620873322512	-293.477318978761
71.1986395155575	-293.477318978761
72.9351916988638	-291.740766795455
74.6717438821701	-291.740766795455
76.4082960654763	-290.004214612149
78.1448482487826	-290.004214612149
79.8814004320889	-288.267662428843
81.6179526153952	-288.267662428843
83.3545047987015	-288.267662428843
85.0910569820078	-288.267662428843
86.827609165314	-288.267662428843
88.5641613486203	-288.267662428843
90.3007135319266	-286.531110245536
92.0372657152329	-286.531110245536
93.7738178985391	-284.79455806223
95.5103700818454	-284.79455806223
97.2469222651517	-283.058005878924
98.983474448458	-283.058005878924
100.720026631764	-281.321453695617
102.456578815071	-281.321453695617
104.193130998377	-281.321453695617
105.929683181683	-281.321453695617
107.666235364989	-279.584901512311
109.402787548296	-279.584901512311
111.139339731602	-277.848349329005
112.875891914908	-277.848349329005
114.612444098215	-277.848349329005
116.348996281521	-277.848349329005
118.085548464827	-277.848349329005
119.822100648133	-277.848349329005
121.55865283144	-276.111797145699
123.295205014746	-276.111797145699
125.031757198052	-276.111797145699
126.768309381358	-276.111797145699
128.504861564665	-276.111797145699
130.241413747971	-276.111797145699
131.977965931277	-276.111797145699
133.714518114584	-276.111797145699
135.45107029789	-276.111797145699
137.187622481196	-277.848349329005
138.924174664502	-277.848349329005
140.660726847809	-279.584901512311
140.660726847809	-281.321453695617
140.660726847809	-283.058005878924
138.924174664502	-284.79455806223
138.924174664502	-286.531110245536
137.187622481196	-288.267662428843
135.45107029789	-290.004214612149
133.714518114584	-291.740766795455
131.977965931277	-293.477318978761
130.241413747971	-295.213871162068
128.504861564665	-296.950423345374
126.768309381358	-298.68697552868
125.031757198052	-300.423527711987
123.295205014746	-302.160079895293
121.55865283144	-303.896632078599
121.55865283144	-305.633184261905
121.55865283144	-307.369736445212
119.822100648133	-309.106288628518
118.085548464827	-310.842840811824
118.085548464827	-312.579392995131
116.348996281521	-314.315945178437
114.612444098215	-316.052497361743
112.875891914908	-317.789049545049
112.875891914908	-319.525601728356
111.139339731602	-321.262153911662
109.402787548296	-322.998706094968
107.666235364989	-324.735258278275
105.929683181683	-326.471810461581
104.193130998377	-326.471810461581
102.456578815071	-328.208362644887
100.720026631764	-329.944914828193
98.983474448458	-329.944914828193
97.2469222651517	-331.6814670115
95.5103700818454	-333.418019194806
95.5103700818454	-335.154571378112
93.7738178985391	-336.891123561418
92.0372657152329	-338.627675744725
90.3007135319266	-340.364227928031
90.3007135319266	-342.100780111337
90.3007135319266	-343.837332294644
90.3007135319266	-345.57388447795
90.3007135319266	-347.310436661256
90.3007135319266	-349.046988844562
90.3007135319266	-350.783541027869
92.0372657152329	-352.520093211175
93.7738178985391	-354.256645394481
95.5103700818454	-354.256645394481
97.2469222651517	-354.256645394481
98.983474448458	-354.256645394481
100.720026631764	-354.256645394481
102.456578815071	-354.256645394481
104.193130998377	-354.256645394481
105.929683181683	-354.256645394481
107.666235364989	-354.256645394481
109.402787548296	-354.256645394481
111.139339731602	-354.256645394481
112.875891914908	-354.256645394481
114.612444098215	-354.256645394481
116.348996281521	-354.256645394481
118.085548464827	-354.256645394481
119.822100648133	-354.256645394481
121.55865283144	-354.256645394481
123.295205014746	-354.256645394481
125.031757198052	-354.256645394481
126.768309381358	-354.256645394481
128.504861564665	-354.256645394481
130.241413747971	-354.256645394481
131.977965931277	-354.256645394481
133.714518114584	-354.256645394481
135.45107029789	-354.256645394481
137.187622481196	-354.256645394481
138.924174664502	-354.256645394481
140.660726847809	-354.256645394481
142.397279031115	-354.256645394481
144.133831214421	-354.256645394481
145.870383397728	-354.256645394481
147.606935581034	-354.256645394481
149.34348776434	-352.520093211175
151.080039947646	-352.520093211175
152.816592130953	-352.520093211175
154.553144314259	-352.520093211175
156.289696497565	-352.520093211175
158.026248680872	-352.520093211175
159.762800864178	-352.520093211175
161.499353047484	-352.520093211175
163.23590523079	-352.520093211175
164.972457414097	-352.520093211175
166.709009597403	-352.520093211175
168.445561780709	-352.520093211175
170.182113964016	-352.520093211175
171.918666147322	-352.520093211175
173.655218330628	-352.520093211175
175.391770513934	-352.520093211175
177.128322697241	-352.520093211175
178.864874880547	-350.783541027869
180.601427063853	-350.783541027869
182.337979247159	-350.783541027869
184.074531430466	-350.783541027869
185.811083613772	-350.783541027869
187.547635797078	-350.783541027869
189.284187980385	-350.783541027869
191.020740163691	-350.783541027869
192.757292346997	-350.783541027869
194.493844530303	-350.783541027869
196.23039671361	-350.783541027869
197.966948896916	-350.783541027869
199.703501080222	-350.783541027869
201.440053263529	-349.046988844562
203.176605446835	-349.046988844562
204.913157630141	-347.310436661256
206.649709813447	-347.310436661256
208.386261996754	-347.310436661256
210.12281418006	-347.310436661256
211.859366363366	-345.57388447795
213.595918546673	-345.57388447795
215.332470729979	-343.837332294644
217.069022913285	-343.837332294644
218.805575096591	-343.837332294644
220.542127279898	-343.837332294644
222.278679463204	-342.100780111337
224.01523164651	-342.100780111337
225.751783829816	-342.100780111337
227.488336013123	-340.364227928031
229.224888196429	-340.364227928031
230.961440379735	-340.364227928031
232.697992563042	-340.364227928031
234.434544746348	-340.364227928031
236.171096929654	-338.627675744725
237.90764911296	-338.627675744725
239.644201296267	-336.891123561418
241.380753479573	-336.891123561418
243.117305662879	-336.891123561418
244.853857846186	-336.891123561418
246.590410029492	-335.154571378112
248.326962212798	-335.154571378112
250.063514396104	-333.418019194806
251.800066579411	-333.418019194806
253.536618762717	-333.418019194806
255.273170946023	-333.418019194806
257.00972312933	-333.418019194806
258.746275312636	-333.418019194806
260.482827495942	-331.6814670115
262.219379679248	-329.944914828193
263.955931862555	-329.944914828193
265.692484045861	-329.944914828193
267.429036229167	-328.208362644887
269.165588412473	-328.208362644887
270.90214059578	-326.471810461581
272.638692779086	-326.471810461581
274.375244962392	-326.471810461581
276.111797145699	-326.471810461581
277.848349329005	-326.471810461581
279.584901512311	-326.471810461581
281.321453695617	-324.735258278275
283.058005878924	-324.735258278275
284.79455806223	-322.998706094968
286.531110245536	-322.998706094968
288.267662428843	-322.998706094968
290.004214612149	-322.998706094968
291.740766795455	-321.262153911662
293.477318978761	-321.262153911662
295.213871162068	-319.525601728356
296.950423345374	-319.525601728356
298.68697552868	-319.525601728356
300.423527711987	-317.789049545049
302.160079895293	-316.052497361743
303.896632078599	-316.052497361743
305.633184261905	-316.052497361743
307.369736445212	-314.315945178437
309.106288628518	-312.579392995131
310.842840811824	-312.579392995131
312.579392995131	-310.842840811824
314.315945178437	-309.106288628518
316.052497361743	-309.106288628518
317.789049545049	-309.106288628518
319.525601728356	-307.369736445212
321.262153911662	-305.633184261905
322.998706094968	-305.633184261905
324.735258278275	-303.896632078599
326.471810461581	-303.896632078599
328.208362644887	-302.160079895293
329.944914828193	-302.160079895293
331.6814670115	-302.160079895293
333.418019194806	-300.423527711987
335.154571378112	-298.68697552868
336.891123561418	-298.68697552868
338.627675744725	-298.68697552868
340.364227928031	-296.950423345374
342.100780111337	-295.213871162068
343.837332294644	-295.213871162068
345.57388447795	-295.213871162068
347.310436661256	-293.477318978761
349.046988844562	-293.477318978761
350.783541027869	-291.740766795455
352.520093211175	-291.740766795455
354.256645394481	-291.740766795455
355.993197577788	-290.004214612149
357.729749761094	-288.267662428843
359.4663019444	-288.267662428843
361.202854127706	-288.267662428843
362.939406311013	-286.531110245536
364.675958494319	-284.79455806223
366.412510677625	-284.79455806223
368.149062860932	-283.058005878924
369.885615044238	-283.058005878924
371.622167227544	-281.321453695617
373.35871941085	-281.321453695617
375.095271594157	-279.584901512311
376.831823777463	-277.848349329005
378.568375960769	-277.848349329005
380.304928144075	-276.111797145699
382.041480327382	-274.375244962392
383.778032510688	-272.638692779086
385.514584693994	-270.90214059578
387.251136877301	-269.165588412473
388.987689060607	-267.429036229167
390.724241243913	-267.429036229167
392.460793427219	-265.692484045861
392.460793427219	-263.955931862555
394.197345610526	-262.219379679248
395.933897793832	-260.482827495942
397.670449977138	-258.746275312636
399.407002160445	-257.00972312933
401.143554343751	-255.273170946023
402.880106527057	-253.536618762717
404.616658710363	-251.800066579411
406.35321089367	-250.063514396104
406.35321089367	-248.326962212798
408.089763076976	-246.590410029492
409.826315260282	-244.853857846186
409.826315260282	-243.117305662879
411.562867443589	-241.380753479573
411.562867443589	-239.644201296267
413.299419626895	-237.90764911296
413.299419626895	-236.171096929654
413.299419626895	-234.434544746348
415.035971810201	-232.697992563042
415.035971810201	-230.961440379735
416.772523993507	-229.224888196429
416.772523993507	-227.488336013123
416.772523993507	-225.751783829816
416.772523993507	-224.01523164651
416.772523993507	-222.278679463204
416.772523993507	-220.542127279898
415.035971810201	-218.805575096591
415.035971810201	-217.069022913285
415.035971810201	-215.332470729979
415.035971810201	-213.595918546673
415.035971810201	-211.859366363366
415.035971810201	-210.12281418006
415.035971810201	-208.386261996754
415.035971810201	-206.649709813447
415.035971810201	-204.913157630141
415.035971810201	-203.176605446835
413.299419626895	-201.440053263529
413.299419626895	-199.703501080222
413.299419626895	-197.966948896916
413.299419626895	-196.23039671361
413.299419626895	-194.493844530303
413.299419626895	-192.757292346997
411.562867443589	-191.020740163691
409.826315260282	-189.284187980385
409.826315260282	-187.547635797078
409.826315260282	-185.811083613772
408.089763076976	-184.074531430466
406.35321089367	-182.337979247159
406.35321089367	-180.601427063853
406.35321089367	-178.864874880547
404.616658710363	-177.128322697241
402.880106527057	-175.391770513934
402.880106527057	-173.655218330628
401.143554343751	-171.918666147322
399.407002160445	-170.182113964016
399.407002160445	-168.445561780709
397.670449977138	-166.709009597403
395.933897793832	-164.972457414097
395.933897793832	-163.23590523079
395.933897793832	-161.499353047484
394.197345610526	-159.762800864178
392.460793427219	-159.762800864178
390.724241243913	-158.026248680872
390.724241243913	-156.289696497565
388.987689060607	-154.553144314259
388.987689060607	-152.816592130953
387.251136877301	-151.080039947646
385.514584693994	-149.34348776434
385.514584693994	-147.606935581034
383.778032510688	-145.870383397728
383.778032510688	-144.133831214421
382.041480327382	-142.397279031115
380.304928144075	-140.660726847809
378.568375960769	-138.924174664502
376.831823777463	-137.187622481196
375.095271594157	-135.45107029789
375.095271594157	-133.714518114584
373.35871941085	-131.977965931277
371.622167227544	-130.241413747971
369.885615044238	-128.504861564665
368.149062860932	-126.768309381358
366.412510677625	-125.031757198052
364.675958494319	-123.295205014746
364.675958494319	-121.55865283144
364.675958494319	-119.822100648133
362.939406311013	-118.085548464827
361.202854127706	-116.348996281521
359.4663019444	-114.612444098215
357.729749761094	-114.612444098215
355.993197577788	-112.875891914908
354.256645394481	-112.875891914908
352.520093211175	-111.139339731602
350.783541027869	-109.402787548296
349.046988844562	-107.666235364989
347.310436661256	-105.929683181683
345.57388447795	-104.193130998377
343.837332294644	-104.193130998377
342.100780111337	-102.456578815071
340.364227928031	-100.720026631764
338.627675744725	-100.720026631764
336.891123561418	-98.983474448458
335.154571378112	-97.2469222651517
333.418019194806	-97.2469222651517
331.6814670115	-97.2469222651517
329.944914828193	-97.2469222651517
328.208362644887	-97.2469222651517
326.471810461581	-95.5103700818454
324.735258278275	-93.7738178985391
322.998706094968	-92.0372657152329
321.262153911662	-92.0372657152329
319.525601728356	-90.3007135319266
317.789049545049	-90.3007135319266
316.052497361743	-90.3007135319266
314.315945178437	-90.3007135319266
312.579392995131	-88.5641613486203
310.842840811824	-88.5641613486203
309.106288628518	-88.5641613486203
307.369736445212	-86.827609165314
305.633184261905	-86.827609165314
303.896632078599	-86.827609165314
302.160079895293	-86.827609165314
300.423527711987	-86.827609165314
298.68697552868	-85.0910569820078
296.950423345374	-83.3545047987015
295.213871162068	-83.3545047987015
293.477318978761	-83.3545047987015
291.740766795455	-83.3545047987015
290.004214612149	-81.6179526153952
288.267662428843	-79.8814004320889
286.531110245536	-79.8814004320889
284.79455806223	-79.8814004320889
283.058005878924	-79.8814004320889
281.321453695617	-78.1448482487826
279.584901512311	-76.4082960654763
277.848349329005	-76.4082960654763
276.111797145699	-76.4082960654763
274.375244962392	-74.6717438821701
272.638692779086	-72.9351916988638
270.90214059578	-72.9351916988638
269.165588412473	-72.9351916988638
267.429036229167	-71.1986395155575
265.692484045861	-69.4620873322512
263.955931862555	-69.4620873322512
262.219379679248	-67.7255351489449
260.482827495942	-67.7255351489449
258.746275312636	-67.7255351489449
257.00972312933	-65.9889829656387
255.273170946023	-65.9889829656387
253.536618762717	-65.9889829656387
251.800066579411	-65.9889829656387
250.063514396104	-64.2524307823324
248.326962212798	-64.2524307823324
246.590410029492	-64.2524307823324
244.853857846186	-62.5158785990261
243.117305662879	-62.5158785990261
241.380753479573	-62.5158785990261
239.644201296267	-62.5158785990261
237.90764911296	-62.5158785990261
236.171096929654	-60.7793264157198
234.434544746348	-60.7793264157198
232.697992563042	-60.7793264157198
230.961440379735	-59.0427742324135
229.224888196429	-59.0427742324135
227.488336013123	-59.0427742324135
225.751783829816	-57.3062220491073
224.01523164651	-55.569669865801
222.278679463204	-55.569669865801
220.542127279898	-55.569669865801
218.805575096591	-55.569669865801
217.069022913285	-55.569669865801
215.332470729979	-55.569669865801
213.595918546673	-53.8331176824947
211.859366363366	-52.0965654991884
210.12281418006	-52.0965654991884
208.386261996754	-50.3600133158821
206.649709813447	-48.6234611325759
204.913157630141	-48.6234611325759
203.176605446835	-48.6234611325759
201.440053263529	-46.8869089492696
199.703501080222	-46.8869089492696
197.966948896916	-45.1503567659633
196.23039671361	-45.1503567659633
194.493844530303	-45.1503567659633
192.757292346997	-43.413804582657
191.020740163691	-43.413804582657
189.284187980385	-41.6772523993507
187.547635797078	-41.6772523993507
185.811083613772	-41.6772523993507
184.074531430466	-41.6772523993507
182.337979247159	-39.9407002160445
180.601427063853	-39.9407002160445
178.864874880547	-38.2041480327382
177.128322697241	-38.2041480327382
175.391770513934	-38.2041480327382
173.655218330628	-38.2041480327382
171.918666147322	-38.2041480327382
170.182113964016	-38.2041480327382
168.445561780709	-36.4675958494319
166.709009597403	-36.4675958494319
164.972457414097	-34.7310436661256
163.23590523079	-34.7310436661256
161.499353047484	-34.7310436661256
159.762800864178	-34.7310436661256
158.026248680872	-34.7310436661256
156.289696497565	-32.9944914828193
154.553144314259	-32.9944914828193
152.816592130953	-32.9944914828193
151.080039947646	-31.2579392995131
149.34348776434	-31.2579392995131
147.606935581034	-31.2579392995131
145.870383397728	-31.2579392995131
144.133831214421	-31.2579392995131
142.397279031115	-29.5213871162068
140.660726847809	-29.5213871162068
138.924174664502	-29.5213871162068
137.187622481196	-27.7848349329005
135.45107029789	-27.7848349329005
133.714518114584	-27.7848349329005
131.977965931277	-26.0482827495942
130.241413747971	-24.3117305662879
128.504861564665	-24.3117305662879
126.768309381358	-24.3117305662879
125.031757198052	-24.3117305662879
123.295205014746	-24.3117305662879
121.55865283144	-24.3117305662879
119.822100648133	-24.3117305662879
118.085548464827	-22.5751783829816
116.348996281521	-20.8386261996754
114.612444098215	-20.8386261996754
112.875891914908	-20.8386261996754
111.139339731602	-20.8386261996754
109.402787548296	-19.1020740163691
107.666235364989	-19.1020740163691
105.929683181683	-19.1020740163691
104.193130998377	-17.3655218330628
102.456578815071	-17.3655218330628
100.720026631764	-17.3655218330628
98.983474448458	-17.3655218330628
97.2469222651517	-15.6289696497565
95.5103700818454	-13.8924174664502
93.7738178985391	-13.8924174664502
92.0372657152329	-13.8924174664502
90.3007135319266	-13.8924174664502
88.5641613486203	-13.8924174664502
86.827609165314	-13.8924174664502
85.0910569820078	-13.8924174664502
83.3545047987015	-13.8924174664502
81.6179526153952	-13.8924174664502
79.8814004320889	-13.8924174664502
78.1448482487826	-13.8924174664502
76.4082960654763	-13.8924174664502
74.6717438821701	-13.8924174664502
72.9351916988638	-15.6289696497565
71.1986395155575	-15.6289696497565
69.4620873322512	-15.6289696497565
67.7255351489449	-17.3655218330628
65.9889829656387	-17.3655218330628
64.2524307823324	-17.3655218330628
62.5158785990261	-17.3655218330628
60.7793264157198	-17.3655218330628
59.0427742324135	-17.3655218330628
57.3062220491073	-17.3655218330628
55.569669865801	-17.3655218330628
53.8331176824947	-19.1020740163691
52.0965654991884	-20.8386261996754
50.3600133158821	-20.8386261996754
48.6234611325759	-22.5751783829816
46.8869089492696	-24.3117305662879
45.1503567659633	-26.0482827495942
45.1503567659633	-27.7848349329005
45.1503567659633	-29.5213871162068
45.1503567659633	-31.2579392995131
45.1503567659633	-32.9944914828193
45.1503567659633	-34.7310436661256
45.1503567659633	-36.4675958494319
45.1503567659633	-38.2041480327382
45.1503567659633	-39.9407002160445
45.1503567659633	-41.6772523993507
45.1503567659633	-43.413804582657
45.1503567659633	-45.1503567659633
45.1503567659633	-46.8869089492696
46.8869089492696	-48.6234611325759
46.8869089492696	-50.3600133158821
46.8869089492696	-52.0965654991884
48.6234611325759	-53.8331176824947
48.6234611325759	-55.569669865801
48.6234611325759	-57.3062220491073
48.6234611325759	-59.0427742324135
48.6234611325759	-60.7793264157198
48.6234611325759	-62.5158785990261
48.6234611325759	-64.2524307823324
48.6234611325759	-65.9889829656387
48.6234611325759	-67.7255351489449
48.6234611325759	-69.4620873322512
48.6234611325759	-71.1986395155575
48.6234611325759	-72.9351916988638
48.6234611325759	-74.6717438821701
48.6234611325759	-76.4082960654763
48.6234611325759	-78.1448482487826
48.6234611325759	-79.8814004320889
48.6234611325759	-81.6179526153952
48.6234611325759	-83.3545047987015
46.8869089492696	-85.0910569820078
46.8869089492696	-86.827609165314
46.8869089492696	-88.5641613486203
46.8869089492696	-90.3007135319266
46.8869089492696	-92.0372657152329
45.1503567659633	-93.7738178985391
45.1503567659633	-95.5103700818454
45.1503567659633	-97.2469222651517
45.1503567659633	-98.983474448458
45.1503567659633	-100.720026631764
45.1503567659633	-102.456578815071
45.1503567659633	-104.193130998377
43.413804582657	-105.929683181683
41.6772523993507	-107.666235364989
41.6772523993507	-109.402787548296
41.6772523993507	-111.139339731602
39.9407002160445	-112.875891914908
38.2041480327382	-114.612444098215
36.4675958494319	-116.348996281521
34.7310436661256	-118.085548464827
32.9944914828193	-118.085548464827
31.2579392995131	-119.822100648133
29.5213871162068	-121.55865283144
27.7848349329005	-121.55865283144
26.0482827495942	-123.295205014746
24.3117305662879	-125.031757198052
22.5751783829816	-125.031757198052
20.8386261996754	-125.031757198052
19.1020740163691	-126.768309381358
17.3655218330628	-126.768309381358
15.6289696497565	-128.504861564665
13.8924174664502	-128.504861564665
12.155865283144	-130.241413747971
10.4193130998377	-130.241413747971
8.6827609165314	-130.241413747971
6.94620873322512	-131.977965931277
5.20965654991884	-131.977965931277
3.47310436661256	-133.714518114584
1.73655218330628	-133.714518114584
0	-135.45107029789
-1.73655218330628	-135.45107029789
-3.47310436661256	-137.187622481196
-5.20965654991884	-138.924174664502
-6.94620873322512	-138.924174664502
-8.6827609165314	-138.924174664502
-10.4193130998377	-138.924174664502
-12.155865283144	-140.660726847809
-13.8924174664502	-140.660726847809
-15.6289696497565	-140.660726847809
-17.3655218330628	-140.660726847809
-19.1020740163691	-140.660726847809
-20.8386261996754	-142.397279031115
-22.5751783829816	-142.397279031115
-24.3117305662879	-142.397279031115
-26.0482827495942	-142.397279031115
-27.7848349329005	-142.397279031115
-29.5213871162068	-140.660726847809
-31.2579392995131	-140.660726847809
-32.9944914828193	-138.924174664502
-34.7310436661256	-138.924174664502
-36.4675958494319	-137.187622481196
-38.2041480327382	-137.187622481196
-39.9407002160445	-135.45107029789
-39.9407002160445	-133.714518114584
-41.6772523993507	-131.977965931277
-41.6772523993507	-130.241413747971
-41.6772523993507	-128.504861564665
-41.6772523993507	-126.768309381358
-41.6772523993507	-125.031757198052
-41.6772523993507	-123.295205014746
-41.6772523993507	-121.55865283144
-39.9407002160445	-119.822100648133
-39.9407002160445	-118.085548464827
-39.9407002160445	-116.348996281521
-38.2041480327382	-114.612444098215
-38.2041480327382	-112.875891914908
-38.2041480327382	-111.139339731602
-38.2041480327382	-109.402787548296
-38.2041480327382	-107.666235364989
-36.4675958494319	-105.929683181683
-34.7310436661256	-104.193130998377
-34.7310436661256	-102.456578815071
-34.7310436661256	-100.720026631764
-34.7310436661256	-98.983474448458
-34.7310436661256	-97.2469222651517
-32.9944914828193	-95.5103700818454
-31.2579392995131	-93.7738178985391
-31.2579392995131	-92.0372657152329
-29.5213871162068	-90.3007135319266
-27.7848349329005	-88.5641613486203
-26.0482827495942	-86.827609165314
-24.3117305662879	-85.0910569820078
-22.5751783829816	-83.3545047987015
-20.8386261996754	-83.3545047987015
-19.1020740163691	-83.3545047987015
-17.3655218330628	-81.6179526153952
-15.6289696497565	-81.6179526153952
-13.8924174664502	-79.8814004320889
-12.155865283144	-79.8814004320889
-10.4193130998377	-79.8814004320889
-8.6827609165314	-79.8814004320889
-6.94620873322512	-79.8814004320889
-5.20965654991884	-78.1448482487826
-3.47310436661256	-78.1448482487826
-1.73655218330628	-76.4082960654763
0	-76.4082960654763
1.73655218330628	-76.4082960654763
3.47310436661256	-76.4082960654763
5.20965654991884	-74.6717438821701
6.94620873322512	-72.9351916988638
8.6827609165314	-72.9351916988638
10.4193130998377	-72.9351916988638
12.155865283144	-71.1986395155575
13.8924174664502	-69.4620873322512
15.6289696497565	-69.4620873322512
17.3655218330628	-67.7255351489449
19.1020740163691	-65.9889829656387
20.8386261996754	-64.2524307823324
22.5751783829816	-62.5158785990261
24.3117305662879	-60.7793264157198
26.0482827495942	-59.0427742324135
27.7848349329005	-57.3062220491073
27.7848349329005	-55.569669865801
27.7848349329005	-53.8331176824947
29.5213871162068	-52.0965654991884
29.5213871162068	-50.3600133158821
29.5213871162068	-48.6234611325759
29.5213871162068	-46.8869089492696
29.5213871162068	-45.1503567659633
29.5213871162068	-43.413804582657
29.5213871162068	-41.6772523993507
29.5213871162068	-39.9407002160445
29.5213871162068	-38.2041480327382
29.5213871162068	-36.4675958494319
29.5213871162068	-34.7310436661256
29.5213871162068	-32.9944914828193
27.7848349329005	-31.2579392995131
27.7848349329005	-29.5213871162068
27.7848349329005	-27.7848349329005
27.7848349329005	-26.0482827495942
26.0482827495942	-24.3117305662879
26.0482827495942	-22.5751783829816
24.3117305662879	-20.8386261996754
24.3117305662879	-19.1020740163691
22.5751783829816	-17.3655218330628
20.8386261996754	-15.6289696497565
20.8386261996754	-13.8924174664502
19.1020740163691	-12.155865283144
17.3655218330628	-10.4193130998377
15.6289696497565	-10.4193130998377
13.8924174664502	-8.6827609165314
12.155865283144	-6.94620873322512
10.4193130998377	-5.20965654991884
8.6827609165314	-3.47310436661256
6.94620873322512	-3.47310436661256
5.20965654991884	-3.47310436661256
3.47310436661256	-1.73655218330628
1.73655218330628	-1.73655218330628
0	0
