# Supplementary material for: Mechanics of Drosophila wing deployment
Source: Nat Commun. 2024 Dec 11;15:10577. doi: 10.1038/s41467-024-54527-0 (PMC11634967; doi:10.1038/s41467-024-54527-0)
Supplement: Supplementary file 18 — Source data [file 41467_2024_54527_MOESM18_ESM.zip › source_data/figS9a/figS9a_inset/figS9a_inset.txt]

delta_m	F_N
-1.44366e-10	4.7359e-08
-1.11671e-10	3.4612e-08
-5.1492e-11	1.124e-08
5.5423e-11	-3.0164e-08
-9.1613e-11	2.6731e-08
5.6087e-11	-3.0441e-08
8.4201e-11	-4.1353e-08
-1.4017e-11	-3.17e-09
-1.19714e-10	3.7766e-08
-7.0053e-11	1.8536e-08
-5.0241e-11	1.072e-08
-8.6163e-11	2.4717e-08
2.1137e-11	-1.7037e-08
3.2226e-11	-2.0983e-08
4.927e-12	-3.218e-09
1.21397e-10	-4.8254e-08
3.5271e-11	-1.4914e-08
1.79141e-10	-6.3674e-08
1.01591e-10	-1.4107e-08
1.69417e-10	-2.5667e-08
1.09107e-10	1.7915e-08
9.2298e-11	3.4382e-08
9.8012e-11	3.8585e-08
8.322e-11	8.9815e-08
1.03547e-10	1.03833e-07
2.30088e-10	7.242e-08
4.71936e-10	2.6462e-08
3.90482e-10	8.6061e-08
4.674e-10	1.07997e-07
7.37443e-10	4.7985e-08
6.42443e-10	1.29072e-07
8.04788e-10	6.6126e-08
5.47703e-10	1.65678e-07
9.0392e-10	1.72951e-07
1.043972e-09	2.4564e-07
1.132782e-09	2.52851e-07
1.244428e-09	3.19195e-07
1.241414e-09	3.69918e-07
1.446486e-09	4.24013e-07
1.785643e-09	3.9953e-07
1.88312e-09	4.56121e-07
2.054927e-09	5.11883e-07
2.075902e-09	5.86379e-07
2.295315e-09	6.09325e-07
2.556423e-09	6.80583e-07
2.768494e-09	7.08646e-07
2.848149e-09	6.7751e-07
3.008542e-09	7.87138e-07
3.683371e-09	9.52159e-07
3.995158e-09	1.015889e-06
4.248017e-09	1.051567e-06
4.210183e-09	1.066701e-06
4.784326e-09	1.241777e-06
5.077723e-09	1.339377e-06
5.513005e-09	1.464541e-06
5.633995e-09	1.468232e-06
6.064506e-09	1.658161e-06
6.435078e-09	1.827256e-06
6.821038e-09	1.823375e-06
7.366192e-09	1.907416e-06
7.510181e-09	2.058124e-06
8.260193e-09	2.179565e-06
8.580703e-09	2.341241e-06
8.789167e-09	2.30088e-06
9.265279e-09	2.552926e-06
1.0108202e-08	2.64895e-06
1.0246599e-08	2.850349e-06
1.0792293e-08	3.009551e-06
1.1346423e-08	3.167999e-06
1.1826444e-08	3.273961e-06
1.2293648e-08	3.447574e-06
1.2463852e-08	3.496341e-06
1.277962e-08	3.659521e-06
1.3728174e-08	3.702031e-06
1.4233228e-08	4.063754e-06
1.4950942e-08	4.129637e-06
1.5132331e-08	4.166853e-06
1.5717839e-08	4.471945e-06
1.6358568e-08	4.607535e-06
1.6778237e-08	4.781827e-06
1.7486327e-08	4.872974e-06
1.8043771e-08	5.011905e-06
1.847831e-08	5.199331e-06
1.9119234e-08	5.337244e-06
1.9511786e-08	5.455275e-06
2.0186207e-08	5.696655e-06
2.0606899e-08	5.928468e-06
2.1203742e-08	5.982502e-06
2.1319642e-08	5.964957e-06
2.1412608e-08	6.080038e-06
2.2852331e-08	6.490294e-06
2.3447628e-08	6.596395e-06
2.3899745e-08	6.820873e-06
2.4491922e-08	6.953563e-06
2.5016942e-08	7.074921e-06
2.5464565e-08	7.191201e-06
2.5801275e-08	7.300587e-06
2.663812e-08	7.518819e-06
2.7053231e-08	7.682732e-06
2.7546611e-08	7.751312e-06
2.8065904e-08	7.916268e-06
2.8323221e-08	7.870913e-06
2.9088079e-08	8.315335e-06
2.9537554e-08	8.464831e-06
3.0280378e-08	8.538759e-06
3.0751229e-08	8.607539e-06
3.1365519e-08	8.765655e-06
3.1792501e-08	8.965523e-06
3.2407404e-08	9.140687e-06
3.288495e-08	9.273637e-06
3.3068386e-08	9.235876e-06
3.3922156e-08	9.573787e-06
3.4283647e-08	9.724672e-06
3.4754683e-08	9.818522e-06
3.5528965e-08	9.968781e-06
3.5700351e-08	1.0194414e-05
3.6221223e-08	1.0361705e-05
3.6795235e-08	1.0453617e-05
3.7265827e-08	1.0610612e-05
3.7851386e-08	1.065233e-05
3.8426146e-08	1.0761206e-05
3.8532661e-08	1.0854727e-05
3.9275495e-08	1.1018217e-05
3.9880458e-08	1.1189519e-05
3.9978596e-08	1.1254712e-05
4.0718887e-08	1.1552765e-05
4.1081445e-08	1.1595285e-05
4.1610604e-08	1.1769962e-05
4.1963076e-08	1.1977656e-05
4.2591667e-08	1.2076029e-05
4.3121074e-08	1.2126008e-05
4.3470153e-08	1.2348519e-05
4.3801907e-08	1.2479439e-05
4.4462105e-08	1.2590325e-05
4.4782153e-08	1.2740049e-05
4.5275585e-08	1.2851894e-05
4.5551721e-08	1.2869311e-05
4.605677e-08	1.3161056e-05
4.6450513e-08	1.3270911e-05
4.6955226e-08	1.327863e-05
4.7408041e-08	1.3560447e-05
4.7918917e-08	1.366914e-05
4.8344188e-08	1.3752776e-05
4.888295e-08	1.3872197e-05
4.9273296e-08	1.3991344e-05
4.9696044e-08	1.4152083e-05
4.9997236e-08	1.4292933e-05
5.054793e-08	1.4397571e-05
5.0713112e-08	1.439694e-05
5.0996146e-08	1.4558081e-05
5.181912e-08	1.4880102e-05
5.2229767e-08	1.50047e-05
5.2583971e-08	1.5064959e-05
5.3085982e-08	1.5238488e-05
5.3347717e-08	1.533906e-05
5.366418e-08	1.5418119e-05
5.3759435e-08	1.5379678e-05
5.4436761e-08	1.5795583e-05
5.5051738e-08	1.5917749e-05
5.5441877e-08	1.6012866e-05
5.5695256e-08	1.6042646e-05
5.6310134e-08	1.6160723e-05
5.6596323e-08	1.630479e-05
5.6794298e-08	1.623016e-05
5.6885658e-08	1.6444147e-05
5.7980104e-08	1.6758767e-05
5.8294237e-08	1.6857647e-05
5.8346149e-08	1.6913629e-05
5.8896112e-08	1.7283691e-05
5.9496265e-08	1.7279285e-05
5.9699958e-08	1.7521426e-05
6.0073982e-08	1.7520027e-05
6.0383515e-08	1.7679748e-05
6.0719269e-08	1.77997e-05
6.1186949e-08	1.7963814e-05
6.1671782e-08	1.7978085e-05
6.194354e-08	1.815326e-05
6.2318391e-08	1.8270437e-05
6.2689508e-08	1.8447657e-05
6.3168688e-08	1.8445038e-05
6.3705201e-08	1.8571199e-05
6.4029024e-08	1.8688877e-05
6.4266874e-08	1.8846686e-05
6.4663124e-08	1.8971516e-05
6.5021936e-08	1.9108592e-05
6.5524605e-08	1.9183687e-05
6.5664294e-08	1.9362035e-05
6.6234416e-08	1.9440852e-05
6.653376e-08	1.9647818e-05
6.6836243e-08	1.9626092e-05
6.7332196e-08	1.985964e-05
6.7379776e-08	1.9911942e-05
6.8085714e-08	2.0184383e-05
6.8550583e-08	2.0241334e-05
6.8825966e-08	2.0359901e-05
6.906355e-08	2.0524221e-05
6.9499408e-08	2.0603168e-05
6.9869678e-08	2.0766241e-05
7.0147605e-08	2.0851049e-05
7.0618483e-08	2.0913148e-05
7.0916115e-08	2.110007e-05
7.1349101e-08	2.120648e-05
7.164022e-08	2.1294338e-05
7.1726746e-08	2.1263738e-05
7.2410843e-08	2.16474e-05
7.283127e-08	2.1750902e-05
7.3067845e-08	2.1769219e-05
7.3452617e-08	2.1921925e-05
7.3774886e-08	2.2214661e-05
7.4275192e-08	2.2215832e-05
7.4567059e-08	2.2339844e-05
7.4892774e-08	2.2358536e-05
7.532474e-08	2.2595286e-05
7.5867052e-08	2.2646007e-05
7.6184827e-08	2.2824556e-05
7.6523636e-08	2.2905302e-05
7.6829875e-08	2.3104364e-05
7.7178824e-08	2.3145371e-05
7.723334e-08	2.3121788e-05
7.7971495e-08	2.3404406e-05
7.8153843e-08	2.363205e-05
7.8631235e-08	2.3629574e-05
7.9014679e-08	2.3789473e-05
7.9445846e-08	2.3917096e-05
7.9569498e-08	2.4122913e-05
8.0238476e-08	2.4136317e-05
8.0337154e-08	2.4263137e-05
8.0903209e-08	2.43281e-05
8.0988707e-08	2.4606347e-05
8.1470407e-08	2.4647226e-05
8.1829689e-08	2.4771565e-05
8.2202076e-08	2.4856055e-05
8.243992e-08	2.5011522e-05
8.2886613e-08	2.5084703e-05
8.3291594e-08	2.518953e-05
8.3562367e-08	2.5289363e-05
8.4055413e-08	2.5473829e-05
8.4444003e-08	2.5480653e-05
8.49663e-08	2.5703538e-05
8.5319337e-08	2.5811175e-05
8.546681e-08	2.6034567e-05
8.5945585e-08	2.6118684e-05
8.6029109e-08	2.6107458e-05
8.6375848e-08	2.6263394e-05
8.6705385e-08	2.6397804e-05
8.7011502e-08	2.6505421e-05
8.7626712e-08	2.6711885e-05
8.7929199e-08	2.6911354e-05
8.8324785e-08	2.704822e-05
8.8733773e-08	2.696516e-05
8.9122392e-08	2.7264895e-05
8.9436117e-08	2.7312213e-05
8.9691875e-08	2.749231e-05
9.0088751e-08	2.7577041e-05
9.023637e-08	2.7737989e-05
9.0783298e-08	2.7836106e-05
9.0894534e-08	2.802261e-05
9.1418547e-08	2.8026523e-05
9.171837e-08	2.8094387e-05
9.2249764e-08	2.8223068e-05
9.2455504e-08	2.8400843e-05
9.2969768e-08	2.8443388e-05
9.3277422e-08	2.8676748e-05
9.3756145e-08	2.872925e-05
9.3994736e-08	2.8897671e-05
9.453092e-08	2.8940666e-05
9.4552464e-08	2.9195018e-05
9.5140826e-08	2.9199685e-05
9.5315345e-08	2.93255e-05
9.5916089e-08	2.9471089e-05
9.6041103e-08	2.9574583e-05
9.6695614e-08	2.971609e-05
9.6788296e-08	2.9880189e-05
9.7075802e-08	2.9770625e-05
9.7587313e-08	3.017044e-05
9.8141938e-08	3.021797e-05
9.8237369e-08	3.0317523e-05
9.8607431e-08	3.0426137e-05
9.9003712e-08	3.0624331e-05
9.9371254e-08	3.0741767e-05
9.9617763e-08	3.0835749e-05
9.9833296e-08	3.0806091e-05
1.00363012e-07	3.1117219e-05
1.00845756e-07	3.1155576e-05
1.01127639e-07	3.1371259e-05
1.01478208e-07	3.1398702e-05
1.01822109e-07	3.155596e-05
1.02239489e-07	3.1595344e-05
1.02688456e-07	3.177262e-05
1.02954083e-07	3.1875788e-05
1.03293689e-07	3.2057954e-05
1.0368703e-07	3.2071199e-05
1.04192991e-07	3.2299325e-05
1.0446256e-07	3.2385643e-05
1.04890499e-07	3.248773e-05
1.05045883e-07	3.2488877e-05
1.05347291e-07	3.2627043e-05
1.06037682e-07	3.2928145e-05
1.062602e-07	3.3075657e-05
1.06625143e-07	3.3025526e-05
1.07014418e-07	3.3250276e-05
1.07478024e-07	3.334454e-05
1.07618453e-07	3.3524017e-05
1.08045654e-07	3.3540596e-05
1.08339377e-07	3.3612002e-05
1.08949557e-07	3.3845398e-05
1.09124464e-07	3.3935809e-05
1.09744299e-07	3.3929893e-05
1.09793235e-07	3.4093624e-05
1.10455272e-07	3.4352527e-05
1.10646533e-07	3.4534557e-05
1.11017665e-07	3.4598996e-05
1.11341886e-07	3.4674448e-05
1.11829905e-07	3.4801155e-05
1.12076068e-07	3.4966786e-05
1.12419692e-07	3.5047404e-05
1.12559184e-07	3.5215806e-05
1.13098058e-07	3.535235e-05
1.13280096e-07	3.5368472e-05
1.13688269e-07	3.5531546e-05
1.13929944e-07	3.5529485e-05
1.1450496e-07	3.5678838e-05
1.15016974e-07	3.5944227e-05
1.15323034e-07	3.5977972e-05
1.15757721e-07	3.6164523e-05
1.16039819e-07	3.6194034e-05
1.16264432e-07	3.6440395e-05
1.16751971e-07	3.6464321e-05
1.17083945e-07	3.6619513e-05
1.17276501e-07	3.6778036e-05
1.17703695e-07	3.6903305e-05
1.17923082e-07	3.6964583e-05
1.18407228e-07	3.7118596e-05
1.18603311e-07	3.7123453e-05
1.18822988e-07	3.7034638e-05
1.19387877e-07	3.7318683e-05
1.19826396e-07	3.7547469e-05
1.20467974e-07	3.7682641e-05
1.20778808e-07	3.7849606e-05
1.21285058e-07	3.7876994e-05
1.21613297e-07	3.7984662e-05
1.22120062e-07	3.8111784e-05
1.22663608e-07	3.8129386e-05
1.22989684e-07	3.8338826e-05
1.23229427e-07	3.8570881e-05
1.23800711e-07	3.8626658e-05
1.24162563e-07	3.8720025e-05
1.24537427e-07	3.882677e-05
1.24796557e-07	3.8880127e-05
1.2506176e-07	3.8782349e-05
1.25104925e-07	3.8761735e-05
1.26170163e-07	3.9551487e-05
1.26522028e-07	3.9609423e-05
1.27017938e-07	3.9688012e-05
1.27358097e-07	3.9811787e-05
1.27635589e-07	3.9854124e-05
1.27904764e-07	4.0016357e-05
1.28320353e-07	4.0005014e-05
1.28626889e-07	4.0243858e-05
1.28959428e-07	4.0438404e-05
1.29402687e-07	4.0492582e-05
1.2988758e-07	4.0442685e-05
1.30089536e-07	4.0670832e-05
1.30627135e-07	4.0775668e-05
1.30724909e-07	4.0733473e-05
1.31365562e-07	4.0915763e-05
1.31769865e-07	4.1206522e-05
1.32182525e-07	4.1217737e-05
1.32188351e-07	4.1212286e-05
1.32753342e-07	4.1615281e-05
1.33278239e-07	4.1815831e-05
1.3349925e-07	4.1775997e-05
1.3371615e-07	4.1753233e-05
1.34410158e-07	4.2082671e-05
1.3473474e-07	4.2134511e-05
1.34926587e-07	4.2273737e-05
1.35152008e-07	4.2182341e-05
1.35748618e-07	4.2419742e-05
1.36253885e-07	4.2771271e-05
1.36668106e-07	4.2781111e-05
1.36752468e-07	4.2775759e-05
1.37399697e-07	4.2956716e-05
1.37672409e-07	4.3117656e-05
1.37841683e-07	4.3056343e-05
1.38201314e-07	4.3289499e-05
1.38646102e-07	4.3594621e-05
1.38961139e-07	4.3640359e-05
1.39389754e-07	4.3748037e-05
1.39644699e-07	4.3861105e-05
1.40102404e-07	4.3855893e-05
1.4013398e-07	4.4016265e-05
1.41045394e-07	4.4228007e-05
1.41219617e-07	4.4274138e-05
1.41610089e-07	4.4309456e-05
1.42020357e-07	4.4585678e-05
1.42337889e-07	4.4697092e-05
1.42604817e-07	4.4807652e-05
1.42975692e-07	4.5012054e-05
1.43565423e-07	4.4992924e-05
1.43899659e-07	4.515559e-05
1.44145106e-07	4.5302875e-05
1.44550664e-07	4.5451746e-05
1.44838707e-07	4.5450702e-05
1.45310939e-07	4.5519863e-05
1.45475389e-07	4.5667238e-05
1.46014992e-07	4.5796872e-05
1.46353728e-07	4.5998258e-05
1.46742406e-07	4.615139e-05
1.47094873e-07	4.6215481e-05
1.47507571e-07	4.6257076e-05
1.47664886e-07	4.6365853e-05
1.48232668e-07	4.6618742e-05
1.4841542e-07	4.663243e-05
1.48920583e-07	4.6842789e-05
1.49379546e-07	4.6877917e-05
1.49641092e-07	4.7101228e-05
1.50008197e-07	4.7152425e-05
1.50450424e-07	4.7255271e-05
1.50867552e-07	4.7474924e-05
1.51130814e-07	4.7628408e-05
1.51384748e-07	4.7690465e-05
1.5187363e-07	4.7677498e-05
1.52082415e-07	4.7669513e-05
1.52269884e-07	4.7661778e-05
1.52520117e-07	4.7675729e-05
1.52777963e-07	4.7581167e-05
1.52922697e-07	4.7513499e-05
1.52941115e-07	4.7391691e-05
1.53156421e-07	4.7303591e-05
1.53242906e-07	4.7275295e-05
1.53388907e-07	4.7094807e-05
1.53406245e-07	4.7087092e-05
1.53498116e-07	4.6937354e-05
1.53609939e-07	4.6824705e-05
1.53696654e-07	4.6712226e-05
1.53814125e-07	4.6571209e-05
1.53807363e-07	4.6541226e-05
1.53968342e-07	4.6312563e-05
1.5391021e-07	4.6250985e-05
1.54074735e-07	4.6166453e-05
1.53987012e-07	4.6035441e-05
1.5417617e-07	4.5904529e-05
1.54208602e-07	4.5887014e-05
1.54424778e-07	4.5807171e-05
1.54221941e-07	4.5566388e-05
1.54320073e-07	4.5401e-05
1.54199934e-07	4.5363428e-05
1.54435102e-07	4.5170569e-05
1.54367011e-07	4.5096089e-05
1.54489921e-07	4.5051752e-05
1.54453603e-07	4.4907382e-05
1.54477183e-07	4.4709065e-05
1.54328892e-07	4.4680194e-05
1.54418751e-07	4.4575435e-05
1.54612768e-07	4.4434618e-05
1.54389621e-07	4.433487e-05
1.54465881e-07	4.4209136e-05
1.54348556e-07	4.4055439e-05
1.54373147e-07	4.3933465e-05
1.5449718e-07	4.3793527e-05
1.54539452e-07	4.3677135e-05
1.54496447e-07	4.3564846e-05
1.54563066e-07	4.3435347e-05
1.54505232e-07	4.337112e-05
1.54592994e-07	4.3208883e-05
1.54484568e-07	4.3197073e-05
1.54418602e-07	4.3043881e-05
1.5451889e-07	4.2897256e-05
1.54338243e-07	4.2788649e-05
1.54419239e-07	4.2629712e-05
1.54233911e-07	4.2659469e-05
1.54542763e-07	4.2488073e-05
1.54161045e-07	4.2318635e-05
1.54213274e-07	4.2191018e-05
1.54196126e-07	4.2059313e-05
1.54295308e-07	4.1918493e-05
1.54160589e-07	4.1858348e-05
1.54187155e-07	4.1792884e-05
1.54033473e-07	4.1655714e-05
1.54074762e-07	4.1514123e-05
1.53950884e-07	4.1476263e-05
1.5359609e-07	4.1387145e-05
1.53787092e-07	4.114459e-05
1.53923385e-07	4.0988221e-05
1.53791369e-07	4.0927294e-05
1.53824208e-07	4.0768557e-05
1.53866635e-07	4.0610895e-05
1.53763767e-07	4.0483293e-05
1.53749177e-07	4.0401831e-05
1.53735313e-07	4.0291845e-05
1.53585377e-07	4.0219841e-05
1.53502699e-07	4.0165172e-05
1.53433778e-07	3.9977021e-05
1.53374662e-07	3.9840418e-05
1.53231456e-07	3.9782912e-05
1.53205025e-07	3.9659335e-05
1.53252325e-07	3.9517456e-05
1.53003816e-07	3.9417284e-05
1.52908578e-07	3.9334435e-05
1.52923585e-07	3.9120868e-05
1.52858984e-07	3.9007595e-05
1.52945571e-07	3.8854487e-05
1.5286008e-07	3.8778787e-05
1.52906181e-07	3.8641888e-05
1.5298822e-07	3.8522568e-05
1.52928681e-07	3.8450117e-05
1.52619645e-07	3.8345134e-05
1.52527442e-07	3.8244133e-05
1.52598437e-07	3.8211604e-05
1.52396518e-07	3.7963648e-05
1.52219844e-07	3.7844953e-05
1.52199938e-07	3.7714615e-05
1.52102433e-07	3.7675358e-05
1.52148529e-07	3.7521992e-05
1.52005504e-07	3.7344556e-05
1.51937696e-07	3.7217025e-05
1.51783713e-07	3.7195793e-05
1.51938805e-07	3.7042222e-05
1.5187066e-07	3.702287e-05
1.51716157e-07	3.6725049e-05
1.51546472e-07	3.6667004e-05
1.5161344e-07	3.6565686e-05
1.51502602e-07	3.6511958e-05
1.51516401e-07	3.6240567e-05
1.51397221e-07	3.6112648e-05
1.51430979e-07	3.6024743e-05
1.51341712e-07	3.5943169e-05
1.5116085e-07	3.5860917e-05
1.50991778e-07	3.5734349e-05
1.51059365e-07	3.5578294e-05
1.51007653e-07	3.5505898e-05
1.50882817e-07	3.5476596e-05
1.50809567e-07	3.5231705e-05
1.50712533e-07	3.5109751e-05
1.50552897e-07	3.5046211e-05
1.50465376e-07	3.499542e-05
1.50448901e-07	3.4997668e-05
1.50596823e-07	3.4848138e-05
1.50014384e-07	3.4509146e-05
1.50206426e-07	3.4367038e-05
1.49973319e-07	3.4231127e-05
1.49794195e-07	3.4142655e-05
1.49701989e-07	3.4049057e-05
1.49726588e-07	3.3908076e-05
1.49693287e-07	3.3781403e-05
1.49513448e-07	3.3752267e-05
1.49310866e-07	3.3673433e-05
1.49327265e-07	3.3527358e-05
1.49016273e-07	3.3406718e-05
1.48987212e-07	3.3272711e-05
1.48958724e-07	3.3095095e-05
1.48890886e-07	3.302614e-05
1.48810402e-07	3.2887758e-05
1.48766748e-07	3.2782439e-05
1.48475706e-07	3.27296e-05
1.48376015e-07	3.2597289e-05
1.48367444e-07	3.2471921e-05
1.48370916e-07	3.2305393e-05
1.48068469e-07	3.2200429e-05
1.48009014e-07	3.2068889e-05
1.4791963e-07	3.2006113e-05
1.47661724e-07	3.1844195e-05
1.4754251e-07	3.1732224e-05
1.47635467e-07	3.1562469e-05
1.47412222e-07	3.1524101e-05
1.47391682e-07	3.14255e-05
1.47246322e-07	3.1239916e-05
1.47148343e-07	3.1098595e-05
1.47052427e-07	3.0999729e-05
1.46956102e-07	3.0887169e-05
1.46845478e-07	3.0753977e-05
1.46768777e-07	3.0660991e-05
1.46599688e-07	3.059464e-05
1.46661196e-07	3.0411064e-05
1.46407667e-07	3.0318947e-05
1.46225518e-07	3.0202005e-05
1.46259278e-07	3.0030316e-05
1.46233317e-07	2.9990075e-05
1.45876801e-07	2.987322e-05
1.45929204e-07	2.9801597e-05
1.45669657e-07	2.9613817e-05
1.45657048e-07	2.9467477e-05
1.45366404e-07	2.9372629e-05
1.45404307e-07	2.9251912e-05
1.45283761e-07	2.9086752e-05
1.45150088e-07	2.8978104e-05
1.44958512e-07	2.8915663e-05
1.44812536e-07	2.8830368e-05
1.44650592e-07	2.8702925e-05
1.44509813e-07	2.8578803e-05
1.44387083e-07	2.8477537e-05
1.44281514e-07	2.8375724e-05
1.44095341e-07	2.8264596e-05
1.44125613e-07	2.7967284e-05
1.43919254e-07	2.7913158e-05
1.43789474e-07	2.779223e-05
1.43664115e-07	2.7785093e-05
1.43638107e-07	2.7703703e-05
1.43249391e-07	2.7546179e-05
1.4332802e-07	2.7280179e-05
1.43025344e-07	2.7256105e-05
1.42985689e-07	2.7141456e-05
1.42818309e-07	2.7020249e-05
1.42726642e-07	2.6897167e-05
1.4247574e-07	2.6767468e-05
1.42394714e-07	2.6742873e-05
1.4227054e-07	2.6572585e-05
1.42234652e-07	2.6374915e-05
1.41966455e-07	2.63807e-05
1.41666089e-07	2.6203794e-05
1.41601332e-07	2.6051493e-05
1.4166184e-07	2.5933174e-05
1.41462823e-07	2.5824277e-05
1.41531251e-07	2.5628024e-05
1.41162366e-07	2.5586407e-05
1.41127128e-07	2.5432572e-05
1.40836582e-07	2.5382658e-05
1.40945816e-07	2.5257765e-05
1.40618665e-07	2.5124553e-05
1.40738222e-07	2.4928382e-05
1.40542626e-07	2.486456e-05
1.40559606e-07	2.4740403e-05
1.40167984e-07	2.47171e-05
1.40172862e-07	2.453637e-05
1.3976776e-07	2.4499307e-05
1.39863252e-07	2.4314076e-05
1.39716176e-07	2.4117195e-05
1.3949123e-07	2.4092526e-05
1.39222913e-07	2.4042532e-05
1.39089912e-07	2.3908589e-05
1.38953244e-07	2.3685432e-05
1.39190958e-07	2.3537392e-05
1.38812107e-07	2.347216e-05
1.38792812e-07	2.3276508e-05
1.3854727e-07	2.3212282e-05
1.38442235e-07	2.3090109e-05
1.38175792e-07	2.3059489e-05
1.38131655e-07	2.2872574e-05
1.37930858e-07	2.2775302e-05
1.37856274e-07	2.2615835e-05
1.37549818e-07	2.2594399e-05
1.37630874e-07	2.2370321e-05
1.37346857e-07	2.2305916e-05
1.37251327e-07	2.2189531e-05
1.37056012e-07	2.2127207e-05
1.3699099e-07	2.1941286e-05
1.36790686e-07	2.1798725e-05
1.36739201e-07	2.1702803e-05
1.36544981e-07	2.1576985e-05
1.36377901e-07	2.1606731e-05
1.35928146e-07	2.1391364e-05
1.35709376e-07	2.1280044e-05
1.35582311e-07	2.1163194e-05
1.35477725e-07	2.1029898e-05
1.35367571e-07	2.0870392e-05
1.35284712e-07	2.0748042e-05
1.34960616e-07	2.0691775e-05
1.35010044e-07	2.0491179e-05
1.34646872e-07	2.0481281e-05
1.34578299e-07	2.0377479e-05
1.34352025e-07	2.0452489e-05
1.33978542e-07	2.0060651e-05
1.33894051e-07	1.9920477e-05
1.33812181e-07	1.9889141e-05
1.33416559e-07	1.9773207e-05
1.33394435e-07	1.9560668e-05
1.33281871e-07	1.9516472e-05
1.33357196e-07	1.9268592e-05
1.33081118e-07	1.9196652e-05
1.32960796e-07	1.9040342e-05
1.32786776e-07	1.8963894e-05
1.32640276e-07	1.8851303e-05
1.32246316e-07	1.8826322e-05
1.32153012e-07	1.8667629e-05
1.31968473e-07	1.8598628e-05
1.31865462e-07	1.8436706e-05
1.31859129e-07	1.843482e-05
1.31775838e-07	1.8341561e-05
1.31111258e-07	1.8030602e-05
1.31335559e-07	1.7785224e-05
1.31031961e-07	1.7858139e-05
1.31085068e-07	1.7775631e-05
1.30705854e-07	1.7466735e-05
1.30648453e-07	1.7397307e-05
1.30327528e-07	1.7346597e-05
1.30213431e-07	1.7246778e-05
1.29960205e-07	1.7193732e-05
1.29836329e-07	1.6991371e-05
1.29577243e-07	1.6877911e-05
1.29412624e-07	1.6801216e-05
1.29251555e-07	1.6669567e-05
1.29008617e-07	1.6509294e-05
1.28775695e-07	1.6406444e-05
1.28726659e-07	1.6333717e-05
1.28405057e-07	1.6213579e-05
1.28317256e-07	1.6076551e-05
1.27987772e-07	1.5984281e-05
1.27929496e-07	1.5807477e-05
1.27748198e-07	1.5738322e-05
1.27614342e-07	1.5593192e-05
1.27372169e-07	1.548755e-05
1.2734434e-07	1.5363801e-05
1.26913805e-07	1.5276943e-05
1.26894879e-07	1.5150903e-05
1.26561394e-07	1.5127876e-05
1.26580217e-07	1.4973443e-05
1.26108287e-07	1.4757926e-05
1.26217862e-07	1.4595535e-05
1.25799115e-07	1.4546828e-05
1.25751541e-07	1.4376197e-05
1.25391598e-07	1.4390701e-05
1.25250437e-07	1.419528e-05
1.25005355e-07	1.4126005e-05
1.24919906e-07	1.3939162e-05
1.24562012e-07	1.3889503e-05
1.24420844e-07	1.3710251e-05
1.24154447e-07	1.3639649e-05
1.24111697e-07	1.3503078e-05
1.23754954e-07	1.3384208e-05
1.23639413e-07	1.3268903e-05
1.23271291e-07	1.3181183e-05
1.23037064e-07	1.3052766e-05
1.22861001e-07	1.2947578e-05
1.2277013e-07	1.2819168e-05
1.22439588e-07	1.2692307e-05
1.22298284e-07	1.2568256e-05
1.21802933e-07	1.258314e-05
1.21706295e-07	1.2395275e-05
1.21322912e-07	1.2302009e-05
1.21416146e-07	1.2090191e-05
1.20837421e-07	1.2042636e-05
1.20838659e-07	1.1853675e-05
1.20407292e-07	1.1843964e-05
1.20380794e-07	1.16667e-05
1.199771e-07	1.1555135e-05
1.19868642e-07	1.1448313e-05
1.19486709e-07	1.133264e-05
1.1953043e-07	1.1113702e-05
1.19184746e-07	1.1147411e-05
1.1910797e-07	1.1095716e-05
1.18552878e-07	1.0877109e-05
1.18349127e-07	1.0690387e-05
1.1806019e-07	1.0622056e-05
1.17971545e-07	1.0478975e-05
1.17721263e-07	1.0374342e-05
1.1756253e-07	1.0252536e-05
1.17208428e-07	1.0271239e-05
1.17348535e-07	1.021961e-05
1.16684322e-07	9.955955e-06
1.16415588e-07	9.718542e-06
1.16065178e-07	9.628756e-06
1.15710706e-07	9.565813e-06
1.15512765e-07	9.459461e-06
1.15363667e-07	9.350391e-06
1.14886681e-07	9.321882e-06
1.14651476e-07	9.13282e-06
1.14328543e-07	9.036002e-06
1.14180979e-07	8.87346e-06
1.1376845e-07	8.816298e-06
1.1369596e-07	8.67834e-06
1.13416507e-07	8.510015e-06
1.13210534e-07	8.383072e-06
1.12918157e-07	8.32341e-06
1.12650469e-07	8.159215e-06
1.12166323e-07	8.114272e-06
1.12158416e-07	7.951478e-06
1.11703813e-07	7.937535e-06
1.11444363e-07	7.798057e-06
1.11021484e-07	7.703622e-06
1.10753144e-07	7.513866e-06
1.10295453e-07	7.543169e-06
1.10228435e-07	7.340862e-06
1.10011548e-07	7.30893e-06
1.0969754e-07	7.007786e-06
1.09182587e-07	6.90456e-06
1.08832256e-07	6.791342e-06
1.08551701e-07	6.755423e-06
1.08364125e-07	6.560583e-06
1.07978956e-07	6.488085e-06
1.07703979e-07	6.338073e-06
1.07113358e-07	6.335486e-06
1.07102356e-07	6.229503e-06
1.06765148e-07	6.108619e-06
1.06308318e-07	5.907888e-06
1.05980465e-07	5.809351e-06
1.05639325e-07	5.682607e-06
1.05119213e-07	5.651161e-06
1.04945573e-07	5.500578e-06
1.04607058e-07	5.410864e-06
1.04347109e-07	5.275276e-06
1.03990029e-07	5.277621e-06
1.04049636e-07	5.254406e-06
1.03098532e-07	4.8655e-06
1.02879164e-07	4.738259e-06
1.02406299e-07	4.644277e-06
1.02250632e-07	4.534402e-06
1.01836676e-07	4.412424e-06
1.01621322e-07	4.327876e-06
1.01077037e-07	4.282017e-06
1.00742436e-07	4.14996e-06
1.00232391e-07	4.019409e-06
9.9963032e-08	3.890704e-06
9.9529223e-08	3.856347e-06
9.9258174e-08	3.716082e-06
9.8929979e-08	3.75093e-06
9.8415175e-08	3.443301e-06
9.8099109e-08	3.316383e-06
9.7740933e-08	3.213711e-06
9.7210127e-08	3.131039e-06
9.7000716e-08	2.967907e-06
9.6538026e-08	2.964296e-06
9.6247628e-08	2.778011e-06
9.5607597e-08	2.806748e-06
9.5141344e-08	2.612504e-06
9.4657611e-08	2.493633e-06
9.4121739e-08	2.459772e-06
9.3684396e-08	2.45965e-06
9.3711108e-08	2.316549e-06
9.2802441e-08	2.044884e-06
9.254956e-08	1.945975e-06
9.2062351e-08	1.814801e-06
9.1691037e-08	1.763264e-06
9.128943e-08	1.714096e-06
9.1056596e-08	1.704133e-06
9.0709638e-08	1.677816e-06
9.0503011e-08	1.686451e-06
9.0167475e-08	1.731422e-06
9.0108674e-08	1.757054e-06
8.9935046e-08	1.772074e-06
8.9969557e-08	1.738621e-06
8.9761928e-08	1.816182e-06
8.9768039e-08	1.84508e-06
8.9723652e-08	1.916011e-06
8.9685888e-08	2.000318e-06
8.9656534e-08	2.075294e-06
8.9848649e-08	2.082479e-06
8.979304e-08	2.17877e-06
8.98154e-08	2.172594e-06
8.9979825e-08	2.316113e-06
9.0079125e-08	2.397116e-06
9.0128357e-08	2.560703e-06
9.0340019e-08	2.605379e-06
9.0616208e-08	2.644986e-06
9.0748475e-08	2.701563e-06
9.0787118e-08	2.808981e-06
9.1069289e-08	2.959264e-06
9.1008896e-08	3.062869e-06
9.1415954e-08	3.143698e-06
9.1334203e-08	3.331598e-06
9.1673355e-08	3.400221e-06
9.1644198e-08	3.564283e-06
9.1905802e-08	3.631534e-06
9.212782e-08	3.743461e-06
9.2436056e-08	3.768315e-06
9.257326e-08	3.927533e-06
9.2807788e-08	4.019431e-06
9.3049467e-08	4.090255e-06
9.3211434e-08	4.253107e-06
9.3144665e-08	4.441309e-06
9.3408777e-08	4.56084e-06
9.3624894e-08	4.69366e-06
9.3845779e-08	4.732402e-06
9.4127605e-08	4.90072e-06
9.4509209e-08	4.894484e-06
9.4699777e-08	5.008708e-06
9.5009474e-08	5.165586e-06
9.511781e-08	5.300779e-06
9.5533578e-08	5.363294e-06
9.5652666e-08	5.539856e-06
9.5922092e-08	5.656126e-06
9.6073055e-08	5.746691e-06
9.6405747e-08	5.808961e-06
9.6514979e-08	6.105148e-06
9.6663824e-08	6.179407e-06
9.6902944e-08	6.258721e-06
9.7323938e-08	6.370976e-06
9.7273651e-08	6.502025e-06
9.7625166e-08	6.601183e-06
9.7814969e-08	6.524774e-06
9.8370024e-08	6.775662e-06
9.8473486e-08	7.085963e-06
9.8888198e-08	7.095864e-06
9.8917483e-08	7.225735e-06
9.924732e-08	7.418783e-06
9.9520431e-08	7.481785e-06
9.9822914e-08	7.595573e-06
9.9760339e-08	7.813411e-06
1.00135048e-07	7.878752e-06
1.00273238e-07	7.990799e-06
1.00799642e-07	8.025406e-06
1.00881151e-07	8.186049e-06
1.01116808e-07	8.252061e-06
1.01425982e-07	8.459017e-06
1.01785311e-07	8.542078e-06
1.02019693e-07	8.656477e-06
1.02192618e-07	8.729044e-06
1.02317723e-07	8.922244e-06
1.02653131e-07	8.959096e-06
1.0277223e-07	9.234417e-06
1.03067904e-07	9.289392e-06
1.03299687e-07	9.438293e-06
1.0354972e-07	9.477041e-06
1.0355336e-07	9.471726e-06
1.04105472e-07	9.664825e-06
1.0437459e-07	9.913487e-06
1.0471816e-07	9.966545e-06
1.04916704e-07	1.0080245e-05
1.05005741e-07	1.0218501e-05
1.05299152e-07	1.0428106e-05
1.05588322e-07	1.040601e-05
1.0553033e-07	1.05771e-05
1.06158358e-07	1.0779419e-05
1.06286239e-07	1.0839264e-05
1.0670458e-07	1.0931514e-05
1.06738592e-07	1.1169333e-05
1.07197783e-07	1.1205877e-05
1.07378751e-07	1.1343253e-05
1.07495338e-07	1.1466448e-05
1.07819081e-07	1.1608389e-05
1.08279585e-07	1.1668584e-05
1.08453281e-07	1.1814001e-05
1.0858066e-07	1.1962661e-05
1.08623796e-07	1.206634e-05
1.08972267e-07	1.2149062e-05
1.0929715e-07	1.2284145e-05
1.0965972e-07	1.2395224e-05
1.09736545e-07	1.2564373e-05
1.10222702e-07	1.2620652e-05
1.10370048e-07	1.2789189e-05
1.10508437e-07	1.285297e-05
1.1076303e-07	1.302273e-05
1.11116798e-07	1.3147741e-05
1.11230118e-07	1.3241425e-05
1.11691314e-07	1.3355073e-05
1.1185569e-07	1.3435301e-05
1.12028844e-07	1.3600922e-05
1.12077182e-07	1.3615818e-05
1.12479177e-07	1.3817013e-05
1.12748824e-07	1.4083159e-05
1.13037637e-07	1.4157195e-05
1.13262795e-07	1.4241351e-05
1.13585515e-07	1.4385662e-05
1.13637686e-07	1.4455509e-05
1.1404516e-07	1.4589903e-05
1.14272629e-07	1.4679488e-05
1.14525822e-07	1.4853489e-05
1.14495668e-07	1.5101295e-05
1.1495573e-07	1.509003e-05
1.15033014e-07	1.5255191e-05
1.15414197e-07	1.5322931e-05
1.15536807e-07	1.5436354e-05
1.15958644e-07	1.547697e-05
1.16087944e-07	1.5670151e-05
1.16301753e-07	1.5846884e-05
1.16521422e-07	1.5827115e-05
1.16804776e-07	1.6006369e-05
1.16796096e-07	1.6207444e-05
1.17286644e-07	1.6291344e-05
1.17238225e-07	1.6490903e-05
1.17632284e-07	1.6575047e-05
1.17938911e-07	1.6684962e-05
1.18271311e-07	1.6727502e-05
1.18414157e-07	1.693908e-05
1.18784964e-07	1.695615e-05
1.18980989e-07	1.7050064e-05
1.19340496e-07	1.7208791e-05
1.19336437e-07	1.7392232e-05
1.19573607e-07	1.7523603e-05
1.19546892e-07	1.7753548e-05
1.19845103e-07	1.7805799e-05
1.20007269e-07	1.789213e-05
1.20232926e-07	1.8028784e-05
1.20415801e-07	1.8144085e-05
1.20794943e-07	1.8112302e-05
1.20925053e-07	1.8299364e-05
1.21357189e-07	1.8411801e-05
1.21451163e-07	1.8575633e-05
1.21854314e-07	1.8615505e-05
1.21758279e-07	1.8647915e-05
1.22037177e-07	1.8863761e-05
1.22094931e-07	1.9224097e-05
1.22573532e-07	1.9331437e-05
1.22781072e-07	1.93917e-05
1.23023993e-07	1.9479767e-05
1.23198057e-07	1.9546789e-05
1.23722592e-07	1.9582561e-05
1.23657917e-07	1.9643842e-05
1.24191277e-07	1.9941399e-05
1.24354714e-07	2.0096543e-05
1.24630692e-07	2.0180427e-05
1.24609691e-07	2.035916e-05
1.24959049e-07	2.0374702e-05
1.24903585e-07	2.0626959e-05
1.25378008e-07	2.0643862e-05
1.25576288e-07	2.0747109e-05
1.25727706e-07	2.0841105e-05
1.2572759e-07	2.0964906e-05
1.2619061e-07	2.1170036e-05
1.26291774e-07	2.1261099e-05
1.26753098e-07	2.1308978e-05
1.2673357e-07	2.1338325e-05
1.27169327e-07	2.1605233e-05
1.27394727e-07	2.1743561e-05
1.27679935e-07	2.1845662e-05
1.27776807e-07	2.1912956e-05
1.28064502e-07	2.2098178e-05
1.28049798e-07	2.2244217e-05
1.28509392e-07	2.2360197e-05
1.28498357e-07	2.2537335e-05
1.2886535e-07	2.2544133e-05
1.28975318e-07	2.2535703e-05
1.29135247e-07	2.2660843e-05
1.29554559e-07	2.2923971e-05
1.29871123e-07	2.3007516e-05
1.29864241e-07	2.3216844e-05
1.30128136e-07	2.3394636e-05
1.30183501e-07	2.3529982e-05
1.30471224e-07	2.363299e-05
1.30609748e-07	2.3720291e-05
1.30928986e-07	2.375671e-05
1.30967201e-07	2.3925072e-05
1.31382893e-07	2.3977597e-05
1.31431646e-07	2.418557e-05
1.31925075e-07	2.4195514e-05
1.32096565e-07	2.4328924e-05
1.32162815e-07	2.4372606e-05
1.32297974e-07	2.4600887e-05
1.32540646e-07	2.4515019e-05
1.3252422e-07	2.4740826e-05
1.33200139e-07	2.5072665e-05
1.3321468e-07	2.5174068e-05
1.33508727e-07	2.513514e-05
1.33672211e-07	2.5436925e-05
1.34068011e-07	2.549457e-05
1.34009165e-07	2.5678218e-05
1.34493613e-07	2.5655524e-05
1.3439408e-07	2.5852899e-05
1.34815859e-07	2.5943095e-05
1.34800338e-07	2.6162388e-05
1.349939e-07	2.6206168e-05
1.35022066e-07	2.6381545e-05
1.35321909e-07	2.634207e-05
1.35660454e-07	2.657456e-05
1.36057612e-07	2.6660212e-05
1.36095891e-07	2.6809715e-05
1.36406397e-07	2.6851865e-05
1.3651313e-07	2.7021172e-05
1.36841466e-07	2.6907598e-05
1.37091676e-07	2.7264656e-05
1.37286647e-07	2.7315814e-05
1.37425308e-07	2.7613591e-05
1.37708218e-07	2.7631482e-05
1.37778983e-07	2.7817108e-05
1.38218453e-07	2.7784666e-05
1.38232264e-07	2.7866815e-05
1.38654323e-07	2.8095114e-05
1.38627872e-07	2.8306771e-05
1.38858116e-07	2.8333225e-05
1.39076794e-07	2.8467237e-05
1.39307404e-07	2.859396e-05
1.39639976e-07	2.8641664e-05
1.39821371e-07	2.8813994e-05
1.39876928e-07	2.8969905e-05
1.40127494e-07	2.9044115e-05
1.40319314e-07	2.91302e-05
1.40576841e-07	2.9348738e-05
1.4073947e-07	2.9426411e-05
1.40880648e-07	2.9558897e-05
1.40998373e-07	2.9744146e-05
1.4135428e-07	2.9787446e-05
1.41330729e-07	2.9954555e-05
1.41804054e-07	2.9991457e-05
1.41900656e-07	3.011663e-05
1.42302763e-07	3.0174259e-05
1.42360109e-07	3.0434785e-05
1.427712e-07	3.0437153e-05
1.428079e-07	3.0597929e-05
1.43099316e-07	3.0709995e-05
1.43230556e-07	3.0870212e-05
1.43501969e-07	3.0884543e-05
1.43468414e-07	3.1104486e-05
1.43805441e-07	3.1199332e-05
1.43804504e-07	3.1406413e-05
1.44295018e-07	3.1436149e-05
1.44310926e-07	3.1653295e-05
1.4469528e-07	3.165995e-05
1.4467165e-07	3.1744518e-05
1.44962827e-07	3.2012787e-05
1.45029004e-07	3.2147701e-05
1.45308444e-07	3.2195446e-05
1.45465365e-07	3.2363088e-05
1.45654087e-07	3.2486239e-05
1.4567874e-07	3.2615206e-05
1.45998137e-07	3.2708243e-05
1.46146842e-07	3.2769177e-05
1.46385293e-07	3.2893953e-05
1.46774083e-07	3.2931844e-05
1.46960109e-07	3.3040337e-05
1.47124879e-07	3.3218458e-05
1.47308949e-07	3.3392431e-05
1.47560406e-07	3.3460144e-05
1.47755446e-07	3.3614203e-05
1.47950329e-07	3.3787128e-05
1.48086308e-07	3.3855564e-05
1.48132543e-07	3.406806e-05
1.48321127e-07	3.4144061e-05
1.48678075e-07	3.4175731e-05
1.48960763e-07	3.4314784e-05
1.49091807e-07	3.4409236e-05
1.49346213e-07	3.4523473e-05
1.49596778e-07	3.4681666e-05
1.49794587e-07	3.4810694e-05
1.49904776e-07	3.4953624e-05
1.50004037e-07	3.5059121e-05
1.50003878e-07	3.5270064e-05
1.50438119e-07	3.5312894e-05
1.50505595e-07	3.5432276e-05
1.50959702e-07	3.5469667e-05
1.51110279e-07	3.566016e-05
1.51551554e-07	3.5648798e-05
1.51638974e-07	3.5819887e-05
1.51921969e-07	3.6019101e-05
1.52039594e-07	3.60546e-05
1.52248611e-07	3.6281584e-05
1.52391656e-07	3.6364578e-05
1.52649035e-07	3.6449249e-05
1.52607874e-07	3.6739202e-05
1.52860734e-07	3.6716628e-05
1.52973678e-07	3.6755205e-05
1.53498023e-07	3.698452e-05
1.53526974e-07	3.7122883e-05
1.53849442e-07	3.7126969e-05
1.53777445e-07	3.7280781e-05
1.54445672e-07	3.7451388e-05
1.5442558e-07	3.7505899e-05
1.54757217e-07	3.764843e-05
1.54835054e-07	3.7836698e-05
1.54954447e-07	3.788717e-05
1.55124852e-07	3.8092111e-05
1.5536081e-07	3.8229051e-05
1.5545942e-07	3.8372046e-05
1.55739847e-07	3.8460892e-05
1.55962999e-07	3.8469438e-05
1.56206512e-07	3.8530131e-05
1.5643882e-07	3.8784128e-05
1.56794532e-07	3.8840487e-05
1.56849243e-07	3.8993897e-05
1.57012311e-07	3.9159939e-05
1.57073657e-07	3.9247006e-05
1.57214044e-07	3.9455593e-05
1.57272289e-07	3.9561384e-05
1.57690162e-07	3.9634253e-05
1.57892107e-07	3.9669357e-05
1.58143164e-07	3.9838138e-05
1.58310767e-07	3.9945193e-05
1.58532502e-07	4.0124837e-05
1.58747215e-07	4.0146733e-05
1.591731e-07	4.0281023e-05
1.59290258e-07	4.0418322e-05
1.59561173e-07	4.0487875e-05
1.59523108e-07	4.0717419e-05
1.59734164e-07	4.082052e-05
1.59756596e-07	4.1033275e-05
1.60098201e-07	4.1035329e-05
1.6014825e-07	4.1233495e-05
1.60516802e-07	4.1268861e-05
1.60711426e-07	4.1366582e-05
1.61201907e-07	4.1220593e-05
1.61376466e-07	4.1563063e-05
1.61879441e-07	4.1578048e-05
1.61970362e-07	4.1794921e-05
1.62317743e-07	4.1946225e-05
1.62303041e-07	4.2167262e-05
1.62436953e-07	4.2119705e-05
1.62551234e-07	4.2523865e-05
1.62847362e-07	4.2545102e-05
1.63067496e-07	4.2617339e-05
1.63528289e-07	4.2650174e-05
1.63580407e-07	4.2825147e-05
1.63699922e-07	4.2954351e-05
1.63891873e-07	4.3020775e-05
1.64201635e-07	4.3179517e-05
1.643331e-07	4.3292675e-05
1.64733669e-07	4.3413365e-05
1.64701576e-07	4.355999e-05
1.65081948e-07	4.3624002e-05
1.64948632e-07	4.3852129e-05
1.65208031e-07	4.3985498e-05
1.65258087e-07	4.4087058e-05
1.65675996e-07	4.4115878e-05
1.65655529e-07	4.4275971e-05
1.66168721e-07	4.4378888e-05
1.66326014e-07	4.4475467e-05
1.66748786e-07	4.4489339e-05
1.66944962e-07	4.465702e-05
1.67175474e-07	4.4846048e-05
1.67444999e-07	4.495371e-05
1.67576504e-07	4.5094636e-05
1.67686196e-07	4.5155303e-05
1.67948157e-07	4.5355152e-05
1.68089463e-07	4.5528005e-05
1.68461379e-07	4.555876e-05
1.68547921e-07	4.5684348e-05
1.68896179e-07	4.569392e-05
1.69160618e-07	4.5941783e-05
1.69478186e-07	4.5981398e-05
1.69609076e-07	4.6115611e-05
1.69838387e-07	4.6258667e-05
1.69927041e-07	4.6304158e-05
1.69998958e-07	4.6281741e-05
1.7040012e-07	4.6724225e-05
1.70735037e-07	4.684178e-05
1.70915359e-07	4.6953443e-05
1.71027337e-07	4.7068291e-05
1.71267896e-07	4.7147485e-05
1.71548875e-07	4.7261425e-05
1.71716466e-07	4.7392636e-05
1.72085084e-07	4.7403991e-05
1.72246341e-07	4.7534883e-05
1.72598175e-07	4.7681603e-05
1.7275247e-07	4.7803366e-05
1.7316313e-07	4.7779689e-05
1.7330085e-07	4.7836509e-05
1.73275754e-07	4.7866184e-05
1.73253969e-07	4.7864497e-05
1.73414496e-07	4.7681003e-05
1.73364111e-07	4.7697265e-05
1.73400401e-07	4.7602954e-05
1.73499246e-07	4.7383817e-05
1.73462217e-07	4.7397126e-05
1.73465251e-07	4.7192592e-05
1.73413246e-07	4.7114251e-05
1.73468036e-07	4.7000632e-05
1.73500167e-07	4.6966284e-05
1.73341382e-07	4.6787309e-05
1.73363212e-07	4.6698429e-05
1.73280126e-07	4.6679622e-05
1.73573674e-07	4.6346826e-05
1.7332831e-07	4.6412438e-05
1.73399871e-07	4.6269924e-05
1.7328501e-07	4.6083933e-05
1.73273176e-07	4.5975836e-05
1.7340386e-07	4.5794639e-05
1.73394257e-07	4.5715824e-05
1.73329638e-07	4.5610717e-05
1.73295069e-07	4.5492273e-05
1.73207124e-07	4.5428935e-05
1.73090712e-07	4.5414491e-05
1.73071262e-07	4.5154357e-05
1.72997902e-07	4.5101289e-05
1.7279646e-07	4.5003504e-05
1.73066015e-07	4.475442e-05
1.72939426e-07	4.4680655e-05
1.72986835e-07	4.4588483e-05
1.72749661e-07	4.4492729e-05
1.72710975e-07	4.4348809e-05
1.72715074e-07	4.4220802e-05
1.72746499e-07	4.4119434e-05
1.72622414e-07	4.4011421e-05
1.72528799e-07	4.3938491e-05
1.72541057e-07	4.3736439e-05
1.72445166e-07	4.3668633e-05
1.72538154e-07	4.351703e-05
1.72500755e-07	4.3328606e-05
1.72334974e-07	4.3263302e-05
1.7233808e-07	4.3157574e-05
1.72307178e-07	4.3046947e-05
1.72311105e-07	4.2911129e-05
1.72173737e-07	4.2824258e-05
1.72227844e-07	4.2677294e-05
1.71931699e-07	4.2662957e-05
1.719727e-07	4.2479135e-05
1.71888359e-07	4.238894e-05
1.71823134e-07	4.2205118e-05
1.71648824e-07	4.2199326e-05
1.71708662e-07	4.1968595e-05
1.71580854e-07	4.1937744e-05
1.71671025e-07	4.1744929e-05
1.71347527e-07	4.1677637e-05
1.71603222e-07	4.1471675e-05
1.71324656e-07	4.1427511e-05
1.71308074e-07	4.1294498e-05
1.71124977e-07	4.1217623e-05
1.71170186e-07	4.1008278e-05
1.71056733e-07	4.1020035e-05
1.70986621e-07	4.0820895e-05
1.70997935e-07	4.0757751e-05
1.70898142e-07	4.0561154e-05
1.70853433e-07	4.036029e-05
1.70710513e-07	4.0295847e-05
1.70639062e-07	4.021911e-05
1.70613593e-07	4.0108425e-05
1.70518427e-07	3.9935643e-05
1.70422834e-07	3.9890981e-05
1.70282186e-07	3.9934642e-05
1.70104476e-07	3.9628751e-05
1.69995208e-07	3.9580813e-05
1.699346e-07	3.938781e-05
1.69849223e-07	3.9326727e-05
1.6993655e-07	3.9146609e-05
1.69771722e-07	3.9084787e-05
1.69698445e-07	3.889407e-05
1.69647978e-07	3.880705e-05
1.69572105e-07	3.8670101e-05
1.69543875e-07	3.8487501e-05
1.69375658e-07	3.8424708e-05
1.69375029e-07	3.8284364e-05
1.69147423e-07	3.8254217e-05
1.69190441e-07	3.8071457e-05
1.69053908e-07	3.8089216e-05
1.68931886e-07	3.8131064e-05
1.68793151e-07	3.7685653e-05
1.68634598e-07	3.7606741e-05
1.68543016e-07	3.7500812e-05
1.68370626e-07	3.7394628e-05
1.68435951e-07	3.7215715e-05
1.68488596e-07	3.7170572e-05
1.68408061e-07	3.6945543e-05
1.68144966e-07	3.6887337e-05
1.68256282e-07	3.6767223e-05
1.68291459e-07	3.6745475e-05
1.6816365e-07	3.6475575e-05
1.68047765e-07	3.6508221e-05
1.68079195e-07	3.6290155e-05
1.67911466e-07	3.6111631e-05
1.67775711e-07	3.6106944e-05
1.67573151e-07	3.598446e-05
1.67421917e-07	3.5900535e-05
1.67350973e-07	3.5749897e-05
1.67340941e-07	3.5560748e-05
1.67382363e-07	3.5503263e-05
1.6717715e-07	3.5360902e-05
1.66954473e-07	3.5263783e-05
1.66979068e-07	3.5186104e-05
1.66762195e-07	3.5072399e-05
1.66847043e-07	3.5009483e-05
1.66628505e-07	3.4837857e-05
1.66443089e-07	3.4638743e-05
1.66576738e-07	3.441779e-05
1.6636562e-07	3.4440476e-05
1.6630533e-07	3.4364459e-05
1.66268649e-07	3.4382424e-05
1.66040988e-07	3.4111154e-05
1.65912137e-07	3.3854282e-05
1.65645229e-07	3.3810972e-05
1.65639831e-07	3.3768034e-05
1.65483965e-07	3.3694752e-05
1.65281435e-07	3.3485382e-05
1.65256787e-07	3.3347045e-05
1.65252448e-07	3.3256179e-05
1.65128606e-07	3.3121816e-05
1.65060958e-07	3.3049811e-05
1.64991355e-07	3.2879898e-05
1.64894964e-07	3.2683125e-05
1.64698219e-07	3.2631476e-05
1.64607878e-07	3.2517963e-05
1.64675253e-07	3.2328486e-05
1.64515294e-07	3.2264173e-05
1.64405961e-07	3.2211863e-05
1.64114922e-07	3.2154083e-05
1.64005889e-07	3.1958236e-05
1.64127403e-07	3.1855333e-05
1.63997311e-07	3.1901328e-05
1.63820326e-07	3.1569137e-05
1.63631361e-07	3.1449873e-05
1.63527916e-07	3.1346838e-05
1.63339271e-07	3.1285965e-05
1.63262203e-07	3.1093289e-05
1.63166928e-07	3.095024e-05
1.63022375e-07	3.0869856e-05
1.62950303e-07	3.0770513e-05
1.62898118e-07	3.067782e-05
1.62667425e-07	3.055486e-05
1.62730528e-07	3.0436056e-05
1.6243502e-07	3.0331637e-05
1.62336351e-07	3.0200555e-05
1.62424232e-07	3.0148514e-05
1.62092612e-07	2.9891616e-05
1.61880205e-07	2.9803396e-05
1.61844455e-07	2.9706224e-05
1.61693621e-07	2.9600228e-05
1.61802301e-07	2.9560726e-05
1.61808748e-07	2.952178e-05
1.61346463e-07	2.9165366e-05
1.61201509e-07	2.9080513e-05
1.6105776e-07	2.8978563e-05
1.6101097e-07	2.8826652e-05
1.60766779e-07	2.8750519e-05
1.60878214e-07	2.8606768e-05
1.60669683e-07	2.8510261e-05
1.6069463e-07	2.8454744e-05
1.60431233e-07	2.8248217e-05
1.6031514e-07	2.8269236e-05
1.60349919e-07	2.7993991e-05
1.60209291e-07	2.7972811e-05
1.60045734e-07	2.7788401e-05
1.59843259e-07	2.7658731e-05
1.59805044e-07	2.767674e-05
1.59670453e-07	2.7414673e-05
1.5947162e-07	2.7287176e-05
1.5943181e-07	2.7188729e-05
1.59431441e-07	2.7119779e-05
1.59172027e-07	2.6988784e-05
1.5903343e-07	2.6885526e-05
1.5882006e-07	2.6759003e-05
1.58816023e-07	2.6575854e-05
1.58497334e-07	2.6571734e-05
1.58317891e-07	2.6449481e-05
1.58370633e-07	2.623745e-05
1.58294646e-07	2.6195301e-05
1.58070913e-07	2.6218353e-05
1.57886914e-07	2.5930095e-05
1.57787667e-07	2.5795876e-05
1.57601176e-07	2.5649223e-05
1.57501825e-07	2.5537649e-05
1.57445457e-07	2.5497565e-05
1.57360873e-07	2.5274269e-05
1.57239446e-07	2.5203639e-05
1.57089278e-07	2.5084057e-05
1.56952198e-07	2.4931841e-05
1.56762863e-07	2.4907098e-05
1.56709983e-07	2.4722963e-05
1.56558957e-07	2.4599191e-05
1.56371012e-07	2.4509353e-05
1.56195156e-07	2.4366758e-05
1.56152731e-07	2.4253096e-05
1.56073678e-07	2.4155847e-05
1.55856319e-07	2.4046748e-05
1.55641824e-07	2.3992425e-05
1.55585169e-07	2.3800468e-05
1.55324738e-07	2.3686151e-05
1.55166618e-07	2.3602599e-05
1.55130947e-07	2.3455741e-05
1.54945664e-07	2.3313421e-05
1.54830514e-07	2.3194708e-05
1.54599551e-07	2.3235838e-05
1.54491452e-07	2.3001567e-05
1.54451472e-07	2.2866272e-05
1.54368482e-07	2.2681736e-05
1.54325923e-07	2.2700078e-05
1.54295338e-07	2.2709983e-05
1.54182273e-07	2.2590172e-05
1.53437169e-07	2.2221051e-05
1.53456858e-07	2.2085094e-05
1.53357004e-07	2.1954245e-05
1.53125157e-07	2.1907611e-05
1.52815724e-07	2.1815425e-05
1.5280401e-07	2.1657271e-05
1.52567447e-07	2.1574094e-05
1.52590144e-07	2.1418623e-05
1.52447771e-07	2.128215e-05
1.52219172e-07	2.1194929e-05
1.52076789e-07	2.1078677e-05
1.52001575e-07	2.0968348e-05
1.51780968e-07	2.0873532e-05
1.51780234e-07	2.0700361e-05
1.51554019e-07	2.0605191e-05
1.51466996e-07	2.0472672e-05
1.51314723e-07	2.0341058e-05
1.5124995e-07	2.027566e-05
1.51066647e-07	2.0207619e-05
1.50970495e-07	2.0151247e-05
1.50586564e-07	1.9889227e-05
1.50493019e-07	1.9730292e-05
1.50336118e-07	1.9655088e-05
1.50177033e-07	1.9618678e-05
1.50093074e-07	1.9463288e-05
1.49735465e-07	1.9354692e-05
1.4966735e-07	1.9196363e-05
1.49547538e-07	1.906783e-05
1.49372706e-07	1.8922707e-05
1.4915157e-07	1.8863006e-05
1.49124169e-07	1.8716143e-05
1.49125444e-07	1.8559864e-05
1.4907858e-07	1.8529553e-05
1.48775426e-07	1.8332177e-05
1.4873009e-07	1.8257488e-05
1.48529519e-07	1.8057036e-05
1.48531246e-07	1.7937456e-05
1.48308309e-07	1.7903672e-05
1.48209494e-07	1.7767149e-05
1.47907004e-07	1.7693089e-05
1.47798559e-07	1.7506415e-05
1.47587485e-07	1.7413285e-05
1.47345624e-07	1.7330536e-05
1.47266692e-07	1.7233216e-05
1.46941975e-07	1.7156021e-05
1.4700422e-07	1.7007212e-05
1.46600489e-07	1.6969878e-05
1.46506547e-07	1.6876781e-05
1.46218446e-07	1.6591036e-05
1.46259508e-07	1.6471464e-05
1.45813441e-07	1.6437585e-05
1.45540185e-07	1.6316277e-05
1.45320042e-07	1.6205651e-05
1.45327145e-07	1.612027e-05
1.4518383e-07	1.5877923e-05
1.44931732e-07	1.577417e-05
1.44827125e-07	1.5790863e-05
1.44858102e-07	1.5778709e-05
1.44466285e-07	1.5313412e-05
1.44279819e-07	1.5224077e-05
1.44013139e-07	1.5181928e-05
1.43794845e-07	1.5059159e-05
1.43610618e-07	1.4958304e-05
1.43623629e-07	1.4809937e-05
1.43479227e-07	1.4723456e-05
1.43237188e-07	1.464742e-05
1.43090251e-07	1.4466482e-05
1.42798547e-07	1.4418795e-05
1.42935177e-07	1.4288834e-05
1.42371881e-07	1.4206639e-05
1.42292453e-07	1.405267e-05
1.4195538e-07	1.3915859e-05
1.41847058e-07	1.3886054e-05
1.41622995e-07	1.3708617e-05
1.41323609e-07	1.3588358e-05
1.41219139e-07	1.3518632e-05
1.40822227e-07	1.3400353e-05
1.40802656e-07	1.327365e-05
1.40574877e-07	1.3105529e-05
1.40278071e-07	1.2987117e-05
1.40000445e-07	1.2944183e-05
1.39816286e-07	1.2761673e-05
1.39708592e-07	1.2604619e-05
1.39457093e-07	1.2566282e-05
1.39157621e-07	1.2428603e-05
1.39015671e-07	1.2305681e-05
1.38902993e-07	1.2193504e-05
1.3860666e-07	1.2071192e-05
1.38238796e-07	1.2005559e-05
1.3810638e-07	1.1938432e-05
1.37816405e-07	1.1767988e-05
1.37773935e-07	1.1662744e-05
1.37420374e-07	1.1393327e-05
1.37126766e-07	1.1335218e-05
1.3714033e-07	1.1155783e-05
1.37098872e-07	1.1016849e-05
1.36923884e-07	1.1022417e-05
1.36452294e-07	1.0905919e-05
1.36350542e-07	1.072613e-05
1.3622207e-07	1.0705025e-05
1.36092043e-07	1.0754965e-05
1.36072797e-07	1.0759838e-05
1.35420388e-07	1.0152091e-05
1.35056802e-07	1.0082681e-05
1.34808522e-07	1.0036281e-05
1.34706725e-07	9.946449e-06
1.34748489e-07	9.930674e-06
1.342435e-07	9.693474e-06
1.33953032e-07	9.569511e-06
1.33797863e-07	9.473595e-06
1.33444175e-07	9.350147e-06
1.33199347e-07	9.229724e-06
1.33134571e-07	9.222292e-06
1.33006037e-07	9.271861e-06
1.32496261e-07	8.874848e-06
1.32192247e-07	8.756768e-06
1.31921729e-07	8.64541e-06
1.31811704e-07	8.60442e-06
1.31617639e-07	8.409621e-06
1.31230685e-07	8.386307e-06
1.30979551e-07	8.261833e-06
1.3080097e-07	8.03144e-06
1.30423857e-07	8.01222e-06
1.301978e-07	7.923689e-06
1.30107103e-07	7.95726e-06
1.29598669e-07	7.753271e-06
1.29310355e-07	7.489046e-06
1.29044286e-07	7.380475e-06
1.28739901e-07	7.252198e-06
1.2850629e-07	7.209775e-06
1.28518332e-07	7.198492e-06
1.28095775e-07	6.916628e-06
1.28039362e-07	6.913113e-06
1.27679927e-07	6.691828e-06
1.27140377e-07	6.561707e-06
1.26919202e-07	6.47273e-06
1.26699225e-07	6.355444e-06
1.2620537e-07	6.334836e-06
1.2603042e-07	6.129121e-06
1.25756339e-07	6.071178e-06
1.25385112e-07	5.926749e-06
1.25125915e-07	5.81748e-06
1.24811054e-07	5.689204e-06
1.24485919e-07	5.668367e-06
1.24139884e-07	5.59521e-06
1.23712731e-07	5.415473e-06
1.23340354e-07	5.339205e-06
1.23173293e-07	5.277502e-06
1.22975127e-07	5.189932e-06
1.22324385e-07	4.879279e-06
1.2216936e-07	4.737224e-06
1.21629529e-07	4.767035e-06
1.21419897e-07	4.587551e-06
1.21118763e-07	4.439793e-06
1.20746336e-07	4.353887e-06
1.20447185e-07	4.246224e-06
1.20051068e-07	4.150208e-06
1.19868457e-07	4.017742e-06
1.19475127e-07	3.915793e-06
1.1909929e-07	3.792827e-06
1.18910206e-07	3.801565e-06
1.18361399e-07	3.574421e-06
1.17895533e-07	3.495162e-06
1.17872528e-07	3.297841e-06
1.17277786e-07	3.211803e-06
1.17014592e-07	3.135934e-06
1.16745592e-07	3.055556e-06
1.16193871e-07	2.831968e-06
1.15837938e-07	2.788295e-06
1.15347101e-07	2.691278e-06
1.15108495e-07	2.538614e-06
1.14703393e-07	2.445576e-06
1.14384581e-07	2.500512e-06
1.14175653e-07	2.285869e-06
1.13570681e-07	2.069231e-06
1.13065195e-07	1.979615e-06
1.12731268e-07	1.89901e-06
1.12299707e-07	1.860108e-06
1.12009315e-07	1.663232e-06
1.11421437e-07	1.606612e-06
1.11235868e-07	1.552595e-06
1.10932901e-07	1.546665e-06
1.10795067e-07	1.530956e-06
1.10435225e-07	1.571913e-06
1.10303084e-07	1.586382e-06
1.10311855e-07	1.526742e-06
1.10363949e-07	1.588227e-06
1.10266021e-07	1.627256e-06
1.10342072e-07	1.662534e-06
1.10115495e-07	1.767896e-06
1.10213973e-07	1.811793e-06
1.10127931e-07	1.868096e-06
1.10415646e-07	1.906344e-06
1.10682713e-07	1.980663e-06
1.10604695e-07	2.127559e-06
1.10629239e-07	2.232382e-06
1.10790272e-07	2.299576e-06
1.1087929e-07	2.368224e-06
1.11077539e-07	2.424769e-06
1.11085569e-07	2.663707e-06
1.11326411e-07	2.700365e-06
1.11390203e-07	2.738636e-06
1.11416505e-07	2.891417e-06
1.11715684e-07	3.05037e-06
1.11903038e-07	3.09706e-06
1.12077371e-07	3.205423e-06
1.1224241e-07	3.329565e-06
1.12370476e-07	3.490364e-06
1.12567685e-07	3.474628e-06
1.12947424e-07	3.675813e-06
1.13170851e-07	3.697609e-06
1.13266815e-07	3.889031e-06
1.1349463e-07	4.025802e-06
1.13715321e-07	4.113906e-06
1.13880233e-07	4.209379e-06
1.14164965e-07	4.322869e-06
1.14305924e-07	4.435843e-06
1.1444192e-07	4.604373e-06
1.1471585e-07	4.711796e-06
1.14855735e-07	4.860213e-06
1.14987384e-07	4.929882e-06
1.15317066e-07	5.069519e-06
1.15601355e-07	5.166333e-06
1.15888207e-07	5.261114e-06
1.15966541e-07	5.423927e-06
1.16114027e-07	5.555926e-06
1.16265044e-07	5.656866e-06
1.1622674e-07	5.692307e-06
1.16628952e-07	5.890762e-06
1.16926727e-07	6.04617e-06
1.17370449e-07	6.103415e-06
1.17530736e-07	6.224409e-06
1.17771049e-07	6.390775e-06
1.18051754e-07	6.461245e-06
1.1833225e-07	6.521666e-06
1.18649612e-07	6.649691e-06
1.18772303e-07	6.829045e-06
1.19108348e-07	6.923604e-06
1.19254472e-07	7.062548e-06
1.19499299e-07	7.184953e-06
1.19750218e-07	7.308023e-06
1.19871729e-07	7.397912e-06
1.20148849e-07	7.565365e-06
1.20342533e-07	7.71574e-06
1.20553061e-07	7.743123e-06
1.20889201e-07	7.944519e-06
1.21249284e-07	7.972937e-06
1.21395549e-07	8.179364e-06
1.21746693e-07	8.227063e-06
1.21870274e-07	8.37322e-06
1.21820853e-07	8.398539e-06
1.22034794e-07	8.621956e-06
1.2252732e-07	8.76929e-06
1.22639609e-07	8.934308e-06
1.22921397e-07	9.046729e-06
1.23088638e-07	9.123543e-06
1.2336729e-07	9.265076e-06
1.2340541e-07	9.355949e-06
1.23811126e-07	9.511672e-06
1.24026594e-07	9.61081e-06
1.2421793e-07	9.69747e-06
1.24545756e-07	9.850545e-06
1.2473392e-07	9.95796e-06
1.24917037e-07	1.0101533e-05
1.25166881e-07	1.016842e-05
1.25435474e-07	1.0283829e-05
1.25657422e-07	1.0413769e-05
1.25949185e-07	1.0586878e-05
1.26171169e-07	1.0697014e-05
1.26266438e-07	1.0851877e-05
1.26546019e-07	1.0965687e-05
1.26746992e-07	1.108966e-05
1.2684155e-07	1.107837e-05
1.26844914e-07	1.1074634e-05
1.27164364e-07	1.1277674e-05
1.27688436e-07	1.1647591e-05
1.28068936e-07	1.1724794e-05
1.28127655e-07	1.1875101e-05
1.28267581e-07	1.1957812e-05
1.28383682e-07	1.2003267e-05
1.28465204e-07	1.1974464e-05
1.28439025e-07	1.2074155e-05
1.29140885e-07	1.2568587e-05
1.29494438e-07	1.2611915e-05
1.29652044e-07	1.2673964e-05
1.2993828e-07	1.2764989e-05
1.29967863e-07	1.2984772e-05
1.302587e-07	1.3017795e-05
1.30484688e-07	1.3163606e-05
1.30647395e-07	1.3245709e-05
1.30677492e-07	1.3245334e-05
1.30970675e-07	1.3427613e-05
1.31284293e-07	1.370294e-05
1.31561489e-07	1.371772e-05
1.3171327e-07	1.3811252e-05
1.32005588e-07	1.3947805e-05
1.32407023e-07	1.4059774e-05
1.3237922e-07	1.4151862e-05
1.32592134e-07	1.4086706e-05
1.32740657e-07	1.4511119e-05
1.32958517e-07	1.4426476e-05
1.3297155e-07	1.4475372e-05
1.33672151e-07	1.493382e-05
1.33960465e-07	1.4982734e-05
1.34077549e-07	1.5106357e-05
1.34191655e-07	1.5267898e-05
1.34318028e-07	1.5289494e-05
1.34383328e-07	1.5458925e-05
1.34766599e-07	1.5613814e-05
1.349051e-07	1.5695478e-05
1.3522737e-07	1.5797689e-05
1.35395837e-07	1.5898419e-05
1.35839181e-07	1.5917238e-05
1.35989958e-07	1.6111021e-05
1.36234366e-07	1.6236362e-05
1.36468908e-07	1.6354733e-05
1.36668102e-07	1.6484735e-05
1.36789366e-07	1.6612265e-05
1.36871091e-07	1.6663681e-05
1.37090114e-07	1.6886918e-05
1.37250665e-07	1.7058012e-05
1.37481404e-07	1.708944e-05
1.3778507e-07	1.7177104e-05
1.37871921e-07	1.7410593e-05
1.38055754e-07	1.7386608e-05
1.37934148e-07	1.7432139e-05
1.38647469e-07	1.7676189e-05
1.38807831e-07	1.7876415e-05
1.38934931e-07	1.8004658e-05
1.39188533e-07	1.8113239e-05
1.39540498e-07	1.8131646e-05
1.39596202e-07	1.8315829e-05
1.39760501e-07	1.8306368e-05
1.400995e-07	1.8518384e-05
1.40229424e-07	1.8485915e-05
1.4024185e-07	1.8862429e-05
1.40626058e-07	1.8891391e-05
1.40748942e-07	1.9088985e-05
1.41004257e-07	1.9133859e-05
1.41082419e-07	1.9289933e-05
1.41344357e-07	1.9456731e-05
1.41374808e-07	1.9526045e-05
1.41520027e-07	1.9538516e-05
1.41852696e-07	1.9769451e-05
1.42261331e-07	1.9869551e-05
1.4233174e-07	1.9986297e-05
1.42494051e-07	2.0133879e-05
1.42516422e-07	2.0335321e-05
1.4281678e-07	2.0368182e-05
1.42836331e-07	2.0534506e-05
1.4288385e-07	2.0520981e-05
1.4316295e-07	2.0734929e-05
1.43546288e-07	2.0863962e-05
1.43533869e-07	2.1065573e-05
1.43733539e-07	2.1131888e-05
1.43890562e-07	2.1123398e-05
1.44255546e-07	2.1354224e-05
1.44415941e-07	2.1408588e-05
1.44492043e-07	2.1381267e-05
1.44552612e-07	2.1356042e-05
1.45073475e-07	2.1849473e-05
1.45212194e-07	2.1844821e-05
1.45467077e-07	2.2027181e-05
1.45635937e-07	2.2282303e-05
1.45914512e-07	2.2229575e-05
1.4617336e-07	2.2308526e-05
1.46231755e-07	2.2543889e-05
1.46597586e-07	2.2694995e-05
1.46992338e-07	2.2722453e-05
1.4713143e-07	2.283116e-05
1.4715352e-07	2.2922992e-05
1.47477594e-07	2.3183202e-05
1.47631184e-07	2.323741e-05
1.4800543e-07	2.3261981e-05
1.47968811e-07	2.3529949e-05
1.48180508e-07	2.3641034e-05
1.48448185e-07	2.3758882e-05
1.48596615e-07	2.383165e-05
1.48820385e-07	2.3894695e-05
1.49111179e-07	2.4068529e-05
1.49286988e-07	2.4141915e-05
1.4944011e-07	2.4243874e-05
1.49591728e-07	2.4448336e-05
1.49801747e-07	2.4606871e-05
1.49852477e-07	2.47596e-05
1.4988098e-07	2.4747273e-05
1.50228292e-07	2.490083e-05
1.50455694e-07	2.5015887e-05
1.50454367e-07	2.5060567e-05
1.50783348e-07	2.5216207e-05
1.51062555e-07	2.5433597e-05
1.51149717e-07	2.5609651e-05
1.51428605e-07	2.5710355e-05
1.51480734e-07	2.5809325e-05
1.51808944e-07	2.5866854e-05
1.51992604e-07	2.5946677e-05
1.52127856e-07	2.6071493e-05
1.52288689e-07	2.6135061e-05
1.52558149e-07	2.629089e-05
1.52664507e-07	2.65376e-05
1.5282017e-07	2.6641247e-05
1.52982959e-07	2.6773222e-05
1.5321203e-07	2.688701e-05
1.53262135e-07	2.6972275e-05
1.53581858e-07	2.7086204e-05
1.53562539e-07	2.7101591e-05
1.53970952e-07	2.7322143e-05
1.54135962e-07	2.7476577e-05
1.54290282e-07	2.7603773e-05
1.54379678e-07	2.7723777e-05
1.54663093e-07	2.7808055e-05
1.54801329e-07	2.7853247e-05
1.55009595e-07	2.8022649e-05
1.55150464e-07	2.8099629e-05
1.55303907e-07	2.8044058e-05
1.55550138e-07	2.8424515e-05
1.5584867e-07	2.8559783e-05
1.55745057e-07	2.8659265e-05
1.56011148e-07	2.8560286e-05
1.55992863e-07	2.8579507e-05
1.56466877e-07	2.9199537e-05
1.56711122e-07	2.9249548e-05
1.56877282e-07	2.9363383e-05
1.56959842e-07	2.943983e-05
1.57221742e-07	2.9519508e-05
1.57342103e-07	2.9624303e-05
1.57509441e-07	2.9588188e-05
1.57552205e-07	2.9886661e-05
1.57921721e-07	2.9982903e-05
1.57904986e-07	3.0075569e-05
1.58314628e-07	3.0125077e-05
1.58508248e-07	3.0347904e-05
1.58679213e-07	3.0454706e-05
1.58943721e-07	3.0511678e-05
1.58943778e-07	3.0639582e-05
1.5917751e-07	3.0789537e-05
1.59410512e-07	3.0919693e-05
1.59486552e-07	3.1070415e-05
1.59656602e-07	3.1152756e-05
1.5977463e-07	3.1296855e-05
1.59993819e-07	3.1430654e-05
1.60121271e-07	3.1582645e-05
1.60314685e-07	3.165219e-05
1.60503461e-07	3.1747157e-05
1.60813933e-07	3.1697983e-05
1.60831401e-07	3.1915173e-05
1.61197146e-07	3.2023739e-05
1.61217074e-07	3.2296239e-05
1.61479721e-07	3.2335849e-05
1.61718741e-07	3.2507361e-05
1.61900066e-07	3.2630494e-05
1.62090253e-07	3.272707e-05
1.62320056e-07	3.2827462e-05
1.62368348e-07	3.2933908e-05
1.6258448e-07	3.2916993e-05
1.62544641e-07	3.3062399e-05
1.62883226e-07	3.3402917e-05
1.6308451e-07	3.344271e-05
1.63294253e-07	3.3479374e-05
1.63569006e-07	3.3727594e-05
1.63640735e-07	3.3841914e-05
1.63830749e-07	3.3961786e-05
1.64090613e-07	3.4026752e-05
1.64100219e-07	3.4178131e-05
1.64298786e-07	3.419185e-05
1.64499156e-07	3.4364081e-05
1.64551543e-07	3.4537615e-05
1.64875024e-07	3.458692e-05
1.65081732e-07	3.4750809e-05
1.65463327e-07	3.4788571e-05
1.65479176e-07	3.4988825e-05
1.657373e-07	3.511836e-05
1.6587065e-07	3.5198589e-05
1.66145047e-07	3.532621e-05
1.66242024e-07	3.5452436e-05
1.66298589e-07	3.5636908e-05
1.66416159e-07	3.5755457e-05
1.66665127e-07	3.5799786e-05
1.66828412e-07	3.5962263e-05
1.66996324e-07	3.6043019e-05
1.67328683e-07	3.6112234e-05
1.67373219e-07	3.6254756e-05
1.67848244e-07	3.6359899e-05
1.67822946e-07	3.6525586e-05
1.6812837e-07	3.6621143e-05
1.68228747e-07	3.6754003e-05
1.68365864e-07	3.6939914e-05
1.68448007e-07	3.7042209e-05
1.68836331e-07	3.7042502e-05
1.68782035e-07	3.7271868e-05
1.69122422e-07	3.7314889e-05
1.69206865e-07	3.7498782e-05
1.69589444e-07	3.7584802e-05
1.696419e-07	3.7756894e-05
1.69788673e-07	3.7834421e-05
1.69974872e-07	3.7999744e-05
1.7019397e-07	3.7994087e-05
1.70319137e-07	3.8223196e-05
1.70510132e-07	3.8371028e-05
1.70483793e-07	3.8548557e-05
1.70658118e-07	3.8604446e-05
1.70698654e-07	3.8678615e-05
1.71027416e-07	3.8842739e-05
1.71323182e-07	3.8942116e-05
1.71412187e-07	3.901033e-05
1.71573945e-07	3.910737e-05
1.71587978e-07	3.9147762e-05
1.72009132e-07	3.9464724e-05
1.72127386e-07	3.956121e-05
1.7239198e-07	3.9660013e-05
1.72521731e-07	3.9811117e-05
1.72812949e-07	3.9861885e-05
1.72777608e-07	3.999681e-05
1.72946616e-07	4.0116107e-05
1.73142893e-07	4.0190224e-05
1.73298917e-07	4.0404827e-05
1.73616317e-07	4.0485359e-05
1.73706457e-07	4.062444e-05
1.73963679e-07	4.0674936e-05
1.74099913e-07	4.0850774e-05
1.74308171e-07	4.0792454e-05
1.74658408e-07	4.1095215e-05
1.74914516e-07	4.1167337e-05
1.75108433e-07	4.130706e-05
1.75251176e-07	4.1484474e-05
1.75392435e-07	4.1562955e-05
1.75541539e-07	4.1685199e-05
1.75596542e-07	4.1683091e-05
1.76033693e-07	4.1796915e-05
1.76249623e-07	4.2021364e-05
1.76386418e-07	4.2153799e-05
1.76347883e-07	4.230121e-05
1.76738621e-07	4.2449393e-05
1.76734478e-07	4.2532834e-05
1.77003587e-07	4.2665264e-05
1.76932664e-07	4.2714878e-05
1.77317746e-07	4.2905463e-05
1.7740461e-07	4.2981051e-05
1.77701969e-07	4.3149003e-05
1.77965722e-07	4.3234651e-05
1.78172112e-07	4.3336152e-05
1.78200493e-07	4.3377474e-05
1.7855156e-07	4.3470903e-05
1.7865053e-07	4.3620395e-05
1.78889721e-07	4.3906963e-05
1.78950853e-07	4.3993082e-05
1.79333195e-07	4.3935081e-05
1.7936483e-07	4.4113017e-05
1.79664572e-07	4.4355932e-05
1.79755291e-07	4.4385349e-05
1.80088576e-07	4.4568608e-05
1.80253763e-07	4.4610833e-05
1.80476229e-07	4.478204e-05
1.80737936e-07	4.4872277e-05
1.80908828e-07	4.5015616e-05
1.81027485e-07	4.5167302e-05
1.8107489e-07	4.5273536e-05
[truncated: 2,021 more rows]
