# Supplementary material for: Mechanics of Drosophila wing deployment
Source: Nat Commun. 2024 Dec 11;15:10577. doi: 10.1038/s41467-024-54527-0 (PMC11634967; doi:10.1038/s41467-024-54527-0)
Supplement: Supplementary file 18 — Source data [file 41467_2024_54527_MOESM18_ESM.zip › source_data/fig5a/Fig5a_inset/fig5a_inset.txt]

t_s	epsilon	F_N
0	0.395169132656202	1.49199e-07
0.100099	0.395640791843072	1.19650048780488e-07
0.200198	0.39659734202605	1.99637987654321e-07
0.300295999999999	0.398446644496648	2.87204262626263e-07
0.400395	0.401756514861978	3.81122060606061e-07
0.500494	0.405643643262345	4.83786828282828e-07
0.600593	0.410520203198384	5.90505373737374e-07
0.700692	0.41553253117907	7.25064464646465e-07
0.800789999999999	0.421767994861348	8.58332282828283e-07
0.900888999999999	0.428189703931787	9.92386656565657e-07
1.000988	0.434802759146837	1.12436819191919e-06
1.101087	0.442333223529838	1.26829484848485e-06
1.201186	0.450617481316565	1.40417684848485e-06
1.301284	0.458997533252538	1.54792582828283e-06
1.401383	0.468440103121804	1.69224150505051e-06
1.501482	0.477762040163591	1.85567607070707e-06
1.601581	0.487622771447399	2.00850713131313e-06
1.701679	0.497863287224472	2.16969893939394e-06
1.801778	0.508253587443253	2.34400390909091e-06
1.901877	0.519615750215811	2.53061385858586e-06
2.001976	0.530682150933258	2.72934566666667e-06
2.102075	0.541519091626274	2.93385994949495e-06
2.202173	0.552465921352004	3.1494134949495e-06
2.302272	0.563068158642092	3.35931195959596e-06
2.402371	0.573763759117457	3.55876517171717e-06
2.50247	0.584646347548779	3.76818519191919e-06
2.602569	0.595997300258058	3.98301754545455e-06
2.702667	0.60662777784327	4.17949188888889e-06
2.802766	0.617212917330113	4.37817101010101e-06
2.902865	0.627861625560174	4.54378713131313e-06
3.002964	0.637658366645645	4.67961621212121e-06
3.103062	0.646557194652915	4.81204545454546e-06
3.203161	0.654182725953667	4.91899864646465e-06
3.30326	0.661540586555031	4.9996401010101e-06
3.403359	0.667438701783391	5.09769988888889e-06
3.503458	0.672851603569117	5.16425867676768e-06
3.603556	0.678519468511358	5.21530854545454e-06
3.703655	0.683132299731297	5.27598294949495e-06
3.803754	0.687170027737878	5.33531673737374e-06
3.903853	0.691094635727926	5.38341352525253e-06
4.003952	0.694543340865367	5.43755540404041e-06
4.10405	0.697390693791675	5.47083804040404e-06
4.204149	0.699929731123517	5.49522478787879e-06
4.304248	0.702453965781782	5.51522882828283e-06
4.404347	0.705118875446288	5.52438595959596e-06
4.504445	0.707172756888376	5.53493513131313e-06
4.604544	0.709745631989137	5.56736223232323e-06
4.704643	0.71175719294021	5.58017929292929e-06
4.804742	0.713163158795959	5.60320728282828e-06
4.904841	0.715074848038911	5.62154752525252e-06
5.004939	0.716531574039654	5.62931463636364e-06
5.105038	0.718328131474805	5.62615515151515e-06
5.205137	0.719831915220639	5.62872382828283e-06
5.305236	0.721139987295529	5.6214718989899e-06
5.405335	0.723229062769219	5.62879575757576e-06
5.505433	0.724878761689799	5.62620904040404e-06
5.605532	0.725942973699608	5.63787062626263e-06
5.705631	0.727912625543432	5.64657472727273e-06
5.80573	0.729077992938502	5.65770006060606e-06
5.905828	0.730190583399366	5.66169732323232e-06
6.005927	0.73188822175858	5.67038090909091e-06
6.106026	0.73268571227964	5.67359327272727e-06
6.206125	0.734009002205797	5.68558245454546e-06
6.306224	0.735339187765639	5.68986422222222e-06
6.406322	0.736222285032668	5.69891551515151e-06
6.506421	0.73729030368973	5.70622424242424e-06
6.60652	0.738021648762794	5.70467070707071e-06
6.706619	0.738888557370302	5.7105338989899e-06
6.806718	0.740274053336028	5.69682944444444e-06
6.906816	0.740971134907398	5.69914744444444e-06
7.006915	0.74228355094263	5.70343831313131e-06
7.107014	0.74321216251528	5.69892146464647e-06
7.207113	0.743997794980718	5.69736551515151e-06
7.307211	0.745207567971302	5.71176967676768e-06
7.40731	0.746087391778076	5.70833385858586e-06
7.507409	0.747383783323179	5.7157118989899e-06
7.607508	0.748051503659781	5.71864565656566e-06
7.707607	0.748553140710855	5.71950297979798e-06
7.807705	0.749587206117119	5.72191671717172e-06
7.907804	0.750603951438369	5.72445570707071e-06
8.007903	0.751496751454594	5.71479233333333e-06
8.108002	0.75221822263761	5.72254746464647e-06
8.208101	0.753369105517963	5.73174614141414e-06
8.308199	0.754077702413084	5.73345024242424e-06
8.408298	0.75473092711272	5.73314432323232e-06
8.508397	0.755333213773754	5.74617542424243e-06
8.608496	0.756188999368516	5.74373883838384e-06
8.708594	0.756907418661973	5.73018975757576e-06
8.808693	0.757601527077254	5.73726784848485e-06
8.908792	0.758643460114478	5.73879422222222e-06
9.008891	0.759286639452495	5.73420776767677e-06
9.10899	0.759876271423408	5.75202768686869e-06
9.209088	0.76057963828268	5.76428127272727e-06
9.309187	0.760867624855462	5.76385948484849e-06
9.409286	0.76134397432044	5.76729547474747e-06
9.509385	0.76203025809696	5.77204292929293e-06
9.609484	0.762193758523326	5.75864027272727e-06
9.709582	0.762905996969985	5.75490861616162e-06
9.809681	0.76389012730611	5.75681717171717e-06
9.90978	0.764427316445232	5.7616583030303e-06
10.009879	0.765133933067875	5.75622343434343e-06
10.109977	0.765109456360831	5.75854216161616e-06
10.210076	0.765790414497446	5.75814995959596e-06
10.310175	0.766649440262836	5.75834883838384e-06
10.410274	0.767346594274504	5.75661086868687e-06
10.510373	0.767819382019141	5.76286537373737e-06
10.610471	0.768366769829828	5.78780518181818e-06
10.71057	0.768750763777514	5.79518771717172e-06
10.810669	0.768719968795876	5.79664968686869e-06
10.910768	0.768920261892569	5.80421680808081e-06
11.010866	0.769250008470533	5.80660298989899e-06
11.110965	0.769390798522483	5.79318114141414e-06
11.211064	0.769893016607682	5.79227972727273e-06
11.311163	0.769890637024976	5.7891368989899e-06
11.411262	0.770280757049565	5.77472288888889e-06
11.51136	0.770849371272682	5.76050435353536e-06
11.611459	0.771401436182667	5.75088596969697e-06
11.711558	0.772363176342718	5.74581770707071e-06
11.811657	0.773178666561314	5.74879452525253e-06
11.911756	0.77381613105495	5.75826976767677e-06
12.011854	0.774258560364606	5.76719037373738e-06
12.111953	0.774636824994977	5.77802153535354e-06
12.212052	0.775063412505232	5.78551697979798e-06
12.312151	0.775768856642344	5.77702461616162e-06
12.412249	0.776028434717029	5.77451436363636e-06
12.512348	0.776347786316899	5.78265193939394e-06
12.612447	0.776903752904178	5.78367946464646e-06
12.712546	0.777519893294111	5.78364107070707e-06
12.812645	0.777573038780472	5.78979432323232e-06
12.912743	0.77764944134039	5.78804558585859e-06
13.012842	0.778441732333447	5.79081919191919e-06
13.112941	0.778695063907042	5.79259811111111e-06
13.21304	0.779033158418108	5.78839929292929e-06
13.313139	0.779286633689305	5.79273336363636e-06
13.413237	0.779700104650172	5.80158501010101e-06
13.513336	0.780114247224985	5.8016998989899e-06
13.613435	0.779969698402144	5.79663872727273e-06
13.713534	0.78043049753925	5.80014476767677e-06
13.813632	0.780572908394308	5.79609808080808e-06
13.913731	0.780952086551641	5.79076911111111e-06
14.01383	0.781575307080705	5.78260585858586e-06
14.113929	0.78186302413571	5.78348027272727e-06
14.214028	0.782343179989828	5.77750902020202e-06
14.314126	0.782722522367459	5.76932874747475e-06
14.414225	0.78316144459356	5.76873041414141e-06
14.514324	0.78382879006047	5.76384922222222e-06
14.614423	0.784575788210934	5.75874175757576e-06
14.714522	0.785322395918972	5.76566691919192e-06
14.81462	0.785870662576147	5.77955761616162e-06
14.914719	0.786134798413476	5.78564480808081e-06
15.014818	0.786663889675349	5.80465123232323e-06
15.114917	0.786823998135894	5.81142994949495e-06
15.215015	0.786926880541737	5.81089864646465e-06
15.315114	0.787143594188723	5.80929927272727e-06
15.415213	0.787134647163976	5.80263572727273e-06
15.515312	0.787651174412374	5.79195455555555e-06
15.615411	0.787811254261086	5.78623888888889e-06
15.715509	0.788435557479413	5.78226555555555e-06
15.815608	0.789091477451907	5.77543611111111e-06
15.915707	0.789325239709559	5.78221238383838e-06
16.015806	0.790064543821741	5.78515085858586e-06
16.115905	0.790479750100627	5.78560509090909e-06
16.216003	0.790645136931349	5.80233478787879e-06
16.316102	0.790926840229705	5.80282542424243e-06
16.416201	0.791316008237933	5.80699506060606e-06
16.5163	0.791493775462413	5.80101598989899e-06
16.616398	0.791764644806749	5.80516237373738e-06
16.716497	0.7922609687175	5.79042798989899e-06
16.816596	0.792418242107999	5.80235823232323e-06
16.916695	0.792858186053149	5.7930958989899e-06
17.016794	0.793188269486547	5.79851891919192e-06
17.116892	0.79350939945364	5.79729928282828e-06
17.216991	0.793748424558664	5.79865191919192e-06
17.31709	0.794300329073303	5.79634773737374e-06
17.417189	0.794611098775918	5.79553652525253e-06
17.517288	0.79464670873422	5.7959996060606e-06
17.617386	0.795123272524857	5.80006080808081e-06
17.717485	0.795569731086645	5.80137555555555e-06
17.817584	0.796049197934346	5.7990793030303e-06
17.917683	0.796274555050754	5.80698622222222e-06
18.017781	0.796633462125916	5.79965450505051e-06
18.11788	0.796931139874787	5.7962151010101e-06
18.217979	0.797288289380309	5.7994636060606e-06
18.318078	0.797806182269908	5.79600526262626e-06
18.418177	0.79760595067564	5.78847422222223e-06
18.518275	0.798067442492148	5.80176845454546e-06
18.618374	0.798410522171955	5.79493180808081e-06
18.718473	0.799360535385576	5.79694871717171e-06
18.818572	0.799709006651262	5.78916692929293e-06
18.918671	0.80012525149823	5.79865560606061e-06
19.018769	0.800233029358696	5.79551692929293e-06
19.118868	0.800619478770804	5.80167971717172e-06
19.218967	0.800932804045224	5.8109037979798e-06
19.319066	0.801079120723774	5.81126378787879e-06
19.419164	0.801416161315094	5.81265185858586e-06
19.519263	0.8017551759282	5.79521752525252e-06
19.619362	0.801842274642748	5.80017435353535e-06
19.719461	0.802546773608733	5.79959649494949e-06
19.81956	0.802840348851925	5.80262141414142e-06
19.919658	0.803275022191401	5.79863593939394e-06
20.019757	0.803774554901051	5.80565786868687e-06
20.119856	0.803662191126849	5.79958450505051e-06
20.219955	0.803896050361758	5.79700886868687e-06
20.320054	0.804493466511428	5.80135566666667e-06
20.420152	0.804773588220856	5.79695722222222e-06
20.520251	0.804720468316582	5.81679644444444e-06
20.62035	0.804654162926467	5.8309207979798e-06
20.720449	0.805924462961635	5.81343247474747e-06
20.820547	0.806909136306759	5.80530962626263e-06
20.920646	0.806506363167574	5.79407108080808e-06
21.020745	0.806372883097978	5.77893239393939e-06
21.120844	0.806286996050414	5.77580155555556e-06
21.220943	0.806984751233506	5.77929175757576e-06
21.321041	0.807777534020404	5.78237164646465e-06
21.42114	0.807559503373814	5.81780980808081e-06
21.521239	0.807218799994047	5.83411593939394e-06
21.621338	0.808326131254016	5.8410354949495e-06
21.721437	0.809011512029183	5.85288272727273e-06
21.821535	0.809526441947862	5.83731393939394e-06
21.921634	0.809279559960718	5.81313698989899e-06
22.021733	0.809081248845901	5.79558818181818e-06
22.121832	0.809171086372515	5.7940214040404e-06
22.22193	0.809492610456068	5.8000092020202e-06
22.322029	0.809507030445336	5.81219792929293e-06
22.422128	0.810251503770096	5.7982066969697e-06
22.522227	0.811384241163526	5.80560215151515e-06
22.622326	0.811094869703646	5.81619472727272e-06
22.722424	0.811430898461923	5.83633247474747e-06
22.822523	0.812545065329603	5.82090465656565e-06
22.922622	0.813429133295346	5.80956554545455e-06
23.022721	0.812906190709369	5.79805191919192e-06
23.12282	0.811585491753969	5.78433734343434e-06
23.222918	0.811818361012238	5.79024587878788e-06
23.323017	0.811712542924172	5.80817134343434e-06
23.423116	0.812481777733468	5.84745893939394e-06
23.523215	0.813454114360615	5.84923226262626e-06
23.623313	0.813743623173367	5.83476078787879e-06
23.723412	0.814112463478781	5.8263417979798e-06
23.823511	0.814174620038536	5.82268557575757e-06
23.92361	0.814622072406011	5.79166516161616e-06
24.023709	0.814325054288859	5.79873802020202e-06
24.123807	0.814507828547987	5.79766076767677e-06
24.223906	0.815014957048499	5.80348563636364e-06
24.324005	0.815088720663703	5.8120105050505e-06
24.424104	0.81541940846544	5.81977343434343e-06
24.524202	0.816111373683347	5.81411138383838e-06
24.624301	0.816000785225947	5.82156457575758e-06
24.7244	0.816481954563394	5.81291788888889e-06
24.824499	0.816675046577357	5.81680519191919e-06
24.924598	0.816981624965895	5.81795538383839e-06
25.024696	0.817396463480628	5.82158693939394e-06
25.124795	0.817511331563082	5.81670963636364e-06
25.224894	0.817809742088781	5.82472919191919e-06
25.324993	0.81805318364798	5.8199764949495e-06
25.425092	0.817520850407538	5.83348597979798e-06
25.52519	0.817579520759881	5.83126156565657e-06
25.625289	0.81785842464693	5.83983796969697e-06
25.725388	0.818435860963239	5.839535e-06
25.825487	0.818324660250727	5.82697766666667e-06
25.925585	0.81886349120842	5.83079798989899e-06
26.025684	0.818630479988351	5.83843211111111e-06
26.125783	0.818589572946156	5.83157823232323e-06
26.225882	0.818720779436342	5.81807449494949e-06
26.325981	0.819195863624032	5.82536019191919e-06
26.426079	0.819507848546789	5.8055614949495e-06
26.526178	0.819944434157817	5.79287856565657e-06
26.626277	0.820182516532468	5.78776296969697e-06
26.726376	0.820756453108441	5.78536752525253e-06
26.826475	0.821148254295115	5.77951076767677e-06
26.926573	0.821775954221204	5.79378441414141e-06
27.026672	0.822982103292912	5.79077985858586e-06
27.126771	0.823398554125625	5.79224870707071e-06
27.22687	0.823724126510657	5.81682834343434e-06
27.326968	0.823827373210592	5.80691847474747e-06
27.427067	0.82417500258963	5.81465462626263e-06
27.527166	0.823943586816063	5.82315743434343e-06
27.627265	0.824331532922412	5.82509495959596e-06
27.727364	0.82493011206237	5.80809064646465e-06
27.827462	0.82537098686436	5.81947065656566e-06
27.927561	0.825574619100011	5.81085724242424e-06
28.02766	0.826140844078853	5.81104873737374e-06
28.127759	0.826365418500567	5.81973829292929e-06
28.227858	0.825769357835725	5.81829881818182e-06
28.327956	0.826801098955512	5.82721958585858e-06
28.428055	0.827036429257593	5.82554746464647e-06
28.528154	0.826908388632918	5.83069672727273e-06
28.628253	0.827046616813695	5.81604076767677e-06
28.728351	0.827337384934731	5.82779721212121e-06
28.82845	0.827786549216542	5.82578243434344e-06
28.928549	0.827817149997382	5.83299743434343e-06
29.028648	0.827567625185591	5.82556570707071e-06
29.128747	0.828242191940641	5.84240053535353e-06
29.228845	0.828357554492688	5.83454718181818e-06
29.328944	0.828258015098235	5.82069194949495e-06
29.429043	0.828975427220958	5.82335696969697e-06
29.529142	0.82890402801505	5.81817626262626e-06
29.629241	0.828829992192275	5.82173196969697e-06
29.729339	0.829017013530726	5.82638911111111e-06
29.829438	0.829168858787508	5.82711475757576e-06
29.929537	0.829897275109421	5.82885065656566e-06
30.029636	0.830112862231729	5.82324798989899e-06
30.129734	0.830594376130476	5.82211181818182e-06
30.229833	0.830565623087856	5.82167186868687e-06
30.329932	0.830613638324229	5.82430017171717e-06
30.430031	0.831101549342286	5.81981263636364e-06
30.53013	0.83109284475066	5.82436193939394e-06
30.630228	0.831429344498748	5.82570529292929e-06
30.730327	0.83171042321538	5.82824676767677e-06
30.830426	0.831905612102003	5.82982407070707e-06
30.930525	0.832184763266407	5.82835963636363e-06
31.030624	0.832157188250782	5.82597323232323e-06
31.130722	0.832603611979225	5.82837912121212e-06
31.230821	0.833014542796606	5.82146988888889e-06
31.33092	0.833118175954878	5.8140393030303e-06
31.431019	0.833234812374754	5.82375976767676e-06
31.531117	0.833523524665149	5.81688951515151e-06
31.631216	0.834329569302662	5.81268385858586e-06
31.731315	0.834582372309775	5.81853366666667e-06
31.831414	0.834500669785435	5.83014224242424e-06
31.931513	0.834926571112057	5.82799791919192e-06
32.031611	0.834969583214632	5.82844331313131e-06
32.13171	0.834906227120811	5.83252609090909e-06
32.231809	0.835329604968105	5.8258683939394e-06
32.331908	0.83550063091258	5.82250846464647e-06
32.432007	0.835989468909543	5.81892206060606e-06
32.532105	0.836169374067037	5.82582607070707e-06
32.632204	0.836460696638686	5.83476130434782e-06
32.732303	0.836774849607808	5.8291324137931e-06
