# Supplementary material for: Mechanics of Drosophila wing deployment
Source: Nat Commun. 2024 Dec 11;15:10577. doi: 10.1038/s41467-024-54527-0 (PMC11634967; doi:10.1038/s41467-024-54527-0)
Supplement: Supplementary file 18 — Source data [file 41467_2024_54527_MOESM18_ESM.zip › source_data/fig5a/fig5a_F_vs_delta/fig5a_F_vs_delta_loadrate0.3uN_s.txt]

delta_m	F_N
0	0
1.37131533333331e-09	4.53313333333333e-08
3.67133819999997e-09	4.23735999999999e-08
5.94719899999996e-09	5.11584e-08
8.72526519999997e-09	3.20054e-08
1.20485996e-08	3.46472e-08
1.56693688e-08	6.43632e-08
1.9525295e-08	5.11628e-08
2.38707658e-08	7.13898e-08
2.8421357e-08	1.117578e-07
3.32726726e-08	1.197558e-07
3.84981608e-08	1.157466e-07
4.37816026e-08	1.79861e-07
4.94218944e-08	1.705234e-07
5.55018624e-08	1.579656e-07
6.15867242e-08	1.90667e-07
6.78545418e-08	2.049214e-07
7.47696776e-08	1.848136e-07
8.16931284e-08	2.317936e-07
8.84549576e-08	2.534478e-07
9.48741294e-08	2.795204e-07
1.011227994e-07	3.11e-07
1.071631874e-07	3.409818e-07
1.129243682e-07	3.593476e-07
1.187624288e-07	4.419422e-07
1.251782124e-07	4.450526e-07
1.315310118e-07	4.571808e-07
1.37898905e-07	4.913498e-07
1.445928836e-07	5.077142e-07
1.516422478e-07	4.74449e-07
1.59051948e-07	4.964196e-07
1.66987439e-07	5.278806e-07
1.750445022e-07	5.333202e-07
1.830109896e-07	5.833542e-07
1.90589988e-07	6.190252e-07
1.978782228e-07	6.471332e-07
2.051995542e-07	6.674762e-07
2.124052706e-07	7.195772e-07
2.199642228e-07	7.18823e-07
2.278291594e-07	7.514934e-07
2.354133028e-07	8.249504e-07
2.429956578e-07	8.174226e-07
2.507277518e-07	7.814526e-07
2.583423654e-07	8.498984e-07
2.666454232e-07	8.477664e-07
2.753488212e-07	8.056782e-07
2.839962166e-07	8.813826e-07
2.930924662e-07	9.516696e-07
3.024294458e-07	9.144014e-07
3.112953928e-07	9.581226e-07
3.202219332e-07	9.760244e-07
3.290286656e-07	9.987874e-07
3.377680832e-07	1.0418428e-06
3.465909474e-07	1.0761528e-06
3.551652524e-07	1.104212e-06
3.631346312e-07	1.1810424e-06
3.710190238e-07	1.2043634e-06
3.785985122e-07	1.2065814e-06
3.85743587e-07	1.2304214e-06
3.927807826e-07	1.2421652e-06
3.999602446e-07	1.2592134e-06
4.06945788e-07	1.2944068e-06
4.135589468e-07	1.359033e-06
4.19871239e-07	1.4177302e-06
4.255149096e-07	1.450049e-06
4.310564498e-07	1.4625364e-06
4.364796938e-07	1.4686092e-06
4.41890092e-07	1.4754752e-06
4.472279252e-07	1.5027936e-06
4.530818984e-07	1.5405836e-06
4.589755606e-07	1.59753e-06
4.65112492e-07	1.6111408e-06
4.713367164e-07	1.6258058e-06
4.775736104e-07	1.6482506e-06
4.835887604e-07	1.697159e-06
4.894358426e-07	1.702998e-06
4.952324896e-07	1.7513536e-06
5.009110968e-07	1.7973314e-06
5.069773542e-07	1.8363024e-06
5.135637438e-07	1.8194532e-06
5.207236468e-07	1.8368884e-06
5.284831776e-07	1.8166562e-06
5.366650386e-07	1.7997676e-06
5.449759238e-07	1.8071706e-06
5.528866502e-07	1.8361554e-06
5.604862344e-07	1.8831288e-06
5.67162544e-07	1.9500084e-06
5.727616662e-07	1.999615e-06
5.78018886e-07	2.007019e-06
5.833154936e-07	2.0332844e-06
5.884271848e-07	2.0612606e-06
5.93830223e-07	2.07038e-06
5.999441286e-07	2.0892838e-06
6.05866177e-07	2.1350636e-06
6.115778528e-07	2.1862164e-06
6.173204042e-07	2.1967544e-06
6.226024022e-07	2.2655824e-06
6.278599476e-07	2.2671112e-06
6.33567391e-07	2.2624442e-06
6.394561262e-07	2.2753506e-06
6.453469806e-07	2.267208e-06
6.515311996e-07	2.250284e-06
6.577085696e-07	2.3326858e-06
6.635054956e-07	2.3826176e-06
6.696429968e-07	2.3755532e-06
6.758905008e-07	2.4366762e-06
6.826803864e-07	2.4826166e-06
6.894541122e-07	2.487206e-06
6.969233532e-07	2.4798922e-06
7.04277471e-07	2.532065e-06
7.124192678e-07	2.5150536e-06
7.204045774e-07	2.5319202e-06
7.288695654e-07	2.5404844e-06
7.370984226e-07	2.6029554e-06
7.46073161e-07	2.6199526e-06
7.546864282e-07	2.6576982e-06
7.637173738e-07	2.6212304e-06
7.723555574e-07	2.659083e-06
7.811099444e-07	2.6718018e-06
7.891510532e-07	2.7196062e-06
7.97477083e-07	2.7333424e-06
8.053296564e-07	2.8346028e-06
8.13354313e-07	2.8662218e-06
8.213689008e-07	2.8522724e-06
8.296736552e-07	2.8569368e-06
8.37647699e-07	2.8989724e-06
8.4591197e-07	2.8807254e-06
8.550491942e-07	2.8731988e-06
8.644928482e-07	2.8906504e-06
8.743364284e-07	2.8786544e-06
8.840683178e-07	2.9035058e-06
8.93793445e-07	2.9405724e-06
9.031492052e-07	2.9531038e-06
9.127901998e-07	2.9940264e-06
9.219256366e-07	3.0324356e-06
9.314403052e-07	3.0748192e-06
9.406761398e-07	3.1125632e-06
9.4941721e-07	3.1643016e-06
9.572465924e-07	3.2141844e-06
9.648397282e-07	3.2480272e-06
9.717722524e-07	3.2871902e-06
9.78856595e-07	3.3342166e-06
9.857887362e-07	3.3643866e-06
9.924914944e-07	3.3791268e-06
9.992357012e-07	3.4224344e-06
1.006311457e-06	3.4296208e-06
1.013101189e-06	3.4390756e-06
1.0199073332e-06	3.4586708e-06
1.0268053826e-06	3.507363e-06
1.0336921606e-06	3.5060588e-06
1.0405495346e-06	3.5290204e-06
1.0475747492e-06	3.5326012e-06
1.054930542e-06	3.5485404e-06
1.0625282998e-06	3.547293e-06
1.070277366e-06	3.6280198e-06
1.0779341894e-06	3.622892e-06
1.0853996316e-06	3.6393724e-06
1.0921445074e-06	3.6786512e-06
1.0984418316e-06	3.7220564e-06
1.104317607e-06	3.7052788e-06
1.1098886396e-06	3.7753236e-06
1.1156262718e-06	3.8122758e-06
1.1216756478e-06	3.789745e-06
1.1281138552e-06	3.8081236e-06
1.1345756176e-06	3.838213e-06
1.1409218382e-06	3.8614182e-06
1.1475786052e-06	3.895894e-06
1.1539720696e-06	3.9760382e-06
1.1602117488e-06	4.0222294e-06
1.166329922e-06	4.0267412e-06
1.1727219892e-06	4.0610826e-06
1.1787836908e-06	4.0888148e-06
1.185168499e-06	4.0959812e-06
1.1913241156e-06	4.0921382e-06
1.1975076546e-06	4.1441956e-06
1.2031521978e-06	4.1527568e-06
1.208751915e-06	4.1743416e-06
1.214063378e-06	4.2261782e-06
1.2197978828e-06	4.2354024e-06
1.2252418786e-06	4.2652744e-06
1.2310725854e-06	4.2735518e-06
1.2368353674e-06	4.3170646e-06
1.2433616318e-06	4.3145716e-06
1.249591144e-06	4.3828584e-06
1.2566466728e-06	4.3929286e-06
1.26425185366667e-06	4.40662666666667e-06
1.271596982e-06	4.393039e-06
