# Supplementary material for: Mechanics of Drosophila wing deployment
Source: Nat Commun. 2024 Dec 11;15:10577. doi: 10.1038/s41467-024-54527-0 (PMC11634967; doi:10.1038/s41467-024-54527-0)
Supplement: Supplementary file 18 — Source data [file 41467_2024_54527_MOESM18_ESM.zip › source_data/fig5a/fig5a_F_vs_delta/fig5a_F_vs_delta_loadrate4.5uN_s.txt]

delta_m	F_N
0	0
3.48002666666692e-10	5.03133333333333e-08
5.13487400000031e-10	1.100774e-07
9.71014600000035e-10	1.387832e-07
1.62256100000004e-09	1.6631e-07
2.74407260000003e-09	1.973842e-07
4.24625200000005e-09	2.114886e-07
5.88544060000004e-09	2.574372e-07
7.86219880000003e-09	2.809958e-07
1.00799448e-08	3.332344e-07
1.2356681e-08	3.605222e-07
1.47925214e-08	4.091038e-07
1.74757636e-08	4.29496e-07
2.0554463e-08	4.507162e-07
2.38529008000001e-08	4.593822e-07
2.74148846000001e-08	5.0872e-07
3.10197048000001e-08	5.693976e-07
3.48163838000002e-08	6.344248e-07
3.85973938000002e-08	7.149802e-07
4.25277942000002e-08	7.436472e-07
4.66500828000001e-08	8.046928e-07
5.12080178000001e-08	8.218026e-07
5.59153382e-08	8.83377e-07
6.07820826e-08	9.308398e-07
6.54933342e-08	1.0682174e-06
7.07035544e-08	1.1023932e-06
7.61180552e-08	1.148767e-06
8.16556882e-08	1.1961298e-06
8.72645002e-08	1.260547e-06
9.32851462e-08	1.2754938e-06
9.92828251999999e-08	1.3191012e-06
1.054341814e-07	1.3657916e-06
1.117479238e-07	1.4279342e-06
1.18189544e-07	1.4918216e-06
1.24705501e-07	1.555871e-06
1.312520146e-07	1.598425e-06
1.379472388e-07	1.6545092e-06
1.44822552e-07	1.6985078e-06
1.517693006e-07	1.7644916e-06
1.58996486e-07	1.8284954e-06
1.66338852e-07	1.9201992e-06
1.735920794e-07	2.0181108e-06
1.811058864e-07	2.0494306e-06
1.888963232e-07	2.0992772e-06
1.968621456e-07	2.1381786e-06
2.047068118e-07	2.1929252e-06
2.125622772e-07	2.2211134e-06
2.200362464e-07	2.2841156e-06
2.272471992e-07	2.282712e-06
2.339234634e-07	2.292237e-06
2.400579526e-07	2.334545e-06
2.453666994e-07	2.397267e-06
2.50240496e-07	2.4052934e-06
2.54452969e-07	2.4392336e-06
2.582492466e-07	2.4442802e-06
2.61619399e-07	2.4338192e-06
2.646346092e-07	2.4171924e-06
2.67659095e-07	2.429818e-06
2.69232569e-07	2.546869e-06
