# Supplementary material for: Mechanics of Drosophila wing deployment
Source: Nat Commun. 2024 Dec 11;15:10577. doi: 10.1038/s41467-024-54527-0 (PMC11634967; doi:10.1038/s41467-024-54527-0)
Supplement: Supplementary file 18 — Source data [file 41467_2024_54527_MOESM18_ESM.zip › source_data/fig5a/fig5a_F_vs_delta/fig5a_F_vs_delta_loadrate0.1uN_s.txt]

delta_m	F_N
0	0
1.18370333333333e-09	3.60153333333333e-08
3.0628118e-09	-6.19980000000002e-09
4.8371594e-09	2.39324e-08
7.0068446e-09	-3.04900000000004e-09
9.3242608e-09	3.54712e-08
1.19635526e-08	9.23839999999998e-09
1.46424232e-08	7.14832e-08
1.77387676e-08	5.63082e-08
2.10187382e-08	7.48126e-08
2.4590824e-08	8.1018e-08
2.8410461e-08	1.25459e-07
3.2604789e-08	1.296222e-07
3.69007478e-08	1.679676e-07
4.14431488e-08	1.743936e-07
4.60616106e-08	2.218174e-07
5.0999435e-08	2.123814e-07
5.60365228e-08	2.455348e-07
6.15945188e-08	2.349886e-07
6.7223047e-08	3.086244e-07
7.34920392e-08	2.762594e-07
7.9876239e-08	3.278036e-07
8.67579952e-08	3.111746e-07
9.37826144e-08	3.334512e-07
1.015209086e-07	2.69182e-07
1.095539904e-07	2.760348e-07
1.180656886e-07	2.685482e-07
1.269722494e-07	2.995046e-07
1.362815914e-07	3.411944e-07
1.45789068e-07	4.052484e-07
1.552867198e-07	4.308784e-07
1.65186054e-07	4.486022e-07
1.752260058e-07	4.612752e-07
1.856514332e-07	4.594586e-07
1.963595418e-07	4.545936e-07
2.075301288e-07	4.414786e-07
2.186396044e-07	4.677598e-07
2.30029066e-07	5.079614e-07
2.415395362e-07	5.195598e-07
2.53432898e-07	5.470908e-07
2.655226238e-07	5.877726e-07
2.777761418e-07	6.266556e-07
2.903253672e-07	6.186786e-07
3.029178776e-07	6.348414e-07
3.15205479e-07	6.831396e-07
3.285660684e-07	6.697728e-07
3.422474538e-07	6.631688e-07
3.562545396e-07	7.199944e-07
3.705003358e-07	7.713102e-07
3.845695824e-07	8.093736e-07
3.982526878e-07	8.159618e-07
4.121390088e-07	8.551708e-07
4.25522099e-07	8.963236e-07
4.392785962e-07	8.534988e-07
4.533352928e-07	7.630232e-07
4.666604372e-07	8.923272e-07
4.80956592e-07	8.926608e-07
4.942800532e-07	9.025162e-07
5.077040552e-07	9.484484e-07
5.212988674e-07	9.962648e-07
5.352804834e-07	9.657454e-07
5.481009308e-07	1.0277342e-06
5.624887072e-07	1.022172e-06
5.76117297e-07	1.0775652e-06
5.902331872e-07	1.136384e-06
6.04142717e-07	1.1804252e-06
6.177444684e-07	1.1853706e-06
6.31161983e-07	1.1884488e-06
6.442221222e-07	1.2400406e-06
6.574963306e-07	1.2300608e-06
6.70285639e-07	1.2790982e-06
6.833702618e-07	1.31401e-06
6.958697362e-07	1.4329888e-06
7.10506193e-07	1.3847362e-06
7.228494846e-07	1.4664192e-06
7.365065172e-07	1.4404732e-06
7.488850242e-07	1.4944088e-06
7.62776804e-07	1.4710432e-06
7.73023841e-07	1.5117462e-06
7.856523358e-07	1.533104e-06
7.956601118e-07	1.6053208e-06
8.069091998e-07	1.5981314e-06
8.15964716e-07	1.6294236e-06
8.266335052e-07	1.6678376e-06
8.36222911e-07	1.6699752e-06
8.466348796e-07	1.6785496e-06
8.563253138e-07	1.7530438e-06
8.657412848e-07	1.7523674e-06
8.748883676e-07	1.7797866e-06
8.828451948e-07	1.8279418e-06
8.905077668e-07	1.8590606e-06
8.973666492e-07	1.8561312e-06
9.040186738e-07	1.8860782e-06
9.102763682e-07	1.921178e-06
9.167846928e-07	1.9301404e-06
9.233320662e-07	1.9256142e-06
9.308471778e-07	1.9248544e-06
9.387081236e-07	1.9351248e-06
9.469495162e-07	1.9292298e-06
9.553212094e-07	1.933617e-06
9.636511006e-07	1.9710204e-06
9.714213182e-07	2.007802e-06
9.796376924e-07	1.9907658e-06
9.87514824e-07	1.9908662e-06
9.956973256e-07	2.0266618e-06
1.004250116e-06	2.0505386e-06
1.0131091426e-06	2.05654e-06
1.0220114e-06	2.0982356e-06
1.0303599184e-06	2.1479994e-06
1.038267046e-06	2.1879114e-06
1.045856009e-06	2.218674e-06
1.053099441e-06	2.2346156e-06
1.0594609986e-06	2.2666046e-06
1.0664270586e-06	2.280179e-06
1.0730285508e-06	2.3110318e-06
1.0796224984e-06	2.3261086e-06
1.0856950918e-06	2.3448348e-06
1.0921868764e-06	2.3624086e-06
1.0980072254e-06	2.3871392e-06
1.1040678992e-06	2.4046378e-06
1.1100574688e-06	2.404441e-06
1.116827645e-06	2.4507642e-06
1.1235759622e-06	2.4497154e-06
1.131093267e-06	2.4949216e-06
1.1391355476e-06	2.479803e-06
1.146877933e-06	2.4952876e-06
1.1540045516e-06	2.5086654e-06
1.1616453838e-06	2.5551736e-06
1.1681261566e-06	2.5631224e-06
1.1747160238e-06	2.605421e-06
1.181155793e-06	2.6415492e-06
1.188238495e-06	2.6131994e-06
1.1950278328e-06	2.593202e-06
1.2020029898e-06	2.5730124e-06
1.2092709434e-06	2.5611276e-06
1.2168241262e-06	2.5873942e-06
1.2246518994e-06	2.6282722e-06
1.2321864096e-06	2.6467138e-06
1.240391038e-06	2.6674728e-06
1.2477444254e-06	2.717445e-06
1.2556772322e-06	2.652148e-06
1.2626951312e-06	2.7415314e-06
1.2711075486e-06	2.7171764e-06
1.2794014894e-06	2.7888768e-06
1.2878867012e-06	2.7584142e-06
1.296276484e-06	2.8607588e-06
1.3047010778e-06	2.7976482e-06
1.3128031618e-06	2.8949912e-06
1.3209581892e-06	2.8824948e-06
1.3296967952e-06	2.9135634e-06
1.3381887332e-06	2.9003494e-06
1.3472622342e-06	2.9167542e-06
1.3554047972e-06	2.9166382e-06
1.3633865404e-06	2.9658568e-06
1.3718023288e-06	2.9987072e-06
1.3810929766e-06	3.016514e-06
1.390916879e-06	3.0271694e-06
1.3998613224e-06	3.0430348e-06
1.4096499096e-06	3.0661504e-06
1.4180771244e-06	3.0971402e-06
1.4262471698e-06	3.12897e-06
1.433721696e-06	3.1379204e-06
1.4419833748e-06	3.1831396e-06
1.4496575984e-06	3.191742e-06
1.4576925446e-06	3.2141558e-06
1.465208139e-06	3.2378698e-06
1.4727707054e-06	3.30274e-06
1.480820546e-06	3.3153272e-06
1.4887993806e-06	3.3293996e-06
1.4970785766e-06	3.3266584e-06
1.5049337354e-06	3.3345276e-06
1.5127235654e-06	3.349889e-06
1.5198621646e-06	3.3719586e-06
1.5272965012e-06	3.3729894e-06
1.5339626492e-06	3.4077898e-06
1.5412137388e-06	3.4285796e-06
1.5481251904e-06	3.4396908e-06
1.555434856e-06	3.4460604e-06
1.5624065124e-06	3.4986472e-06
1.5689280148e-06	3.510063e-06
1.5742089996e-06	3.5396612e-06
1.5787061028e-06	3.5316578e-06
1.5820381206e-06	3.509785e-06
1.5846607388e-06	3.4686988e-06
1.5870476588e-06	3.4339752e-06
1.589326331e-06	3.3923636e-06
1.5916018e-06	3.3455424e-06
1.593714295e-06	3.3531348e-06
1.59555931133333e-06	3.32420033333333e-06
1.597427905e-06	3.391681e-06
