# Supplementary material for: Mechanics of Drosophila wing deployment
Source: Nat Commun. 2024 Dec 11;15:10577. doi: 10.1038/s41467-024-54527-0 (PMC11634967; doi:10.1038/s41467-024-54527-0)
Supplement: Supplementary file 18 — Source data [file 41467_2024_54527_MOESM18_ESM.zip › source_data/fig5a/fig5a_F_vs_delta/fig5a_F_vs_delta_loadrate0.9uN_s.txt]

delta_m	F_N
0	0
1.42614266666669e-09	-3.76183333333334e-08
2.89221440000006e-09	-3.15268000000001e-08
4.42755260000008e-09	-2.28350000000001e-08
6.02824180000007e-09	9.90339999999992e-09
7.66705140000004e-09	3.71314e-08
9.32415300000003e-09	1.099392e-07
1.09846196e-08	9.68064e-08
1.26607672e-08	1.30303e-07
1.440075e-08	1.563274e-07
1.64077304e-08	1.801444e-07
1.86077658e-08	1.45923e-07
2.07454524e-08	2.095356e-07
2.31246762e-08	1.956156e-07
2.52679038e-08	2.225112e-07
2.7585999e-08	2.388602e-07
3.01188586e-08	2.679582e-07
3.26996142e-08	2.84737e-07
3.55040800000001e-08	3.26914e-07
3.87500550000001e-08	3.34643e-07
4.19666238000001e-08	3.50041e-07
4.51187442000001e-08	3.907146e-07
4.86787598000001e-08	4.06872e-07
5.21342324000001e-08	4.338524e-07
5.58516400000001e-08	4.448842e-07
5.98658946000001e-08	4.65601e-07
6.411984e-08	4.77715e-07
6.84128752e-08	4.87001e-07
7.29135292e-08	5.189012e-07
7.72584314e-08	5.553666e-07
8.12798412e-08	6.330476e-07
8.50497608e-08	6.75546e-07
8.8903904e-08	7.046056e-07
9.24483338000001e-08	7.42848e-07
9.62008400000001e-08	7.51639e-07
1.00207039e-07	7.47706e-07
1.043516938e-07	7.732074e-07
1.083608176e-07	8.305612e-07
1.129624592e-07	8.442688e-07
1.17381028e-07	8.840052e-07
1.220010022e-07	9.04796e-07
1.266785962e-07	9.670202e-07
1.314205466e-07	9.717974e-07
1.35919453e-07	1.0047184e-06
1.405708006e-07	1.0533308e-06
1.453316508e-07	1.0525912e-06
1.502497478e-07	1.0341604e-06
1.55174074e-07	1.1121722e-06
1.601871152e-07	1.1252414e-06
1.652554808e-07	1.1534798e-06
1.701137628e-07	1.2133332e-06
1.751964654e-07	1.2584202e-06
1.803678028e-07	1.2261954e-06
1.856181294e-07	1.2951544e-06
1.910350946e-07	1.2877478e-06
1.966112364e-07	1.32918e-06
2.021598756e-07	1.3245526e-06
2.075283032e-07	1.4047016e-06
2.131174136e-07	1.3952864e-06
2.181487044e-07	1.452211e-06
2.233276018e-07	1.4871278e-06
2.28291835e-07	1.524564e-06
2.337039634e-07	1.5265738e-06
2.390526404e-07	1.5449728e-06
2.447761104e-07	1.6035964e-06
2.503772956e-07	1.6055212e-06
2.557272458e-07	1.7091994e-06
2.609529568e-07	1.7390154e-06
2.658955224e-07	1.7951394e-06
2.709823738e-07	1.7831426e-06
2.760303608e-07	1.8406348e-06
2.815840626e-07	1.806377e-06
2.87012678e-07	1.8394642e-06
2.927023778e-07	1.8749548e-06
2.981614904e-07	1.9194298e-06
3.038052822e-07	1.9177718e-06
3.093295594e-07	1.9708878e-06
3.150219582e-07	2.0012796e-06
3.206124064e-07	2.0346542e-06
3.26463011e-07	2.0711148e-06
3.320860866e-07	2.1263502e-06
3.376375002e-07	2.1381498e-06
3.429794276e-07	2.1949264e-06
3.484939728e-07	2.2109662e-06
3.536881856e-07	2.247092e-06
3.591707998e-07	2.2720942e-06
3.647164382e-07	2.3150658e-06
3.703197918e-07	2.337726e-06
3.755760486e-07	2.3674976e-06
3.810379688e-07	2.405155e-06
3.861489252e-07	2.4180234e-06
3.913004174e-07	2.470346e-06
3.966539304e-07	2.4810396e-06
4.018941674e-07	2.5379736e-06
4.069921292e-07	2.5676014e-06
4.120907216e-07	2.6305588e-06
4.171766572e-07	2.6379994e-06
4.217747386e-07	2.6966224e-06
4.26637181e-07	2.7190982e-06
4.314256164e-07	2.77201e-06
4.36323955e-07	2.7934896e-06
4.411444976e-07	2.8301886e-06
4.463819054e-07	2.850289e-06
4.51453291e-07	2.8791532e-06
4.566916886e-07	2.9041668e-06
4.619970912e-07	2.92462e-06
4.672168094e-07	2.9461044e-06
4.722179466e-07	2.9945904e-06
4.77415961e-07	3.0206726e-06
4.82709854e-07	3.0215234e-06
4.88050626e-07	3.059125e-06
4.93564314e-07	3.1068346e-06
4.992594058e-07	3.1014186e-06
5.051110126e-07	3.1185394e-06
5.11108571e-07	3.1443034e-06
5.172864786e-07	3.1553492e-06
5.233589328e-07	3.185215e-06
5.29596271e-07	3.2396726e-06
5.356930148e-07	3.270481e-06
5.41786442e-07	3.290375e-06
5.479011788e-07	3.3173914e-06
5.54064923e-07	3.352962e-06
5.604645144e-07	3.3434324e-06
5.667700554e-07	3.4137178e-06
5.729646798e-07	3.4710526e-06
5.792389194e-07	3.4990836e-06
5.855380976e-07	3.5240698e-06
5.917454142e-07	3.5656384e-06
5.98067251e-07	3.574338e-06
6.04511003e-07	3.6024954e-06
6.107082172e-07	3.6570562e-06
6.168660542e-07	3.6853874e-06
6.22957538e-07	3.709312e-06
6.292756092e-07	3.7427904e-06
6.356694036e-07	3.7650238e-06
6.420178128e-07	3.782621e-06
6.485505194e-07	3.8273252e-06
6.550271482e-07	3.8534354e-06
6.613312444e-07	3.8792986e-06
6.676108642e-07	3.9326604e-06
6.738222242e-07	3.9984108e-06
6.799418954e-07	3.9935236e-06
6.860058374e-07	4.049027e-06
6.921859908e-07	4.0551442e-06
6.982509532e-07	4.0547418e-06
7.044787008e-07	4.0482188e-06
7.108922462e-07	4.0879614e-06
7.173276076e-07	4.0995286e-06
7.235716642e-07	4.1408696e-06
7.296271676e-07	4.1660204e-06
7.352670126e-07	4.205527e-06
7.403038398e-07	4.2071734e-06
7.446699552e-07	4.2720208e-06
7.48478522e-07	4.2609238e-06
7.516041744e-07	4.2778992e-06
7.543600042e-07	4.277867e-06
7.564979902e-07	4.2984916e-06
7.585233584e-07	4.2305532e-06
7.598194666e-07	4.2732876e-06
7.610812648e-07	4.2539462e-06
7.62195112e-07	4.23775666666667e-06
7.62953811e-07	4.204327e-06
