# Supplementary material for: Mechanics of Drosophila wing deployment
Source: Nat Commun. 2024 Dec 11;15:10577. doi: 10.1038/s41467-024-54527-0 (PMC11634967; doi:10.1038/s41467-024-54527-0)
Supplement: Supplementary file 18 — Source data [file 41467_2024_54527_MOESM18_ESM.zip › source_data/fig5a/fig5a_F_vs_delta/fig5a_F_vs_delta_loadrate0.5uN_s.txt]

delta_m	F_N
0	0
2.06030200000002e-09	-6.3256e-08
4.1829092e-09	-8.3129e-08
6.31163659999998e-09	-9.31747999999999e-08
8.29925459999995e-09	-5.60067999999999e-08
1.05329589999999e-08	-1.56963999999999e-08
1.2683914e-08	1.62058000000001e-08
1.49973075999999e-08	3.14624000000001e-08
1.72576131999999e-08	5.87826000000001e-08
1.98033317999999e-08	5.79734000000001e-08
2.21504421999999e-08	7.30716000000001e-08
2.46673063999999e-08	1.160836e-07
2.73509013999999e-08	1.645882e-07
3.03562594e-08	1.692782e-07
3.35675958e-08	1.77884e-07
3.69142836e-08	1.650366e-07
4.00958016e-08	1.656884e-07
4.32323746e-08	1.591812e-07
4.60336242e-08	2.06492e-07
4.86918494e-08	2.582326e-07
5.16604606e-08	3.412764e-07
5.50346257999999e-08	3.704016e-07
5.87731251999999e-08	4.196656e-07
6.27259731999999e-08	4.296912e-07
6.68257965999999e-08	4.5139e-07
7.07048183999999e-08	3.79116e-07
7.42943316e-08	3.932486e-07
7.79302307999999e-08	4.155588e-07
8.1487659e-08	4.362546e-07
8.50316754e-08	4.705178e-07
8.89731504e-08	5.906894e-07
9.32477825999999e-08	6.428676e-07
9.73656807999999e-08	6.634516e-07
1.01618663e-07	6.806058e-07
1.059181306e-07	6.80156e-07
1.10122406e-07	6.40076e-07
1.139484852e-07	6.763686e-07
1.180609576e-07	7.03516e-07
1.220579104e-07	7.228282e-07
1.261164514e-07	7.276216e-07
1.302865318e-07	7.83085e-07
1.346727774e-07	7.807712e-07
1.388207486e-07	8.162336e-07
1.433380214e-07	8.775354e-07
1.477885732e-07	9.335748e-07
1.522617626e-07	9.426852e-07
1.568342424e-07	9.713554e-07
1.616339374e-07	9.612698e-07
1.664369962e-07	9.367984e-07
1.711086058e-07	9.614976e-07
1.756491966e-07	9.917564e-07
1.80001911e-07	1.0055214e-06
1.841743896e-07	1.0844412e-06
1.883184608e-07	1.1305806e-06
1.925357796e-07	1.168047e-06
1.968969012e-07	1.1936074e-06
2.011865288e-07	1.206489e-06
2.05471342e-07	1.1654448e-06
2.098209528e-07	1.1894846e-06
2.145333212e-07	1.1590424e-06
2.191118554e-07	1.1711454e-06
2.241800712e-07	1.2218254e-06
2.296694034e-07	1.2941424e-06
2.354284926e-07	1.3219156e-06
2.409367284e-07	1.370089e-06
2.463626776e-07	1.4311226e-06
2.51598466e-07	1.4826644e-06
2.565451382e-07	1.523615e-06
2.614575814e-07	1.5559856e-06
2.665324612e-07	1.5763092e-06
2.720375722e-07	1.5053428e-06
2.776429898e-07	1.4437546e-06
2.833361258e-07	1.4368306e-06
2.893753056e-07	1.4521146e-06
2.950746126e-07	1.4968312e-06
3.010958882e-07	1.602316e-06
3.072847166e-07	1.6620688e-06
3.13426362e-07	1.6719386e-06
3.193507404e-07	1.7052952e-06
3.25574834e-07	1.7233638e-06
3.310892478e-07	1.766332e-06
3.36770857e-07	1.789572e-06
3.423161286e-07	1.7839494e-06
3.476080614e-07	1.8213318e-06
3.532568018e-07	1.8271822e-06
3.59178896e-07	1.824443e-06
3.648685304e-07	1.8490174e-06
3.71049339e-07	1.896706e-06
3.771557534e-07	1.9224044e-06
3.833748492e-07	1.9522598e-06
3.896782618e-07	1.9113264e-06
3.96502587e-07	1.9321262e-06
4.034473938e-07	1.9347358e-06
4.106440112e-07	1.9385422e-06
4.179704254e-07	1.9707754e-06
4.254538434e-07	2.0547566e-06
4.326833938e-07	2.1204676e-06
4.401630444e-07	2.1653818e-06
4.477023116e-07	2.1373588e-06
4.548338262e-07	2.170338e-06
4.61979288e-07	2.1515352e-06
4.69007265e-07	2.0958334e-06
4.753683112e-07	2.1608878e-06
4.81898629e-07	2.2712558e-06
4.882351298e-07	2.2827762e-06
4.950331188e-07	2.3458488e-06
5.01482646e-07	2.4030802e-06
5.082392362e-07	2.4241236e-06
5.150206686e-07	2.4212632e-06
5.221282428e-07	2.4384414e-06
5.28922706e-07	2.4958434e-06
5.363792886e-07	2.5016262e-06
5.435224348e-07	2.5095138e-06
5.509316656e-07	2.5021404e-06
5.583012302e-07	2.5163372e-06
5.660791722e-07	2.5102048e-06
5.733347714e-07	2.5491472e-06
5.810074808e-07	2.617005e-06
5.884513496e-07	2.6604908e-06
5.956774642e-07	2.7121306e-06
6.02375779e-07	2.7489962e-06
6.094717042e-07	2.7829836e-06
6.160706714e-07	2.7426568e-06
6.22346351e-07	2.7835266e-06
6.291871526e-07	2.7720814e-06
6.35576035e-07	2.8072582e-06
6.419294004e-07	2.8709774e-06
6.484689012e-07	2.9476002e-06
6.549342156e-07	2.9741152e-06
6.605086538e-07	3.0753884e-06
6.667232304e-07	3.0637882e-06
6.725339902e-07	3.030735e-06
6.785825132e-07	3.035929e-06
6.84897693e-07	3.0431522e-06
6.91697084e-07	3.0561808e-06
6.981983346e-07	3.119163e-06
7.048372152e-07	3.165443e-06
7.111007362e-07	3.1665116e-06
7.171737076e-07	3.2469872e-06
7.232945466e-07	3.2563508e-06
7.293753826e-07	3.3150528e-06
7.352579462e-07	3.4065716e-06
7.41348238e-07	3.4454532e-06
7.473969678e-07	3.4241678e-06
7.532236544e-07	3.468535e-06
7.589395774e-07	3.4168314e-06
7.645703988e-07	3.4136692e-06
7.704070204e-07	3.426346e-06
7.759424022e-07	3.4052656e-06
7.808523452e-07	3.4464908e-06
7.863477352e-07	3.5385064e-06
7.921061898e-07	3.5441614e-06
7.972908298e-07	3.644837e-06
8.028549846e-07	3.7426374e-06
8.092151564e-07	3.705742e-06
8.152066142e-07	3.6730546e-06
8.208379098e-07	3.6681498e-06
8.267665576e-07	3.6832548e-06
8.32743146e-07	3.6958506e-06
8.378574952e-07	3.8302716e-06
8.436811218e-07	3.9698182e-06
8.500529082e-07	3.9422178e-06
8.55381554e-07	3.926046e-06
8.610705288e-07	3.9790762e-06
8.666491458e-07	3.8989236e-06
8.708397172e-07	3.8975276e-06
8.749967434e-07	4.0257604e-06
8.799215286e-07	4.0756044e-06
8.847811522e-07	4.0568338e-06
8.906174382e-07	4.0953474e-06
8.965307792e-07	4.084072e-06
9.02066897e-07	4.1402982e-06
9.077519654e-07	4.173951e-06
9.133951584e-07	4.3009374e-06
9.197585586e-07	4.3484786e-06
9.26292543333333e-07	4.397666e-06
9.35514934e-07	4.254437e-06
