# Supplementary material for: Mechanics of Drosophila wing deployment
Source: Nat Commun. 2024 Dec 11;15:10577. doi: 10.1038/s41467-024-54527-0 (PMC11634967; doi:10.1038/s41467-024-54527-0)
Supplement: Supplementary file 18 — Source data [file 41467_2024_54527_MOESM18_ESM.zip › source_data/fig5a/fig5a_F_vs_delta/fig5a_F_vs_delta_loadrate3.2uN_s.txt]

delta_m	F_N
0	0
4.02103333333268e-10	9.16353333333333e-08
1.21272719999993e-09	9.26434e-08
2.11775559999992e-09	1.160278e-07
3.14142239999992e-09	1.499676e-07
4.32371899999994e-09	1.68134e-07
5.34506419999993e-09	1.973498e-07
6.59041079999993e-09	2.035972e-07
8.02179239999991e-09	2.088588e-07
9.57430799999993e-09	2.251154e-07
1.12444721999999e-08	2.52122e-07
1.3170696e-08	2.60291e-07
1.48968744e-08	3.186e-07
1.6682666e-08	3.533646e-07
1.85355588e-08	3.647894e-07
2.06004386000001e-08	3.690976e-07
2.28630564000001e-08	3.76491e-07
2.5267163e-08	3.952744e-07
2.7534575e-08	4.53839e-07
2.982308e-08	4.992992e-07
3.21807538e-08	5.175782e-07
3.46460529999999e-08	5.38712e-07
3.71295005999999e-08	5.837074e-07
3.98583068e-08	5.808372e-07
4.27324783999999e-08	5.824386e-07
4.56543596e-08	6.130646e-07
4.85297086e-08	6.69785e-07
5.15266422e-08	6.970734e-07
5.4566569e-08	7.190164e-07
5.76559336e-08	7.565622e-07
6.102279e-08	7.71994e-07
6.45011898e-08	7.868272e-07
6.79428332000001e-08	8.132406e-07
7.16117858000001e-08	8.280784e-07
7.53568636000001e-08	8.45823e-07
7.90832568e-08	8.794264e-07
8.27805114e-08	9.226608e-07
8.65599658e-08	9.546038e-07
9.01304744e-08	1.0223042e-06
9.391837e-08	1.0409194e-06
9.76623284e-08	1.0596928e-06
1.015210984e-07	1.0826386e-06
1.054918002e-07	1.1030726e-06
1.096244366e-07	1.1247558e-06
1.136450032e-07	1.167413e-06
1.17817611e-07	1.2029646e-06
1.221310776e-07	1.2190934e-06
1.265085268e-07	1.2519724e-06
1.308336364e-07	1.306518e-06
1.351280602e-07	1.3666076e-06
1.394054536e-07	1.4048976e-06
1.438245262e-07	1.4181644e-06
1.48413279e-07	1.4338554e-06
1.53034258e-07	1.4613168e-06
1.575929992e-07	1.5114074e-06
1.62031921e-07	1.5890882e-06
1.663788892e-07	1.6482144e-06
1.706918286e-07	1.6859656e-06
1.751574578e-07	1.710923e-06
1.798396e-07	1.7136206e-06
1.844225814e-07	1.739264e-06
1.891481292e-07	1.772894e-06
1.938437218e-07	1.8137938e-06
1.987113374e-07	1.8194152e-06
2.036795996e-07	1.8434938e-06
2.08952588e-07	1.8571398e-06
2.140723214e-07	1.895091e-06
2.194521594e-07	1.9145432e-06
2.248857436e-07	1.9394242e-06
2.303173792e-07	1.9883682e-06
2.35551002e-07	2.0676614e-06
2.405845632e-07	2.1438806e-06
2.452286258e-07	2.2227604e-06
2.499234432e-07	2.265334e-06
2.547565348e-07	2.2933482e-06
2.597816152e-07	2.2895364e-06
2.648588276e-07	2.3351556e-06
2.69959832e-07	2.3919484e-06
2.748761792e-07	2.4486088e-06
2.799829034e-07	2.4269032e-06
2.855692956e-07	2.3745344e-06
2.916653296e-07	2.3330498e-06
2.979466486e-07	2.3266646e-06
3.040945216e-07	2.4039896e-06
3.100210658e-07	2.495317e-06
3.15831988e-07	2.567948e-06
3.217238792e-07	2.5949554e-06
3.275883808e-07	2.6624124e-06
3.333651088e-07	2.700108e-06
3.391266796e-07	2.7562502e-06
3.445737064e-07	2.834859e-06
3.497429446e-07	2.9268062e-06
3.547225904e-07	2.9914988e-06
3.59743851e-07	3.0533188e-06
3.646618052e-07	3.0806146e-06
3.698718456e-07	3.0740174e-06
3.753265762e-07	3.0649086e-06
3.811652592e-07	3.0430064e-06
3.872762518e-07	3.0235852e-06
3.935393912e-07	3.0438858e-06
3.994490274e-07	3.1163228e-06
4.050532804e-07	3.1588578e-06
4.10505212e-07	3.1741142e-06
4.1583328e-07	3.164948e-06
4.210486952e-07	3.1632838e-06
4.26278875e-07	3.1432158e-06
4.313055368e-07	3.138935e-06
4.360227184e-07	3.1519718e-06
4.40301632e-07	3.1880702e-06
4.440454274e-07	3.2315368e-06
4.46994967e-07	3.3119302e-06
4.494116886e-07	3.3729592e-06
4.51401224e-07	3.3831392e-06
4.531802652e-07	3.3829664e-06
4.54563884e-07	3.399068e-06
4.558668282e-07	3.4062076e-06
4.565530486e-07	3.4610982e-06
4.57206183333333e-07	3.56243966666667e-06
4.56381759e-07	3.736971e-06
