# Supplementary material for: Mechanics of Drosophila wing deployment
Source: Nat Commun. 2024 Dec 11;15:10577. doi: 10.1038/s41467-024-54527-0 (PMC11634967; doi:10.1038/s41467-024-54527-0)
Supplement: Supplementary file 18 — Source data [file 41467_2024_54527_MOESM18_ESM.zip › source_data/fig2a/fig2a_deployed_brightField/fig2a_veinCoord_brightFielf_deployed_v8_13.txt]

x_um	y_um
1156.48255086701	324.875918710501
1156.96840054536	325.89452286324
1158.47285437645	326.427277337627
1158.9587040548	327.445881490365
1159.44455373315	328.464485643103
1159.9304034115	329.483089795841
1160.41625308985	330.501693948579
1160.9021027682	331.520298101317
1161.38795244655	332.538902254055
1161.8738021249	333.557506406793
1162.35965180325	334.576110559531
1162.8455014816	335.594714712269
1163.33135115995	336.613318865008
1163.8172008383	337.631923017746
1164.30305051666	338.650527170484
1164.78890019501	339.669131323222
1165.27474987336	340.68773547596
1165.76059955171	341.706339628698
1166.24644923006	342.724943781436
1166.73229890841	343.743547934174
1167.21814858676	344.762152086912
1167.70399826511	345.78075623965
1168.18984794346	346.799360392388
1169.69430177455	347.332114866776
1170.1801514529	348.350719019514
1170.66600113125	349.369323172252
1171.1518508096	350.38792732499
1171.63770048795	351.406531477728
1172.1235501663	352.425135630466
1172.60939984465	353.443739783204
1173.095249523	354.462343935942
1173.58109920135	355.48094808868
1174.06694887971	356.499552241418
1174.55279855806	357.518156394156
1175.03864823641	358.536760546894
1174.50589376202	360.041214377983
1174.99174344037	361.059818530721
1175.47759311872	362.078422683459
1175.96344279707	363.097026836197
1176.44929247542	364.115630988935
1176.93514215377	365.134235141673
1177.42099183212	366.152839294412
1177.90684151047	367.17144344715
1178.39269118882	368.190047599888
1178.87854086717	369.208651752626
1179.36439054553	370.227255905364
1179.85024022388	371.245860058102
1179.31748574949	372.750313889191
1179.80333542784	373.768918041929
1180.28918510619	374.787522194667
1180.77503478454	375.806126347405
1181.26088446289	376.824730500143
1181.74673414124	377.843334652881
1181.21397966685	379.34778848397
1181.69982934521	380.366392636708
1182.18567902356	381.384996789446
1182.67152870191	382.403600942184
1182.13877422752	383.908054773273
1182.62462390587	384.926658926011
1183.11047358422	385.945263078749
1183.59632326257	386.963867231487
1184.08217294092	387.982471384225
1183.54941846653	389.486925215314
1184.03526814489	390.505529368052
1184.52111782324	391.52413352079
1185.00696750159	392.542737673528
1185.49281717994	393.561341826266
1185.97866685829	394.579945979004
1185.4459123839	396.084399810093
1185.93176206225	397.103003962831
1186.4176117406	398.121608115569
1186.90346141895	399.140212268307
1186.37070694457	400.644666099396
1185.83795247018	402.149119930484
1186.32380214853	403.167724083222
1186.80965182688	404.186328235961
1186.27689735249	405.690782067049
1186.76274703084	406.709386219787
1187.24859670919	407.727990372525
1187.73444638754	408.746594525263
1188.22029606589	409.765198678002
1188.70614574424	410.78380283074
1188.17339126986	412.288256661828
1188.65924094821	413.306860814566
1188.12648647382	414.811314645655
1188.61233615217	415.829918798393
1188.07958167778	417.334372629482
1188.56543135613	418.35297678222
1189.05128103449	419.371580934958
1189.53713071284	420.390185087696
1189.00437623845	421.894638918785
1188.47162176406	423.399092749873
1188.95747144241	424.417696902612
1188.42471696802	425.9221507337
1188.91056664638	426.940754886438
1189.39641632473	427.959359039176
1188.86366185034	429.463812870265
1189.34951152869	430.482417023003
1188.8167570543	431.986870854092
1189.30260673265	433.00547500683
1189.788456411	434.024079159568
1190.27430608935	435.042683312306
1190.7601557677	436.061287465044
1191.24600544606	437.079891617782
1190.71325097167	438.584345448871
1191.19910065002	439.602949601609
1191.68495032837	440.621553754347
1192.17080000672	441.640157907085
1191.63804553233	443.144611738174
1192.12389521068	444.163215890912
1192.60974488903	445.18182004365
1193.09559456738	446.200424196388
1192.562840093	447.704878027477
1193.04868977135	448.723482180215
1192.51593529696	450.227936011304
1193.00178497531	451.246540164042
1193.48763465366	452.26514431678
1193.97348433201	453.283748469518
1193.44072985762	454.788202300607
1193.92657953598	455.806806453345
1194.41242921433	456.825410606083
1193.87967473994	458.329864437171
1194.36552441829	459.348468589909
1194.85137409664	460.367072742648
1195.33722377499	461.385676895386
1194.8044693006	462.890130726474
1195.29031897895	463.908734879212
1195.7761686573	464.927339031951
1196.26201833566	465.945943184689
1196.74786801401	466.964547337427
1197.23371769236	467.983151490165
1197.71956737071	469.001755642903
1198.20541704906	470.020359795641
1198.69126672741	471.038963948379
1198.15851225302	472.543417779468
1198.64436193137	473.562021932206
1199.13021160972	474.580626084944
1199.61606128807	475.599230237682
1199.08330681369	477.103684068771
1199.56915649204	478.122288221509
1200.05500617039	479.140892374247
1200.54085584874	480.159496526985
1201.02670552709	481.178100679723
1200.4939510527	482.682554510812
1200.97980073105	483.70115866355
1201.4656504094	484.719762816288
1200.93289593502	486.224216647376
1201.41874561337	487.242820800115
1201.90459529172	488.261424952853
1201.37184081733	489.765878783941
1201.85769049568	490.784482936679
1202.34354017403	491.803087089417
1202.82938985238	492.821691242156
1202.29663537799	494.326145073244
1201.76388090361	495.830598904333
1202.24973058196	496.849203057071
1202.73558026031	497.867807209809
1202.20282578592	499.372261040898
1202.68867546427	500.390865193636
1203.17452514262	501.409469346374
1202.64177066823	502.913923177463
1203.12762034658	503.932527330201
1203.61347002494	504.951131482939
1203.08071555055	506.455585314028
1203.5665652289	507.474189466766
1204.05241490725	508.492793619504
1204.5382645856	509.511397772242
1205.02411426395	510.53000192498
1204.49135978956	512.034455756069
1204.97720946791	513.053059908807
1205.46305914626	514.071664061545
1205.94890882462	515.090268214283
1205.41615435023	516.594722045372
1205.90200402858	517.61332619811
1206.38785370693	518.631930350848
1206.87370338528	519.650534503586
1207.35955306363	520.669138656324
1206.82679858924	522.173592487413
1207.31264826759	523.192196640151
1207.79849794594	524.210800792889
1207.26574347156	525.715254623977
1207.75159314991	526.733858776715
1207.21883867552	528.238312607804
1207.70468835387	529.256916760542
1208.19053803222	530.27552091328
1208.67638771057	531.294125066018
1208.14363323618	532.798578897107
1208.62948291454	533.817183049845
1208.09672844015	535.321636880934
1208.5825781185	536.340241033672
1209.06842779685	537.35884518641
1208.53567332246	538.863299017499
1209.02152300081	539.881903170237
1208.48876852643	541.386357001326
1207.95601405204	542.890810832414
1208.44186373039	543.909414985152
1208.92771340874	544.92801913789
1209.41356308709	545.946623290629
1209.89941276544	546.965227443367
1210.38526244379	547.983831596105
1209.8525079694	549.488285427193
1210.33835764775	550.506889579931
1210.82420732611	551.525493732669
1210.29145285172	553.029947563758
1210.77730253007	554.048551716496
1211.26315220842	555.067155869234
1211.74900188677	556.085760021972
1212.23485156512	557.10436417471
1211.70209709073	558.608818005799
1212.18794676908	559.627422158537
1212.67379644743	560.646026311275
1212.14104197305	562.150480142364
1212.6268916514	563.169084295102
1212.09413717701	564.673538126191
1212.57998685536	565.692142278929
1212.04723238097	567.196596110018
1212.53308205932	568.215200262756
1213.01893173767	569.233804415494
1213.50478141603	570.252408568232
1212.97202694164	571.756862399321
1213.45787661999	572.775466552059
1212.9251221456	574.279920383147
1213.41097182395	575.298524535885
1213.8968215023	576.317128688623
1213.36406702792	577.821582519712
1213.84991670627	578.84018667245
1213.31716223188	580.344640503539
1213.80301191023	581.363244656277
1214.28886158858	582.381848809015
1213.75610711419	583.886302640104
1214.24195679254	584.904906792842
1213.70920231816	586.409360623931
1214.19505199651	587.427964776669
1214.68090167486	588.446568929407
1214.14814720047	589.951022760496
1214.63399687882	590.969626913234
1215.11984655717	591.988231065972
1215.60569623552	593.00683521871
1215.07294176113	594.511289049798
1215.55879143949	595.529893202537
1216.04464111784	596.548497355275
1216.53049079619	597.567101508013
1215.9977363218	599.071555339101
1216.48358600015	600.090159491839
1216.9694356785	601.108763644577
1216.43668120411	602.613217475666
1216.92253088246	603.631821628404
1217.40838056081	604.650425781142
1216.87562608643	606.154879612231
1217.36147576478	607.173483764969
1217.84732544313	608.192087917707
1217.31457096874	609.696541748796
1217.80042064709	610.715145901534
1217.2676661727	612.219599732623
1217.75351585105	613.238203885361
1217.22076137667	614.74265771645
1217.70661105502	615.761261869188
1218.19246073337	616.779866021926
1217.65970625898	618.284319853014
1218.14555593733	619.302924005753
1218.63140561568	620.321528158491
1219.11725529403	621.340132311229
1219.60310497238	622.358736463967
1219.070350498	623.863190295056
1219.55620017635	624.881794447794
1219.02344570196	626.386248278882
1219.50929538031	627.40485243162
1218.97654090592	628.909306262709
1219.46239058427	629.927910415447
1218.92963610989	631.432364246536
1218.3968816355	632.936818077625
1218.88273131385	633.955422230363
1219.3685809922	634.974026383101
1218.83582651781	636.47848021419
1219.32167619616	637.497084366928
1219.80752587451	638.515688519666
1219.27477140013	640.020142350754
1219.76062107848	641.038746503492
1220.24647075683	642.057350656231
1219.71371628244	643.561804487319
1219.18096180805	645.066258318408
1219.6668114864	646.084862471146
1219.13405701202	647.589316302235
1219.61990669037	648.607920454973
1220.10575636872	649.626524607711
1220.59160604707	650.645128760449
1220.05885157268	652.149582591538
1220.54470125103	653.168186744276
1221.03055092938	654.186790897014
1221.51640060773	655.205395049752
1222.00225028608	656.22399920249
1221.4694958117	657.728453033579
1221.95534549005	658.747057186317
1222.4411951684	659.765661339055
1221.90844069401	661.270115170144
1221.37568621962	662.774569001232
1221.86153589797	663.79317315397
1222.34738557632	664.811777306708
1222.83323525467	665.830381459446
1222.30048078029	667.334835290535
1222.78633045864	668.353439443273
1223.27218013699	669.372043596011
1222.7394256626	670.8764974271
1223.22527534095	671.895101579838
1223.7111250193	672.913705732576
1223.17837054492	674.418159563665
1223.66422022327	675.436763716403
1224.15006990162	676.455367869141
1224.63591957997	677.473972021879
1224.10316510558	678.978425852968
1224.58901478393	679.997030005706
1225.07486446228	681.015634158444
1224.54210998789	682.520087989533
1225.02795966624	683.538692142271
1224.49520519186	685.04314597336
1224.98105487021	686.061750126098
1225.46690454856	687.080354278836
1224.93415007417	688.584808109924
1224.40139559978	690.089261941013
1224.88724527813	691.107866093751
1224.35449080375	692.61231992484
1224.8403404821	693.630924077578
1225.32619016045	694.649528230316
1224.79343568606	696.153982061405
1224.26068121167	697.658435892493
1224.74653089002	698.677040045231
1225.23238056837	699.69564419797
1225.71823024673	700.714248350708
1225.18547577234	702.218702181796
1224.65272129795	703.723156012885
1225.1385709763	704.741760165623
1225.62442065465	705.760364318361
1225.09166618026	707.26481814945
1225.57751585862	708.283422302188
1226.06336553697	709.302026454926
1225.53061106258	710.806480286015
1226.01646074093	711.825084438753
1226.50231041928	712.843688591491
1225.96955594489	714.34814242258
1225.43680147051	715.852596253668
1224.90404699612	717.357050084757
1225.38989667447	718.375654237495
1225.87574635282	719.394258390233
1226.36159603117	720.412862542971
1226.84744570952	721.431466695709
1226.31469123513	722.935920526798
1226.80054091348	723.954524679536
1226.2677864391	725.458978510625
1225.73503196471	726.963432341714
1226.22088164306	727.982036494452
1225.68812716867	729.486490325541
1226.17397684702	730.505094478279
1225.64122237264	732.009548309367
1226.12707205099	733.028152462105
1225.5943175766	734.532606293194
1225.06156310221	736.037060124283
1224.52880862782	737.541513955372
1225.01465830617	738.56011810811
1225.50050798453	739.578722260848
1225.98635766288	740.597326413586
1225.45360318849	742.101780244675
1225.93945286684	743.120384397413
1226.42530254519	744.138988550151
1225.8925480708	745.643442381239
1226.37839774915	746.662046533977
1226.8642474275	747.680650686716
1226.33149295312	749.185104517804
1226.81734263147	750.203708670542
1226.28458815708	751.708162501631
1226.77043783543	752.726766654369
1226.23768336104	754.231220485458
1226.72353303939	755.249824638196
1226.19077856501	756.754278469285
1225.65802409062	758.258732300373
1225.12526961623	759.763186131462
1225.61111929458	760.7817902842
1225.07836482019	762.286244115289
1224.54561034581	763.790697946378
1225.03146002416	764.809302099116
1225.51730970251	765.827906251854
1224.98455522812	767.332360082943
1225.47040490647	768.350964235681
1224.93765043208	769.855418066769
1225.42350011043	770.874022219507
1225.90934978879	771.892626372246
1226.39519946714	772.911230524984
1225.86244499275	774.415684356072
1226.3482946711	775.43428850881
1226.83414434945	776.452892661548
1226.30138987506	777.957346492637
1225.76863540068	779.461800323726
1226.25448507903	780.480404476464
1225.72173060464	781.984858307553
1226.20758028299	783.003462460291
1226.69342996134	784.022066613029
1226.16067548695	785.526520444118
1226.6465251653	786.545124596856
1226.11377069092	788.049578427944
1226.59962036927	789.068182580682
1226.06686589488	790.572636411771
1225.53411142049	792.07709024286
1226.01996109884	793.095694395598
1225.48720662445	794.600148226687
1224.95445215007	796.104602057776
1225.44030182842	797.123206210514
1225.92615150677	798.141810363252
1226.41200118512	799.16041451599
1225.87924671073	800.664868347078
1226.36509638908	801.683472499817
1226.85094606743	802.702076652555
1226.31819159305	804.206530483643
1225.78543711866	805.710984314732
1226.27128679701	806.72958846747
1225.73853232262	808.234042298559
1226.22438200097	809.252646451297
1225.69162752659	810.757100282386
1226.17747720494	811.775704435124
1226.66332688329	812.794308587862
1226.1305724089	814.29876241895
1226.61642208725	815.317366571688
1227.1022717656	816.335970724426
1226.56951729121	817.840424555515
1227.05536696956	818.859028708253
1227.54121664791	819.877632860991
1227.00846217353	821.38208669208
1227.49431185188	822.400690844818
1226.96155737749	823.905144675907
1227.44740705584	824.923748828645
1227.93325673419	825.942352981383
1227.4005022598	827.446806812472
1227.88635193815	828.46541096521
1227.35359746377	829.969864796299
1227.83944714212	830.988468949037
1227.30669266773	832.492922780125
1227.79254234608	833.511526932863
1228.27839202443	834.530131085602
1227.74563755004	836.03458491669
1228.2314872284	837.053189069428
1228.71733690675	838.071793222166
1229.2031865851	839.090397374904
1228.67043211071	840.594851205993
1228.13767763632	842.099305037082
1228.62352731467	843.11790918982
1229.10937699302	844.136513342558
1228.57662251864	845.640967173647
1228.04386804425	847.145421004736
1228.5297177226	848.164025157474
1227.99696324821	849.668478988562
1227.46420877382	851.172932819651
1227.95005845217	852.191536972389
1227.41730397779	853.695990803478
1227.90315365614	854.714594956216
1227.37039918175	856.219048787304
1227.8562488601	857.237652940042
1228.34209853845	858.256257092781
1227.80934406406	859.76071092387
1228.29519374242	860.779315076608
1228.78104342077	861.797919229346
1229.26689309912	862.816523382084
1228.73413862473	864.320977213172
1228.20138415034	865.825431044261
1228.68723382869	866.844035196999
1229.17308350704	867.862639349737
1228.64032903266	869.367093180826
1228.10757455827	870.871547011915
1228.59342423662	871.890151164653
1229.07927391497	872.908755317391
1228.54651944058	874.41320914848
1229.03236911893	875.431813301218
1228.49961464455	876.936267132306
1228.9854643229	877.954871285045
1229.47131400125	878.973475437783
1228.93855952686	880.477929268871
1229.42440920521	881.496533421609
1228.89165473082	883.000987252698
1229.37750440917	884.019591405436
1229.86335408752	885.038195558174
1229.33059961314	886.542649389263
1229.81644929149	887.561253542001
1230.30229896984	888.579857694739
1229.76954449545	890.084311525828
1230.2553941738	891.102915678566
1230.74124385215	892.121519831304
1230.20848937776	893.625973662393
1230.69433905612	894.644577815131
1230.16158458173	896.149031646219
1230.64743426008	897.167635798957
1231.13328393843	898.186239951696
1230.60052946404	899.690693782784
1230.06777498965	901.195147613873
1230.553624668	902.213751766611
1230.02087019362	903.7182055977
1230.50671987197	904.736809750438
1229.97396539758	906.241263581527
1229.44121092319	907.745717412615
1229.92706060154	908.764321565353
1229.39430612716	910.268775396442
1229.88015580551	911.28737954918
1229.34740133112	912.791833380269
1228.81464685673	914.296287211358
1228.28189238235	915.800741042446
1228.7677420607	916.819345195184
1229.25359173905	917.837949347923
1228.72083726466	919.342403179011
1229.20668694301	920.361007331749
1229.69253662136	921.379611484487
1229.15978214697	922.884065315576
1228.62702767259	924.388519146665
1229.11287735094	925.407123299403
1228.58012287655	926.911577130492
1229.0659725549	927.93018128323
1228.53321808051	929.434635114318
1229.01906775886	930.453239267057
1228.48631328448	931.957693098145
1228.97216296283	932.976297250883
1228.43940848844	934.480751081972
1228.92525816679	935.49935523471
1229.41110784514	936.517959387448
1228.87835337075	938.022413218537
1229.3642030491	939.041017371275
1228.83144857472	940.545471202364
1229.31729825307	941.564075355102
1228.78454377868	943.068529186191
1229.27039345703	944.087133338929
1229.75624313538	945.105737491667
1229.22348866099	946.610191322755
1229.70933833934	947.628795475494
1229.17658386496	949.133249306582
1229.66243354331	950.15185345932
1230.14828322166	951.170457612058
1229.61552874727	952.674911443147
1230.10137842562	953.693515595885
1229.56862395123	955.197969426974
1230.05447362958	956.216573579712
1229.5217191552	957.721027410801
1228.98896468081	959.225481241889
1229.47481435916	960.244085394628
1228.94205988477	961.748539225716
1229.42790956312	962.767143378454
1229.91375924147	963.785747531192
1230.39960891982	964.80435168393
1229.86685444544	966.308805515019
1230.35270412379	967.327409667757
1230.83855380214	968.346013820495
1230.30579932775	969.850467651584
1230.7916490061	970.869071804322
1230.25889453171	972.373525635411
1230.74474421007	973.392129788149
1231.23059388842	974.410733940887
1230.69783941403	975.915187771976
1231.18368909238	976.933791924714
1230.65093461799	978.438245755803
1231.13678429634	979.456849908541
1230.60402982196	980.961303739629
1230.07127534757	982.465757570718
1230.55712502592	983.484361723456
1231.04297470427	984.502965876194
1230.51022022988	986.007419707283
1230.99606990823	987.026023860021
1230.46331543384	988.530477691109
1230.9491651122	989.549081843848
1230.41641063781	991.053535674936
1230.90226031616	992.072139827675
1230.36950584177	993.576593658763
1229.83675136738	995.081047489852
1230.32260104573	996.09965164259
1230.80845072409	997.118255795328
1230.2756962497	998.622709626417
1230.76154592805	999.641313779155
1231.2473956064	1000.65991793189
1230.71464113201	1002.16437176298
1231.20049081036	1003.18297591572
1230.66773633597	1004.68742974681
1231.15358601433	1005.70603389955
1231.63943569268	1006.72463805228
1232.12528537103	1007.74324220502
1231.59253089664	1009.24769603611
1231.05977642225	1010.7521498672
1231.5456261006	1011.77075401994
1232.03147577895	1012.78935817268
1231.49872130457	1014.29381200377
1231.98457098292	1015.3124161565
1231.45181650853	1016.81686998759
1231.93766618688	1017.83547414033
1231.40491171249	1019.33992797142
1231.89076139084	1020.35853212416
1231.35800691646	1021.86298595525
1231.84385659481	1022.88159010798
1232.32970627316	1023.90019426072
1231.79695179877	1025.40464809181
1231.26419732438	1026.9091019229
1231.75004700273	1027.92770607564
1231.21729252835	1029.43215990673
1231.7031422067	1030.45076405946
1231.17038773231	1031.95521789055
1231.65623741066	1032.97382204329
1231.12348293627	1034.47827587438
1231.60933261462	1035.49688002712
1232.09518229297	1036.51548417986
1231.56242781859	1038.01993801094
1231.0296733442	1039.52439184203
1230.49691886981	1041.02884567312
1230.98276854816	1042.04744982586
1230.45001407377	1043.55190365695
1230.93586375213	1044.57050780969
1231.42171343048	1045.58911196242
1231.90756310883	1046.60771611516
1231.37480863444	1048.11216994625
1231.86065831279	1049.13077409899
1232.34650799114	1050.14937825173
1231.81375351675	1051.65383208282
1231.28099904237	1053.15828591391
1230.74824456798	1054.66273974499
1231.23409424633	1055.68134389773
1231.71994392468	1056.69994805047
1232.20579360303	1057.71855220321
1231.67303912864	1059.2230060343
1231.14028465426	1060.72745986539
1231.62613433261	1061.74606401812
1231.09337985822	1063.25051784921
1231.57922953657	1064.26912200195
1231.04647506218	1065.77357583304
1231.53232474053	1066.79217998578
1232.01817441888	1067.81078413852
1231.4854199445	1069.3152379696
1230.95266547011	1070.81969180069
1231.43851514846	1071.83829595343
1230.90576067407	1073.34274978452
1231.39161035242	1074.36135393726
1230.85885587804	1075.86580776835
1231.34470555639	1076.88441192108
1231.83055523474	1077.90301607382
1231.29780076035	1079.40746990491
1231.7836504387	1080.42607405765
1231.25089596431	1081.93052788874
1231.73674564266	1082.94913204148
1232.22259532101	1083.96773619421
1231.68984084663	1085.4721900253
1232.17569052498	1086.49079417804
1231.64293605059	1087.99524800913
1231.1101815762	1089.49970184022
1231.59603125455	1090.51830599296
1231.06327678017	1092.02275982405
1231.54912645852	1093.04136397678
1231.01637198413	1094.54581780787
1231.50222166248	1095.56442196061
1230.96946718809	1097.0688757917
1231.45531686644	1098.08747994444
1230.92256239206	1099.59193377553
1230.38980791767	1101.09638760661
1230.87565759602	1102.11499175935
1230.34290312163	1103.61944559044
1229.81014864724	1105.12389942153
1229.27739417286	1106.62835325262
1229.76324385121	1107.64695740536
1230.24909352956	1108.66556155809
1229.71633905517	1110.17001538918
1229.18358458078	1111.67446922027
1229.66943425913	1112.69307337301
1229.13667978475	1114.1975272041
1229.6225294631	1115.21613135684
1230.10837914145	1116.23473550958
1229.57562466706	1117.73918934066
1230.06147434541	1118.7577934934
1229.52871987102	1120.26224732449
1230.01456954937	1121.28085147723
1229.48181507499	1122.78530530832
1229.96766475334	1123.80390946106
1230.45351443169	1124.82251361379
1229.9207599573	1126.32696744488
1230.40660963565	1127.34557159762
1230.892459314	1128.36417575036
1230.35970483961	1129.86862958145
1229.82695036523	1131.37308341254
1230.31280004358	1132.39168756527
1229.78004556919	1133.89614139636
1229.2472910948	1135.40059522745
1229.73314077315	1136.41919938019
1229.20038629877	1137.92365321128
1229.68623597712	1138.94225736402
1229.15348150273	1140.4467111951
1229.63933118108	1141.46531534784
1229.10657670669	1142.96976917893
1229.59242638504	1143.98837333167
1229.05967191066	1145.49282716276
1229.54552158901	1146.5114313155
1229.01276711462	1148.01588514659
1229.49861679297	1149.03448929932
1228.96586231858	1150.53894313041
1229.45171199693	1151.55754728315
1228.91895752255	1153.06200111424
1229.4048072009	1154.08060526698
1229.89065687925	1155.09920941971
1229.35790240486	1156.6036632508
1228.82514793047	1158.10811708189
1228.29239345608	1159.61257091298
1227.7596389817	1161.11702474407
1228.24548866005	1162.13562889681
1228.7313383384	1163.15423304955
1228.19858386401	1164.65868688063
1228.68443354236	1165.67729103337
1228.15167906797	1167.18174486446
1227.61892459359	1168.68619869555
1228.10477427194	1169.70480284829
1227.57201979755	1171.20925667938
1227.03926532316	1172.71371051047
1227.52511500151	1173.7323146632
1226.99236052713	1175.23676849429
1226.45960605274	1176.74122232538
1226.94545573109	1177.75982647812
1226.4127012567	1179.26428030921
1225.87994678231	1180.7687341403
1226.36579646067	1181.78733829303
1225.83304198628	1183.29179212412
1226.31889166463	1184.31039627686
1225.78613719024	1185.81485010795
1225.25338271585	1187.31930393904
1224.72062824147	1188.82375777013
1225.20647791982	1189.84236192287
1224.67372344543	1191.34681575396
1224.14096897104	1192.85126958504
1224.62681864939	1193.86987373778
1225.11266832774	1194.88847789052
1224.57991385336	1196.39293172161
1225.06576353171	1197.41153587435
1224.53300905732	1198.91598970544
1225.01885873567	1199.93459385817
1224.48610426128	1201.43904768926
1224.97195393963	1202.457651842
1224.43919946525	1203.96210567309
1223.90644499086	1205.46655950418
1224.39229466921	1206.48516365692
1224.87814434756	1207.50376780965
1224.34538987317	1209.00822164074
1224.83123955152	1210.02682579348
1224.29848507714	1211.53127962457
1224.78433475549	1212.54988377731
1224.2515802811	1214.0543376084
1224.73742995945	1215.07294176113
1224.20467548506	1216.57739559222
1224.69052516341	1217.59599974496
1225.17637484176	1218.6146038977
1224.64362036738	1220.11905772879
1224.11086589299	1221.62351155988
1224.59671557134	1222.64211571261
1224.06396109695	1224.1465695437
1224.5498107753	1225.16517369644
1225.03566045365	1226.18377784918
1224.50290597927	1227.68823168027
1223.97015150488	1229.19268551136
1224.45600118323	1230.21128966409
1223.92324670884	1231.71574349518
1223.39049223445	1233.22019732627
1223.87634191281	1234.23880147901
1224.36219159116	1235.25740563175
1223.82943711677	1236.76185946284
1223.29668264238	1238.26631329393
1223.78253232073	1239.28491744666
1223.24977784634	1240.78937127775
1223.7356275247	1241.80797543049
1223.20287305031	1243.31242926158
1223.68872272866	1244.33103341432
1224.17457240701	1245.34963756706
1223.64181793262	1246.85409139814
1224.12766761097	1247.87269555088
1224.61351728932	1248.89129970362
1225.09936696767	1249.90990385636
1224.56661249329	1251.41435768745
1225.05246217164	1252.43296184019
1224.51970769725	1253.93741567127
1225.0055573756	1254.95601982401
1224.47280290121	1256.4604736551
1224.95865257956	1257.47907780784
1224.42589810518	1258.98353163893
1224.91174778353	1260.00213579167
1225.39759746188	1261.0207399444
1224.86484298749	1262.52519377549
1225.35069266584	1263.54379792823
1224.81793819145	1265.04825175932
1225.3037878698	1266.06685591206
1224.77103339542	1267.57130974315
1225.25688307377	1268.58991389588
1224.72412859938	1270.09436772697
1224.19137412499	1271.59882155806
1224.67722380334	1272.6174257108
1224.14446932896	1274.12187954189
1224.63031900731	1275.14048369463
1224.09756453292	1276.64493752572
1224.58341421127	1277.66354167845
1224.05065973688	1279.16799550954
1224.53650941523	1280.18659966228
1224.00375494085	1281.69105349337
1224.4896046192	1282.70965764611
1223.95685014481	1284.2141114772
1224.44269982316	1285.23271562993
1223.90994534877	1286.73716946102
1224.39579502712	1287.75577361376
1223.86304055274	1289.26022744485
1224.34889023109	1290.27883159759
1224.83473990944	1291.29743575033
1224.30198543505	1292.80188958141
1224.7878351134	1293.82049373415
1224.25508063901	1295.32494756524
1224.74093031736	1296.34355171798
1224.20817584298	1297.84800554907
1224.69402552133	1298.86660970181
1224.16127104694	1300.37106353289
1224.64712072529	1301.38966768563
1225.13297040364	1302.40827183837
1224.60021592925	1303.91272566946
1225.0860656076	1304.9313298222
1224.55331113322	1306.43578365329
1224.02055665883	1307.94023748438
1224.50640633718	1308.95884163711
1223.97365186279	1310.4632954682
1223.4408973884	1311.96774929929
1223.92674706676	1312.98635345203
1223.39399259237	1314.49080728312
1223.87984227072	1315.50941143586
1223.34708779633	1317.01386526694
1223.83293747468	1318.03246941968
1224.31878715303	1319.05107357242
1223.78603267865	1320.55552740351
1224.271882357	1321.57413155625
1224.75773203535	1322.59273570899
1224.22497756096	1324.09718954007
1224.71082723931	1325.11579369281
1224.17807276492	1326.6202475239
1224.66392244327	1327.63885167664
1225.14977212162	1328.65745582938
1224.61701764724	1330.16190966047
1225.10286732559	1331.1805138132
1224.5701128512	1332.68496764429
1225.05596252955	1333.70357179703
1225.5418122079	1334.72217594977
1225.00905773351	1336.22662978086
1224.47630325913	1337.73108361195
1224.96215293748	1338.74968776468
1224.42939846309	1340.25414159577
1224.91524814144	1341.27274574851
1224.38249366705	1342.7771995796
1223.84973919267	1344.28165341069
1224.33558887102	1345.30025756343
1223.80283439663	1346.80471139451
1223.27007992224	1348.3091652256
1223.75592960059	1349.32776937834
1223.2231751262	1350.83222320943
1223.70902480455	1351.85082736217
1224.19487448291	1352.86943151491
1223.66212000852	1354.373885346
1224.14796968687	1355.39248949873
1223.61521521248	1356.89694332982
1224.10106489083	1357.91554748256
1223.56831041644	1359.42000131365
1224.0541600948	1360.43860546639
1223.52140562041	1361.94305929748
1224.00725529876	1362.96166345021
1223.47450082437	1364.4661172813
1223.96035050272	1365.48472143404
1223.42759602833	1366.98917526513
1223.91344570669	1368.00777941787
1223.3806912323	1369.51223324896
1223.86654091065	1370.53083740169
1223.33378643626	1372.03529123278
1223.81963611461	1373.05389538552
1224.30548579296	1374.07249953826
1223.77273131857	1375.57695336935
1224.25858099693	1376.59555752209
1223.72582652254	1378.10001135317
1224.21167620089	1379.11861550591
1223.6789217265	1380.623069337
1224.16477140485	1381.64167348974
1223.63201693046	1383.14612732083
1223.09926245608	1384.65058115192
1223.58511213443	1385.66918530466
1223.05235766004	1387.17363913574
1223.53820733839	1388.19224328848
1223.005452864	1389.69669711957
1223.49130254235	1390.71530127231
1222.95854806797	1392.2197551034
1222.42579359358	1393.72420893449
1222.91164327193	1394.74281308722
1222.37888879754	1396.24726691831
1222.86473847589	1397.26587107105
1222.33198400151	1398.77032490214
1221.79922952712	1400.27477873323
1222.28507920547	1401.29338288597
1221.75232473108	1402.79783671706
1221.21957025669	1404.30229054814
1221.70541993505	1405.32089470088
1221.17266546066	1406.82534853197
1220.63991098627	1408.32980236306
1220.10715651188	1409.83425619415
1220.59300619023	1410.85286034689
1221.07885586858	1411.87146449962
1220.5461013942	1413.37591833071
1220.01334691981	1414.8803721618
1219.48059244542	1416.38482599289
1219.96644212377	1417.40343014563
1219.43368764939	1418.90788397672
1219.91953732774	1419.92648812946
1219.38678285335	1421.43094196054
1219.8726325317	1422.44954611328
1219.33987805731	1423.95399994437
1218.80712358292	1425.45845377546
1219.29297326128	1426.4770579282
1218.76021878689	1427.98151175929
1218.2274643125	1429.48596559038
1217.69470983811	1430.99041942146
1218.18055951646	1432.0090235742
1217.64780504208	1433.51347740529
1216.62920088934	1433.99932708364
1216.09644641495	1435.50378091473
1216.5822960933	1436.52238506747
1216.04954161891	1438.02683889856
1215.51678714453	1439.53129272965
1216.00263682288	1440.54989688238
1215.46988234849	1442.05435071347
1214.9371278741	1443.55880454456
1215.42297755245	1444.5774086973
1214.89022307807	1446.08186252839
1215.37607275642	1447.10046668113
1214.84331828203	1448.60492051221
1215.32916796038	1449.62352466495
1214.79641348599	1451.12797849604
1215.28226316434	1452.14658264878
1214.74950868996	1453.65103647987
1215.23535836831	1454.66964063261
1214.70260389392	1456.1740944637
1215.18845357227	1457.19269861643
1214.65569909788	1458.69715244752
1214.12294462349	1460.20160627861
1213.59019014911	1461.7060601097
1213.05743567472	1463.21051394079
1213.54328535307	1464.22911809353
1214.02913503142	1465.24772224626
1213.49638055703	1466.75217607735
1213.98223023538	1467.77078023009
1213.449475761	1469.27523406118
1213.93532543935	1470.29383821392
1213.40257096496	1471.79829204501
1213.88842064331	1472.81689619774
1214.37427032166	1473.83550035048
1213.84151584727	1475.33995418157
1213.30876137289	1476.84440801266
1213.79461105124	1477.8630121654
1213.26185657685	1479.36746599649
1213.7477062552	1480.38607014922
1213.21495178081	1481.89052398031
1213.70080145916	1482.90912813305
1213.16804698478	1484.41358196414
1213.65389666313	1485.43218611688
1214.13974634148	1486.45079026962
1213.60699186709	1487.95524410071
1213.0742373927	1489.45969793179
1213.56008707105	1490.47830208453
1213.02733259667	1491.98275591562
1212.49457812228	1493.48720974671
1212.98042780063	1494.50581389945
1212.44767332624	1496.01026773054
1211.91491885186	1497.51472156163
1212.40076853021	1498.53332571436
1211.86801405582	1500.03777954545
1212.35386373417	1501.05638369819
1211.82110925978	1502.56083752928
1211.28835478539	1504.06529136037
1210.75560031101	1505.56974519146
1211.24144998936	1506.58834934419
1210.70869551497	1508.09280317528
1210.17594104058	1509.59725700637
1209.6431865662	1511.10171083746
1210.12903624455	1512.1203149902
1209.59628177016	1513.62476882129
1209.06352729577	1515.12922265238
1209.54937697412	1516.14782680511
1209.01662249973	1517.6522806362
1209.50247217808	1518.67088478894
1208.9697177037	1520.17533862003
1208.43696322931	1521.67979245112
1207.90420875492	1523.18424628221
1208.39005843327	1524.20285043495
1207.85730395889	1525.70730426603
1208.34315363724	1526.72590841877
1207.81039916285	1528.23036224986
1207.27764468846	1529.73481608095
1206.74489021407	1531.23926991204
1207.23073989243	1532.25787406478
1207.71658957078	1533.27647821751
1207.18383509639	1534.7809320486
1207.66968477474	1535.79953620134
1207.13693030035	1537.30399003243
1207.6227799787	1538.32259418517
1207.09002550432	1539.82704801626
1206.55727102993	1541.33150184735
1207.04312070828	1542.35010600008
1206.51036623389	1543.85455983117
1205.9776117595	1545.35901366226
1206.46346143785	1546.377617815
1205.93070696347	1547.88207164609
1205.39795248908	1549.38652547718
1204.86519801469	1550.89097930827
1205.35104769304	1551.909583461
1204.81829321866	1553.41403729209
1204.28553874427	1554.91849112318
1203.75278426988	1556.42294495427
1204.23863394823	1557.44154910701
1203.70587947384	1558.9460029381
1203.17312499946	1560.45045676918
1202.64037052507	1561.95491060027
1203.12622020342	1562.97351475301
1202.59346572903	1564.4779685841
1202.06071125464	1565.98242241519
1201.52795678026	1567.48687624628
1200.99520230587	1568.99133007737
1201.48105198422	1570.0099342301
1200.94829750983	1571.51438806119
1201.43414718818	1572.53299221393
1200.9013927138	1574.03744604502
1201.38724239215	1575.05605019776
1200.85448791776	1576.56050402885
1200.32173344337	1578.06495785994
1200.80758312172	1579.08356201267
1200.27482864734	1580.58801584376
1199.74207417295	1582.09246967485
1200.2279238513	1583.11107382759
1199.69516937691	1584.61552765868
1199.16241490252	1586.11998148977
1198.62966042814	1587.62443532086
1199.11551010649	1588.64303947359
1198.5827556321	1590.14749330468
1198.05000115771	1591.65194713577
1198.53585083606	1592.67055128851
1198.00309636168	1594.1750051196
1197.47034188729	1595.67945895069
1196.9375874129	1597.18391278178
1197.42343709125	1598.20251693451
1196.89068261686	1599.7069707656
1196.35792814248	1601.21142459669
1196.84377782083	1602.23002874943
1196.31102334644	1603.73448258052
1195.77826887205	1605.23893641161
1196.2641185504	1606.25754056434
1195.73136407602	1607.76199439543
1195.19860960163	1609.26644822652
1195.68445927998	1610.28505237926
1195.15170480559	1611.78950621035
1195.63755448394	1612.80811036309
1195.10480000956	1614.31256419418
1195.59064968791	1615.33116834691
1195.05789521352	1616.835622178
1194.52514073913	1618.34007600909
1195.01099041748	1619.35868016183
1194.47823594309	1620.86313399292
1193.94548146871	1622.36758782401
1193.41272699432	1623.8720416551
1192.87997251993	1625.37649548618
1193.36582219828	1626.39509963892
1192.8330677239	1627.89955347001
1192.30031324951	1629.4040073011
1191.76755877512	1630.90846113219
1191.23480430073	1632.41291496328
1191.72065397908	1633.43151911602
1191.1878995047	1634.9359729471
1190.65514503031	1636.44042677819
1191.14099470866	1637.45903093093
1190.60824023427	1638.96348476202
1190.07548575988	1640.46793859311
1189.5427312855	1641.9723924242
1190.02858096385	1642.99099657694
1189.49582648946	1644.49545040802
1188.96307201507	1645.99990423911
1188.43031754069	1647.5043580702
1187.8975630663	1649.00881190129
1187.36480859191	1650.51326573238
1186.83205411752	1652.01771956347
1187.31790379587	1653.03632371621
1186.78514932149	1654.54077754729
1186.2523948471	1656.04523137838
1185.71964037271	1657.54968520947
1185.18688589832	1659.05413904056
1185.67273557668	1660.0727431933
1185.13998110229	1661.57719702439
1184.6072266279	1663.08165085548
1184.07447215351	1664.58610468656
1183.54171767913	1666.09055851765
1183.00896320474	1667.59501234874
1182.47620873035	1669.09946617983
1181.94345425596	1670.60392001092
1182.42930393431	1671.62252416366
1181.89654945993	1673.12697799475
1181.36379498554	1674.63143182584
1180.83104051115	1676.13588565692
1180.29828603676	1677.64033948801
1179.27968188403	1678.12618916636
1178.74692740964	1679.63064299745
1179.23277708799	1680.64924715019
1178.7000226136	1682.15370098128
1178.16726813921	1683.65815481237
1177.63451366483	1685.16260864346
1177.10175919044	1686.66706247454
1176.56900471605	1688.17151630563
1176.03625024167	1689.67597013672
1176.52209992002	1690.69457428946
1175.98934544563	1692.19902812055
1175.45659097124	1693.70348195164
1175.94244064959	1694.72208610438
1175.4096861752	1696.22653993546
1174.87693170082	1697.73099376655
1175.36278137917	1698.74959791929
1174.83002690478	1700.25405175038
1173.81142275204	1700.73990142873
1173.27866827766	1702.24435525982
1172.74591380327	1703.74880909091
1172.21315932888	1705.253262922
1171.68040485449	1706.75771675309
1172.16625453284	1707.77632090582
1172.65210421119	1708.79492505856
1172.11934973681	1710.29937888965
1171.58659526242	1711.80383272074
1172.07244494077	1712.82243687348
1171.53969046638	1714.32689070457
1171.006935992	1715.83134453565
1170.47418151761	1717.33579836674
1169.94142704322	1718.84025219783
1169.40867256883	1720.34470602892
1169.89452224718	1721.36331018166
1169.3617677728	1722.86776401275
1169.84761745115	1723.88636816549
1169.31486297676	1725.39082199657
1169.80071265511	1726.40942614931
1169.26795818072	1727.9138799804
1168.73520370634	1729.41833381149
1168.20244923195	1730.92278764258
1167.66969475756	1732.42724147367
1168.15554443591	1733.44584562641
1167.62278996152	1734.95029945749
1167.09003548714	1736.45475328858
1166.55728101275	1737.95920711967
1166.02452653836	1739.46366095076
1165.49177206397	1740.96811478185
1165.97762174233	1741.98671893459
1165.44486726794	1743.49117276568
1164.91211279355	1744.99562659676
1165.3979624719	1746.0142307495
1164.86520799751	1747.51868458059
1164.33245352313	1749.02313841168
1163.79969904874	1750.52759224277
1164.28554872709	1751.54619639551
1163.7527942527	1753.0506502266
1163.22003977831	1754.55510405768
1162.68728530393	1756.05955788877
1162.15453082954	1757.56401171986
1161.62177635515	1759.06846555095
1161.08902188076	1760.57291938204
1161.57487155912	1761.59152353478
1161.04211708473	1763.09597736587
1161.52796676308	1764.1145815186
1160.99521228869	1765.61903534969
1160.4624578143	1767.12348918078
1159.92970333992	1768.62794301187
1159.39694886553	1770.13239684296
1158.86419439114	1771.63685067405
1159.35004406949	1772.65545482679
1158.8172895951	1774.15990865788
1159.30313927346	1775.17851281061
1158.77038479907	1776.6829666417
1158.23763032468	1778.18742047279
1157.70487585029	1779.69187430388
1157.17212137591	1781.19632813497
1156.15351722317	1781.68217781332
1155.62076274878	1783.18663164441
1156.10661242713	1784.20523579715
1155.57385795274	1785.70968962823
1155.04110347836	1787.21414345932
1154.50834900397	1788.71859729041
1153.97559452958	1790.2230511215
1153.44284005519	1791.72750495259
1152.91008558081	1793.23195878368
1153.39593525916	1794.25056293642
