# Supplementary material for: Mechanics of Drosophila wing deployment
Source: Nat Commun. 2024 Dec 11;15:10577. doi: 10.1038/s41467-024-54527-0 (PMC11634967; doi:10.1038/s41467-024-54527-0)
Supplement: Supplementary file 18 — Source data [file 41467_2024_54527_MOESM18_ESM.zip › source_data/fig2a/fig2a_deployed_brightField/fig2a_veinCoord_brightFielf_deployed_v8_9.txt]

x_um	y_um
1085.44488723358	317.497864301081
1086.94934106467	318.030618775469
1088.45379489576	318.563373249856
1089.95824872685	319.096127724243
1091.46270255793	319.628882198631
1092.96715638902	320.161636673018
1093.98576054176	319.675786994668
1095.49021437285	320.208541469055
1096.99466820394	320.741295943442
1098.01327235668	320.255446265092
1099.51772618777	320.788200739479
1101.02218001885	321.320955213866
1102.04078417159	320.835105535516
1103.54523800268	321.367860009903
1105.04969183377	321.900614484291
1106.55414566486	322.433368958678
1108.05859949595	322.966123433065
1109.07720364869	322.480273754715
1110.58165747977	323.013028229102
1112.08611131086	323.54578270349
1113.1047154636	323.059933025139
1114.60916929469	323.592687499526
1116.11362312578	324.125441973914
1117.61807695687	324.658196448301
1119.12253078796	325.190950922688
1120.14113494069	324.705101244338
1121.64558877178	325.237855718725
1123.15004260287	325.770610193113
1124.16864675561	325.284760514762
1125.6731005867	325.817514989149
1127.17755441779	326.350269463537
1128.19615857053	325.864419785186
1129.70061240161	326.397174259573
1130.71921655435	325.911324581223
1132.22367038544	326.44407905561
1133.72812421653	326.976833529998
1135.23257804762	327.509588004385
1136.73703187871	328.042342478772
1137.75563603145	327.556492800422
1139.26008986253	328.089247274809
1140.76454369362	328.622001749197
1141.78314784636	328.136152070846
1143.28760167745	328.668906545233
1144.79205550854	329.201661019621
1145.81065966128	328.71581134127
1147.31511349237	329.248565815657
1148.81956732345	329.781320290045
1149.83817147619	329.295470611694
1151.34262530728	329.828225086082
1152.36122946002	329.342375407731
1153.86568329111	329.875129882118
1154.88428744385	329.389280203768
1155.90289159658	328.903430525417
