# Supplementary material for: Mechanics of Drosophila wing deployment
Source: Nat Commun. 2024 Dec 11;15:10577. doi: 10.1038/s41467-024-54527-0 (PMC11634967; doi:10.1038/s41467-024-54527-0)
Supplement: Supplementary file 18 — Source data [file 41467_2024_54527_MOESM18_ESM.zip › source_data/fig2a/fig2a_deployed_brightField/fig2a_veinCoord_brightFielf_deployed_v6_12.txt]

x_um	y_um
1155.24552438049	-15.8776234942265
1154.75967470214	-16.8962276469645
1154.27382502379	-17.9148317997026
1154.80657949817	-19.4192856307913
1156.31103332926	-18.886531156404
1157.81548716035	-18.3537766820165
1158.3013368387	-17.3351725292785
1159.80579066979	-16.802418054891
1160.29164034814	-15.783813902153
1160.77749002649	-14.765209749415
1162.28194385758	-14.2324552750275
1162.76779353593	-13.2138511222895
1164.27224736702	-12.6810966479021
1164.75809704537	-11.662492495164
1165.24394672372	-10.6438883424259
1166.74840055481	-10.1111338680386
1167.23425023316	-9.09252971530051
1168.73870406425	-8.55977524091307
1169.2245537426	-7.54117108817504
1170.72900757369	-7.0084166137876
1171.21485725204	-5.98981246104956
1171.70070693039	-4.97120830831152
1172.18655660874	-3.95260415557342
1173.69101043983	-3.41984968118605
1174.17686011818	-2.40124552844794
1174.66270979653	-1.3826413757099
1175.14855947488	-0.3640372229718
1176.65301330597	0.16871725141557
1177.13886298432	1.18732140415361
1177.62471266267	2.20592555689171
1178.11056234102	3.22452970962975
1178.59641201937	4.24313386236786
1179.08226169772	5.2617380151059
1179.56811137607	6.28034216784394
1180.05396105442	7.29894632058204
1179.52120658004	8.80340015167075
1180.00705625839	9.82200430440885
1180.49290593674	10.8406084571469
1180.97875561509	11.8592126098849
1181.46460529344	12.877816762623
1181.95045497179	13.8964209153611
1182.43630465014	14.9150250680992
1182.92215432849	15.9336292208372
1183.40800400684	16.9522333735753
1183.89385368519	17.9708375263134
1184.37970336354	18.9894416790514
1183.84694888916	20.4938955101402
1184.33279856751	21.5124996628782
1184.81864824586	22.5311038156163
1185.30449792421	23.5497079683544
1185.79034760256	24.5683121210924
1186.27619728091	25.5869162738305
1186.76204695926	26.6055204265685
1186.22929248487	28.1099742576573
1186.71514216322	29.1285784103954
1187.20099184157	30.1471825631335
1186.66823736719	31.6516363942222
1187.15408704554	32.6702405469602
1187.63993672389	33.6888446996983
1188.12578640224	34.7074488524364
1187.59303192785	36.2119026835251
1188.0788816062	37.2305068362632
1188.56473128455	38.2491109890012
1188.03197681016	39.75356482009
1188.51782648852	40.772168972828
1187.98507201413	42.2766228039168
1188.47092169248	43.2952269566548
1188.95677137083	44.3138311093929
1189.44262104918	45.332435262131
1188.90986657479	46.8368890932197
1189.39571625314	47.8554932459578
1189.88156593149	48.8740973986958
1189.34881145711	50.3785512297846
1189.83466113546	51.3971553825226
1189.30190666107	52.9016092136114
1189.78775633942	53.9202133663495
1190.27360601777	54.9388175190875
1190.75945569612	55.9574216718256
1190.22670122173	57.4618755029143
1190.71255090009	58.4804796556524
1191.19840057844	59.4990838083905
1191.68425025679	60.5176879611285
1191.1514957824	62.0221417922173
1191.63734546075	63.0407459449553
1192.1231951391	64.0593500976934
1192.60904481745	65.0779542504314
1192.07629034306	66.5824080815202
1192.56214002141	67.6010122342583
1193.04798969976	68.6196163869963
1193.53383937812	69.6382205397344
1193.00108490373	71.1426743708231
1193.48693458208	72.1612785235612
1193.97278426043	73.1798826762993
1193.44002978604	74.6843365073879
1193.92587946439	75.702940660126
1194.41172914274	76.7215448128641
1193.87897466836	78.2259986439528
1194.36482434671	79.2446027966909
1194.85067402506	80.2632069494289
1194.31791955067	81.7676607805177
1194.80376922902	82.7862649332557
1194.27101475463	84.2907187643445
1194.75686443298	85.3093229170825
1195.24271411133	86.3279270698206
1195.72856378969	87.3465312225587
1196.21441346804	88.3651353752967
1195.68165899365	89.8695892063855
1196.167508672	90.8881933591235
1196.65335835035	91.9067975118616
1196.12060387596	93.4112513429503
1196.60645355431	94.4298554956884
1197.09230323266	95.4484596484265
1197.57815291101	96.4670638011645
1198.06400258937	97.4856679539026
1198.54985226772	98.5042721066407
1198.01709779333	100.008725937729
1198.50294747168	101.027330090467
1197.97019299729	102.531783921556
1198.45604267564	103.550388074294
1197.92328820125	105.054841905383
1198.40913787961	106.073446058121
1198.89498755796	107.092050210859
1198.36223308357	108.596504041948
1198.84808276192	109.615108194686
1198.31532828753	111.119562025775
1198.80117796588	112.138166178513
1199.28702764423	113.156770331251
1198.75427316985	114.66122416234
1199.2401228482	115.679828315078
1199.72597252655	116.698432467816
1200.2118222049	117.717036620554
1199.67906773051	119.221490451642
1200.16491740886	120.240094604381
1200.65076708721	121.258698757119
1200.11801261282	122.763152588207
1200.60386229118	123.781756740945
1201.08971196953	124.800360893683
1200.55695749514	126.304814724772
1201.04280717349	127.32341887751
1201.52865685184	128.342023030248
1202.01450653019	129.360627182986
1202.50035620854	130.379231335724
1201.96760173415	131.883685166813
1202.4534514125	132.902289319551
1202.93930109086	133.920893472289
1203.42515076921	134.939497625027
1202.89239629482	136.443951456116
1203.37824597317	137.462555608854
1203.86409565152	138.481159761592
1204.34994532987	139.49976391433
1204.83579500822	140.518368067068
1204.30304053383	142.022821898157
1204.78889021218	143.041426050895
1205.27473989053	144.060030203633
1205.76058956889	145.078634356371
1205.2278350945	146.58308818746
1205.71368477285	147.601692340198
1206.1995344512	148.620296492936
1206.68538412955	149.638900645674
1206.15262965516	151.143354476763
1206.63847933351	152.161958629501
1206.10572485913	153.66641246059
1206.59157453748	154.685016613328
1207.07742421583	155.703620766066
1207.56327389418	156.722224918804
1208.04912357253	157.740829071542
1208.53497325088	158.75943322428
1208.00221877649	160.263887055369
1208.48806845484	161.282491208107
1208.97391813319	162.301095360845
1209.45976781154	163.319699513583
1209.94561748989	164.338303666321
1209.41286301551	165.84275749741
1209.89871269386	166.861361650148
1210.38456237221	167.879965802886
1210.87041205056	168.898569955624
1211.35626172891	169.917174108362
1210.82350725452	171.421627939451
1211.30935693287	172.440232092189
1211.79520661122	173.458836244927
1212.28105628957	174.477440397665
1212.76690596793	175.496044550403
1212.23415149354	177.000498381492
1212.72000117189	178.01910253423
1213.20585085024	179.037706686968
1213.69170052859	180.056310839706
1213.1589460542	181.560764670795
1213.64479573255	182.579368823533
1214.1306454109	183.597972976271
1213.59789093652	185.10242680736
1214.08374061487	186.121030960098
1214.56959029322	187.139635112836
1215.05543997157	188.158239265574
1215.54128964992	189.176843418312
1216.02713932827	190.19544757105
1216.51298900662	191.214051723788
1216.99883868497	192.232655876526
1217.48468836332	193.251260029264
1217.97053804167	194.269864182002
1217.43778356728	195.774318013091
1217.92363324564	196.792922165829
1218.40948292399	197.811526318567
1218.89533260234	198.830130471305
1219.38118228069	199.848734624043
1219.86703195904	200.867338776781
1220.35288163739	201.885942929519
1220.83873131574	202.904547082257
1221.32458099409	203.923151234995
1220.7918265197	205.427605066084
1221.27767619805	206.446209218822
1221.7635258764	207.46481337156
1222.24937555475	208.483417524298
1222.73522523311	209.502021677036
1223.22107491146	210.520625829775
1223.70692458981	211.539229982513
1224.19277426816	212.557834135251
1224.67862394651	213.576438287989
1225.16447362486	214.595042440727
1225.65032330321	215.613646593465
1225.11756882882	217.118100424554
1225.60341850717	218.136704577292
1226.08926818552	219.15530873003
1226.57511786387	220.173912882768
1227.06096754222	221.192517035506
1227.54681722058	222.211121188244
1228.03266689893	223.229725340982
1228.51851657728	224.24832949372
1229.00436625563	225.266933646458
1229.49021593398	226.285537799196
1229.97606561233	227.304141951934
1229.44331113794	228.808595783023
1229.92916081629	229.827199935761
1230.41501049464	230.845804088499
1229.88225602026	232.350257919588
1230.36810569861	233.368862072326
1230.85395537696	234.387466225064
1231.33980505531	235.406070377802
1231.82565473366	236.42467453054
1232.31150441201	237.443278683278
1232.79735409036	238.461882836016
1232.26459961597	239.966336667105
1232.75044929432	240.984940819843
1233.23629897267	242.003544972581
1233.72214865102	243.022149125319
1233.18939417664	244.526602956408
1233.67524385499	245.545207109146
1234.16109353334	246.563811261884
1234.64694321169	247.582415414622
1235.13279289004	248.60101956736
1235.61864256839	249.619623720098
1236.10449224674	250.638227872836
1235.57173777235	252.142681703925
1236.0575874507	253.161285856663
1236.54343712905	254.179890009401
1237.02928680741	255.198494162139
1237.51513648576	256.217098314877
1238.00098616411	257.235702467615
1238.48683584246	258.254306620353
1238.97268552081	259.272910773092
1238.43993104642	260.77736460418
1238.92578072477	261.795968756918
1239.41163040312	262.814572909656
1239.89748008147	263.833177062394
1240.38332975982	264.851781215133
1240.86917943817	265.870385367871
1241.35502911652	266.888989520609
1241.84087879487	267.907593673347
1242.32672847323	268.926197826085
1242.81257815158	269.944801978823
1243.29842782993	270.963406131561
1242.76567335554	272.46785996265
1243.25152303389	273.486464115388
1243.73737271224	274.505068268126
1244.22322239059	275.523672420864
1244.70907206894	276.542276573602
1245.19492174729	277.56088072634
1245.68077142564	278.579484879078
1246.16662110399	279.598089031816
1246.65247078235	280.616693184554
1247.1383204607	281.635297337292
1247.62417013905	282.65390149003
1247.09141566466	284.158355321119
1247.57726534301	285.176959473857
1248.06311502136	286.195563626595
1248.54896469971	287.214167779333
1249.03481437806	288.232771932071
1248.50205990367	289.73722576316
1248.98790958202	290.755829915898
1249.47375926038	291.774434068636
1249.95960893873	292.793038221374
1250.44545861708	293.811642374112
1249.91270414269	295.316096205201
1250.39855382104	296.334700357939
1250.88440349939	297.353304510677
1251.37025317774	298.371908663415
1251.85610285609	299.390512816153
1252.34195253444	300.409116968891
1252.82780221279	301.427721121629
1253.31365189114	302.446325274367
1253.79950156949	303.464929427106
1254.28535124785	304.483533579844
1254.7712009262	305.502137732582
1255.25705060455	306.52074188532
1255.7429002829	307.539346038058
1255.21014580851	309.043799869147
1255.69599548686	310.062404021885
1256.18184516521	311.081008174623
1256.66769484356	312.099612327361
1257.15354452191	313.118216480099
1257.63939420026	314.136820632837
1258.12524387861	315.155424785575
1257.59248940423	316.659878616664
1258.07833908258	317.678482769402
1258.56418876093	318.69708692214
1259.05003843928	319.715691074878
1259.53588811763	320.734295227616
1260.02173779598	321.752899380354
1260.50758747433	322.771503533092
1260.99343715268	323.79010768583
1261.47928683103	324.808711838568
1261.96513650938	325.827315991306
1262.45098618773	326.845920144044
1261.91823171335	328.350373975133
1262.4040813917	329.368978127871
1262.88993107005	330.387582280609
1263.3757807484	331.406186433347
1263.86163042675	332.424790586085
1264.3474801051	333.443394738823
1264.83332978345	334.461998891562
1265.3191794618	335.4806030443
1264.78642498741	336.985056875388
1265.27227466576	338.003661028126
1265.75812434411	339.022265180864
1266.24397402247	340.040869333602
1266.72982370082	341.059473486341
1267.21567337917	342.078077639079
1267.70152305752	343.096681791817
1268.18737273587	344.115285944555
1268.67322241422	345.133890097293
1269.15907209257	346.152494250031
1269.64492177092	347.171098402769
1269.11216729653	348.675552233858
1269.59801697488	349.694156386596
1270.08386665323	350.712760539334
1270.56971633158	351.731364692072
1271.05556600994	352.74996884481
1271.54141568829	353.768572997548
1272.02726536664	354.787177150286
1272.51311504499	355.805781303024
1272.99896472334	356.824385455762
1273.48481440169	357.8429896085
1272.9520599273	359.347443439589
1273.43790960565	360.366047592327
1273.923759284	361.384651745065
1274.40960896235	362.403255897803
1273.87685448797	363.907709728892
1274.36270416632	364.92631388163
1274.84855384467	365.944918034368
1275.33440352302	366.963522187106
1275.82025320137	367.982126339844
1276.30610287972	369.000730492582
1275.77334840533	370.505184323671
1276.25919808368	371.523788476409
1276.74504776203	372.542392629147
1277.23089744038	373.560996781885
1277.71674711873	374.579600934623
1278.20259679708	375.598205087361
1278.68844647544	376.616809240099
1279.17429615379	377.635413392838
1278.6415416794	379.139867223926
1279.12739135775	380.158471376664
1279.6132410361	381.177075529402
1279.08048656171	382.681529360491
1279.56633624006	383.700133513229
1280.05218591841	384.718737665967
1280.53803559676	385.737341818705
1281.02388527512	386.755945971443
1281.50973495347	387.774550124181
1280.97698047908	389.27900395527
1281.46283015743	390.297608108008
1281.94867983578	391.316212260746
1282.43452951413	392.334816413484
1282.92037919248	393.353420566222
1282.38762471809	394.857874397311
1282.87347439644	395.876478550049
1283.3593240748	396.895082702787
1283.84517375315	397.913686855525
1284.3310234315	398.932291008263
1284.81687310985	399.950895161001
1285.3027227882	400.96949931374
1284.76996831381	402.473953144828
1285.25581799216	403.492557297566
1285.74166767051	404.511161450304
1286.22751734886	405.529765603043
1286.71336702721	406.548369755781
1287.19921670556	407.566973908519
1286.66646223118	409.071427739607
1287.15231190953	410.090031892345
1287.63816158788	411.108636045083
1288.12401126623	412.127240197822
1288.60986094458	413.14584435056
1288.07710647019	414.650298181648
1288.56295614854	415.668902334386
1289.04880582689	416.687506487124
1289.53465550524	417.706110639863
1290.02050518359	418.724714792601
1290.50635486195	419.743318945339
1290.9922045403	420.761923098077
1290.45945006591	422.266376929165
1290.94529974426	423.284981081904
1291.43114942261	424.303585234642
1291.91699910096	425.32218938738
1292.40284877931	426.340793540118
1292.88869845766	427.359397692856
1293.37454813601	428.378001845594
1293.86039781436	429.396605998332
1294.34624749271	430.41521015107
1294.83209717106	431.433814303808
1294.29934269668	432.938268134897
1294.78519237503	433.956872287635
1295.27104205338	434.975476440373
1295.75689173173	435.994080593111
1296.24274141008	437.012684745849
1296.72859108843	438.031288898587
1297.21444076678	439.049893051325
1297.70029044513	440.068497204063
1298.18614012348	441.087101356801
1298.67198980183	442.105705509539
1298.13923532745	443.610159340628
1298.6250850058	444.628763493366
1299.11093468415	445.647367646104
1299.5967843625	446.665971798842
1300.08263404085	447.68457595158
1299.54987956646	449.189029782669
1300.03572924481	450.207633935407
1300.52157892316	451.226238088145
1301.00742860151	452.244842240883
1301.49327827986	453.263446393621
1300.96052380548	454.76790022471
1301.44637348383	455.786504377448
1301.93222316218	456.805108530186
1302.41807284053	457.823712682924
1301.88531836614	459.328166514013
1302.37116804449	460.346770666751
1302.85701772284	461.365374819489
1303.34286740119	462.383978972227
1303.82871707954	463.402583124965
1304.31456675789	464.421187277703
1304.80041643624	465.439791430441
1304.26766196186	466.94424526153
1304.75351164021	467.962849414268
1305.23936131856	468.981453567006
1304.70660684417	470.485907398095
1305.19245652252	471.504511550833
1305.67830620087	472.523115703571
1306.16415587922	473.541719856309
1306.65000555757	474.560324009047
1307.13585523592	475.578928161785
1306.60310076154	477.083381992874
1307.08895043989	478.101986145612
1307.57480011824	479.12059029835
1308.06064979659	480.139194451088
1307.5278953222	481.643648282177
1308.01374500055	482.662252434915
1308.4995946789	483.680856587653
1308.98544435725	484.699460740391
1309.4712940356	485.718064893129
1308.93853956122	487.222518724218
1309.42438923957	488.241122876956
1309.91023891792	489.259727029694
1310.39608859627	490.278331182432
1310.88193827462	491.29693533517
1311.36778795297	492.315539487908
1311.85363763132	493.334143640646
1312.33948730967	494.352747793385
1311.80673283528	495.857201624473
1312.29258251363	496.875805777211
1312.77843219199	497.894409929949
1312.2456777176	499.398863761038
1312.73152739595	500.417467913776
1313.2173770743	501.436072066514
1313.70322675265	502.454676219252
1314.189076431	503.47328037199
1313.65632195661	504.977734203079
1314.14217163496	505.996338355817
1313.60941716058	507.500792186906
1314.09526683893	508.519396339644
1314.58111651728	509.538000492382
1315.06696619563	510.55660464512
1315.55281587398	511.575208797858
1316.03866555233	512.593812950596
1315.50591107794	514.098266781685
1315.99176075629	515.116870934423
1316.47761043464	516.135475087161
1316.96346011299	517.154079239899
1317.44930979135	518.172683392637
1316.91655531696	519.677137223726
1317.40240499531	520.695741376464
1317.88825467366	521.714345529202
1318.37410435201	522.73294968194
1317.84134987762	524.237403513029
1318.32719955597	525.256007665767
1318.81304923432	526.274611818505
1319.29889891267	527.293215971243
1318.76614443829	528.797669802332
1319.25199411664	529.81627395507
1319.73784379499	530.834878107808
1320.22369347334	531.853482260546
1320.70954315169	532.872086413284
1321.19539283004	533.890690566022
1320.66263835565	535.395144397111
1321.148488034	536.413748549849
1321.63433771235	537.432352702587
1322.1201873907	538.450956855325
1322.60603706906	539.469561008063
1322.07328259467	540.974014839152
1322.55913227302	541.99261899189
1323.04498195137	543.011223144628
1323.53083162972	544.029827297366
1324.01668130807	545.048431450104
1323.48392683368	546.552885281193
1323.96977651203	547.571489433931
1324.45562619038	548.590093586669
1324.94147586874	549.608697739407
1325.42732554709	550.627301892145
1324.8945710727	552.131755723234
1325.38042075105	553.150359875972
1324.84766627666	554.654813707061
1325.33351595501	555.673417859799
1325.81936563336	556.692022012537
1326.30521531171	557.710626165275
1325.77246083733	559.215079996364
1326.25831051568	560.233684149102
1326.74416019403	561.25228830184
1326.21140571964	562.756742132928
1326.69725539799	563.775346285667
1326.1645009236	565.279800116755
1326.65035060195	566.298404269493
1327.1362002803	567.317008422231
1326.60344580592	568.82146225332
1327.08929548427	569.840066406058
1327.57514516262	570.858670558796
1327.04239068823	572.363124389885
1327.52824036658	573.381728542623
1328.01409004493	574.400332695361
1328.49993972328	575.418936848099
1328.98578940163	576.437541000837
1328.45303492725	577.941994831926
1328.9388846056	578.960598984664
1329.42473428395	579.979203137402
1328.89197980956	581.483656968491
1329.37782948791	582.502261121229
1329.86367916626	583.520865273967
1329.33092469187	585.025319105056
1329.81677437023	586.043923257794
1330.30262404858	587.062527410532
1330.78847372693	588.08113156327
1330.25571925254	589.585585394359
1330.74156893089	590.604189547097
1331.22741860924	591.622793699835
1331.71326828759	592.641397852573
1332.19911796594	593.660002005311
1331.66636349155	595.1644558364
1332.15221316991	596.183059989138
1331.61945869552	597.687513820227
1332.10530837387	598.706117972965
1332.59115805222	599.724722125703
1333.07700773057	600.743326278441
1333.56285740892	601.761930431179
1334.04870708727	602.780534583917
1334.53455676562	603.799138736655
1334.00180229123	605.303592567744
1334.48765196958	606.322196720482
1334.97350164794	607.34080087322
1335.45935132629	608.359405025958
1334.9265968519	609.863858857046
1335.41244653025	610.882463009785
1335.8982962086	611.901067162523
1336.38414588695	612.919671315261
1335.85139141256	614.424125146349
1336.33724109091	615.442729299087
1335.80448661653	616.947183130176
1336.29033629488	617.965787282914
1335.75758182049	619.470241114003
1336.24343149884	620.488845266741
1336.72928117719	621.507449419479
1336.1965267028	623.011903250568
1336.68237638115	624.030507403306
1337.16822605951	625.049111556044
1336.63547158512	626.553565387133
1337.12132126347	627.572169539871
1337.60717094182	628.590773692609
1338.09302062017	629.609377845347
1338.57887029852	630.627981998085
1338.04611582413	632.132435829174
1337.51336134975	633.636889660262
1337.9992110281	634.655493813
1338.48506070645	635.674097965738
1338.9709103848	636.692702118477
1339.45676006315	637.711306271215
1338.92400558876	639.215760102304
1339.40985526711	640.234364255042
1339.89570494546	641.25296840778
1339.36295047108	642.757422238868
1339.84880014943	643.776026391606
1340.33464982778	644.794630544345
1340.82049950613	645.813234697083
1340.28774503174	647.317688528171
1340.77359471009	648.336292680909
1341.25944438844	649.354896833647
1341.74529406679	650.373500986385
1341.2125395924	651.877954817474
1341.69838927075	652.896558970212
1341.16563479637	654.401012801301
1341.65148447472	655.419616954039
1342.13733415307	656.438221106777
1342.62318383142	657.456825259515
1343.10903350977	658.475429412253
1342.57627903538	659.979883243342
1343.06212871373	660.99848739608
1343.54797839208	662.017091548818
1343.0152239177	663.521545379907
1343.50107359605	664.540149532645
1343.9869232744	665.558753685383
1344.47277295275	666.577357838121
1344.9586226311	667.595961990859
1345.44447230945	668.614566143597
1344.91171783506	670.119019974686
1344.37896336068	671.623473805775
1344.86481303903	672.642077958513
1345.35066271738	673.660682111251
1345.83651239573	674.679286263989
1345.30375792134	676.183740095077
1345.78960759969	677.202344247816
1346.27545727804	678.220948400554
1346.76130695639	679.239552553292
1346.228552482	680.744006384381
1346.71440216035	681.762610537119
1347.20025183871	682.781214689857
1347.68610151706	683.799818842595
1348.17195119541	684.818422995333
1347.63919672102	686.322876826422
1348.12504639937	687.34148097916
1347.59229192498	688.845934810248
1348.07814160333	689.864538962986
1348.56399128168	690.883143115724
1349.04984096003	691.901747268462
1349.53569063839	692.920351421201
1349.002936164	694.424805252289
1349.48878584235	695.443409405027
1349.9746355207	696.462013557765
1350.46048519905	697.480617710503
1350.9463348774	698.499221863241
1351.43218455575	699.51782601598
1351.9180342341	700.536430168718
1351.38527975971	702.040883999807
1351.87112943807	703.059488152545
1352.35697911642	704.078092305283
1352.84282879477	705.096696458021
1352.31007432038	706.601150289109
1352.79592399873	707.619754441847
1353.28177367708	708.638358594585
1353.76762335543	709.656962747324
1353.23486888104	711.161416578412
1353.72071855939	712.18002073115
1354.20656823775	713.198624883888
1354.6924179161	714.217229036626
1354.15966344171	715.721682867715
1354.64551312006	716.740287020453
1355.13136279841	717.758891173191
1355.61721247676	718.777495325929
1355.08445800237	720.281949157018
1355.57030768072	721.300553309756
1356.05615735907	722.319157462494
1355.52340288469	723.823611293583
1356.00925256304	724.842215446321
1356.49510224139	725.860819599059
1356.98095191974	726.879423751797
1357.46680159809	727.898027904535
1357.95265127644	728.916632057273
1357.41989680205	730.421085888362
1357.9057464804	731.4396900411
1358.39159615875	732.458294193838
1357.85884168437	733.962748024927
1358.34469136272	734.981352177665
1358.83054104107	735.999956330403
1359.31639071942	737.018560483141
1359.80224039777	738.037164635879
1359.26948592338	739.541618466968
1359.75533560173	740.560222619706
1360.24118528008	741.578826772444
1360.72703495843	742.597430925182
1361.21288463678	743.61603507792
1360.6801301624	745.120488909009
1361.16597984075	746.139093061747
1361.6518295191	747.157697214485
1362.13767919745	748.176301367223
1362.6235288758	749.194905519961
1362.09077440141	750.69935935105
1362.57662407976	751.717963503788
1363.06247375811	752.736567656526
1363.54832343646	753.755171809264
1363.01556896208	755.259625640353
1363.50141864043	756.278229793091
1363.98726831878	757.296833945829
1364.47311799713	758.315438098567
1363.94036352274	759.819891929656
1364.42621320109	760.838496082394
1364.91206287944	761.857100235132
1365.39791255779	762.87570438787
1365.88376223614	763.894308540608
1365.35100776176	765.398762371697
1365.83685744011	766.417366524435
1366.32270711846	767.435970677173
1366.80855679681	768.454574829911
1366.27580232242	769.959028661
1366.76165200077	770.977632813738
1367.24750167912	771.996236966476
1367.73335135747	773.014841119214
1367.20059688309	774.519294950303
1367.68644656144	775.537899103041
1367.15369208705	777.042352934129
1367.6395417654	778.060957086867
1368.12539144375	779.079561239606
1368.6112411221	780.098165392344
1368.07848664771	781.602619223432
1368.56433632606	782.62122337617
1369.05018600442	783.639827528909
1368.51743153003	785.144281359997
1369.00328120838	786.162885512735
1369.48913088673	787.181489665473
1369.97498056508	788.200093818211
1369.44222609069	789.7045476493
1369.92807576904	790.723151802039
1370.41392544739	791.741755954777
1369.88117097301	793.246209785865
1370.36702065136	794.264813938603
1370.85287032971	795.283418091341
1370.32011585532	796.78787192243
1370.80596553367	797.806476075168
1371.29181521202	798.825080227906
1370.75906073763	800.329534058995
1371.24491041599	801.348138211733
1370.7121559416	802.852592042822
1371.19800561995	803.87119619556
1370.66525114556	805.375650026648
1371.15110082391	806.394254179387
1371.63695050226	807.412858332125
1372.12280018061	808.431462484863
1372.60864985896	809.450066637601
1372.07589538458	810.954520468689
1372.56174506293	811.973124621427
1373.04759474128	812.991728774166
1372.51484026689	814.496182605254
1373.00068994524	815.514786757992
1373.48653962359	816.53339091073
1373.97238930194	817.551995063468
1373.43963482755	819.056448894557
1373.92548450591	820.075053047295
1374.41133418426	821.093657200033
1374.89718386261	822.112261352771
1374.36442938822	823.61671518386
1374.85027906657	824.635319336598
1375.33612874492	825.653923489336
1375.82197842327	826.672527642074
1375.28922394888	828.176981473163
1375.77507362723	829.195585625901
1375.24231915285	830.70003945699
1375.7281688312	831.718643609728
1376.21401850955	832.737247762466
1376.6998681879	833.755851915204
1377.18571786625	834.774456067942
1376.65296339186	836.278909899031
1377.13881307021	837.297514051769
1377.62466274856	838.316118204507
1377.09190827418	839.820572035596
1377.57775795253	840.839176188334
1377.04500347814	842.343630019422
1377.53085315649	843.36223417216
1378.01670283484	844.380838324899
1377.48394836045	845.885292155987
1377.9697980388	846.903896308726
1378.45564771715	847.922500461464
1378.94149739551	848.941104614202
1379.42734707386	849.95970876694
1378.89459259947	851.464162598028
1379.38044227782	852.482766750766
1378.84768780343	853.987220581855
1379.33353748178	855.005824734593
1378.8007830074	856.510278565682
1379.28663268575	857.52888271842
1379.7724823641	858.547486871158
1379.23972788971	860.051940702247
1379.72557756806	861.070544854985
1380.21142724641	862.089149007723
1379.67867277202	863.593602838812
1380.16452245037	864.61220699155
1380.65037212872	865.630811144288
1380.11761765434	867.135264975376
1380.60346733269	868.153869128114
1381.08931701104	869.172473280853
1381.57516668939	870.191077433591
1381.042412215	871.69553126468
1381.52826189335	872.714135417418
1380.99550741896	874.218589248506
1380.46275294458	875.723043079595
1380.94860262293	876.741647232333
1381.43445230128	877.760251385071
1381.92030197963	878.778855537809
1381.38754750524	880.283309368898
1381.87339718359	881.301913521636
1382.35924686194	882.320517674374
1381.82649238756	883.824971505463
1382.31234206591	884.843575658201
1381.77958759152	886.34802948929
1382.26543726987	887.366633642028
1381.73268279548	888.871087473116
1382.21853247383	889.889691625854
1382.70438215218	890.908295778592
1382.1716276778	892.412749609681
1382.65747735615	893.431353762419
1383.1433270345	894.449957915157
1382.61057256011	895.954411746246
1383.09642223846	896.973015898984
1383.58227191681	897.991620051722
1383.04951744242	899.496073882811
1383.53536712078	900.514678035549
1384.02121679913	901.533282188287
1383.48846232474	903.037736019376
1383.97431200309	904.056340172114
1383.4415575287	905.560794003203
1383.92740720705	906.579398155941
1384.4132568854	907.598002308679
1384.89910656375	908.616606461417
1384.36635208937	910.121060292505
1384.85220176772	911.139664445244
1384.31944729333	912.644118276332
1384.80529697168	913.66272242907
1384.27254249729	915.167176260159
1384.75839217564	916.185780412897
1385.24424185399	917.204384565635
1384.71148737961	918.708838396724
1385.19733705796	919.727442549462
1384.66458258357	921.231896380551
1385.15043226192	922.250500533289
1385.63628194027	923.269104686027
1386.12213161862	924.287708838765
1385.58937714423	925.792162669854
1386.07522682259	926.810766822592
1386.56107650094	927.82937097533
1386.02832202655	929.333824806419
1386.5141717049	930.352428959157
1387.00002138325	931.371033111895
1386.46726690886	932.875486942983
1386.95311658721	933.894091095721
1387.43896626556	934.912695248459
1387.92481594391	935.931299401198
1388.41066562227	936.949903553936
1387.87791114788	938.454357385024
1388.36376082623	939.472961537763
1388.84961050458	940.491565690501
1388.31685603019	941.996019521589
1388.80270570854	943.014623674327
1389.28855538689	944.033227827066
1389.77440506524	945.051831979804
1389.24165059086	946.556285810892
1389.72750026921	947.57488996363
1390.21334994756	948.593494116368
1389.68059547317	950.097947947457
1390.16644515152	951.116552100195
1390.65229482987	952.135156252933
1391.13814450822	953.153760405671
1391.62399418657	954.172364558409
1392.10984386492	955.190968711147
1391.57708939054	956.695422542236
1392.06293906889	957.714026694974
1392.54878874724	958.732630847712
1393.03463842559	959.75123500045
1392.5018839512	961.255688831539
1392.98773362955	962.274292984277
1393.4735833079	963.292897137015
1393.95943298625	964.311501289753
1393.42667851187	965.815955120842
1393.91252819022	966.83455927358
1394.39837786857	967.853163426318
1394.88422754692	968.871767579056
1394.35147307253	970.376221410145
1394.83732275088	971.394825562883
1395.32317242923	972.413429715621
1394.79041795484	973.91788354671
1395.27626763319	974.936487699448
1394.74351315881	976.440941530537
1395.22936283716	977.459545683275
1395.71521251551	978.478149836013
1396.20106219386	979.496753988751
1396.68691187221	980.515358141489
1396.15415739782	982.019811972578
1396.64000707617	983.038416125316
1397.12585675452	984.057020278054
1396.59310228014	985.561474109143
1397.07895195849	986.580078261881
1397.56480163684	987.598682414619
1398.05065131519	988.617286567357
1397.5178968408	990.121740398445
1398.00374651915	991.140344551183
1398.4895961975	992.158948703921
1398.97544587585	993.177552856659
1398.44269140147	994.682006687749
1398.92854107982	995.700610840487
1399.41439075817	996.719214993225
1399.90024043652	997.737819145963
1399.36748596213	999.242272977051
1399.85333564048	1000.26087712979
1400.33918531883	1001.27948128253
1399.80643084444	1002.78393511362
1400.29228052279	1003.80253926635
1400.77813020115	1004.82114341909
1401.2639798795	1005.83974757183
1401.74982955785	1006.85835172457
1401.21707508346	1008.36280555566
1401.70292476181	1009.3814097084
1402.18877444016	1010.40001386113
1401.65601996577	1011.90446769222
1402.14186964412	1012.92307184496
1402.62771932247	1013.9416759977
1402.09496484809	1015.44612982879
1402.58081452644	1016.46473398153
1403.06666420479	1017.48333813426
1403.55251388314	1018.501942287
1403.01975940875	1020.00639611809
1403.5056090871	1021.02500027083
1403.99145876545	1022.04360442357
1404.4773084438	1023.0622085763
1404.96315812215	1024.08081272904
1404.43040364777	1025.58526656013
1404.91625332612	1026.60387071287
1405.40210300447	1027.62247486561
1405.88795268282	1028.64107901835
1405.35519820843	1030.14553284943
1405.84104788678	1031.16413700217
1406.32689756513	1032.18274115491
1406.81274724348	1033.20134530765
1407.29859692183	1034.21994946039
1407.78444660018	1035.23855361312
1407.2516921258	1036.74300744421
1407.73754180415	1037.76161159695
1408.2233914825	1038.78021574969
1407.69063700811	1040.28466958078
1408.17648668646	1041.30327373352
1408.66233636481	1042.32187788625
1409.14818604316	1043.34048203899
1409.63403572151	1044.35908619173
1409.10128124713	1045.86354002282
1409.58713092548	1046.88214417556
1410.07298060383	1047.90074832829
1410.55883028218	1048.91935248103
1411.04467996053	1049.93795663377
1411.53052963888	1050.95656078651
1410.99777516449	1052.4610146176
1411.48362484284	1053.47961877034
1411.96947452119	1054.49822292307
1412.45532419954	1055.51682707581
1412.9411738779	1056.53543122855
1412.40841940351	1058.03988505964
1411.87566492912	1059.54433889073
1412.36151460747	1060.56294304347
1412.84736428582	1061.5815471962
1413.33321396417	1062.60015134894
1413.81906364252	1063.61875550168
1414.30491332087	1064.63735965442
1414.79076299922	1065.65596380716
1414.25800852484	1067.16041763824
1414.74385820319	1068.17902179098
1414.2111037288	1069.68347562207
1414.69695340715	1070.70207977481
1415.1828030855	1071.72068392755
1414.65004861111	1073.22513775864
1415.13589828946	1074.24374191137
1414.60314381508	1075.74819574246
1415.08899349343	1076.7667998952
1415.57484317178	1077.78540404794
1416.06069285013	1078.80400820068
1416.54654252848	1079.82261235342
1416.01378805409	1081.3270661845
1416.49963773244	1082.34567033724
1416.98548741079	1083.36427448998
1416.45273293641	1084.86872832107
1416.93858261476	1085.88733247381
1417.42443229311	1086.90593662655
1416.89167781872	1088.41039045763
1417.37752749707	1089.42899461037
1417.86337717542	1090.44759876311
1418.34922685377	1091.46620291585
1418.83507653212	1092.48480706859
1418.30232205774	1093.98926089967
1418.78817173609	1095.00786505241
1418.2554172617	1096.5123188835
1418.74126694005	1097.53092303624
1419.2271166184	1098.54952718898
1418.69436214401	1100.05398102007
1419.18021182236	1101.0725851728
1419.66606150071	1102.09118932554
1420.15191117907	1103.10979347828
1420.63776085742	1104.12839763102
1420.10500638303	1105.63285146211
1420.59085606138	1106.65145561485
1421.07670573973	1107.67005976758
1421.56255541808	1108.68866392032
1421.02980094369	1110.19311775141
1420.49704646931	1111.6975715825
1420.98289614766	1112.71617573524
1421.46874582601	1113.73477988798
1420.93599135162	1115.23923371906
1421.42184102997	1116.2578378718
1421.90769070832	1117.27644202454
1421.37493623393	1118.78089585563
1421.86078591228	1119.79950000837
1422.34663559063	1120.8181041611
1422.83248526899	1121.83670831384
1422.2997307946	1123.34116214493
1422.78558047295	1124.35976629767
1423.2714301513	1125.37837045041
1422.73867567691	1126.8828242815
1423.22452535526	1127.90142843423
1423.71037503361	1128.92003258697
1423.17762055923	1130.42448641806
1423.66347023758	1131.4430905708
1424.14931991593	1132.46169472354
1424.63516959428	1133.48029887628
1424.10241511989	1134.98475270736
1424.58826479824	1136.0033568601
1425.07411447659	1137.02196101284
1425.55996415494	1138.04056516558
1426.04581383329	1139.05916931832
1425.51305935891	1140.56362314941
1425.99890903726	1141.58222730214
1426.48475871561	1142.60083145488
1425.95200424122	1144.10528528597
1426.43785391957	1145.12388943871
1426.92370359792	1146.14249359145
1427.40955327627	1147.16109774418
1427.89540295462	1148.17970189692
1427.36264848024	1149.68415572801
1427.84849815859	1150.70275988075
1428.33434783694	1151.72136403349
1427.80159336255	1153.22581786458
1428.2874430409	1154.24442201731
1428.77329271925	1155.26302617005
1428.24053824486	1156.76748000114
1428.72638792321	1157.78608415388
1429.21223760156	1158.80468830662
1429.69808727991	1159.82329245936
1429.16533280553	1161.32774629044
1428.63257833114	1162.83220012153
1429.11842800949	1163.85080427427
1429.60427768784	1164.86940842701
1430.09012736619	1165.88801257975
1430.57597704454	1166.90661673248
1430.04322257016	1168.41107056357
1430.52907224851	1169.42967471631
1429.99631777412	1170.9341285474
1430.48216745247	1171.95273270014
1430.96801713082	1172.97133685288
1430.43526265643	1174.47579068397
1429.90250818205	1175.98024451505
1430.3883578604	1176.99884866779
1430.87420753875	1178.01745282053
1431.3600572171	1179.03605697327
1430.82730274271	1180.54051080436
1431.31315242106	1181.5591149571
1431.79900209941	1182.57771910983
1432.28485177776	1183.59632326257
1432.77070145611	1184.61492741531
1432.23794698172	1186.1193812464
1432.72379666008	1187.13798539914
1433.20964633843	1188.15658955187
1432.67689186404	1189.66104338296
1433.16274154239	1190.6796475357
1433.64859122074	1191.69825168844
1434.13444089909	1192.71685584118
1434.62029057744	1193.73545999392
1435.10614025579	1194.75406414665
1435.59198993414	1195.77266829939
1436.07783961249	1196.79127245213
1435.54508513811	1198.29572628322
1436.03093481646	1199.31433043596
1436.51678449481	1200.33293458869
1435.98403002042	1201.83738841978
1436.46987969877	1202.85599257252
1436.95572937712	1203.87459672526
1436.42297490273	1205.37905055635
1436.90882458108	1206.39765470909
1437.39467425944	1207.41625886182
1437.88052393779	1208.43486301456
1438.36637361614	1209.4534671673
1438.85222329449	1210.47207132004
1438.3194688201	1211.97652515113
1438.80531849845	1212.99512930387
1439.2911681768	1214.0137334566
1438.75841370241	1215.51818728769
1439.24426338076	1216.53679144043
1439.73011305911	1217.55539559317
1440.21596273747	1218.57399974591
1440.70181241582	1219.59260389864
1440.16905794143	1221.09705772973
1440.65490761978	1222.11566188247
1441.14075729813	1223.13426603521
1441.62660697648	1224.15287018795
1441.09385250209	1225.65732401904
1441.57970218044	1226.67592817177
1442.0655518588	1227.69453232451
1442.55140153715	1228.71313647725
1442.01864706276	1230.21759030834
1442.50449674111	1231.23619446108
1441.97174226672	1232.74064829217
1442.45759194507	1233.7592524449
1441.92483747068	1235.26370627599
1442.41068714904	1236.28231042873
1442.89653682739	1237.30091458147
1442.363782353	1238.80536841256
1442.84963203135	1239.8239725653
1442.31687755696	1241.32842639638
1442.80272723531	1242.34703054912
1443.28857691366	1243.36563470186
1442.75582243928	1244.87008853295
1443.24167211763	1245.88869268569
1443.72752179598	1246.90729683842
1444.21337147433	1247.92590099116
1444.69922115268	1248.9445051439
1445.18507083103	1249.96310929664
1444.65231635664	1251.46756312773
1445.13816603499	1252.48616728047
1445.62401571334	1253.5047714332
1446.10986539169	1254.52337558594
1445.57711091731	1256.02782941703
1446.06296059566	1257.04643356977
1445.53020612127	1258.55088740086
1446.01605579962	1259.5694915536
1446.50190547797	1260.58809570633
1445.96915100358	1262.09254953742
1446.45500068193	1263.11115369016
1446.94085036028	1264.1297578429
1446.4080958859	1265.63421167399
1446.89394556425	1266.65281582673
1447.3797952426	1267.67141997946
1447.86564492095	1268.6900241322
1447.33289044656	1270.19447796329
1447.81874012491	1271.21308211603
1448.30458980326	1272.23168626877
1448.79043948161	1273.2502904215
1449.27628915996	1274.26889457424
1448.74353468558	1275.77334840533
1449.22938436393	1276.79195255807
1449.71523404228	1277.81055671081
1450.20108372063	1278.82916086355
1450.68693339898	1279.84776501628
1451.17278307733	1280.86636916902
1450.64002860294	1282.37082300011
1451.12587828129	1283.38942715285
1450.59312380691	1284.89388098394
1451.07897348526	1285.91248513668
1451.56482316361	1286.93108928941
1451.03206868922	1288.4355431205
1451.51791836757	1289.45414727324
1452.00376804592	1290.47275142598
1452.48961772427	1291.49135557872
1452.97546740262	1292.50995973145
1453.46131708097	1293.52856388419
1452.92856260659	1295.03301771528
1453.41441228494	1296.05162186802
1453.90026196329	1297.07022602076
1453.3675074889	1298.57467985185
1453.85335716725	1299.59328400458
1454.3392068456	1300.61188815732
1453.80645237121	1302.11634198841
1454.29230204956	1303.13494614115
1454.77815172792	1304.15355029389
1455.26400140627	1305.17215444663
1454.73124693188	1306.67660827771
1454.19849245749	1308.1810621088
1454.68434213584	1309.19966626154
1455.17019181419	1310.21827041428
1455.65604149254	1311.23687456702
1456.14189117089	1312.25547871975
1456.62774084924	1313.27408287249
1457.1135905276	1314.29268702523
1457.59944020595	1315.31129117797
1458.0852898843	1316.32989533071
1457.55253540991	1317.8343491618
1458.03838508826	1318.85295331453
1458.52423476661	1319.87155746727
1459.01008444496	1320.89016162001
1459.49593412331	1321.90876577275
1458.96317964892	1323.41321960384
1459.44902932728	1324.43182375657
1459.93487900563	1325.45042790931
1460.42072868398	1326.46903206205
1459.88797420959	1327.97348589314
1460.37382388794	1328.99209004588
1460.85967356629	1330.01069419862
1461.34552324464	1331.02929835135
1461.83137292299	1332.04790250409
1462.31722260134	1333.06650665683
1462.80307227969	1334.08511080957
1463.28892195804	1335.10371496231
1463.77477163639	1336.12231911504
1464.26062131475	1337.14092326778
1464.7464709931	1338.15952742052
1465.23232067145	1339.17813157326
1465.7181703498	1340.196735726
1466.20402002815	1341.21533987873
1465.67126555376	1342.71979370982
1466.15711523211	1343.73839786256
1466.64296491046	1344.7570020153
1467.12881458881	1345.77560616804
1467.61466426716	1346.79421032078
1468.10051394551	1347.81281447351
1467.56775947113	1349.3172683046
1468.05360914948	1350.33587245734
1468.53945882783	1351.35447661008
1469.02530850618	1352.37308076282
1469.51115818453	1353.39168491555
1469.99700786288	1354.41028906829
1469.46425338849	1355.91474289938
1469.95010306684	1356.93334705212
1470.43595274519	1357.95195120486
1470.92180242354	1358.9705553576
1472.42625625463	1359.50330983198
1472.91210593298	1360.52191398472
1473.39795561133	1361.54051813746
1473.88380528968	1362.5591222902
1474.36965496804	1363.57772644294
1474.85550464639	1364.59633059567
1475.34135432474	1365.61493474841
1475.82720400309	1366.63353890115
1476.31305368144	1367.65214305389
1476.79890335979	1368.67074720663
1477.28475303814	1369.68935135936
1477.77060271649	1370.7079555121
1478.25645239484	1371.72655966484
1478.74230207319	1372.74516381758
1479.22815175154	1373.76376797032
1479.71400142989	1374.78237212305
1480.19985110824	1375.80097627579
1480.68570078659	1376.81958042853
1481.17155046494	1377.83818458127
1482.67600429603	1378.37093905566
1483.16185397438	1379.38954320839
1483.64770365274	1380.40814736113
1484.13355333109	1381.42675151387
1484.61940300944	1382.44535566661
1485.10525268779	1383.46395981935
1485.59110236614	1384.48256397208
1486.07695204449	1385.50116812482
1486.56280172284	1386.51977227756
1487.04865140119	1387.5383764303
1487.53450107954	1388.55698058304
1488.02035075789	1389.57558473577
1489.52480458898	1390.10833921016
1490.01065426733	1391.1269433629
1490.49650394568	1392.14554751564
1490.98235362403	1393.16415166838
1491.46820330238	1394.18275582111
1491.95405298073	1395.20135997385
1493.45850681182	1395.73411444824
1493.94435649017	1396.75271860098
1494.43020616852	1397.77132275372
1495.93465999961	1398.3040772281
1496.42050967796	1399.32268138084
1497.92496350905	1399.85543585523
1498.4108131874	1400.87404000797
1498.89666286575	1401.8926441607
1500.40111669684	1402.42539863509
1501.90557052793	1402.95815310948
