# Supplementary material for: Mechanics of Drosophila wing deployment
Source: Nat Commun. 2024 Dec 11;15:10577. doi: 10.1038/s41467-024-54527-0 (PMC11634967; doi:10.1038/s41467-024-54527-0)
Supplement: Supplementary file 18 — Source data [file 41467_2024_54527_MOESM18_ESM.zip › source_data/fig2a/fig2a_deployed_brightField/fig2a_veinCoord_brightFielf_deployed_v10_14.txt]

x_um	y_um
992.735807688015	715.564866833204
993.221657366366	716.583470985942
992.688902891979	718.087924817031
994.193356723067	718.620679291419
994.679206401418	719.639283444157
995.165056079769	720.657887596895
995.650905758119	721.676491749633
996.13675543647	722.695095902371
995.604000962083	724.19954973346
996.089850640433	725.218153886198
996.575700318784	726.236758038936
997.061549997135	727.255362191674
996.528795522747	728.759816022762
997.014645201098	729.778420175501
997.500494879449	730.797024328239
997.986344557799	731.815628480977
998.47219423615	732.834232633715
997.939439761763	734.338686464803
998.425289440113	735.357290617542
997.892534965726	736.86174444863
998.378384644076	737.880348601368
998.864234322427	738.898952754106
999.350084000778	739.917556906845
998.81732952639	741.422010737933
999.303179204741	742.440614890671
999.789028883092	743.459219043409
1000.27487856144	744.477823196147
999.742124087055	745.982277027236
1000.22797376541	747.000881179974
1000.71382344376	748.019485332712
1001.19967312211	749.03808948545
1001.68552280046	750.056693638188
1002.17137247881	751.075297790927
1002.65722215716	752.093901943665
1003.14307183551	753.112506096403
1003.62892151386	754.131110249141
1004.11477119221	755.149714401879
1004.60062087056	756.168318554617
1005.08647054891	757.186922707355
1004.55371607452	758.691376538444
1004.02096160014	760.195830369532
1004.50681127849	761.21443452227
1003.9740568041	762.718888353359
1003.44130232971	764.223342184448
1003.92715200806	765.241946337186
1003.39439753368	766.746400168275
1003.88024721203	767.765004321013
1003.34749273764	769.269458152102
1003.83334241599	770.28806230484
1004.31919209434	771.306666457578
1004.80504177269	772.325270610316
1004.2722872983	773.829724441404
1004.75813697666	774.848328594143
1004.22538250227	776.352782425231
1004.71123218062	777.371386577969
1005.19708185897	778.389990730707
1004.66432738458	779.894444561796
1005.15017706293	780.913048714534
1004.61742258854	782.417502545623
1005.1032722669	783.436106698361
1004.57051779251	784.94056052945
1005.05636747086	785.959164682188
1004.52361299647	787.463618513277
1005.00946267482	788.482222666015
1005.49531235317	789.500826818753
1004.96255787879	791.005280649841
1004.4298034044	792.50973448093
1004.91565308275	793.528338633668
1005.4015027611	794.546942786406
1005.88735243945	795.565546939144
1006.3732021178	796.584151091882
1005.84044764341	798.088604922971
1006.32629732176	799.107209075709
1005.79354284738	800.611662906798
1006.27939252573	801.630267059536
1006.76524220408	802.648871212274
1006.23248772969	804.153325043363
1005.6997332553	805.657778874452
1006.18558293365	806.67638302719
1006.671432612	807.694987179928
1007.15728229036	808.713591332666
1006.62452781597	810.218045163754
1006.09177334158	811.722498994843
1006.57762301993	812.741103147581
1006.04486854554	814.24555697867
1006.53071822389	815.264161131408
1005.99796374951	816.768614962497
1006.48381342786	817.787219115235
1006.96966310621	818.805823267973
1006.43690863182	820.310277099062
1005.90415415743	821.81473093015
1006.39000383578	822.833335082888
1006.87585351413	823.851939235626
1007.36170319249	824.870543388365
1007.84755287084	825.889147541103
1008.33340254919	826.907751693841
1007.8006480748	828.412205524929
1008.28649775315	829.430809677667
1008.7723474315	830.449413830405
1008.23959295711	831.953867661494
1008.72544263546	832.972471814232
1009.21129231381	833.99107596697
1008.67853783943	835.495529798059
1009.16438751778	836.514133950797
1008.63163304339	838.018587781886
1009.11748272174	839.037191934624
1009.60333240009	840.055796087362
1009.0705779257	841.560249918451
1009.55642760405	842.578854071189
1010.04227728241	843.597458223927
1009.50952280802	845.101912055016
1009.99537248637	846.120516207754
1009.46261801198	847.624970038842
1009.94846769033	848.64357419158
1009.41571321594	850.148028022669
1009.9015628943	851.166632175407
1010.38741257265	852.185236328145
1010.873262251	853.203840480884
1010.34050777661	854.708294311972
1010.82635745496	855.72689846471
1010.29360298057	857.231352295799
1010.77945265892	858.249956448537
1011.26530233727	859.268560601275
1011.75115201562	860.287164754013
1011.21839754124	861.791618585102
1010.68564306685	863.296072416191
1010.15288859246	864.800526247279
1009.62013411808	866.304980078368
1009.08737964369	867.809433909457
1009.57322932204	868.828038062195
1009.04047484765	870.332491893284
1009.526324526	871.351096046022
1010.01217420435	872.36970019876
1010.4980238827	873.388304351498
1010.98387356105	874.406908504236
1011.4697232394	875.425512656974
1010.93696876502	876.929966488063
1010.40421429063	878.434420319151
1010.89006396898	879.453024471889
1011.37591364733	880.471628624628
1010.84315917294	881.976082455716
1011.32900885129	882.994686608454
1010.79625437691	884.499140439543
1011.28210405526	885.517744592281
1011.76795373361	886.536348745019
1012.25380341196	887.554952897757
1012.73965309031	888.573557050495
1013.22550276866	889.592161203233
1012.69274829427	891.096615034322
1013.17859797262	892.11521918706
1012.64584349824	893.619673018149
1013.13169317659	894.638277170887
1013.61754285494	895.656881323625
1014.10339253329	896.675485476363
1013.5706380589	898.179939307452
1014.05648773725	899.19854346019
1013.52373326286	900.702997291279
1012.99097878848	902.207451122367
1012.45822431409	903.711904953456
1012.94407399244	904.730509106194
1013.42992367079	905.749113258932
1013.91577334914	906.76771741167
1013.38301887475	908.272171242759
1013.8688685531	909.290775395497
1013.33611407872	910.795229226586
1013.82196375707	911.813833379324
1013.28920928268	913.318287210413
1012.75645480829	914.822741041501
1013.24230448664	915.84134519424
1013.72815416499	916.859949346978
1013.19539969061	918.364403178066
1012.66264521622	919.868857009155
1013.14849489457	920.887461161893
1013.63434457292	921.906065314631
1014.12019425127	922.924669467369
1013.58743977688	924.429123298458
1014.07328945523	925.447727451196
1013.54053498085	926.952181282285
1014.0263846592	927.970785435023
1013.49363018481	929.475239266112
1013.97947986316	930.49384341885
1013.44672538877	931.998297249938
1012.91397091439	933.502751081027
1013.39982059274	934.521355233765
1012.86706611835	936.025809064854
1013.3529157967	937.044413217592
1013.83876547505	938.06301737033
1014.3246151534	939.081621523068
1014.81046483175	940.100225675806
1014.27771035736	941.604679506895
1013.74495588298	943.109133337984
1014.23080556133	944.127737490722
1013.69805108694	945.63219132181
1013.16529661255	947.136645152899
1012.63254213817	948.641098983988
1012.09978766378	950.145552815077
1012.58563734213	951.164156967815
1013.07148702048	952.182761120553
1012.53873254609	953.687214951642
1012.0059780717	955.19166878273
1012.49182775006	956.210272935468
1012.97767742841	957.228877088206
1013.46352710676	958.247481240944
1012.93077263237	959.751935072033
1012.39801815798	961.256388903122
1012.88386783633	962.27499305586
1013.36971751468	963.293597208598
1012.8369630403	964.798051039687
1012.30420856591	966.302504870775
1012.79005824426	967.321109023513
1012.25730376987	968.825562854602
1011.72454929548	970.330016685691
1012.21039897384	971.348620838429
1012.69624865219	972.367224991167
1012.1634941778	973.871678822256
1011.63073970341	975.376132653345
1012.11658938176	976.394736806083
1011.58383490737	977.899190637171
1012.06968458572	978.917794789909
1012.55553426408	979.936398942647
1012.02277978969	981.440852773736
1012.50862946804	982.459456926474
1011.97587499365	983.963910757563
1012.461724672	984.982514910301
1011.92897019761	986.48696874139
1012.41481987597	987.505572894128
1011.88206540158	989.010026725217
1012.36791507993	990.028630877955
1011.83516060554	991.533084709043
1012.32101028389	992.551688861781
1011.7882558095	994.05614269287
1012.27410548786	995.074746845608
1011.74135101347	996.579200676697
1012.22720069182	997.597804829435
1012.71305037017	998.616408982173
1012.18029589578	1000.12086281326
1012.66614557413	1001.139466966
1012.13339109974	1002.64392079709
1012.6192407781	1003.66252494983
1013.10509045645	1004.68112910256
1012.57233598206	1006.18558293365
1013.05818566041	1007.20418708639
1013.54403533876	1008.22279123913
1013.01128086437	1009.72724507022
1013.49713054272	1010.74584922296
1012.96437606834	1012.25030305405
1012.43162159395	1013.75475688513
1012.9174712723	1014.77336103787
1013.40332095065	1015.79196519061
1013.889170629	1016.81056934335
1013.35641615461	1018.31502317444
1012.82366168023	1019.81947700553
1013.30951135858	1020.83808115826
1013.79536103693	1021.856685311
1014.28121071528	1022.87528946374
1013.74845624089	1024.37974329483
1013.2157017665	1025.88419712592
1012.68294729212	1027.38865095701
1012.15019281773	1028.89310478809
1012.63604249608	1029.91170894083
1013.12189217443	1030.93031309357
1013.60774185278	1031.94891724631
1013.07498737839	1033.4533710774
1013.56083705674	1034.47197523014
1013.02808258236	1035.97642906122
1013.51393226071	1036.99503321396
1012.98117778632	1038.49948704505
1012.44842331193	1040.00394087614
1011.91566883754	1041.50839470723
1012.4015185159	1042.52699885997
1011.86876404151	1044.03145269106
1012.35461371986	1045.05005684379
1011.82185924547	1046.55451067488
1012.30770892382	1047.57311482762
1011.77495444943	1049.07756865871
1012.26080412778	1050.09617281145
1011.7280496534	1051.60062664254
1012.21389933175	1052.61923079527
1011.68114485736	1054.12368462636
1012.16699453571	1055.1422887791
1012.65284421406	1056.16089293184
1012.12008973967	1057.66534676293
1011.58733526529	1059.16980059402
1012.07318494364	1060.18840474675
1012.55903462199	1061.20700889949
1012.0262801476	1062.71146273058
1012.51212982595	1063.73006688332
1011.97937535156	1065.23452071441
1012.46522502992	1066.25312486715
1012.95107470827	1067.27172901988
1012.41832023388	1068.77618285097
1012.90416991223	1069.79478700371
1012.37141543784	1071.2992408348
1012.85726511619	1072.31784498754
1012.3245106418	1073.82229881863
1012.81036032016	1074.84090297136
1012.27760584577	1076.34535680245
1012.76345552412	1077.36396095519
1012.23070104973	1078.86841478628
1011.69794657534	1080.37286861737
1012.18379625369	1081.39147277011
1011.65104177931	1082.8959266012
1011.11828730492	1084.40038043228
1011.60413698327	1085.41898458502
1012.08998666162	1086.43758873776
1012.57583633997	1087.4561928905
1012.04308186558	1088.96064672159
1011.5103273912	1090.46510055268
1011.99617706955	1091.48370470541
1012.4820267479	1092.50230885815
1011.94927227351	1094.00676268924
1012.43512195186	1095.02536684198
1011.90236747747	1096.52982067307
1012.38821715583	1097.54842482581
1012.87406683418	1098.56702897854
1012.34131235979	1100.07148280963
1011.8085578854	1101.57593664072
1012.29440756375	1102.59454079346
1012.7802572421	1103.6131449462
1013.26610692045	1104.63174909894
1012.73335244607	1106.13620293002
1012.20059797168	1107.64065676111
1011.66784349729	1109.1451105922
1012.15369317564	1110.16371474494
1011.62093870125	1111.66816857603
1011.08818422687	1113.17262240712
1010.55542975248	1114.67707623821
1011.04127943083	1115.69568039094
1011.52712910918	1116.71428454368
1010.99437463479	1118.21873837477
1010.46162016041	1119.72319220586
1010.94746983876	1120.7417963586
1010.41471536437	1122.24625018969
1009.88196088998	1123.75070402077
1010.36781056833	1124.76930817351
1010.85366024668	1125.78791232625
1010.3209057723	1127.29236615734
1010.80675545065	1128.31097031008
1010.27400097626	1129.81542414117
1010.75985065461	1130.8340282939
1010.22709618022	1132.33848212499
1009.69434170583	1133.84293595608
1010.18019138419	1134.86154010882
1010.66604106254	1135.88014426156
1010.13328658815	1137.38459809265
1010.6191362665	1138.40320224539
1010.08638179211	1139.90765607647
1009.55362731772	1141.41210990756
1009.02087284334	1142.91656373865
1009.50672252169	1143.93516789139
1009.99257220004	1144.95377204413
1009.45981772565	1146.45822587522
1009.945667404	1147.47683002795
1009.41291292961	1148.98128385904
1008.88015845523	1150.48573769013
1008.34740398084	1151.99019152122
1008.83325365919	1153.00879567396
1009.31910333754	1154.0273998267
1009.80495301589	1155.04600397943
1009.2721985415	1156.55045781052
1008.73944406712	1158.05491164161
1009.22529374547	1159.07351579435
1008.69253927108	1160.57796962544
1009.17838894943	1161.59657377818
1008.64563447504	1163.10102760927
1009.13148415339	1164.119631762
1008.59872967901	1165.62408559309
1009.08457935736	1166.64268974583
1008.55182488297	1168.14714357692
1009.03767456132	1169.16574772966
1008.50492008693	1170.67020156075
1007.97216561255	1172.17465539183
1008.4580152909	1173.19325954457
1008.94386496925	1174.21186369731
1008.41111049486	1175.7163175284
1008.89696017321	1176.73492168114
1008.36420569882	1178.23937551223
1008.85005537717	1179.25797966496
1008.31730090279	1180.76243349605
1008.80315058114	1181.78103764879
1008.27039610675	1183.28549147988
1007.73764163236	1184.78994531097
1008.22349131071	1185.80854946371
1007.69073683633	1187.3130032948
1007.15798236194	1188.81745712588
1007.64383204029	1189.83606127862
1007.1110775659	1191.34051510971
1007.59692724425	1192.35911926245
1007.06417276986	1193.86357309354
1007.55002244821	1194.88217724628
1007.01726797383	1196.38663107736
1007.50311765218	1197.4052352301
1007.98896733053	1198.42383938284
1007.45621285614	1199.92829321393
1006.92345838175	1201.43274704502
1007.4093080601	1202.45135119776
1007.89515773846	1203.46995535049
1007.36240326407	1204.97440918158
1006.82964878968	1206.47886301267
1007.31549846803	1207.49746716541
1006.78274399364	1209.0019209965
1006.24998951926	1210.50637482759
1006.73583919761	1211.52497898033
1007.22168887596	1212.54358313306
1006.68893440157	1214.04803696415
1007.17478407992	1215.06664111689
1006.64202960553	1216.57109494798
1006.10927513115	1218.07554877907
1005.57652065676	1219.58000261016
1006.06237033511	1220.59860676289
1005.52961586072	1222.10306059398
1004.99686138633	1223.60751442507
1005.48271106469	1224.62611857781
1005.96856074304	1225.64472273055
1005.43580626865	1227.14917656164
1004.90305179426	1228.65363039273
1005.38890147261	1229.67223454546
1004.85614699822	1231.17668837655
1005.34199667658	1232.19529252929
1004.80924220219	1233.69974636038
1004.2764877278	1235.20420019147
1003.74373325341	1236.70865402256
1004.22958293176	1237.72725817529
1003.69682845738	1239.23171200638
1004.18267813573	1240.25031615912
1003.64992366134	1241.75476999021
1004.13577333969	1242.77337414295
1003.6030188653	1244.27782797404
1003.07026439092	1245.78228180513
1002.53750991653	1247.28673563621
1003.02335959488	1248.30533978895
1002.49060512049	1249.80979362004
1002.97645479884	1250.82839777278
1002.44370032445	1252.33285160387
1002.92955000281	1253.35145575661
1003.41539968116	1254.37005990934
1002.88264520677	1255.87451374043
1003.36849488512	1256.89311789317
1002.83574041073	1258.39757172426
1003.32159008908	1259.416175877
1002.7888356147	1260.92062970809
1002.25608114031	1262.42508353918
1002.74193081866	1263.44368769191
1002.20917634427	1264.948141523
1001.67642186988	1266.45259535409
1002.16227154823	1267.47119950683
1001.62951707385	1268.97565333792
1001.09676259946	1270.48010716901
1000.56400812507	1271.9845610001
1001.04985780342	1273.00316515283
1001.53570748177	1274.02176930557
1001.00295300739	1275.52622313666
1001.48880268574	1276.5448272894
1000.95604821135	1278.04928112049
1001.4418978897	1279.06788527322
1001.92774756805	1280.08648942596
1001.39499309366	1281.59094325705
1001.88084277201	1282.60954740979
1001.34808829763	1284.11400124088
1000.81533382324	1285.61845507197
1001.30118350159	1286.63705922471
1000.7684290272	1288.14151305579
1001.25427870555	1289.16011720853
1001.7401283839	1290.17872136127
1001.20737390952	1291.68317519236
1000.67461943513	1293.18762902345
1001.16046911348	1294.20623317619
1000.62771463909	1295.71068700727
1000.0949601647	1297.21514083836
1000.58080984306	1298.2337449911
1000.04805536867	1299.73819882219
999.51530089428	1301.24265265328
998.982546419893	1302.74710648437
998.449791945506	1304.25156031546
998.935641623856	1305.27016446819
999.421491302207	1306.28876862093
998.888736827819	1307.79322245202
998.355982353432	1309.29767628311
998.841832031783	1310.31628043585
999.327681710134	1311.33488458859
998.794927235746	1312.83933841967
999.280776914097	1313.85794257241
998.748022439709	1315.3623964035
998.215267965322	1316.86685023459
997.682513490935	1318.37130406568
997.149759016547	1319.87575789677
996.61700454216	1321.38021172786
997.10285422051	1322.39881588059
997.588703898861	1323.41742003333
997.055949424474	1324.92187386442
996.523194950086	1326.42632769551
995.990440475699	1327.9307815266
995.457686001311	1329.43523535769
995.943535679662	1330.45383951043
995.410781205275	1331.95829334151
995.896630883625	1332.97689749425
995.363876409238	1334.48135132534
995.849726087589	1335.49995547808
995.316971613201	1337.00440930917
994.784217138814	1338.50886314026
995.270066817164	1339.52746729299
994.737312342777	1341.03192112408
994.20455786839	1342.53637495517
994.69040754674	1343.55497910791
995.176257225091	1344.57358326065
994.643502750704	1346.07803709174
994.110748276316	1347.58249092283
993.577993801929	1349.08694475391
993.045239327541	1350.591398585
993.531089005892	1351.61000273774
992.998334531505	1353.11445656883
992.465580057117	1354.61891039992
992.951429735468	1355.63751455266
992.41867526108	1357.14196838375
991.885920786693	1358.64642221483
992.371770465044	1359.66502636757
992.857620143394	1360.68363052031
993.343469821745	1361.70223467305
992.810715347358	1363.20668850414
992.27796087297	1364.71114233523
991.745206398583	1366.21559616631
991.212451924196	1367.7200499974
991.698301602546	1368.73865415014
992.184151280897	1369.75725830288
991.65139680651	1371.26171213397
991.118642332122	1372.76616596506
991.604492010473	1373.7847701178
991.071737536085	1375.28922394888
990.538983061698	1376.79367777997
991.024832740049	1377.81228193271
991.510682418399	1378.83088608545
990.977927944012	1380.33533991654
990.445173469624	1381.83979374763
990.931023147975	1382.85839790036
990.398268673588	1384.36285173145
990.884118351938	1385.38145588419
990.351363877551	1386.88590971528
990.837213555902	1387.90451386802
990.304459081514	1389.40896769911
989.771704607127	1390.9134215302
990.257554285477	1391.93202568293
989.72479981109	1393.43647951402
989.192045336703	1394.94093334511
989.677895015053	1395.95953749785
989.145140540666	1397.46399132894
989.630990219017	1398.48259548168
989.098235744629	1399.98704931276
988.565481270242	1401.49150314385
988.032726795855	1402.99595697494
988.518576474205	1404.01456112768
987.985821999818	1405.51901495877
987.45306752543	1407.02346878986
986.920313051043	1408.52792262095
986.387558576655	1410.03237645203
986.873408255006	1411.05098060477
987.359257933357	1412.06958475751
986.826503458969	1413.5740385886
986.293748984582	1415.07849241969
985.760994510195	1416.58294625078
986.246844188545	1417.60155040351
985.714089714158	1419.1060042346
986.199939392509	1420.12460838734
985.667184918121	1421.62906221843
986.153034596472	1422.64766637117
985.620280122084	1424.15212020226
984.601675969346	1424.63796988061
984.068921494959	1426.1424237117
984.55477117331	1427.16102786443
984.022016698922	1428.66548169552
983.489262224535	1430.16993552661
983.975111902886	1431.18853967935
983.442357428498	1432.69299351044
982.909602954111	1434.19744734153
983.395452632461	1435.21605149427
982.862698158074	1436.72050532535
982.329943683687	1438.22495915644
981.797189209299	1439.72941298753
981.264434734912	1441.23386681862
981.750284413262	1442.25247097136
981.217529938875	1443.75692480245
980.684775464488	1445.26137863354
981.170625142838	1446.27998278627
981.656474821189	1447.29858693901
981.123720346802	1448.8030407701
981.609570025152	1449.82164492284
981.076815550765	1451.32609875393
980.544061076377	1452.83055258502
981.029910754728	1453.84915673775
980.497156280341	1455.35361056884
979.964401805953	1456.85806439993
980.450251484304	1457.87666855267
979.917497009916	1459.38112238376
979.384742535529	1460.88557621485
978.851988061142	1462.39003004594
979.337837739492	1463.40863419867
978.805083265105	1464.91308802976
979.290932943456	1465.9316921825
978.758178469068	1467.43614601359
979.244028147419	1468.45475016633
978.711273673032	1469.95920399742
979.197123351382	1470.97780815015
978.664368876995	1472.48226198124
978.131614402607	1473.98671581233
977.59885992822	1475.49116964342
978.084709606571	1476.50977379616
977.551955132183	1478.01422762725
977.019200657796	1479.51868145834
977.505050336146	1480.53728561107
976.972295861759	1482.04173944216
977.45814554011	1483.0603435949
976.925391065722	1484.56479742599
976.392636591335	1486.06925125708
976.878486269686	1487.08785540982
976.345731795298	1488.59230924091
976.831581473649	1489.61091339364
976.298826999262	1491.11536722473
975.766072524874	1492.61982105582
975.233318050487	1494.12427488691
975.719167728837	1495.14287903965
975.18641325445	1496.64733287074
975.672262932801	1497.66593702348
975.139508458413	1499.17039085456
974.606753984026	1500.67484468565
975.092603662377	1501.69344883839
975.578453340727	1502.71205299113
975.04569886634	1504.21650682222
974.512944391952	1505.72096065331
973.980189917565	1507.22541448439
973.447435443178	1508.72986831548
972.91468096879	1510.23432214657
972.381926494403	1511.73877597766
972.867776172753	1512.7573801304
972.335021698366	1514.26183396149
971.802267223979	1515.76628779258
972.288116902329	1516.78489194531
971.755362427942	1518.2893457764
971.222607953554	1519.79379960749
970.689853479167	1521.29825343858
970.15709900478	1522.80270726967
969.624344530392	1524.30716110076
969.091590056005	1525.81161493185
968.558835581618	1527.31606876294
968.02608110723	1528.82052259402
967.493326632843	1530.32497642511
966.960572158455	1531.8294302562
967.446421836806	1532.84803440894
966.913667362419	1534.35248824003
966.380912888031	1535.85694207112
965.362308735293	1536.34279174947
964.829554260906	1537.84724558056
965.315403939256	1538.8658497333
964.782649464869	1540.37030356438
964.249894990481	1541.87475739547
964.735744668832	1542.89336154821
964.202990194445	1544.3978153793
963.670235720057	1545.90226921039
963.13748124567	1547.40672304148
962.604726771283	1548.91117687257
963.090576449633	1549.9297810253
963.576426127984	1550.94838517804
963.043671653597	1552.45283900913
962.510917179209	1553.95729284022
962.99676685756	1554.97589699296
963.48261653591	1555.9945011457
962.949862061523	1557.49895497678
962.417107587136	1559.00340880787
962.902957265486	1560.02201296061
962.370202791099	1561.5264667917
961.837448316712	1563.03092062279
962.323297995062	1564.04952477553
961.790543520675	1565.55397860662
961.257789046287	1567.0584324377
960.7250345719	1568.56288626879
960.192280097513	1570.06734009988
960.678129775863	1571.08594425262
960.145375301476	1572.59039808371
959.612620827089	1574.0948519148
960.098470505439	1575.11345606753
959.565716031052	1576.61790989862
959.032961556664	1578.12236372971
959.518811235015	1579.14096788245
958.986056760628	1580.64542171354
958.45330228624	1582.14987554463
958.939151964591	1583.16847969737
958.406397490203	1584.67293352845
957.873643015816	1586.17738735954
958.359492694167	1587.19599151228
957.826738219779	1588.70044534337
957.293983745392	1590.20489917446
957.779833423743	1591.2235033272
957.247078949355	1592.72795715829
956.714324474968	1594.23241098937
957.200174153318	1595.25101514211
956.667419678931	1596.7554689732
956.134665204544	1598.25992280429
955.601910730156	1599.76437663538
955.069156255769	1601.26883046647
954.536401781381	1602.77328429756
954.003647306994	1604.27773812864
954.489496985345	1605.29634228138
953.956742510957	1606.80079611247
953.42398803657	1608.30524994356
953.909837714921	1609.3238540963
953.377083240533	1610.82830792739
952.844328766146	1612.33276175848
953.330178444496	1613.35136591121
952.797423970109	1614.8558197423
952.264669495722	1616.36027357339
951.731915021334	1617.86472740448
951.199160546947	1619.36918123557
950.666406072559	1620.87363506666
950.133651598172	1622.37808889775
949.600897123785	1623.88254272884
949.068142649397	1625.38699655992
949.553992327748	1626.40560071266
949.021237853361	1627.91005454375
948.488483378973	1629.41450837484
948.974333057324	1630.43311252758
948.441578582936	1631.93756635867
947.908824108549	1633.44202018975
947.376069634162	1634.94647402084
946.843315159774	1636.45092785193
946.310560685387	1637.95538168302
945.777806210999	1639.45983551411
945.245051736612	1640.9642893452
944.712297262225	1642.46874317629
945.198146940575	1643.48734732903
944.665392466188	1644.99180116011
944.1326379918	1646.4962549912
943.599883517413	1648.00070882229
943.067129043026	1649.50516265338
942.534374568638	1651.00961648447
943.020224246989	1652.02822063721
942.487469772601	1653.5326744683
941.954715298214	1655.03712829938
941.421960823827	1656.54158213047
941.907810502177	1657.56018628321
941.37505602779	1659.0646401143
940.842301553403	1660.56909394539
941.328151231753	1661.58769809813
940.795396757366	1663.09215192922
940.262642282978	1664.5966057603
939.729887808591	1666.10105959139
939.197133334204	1667.60551342248
939.682983012554	1668.62411757522
939.150228538167	1670.12857140631
938.617474063779	1671.6330252374
939.10332374213	1672.65162939014
939.589173420481	1673.67023354287
939.056418946093	1675.17468737396
938.523664471706	1676.67914120505
939.009514150057	1677.69774535779
939.495363828407	1678.71634951053
938.96260935402	1680.22080334162
939.448459032371	1681.23940749435
938.915704557983	1682.74386132544
939.401554236334	1683.76246547818
939.887403914684	1684.78106963092
939.354649440297	1686.28552346201
939.840499118648	1687.30412761475
940.326348796998	1688.32273176748
939.793594322611	1689.82718559857
940.279444000962	1690.84578975131
939.746689526574	1692.3502435824
940.232539204925	1693.36884773514
939.699784730538	1694.87330156623
940.185634408888	1695.89190571896
939.652879934501	1697.39635955005
940.138729612851	1698.41496370279
939.605975138464	1699.91941753388
940.091824816815	1700.93802168662
939.559070342427	1702.44247551771
940.044920020778	1703.46107967044
939.512165546391	1704.96553350153
938.979411072003	1706.46998733262
938.446656597616	1707.97444116371
938.932506275966	1708.99304531645
938.399751801579	1710.49749914754
937.866997327192	1712.00195297863
938.352847005542	1713.02055713136
937.820092531155	1714.52501096245
