# Supplementary material for: Mechanics of Drosophila wing deployment
Source: Nat Commun. 2024 Dec 11;15:10577. doi: 10.1038/s41467-024-54527-0 (PMC11634967; doi:10.1038/s41467-024-54527-0)
Supplement: Supplementary file 18 — Source data [file 41467_2024_54527_MOESM18_ESM.zip › source_data/fig2a/fig2a_deployed_brightField/fig2a_veinCoord_brightFielf_deployed_v12_13.txt]

x_um	y_um
1502.9710794767	1399.9492454473
1502.43832500232	1401.45369927839
1502.92417468067	1402.47230343113
1503.41002435902	1403.49090758387
1502.87726988463	1404.99536141496
1502.34451541024	1406.49981524604
1502.83036508859	1407.51841939878
1502.29761061421	1409.02287322987
1501.76485613982	1410.52732706096
1501.23210166543	1412.03178089205
1500.69934719105	1413.53623472314
1501.1851968694	1414.55483887588
1500.65244239501	1416.05929270696
1500.11968792062	1417.56374653805
1499.58693344623	1419.06820036914
1499.05417897185	1420.57265420023
1499.5400286502	1421.59125835297
1500.02587832855	1422.60986250571
1499.49312385416	1424.11431633679
1498.47451970142	1424.60016601515
1497.94176522703	1426.10461984623
1498.42761490539	1427.12322399897
1497.894860431	1428.62767783006
1497.36210595661	1430.13213166115
1496.82935148222	1431.63658549224
1496.29659700784	1433.14103932333
1495.76384253345	1434.64549315442
1495.23108805906	1436.1499469855
1494.69833358467	1437.65440081659
1494.16557911029	1439.15885464768
1493.6328246359	1440.66330847877
1494.11867431425	1441.68191263151
1493.58591983986	1443.1863664626
1493.05316536547	1444.69082029369
1493.53901504383	1445.70942444642
1493.00626056944	1447.21387827751
1492.47350609505	1448.7183321086
1491.94075162066	1450.22278593969
1491.40799714628	1451.72723977078
1490.87524267189	1453.23169360187
1490.3424881975	1454.73614743296
1489.80973372311	1456.24060126405
1489.27697924873	1457.74505509513
1488.74422477434	1459.24950892622
1488.21147029995	1460.75396275731
1487.67871582556	1462.2584165884
1487.14596135118	1463.76287041949
1486.61320687679	1465.26732425058
1486.0804524024	1466.77177808167
1485.54769792801	1468.27623191276
1484.52909377528	1468.76208159111
1483.99633930089	1470.26653542219
1483.4635848265	1471.77098925328
1483.94943450485	1472.78959340602
1483.41668003046	1474.29404723711
1482.39807587773	1474.77989691546
1481.86532140334	1476.28435074655
1481.33256692895	1477.78880457764
1481.8184166073	1478.80740873038
1481.28566213291	1480.31186256147
1480.26705798018	1480.79771223982
1479.73430350579	1482.3021660709
1479.2015490314	1483.80661990199
1478.66879455701	1485.31107373308
1478.13604008263	1486.81552756417
1477.60328560824	1488.31998139526
1477.07053113385	1489.82443522635
1476.53777665947	1491.32888905744
1475.51917250673	1491.81473873579
1474.98641803234	1493.31919256688
1474.45366355795	1494.82364639797
1473.92090908356	1496.32810022905
1472.90230493083	1496.8139499074
1472.36955045644	1498.31840373849
1471.83679598205	1499.82285756958
1471.30404150766	1501.32731140067
1470.77128703328	1502.83176523176
1469.75268288054	1503.31761491011
1469.21992840615	1504.8220687412
1468.68717393176	1506.32652257229
1467.66856977903	1506.81237225064
1467.13581530464	1508.31682608173
1466.60306083025	1509.82127991282
1465.58445667751	1510.30712959117
1465.05170220313	1511.81158342226
1464.51894772874	1513.31603725334
1463.98619325435	1514.82049108443
1463.45343877996	1516.32494491552
1462.43483462723	1516.81079459387
1461.90208015284	1518.31524842496
1461.36932567845	1519.81970225605
1460.35072152571	1520.3055519344
1459.81796705133	1521.81000576549
1459.28521257694	1523.31445959658
1458.2666084242	1523.80030927493
1457.73385394981	1525.30476310602
1457.20109947543	1526.80921693711
1456.66834500104	1528.31367076819
1456.13559052665	1529.81812459928
1455.60283605226	1531.32257843037
1455.07008157788	1532.82703226146
1454.53732710349	1534.33148609255
1454.0045726291	1535.83593992364
1453.47181815471	1537.34039375473
1452.93906368033	1538.84484758582
1451.92045952759	1539.33069726417
1451.3877050532	1540.83515109526
1450.85495057881	1542.33960492634
1449.83634642607	1542.82545460469
1449.30359195169	1544.32990843578
1448.7708374773	1545.83436226687
1447.75223332456	1546.32021194522
1447.21947885017	1547.82466577631
1446.68672437579	1549.3291196074
1446.1539699014	1550.83357343849
1445.62121542701	1552.33802726958
1444.60261127427	1552.82387694793
1444.06985679989	1554.32833077902
1443.05125264715	1554.81418045737
1442.51849817276	1556.31863428846
1441.98574369837	1557.82308811954
1441.45298922399	1559.32754195063
1440.43438507125	1559.81339162898
1439.90163059686	1561.31784546007
1439.36887612247	1562.82229929116
1438.35027196974	1563.30814896951
1437.81751749535	1564.8126028006
1437.28476302096	1566.31705663169
1436.75200854657	1567.82151046278
1436.21925407219	1569.32596429387
1435.20064991945	1569.81181397222
1434.66789544506	1571.31626780331
1433.64929129232	1571.80211748166
1433.11653681794	1573.30657131275
1432.0979326652	1573.7924209911
1431.56517819081	1575.29687482219
1430.54657403807	1575.78272450054
1430.01381956368	1577.28717833163
1428.99521541095	1577.77302800998
1428.46246093656	1579.27748184106
1427.92970646217	1580.78193567215
1427.39695198778	1582.28638950324
1426.8641975134	1583.79084333433
1426.33144303901	1585.29529716542
1425.31283888627	1585.78114684377
1424.78008441188	1587.28560067486
1423.76148025915	1587.77145035321
1423.22872578476	1589.2759041843
1422.69597131037	1590.78035801539
1422.16321683598	1592.28481184648
1421.6304623616	1593.78926567756
1421.09770788721	1595.29371950865
1420.56495341282	1596.79817333974
1419.54634926008	1597.28402301809
1419.0135947857	1598.78847684918
1418.48084031131	1600.29293068027
1417.46223615857	1600.77878035862
1416.92948168418	1602.28323418971
1416.3967272098	1603.7876880208
1415.37812305706	1604.27353769915
1414.84536858267	1605.77799153024
1413.82676442993	1606.26384120859
1413.29400995554	1607.76829503968
1412.76125548116	1609.27274887077
1411.74265132842	1609.75859854912
1411.20989685403	1611.26305238021
1410.19129270129	1611.74890205856
1409.17268854856	1612.23475173691
1408.63993407417	1613.739205568
1408.10717959978	1615.24365939908
1407.08857544704	1615.72950907743
1406.55582097266	1617.23396290852
1406.02306649827	1618.73841673961
1405.00446234553	1619.22426641796
1403.98585819279	1619.71011609631
1403.4531037184	1621.2145699274
1402.92034924402	1622.71902375849
1401.90174509128	1623.20487343684
1401.36899061689	1624.70932726793
1400.8362361425	1626.21378109902
1399.81763198977	1626.69963077737
1399.28487751538	1628.20408460846
1398.75212304099	1629.70853843955
1397.73351888825	1630.1943881179
1396.71491473552	1630.68023779625
1396.18216026113	1632.18469162734
1395.64940578674	1633.68914545843
1394.630801634	1634.17499513678
1393.61219748126	1634.66084481513
1393.07944300688	1636.16529864622
1392.06083885414	1636.65114832457
1391.52808437975	1638.15560215566
1390.50948022701	1638.64145183401
1389.49087607428	1639.12730151236
1388.95812159989	1640.63175534345
1388.4253671255	1642.13620917453
1387.40676297276	1642.62205885288
1386.38815882002	1643.10790853124
1385.36955466729	1643.59375820959
1384.8368001929	1645.09821204067
1384.30404571851	1646.60266587176
1383.28544156577	1647.08851555011
1382.26683741304	1647.57436522847
1381.73408293865	1649.07881905955
1381.20132846426	1650.58327289064
1380.18272431152	1651.06912256899
1379.64996983714	1652.57357640008
1379.11721536275	1654.07803023117
1378.09861121001	1654.56387990952
1377.08000705727	1655.04972958787
1376.54725258288	1656.55418341896
1375.52864843015	1657.04003309731
1374.51004427741	1657.52588277566
1373.97728980302	1659.03033660675
1372.95868565028	1659.5161862851
1371.94008149754	1660.00203596345
1371.40732702316	1661.50648979454
1370.87457254877	1663.01094362563
1369.85596839603	1663.49679330398
1368.83736424329	1663.98264298233
1368.30460976891	1665.48709681342
1367.77185529452	1666.99155064451
1366.75325114178	1667.47740032286
1365.73464698904	1667.96325000121
1364.7160428363	1668.44909967956
1364.18328836192	1669.95355351065
1363.65053388753	1671.45800734174
1362.63192973479	1671.94385702009
1361.61332558205	1672.42970669844
1361.08057110767	1673.93416052953
1360.54781663328	1675.43861436062
1359.52921248054	1675.92446403897
1358.5106083278	1676.41031371732
1357.97785385342	1677.91476754841
1357.44509937903	1679.4192213795
1356.42649522629	1679.90507105785
1355.40789107355	1680.3909207362
1354.38928692081	1680.87677041455
1353.85653244643	1682.38122424564
1353.32377797204	1683.88567807672
1352.3051738193	1684.37152775508
1351.28656966656	1684.85737743343
1350.26796551382	1685.34322711178
1349.73521103944	1686.84768094287
1349.20245656505	1688.35213477395
1348.18385241231	1688.8379844523
1347.16524825957	1689.32383413066
1346.14664410684	1689.80968380901
1345.1280399541	1690.29553348736
1344.59528547971	1691.79998731845
1344.06253100532	1693.30444114953
1343.04392685258	1693.79029082788
1342.02532269985	1694.27614050624
1341.00671854711	1694.76199018459
1339.98811439437	1695.24783986294
1339.45535991998	1696.75229369403
1338.9226054456	1698.25674752511
1337.90400129286	1698.74259720347
1336.88539714012	1699.22844688182
1336.35264266573	1700.7329007129
1335.33403851299	1701.21875039126
1334.31543436026	1701.70460006961
1333.29683020752	1702.19044974796
1332.76407573313	1703.69490357905
1331.74547158039	1704.1807532574
1331.21271710601	1705.68520708848
1330.19411295327	1706.17105676684
1329.17550880053	1706.65690644519
1328.64275432614	1708.16136027627
1327.6241501734	1708.64720995463
1326.60554602067	1709.13305963298
1325.58694186793	1709.61890931133
1324.56833771519	1710.10475898968
1324.0355832408	1711.60921282077
1323.01697908806	1712.09506249912
1321.99837493533	1712.58091217747
1321.46562046094	1714.08536600856
1320.4470163082	1714.57121568691
1319.42841215546	1715.05706536526
1318.40980800272	1715.54291504361
1317.87705352834	1717.0473688747
1316.8584493756	1717.53321855305
1315.83984522286	1718.0190682314
1315.30709074847	1719.52352206249
1314.28848659574	1720.00937174084
1313.269882443	1720.49522141919
1312.25127829026	1720.98107109754
1311.23267413752	1721.46692077589
1310.21406998478	1721.95277045424
1309.6813155104	1723.45722428533
1308.66271135766	1723.94307396368
1308.12995688327	1725.44752779477
1307.11135273053	1725.93337747312
1306.09274857779	1726.41922715147
1305.07414442506	1726.90507682982
1304.05554027232	1727.39092650817
1303.52278579793	1728.89538033926
1302.50418164519	1729.38123001761
1301.48557749245	1729.86707969596
1300.46697333972	1730.35292937431
1299.93421886533	1731.8573832054
1298.91561471259	1732.34323288375
1297.89701055985	1732.8290825621
1296.87840640711	1733.31493224045
1295.85980225438	1733.8007819188
1294.84119810164	1734.28663159715
1293.8225939489	1734.7724812755
1292.80398979616	1735.25833095386
1292.27123532178	1736.76278478494
1291.25263116904	1737.24863446329
1290.2340270163	1737.73448414165
1289.70127254191	1739.23893797273
1288.68266838917	1739.72478765108
1287.66406423644	1740.21063732944
1286.6454600837	1740.69648700779
1285.62685593096	1741.18233668614
1285.09410145657	1742.68679051723
1284.07549730383	1743.17264019558
1283.0568931511	1743.65848987393
1282.52413867671	1745.16294370502
1281.50553452397	1745.64879338337
1280.48693037123	1746.13464306172
1279.46832621849	1746.62049274007
1278.44972206576	1747.10634241842
1277.43111791302	1747.59219209677
1276.41251376028	1748.07804177512
1275.39390960754	1748.56389145347
1274.86115513315	1750.06834528456
1273.84255098042	1750.55419496291
1272.82394682768	1751.04004464126
1271.80534267494	1751.52589431961
1271.27258820055	1753.0303481507
1270.25398404781	1753.51619782905
1269.23537989508	1754.0020475074
1268.21677574234	1754.48789718575
1267.1981715896	1754.9737468641
1266.17956743686	1755.45959654245
1265.16096328412	1755.9454462208
1264.14235913139	1756.43129589915
1263.12375497865	1756.9171455775
1262.59100050426	1758.42159940859
1261.57239635152	1758.90744908694
1260.55379219878	1759.39329876529
1259.53518804605	1759.87914844365
1259.00243357166	1761.38360227473
1257.98382941892	1761.86945195309
1256.96522526618	1762.35530163144
1255.94662111344	1762.84115130979
1254.92801696071	1763.32700098814
1253.90941280797	1763.81285066649
1252.89080865523	1764.29870034484
1251.87220450249	1764.78455002319
1250.85360034975	1765.27039970154
1249.83499619702	1765.75624937989
1248.81639204428	1766.24209905824
1247.79778789154	1766.72794873659
1246.7791837388	1767.21379841494
1245.76057958606	1767.69964809329
1244.74197543333	1768.18549777164
1243.72337128059	1768.67134744999
1242.70476712785	1769.15719712835
1241.68616297511	1769.6430468067
1240.66755882237	1770.12889648505
1239.64895466964	1770.6147461634
1238.6303505169	1771.10059584175
1237.61174636416	1771.5864455201
1236.59314221142	1772.07229519845
1235.57453805868	1772.5581448768
1234.55593390595	1773.04399455515
1233.53732975321	1773.5298442335
1232.03287592212	1772.99708975911
1230.52842209103	1772.46433528473
1229.50981793829	1772.95018496308
1228.49121378555	1773.43603464143
1227.47260963282	1773.92188431978
1226.45400548008	1774.40773399813
1225.43540132734	1774.89358367648
1224.4167971746	1775.37943335483
1223.39819302186	1775.86528303318
1222.37958886913	1776.35113271153
1221.36098471639	1776.83698238988
1220.34238056365	1777.32283206823
1219.32377641091	1777.80868174658
1218.30517225817	1778.29453142493
1217.28656810544	1778.78038110328
1216.2679639527	1779.26623078164
1215.24935979996	1779.75208045999
1214.23075564722	1780.23793013834
1213.21215149448	1780.72377981669
1212.19354734174	1781.20962949504
1211.17494318901	1781.69547917339
1210.15633903627	1782.18132885174
1209.13773488353	1782.66717853009
1207.63328105244	1782.1344240557
1206.6146768997	1782.62027373405
1205.59607274697	1783.1061234124
1204.57746859423	1783.59197309075
1203.55886444149	1784.07782276911
1202.54026028875	1784.56367244746
1201.52165613601	1785.04952212581
1200.50305198328	1785.53537180416
1199.48444783054	1786.02122148251
1198.4658436778	1786.50707116086
1197.44723952506	1786.99292083921
1196.42863537232	1787.47877051756
1194.92418154123	1786.94601604317
1193.9055773885	1787.43186572152
1192.88697323576	1787.91771539987
1191.86836908302	1788.40356507822
1190.84976493028	1788.88941475658
1189.83116077754	1789.37526443493
1188.81255662481	1789.86111411328
1187.30810279372	1789.32835963889
1186.28949864098	1789.81420931724
1185.27089448824	1790.30005899559
1183.76644065715	1789.7673045212
1182.74783650441	1790.25315419955
1181.72923235168	1790.7390038779
1180.71062819894	1791.22485355626
1179.6920240462	1791.71070323461
1178.67341989346	1792.19655291296
1177.16896606237	1791.66379843857
1176.15036190964	1792.14964811692
1175.1317577569	1792.63549779527
1173.62730392581	1792.10274332088
1172.60869977307	1792.58859299923
1171.59009562033	1793.07444267758
1170.57149146759	1793.56029235594
1169.06703763651	1793.02753788155
1168.04843348377	1793.5133875599
1166.54397965268	1792.98063308551
1165.52537549994	1793.46648276386
1164.5067713472	1793.95233244221
1163.00231751611	1793.41957796782
1161.98371336338	1793.90542764618
1160.96510921064	1794.39127732453
1159.46065537955	1793.85852285014
1157.95620154846	1793.32576837575
1156.93759739572	1793.8116180541
1155.91899324298	1794.29746773245
1154.90038909025	1794.7833174108
