# Supplementary material for: Mechanics of Drosophila wing deployment
Source: Nat Commun. 2024 Dec 11;15:10577. doi: 10.1038/s41467-024-54527-0 (PMC11634967; doi:10.1038/s41467-024-54527-0)
Supplement: Supplementary file 18 — Source data [file 41467_2024_54527_MOESM18_ESM.zip › source_data/fig2a/fig2a_deployed_brightField/fig2a_veinCoord_brightFielf_deployed_v10_11.txt]

x_um	y_um
822.685619978952	657.886669211255
824.190073810041	658.419423685642
825.69452764113	658.95217816003
827.198981472218	659.484932634417
828.703435303307	660.017687108804
829.189284981658	661.036291261542
830.693738812746	661.56904573593
832.198192643835	662.101800210317
833.702646474924	662.634554684705
835.207100306012	663.167309159092
836.711554137101	663.70006363348
838.21600796819	664.232818107867
839.720461799279	664.765572582254
840.206311477629	665.784176734992
841.710765308718	666.31693120938
843.215219139807	666.849685683767
844.719672970895	667.382440158155
845.738277123634	666.896590479804
847.242730954722	667.429344954191
847.728580633073	668.447949106929
849.233034464162	668.980703581317
850.2516386169	668.494853902966
851.756092447989	669.027608377354
853.260546279077	669.560362851741
853.746395957428	670.578967004479
855.250849788517	671.111721478866
856.755303619605	671.644475953254
858.259757450694	672.177230427641
859.764211281783	672.709984902029
860.250060960134	673.728589054767
861.754514791222	674.261343529154
863.258968622311	674.794098003542
863.744818300662	675.81270215628
865.24927213175	676.345456630667
866.753725962839	676.878211105054
867.23957564119	677.896815257792
868.744029472278	678.42956973218
869.229879150629	679.448173884918
869.71572882898	680.466778037656
871.220182660069	680.999532512043
872.724636491157	681.532286986431
873.210486169508	682.550891139169
874.714940000597	683.083645613556
876.219393831685	683.616400087943
876.705243510036	684.635004240682
878.209697341125	685.167758715069
878.695547019475	686.186362867807
880.200000850564	686.719117342195
881.704454681653	687.251871816582
883.208908512742	687.784626290969
884.71336234383	688.317380765357
886.217816174919	688.850135239744
887.722270006008	689.382889714131
888.740874158746	688.897040035781
890.245327989835	689.429794510168
891.749781820924	689.962548984556
893.254235652012	690.495303458943
894.758689483101	691.028057933331
896.26314331419	691.560812407718
897.767597145278	692.093566882105
898.786201298016	691.607717203755
900.290655129105	692.140471678142
901.795108960194	692.67322615253
903.299562791283	693.205980626917
904.804016622371	693.738735101304
906.30847045346	694.271489575692
907.812924284549	694.804244050079
908.831528437287	694.318394371728
910.335982268376	694.851148846116
910.821831946726	695.869752998854
912.326285777815	696.402507473241
913.344889930553	695.916657794891
914.849343761642	696.449412269278
916.353797592731	696.982166743665
917.858251423819	697.514921218053
919.362705254908	698.04767569244
920.867159085997	698.580430166827
922.371612917085	699.113184641215
923.876066748174	699.645939115602
924.894670900912	699.160089437252
926.399124732001	699.692843911639
927.90357856309	700.225598386026
929.408032394178	700.758352860414
930.912486225267	701.291107334801
932.416940056356	701.823861809189
933.921393887445	702.356616283576
935.425847718533	702.889370757964
936.930301549622	703.422125232351
938.434755380711	703.954879706738
939.939209211799	704.487634181126
940.957813364538	704.001784502775
942.462267195627	704.534538977162
943.966721026715	705.06729345155
945.471174857804	705.600047925937
946.975628688893	706.132802400325
948.480082519981	706.665556874712
949.98453635107	707.198311349099
951.003140503808	706.712461670749
952.507594334897	707.245216145136
954.012048165986	707.777970619524
955.516501997074	708.310725093911
957.020955828163	708.843479568298
958.525409659252	709.376234042686
959.54401381199	708.890384364335
961.048467643079	709.423138838722
962.552921474167	709.95589331311
963.571525626905	709.470043634759
965.075979457994	710.002798109147
966.580433289083	710.535552583534
968.084887120172	711.068307057921
969.10349127291	710.582457379571
970.607945103998	711.115211853958
971.626549256737	710.629362175608
973.131003087825	711.162116649995
974.635456918914	711.694871124382
975.654061071652	711.209021446032
977.158514902741	711.741775920419
978.177119055479	711.255926242068
979.681572886567	711.788680716456
980.700177039305	711.302831038105
982.204630870394	711.835585512493
983.223235023132	711.349735834142
984.727688854221	711.882490308529
985.746293006959	711.396640630179
987.250746838048	711.929395104566
988.755200669137	712.462149578953
989.773804821875	711.976299900603
990.792408974613	711.490450222252
992.296862805701	712.023204696639
993.80131663679	712.555959171027
994.819920789528	712.070109492676
996.324374620617	712.602863967064
