# Supplementary material for: Mechanics of Drosophila wing deployment
Source: Nat Commun. 2024 Dec 11;15:10577. doi: 10.1038/s41467-024-54527-0 (PMC11634967; doi:10.1038/s41467-024-54527-0)
Supplement: Supplementary file 18 — Source data [file 41467_2024_54527_MOESM18_ESM.zip › source_data/fig2a/fig2a_deployed_brightField/fig2a_veinCoord_brightFielf_deployed_v5_11.txt]

x_um	y_um
1005.12847484387	-86.8144768197541
1006.63292867496	-86.2817223453668
1008.13738250605	-85.7489678709793
1008.6232321844	-84.7303637182413
1009.10908186275	-83.7117595655032
1009.5949315411	-82.6931554127651
1011.09938537219	-82.1604009383778
1011.58523505054	-81.1417967856397
1012.07108472889	-80.1231926329016
1012.55693440724	-79.1045884801635
1014.06138823833	-78.5718340057762
1014.54723791668	-77.553229853038
1015.03308759503	-76.5346257003
1015.51893727338	-75.516021547562
1016.00478695173	-74.4974173948239
1016.49063663008	-73.4788132420858
1016.97648630843	-72.4602090893477
1017.46233598678	-71.4416049366097
1017.94818566513	-70.4230007838716
1018.43403534349	-69.4043966311335
1018.91988502184	-68.3857924783955
1019.40573470019	-67.3671883256574
1019.89158437854	-66.3485841729194
1020.37743405689	-65.3299800201813
1019.8446795825	-63.8255261890925
1020.33052926085	-62.8069220363545
1019.79777478646	-61.3024682052657
1020.28362446481	-60.2838640525277
1020.76947414317	-59.2652598997896
1021.25532382152	-58.2466557470515
1021.74117349987	-57.2280515943135
1021.20841902548	-55.7235977632247
1020.67566455109	-54.219143932136
1021.16151422944	-53.2005397793979
1020.62875975506	-51.6960859483092
1021.11460943341	-50.6774817955711
1020.58185495902	-49.1730279644825
1021.06770463737	-48.1544238117444
1021.55355431572	-47.1358196590063
1021.02079984133	-45.6313658279176
1020.48804536694	-44.1269119968288
1019.95529089256	-42.6224581657401
1019.42253641817	-41.1180043346514
1019.90838609652	-40.0994001819133
1020.39423577487	-39.0807960291753
1019.86148130048	-37.5763421980865
1019.3287268261	-36.0718883669978
1018.79597235171	-34.5674345359091
1018.26321787732	-33.0629807048203
1018.74906755567	-32.0443765520823
1018.21631308129	-30.5399227209935
1017.6835586069	-29.0354688899048
1018.16940828525	-28.0168647371667
1017.63665381086	-26.512410906078
1017.10389933647	-25.0079570749893
1016.57114486209	-23.5035032439005
1016.0383903877	-21.9990494128118
1015.50563591331	-20.4945955817231
1014.97288143892	-18.9901417506344
1014.44012696454	-17.4856879195456
1013.90737249015	-15.9812340884569
1013.37461801576	-14.4767802573682
1012.84186354137	-12.9723264262794
1012.30910906699	-11.4678725951907
1011.7763545926	-9.9634187641019
1011.24360011821	-8.4589649330132
1010.71084564382	-6.95451110192449
1010.17809116944	-5.45005727083571
1009.64533669505	-3.945603439747
1009.11258222066	-2.44114960865823
1008.57982774627	-0.936695777569519
1008.04707327189	0.56775805351919
1007.5143187975	2.0722118846079
1006.98156432311	3.57666571569661
1005.96296017037	4.06251539404728
1005.43020569599	5.56696922513605
1005.91605537434	6.58557337787409
1005.38330089995	8.0900272089628
1004.85054642556	9.59448104005157
1004.31779195118	11.0989348711403
1003.78503747679	12.6033887022291
1003.2522830024	14.1078425333178
1002.71952852801	15.6122963644065
1001.70092437528	16.0981460427572
1001.16816990089	17.6025998738459
1000.6354154265	19.1070537049346
1000.10266095211	20.6115075360234
1000.58851063046	21.6301116887614
1000.05575615608	23.1345655198502
999.523001681689	24.6390193509389
998.990247207302	26.1434731820276
998.457492732914	27.6479270131163
997.924738258527	29.1523808442051
998.410587936878	30.1709849969432
997.87783346249	31.6754388280319
997.345078988103	33.1798926591206
996.326474835365	33.6657423374713
995.793720360977	35.17019616856
996.279570039328	36.1888003212981
995.746815564941	37.6932541523868
995.214061090553	39.1977079834755
994.195456937815	39.6835576618262
993.662702463428	41.188011492915
994.148552141779	42.206615645653
993.615797667391	43.7110694767417
993.083043193004	45.2155233078305
993.568892871354	46.2341274605686
993.036138396967	47.7385812916573
992.503383922579	49.243035122746
991.970629448192	50.7474889538347
991.437874973805	52.2519427849235
990.905120499417	53.7563966160122
991.390970177768	54.7750007687503
990.858215703381	56.279454599839
991.344065381731	57.2980587525771
990.811310907344	58.8025125836658
990.278556432957	60.3069664147545
989.745801958569	61.8114202458433
989.213047484182	63.315874076932
989.698897162532	64.3344782296701
990.184746840883	65.3530823824081
989.651992366496	66.8575362134968
989.119237892108	68.3619900445856
988.586483417721	69.8664438756743
989.072333096071	70.8850480284124
988.539578621684	72.3895018595011
988.006824147297	73.8939556905899
987.474069672909	75.3984095216786
987.95991935126	76.4170136744167
987.427164876873	77.9214675055054
986.894410402485	79.4259213365941
986.361655928098	80.9303751676828
985.82890145371	82.4348289987716
985.296146979323	83.9392828298603
984.763392504935	85.443736660949
984.230638030548	86.9481904920378
983.697883556161	88.4526443231265
984.183733234511	89.4712484758646
983.650978760124	90.9757023069533
983.118224285736	92.480156138042
982.585469811349	93.9846099691308
982.052715336962	95.4890638002195
981.519960862574	96.9935176313082
982.005810540925	98.0121217840463
981.473056066538	99.5165756151351
980.94030159215	101.021029446224
981.426151270501	102.039633598962
980.893396796114	103.544087430051
980.360642321726	105.048541261139
979.827887847339	106.552995092228
980.313737525689	107.571599244966
979.780983051302	109.076053076055
979.248228576915	110.580506907144
978.715474102527	112.084960738232
978.18271962814	113.589414569321
977.649965153752	115.09386840041
977.117210679365	116.598322231498
976.584456204978	118.102776062587
976.05170173059	119.607229893676
975.518947256203	121.111683724765
974.986192781815	122.616137555853
975.472042460166	123.634741708591
974.939287985779	125.13919553968
974.406533511391	126.643649370769
974.892383189742	127.662253523507
974.359628715355	129.166707354596
973.826874240967	130.671161185684
973.29411976658	132.175615016773
972.761365292192	133.680068847862
972.228610817805	135.184522678951
972.714460496156	136.203126831689
972.181706021768	137.707580662777
971.648951547381	139.212034493866
971.116197072993	140.716488324955
970.583442598606	142.220942156044
970.050688124219	143.725395987132
970.536537802569	144.74400013987
970.003783328182	146.248453970959
969.471028853794	147.752907802048
969.956878532145	148.771511954786
969.424124057758	150.275965785875
968.89136958337	151.780419616963
968.358615108983	153.284873448052
967.825860634596	154.789327279141
967.293106160208	156.29378111023
966.760351685821	157.798234941318
966.227597211433	159.302688772407
965.694842737046	160.807142603496
965.162088262659	162.311596434585
964.629333788271	163.816050265673
965.115183466622	164.834654418411
965.601033144972	165.853258571149
965.068278670585	167.357712402238
964.049674517847	167.843562080589
963.51692004346	169.348015911678
962.984165569072	170.852469742766
963.470015247423	171.871073895504
962.937260773035	173.375527726593
962.404506298648	174.879981557682
962.890355976999	175.89858571042
962.357601502611	177.403039541509
961.824847028224	178.907493372597
962.310696706575	179.926097525335
961.777942232187	181.430551356424
961.2451877578	182.935005187513
960.712433283412	184.439459018602
960.179678809025	185.94391284969
960.665528487376	186.962517002428
960.132774012988	188.466970833517
959.600019538601	189.971424664606
960.085869216951	190.990028817344
959.553114742564	192.494482648433
959.020360268177	193.998936479521
959.506209946527	195.017540632259
958.97345547214	196.521994463348
958.440700997753	198.026448294437
958.926550676103	199.045052447175
958.393796201716	200.549506278264
957.861041727328	202.053960109352
958.346891405679	203.072564262091
957.814136931292	204.577018093179
957.281382456904	206.081471924268
957.767232135255	207.100076077006
957.234477660867	208.604529908095
956.70172318648	210.108983739184
956.168968712093	211.613437570272
955.636214237705	213.117891401361
956.122063916056	214.136495554099
955.589309441669	215.640949385188
955.056554967281	217.145403216277
954.523800492894	218.649857047365
953.991046018506	220.154310878454
954.476895696857	221.172915031192
953.94414122247	222.677368862281
953.411386748082	224.18182269337
953.897236426433	225.200426846108
953.364481952045	226.704880677196
952.831727477658	228.209334508285
952.298973003271	229.713788339374
951.766218528883	231.218242170463
952.252068207234	232.236846323201
951.719313732847	233.741300154289
951.186559258459	235.245753985378
950.653804784072	236.750207816467
950.121050309684	238.254661647555
949.588295835297	239.759115478644
949.05554136091	241.263569309733
949.54139103926	242.282173462471
949.008636564873	243.78662729356
949.494486243223	244.805231446298
948.961731768836	246.309685277387
948.428977294449	247.814139108475
947.896222820061	249.318592939564
947.363468345674	250.823046770653
946.830713871287	252.327500601741
947.316563549637	253.34610475448
946.78380907525	254.850558585568
947.2696587536	255.869162738306
946.736904279213	257.373616569395
946.204149804826	258.878070400484
945.671395330438	260.382524231573
945.138640856051	261.886978062661
944.605886381663	263.39143189375
944.073131907276	264.895885724839
944.558981585627	265.914489877577
944.026227111239	267.418943708666
943.493472636852	268.923397539754
942.960718162465	270.427851370843
943.446567840815	271.446455523581
942.913813366428	272.95090935467
942.38105889204	274.455363185759
941.848304417653	275.959817016847
942.334154096004	276.978421169585
941.801399621616	278.482875000674
941.268645147229	279.987328831763
941.754494825579	281.005932984501
941.221740351192	282.51038681559
940.688985876805	284.014840646678
940.156231402417	285.519294477767
940.642081080768	286.537898630505
940.109326606381	288.042352461594
939.576572131993	289.546806292683
939.043817657606	291.051260123771
938.511063183218	292.55571395486
937.978308708831	294.060167785949
938.464158387182	295.078771938687
937.931403912794	296.583225769776
938.417253591145	297.601829922514
937.884499116757	299.106283753602
937.35174464237	300.610737584691
936.818990167983	302.11519141578
937.304839846333	303.133795568518
936.772085371946	304.638249399607
936.239330897559	306.142703230695
935.706576423171	307.647157061784
935.173821948784	309.151610892873
934.641067474396	310.656064723962
934.108313000009	312.16051855505
933.575558525622	313.664972386139
934.061408203972	314.683576538877
933.528653729585	316.188030369966
932.995899255197	317.692484201055
932.46314478081	319.196938032143
932.948994459161	320.215542184881
932.416239984773	321.71999601597
931.883485510386	323.224449847059
931.350731035998	324.728903678148
930.817976561611	326.233357509236
930.285222087224	327.737811340325
930.771071765574	328.756415493063
930.238317291187	330.260869324152
929.7055628168	331.76532315524
929.172808342412	333.269776986329
928.640053868025	334.774230817418
929.125903546375	335.792834970156
928.593149071988	337.297288801245
928.060394597601	338.801742632334
927.527640123213	340.306196463422
926.994885648826	341.810650294511
927.480735327176	342.829254447249
926.947980852789	344.333708278338
926.415226378402	345.838162109426
925.882471904014	347.342615940515
924.863867751276	347.828465618866
924.331113276889	349.332919449955
923.798358802501	350.837373281043
923.265604328114	352.341827112132
922.732849853727	353.846280943221
923.218699532077	354.864885095959
922.68594505769	356.369338927048
922.153190583302	357.873792758136
921.620436108915	359.378246589225
921.087681634528	360.882700420314
920.55492716014	362.387154251403
921.040776838491	363.405758404141
920.508022364104	364.910212235229
919.489418211365	365.39606191358
918.956663736978	366.900515744669
918.423909262591	368.404969575758
917.891154788203	369.909423406846
918.377004466554	370.928027559584
917.844249992167	372.432481390673
917.311495517779	373.936935221762
916.778741043392	375.441389052851
916.245986569004	376.945842883939
915.713232094617	378.450296715028
915.18047762023	379.954750546117
914.647723145842	381.459204377205
914.114968671455	382.963658208294
914.600818349805	383.982262361032
914.068063875418	385.486716192121
913.535309401031	386.99117002321
914.021159079381	388.009774175948
913.488404604994	389.514228007036
912.955650130606	391.018681838125
913.441499808957	392.037285990863
912.90874533457	393.541739821952
911.890141181832	394.027589500303
911.357386707444	395.532043331391
910.824632233057	397.03649716248
910.291877758669	398.540950993569
909.759123284282	400.045404824658
910.244972962633	401.064008977396
909.712218488245	402.568462808484
909.179464013858	404.072916639573
909.665313692209	405.091520792311
910.151163370559	406.110124945049
909.618408896172	407.614578776138
909.085654421784	409.119032607227
908.552899947397	410.623486438316
909.038749625748	411.642090591054
908.50599515136	413.146544422142
907.973240676973	414.650998253231
907.440486202585	416.15545208432
906.907731728198	417.659905915409
906.374977253811	419.164359746497
905.842222779423	420.668813577586
905.309468305036	422.173267408675
905.795317983387	423.191871561413
905.262563508999	424.696325392502
904.729809034612	426.20077922359
905.215658712962	427.219383376328
904.682904238575	428.723837207417
903.664300085837	429.209686885768
903.131545611449	430.714140716856
902.598791137062	432.218594547945
902.066036662675	433.723048379034
901.533282188287	435.227502210123
901.0005277139	436.731956041211
900.467773239512	438.2364098723
900.953622917863	439.255014025038
900.420868443476	440.759467856127
899.888113969088	442.263921687216
899.355359494701	443.768375518304
898.822605020314	445.272829349393
898.289850545926	446.777283180482
897.757096071539	448.281737011571
898.242945749889	449.300341164309
897.710191275502	450.804794995397
897.177436801115	452.309248826486
896.644682326727	453.813702657575
896.11192785234	455.318156488663
895.579173377952	456.822610319752
895.046418903565	458.327064150841
894.513664429178	459.83151798193
893.98090995479	461.335971813018
893.448155480403	462.840425644107
892.915401006015	464.344879475196
892.382646531628	465.849333306285
891.849892057241	467.353787137373
891.317137582853	468.858240968462
890.784383108466	470.362694799551
890.251628634078	471.86714863064
889.718874159691	473.371602461728
889.186119685304	474.876056292817
888.167515532566	475.361905971168
887.634761058178	476.866359802256
887.102006583791	478.370813633345
887.587856262141	479.389417786083
887.055101787754	480.893871617172
886.036497635016	481.379721295523
885.503743160628	482.884175126611
884.970988686241	484.3886289577
885.456838364592	485.407233110438
884.924083890204	486.911686941527
884.391329415817	488.416140772616
883.85857494143	489.920594603704
883.325820467042	491.425048434793
882.793065992655	492.929502265882
882.260311518267	494.433956096971
882.746161196618	495.452560249709
882.213406722231	496.957014080797
881.680652247843	498.461467911886
881.147897773456	499.965921742975
880.615143299068	501.470375574064
881.100992977419	502.488979726802
880.568238503032	503.99343355789
880.035484028644	505.497887388979
879.502729554257	507.002341220068
878.96997507987	508.506795051157
879.45582475822	509.525399203895
878.923070283833	511.029853034983
878.390315809445	512.534306866072
877.857561335058	514.038760697161
877.324806860671	515.54321452825
876.792052386283	517.047668359338
875.773448233545	517.533518037689
875.240693759158	519.037971868778
874.70793928477	520.542425699866
875.193788963121	521.561029852604
874.661034488734	523.065483683693
873.642430335996	523.551333362044
873.109675861608	525.055787193133
872.576921387221	526.560241024221
872.044166912833	528.06469485531
871.511412438446	529.569148686399
871.997262116797	530.587752839137
871.464507642409	532.092206670226
870.931753168022	533.596660501314
870.398998693634	535.101114332403
869.866244219247	536.605568163492
868.847640066509	537.091417841842
868.314885592121	538.595871672931
868.800735270472	539.614475825669
868.267980796085	541.118929656758
867.735226321697	542.623383487847
867.20247184731	544.127837318935
866.669717372922	545.632291150024
866.136962898535	547.136744981113
865.604208424148	548.641198812202
865.07145394976	550.14565264329
864.538699475373	551.650106474379
864.005945000986	553.154560305468
863.473190526598	554.659014136556
862.940436052211	556.163467967645
862.407681577823	557.667921798734
861.874927103436	559.172375629823
861.342172629049	560.676829460911
860.32356847631	561.162679139262
859.790814001923	562.667132970351
859.258059527536	564.17158680144
858.725305053148	565.676040632528
859.211154731499	566.694644785266
858.678400257112	568.199098616355
858.145645782724	569.703552447444
857.127041629986	570.189402125794
856.594287155599	571.693855956883
856.061532681211	573.198309787972
855.528778206824	574.702763619061
854.996023732437	576.207217450149
854.463269258049	577.711671281238
853.930514783662	579.216125112327
853.397760309274	580.720578943416
852.865005834887	582.225032774504
852.332251360499	583.729486605593
851.799496886112	585.233940436682
851.266742411725	586.738394267771
850.248138258987	587.224243946121
849.715383784599	588.72869777721
850.20123346295	589.747301929948
849.668478988562	591.251755761037
849.135724514175	592.756209592126
848.602970039788	594.260663423214
848.0702155654	595.765117254303
847.537461091013	597.269571085392
847.004706616626	598.77402491648
846.471952142238	600.278478747569
845.4533479895	600.76432842592
844.920593515113	602.268782257009
844.387839040725	603.773236088097
843.855084566338	605.277689919186
843.32233009195	606.782143750275
842.789575617563	608.286597581363
842.256821143176	609.791051412452
841.238216990437	610.276901090803
840.70546251605	611.781354921892
840.172708041663	613.28580875298
839.639953567275	614.790262584069
839.107199092888	616.294716415158
838.5744446185	617.799170246247
838.041690144113	619.303624077335
837.508935669726	620.808077908424
836.976181195338	622.312531739513
836.443426720951	623.816985570601
835.910672246564	625.32143940169
835.377917772176	626.825893232779
834.845163297789	628.330347063868
834.312408823401	629.834800894956
833.779654349014	631.339254726045
833.246899874626	632.843708557134
832.714145400239	634.348162388223
832.181390925852	635.852616219311
831.648636451464	637.3570700504
831.115881977077	638.861523881489
830.58312750269	640.365977712578
830.050373028302	641.870431543666
829.517618553915	643.374885374755
828.984864079527	644.879339205844
828.45210960514	646.383793036932
827.919355130753	647.888246868021
827.386600656365	649.39270069911
826.853846181978	650.897154530199
826.32109170759	652.401608361287
825.302487554852	652.887458039638
824.769733080465	654.391911870727
823.751128927727	654.877761549077
