# Supplementary material for: Mechanics of Drosophila wing deployment
Source: Nat Commun. 2024 Dec 11;15:10577. doi: 10.1038/s41467-024-54527-0 (PMC11634967; doi:10.1038/s41467-024-54527-0)
Supplement: Supplementary file 18 — Source data [file 41467_2024_54527_MOESM18_ESM.zip › source_data/fig2a/fig2a_deployed_brightField/fig2a_veinCoord_brightFielf_deployed_v9_10.txt]

x_um	y_um
1085.88383211589	321.039526437646
1084.86522796316	321.525376115997
1084.33247348877	323.029829947085
1083.31386933603	323.515679625436
1082.78111486164	325.020133456525
1082.24836038726	326.524587287614
1081.22975623452	327.010436965964
1080.69700176013	328.514890797053
1080.16424728574	330.019344628142
1079.63149281136	331.52379845923
1079.09873833697	333.028252290319
1078.56598386258	334.532706121408
1078.03322938819	336.037159952497
1077.50047491381	337.541613783585
1076.96772043942	339.046067614674
1076.43496596503	340.550521445763
1075.90221149064	342.054975276852
1075.36945701626	343.55942910794
1075.85530669461	344.578033260678
1075.32255222022	346.082487091767
1074.78979774583	347.586940922856
1074.25704327144	349.091394753945
1073.72428879706	350.595848585033
1073.19153432267	352.100302416122
1072.65877984828	353.604756247211
1072.12602537389	355.109210078299
1071.59327089951	356.613663909388
1071.06051642512	358.118117740477
1070.52776195073	359.622571571566
1069.99500747635	361.127025402654
1069.46225300196	362.631479233743
1068.92949852757	364.135933064832
1068.39674405318	365.640386895921
1067.8639895788	367.144840727009
1067.33123510441	368.649294558098
1066.79848063002	370.153748389187
1066.26572615563	371.658202220276
1065.73297168125	373.162656051364
1065.20021720686	374.667109882453
1065.68606688521	375.685714035191
1065.15331241082	377.19016786628
1064.62055793643	378.694621697369
1063.6019537837	379.180471375719
1063.06919930931	380.684925206808
1062.53644483492	382.189379037897
1062.00369036053	383.693832868985
1061.47093588615	385.198286700074
1060.93818141176	386.702740531163
1061.42403109011	387.721344683901
1060.89127661572	389.22579851499
1060.35852214134	390.730252346078
1059.82576766695	392.234706177167
1059.29301319256	393.739160008256
1059.77886287091	394.757764160994
1059.24610839652	396.262217992083
1058.71335392214	397.766671823171
1058.18059944775	399.27112565426
1057.64784497336	400.775579485349
1057.11509049897	402.280033316438
1056.58233602459	403.784487147526
1057.06818570294	404.803091300264
1056.53543122855	406.307545131353
1056.00267675416	407.811998962442
1055.46992227978	409.316452793531
1054.93716780539	410.820906624619
1054.404413331	412.325360455708
1053.87165885661	413.829814286797
1053.33890438223	415.334268117886
1053.82475406058	416.352872270624
1053.29199958619	417.857326101712
1052.7592451118	419.361779932801
1052.22649063741	420.86623376389
1051.69373616303	422.370687594979
1051.16098168864	423.875141426067
1050.62822721425	425.379595257156
1051.1140768926	426.398199409894
1050.58132241822	427.902653240983
1050.04856794383	429.407107072072
1049.51581346944	430.91156090316
1048.98305899505	432.416014734249
1049.4689086734	433.434618886987
1048.93615419902	434.939072718076
1049.42200387737	435.957676870814
1048.88924940298	437.462130701903
1048.35649492859	438.966584532991
1047.8237404542	440.47103836408
1047.29098597982	441.975492195169
1047.77683565817	442.994096347907
1047.24408118378	444.498550178996
1047.72993086213	445.517154331734
1047.19717638774	447.021608162822
1047.68302606609	448.04021231556
1047.15027159171	449.544666146649
1046.61751711732	451.049119977738
1046.08476264293	452.553573808827
1046.57061232128	453.572177961565
1046.0378578469	455.076631792653
1045.50510337251	456.581085623742
1044.97234889812	458.085539454831
1045.45819857647	459.104143607569
1044.92544410208	460.608597438658
1044.3926896277	462.113051269746
1044.87853930605	463.131655422484
1044.34578483166	464.636109253573
1043.81303035727	466.140563084662
1043.28027588289	467.645016915751
1042.7475214085	469.149470746839
1042.21476693411	470.653924577928
1041.68201245972	472.158378409017
1042.16786213807	473.176982561755
1042.65371181642	474.195586714493
1042.12095734204	475.700040545582
1041.58820286765	477.20449437667
1041.05544839326	478.708948207759
1040.52269391887	480.213402038848
1039.98993944449	481.717855869937
1040.47578912284	482.736460022675
1039.94303464845	484.240913853763
1040.4288843268	485.259518006502
1039.89612985241	486.76397183759
1040.38197953076	487.782575990328
1039.84922505638	489.287029821417
1039.31647058199	490.791483652506
1039.80232026034	491.810087805244
1039.26956578595	493.314541636333
1038.73681131157	494.818995467421
1038.20405683718	496.32344929851
1037.67130236279	497.827903129599
1038.15715204114	498.846507282337
1037.62439756675	500.350961113426
1037.09164309237	501.855414944514
1036.55888861798	503.359868775603
1037.04473829633	504.378472928341
1036.51198382194	505.88292675943
1035.97922934756	507.387380590519
1035.44647487317	508.891834421607
1034.91372039878	510.396288252696
1034.38096592439	511.900742083785
1033.84821145001	513.405195914874
1033.31545697562	514.909649745962
1033.80130665397	515.9282538987
1033.26855217958	517.432707729789
1032.73579770519	518.937161560878
1033.22164738354	519.955765713616
1032.68889290916	521.460219544705
1032.15613843477	522.964673375793
1032.64198811312	523.983277528531
1032.10923363873	525.48773135962
1031.57647916435	526.992185190709
1032.0623288427	528.010789343447
1031.52957436831	529.515243174536
1032.01542404666	530.533847327274
1031.48266957227	532.038301158362
1030.94991509788	533.542754989451
1030.4171606235	535.04720882054
1030.90301030185	536.065812973278
1030.37025582746	537.570266804367
1030.85610550581	538.588870957105
1030.32335103142	540.093324788194
1029.79059655704	541.597778619282
1029.25784208265	543.102232450371
1028.72508760826	544.60668628146
1029.21093728661	545.625290434198
1028.67818281223	547.129744265286
1028.14542833784	548.634198096375
1028.63127801619	549.652802249113
1028.0985235418	551.157256080202
1027.56576906741	552.661709911291
1027.03301459303	554.166163742379
1027.51886427138	555.184767895118
1026.98610979699	556.689221726206
1027.47195947534	557.707825878944
1026.93920500095	559.212279710033
1026.40645052657	560.716733541122
1026.89230020492	561.73533769386
1026.35954573053	563.239791524948
1026.84539540888	564.258395677687
1026.31264093449	565.762849508775
1025.7798864601	567.267303339864
1026.26573613845	568.285907492602
1025.73298166407	569.790361323691
1025.20022718968	571.29481515478
1024.66747271529	572.799268985868
1024.13471824091	574.303722816957
1024.62056791926	575.322326969695
1024.08781344487	576.826780800784
1024.57366312322	577.845384953522
1024.04090864883	579.349838784611
1024.52675832718	580.368442937349
1023.9940038528	581.872896768437
1024.47985353115	582.891500921176
1023.94709905676	584.395954752264
1024.43294873511	585.414558905002
1024.91879841346	586.43316305774
1024.38604393907	587.937616888829
1023.85328946469	589.442070719918
1023.3205349903	590.946524551007
1023.80638466865	591.965128703745
1023.27363019426	593.469582534833
1022.74087571987	594.974036365922
1023.22672539822	595.99264051866
1022.69397092384	597.497094349749
1022.16121644945	599.001548180838
1021.62846197506	600.506002011927
1021.09570750067	602.010455843015
1021.58155717903	603.029059995753
1021.04880270464	604.533513826842
1020.51604823025	606.037967657931
1021.0018979086	607.056571810669
1020.46914343421	608.561025641757
1020.95499311256	609.579629794496
1020.42223863818	611.084083625584
1019.88948416379	612.588537456673
1019.3567296894	614.092991287762
1018.82397521501	615.59744511885
1019.30982489337	616.616049271589
1018.77707041898	618.120503102677
1018.24431594459	619.624956933766
1018.73016562294	620.643561086504
1018.19741114855	622.148014917593
1018.6832608269	623.166619070331
1018.15050635252	624.67107290142
1017.61775187813	626.175526732508
1018.10360155648	627.194130885246
1017.57084708209	628.698584716335
1017.03809260771	630.203038547424
1016.50533813332	631.707492378513
1015.97258365893	633.211946209601
1015.43982918454	634.71640004069
1015.92567886289	635.735004193428
1015.39292438851	637.239458024517
1015.87877406686	638.258062177255
1015.34601959247	639.762516008344
1014.81326511808	641.266969839432
1015.29911479643	642.28557399217
1014.76636032205	643.790027823259
1014.23360584766	645.294481654348
1014.71945552601	646.313085807086
1014.18670105162	647.817539638175
1013.65394657723	649.321993469263
1013.12119210285	650.826447300352
1012.58843762846	652.330901131441
1013.07428730681	653.349505284179
1013.56013698516	654.368109436917
1013.02738251077	655.872563268006
1012.49462803639	657.377017099094
1011.961873562	658.881470930183
1012.44772324035	659.900075082921
1011.91496876596	661.40452891401
1011.38221429157	662.908982745099
1010.84945981719	664.413436576188
1010.3167053428	665.917890407276
1010.80255502115	666.936494560014
1010.26980054676	668.440948391103
1010.75565022511	669.459552543841
1010.22289575073	670.96400637493
1009.69014127634	672.468460206019
1009.15738680195	673.972914037107
1009.6432364803	674.991518189845
1009.11048200591	676.495972020934
1008.57772753153	678.000425852023
1008.04497305714	679.504879683112
1008.53082273549	680.52348383585
1007.9980682611	682.027937666938
1007.46531378672	683.532391498027
1007.95116346507	684.550995650765
1007.41840899068	686.055449481854
1006.39980483794	686.541299160205
1005.86705036355	688.045752991293
1006.3529000419	689.064357144031
1005.82014556752	690.56881097512
1005.28739109313	692.073264806209
1004.75463661874	693.577718637297
1004.22188214435	695.082172468386
1003.68912766997	696.586626299475
1003.15637319558	698.091080130564
1002.62361872119	699.595533961652
1002.0908642468	701.099987792741
1001.07226009407	701.585837471092
1000.53950561968	703.090291302181
1000.00675114529	704.594745133269
999.473996670905	706.099198964358
998.455392518167	706.585048642709
997.922638043779	708.089502473798
996.904033891041	708.575352152148
996.371279416654	710.079805983237
