# Supplementary material for: Mechanics of Drosophila wing deployment
Source: Nat Commun. 2024 Dec 11;15:10577. doi: 10.1038/s41467-024-54527-0 (PMC11634967; doi:10.1038/s41467-024-54527-0)
Supplement: Supplementary file 18 — Source data [file 41467_2024_54527_MOESM18_ESM.zip › source_data/fig2a/fig2a_deployed_brightField/fig2a_veinCoord_brightFielf_deployed_v13_14.txt]

x_um	y_um
935.782884225679	1715.49671031915
937.287338056768	1716.02946479354
937.773187735118	1717.04806894628
938.259037413469	1718.06667309902
939.763491244558	1718.59942757341
941.267945075646	1719.13218204779
941.753794753997	1720.15078620053
943.258248585086	1720.68354067492
944.762702416175	1721.21629514931
945.248552094525	1722.23489930204
945.734401772876	1723.25350345478
946.220251451226	1724.27210760752
947.724705282315	1724.80486208191
949.229159113404	1725.33761655629
949.715008791755	1726.35622070903
951.219462622843	1726.88897518342
952.723916453932	1727.42172965781
954.228370285021	1727.95448413219
955.732824116109	1728.48723860658
956.21867379446	1729.50584275932
956.704523472811	1730.52444691206
958.2089773039	1731.05720138645
959.713431134988	1731.58995586083
961.217884966077	1732.12271033522
961.703734644428	1733.14131448796
963.208188475517	1733.67406896235
964.712642306605	1734.20682343673
966.217096137694	1734.73957791112
966.702945816045	1735.75818206386
968.207399647133	1736.29093653825
969.711853478222	1736.82369101263
971.216307309311	1737.35644548702
972.7207611404	1737.88919996141
973.20661081875	1738.90780411415
974.711064649839	1739.44055858853
976.215518480928	1739.97331306292
976.701368159278	1740.99191721566
978.205821990367	1741.52467169005
979.710275821456	1742.05742616443
981.214729652544	1742.59018063882
982.719183483633	1743.12293511321
983.205033161984	1744.14153926595
984.709486993073	1744.67429374033
986.213940824161	1745.20704821472
987.71839465525	1745.73980268911
989.222848486339	1746.2725571635
990.727302317428	1746.80531163788
992.231756148516	1747.33806611227
992.717605826867	1748.35667026501
994.222059657956	1748.8894247394
995.726513489044	1749.42217921378
996.212363167395	1750.44078336652
997.716816998484	1750.97353784091
999.221270829573	1751.5062923153
1000.72572466066	1752.03904678968
1002.23017849175	1752.57180126407
1002.7160281701	1753.59040541681
1003.20187784845	1754.60900956955
1004.70633167954	1755.14176404394
1006.21078551063	1755.67451851832
1006.69663518898	1756.69312267106
1008.20108902007	1757.22587714545
1009.70554285116	1757.75863161984
1010.19139252951	1758.77723577257
1011.6958463606	1759.30999024696
1013.20030019168	1759.84274472135
1014.70475402277	1760.37549919574
1016.20920785386	1760.90825367012
1017.71366168495	1761.44100814451
1019.21811551604	1761.9737626189
1020.72256934713	1762.50651709329
1022.22702317822	1763.03927156767
1023.73147700931	1763.57202604206
1025.23593084039	1764.10478051645
1025.72178051875	1765.12338466919
1027.22623434983	1765.65613914357
1028.73068818092	1766.18889361796
1030.23514201201	1766.72164809235
1031.7395958431	1767.25440256674
1032.75819999584	1766.76855288838
1034.26265382693	1767.30130736277
1035.76710765802	1767.83406183716
1037.2715614891	1768.36681631155
1038.77601532019	1768.89957078593
1040.28046915128	1769.43232526032
1041.78492298237	1769.96507973471
1043.28937681346	1770.4978342091
1043.77522649181	1771.51643836183
1045.2796803229	1772.04919283622
1046.78413415399	1772.58194731061
1047.80273830673	1772.09609763226
1049.30719213781	1772.62885210665
1049.79304181617	1773.64745625938
1051.29749564725	1774.18021073377
1052.80194947834	1774.71296520816
1054.30640330943	1775.24571968255
1055.81085714052	1775.77847415693
1057.31531097161	1776.31122863132
1058.8197648027	1776.84398310571
1060.32421863379	1777.3767375801
1061.82867246488	1777.90949205448
1063.33312629596	1778.44224652887
1064.83758012705	1778.97500100326
1066.34203395814	1779.50775547765
1067.84648778923	1780.04050995203
1068.86509194197	1779.55466027368
1070.36954577306	1780.08741474807
1071.87399960415	1780.62016922246
1073.37845343523	1781.15292369684
1074.88290726632	1781.68567817123
1076.38736109741	1782.21843264562
1077.8918149285	1782.75118712001
1078.91041908124	1782.26533744166
1080.41487291233	1782.79809191604
1081.91932674342	1783.33084639043
1083.4237805745	1783.86360086482
1084.92823440559	1784.39635533921
1086.43268823668	1784.92910981359
1087.93714206777	1785.46186428798
1088.95574622051	1784.97601460963
1090.4602000516	1785.50876908402
1091.96465388269	1786.0415235584
1093.46910771378	1786.57427803279
1094.97356154486	1787.10703250718
1095.9921656976	1786.62118282883
1097.49661952869	1787.15393730322
1099.00107335978	1787.6866917776
1099.48692303813	1788.70529593034
1100.99137686922	1789.23805040473
1102.00998102196	1788.75220072638
1103.51443485305	1789.28495520077
1105.01888868413	1789.81770967515
1106.52334251522	1790.35046414954
1108.02779634631	1790.88321862393
1109.5322501774	1791.41597309832
1111.03670400849	1791.9487275727
1112.05530816123	1791.46287789435
1113.07391231397	1790.977028216
1114.57836614505	1791.50978269039
1116.08281997614	1792.04253716478
1117.10142412888	1791.55668748643
1118.60587795997	1792.08944196081
1120.11033179106	1792.6221964352
1121.1289359438	1792.13634675685
1122.63338977489	1792.66910123124
1124.13784360597	1793.20185570562
1125.15644775871	1792.71600602727
1126.17505191145	1792.23015634892
1127.67950574254	1792.76291082331
1129.18395957363	1793.2956652977
1130.20256372637	1792.80981561935
1131.70701755745	1793.34257009373
1132.72562171019	1792.85672041538
1134.23007554128	1793.38947488977
1135.24867969402	1792.90362521142
1136.75313352511	1793.43637968581
1138.2575873562	1793.9691341602
1139.27619150893	1793.48328448184
1140.78064534002	1794.01603895623
1142.28509917111	1794.54879343062
1143.30370332385	1794.06294375227
1144.80815715494	1794.59569822666
1146.31261098603	1795.12845270104
1147.33121513877	1794.64260302269
1148.3498192915	1794.15675334434
1149.85427312259	1794.68950781873
1151.35872695368	1795.22226229312
1152.37733110642	1794.73641261477
1153.88178493751	1795.26916708915
1155.3862387686	1795.80192156354
