# Supplementary material for: Mechanics of Drosophila wing deployment
Source: Nat Commun. 2024 Dec 11;15:10577. doi: 10.1038/s41467-024-54527-0 (PMC11634967; doi:10.1038/s41467-024-54527-0)
Supplement: Supplementary file 18 — Source data [file 41467_2024_54527_MOESM18_ESM.zip › source_data/fig2a/fig2a_deployed_brightField/fig2a_veinCoord_brightFielf_deployed_v6_8.txt]

x_um	y_um
1154.90038909025	-24.465401598445
1154.36763461586	-22.9609477673562
1153.83488014147	-21.4564939362675
1153.30212566708	-19.9520401051787
1152.7693711927	-18.44758627409
1152.23661671831	-16.9431324430013
1152.72246639666	-15.9245282902632
1152.18971192227	-14.4200744591745
1151.65695744788	-12.9156206280858
1152.14280712624	-11.8970164753477
1151.61005265185	-10.392562644259
1151.07729817746	-8.88810881317023
1151.56314785581	-7.86950466043219
1151.03039338142	-6.36505082934342
1151.51624305977	-5.34644667660538
1150.98348858539	-3.84199284551661
1150.450734111	-2.3375390144279
1150.93658378935	-1.31893486168986
1150.40382931496	0.185518969398915
1150.88967899331	1.20412312213696
1150.35692451893	2.70857695322573
1150.84277419728	3.72718110596377
1150.31001972289	5.23163493705248
1149.7772652485	6.73608876814125
1150.26311492685	7.75469292087929
1149.73036045247	9.25914675196807
1150.21621013082	10.2777509047061
1149.68345565643	11.7822047357949
1150.16930533478	12.8008088885329
1149.63655086039	14.3052627196216
1150.12240053874	15.3238668723597
1149.58964606436	16.8283207034484
1150.07549574271	17.8469248561865
1149.54274126832	19.3513786872753
1150.02859094667	20.3699828400133
1149.49583647228	21.874436671102
1149.98168615063	22.89304082384
1149.44893167625	24.3974946549288
1149.9347813546	25.4160988076669
1149.40202688021	26.9205526387556
1149.88787655856	27.9391567914937
1149.35512208417	29.4436106225824
1149.84097176252	30.4622147753205
1149.30821728813	31.9666686064092
1149.79406696649	32.9852727591473
1150.27991664484	34.0038769118853
1149.74716217045	35.508330742974
1150.2330118488	36.5269348957122
1150.71886152715	37.5455390484502
1150.18610705276	39.049992879539
1150.67195673111	40.068597032277
1150.13920225673	41.5730508633657
1150.62505193508	42.5916550161038
1150.09229746069	44.0961088471925
1149.5595429863	45.6005626782813
1150.04539266465	46.6191668310193
1150.531242343	47.6377709837574
1151.01709202135	48.6563751364955
1150.48433754697	50.1608289675842
1150.97018722532	51.1794331203223
1150.43743275093	52.683886951411
1150.92328242928	53.7024911041491
1150.39052795489	55.2069449352378
1150.87637763324	56.2255490879759
1150.34362315886	57.7300029190646
1150.82947283721	58.7486070718027
1151.31532251556	59.7672112245408
1150.78256804117	61.2716650556295
1151.26841771952	62.2902692083675
1151.75426739787	63.3088733611056
1151.22151292348	64.8133271921943
1151.70736260184	65.8319313449324
1152.19321228019	66.8505354976705
1151.6604578058	68.3549893287592
1152.14630748415	69.3735934814972
1151.61355300976	70.8780473125859
1152.09940268811	71.896651465324
1152.58525236646	72.9152556180621
1152.05249789208	74.4197094491509
1152.53834757043	75.4383136018889
1153.02419724878	76.4569177546269
1152.49144277439	77.9613715857157
1152.97729245274	78.9799757384537
1153.46314213109	79.9985798911919
1152.9303876567	81.5030337222806
1153.41623733505	82.5216378750187
1152.88348286067	84.0260917061074
1153.36933253902	85.0446958588454
1152.83657806463	86.5491496899342
1152.30382359024	88.0536035210229
1152.78967326859	89.072207673761
1152.25691879421	90.5766615048497
1152.74276847256	91.5952656575878
1153.22861815091	92.6138698103259
1152.69586367652	94.1183236414146
1153.18171335487	95.1369277941527
1153.66756303322	96.1555319468907
1153.13480855883	97.6599857779794
1152.60205408445	99.1644396090682
1153.0879037628	100.183043761806
1153.57375344115	101.201647914544
1153.04099896676	102.706101745633
1153.52684864511	103.724705898371
1152.99409417072	105.22915972946
1153.47994384907	106.247763882198
1153.96579352742	107.266368034936
1153.43303905304	108.770821866025
1153.91888873139	109.789426018763
1153.386134257	111.293879849851
1153.87198393535	112.312484002589
1154.3578336137	113.331088155328
1153.82507913931	114.835541986416
1154.31092881766	115.854146139154
1154.79677849602	116.872750291892
1154.26402402163	118.377204122981
1154.74987369998	119.395808275719
1154.21711922559	120.900262106808
1154.70296890394	121.918866259546
1155.18881858229	122.937470412284
1154.65606410791	124.441924243373
1155.14191378626	125.460528396111
1154.60915931187	126.9649822272
1155.09500899022	127.983586379938
1154.56225451583	129.488040211026
1155.04810419418	130.506644363765
1154.5153497198	132.011098194853
1155.00119939815	133.029702347591
1155.4870490765	134.048306500329
1154.95429460211	135.552760331418
1155.44014428046	136.571364484156
1154.90738980607	138.075818315245
1155.39323948442	139.094422467983
1154.86048501004	140.598876299072
1155.34633468839	141.61748045181
1154.813580214	143.121934282899
1155.29942989235	144.140538435637
1154.76667541796	145.644992266725
1155.25252509631	146.663596419463
1155.73837477466	147.682200572201
1155.20562030028	149.18665440329
1155.69146997863	150.205258556028
1156.17731965698	151.223862708766
1156.66316933533	152.242466861504
1156.13041486094	153.746920692593
1155.59766038655	155.251374523682
1156.0835100649	156.26997867642
1156.56935974325	157.288582829158
1157.05520942161	158.307186981896
1156.52245494722	159.811640812985
1157.00830462557	160.830244965723
1157.49415430392	161.848849118461
1156.96139982953	163.35330294955
1157.44724950788	164.371907102288
1156.9144950335	165.876360933376
1157.40034471185	166.894965086114
1157.8861943902	167.913569238853
1157.35343991581	169.418023069941
1157.83928959416	170.436627222679
1157.30653511977	171.941081053768
1157.79238479812	172.959685206506
1157.25963032374	174.464139037595
1157.74548000209	175.482743190333
1157.2127255277	176.987197021422
1157.69857520605	178.00580117416
1158.1844248844	179.024405326898
1157.65167041001	180.528859157987
1158.13752008836	181.547463310725
1158.62336976671	182.566067463463
1158.09061529233	184.070521294551
1158.57646497068	185.089125447289
1159.06231464903	186.107729600028
1158.52956017464	187.612183431116
1159.01540985299	188.630787583854
1159.50125953134	189.649391736592
1158.96850505695	191.153845567681
1159.45435473531	192.172449720419
1159.94020441366	193.191053873157
1160.42605409201	194.209658025895
1159.89329961762	195.714111856984
1160.37914929597	196.732716009722
1159.84639482158	198.237169840811
1160.33224449993	199.255773993549
1160.81809417828	200.274378146287
1160.2853397039	201.778831977376
1160.77118938225	202.797436130114
1161.2570390606	203.816040282852
1161.74288873895	204.83464443559
1161.21013426456	206.339098266679
1161.69598394291	207.357702419417
1161.16322946852	208.862156250505
1161.64907914687	209.880760403243
1162.13492882523	210.899364555982
1161.60217435084	212.40381838707
1162.08802402919	213.422422539808
1161.5552695548	214.926876370897
1162.04111923315	215.945480523635
1161.50836475876	217.449934354724
1161.99421443712	218.468538507462
1162.48006411547	219.4871426602
1161.94730964108	220.991596491289
1162.43315931943	222.010200644027
1161.90040484504	223.514654475116
1162.38625452339	224.533258627854
1161.85350004901	226.037712458942
1162.33934972736	227.05631661168
1162.82519940571	228.074920764419
1162.29244493132	229.579374595507
1162.77829460967	230.597978748245
1162.24554013528	232.102432579334
1162.73138981363	233.121036732072
1163.21723949198	234.13964088481
1162.6844850176	235.644094715899
1163.17033469595	236.662698868637
1163.6561843743	237.681303021375
1164.14203405265	238.699907174113
1163.60927957826	240.204361005202
1164.09512925661	241.22296515794
1163.56237478222	242.727418989029
1164.04822446057	243.746023141767
1163.51546998619	245.250476972855
1164.00131966454	246.269081125594
1163.46856519015	247.773534956682
1163.9544148685	248.79213910942
1164.44026454685	249.810743262158
1163.90751007246	251.315197093247
1163.37475559808	252.819650924336
1163.86060527643	253.838255077074
1163.32785080204	255.342708908163
1163.81370048039	256.361313060901
1163.280946006	257.865766891989
1163.76679568435	258.884371044728
1163.23404120997	260.388824875816
1163.71989088832	261.407429028554
1164.20574056667	262.426033181292
1163.67298609228	263.930487012381
1164.15883577063	264.949091165119
1163.62608129624	266.453544996208
1164.11193097459	267.472149148946
1163.57917650021	268.976602980035
1164.06502617856	269.995207132773
1163.53227170417	271.499660963862
1162.99951722978	273.00411479495
1163.48536690813	274.022718947688
1162.95261243375	275.527172778777
1163.4384621121	276.545776931515
1162.90570763771	278.050230762604
1163.39155731606	279.068834915342
1162.85880284167	280.573288746431
1163.34465252002	281.591892899169
1162.81189804564	283.096346730257
1163.29774772399	284.114950882996
1163.78359740234	285.133555035734
1163.25084292795	286.638008866822
1163.7366926063	287.65661301956
1163.20393813191	289.161066850649
1163.68978781026	290.179671003387
1164.17563748861	291.198275156125
1163.64288301423	292.702728987214
1163.11012853984	294.207182818303
1163.59597821819	295.225786971041
1163.0632237438	296.73024080213
1162.53046926942	298.234694633218
1163.01631894777	299.253298785956
1162.48356447338	300.757752617045
1161.95080999899	302.262206448134
1162.43665967734	303.280810600872
1161.90390520296	304.785264431961
1161.37115072857	306.289718263049
1161.85700040692	307.308322415787
1161.32424593253	308.812776246876
1160.79149145814	310.317230077965
1160.25873698376	311.821683909054
1159.72598250937	313.326137740142
1159.19322803498	314.830591571231
1158.66047356059	316.33504540232
1158.12771908621	317.839499233408
1157.59496461182	319.343953064497
1158.08081429017	320.362557217235
1157.54805981578	321.867011048324
1157.01530534139	323.371464879413
1155.99670118866	323.857314557763
1155.46394671427	325.361768388852
1155.94979639262	326.38037254159
1155.41704191823	327.884826372679
