# Supplementary material for: Mechanics of Drosophila wing deployment
Source: Nat Commun. 2024 Dec 11;15:10577. doi: 10.1038/s41467-024-54527-0 (PMC11634967; doi:10.1038/s41467-024-54527-0)
Supplement: Supplementary file 18 — Source data [file 41467_2024_54527_MOESM18_ESM.zip › source_data/fig2a/fig2a_folded_microCT/fig2a_folded_microCT_rightWing/fig2a_veinCoord_microCTfolded_rightWing_v8_13.txt]

x_um	y_um	z_um
219.733	78.983	625.6
219.31075	78.889	626.4
218.8885	78.795	627.2
218.46625	78.701	628
218.044	78.607	628.8
217.90325	78.091	629.6
217.7625	77.575	630.4
217.62175	77.059	631.2
217.481	76.543	632
217.7436	76.0926	632.8
218.0062	75.6422	633.6
218.2688	75.1918	634.4
218.5314	74.7414	635.2
218.794	74.291	636
218.98175	73.775	636.8
219.1695	73.259	637.6
219.35725	72.743	638.4
219.545	72.227	639.2
219.545	71.78125	640
219.545	71.3355	640.8
219.545	70.88975	641.6
219.545	70.444	642.4
219.545	69.99825	643.2
219.545	69.5525	644
219.545	69.10675	644.8
219.545	68.661	645.6
219.12275	67.95725	646.4
218.7005	67.2535	647.2
218.27825	66.54975	648
217.856	65.846	648.8
218.1845	65.47075	649.6
218.513	65.0955	650.4
218.8415	64.72025	651.2
219.17	64.345	652
218.857166666667	63.782	652.8
218.544333333333	63.219	653.6
218.2315	62.656	654.4
217.918666666667	62.093	655.2
217.605833333333	61.53	656
217.293	60.967	656.8
217.368	60.5542	657.6
217.443	60.1414	658.4
217.518	59.7286	659.2
217.593	59.3158	660
217.668	58.903	660.8
217.3678	58.5276	661.6
217.0676	58.1522	662.4
216.7674	57.7768	663.2
216.4672	57.4014	664
216.167	57.026	664.8
215.9606	56.7633	665.6
215.7542	56.5006	666.4
215.5478	56.2379	667.2
215.3414	55.9752	668
215.135	55.7125	668.8
214.9286	55.4498	669.6
214.7222	55.1871	670.4
214.5158	54.9244	671.2
214.3094	54.6617	672
214.103	54.399	672.8
213.790166666667	54.1175	673.6
213.477333333333	53.836	674.4
213.1645	53.5545	675.2
212.851666666667	53.273	676
212.538833333333	52.9915	676.8
212.226	52.71	677.6
212.333285714286	52.281	678.4
212.440571428571	51.852	679.2
212.547857142857	51.423	680
212.655142857143	50.994	680.8
212.762428571429	50.565	681.6
212.869714285714	50.136	682.4
212.977	49.707	683.2
212.831	49.561	684
212.685	49.415	684.8
212.539	49.269	685.6
212.393	49.123	686.4
212.247	48.977	687.2
212.101	48.831	688
211.955	48.685	688.8
211.809	48.539	689.6
211.663	48.393	690.4
211.266777777778	48.2053333333333	691.2
210.870555555556	48.0176666666667	692
210.474333333333	47.83	692.8
210.078111111111	47.6423333333333	693.6
209.681888888889	47.4546666666667	694.4
209.285666666667	47.267	695.2
208.889444444444	47.0793333333333	696
208.493222222222	46.8916666666667	696.8
208.097	46.704	697.6
208.2096	46.629	698.4
208.3222	46.554	699.2
208.4348	46.479	700
208.5474	46.404	700.8
208.66	46.329	701.6
208.003166666667	46.2038333333333	702.4
207.346333333333	46.0786666666667	703.2
206.6895	45.9535	704
206.032666666667	45.8283333333333	704.8
205.375833333333	45.7031666666667	705.6
204.719	45.578	706.4
204.969333333333	45.3591666666667	707.2
205.219666666667	45.1403333333333	708
205.47	44.9215	708.8
205.720333333333	44.7026666666667	709.6
205.970666666667	44.4838333333333	710.4
206.221	44.265	711.2
205.9395	43.9647	712
205.658	43.6644	712.8
205.3765	43.3641	713.6
205.095	43.0638	714.4
204.8135	42.7635	715.2
204.532	42.4632	716
204.2505	42.1629	716.8
203.969	41.8626	717.6
203.6875	41.5623	718.4
203.406	41.262	719.2
203.101	41.027375	720
202.796	40.79275	720.8
202.491	40.558125	721.6
202.186	40.3235	722.4
201.881	40.088875	723.2
201.576	39.85425	724
201.271	39.619625	724.8
200.966	39.385	725.6
200.997333333333	38.7595	726.4
201.028666666667	38.134	727.2
201.06	37.5085	728
201.091333333333	36.883	728.8
201.122666666667	36.2575	729.6
201.154	35.632	730.4
200.966333333333	35.3505	731.2
200.778666666667	35.069	732
200.591	34.7875	732.8
200.403333333333	34.506	733.6
200.215666666667	34.2245	734.4
200.028	33.943	735.2
199.723	33.943	736
199.418	33.943	736.8
199.113	33.943	737.6
198.808	33.943	738.4
198.503	33.943	739.2
198.198	33.943	740
197.893	33.943	740.8
197.588	33.943	741.6
197.879888888889	33.2548888888889	742.4
198.171777777778	32.5667777777778	743.2
198.463666666667	31.8786666666667	744
198.755555555556	31.1905555555556	744.8
199.047444444444	30.5024444444444	745.6
199.339333333333	29.8143333333333	746.4
199.631222222222	29.1262222222222	747.2
199.923111111111	28.4381111111111	748
200.215	27.75	748.8
200.142846153846	27.5334615384615	749.6
200.070692307692	27.3169230769231	750.4
199.998538461538	27.1003846153846	751.2
199.926384615385	26.8838461538462	752
199.854230769231	26.6673076923077	752.8
199.782076923077	26.4507692307692	753.6
199.709923076923	26.2342307692308	754.4
199.637769230769	26.0176923076923	755.2
199.565615384615	25.8011538461538	756
199.493461538462	25.5846153846154	756.8
199.421307692308	25.3680769230769	757.6
199.349153846154	25.1515384615385	758.4
199.277	24.935	759.2
199.143	24.9081428571429	760
199.009	24.8812857142857	760.8
198.875	24.8544285714286	761.6
198.741	24.8275714285714	762.4
198.607	24.8007142857143	763.2
198.473	24.7738571428571	764
198.339	24.747	764.8
198.362375	24.582875	765.6
198.38575	24.41875	766.4
198.409125	24.254625	767.2
198.4325	24.0905	768
198.455875	23.926375	768.8
198.47925	23.76225	769.6
198.502625	23.598125	770.4
198.526	23.434	771.2
198.552857142857	23.3267142857143	772
198.579714285714	23.2194285714286	772.8
198.606571428571	23.1121428571429	773.6
198.633428571429	23.0048571428571	774.4
198.660285714286	22.8975714285714	775.2
198.687142857143	22.7902857142857	776
198.714	22.683	776.8
198.794428571429	22.6561428571429	777.6
198.874857142857	22.6292857142857	778.4
198.955285714286	22.6024285714286	779.2
199.035714285714	22.5755714285714	780
199.116142857143	22.5487142857143	780.8
199.196571428571	22.5218571428571	781.6
199.277	22.495	782.4
198.870333333333	22.6201666666667	783.2
198.463666666667	22.7453333333333	784
198.057	22.8705	784.8
197.650333333333	22.9956666666667	785.6
197.243666666667	23.1208333333333	786.4
196.837	23.246	787.2
197.0622	23.1146	788
197.2874	22.9832	788.8
197.5126	22.8518	789.6
197.7378	22.7204	790.4
197.963	22.589	791.2
198.1882	22.4576	792
198.4134	22.3262	792.8
198.6386	22.1948	793.6
198.8638	22.0634	794.4
199.089	21.932	795.2
198.924875	22.025875	796
198.76075	22.11975	796.8
198.596625	22.213625	797.6
198.4325	22.3075	798.4
198.268375	22.401375	799.2
198.10425	22.49525	800
197.940125	22.589125	800.8
197.776	22.683	801.6
197.9449	22.5516	802.4
198.1138	22.4202	803.2
198.2827	22.2888	804
198.4516	22.1574	804.8
198.6205	22.026	805.6
198.7894	21.8946	806.4
198.9583	21.7632	807.2
199.1272	21.6318	808
199.2961	21.5004	808.8
199.465	21.369	809.6
199.192	21.4713636363636	810.4
198.919	21.5737272727273	811.2
198.646	21.6760909090909	812
198.373	21.7784545454545	812.8
198.1	21.8808181818182	813.6
197.827	21.9831818181818	814.4
197.554	22.0855454545455	815.2
197.281	22.1879090909091	816
197.008	22.2902727272727	816.8
196.735	22.3926363636364	817.6
196.462	22.495	818.4
196.06325	22.870375	819.2
195.6645	23.24575	820
195.26575	23.621125	820.8
194.867	23.9965	821.6
194.46825	24.371875	822.4
194.0695	24.74725	823.2
193.67075	25.122625	824
193.272	25.498	824.8
193.201625	25.5215	825.6
193.13125	25.545	826.4
193.060875	25.5685	827.2
192.9905	25.592	828
192.920125	25.6155	828.8
192.84975	25.639	829.6
192.779375	25.6625	830.4
192.709	25.686	831.2
192.3805	25.897125	832
192.052	26.10825	832.8
191.7235	26.319375	833.6
191.395	26.5305	834.4
191.0665	26.741625	835.2
190.738	26.95275	836
190.4095	27.163875	836.8
190.081	27.375	837.6
189.571714285714	27.8038571428571	838.4
189.062428571429	28.2327142857143	839.2
188.553142857143	28.6615714285714	840
188.043857142857	29.0904285714286	840.8
187.534571428571	29.5192857142857	841.6
187.025285714286	29.9481428571429	842.4
186.516	30.377	843.2
186.123545454545	30.7182727272727	844
185.731090909091	31.0595454545455	844.8
185.338636363636	31.4008181818182	845.6
184.946181818182	31.7420909090909	846.4
184.553727272727	32.0833636363636	847.2
184.161272727273	32.4246363636364	848
183.768818181818	32.7659090909091	848.8
183.376363636364	33.1071818181818	849.6
182.983909090909	33.4484545454545	850.4
182.591454545455	33.7897272727273	851.2
182.199	34.131	852
180.69775	36.19525	852.8
179.1965	38.2595	853.6
177.69525	40.32375	854.4
176.194	42.388	855.2
175.318166666667	43.3263333333333	856
174.442333333333	44.2646666666667	856.8
173.5665	45.203	857.6
172.690666666667	46.1413333333333	858.4
171.814833333333	47.0796666666667	859.2
170.939	48.018	860
168.4995	50.833	860.8
166.06	53.648	861.6
162.119	57.3075	862.4
158.178	60.967	863.2
156.958	61.9055	864
155.738	62.844	864.8
154.5185	62.844	865.6
153.299	62.844	866.4
152.736	63.0315	867.2
152.173	63.219	868
153.111	62.468	868.8
151.6095	62.8435	869.6
150.108	63.219	870.4
144.666	68.661	869.6
143.2772	69.8246	868.8
141.8884	70.9882	868
140.4996	72.1518	867.2
139.1108	73.3154	866.4
137.722	74.479	865.6
137.096666666667	74.8543333333333	864.8
136.471333333333	75.2296666666667	864
135.846	75.605	863.2
134.57925	76.07425	862.4
133.3125	76.5435	861.6
132.04575	77.01275	860.8
130.779	77.482	860
130.366	77.9322	859.2
129.953	78.3824	858.4
129.54	78.8326	857.6
129.127	79.2828	856.8
128.714	79.733	856
127.829285714286	80.162	855.2
126.944571428571	80.591	854.4
126.059857142857	81.02	853.6
125.175142857143	81.449	852.8
124.290428571429	81.878	852
123.405714285714	82.307	851.2
122.521	82.736	850.4
121.7328	83.224	849.6
120.9446	83.712	848.8
120.1564	84.2	848
119.3682	84.688	847.2
118.58	85.176	846.4
118.3924	85.326	845.6
118.2048	85.476	844.8
118.0172	85.626	844
117.8296	85.776	843.2
117.642	85.926	842.4
116.441	86.339	841.6
115.24	86.752	840.8
114.039	87.165	840
112.838	87.578	839.2
111.637	87.991	838.4
111.59	87.944	837.6
111.543	87.897	836.8
111.496	87.85	836
111.449	87.803	835.2
110.6232	88.1032	834.4
109.7974	88.4034	833.6
108.9716	88.7036	832.8
108.1458	89.0038	832
107.32	89.304	831.2
106.9822	89.4166	830.4
106.6444	89.5292	829.6
106.3066	89.6418	828.8
105.9688	89.7544	828
105.631	89.867	827.2
105.4434	90.0548	826.4
105.2558	90.2426	825.6
105.0682	90.4304	824.8
104.8806	90.6182	824
104.693	90.806	823.2
103.94225	90.94675	822.4
103.1915	91.0875	821.6
102.44075	91.22825	820.8
101.69	91.369	820
101.2772	91.444	819.2
100.8644	91.519	818.4
100.4516	91.594	817.6
100.0388	91.669	816.8
99.626	91.744	816
99.25075	92.0725	815.2
98.8755	92.401	814.4
98.50025	92.7295	813.6
98.125	93.058	812.8
97.70275	93.10475	812
97.2805	93.1515	811.2
96.85825	93.19825	810.4
96.436	93.245	809.6
96.342	93.339	808.8
96.248	93.433	808
96.154	93.527	807.2
96.06	93.621	806.4
95.7785	93.71475	805.6
95.497	93.8085	804.8
95.2155	93.90225	804
94.934	93.996	803.2
94.981	94.043	802.4
95.028	94.09	801.6
95.075	94.137	800.8
95.122	94.184	800
94.7935	94.27775	799.2
94.465	94.3715	798.4
94.1365	94.46525	797.6
93.808	94.559	796.8
93.5078	94.6716	796
93.2076	94.7842	795.2
92.9074	94.8968	794.4
92.6072	95.0094	793.6
92.307	95.122	792.8
92.382	94.9344	792
92.457	94.7468	791.2
92.532	94.5592	790.4
92.607	94.3716	789.6
92.682	94.184	788.8
92.3068	94.3716	788
91.9316	94.5592	787.2
91.5564	94.7468	786.4
91.1812	94.9344	785.6
90.806	95.122	784.8
90.66525	95.122	784
90.5245	95.122	783.2
90.38375	95.122	782.4
90.243	95.122	781.6
90.1678	95.197	780.8
90.0926	95.272	780
90.0174	95.347	779.2
89.9422	95.422	778.4
89.867	95.497	777.6
89.44475	95.591	776.8
89.0225	95.685	776
88.60025	95.779	775.2
88.178	95.873	774.4
87.9435	95.96675	773.6
87.709	96.0605	772.8
87.4745	96.15425	772
87.24	96.248	771.2
86.6143333333333	96.373	770.4
85.9886666666667	96.498	769.6
85.363	96.623	768.8
85.6133333333333	96.623	768
85.8636666666667	96.623	767.2
86.114	96.623	766.4
85.92625	96.57625	765.6
85.7385	96.5295	764.8
85.55075	96.48275	764
85.363	96.436	763.2
84.75325	96.48275	762.4
84.1435	96.5295	761.6
83.53375	96.57625	760.8
82.924	96.623	760
83.2992	96.5856	759.2
83.6744	96.5482	758.4
84.0496	96.5108	757.6
84.4248	96.4734	756.8
84.8	96.436	756
84.4873333333333	96.6236666666667	755.2
84.1746666666667	96.8113333333333	754.4
83.862	96.999	753.6
83.43975	97.42125	752.8
83.0175	97.8435	752
82.59525	98.26575	751.2
82.173	98.688	750.4
82.03225	98.50025	749.6
81.8915	98.3125	748.8
81.75075	98.12475	748
81.61	97.937	747.2
81.2815	97.937	746.4
80.953	97.937	745.6
80.6245	97.937	744.8
80.296	97.937	744
80.20225	98.2185	743.2
80.1085	98.5	742.4
80.01475	98.7815	741.6
79.921	99.063	740.8
79.6395	99.11	740
79.358	99.157	739.2
79.0765	99.204	738.4
78.795	99.251	737.6
78.46675	99.29775	736.8
78.1385	99.3445	736
77.81025	99.39125	735.2
77.482	99.438	734.4
77.7165	99.532	733.6
77.951	99.626	732.8
78.1855	99.72	732
78.42	99.814	731.2
77.982	99.8763333333333	730.4
77.544	99.9386666666667	729.6
77.106	100.001	728.8
77.01225	100.14175	728
76.9185	100.2825	727.2
76.82475	100.42325	726.4
76.731	100.564	725.6
76.4495	100.658	724.8
76.168	100.752	724
75.8865	100.846	723.2
75.605	100.94	722.4
75.605	101.002333333333	721.6
75.605	101.064666666667	720.8
75.605	101.127	720
75.48	101.314666666667	719.2
75.355	101.502333333333	718.4
75.23	101.69	717.6
74.71375	101.64325	716.8
74.1975	101.5965	716
73.68125	101.54975	715.2
73.165	101.503	714.4
73.0524	101.4654	713.6
72.9398	101.4278	712.8
72.8272	101.3902	712
72.7146	101.3526	711.2
72.602	101.315	710.4
72.7896666666667	101.565333333333	709.6
72.9773333333333	101.815666666667	708.8
73.165	102.066	708
72.9398	102.216	707.2
72.7146	102.366	706.4
72.4894	102.516	705.6
72.2642	102.666	704.8
72.039	102.816	704
72.6646666666667	102.628333333333	703.2
73.2903333333333	102.440666666667	702.4
73.916	102.253	701.6
73.49375	102.3	700.8
73.0715	102.347	700
72.64925	102.394	699.2
72.227	102.441	698.4
72.5085	102.488	697.6
72.79	102.535	696.8
73.0715	102.582	696
73.353	102.629	695.2
72.97775	102.72275	694.4
72.6025	102.8165	693.6
72.22725	102.91025	692.8
71.852	103.004	692
71.71125	103.051	691.2
71.5705	103.098	690.4
71.42975	103.145	689.6
71.289	103.192	688.8
70.9135	103.28575	688
70.538	103.3795	687.2
70.1625	103.47325	686.4
69.787	103.567	685.6
69.6744	103.7546	684.8
69.5618	103.9422	684
69.4492	104.1298	683.2
69.3366	104.3174	682.4
69.224	104.505	681.6
69.224	104.5802	680.8
69.224	104.6554	680
69.224	104.7306	679.2
69.224	104.8058	678.4
69.224	104.881	677.6
69.0365	104.834	676.8
68.849	104.787	676
68.6615	104.74	675.2
68.474	104.693	674.4
68.624	104.9558	673.6
68.774	105.2186	672.8
68.924	105.4814	672
69.074	105.7442	671.2
69.224	106.007	670.4
69.1866	105.9318	669.6
69.1492	105.8566	668.8
69.1118	105.7814	668
69.0744	105.7062	667.2
69.037	105.631	666.4
68.84925	105.77175	665.6
68.6615	105.9125	664.8
68.47375	106.05325	664
68.286	106.194	663.2
68.286	106.2692	662.4
68.286	106.3444	661.6
68.286	106.4196	660.8
68.286	106.4948	660
68.286	106.57	659.2
68.47375	106.71075	658.4
68.6615	106.8515	657.6
68.84925	106.99225	656.8
69.037	107.133	656
68.89625	107.22675	655.2
68.7555	107.3205	654.4
68.61475	107.41425	653.6
68.474	107.508	652.8
68.33325	107.41425	652
68.1925	107.3205	651.2
68.05175	107.22675	650.4
67.911	107.133	649.6
68.23925	107.086	648.8
68.5675	107.039	648
68.89575	106.992	647.2
69.224	106.945	646.4
69.08325	107.03875	645.6
68.9425	107.1325	644.8
68.80175	107.22625	644
68.661	107.32	643.2
68.708	107.22625	642.4
68.755	107.1325	641.6
68.802	107.03875	640.8
68.849	106.945	640
68.6614	106.87	639.2
68.4738	106.795	638.4
68.2862	106.72	637.6
68.0986	106.645	636.8
67.911	106.57	636
67.5355	106.66375	635.2
67.16	106.7575	634.4
66.7845	106.85125	633.6
66.409	106.945	632.8
66.7845	106.945	632
67.16	106.945	631.2
67.5355	106.945	630.4
67.911	106.945	629.6
67.864	107.13275	628.8
67.817	107.3205	628
67.77	107.50825	627.2
67.723	107.696	626.4
67.77	107.9775	625.6
67.817	108.259	624.8
67.864	108.5405	624
67.911	108.822	623.2
67.911	108.7844	622.4
67.911	108.7468	621.6
67.911	108.7092	620.8
67.911	108.6716	620
67.911	108.634	619.2
68.05175	108.54025	618.4
68.1925	108.4465	617.6
68.33325	108.35275	616.8
68.474	108.259	616
68.61475	108.39975	615.2
68.7555	108.5405	614.4
68.89625	108.68125	613.6
69.037	108.822	612.8
68.724	108.696666666667	612
68.411	108.571333333333	611.2
68.098	108.446	610.4
68.098	108.5212	609.6
68.098	108.5964	608.8
68.098	108.6716	608
68.098	108.7468	607.2
68.098	108.822	606.4
68.1356	108.7468	605.6
68.1732	108.6716	604.8
68.2108	108.5964	604
68.2484	108.5212	603.2
68.286	108.446	602.4
68.3068888888889	108.550333333333	601.6
68.3277777777778	108.654666666667	600.8
68.3486666666667	108.759	600
68.3695555555556	108.863333333333	599.2
68.3904444444445	108.967666666667	598.4
68.4113333333333	109.072	597.6
68.4322222222222	109.176333333333	596.8
68.4531111111111	109.280666666667	596
68.474	109.385	595.2
68.8868	109.2724	594.4
69.2996	109.1598	593.6
69.7124	109.0472	592.8
70.1252	108.9346	592
70.538	108.822	591.2
70.4753333333333	108.822	590.4
70.4126666666667	108.822	589.6
70.35	108.822	588.8
70.6628333333333	108.790666666667	588
70.9756666666667	108.759333333333	587.2
71.2885	108.728	586.4
71.6013333333333	108.696666666667	585.6
71.9141666666667	108.665333333333	584.8
72.227	108.634	584
72.6023333333333	108.696666666667	583.2
72.9776666666667	108.759333333333	582.4
73.353	108.822	581.6
73.54075	108.728	580.8
73.7285	108.634	580
73.91625	108.54	579.2
74.104	108.446	578.4
74.3452857142857	108.338857142857	577.6
74.5865714285714	108.231714285714	576.8
74.8278571428571	108.124571428571	576
75.0691428571429	108.017428571429	575.2
75.3104285714286	107.910285714286	574.4
75.5517142857143	107.803142857143	573.6
75.793	107.696	572.8
76.506	107.7334	572
77.219	107.7708	571.2
77.932	107.8082	570.4
78.645	107.8456	569.6
79.358	107.883	568.8
79.9586	107.7704	568
80.5592	107.6578	567.2
81.1598	107.5452	566.4
81.7604	107.4326	565.6
82.361	107.32	564.8
83.393	107.1325	564
84.425	106.945	563.2
85.457	106.7575	562.4
86.489	106.57	561.6
87.4275	106.38225	560.8
88.366	106.1945	560
89.3045	106.00675	559.2
90.243	105.819	558.4
90.33675	105.303	557.6
90.4305	104.787	556.8
90.52425	104.271	556
90.618	103.755	555.2
92.3696666666667	104.192666666667	554.4
94.1213333333333	104.630333333333	553.6
95.873	105.068	552.8
97.6243333333333	104.943	552
99.3756666666667	104.818	551.2
101.127	104.693	550.4
102.253	104.505333333333	549.6
103.379	104.317666666667	548.8
104.505	104.13	548
106.632	104.005	547.2
108.759	103.88	546.4
110.886	103.755	545.6
112.48125	103.33275	544.8
114.0765	102.9105	544
115.67175	102.48825	543.2
117.267	102.066	542.4
118.76825	101.972	541.6
120.2695	101.878	540.8
121.77075	101.784	540
123.272	101.69	539.2
126.962666666667	101.44	538.4
130.653333333333	101.19	537.6
134.344	100.94	536.8
136.127	100.893	536
137.91	100.846	535.2
139.693	100.799	534.4
141.476	100.752	533.6
143.039666666667	100.814666666667	532.8
144.603333333333	100.877333333333	532
146.167	100.94	531.2
147.543333333333	100.94	530.4
148.919666666667	100.94	529.6
150.296	100.94	528.8
150.984	100.814666666667	528
151.672	100.689333333333	527.2
152.36	100.564	526.4
153.2985	100.189	525.6
154.237	99.814	524.8
155.45675	99.95475	524
156.6765	100.0955	523.2
157.89625	100.23625	522.4
159.116	100.377	521.6
159.992	100.439333333333	520.8
160.868	100.501666666667	520
161.744	100.564	519.2
162.369333333333	100.188666666667	518.4
162.994666666667	99.8133333333333	517.6
163.62	99.438	516.8
164.433333333333	99.6256666666667	516
165.246666666667	99.8133333333333	515.2
166.06	100.001	514.4
166.998333333333	100.001	513.6
167.936666666667	100.001	512.8
168.875	100.001	512
169.25	99.814	511.2
170.001	99.72	510.4
170.752	99.626	509.6
171.752666666667	99.4383333333333	508.8
172.753333333333	99.2506666666667	508
173.754	99.063	507.2
174.067	98.8753333333333	506.4
174.38	98.6876666666667	505.6
174.693	98.5	504.8
175.568666666667	98.375	504
176.444333333333	98.25	503.2
177.32	98.125	502.4
177.570333333333	98.3126666666667	501.6
177.820666666667	98.5003333333333	500.8
178.071	98.688	500
178.508666666667	98.813	499.2
178.946333333333	98.938	498.4
179.384	99.063	497.6
179.759333333333	99.063	496.8
180.134666666667	99.063	496
180.51	99.063	495.2
181.010666666667	99.188	494.4
181.511333333333	99.313	493.6
182.012	99.438	492.8
182.2465	99.2505	492
182.481	99.063	491.2
182.7155	98.8755	490.4
182.95	98.688	489.6
183.60675	98.82875	488.8
184.2635	98.9695	488
184.92025	99.11025	487.2
185.577	99.251	486.4
185.639666666667	99.6263333333333	485.6
185.702333333333	100.001666666667	484.8
185.765	100.377	484
186.328	100.001666666667	483.2
186.891	99.6263333333333	482.4
187.454	99.251	481.6
187.203666666667	99.0633333333333	480.8
186.953333333333	98.8756666666667	480
186.703	98.688	479.2
186.703	98.688	479.2
