# Supplementary material for: Mechanics of Drosophila wing deployment
Source: Nat Commun. 2024 Dec 11;15:10577. doi: 10.1038/s41467-024-54527-0 (PMC11634967; doi:10.1038/s41467-024-54527-0)
Supplement: Supplementary file 18 — Source data [file 41467_2024_54527_MOESM18_ESM.zip › source_data/fig2a/fig2a_folded_microCT/fig2a_folded_microCT_rightWing/fig2a_veinCoord_microCTfolded_rightWing_v13_14.txt]

x_um	y_um	z_um
196.087	62.281	611.2
197.025	62.468	612
200.403	62.093	612.8
204.719	64.72	613.6
207.534	67.348	614.4
209.223	70.35	615.2
210.537	73.353	616
211.288	74.854	616.8
213.352	77.106	617.6
214.103	77.106	618.4
213.915	76.543	619.2
214.853	77.294	620
216.167	78.232	620.8
217.856	78.983	621.6
218.419	79.358	622.4
220.296	79.17	623.2
220.296	79.358	624
224.424	80.859	624.8
224.987	80.484	625.6
