# Supplementary material for: Mechanics of Drosophila wing deployment
Source: Nat Commun. 2024 Dec 11;15:10577. doi: 10.1038/s41467-024-54527-0 (PMC11634967; doi:10.1038/s41467-024-54527-0)
Supplement: Supplementary file 18 — Source data [file 41467_2024_54527_MOESM18_ESM.zip › source_data/fig2a/fig2a_folded_microCT/fig2a_folded_microCT_rightWing/fig2a_veinCoord_microCTfolded_rightWing_v6_12.txt]

x_um	y_um	z_um
98.97	114.385	418.4
94.595	125.322	419.2
90.22	136.259	420
90.081	137.023	420.8
89.942	137.787	421.6
89.803	138.551	422.4
88.831	138.065	423.2
87.859	137.579	424
86.887	137.093	424.8
85.3245	133.864	425.6
83.762	130.635	426.4
83.762	126.746333333333	427.2
83.762	122.857666666667	428
83.762	118.969	428.8
84.0745	117.719	429.6
84.387	116.469	430.4
84.6995	115.219	431.2
85.012	113.969	432
86.8173333333333	112.927333333333	432.8
88.6226666666667	111.885666666667	433.6
90.428	110.844	434.4
92.0253333333333	110.705	435.2
93.6226666666667	110.566	436
95.22	110.427	436.8
95.1366	110.5104	437.6
95.0532	110.5938	438.4
94.9698	110.6772	439.2
94.8864	110.7606	440
94.803	110.844	440.8
96.3306666666667	110.983	441.6
97.8583333333333	111.122	442.4
99.386	111.261	443.2
100.886	112.8858	442.4
102.386	114.5106	441.6
103.886	116.1354	440.8
105.386	117.7602	440
106.886	119.385	439.2
107.761	120.4684	438.4
108.636	121.5518	437.6
109.511	122.6352	436.8
110.386	123.7186	436
111.261	124.802	435.2
111.511	125.4686	434.4
111.761	126.1352	433.6
112.011	126.8018	432.8
112.261	127.4684	432
112.511	128.135	431.2
113.0108	128.7182	430.4
113.5106	129.3014	429.6
114.0104	129.8846	428.8
114.5102	130.4678	428
115.01	131.051	427.2
115.9475	131.780166666667	426.4
116.885	132.509333333333	425.6
117.8225	133.2385	424.8
118.76	133.967666666667	424
119.6975	134.696833333333	423.2
120.635	135.426	422.4
122.3016	136.3842	423.2
123.9682	137.3424	424
125.6348	138.3006	424.8
127.3014	139.2588	425.6
128.968	140.217	426.4
129.974833333333	140.5295	427.2
130.981666666667	140.842	428
131.9885	141.1545	428.8
132.995333333333	141.467	429.6
134.002166666667	141.7795	430.4
135.009	142.092	431.2
137.0924	142.592	432
139.1758	143.092	432.8
141.2592	143.592	433.6
143.3426	144.092	434.4
145.426	144.592	435.2
146.4675	144.869833333333	436
147.509	145.147666666667	436.8
148.5505	145.4255	437.6
149.592	145.703333333333	438.4
150.6335	145.981166666667	439.2
151.675	146.259	440
152.925	146.759	440.8
154.175	147.259	441.6
155.425	147.759	442.4
156.675	148.259	443.2
157.925	148.759	444
159.38325	148.65475	444.8
160.8415	148.5505	445.6
162.29975	148.44625	446.4
163.758	148.342	447.2
164.435	148.4635	448
165.112	148.585	448.8
165.789	148.7065	449.6
166.466	148.828	450.4
167.143	148.9495	451.2
167.82	149.071	452
168.497	149.1925	452.8
169.174	149.314	453.6
169.851	149.4355	454.4
170.528	149.557	455.2
171.205	149.6785	456
171.882	149.8	456.8
172.75	149.6265	457.6
173.618	149.453	458.4
174.486	149.2795	459.2
175.354	149.106	460
176.222	148.9325	460.8
177.09	148.759	461.6
177.313214285714	148.848285714286	462.4
177.536428571429	148.937571428571	463.2
177.759642857143	149.026857142857	464
177.982857142857	149.116142857143	464.8
178.206071428571	149.205428571429	465.6
178.429285714286	149.294714285714	466.4
178.6525	149.384	467.2
178.875714285714	149.473285714286	468
179.098928571429	149.562571428571	468.8
179.322142857143	149.651857142857	469.6
179.545357142857	149.741142857143	470.4
179.768571428571	149.830428571429	471.2
179.991785714286	149.919714285714	472
180.215	150.009	472.8
180.393571428571	149.964357142857	473.6
180.572142857143	149.919714285714	474.4
180.750714285714	149.875071428571	475.2
180.929285714286	149.830428571429	476
181.107857142857	149.785785714286	476.8
181.286428571429	149.741142857143	477.6
181.465	149.6965	478.4
181.643571428571	149.651857142857	479.2
181.822142857143	149.607214285714	480
182.000714285714	149.562571428571	480.8
182.179285714286	149.517928571429	481.6
182.357857142857	149.473285714286	482.4
182.536428571429	149.428642857143	483.2
182.715	149.384	484
182.480625	149.41	484.8
182.24625	149.436	485.6
182.011875	149.462	486.4
181.7775	149.488	487.2
181.543125	149.514	488
181.30875	149.54	488.8
181.074375	149.566	489.6
180.84	149.592	490.4
180.605625	149.618	491.2
180.37125	149.644	492
180.136875	149.67	492.8
179.9025	149.696	493.6
179.668125	149.722	494.4
179.43375	149.748	495.2
179.199375	149.774	496
178.965	149.8	496.8
178.46504	149.80836	497.6
177.96508	149.81672	498.4
177.46512	149.82508	499.2
176.96516	149.83344	500
176.4652	149.8418	500.8
175.96524	149.85016	501.6
175.46528	149.85852	502.4
174.96532	149.86688	503.2
174.46536	149.87524	504
173.9654	149.8836	504.8
173.46544	149.89196	505.6
172.96548	149.90032	506.4
172.46552	149.90868	507.2
171.96556	149.91704	508
171.4656	149.9254	508.8
170.96564	149.93376	509.6
170.46568	149.94212	510.4
169.96572	149.95048	511.2
169.46576	149.95884	512
168.9658	149.9672	512.8
168.46584	149.97556	513.6
167.96588	149.98392	514.4
167.46592	149.99228	515.2
166.96596	150.00064	516
166.466	150.009	516.8
165.1744	149.8006	517.6
163.8828	149.5922	518.4
162.5912	149.3838	519.2
161.2996	149.1754	520
160.008	148.967	520.8
159.105333333333	148.862833333333	521.6
158.202666666667	148.758666666667	522.4
157.3	148.6545	523.2
156.397333333333	148.550333333333	524
155.494666666667	148.446166666667	524.8
154.592	148.342	525.6
153.0086	148.217	526.4
151.4252	148.092	527.2
149.8418	147.967	528
148.2584	147.842	528.8
146.675	147.717	529.6
145.054777777778	147.740111111111	530.4
143.434555555556	147.763222222222	531.2
141.814333333333	147.786333333333	532
140.194111111111	147.809444444444	532.8
138.573888888889	147.832555555556	533.6
136.953666666667	147.855666666667	534.4
135.333444444444	147.878777777778	535.2
133.713222222222	147.901888888889	536
132.093	147.925	536.8
130.895125	147.977125	537.6
129.69725	148.02925	538.4
128.499375	148.081375	539.2
127.3015	148.1335	540
126.103625	148.185625	540.8
124.90575	148.23775	541.6
123.707875	148.289875	542.4
122.51	148.342	543.2
120.8018	148.4878	544
119.0936	148.6336	544.8
117.3854	148.7794	545.6
115.6772	148.9252	546.4
113.969	149.071	547.2
112.2608	149.2168	548
110.5526	149.3626	548.8
108.8444	149.5084	549.6
107.1362	149.6542	550.4
105.428	149.8	551.2
104.386333333333	149.452833333333	552
103.344666666667	149.105666666667	552.8
102.303	148.7585	553.6
101.261333333333	148.411333333333	554.4
100.219666666667	148.064166666667	555.2
99.178	147.717	556
98.08425	146.7275	556.8
96.9905	145.738	557.6
95.89675	144.7485	558.4
94.803	143.759	559.2
94.2937777777778	143.319222222222	560
93.7845555555556	142.879444444444	560.8
93.2753333333333	142.439666666667	561.6
92.7661111111111	141.999888888889	562.4
92.2568888888889	141.560111111111	563.2
91.7476666666667	141.120333333333	564
91.2384444444445	140.680555555556	564.8
90.7292222222222	140.240777777778	565.6
90.22	139.801	566.4
90.324125	139.774875	567.2
90.42825	139.74875	568
90.532375	139.722625	568.8
90.6365	139.6965	569.6
90.740625	139.670375	570.4
90.84475	139.64425	571.2
90.948875	139.618125	572
91.053	139.592	572.8
91.1510588235294	139.739058823529	573.6
91.2491176470588	139.886117647059	574.4
91.3471764705882	140.033176470588	575.2
91.4452352941177	140.180235294118	576
91.5432941176471	140.327294117647	576.8
91.6413529411765	140.474352941176	577.6
91.7394117647059	140.621411764706	578.4
91.8374705882353	140.768470588235	579.2
91.9355294117647	140.915529411765	580
92.0335882352941	141.062588235294	580.8
92.1316470588235	141.209647058824	581.6
92.2297058823529	141.356705882353	582.4
92.3277647058823	141.503764705882	583.2
92.4258235294118	141.650823529412	584
92.5238823529412	141.797882352941	584.8
92.6219411764706	141.944941176471	585.6
92.72	142.092	586.4
92.7825	142.217	587.2
92.845	142.342	588
92.9075	142.467	588.8
92.97	142.592	589.6
93.0325	142.717	590.4
93.095	142.842	591.2
93.1575	142.967	592
93.22	143.092	592.8
93.2825	143.217	593.6
93.345	143.342	594.4
93.2259285714286	143.416428571429	595.2
93.1068571428571	143.490857142857	596
92.9877857142857	143.565285714286	596.8
92.8687142857143	143.639714285714	597.6
92.7496428571429	143.714142857143	598.4
92.6305714285714	143.788571428571	599.2
92.5115	143.863	600
92.3924285714286	143.937428571429	600.8
92.2733571428571	144.011857142857	601.6
92.1542857142857	144.086285714286	602.4
92.0352142857143	144.160714285714	603.2
91.9161428571429	144.235142857143	604
91.7970714285714	144.309571428571	604.8
91.678	144.384	605.6
91.4886363636364	144.554454545455	606.4
91.2992727272727	144.724909090909	607.2
91.1099090909091	144.895363636364	608
90.9205454545455	145.065818181818	608.8
90.7311818181818	145.236272727273	609.6
90.5418181818182	145.406727272727	610.4
90.3524545454545	145.577181818182	611.2
90.1630909090909	145.747636363636	612
89.9737272727273	145.918090909091	612.8
89.7843636363636	146.088545454545	613.6
89.595	146.259	614.4
89.595	146.315818181818	615.2
89.595	146.372636363636	616
89.595	146.429454545455	616.8
89.595	146.486272727273	617.6
89.595	146.543090909091	618.4
89.595	146.599909090909	619.2
89.595	146.656727272727	620
89.595	146.713545454545	620.8
89.595	146.770363636364	621.6
89.595	146.827181818182	622.4
89.595	146.884	623.2
89.6396428571429	146.750071428571	624
89.6842857142857	146.616142857143	624.8
89.7289285714286	146.482214285714	625.6
89.7735714285714	146.348285714286	626.4
89.8182142857143	146.214357142857	627.2
89.8628571428572	146.080428571429	628
89.9075	145.9465	628.8
89.9521428571429	145.812571428571	629.6
89.9967857142857	145.678642857143	630.4
90.0414285714286	145.544714285714	631.2
90.0860714285714	145.410785714286	632
90.1307142857143	145.276857142857	632.8
90.1753571428572	145.142928571429	633.6
90.22	145.009	634.4
90.2431111111111	145.055333333333	635.2
90.2662222222222	145.101666666667	636
90.2893333333333	145.148	636.8
90.3124444444444	145.194333333333	637.6
90.3355555555556	145.240666666667	638.4
90.3586666666667	145.287	639.2
90.3817777777778	145.333333333333	640
90.4048888888889	145.379666666667	640.8
90.428	145.426	641.6
90.5984545454545	145.388090909091	642.4
90.7689090909091	145.350181818182	643.2
90.9393636363636	145.312272727273	644
91.1098181818182	145.274363636364	644.8
91.2802727272727	145.236454545455	645.6
91.4507272727273	145.198545454545	646.4
91.6211818181818	145.160636363636	647.2
91.7916363636364	145.122727272727	648
91.9620909090909	145.084818181818	648.8
92.1325454545455	145.046909090909	649.6
92.303	145.009	650.4
92.251	145.061125	651.2
92.199	145.11325	652
92.147	145.165375	652.8
92.095	145.2175	653.6
92.043	145.269625	654.4
91.991	145.32175	655.2
91.939	145.373875	656
91.887	145.426	656.8
92.3383333333333	144.835666666667	657.6
92.7896666666667	144.245333333333	658.4
93.241	143.655	659.2
93.6923333333333	143.064666666667	660
94.1436666666667	142.474333333333	660.8
94.595	141.884	661.6
94.4561666666667	142.231166666667	662.4
94.3173333333333	142.578333333333	663.2
94.1785	142.9255	664
94.0396666666667	143.272666666667	664.8
93.9008333333333	143.619833333333	665.6
93.762	143.967	666.4
93.8512857142857	143.996857142857	667.2
93.9405714285714	144.026714285714	668
94.0298571428571	144.056571428571	668.8
94.1191428571429	144.086428571429	669.6
94.2084285714286	144.116285714286	670.4
94.2977142857143	144.146142857143	671.2
94.387	144.176	672
94.4167142857143	144.235428571429	672.8
94.4464285714286	144.294857142857	673.6
94.4761428571429	144.354285714286	674.4
94.5058571428571	144.413714285714	675.2
94.5355714285714	144.473142857143	676
94.5652857142857	144.532571428571	676.8
94.595	144.592	677.6
94.595	144.532571428571	678.4
94.595	144.473142857143	679.2
94.595	144.413714285714	680
94.595	144.354285714286	680.8
94.595	144.294857142857	681.6
94.595	144.235428571429	682.4
94.595	144.176	683.2
94.4908333333333	144.176	684
94.3866666666667	144.176	684.8
94.2825	144.176	685.6
94.1783333333333	144.176	686.4
94.0741666666667	144.176	687.2
93.97	144.176	688
94.178375	144.176	688.8
94.38675	144.176	689.6
94.595125	144.176	690.4
94.8035	144.176	691.2
95.011875	144.176	692
95.22025	144.176	692.8
95.428625	144.176	693.6
95.637	144.176	694.4
95.8105	143.932833333333	695.2
95.984	143.689666666667	696
96.1575	143.4465	696.8
96.331	143.203333333333	697.6
96.5045	142.960166666667	698.4
96.678	142.717	699.2
96.625875	142.82125	700
96.57375	142.9255	700.8
96.521625	143.02975	701.6
96.4695	143.134	702.4
96.417375	143.23825	703.2
96.36525	143.3425	704
96.313125	143.44675	704.8
96.261	143.551	705.6
96.6181428571428	143.580714285714	706.4
96.9752857142857	143.610428571429	707.2
97.3324285714286	143.640142857143	708
97.6895714285714	143.669857142857	708.8
98.0467142857143	143.699571428571	709.6
98.4038571428571	143.729285714286	710.4
98.761	143.759	711.2
98.9990714285714	143.759	712
99.2371428571429	143.759	712.8
99.4752142857143	143.759	713.6
99.7132857142857	143.759	714.4
99.9513571428571	143.759	715.2
100.189428571429	143.759	716
100.4275	143.759	716.8
100.665571428571	143.759	717.6
100.903642857143	143.759	718.4
101.141714285714	143.759	719.2
101.379785714286	143.759	720
101.617857142857	143.759	720.8
101.855928571429	143.759	721.6
102.094	143.759	722.4
102.302333333333	143.550666666667	723.2
102.510666666667	143.342333333333	724
102.719	143.134	724.8
102.927333333333	142.925666666667	725.6
103.135666666667	142.717333333333	726.4
103.344	142.509	727.2
103.552333333333	142.300666666667	728
103.760666666667	142.092333333333	728.8
103.969	141.884	729.6
104.236857142857	141.854285714286	730.4
104.504714285714	141.824571428571	731.2
104.772571428571	141.794857142857	732
105.040428571429	141.765142857143	732.8
105.308285714286	141.735428571429	733.6
105.576142857143	141.705714285714	734.4
105.844	141.676	735.2
105.9899	141.7385	736
106.1358	141.801	736.8
106.2817	141.8635	737.6
106.4276	141.926	738.4
106.5735	141.9885	739.2
106.7194	142.051	740
106.8653	142.1135	740.8
107.0112	142.176	741.6
107.1571	142.2385	742.4
107.303	142.301	743.2
107.650111111111	142.023222222222	744
107.997222222222	141.745444444444	744.8
108.344333333333	141.467666666667	745.6
108.691444444444	141.189888888889	746.4
109.038555555556	140.912111111111	747.2
109.385666666667	140.634333333333	748
109.732777777778	140.356555555556	748.8
110.079888888889	140.078777777778	749.6
110.427	139.801	750.4
110.677	139.7177	751.2
110.927	139.6344	752
111.177	139.5511	752.8
111.427	139.4678	753.6
111.677	139.3845	754.4
111.927	139.3012	755.2
112.177	139.2179	756
112.427	139.1346	756.8
112.677	139.0513	757.6
112.927	138.968	758.4
113.007153846154	138.791692307692	759.2
113.087307692308	138.615384615385	760
113.167461538462	138.439076923077	760.8
113.247615384615	138.262769230769	761.6
113.327769230769	138.086461538462	762.4
113.407923076923	137.910153846154	763.2
113.488076923077	137.733846153846	764
113.568230769231	137.557538461538	764.8
113.648384615385	137.381230769231	765.6
113.728538461538	137.204923076923	766.4
113.808692307692	137.028615384615	767.2
113.888846153846	136.852307692308	768
113.969	136.676	768.8
114.223555555556	136.583444444444	769.6
114.478111111111	136.490888888889	770.4
114.732666666667	136.398333333333	771.2
114.987222222222	136.305777777778	772
115.241777777778	136.213222222222	772.8
115.496333333333	136.120666666667	773.6
115.750888888889	136.028111111111	774.4
116.005444444444	135.935555555556	775.2
116.26	135.843	776
116.422055555556	135.796666666667	776.8
116.584111111111	135.750333333333	777.6
116.746166666667	135.704	778.4
116.908222222222	135.657666666667	779.2
117.070277777778	135.611333333333	780
117.232333333333	135.565	780.8
117.394388888889	135.518666666667	781.6
117.556444444444	135.472333333333	782.4
117.7185	135.426	783.2
117.880555555556	135.379666666667	784
118.042611111111	135.333333333333	784.8
118.204666666667	135.287	785.6
118.366722222222	135.240666666667	786.4
118.528777777778	135.194333333333	787.2
118.690833333333	135.148	788
118.852888888889	135.101666666667	788.8
119.014944444444	135.055333333333	789.6
119.177	135.009	790.4
119.547333333333	134.847	791.2
119.917666666667	134.685	792
120.288	134.523	792.8
120.658333333333	134.361	793.6
121.028666666667	134.199	794.4
121.399	134.037	795.2
121.769333333333	133.875	796
122.139666666667	133.713	796.8
122.51	133.551	797.6
122.792714285714	133.446857142857	798.4
123.075428571429	133.342714285714	799.2
123.358142857143	133.238571428571	800
123.640857142857	133.134428571429	800.8
123.923571428571	133.030285714286	801.6
124.206285714286	132.926142857143	802.4
124.489	132.822	803.2
124.771714285714	132.717857142857	804
125.054428571429	132.613714285714	804.8
125.337142857143	132.509571428571	805.6
125.619857142857	132.405428571429	806.4
125.902571428571	132.301285714286	807.2
126.185285714286	132.197142857143	808
126.468	132.093	808.8
126.468	131.8325	809.6
126.468	131.572	810.4
126.468	131.3115	811.2
126.468	131.051	812
126.884666666667	131.19	812.8
127.301333333333	131.329	813.6
127.718	131.468	814.4
128.134666666667	131.607	815.2
128.551333333333	131.746	816
128.968	131.885	816.8
129.09825	131.75475	817.6
129.2285	131.6245	818.4
129.35875	131.49425	819.2
129.489	131.364	820
129.61925	131.23375	820.8
129.7495	131.1035	821.6
129.87975	130.97325	822.4
130.01	130.843	823.2
130.3745	130.738875	824
130.739	130.63475	824.8
131.1035	130.530625	825.6
131.468	130.4265	826.4
131.8325	130.322375	827.2
132.197	130.21825	828
132.5615	130.114125	828.8
132.926	130.01	829.6
133.193857142857	129.950428571429	830.4
133.461714285714	129.890857142857	831.2
133.729571428571	129.831285714286	832
133.997428571429	129.771714285714	832.8
134.265285714286	129.712142857143	833.6
134.533142857143	129.652571428571	834.4
134.801	129.593	835.2
134.926	129.3014	836
135.051	129.0098	836.8
135.176	128.7182	837.6
135.301	128.4266	838.4
135.426	128.135	839.2
135.8218	127.9892	840
136.2176	127.8434	840.8
136.6134	127.6976	841.6
137.0092	127.5518	842.4
137.405	127.406	843.2
137.8008	127.2602	844
138.1966	127.1144	844.8
138.5924	126.9686	845.6
138.9882	126.8228	846.4
139.384	126.677	847.2
139.9674	126.3852	848
140.5508	126.0934	848.8
141.1342	125.8016	849.6
141.7176	125.5098	850.4
142.301	125.218	851.2
142.912066666667	124.981933333333	852
143.523133333333	124.745866666667	852.8
144.1342	124.5098	853.6
144.745266666667	124.273733333333	854.4
145.356333333333	124.037666666667	855.2
145.9674	123.8016	856
146.578466666667	123.565533333333	856.8
147.189533333333	123.329466666667	857.6
147.8006	123.0934	858.4
148.411666666667	122.857333333333	859.2
149.022733333333	122.621266666667	860
149.6338	122.3852	860.8
150.244866666667	122.149133333333	861.6
150.855933333333	121.913066666667	862.4
151.467	121.677	863.2
152.1544	121.3437	864
152.8418	121.0104	864.8
153.5292	120.6771	865.6
154.2166	120.3438	866.4
154.904	120.0105	867.2
155.5914	119.6772	868
156.2788	119.3439	868.8
156.9662	119.0106	869.6
157.6536	118.6773	870.4
158.341	118.344	871.2
159.1327	117.8232	872
159.9244	117.3024	872.8
160.7161	116.7816	873.6
161.5078	116.2608	874.4
162.2995	115.74	875.2
163.0912	115.2192	876
163.8829	114.6984	876.8
164.6746	114.1776	877.6
165.4663	113.6568	878.4
166.258	113.136	879.2
167.646666666667	112.511	880
169.035333333333	111.886	880.8
170.424	111.261	881.6
171.3406	110.3235	882.4
172.2572	109.386	883.2
173.1738	108.4485	884
174.0904	107.511	884.8
175.007	106.5735	885.6
175.9236	105.636	886.4
176.8402	104.6985	887.2
177.7568	103.761	888
178.6734	102.8235	888.8
179.59	101.886	889.6
180.6733	99.8861	890.4
181.7566	97.8862	891.2
182.8399	95.8863	892
183.9232	93.8864	892.8
185.0065	91.8865	893.6
186.0898	89.8866	894.4
187.1731	87.8867	895.2
188.2564	85.8868	896
189.3397	83.8869	896.8
190.423	81.887	897.6
190.006428571429	80.0418571428571	898.4
189.589857142857	78.1967142857143	899.2
189.173285714286	76.3515714285714	900
188.756714285714	74.5064285714286	900.8
188.340142857143	72.6612857142857	901.6
187.923571428571	70.8161428571429	902.4
187.507	68.971	903.2
187.507	68.971	903.2
