# Supplementary material for: Mechanics of Drosophila wing deployment
Source: Nat Commun. 2024 Dec 11;15:10577. doi: 10.1038/s41467-024-54527-0 (PMC11634967; doi:10.1038/s41467-024-54527-0)
Supplement: Supplementary file 18 — Source data [file 41467_2024_54527_MOESM18_ESM.zip › source_data/fig2a/fig2a_folded_microCT/fig2a_folded_microCT_rightWing/fig2a_veinCoord_microCTfolded_rightWing_v6_8.txt]

x_um	y_um	z_um
99.386	114.177	418.4
108.865	110.219	419.2
118.344	106.261	420
122.51	105.219	420.8
126.989	105.74	421.6
131.468	106.261	422.4
133.829	106.261	423.2
136.19	106.261	424
138.551	106.261	424.8
139.870333333333	106.469333333333	425.6
141.189666666667	106.677666666667	426.4
142.509	106.886	427.2
143.9675	106.365	428
145.426	105.844	428.8
146.814666666667	105.635666666667	429.6
148.203333333333	105.427333333333	430.4
149.592	105.219	431.2
150.980666666667	105.010666666667	432
152.369333333333	104.802333333333	432.8
153.758	104.594	433.6
154.730333333333	104.872	434.4
155.702666666667	105.15	435.2
156.675	105.428	436
157.925	104.907	436.8
159.175	104.386	437.6
160.425	103.865	438.4
161.675	103.344	439.2
162.977	103.292	440
164.279	103.24	440.8
165.581	103.188	441.6
166.883	103.136	442.4
167.6746	103.3444	443.2
168.4662	103.5528	444
169.2578	103.7612	444.8
170.0494	103.9696	445.6
170.841	104.178	446.4
171.952	104.108333333333	447.2
173.063	104.038666666667	448
174.174	103.969	448.8
175.037	103.820285714286	449.6
175.9	103.671571428571	450.4
176.763	103.522857142857	451.2
177.626	103.374142857143	452
178.489	103.225428571429	452.8
179.352	103.076714285714	453.6
180.215	102.928	454.4
180.31925	102.51125	455.2
180.4235	102.0945	456
180.52775	101.67775	456.8
180.632	101.261	457.6
181.15275	101.67775	458.4
181.6735	102.0945	459.2
182.19425	102.51125	460
182.715	102.928	460.8
182.92325	102.6155	461.6
183.1315	102.303	462.4
183.33975	101.9905	463.2
183.548	101.678	464
184.0064	101.3446	464.8
184.4648	101.0112	465.6
184.9232	100.6778	466.4
185.3816	100.3444	467.2
185.84	100.011	468
185.715	100.2194	468.8
185.59	100.4278	469.6
185.465	100.6362	470.4
185.34	100.8446	471.2
185.215	101.053	472
185.492666666667	100.914	472.8
185.770333333333	100.775	473.6
186.048	100.636	474.4
186.405142857143	100.368142857143	475.2
186.762285714286	100.100285714286	476
187.119428571429	99.8324285714286	476.8
187.476571428571	99.5645714285714	477.6
187.833714285714	99.2967142857143	478.4
188.190857142857	99.0288571428571	479.2
188.548	98.761	480
188.548	98.761	480
