# Supplementary material for: Mechanics of Drosophila wing deployment
Source: Nat Commun. 2024 Dec 11;15:10577. doi: 10.1038/s41467-024-54527-0 (PMC11634967; doi:10.1038/s41467-024-54527-0)
Supplement: Supplementary file 18 — Source data [file 41467_2024_54527_MOESM18_ESM.zip › source_data/fig2a/fig2a_folded_microCT/fig2a_folded_microCT_rightWing/fig2a_veinCoord_microCTfolded_rightWing_v9_10.txt]

x_um	y_um	z_um
122.146	148.044	594.4
122.119142857143	148.124428571429	593.6
122.092285714286	148.204857142857	592.8
122.065428571429	148.285285714286	592
122.038571428571	148.365714285714	591.2
122.011714285714	148.446142857143	590.4
121.984857142857	148.526571428571	589.6
121.958	148.607	588.8
121.833	148.481833333333	588
121.708	148.356666666667	587.2
121.583	148.2315	586.4
121.458	148.106333333333	585.6
121.333	147.981166666667	584.8
121.208	147.856	584
121.6145	147.856	583.2
122.021	147.856	582.4
122.4275	147.856	581.6
122.834	147.856	580.8
123.2405	147.856	580
123.647	147.856	579.2
123.7784	147.7997	578.4
123.9098	147.7434	577.6
124.0412	147.6871	576.8
124.1726	147.6308	576
124.304	147.5745	575.2
124.4354	147.5182	574.4
124.5668	147.4619	573.6
124.6982	147.4056	572.8
124.8296	147.3493	572
124.961	147.293	571.2
125.758625	147.293	570.4
126.55625	147.293	569.6
127.353875	147.293	568.8
128.1515	147.293	568
128.949125	147.293	567.2
129.74675	147.293	566.4
130.544375	147.293	565.6
131.342	147.293	564.8
131.529666666667	147.043	564
131.717333333333	146.793	563.2
131.905	146.543	562.4
132.8432	146.3928	561.6
133.7814	146.2426	560.8
134.7196	146.0924	560
135.6578	145.9422	559.2
136.596	145.792	558.4
137.4875	145.4635	557.6
138.379	145.135	556.8
139.2705	144.8065	556
140.162	144.478	555.2
141.0535	143.58675	554.4
141.945	142.6955	553.6
142.8365	141.80425	552.8
143.728	140.913	552
144.103	140.35	551.2
145.729333333333	139.661666666667	550.4
147.355666666667	138.973333333333	549.6
148.982	138.285	548.8
149.858	137.722	548
150.734	137.159	547.2
151.61	136.596	546.4
152.798333333333	136.346	545.6
153.986666666667	136.096	544.8
155.175	135.846	544
156.051	134.907666666667	543.2
156.927	133.969333333333	542.4
157.803	133.031	541.6
158.491	132.342666666667	540.8
159.179	131.654333333333	540
159.867	130.966	539.2
160.477	130.7785	538.4
161.087	130.591	537.6
161.697	130.4035	536.8
162.307	130.216	536
162.96375	129.41825	535.2
163.6205	128.6205	534.4
164.27725	127.82275	533.6
164.934	127.025	532.8
166.107	126.41525	532
167.28	125.8055	531.2
168.453	125.19575	530.4
169.626	124.586	529.6
169.813666666667	124.773666666667	528.8
170.001333333333	124.961333333333	528
170.189	125.149	527.2
170.626666666667	124.898666666667	526.4
171.064333333333	124.648333333333	525.6
171.502	124.398	524.8
172.190333333333	124.147666666667	524
172.878666666667	123.897333333333	523.2
173.567	123.647	522.4
174.192333333333	123.584666666667	521.6
174.817666666667	123.522333333333	520.8
175.443	123.46	520
176.193666666667	123.272333333333	519.2
176.944333333333	123.084666666667	518.4
177.695	122.897	517.6
178.508333333333	122.897	516.8
179.321666666667	122.897	516
180.135	122.897	515.2
180.760666666667	122.584	514.4
181.386333333333	122.271	513.6
182.012	121.958	512.8
182.262	121.958	512
182.512	121.958	511.2
182.762	121.958	510.4
183.6065	121.7235	509.6
184.451	121.489	508.8
185.2955	121.2545	508
186.14	121.02	507.2
186.515333333333	120.957333333333	506.4
186.890666666667	120.894666666667	505.6
187.266	120.832	504.8
187.829	120.644333333333	504
188.392	120.456666666667	503.2
188.955	120.269	502.4
189.205333333333	120.019	501.6
189.455666666667	119.769	500.8
189.706	119.519	500
190.018666666667	119.769	499.2
190.331333333333	120.019	498.4
190.644	120.269	497.6
190.894333333333	120.331666666667	496.8
191.144666666667	120.394333333333	496
191.395	120.457	495.2
191.457666666667	120.519666666667	494.4
191.520333333333	120.582333333333	493.6
191.583	120.645	492.8
191.8645	120.69175	492
192.146	120.7385	491.2
192.4275	120.78525	490.4
192.709	120.832	489.6
192.646333333333	120.832	488.8
192.583666666667	120.832	488
192.521	120.832	487.2
193.021333333333	120.707	486.4
193.521666666667	120.582	485.6
194.022	120.457	484.8
194.116	120.457	484
194.21	120.457	483.2
194.116	120.6445	482.4
194.022	120.832	481.6
193.553	120.457	480.8
193.084	120.082	480
192.333	120.082	479.2
