# Supplementary material for: Mechanics of Drosophila wing deployment
Source: Nat Commun. 2024 Dec 11;15:10577. doi: 10.1038/s41467-024-54527-0 (PMC11634967; doi:10.1038/s41467-024-54527-0)
Supplement: Supplementary file 18 — Source data [file 41467_2024_54527_MOESM18_ESM.zip › source_data/fig2a/fig2a_folded_microCT/fig2a_folded_microCT_rightWing/fig2a_veinCoord_microCTfolded_rightWing_v5_11.txt]

x_um	y_um	z_um
160.216	110.636	363.2
161.258	99.178	364
161.4246	99.2196	364.8
161.5912	99.2612	365.6
161.7578	99.3028	366.4
161.9244	99.3444	367.2
162.091	99.386	368
162.4035	99.8373333333333	368.8
162.716	100.288666666667	369.6
163.0285	100.74	370.4
163.341	101.191333333333	371.2
163.6535	101.642666666667	372
163.966	102.094	372.8
164.868833333333	102.476	373.6
165.771666666667	102.858	374.4
166.6745	103.24	375.2
167.577333333333	103.622	376
168.480166666667	104.004	376.8
169.383	104.386	377.6
169.665714285714	104.505071428571	378.4
169.948428571429	104.624142857143	379.2
170.231142857143	104.743214285714	380
170.513857142857	104.862285714286	380.8
170.796571428571	104.981357142857	381.6
171.079285714286	105.100428571429	382.4
171.362	105.2195	383.2
171.644714285714	105.338571428571	384
171.927428571429	105.457642857143	384.8
172.210142857143	105.576714285714	385.6
172.492857142857	105.695785714286	386.4
172.775571428571	105.814857142857	387.2
173.058285714286	105.933928571429	388
173.341	106.053	388.8
173.8826	106.3446	389.6
174.4242	106.6362	390.4
174.9658	106.9278	391.2
175.5074	107.2194	392
176.049	107.511	392.8
176.595875	107.537	393.6
177.14275	107.563	394.4
177.689625	107.589	395.2
178.2365	107.615	396
178.783375	107.641	396.8
179.33025	107.667	397.6
179.877125	107.693	398.4
180.424	107.719	399.2
181.25725	107.719	400
182.0905	107.719	400.8
182.92375	107.719	401.6
183.757	107.719	402.4
184.59025	107.719	403.2
185.4235	107.719	404
186.25675	107.719	404.8
187.09	107.719	405.6
188.355923076923	107.703	406.4
189.621846153846	107.687	407.2
190.887769230769	107.671	408
192.153692307692	107.655	408.8
193.419615384615	107.639	409.6
194.685538461538	107.623	410.4
195.951461538462	107.607	411.2
197.217384615385	107.591	412
198.483307692308	107.575	412.8
199.749230769231	107.559	413.6
201.015153846154	107.543	414.4
202.281076923077	107.527	415.2
203.547	107.511	416
204.58875	107.71925	416.8
205.6305	107.9275	417.6
206.67225	108.13575	418.4
207.714	108.344	419.2
208.80775	108.6045	420
209.9015	108.865	420.8
210.99525	109.1255	421.6
212.089	109.386	422.4
212.66175	109.438	423.2
213.2345	109.49	424
213.80725	109.542	424.8
214.38	109.594	425.6
214.7445	109.75025	426.4
215.109	109.9065	427.2
215.4735	110.06275	428
215.838	110.219	428.8
216.5325	110.392666666667	429.6
217.227	110.566333333333	430.4
217.9215	110.74	431.2
218.616	110.913666666667	432
219.3105	111.087333333333	432.8
220.005	111.261	433.6
220.7132	111.0942	434.4
221.4214	110.9274	435.2
222.1296	110.7606	436
222.8378	110.5938	436.8
223.546	110.427	437.6
223.784142857143	110.665142857143	438.4
224.022285714286	110.903285714286	439.2
224.260428571429	111.141428571429	440
224.498571428571	111.379571428571	440.8
224.736714285714	111.617714285714	441.6
224.974857142857	111.855857142857	442.4
225.213	112.094	443.2
225.490666666667	112.233	444
225.768333333333	112.372	444.8
226.046	112.511	445.6
226.289083333333	112.458916666667	446.4
226.532166666667	112.406833333333	447.2
226.77525	112.35475	448
227.018333333333	112.302666666667	448.8
227.261416666667	112.250583333333	449.6
227.5045	112.1985	450.4
227.747583333333	112.146416666667	451.2
227.990666666667	112.094333333333	452
228.23375	112.04225	452.8
228.476833333333	111.990166666667	453.6
228.719916666667	111.938083333333	454.4
228.963	111.886	455.2
229.190272727273	111.867	456
229.417545454545	111.848	456.8
229.644818181818	111.829	457.6
229.872090909091	111.81	458.4
230.099363636364	111.791	459.2
230.326636363636	111.772	460
230.553909090909	111.753	460.8
230.781181818182	111.734	461.6
231.008454545455	111.715	462.4
231.235727272727	111.696	463.2
231.463	111.677	464
231.567125	111.625	464.8
231.67125	111.573	465.6
231.775375	111.521	466.4
231.8795	111.469	467.2
231.983625	111.417	468
232.08775	111.365	468.8
232.191875	111.313	469.6
232.296	111.261	470.4
232.13975	111.365125	471.2
231.9835	111.46925	472
231.82725	111.573375	472.8
231.671	111.6775	473.6
231.51475	111.781625	474.4
231.3585	111.88575	475.2
231.20225	111.989875	476
231.046	112.094	476.8
231.135285714286	111.975	477.6
231.224571428571	111.856	478.4
231.313857142857	111.737	479.2
231.403142857143	111.618	480
231.492428571429	111.499	480.8
231.581714285714	111.38	481.6
231.671	111.261	482.4
231.763555555556	111.284111111111	483.2
231.856111111111	111.307222222222	484
231.948666666667	111.330333333333	484.8
232.041222222222	111.353444444444	485.6
232.133777777778	111.376555555556	486.4
232.226333333333	111.399666666667	487.2
232.318888888889	111.422777777778	488
232.411444444444	111.445888888889	488.8
232.504	111.469	489.6
232.2958	111.6774	490.4
232.0876	111.8858	491.2
231.8794	112.0942	492
231.6712	112.3026	492.8
231.463	112.511	493.6
231.489	112.458875	494.4
231.515	112.40675	495.2
231.541	112.354625	496
231.567	112.3025	496.8
231.593	112.250375	497.6
231.619	112.19825	498.4
231.645	112.146125	499.2
231.671	112.094	500
231.618875	112.041875	500.8
231.56675	111.98975	501.6
231.514625	111.937625	502.4
231.4625	111.8855	503.2
231.410375	111.833375	504
231.35825	111.78125	504.8
231.306125	111.729125	505.6
231.254	111.677	506.4
231.202	111.83325	507.2
231.15	111.9895	508
231.098	112.14575	508.8
231.046	112.302	509.6
230.83775	112.09375	510.4
230.6295	111.8855	511.2
230.42125	111.67725	512
230.213	111.469	512.8
229.865666666667	111.469	513.6
229.518333333333	111.469	514.4
229.171	111.469	515.2
229.0877	111.2607	516
229.0044	111.0524	516.8
228.9211	110.8441	517.6
228.8378	110.6358	518.4
228.7545	110.4275	519.2
228.6712	110.2192	520
228.5879	110.0109	520.8
228.5046	109.8026	521.6
228.4213	109.5943	522.4
228.338	109.386	523.2
228.1712	109.386	524
228.0044	109.386	524.8
227.8376	109.386	525.6
227.6708	109.386	526.4
227.504	109.386	527.2
227.4	109.33375	528
227.296	109.2815	528.8
227.192	109.22925	529.6
227.088	109.177	530.4
226.8015	109.072875	531.2
226.515	108.96875	532
226.2285	108.864625	532.8
225.942	108.7605	533.6
225.6555	108.656375	534.4
225.369	108.55225	535.2
225.0825	108.448125	536
224.796	108.344	536.8
224.5044	108.2608	537.6
224.2128	108.1776	538.4
223.9212	108.0944	539.2
223.6296	108.0112	540
223.338	107.928	540.8
222.967666666667	107.742777777778	541.6
222.597333333333	107.557555555556	542.4
222.227	107.372333333333	543.2
221.856666666667	107.187111111111	544
221.486333333333	107.001888888889	544.8
221.116	106.816666666667	545.6
220.745666666667	106.631444444444	546.4
220.375333333333	106.446222222222	547.2
220.005	106.261	548
219.634666666667	106.145222222222	548.8
219.264333333333	106.029444444444	549.6
218.894	105.913666666667	550.4
218.523666666667	105.797888888889	551.2
218.153333333333	105.682111111111	552
217.783	105.566333333333	552.8
217.412666666667	105.450555555556	553.6
217.042333333333	105.334777777778	554.4
216.672	105.219	555.2
216.1165	104.976	556
215.561	104.733	556.8
215.0055	104.49	557.6
214.45	104.247	558.4
213.8945	104.004	559.2
213.339	103.761	560
213.0056	103.761	560.8
212.6722	103.761	561.6
212.3388	103.761	562.4
212.0054	103.761	563.2
211.672	103.761	564
211.047	103.656833333333	564.8
210.422	103.552666666667	565.6
209.797	103.4485	566.4
209.172	103.344333333333	567.2
208.547	103.240166666667	568
207.922	103.136	568.8
207.422	102.636	569.6
206.922	102.136	570.4
206.422	101.636	571.2
205.922	101.136	572
205.422	100.636	572.8
204.559	100.517	573.6
203.696	100.398	574.4
202.833	100.279	575.2
201.97	100.16	576
201.107	100.041	576.8
200.244	99.922	577.6
199.381	99.803	578.4
198.506	99.6364	579.2
197.631	99.4698	580
196.756	99.3032	580.8
195.881	99.1366	581.6
195.006	98.97	582.4
194.080111111111	98.8078888888889	583.2
193.154222222222	98.6457777777778	584
192.228333333333	98.4836666666667	584.8
191.302444444444	98.3215555555555	585.6
190.376555555556	98.1594444444444	586.4
189.450666666667	97.9973333333333	587.2
188.524777777778	97.8352222222222	588
187.598888888889	97.6731111111111	588.8
186.673	97.511	589.6
185.661142857143	97.4217142857143	590.4
184.649285714286	97.3324285714286	591.2
183.637428571429	97.2431428571428	592
182.625571428571	97.1538571428571	592.8
181.613714285714	97.0645714285714	593.6
180.601857142857	96.9752857142857	594.4
179.59	96.886	595.2
178.6734	96.6778	596
177.7568	96.4696	596.8
176.8402	96.2614	597.6
175.9236	96.0532	598.4
175.007	95.845	599.2
174.438909090909	95.7313636363636	600
173.870818181818	95.6177272727273	600.8
173.302727272727	95.5040909090909	601.6
172.734636363636	95.3904545454546	602.4
172.166545454545	95.2768181818182	603.2
171.598454545455	95.1631818181818	604
171.030363636364	95.0495454545455	604.8
170.462272727273	94.9359090909091	605.6
169.894181818182	94.8222727272727	606.4
169.326090909091	94.7086363636364	607.2
168.758	94.595	608
167.855166666667	94.4213333333333	608.8
166.952333333333	94.2476666666667	609.6
166.0495	94.074	610.4
165.146666666667	93.9003333333333	611.2
164.243833333333	93.7266666666667	612
163.341	93.553	612.8
162.716	93.5183333333333	613.6
162.091	93.4836666666667	614.4
161.466	93.449	615.2
160.841	93.4143333333333	616
160.216	93.3796666666667	616.8
159.591	93.345	617.6
158.410666666667	92.72	618.4
157.230333333333	92.095	619.2
156.05	91.47	620
156.05	91.47	620
