# Supplementary material for: Mechanics of Drosophila wing deployment
Source: Nat Commun. 2024 Dec 11;15:10577. doi: 10.1038/s41467-024-54527-0 (PMC11634967; doi:10.1038/s41467-024-54527-0)
Supplement: Supplementary file 18 — Source data [file 41467_2024_54527_MOESM18_ESM.zip › source_data/fig2a/fig2a_folded_microCT/fig2a_folded_microCT_rightWing/fig2a_veinCoord_microCTfolded_rightWing_v10_11.txt]

x_um	y_um	z_um
156	91.2	620
155.926	92.119	619.2
154.049	92.495	618.4
151.047	93.996	617.6
150.859	94.371	616.8
150.296	94.184	616
148.232	96.248	615.2
147.856	97.562	614.4
146.355	101.315	613.6
145.604	109.385	612.8
145.417	112.2	612
145.229	114.076	611.2
144.666	116.328	610.4
144.103	121.395	609.6
143.728	122.897	608.8
143.352	124.586	608
142.602	127.025	607.2
142.226	127.588	606.4
141.663	130.591	605.6
141.1	134.72	604.8
140.162	138.473	604
136.221	143.165	603.2
134.907	144.103	602.4
134.532	144.291	601.6
133.406	144.854	600.8
131.529	145.98	600
130.028	146.543	599.2
130.216	146.73	598.4
129.84	147.106	597.6
127.401	148.232	596.8
124.586	147.856	596
123.272	148.232	595.2
122.709	148.044	594.4
