# Supplementary material for: Mechanics of Drosophila wing deployment
Source: Nat Commun. 2024 Dec 11;15:10577. doi: 10.1038/s41467-024-54527-0 (PMC11634967; doi:10.1038/s41467-024-54527-0)
Supplement: Supplementary file 18 — Source data [file 41467_2024_54527_MOESM18_ESM.zip › source_data/fig2a/fig2a_folded_microCT/fig2a_folded_microCT_rightWing/fig2a_veinCoord_microCTfolded_rightWing_v12_13.txt]

x_um	y_um	z_um
191.207	65.659	900.8
192.23925	63.876	900
193.2715	62.093	899.2
194.30375	60.31	898.4
195.336	58.527	897.6
195.52375	58.15175	896.8
195.7115	57.7765	896
195.89925	57.40125	895.2
196.087	57.026	894.4
196.69675	56.463	893.6
197.3065	55.9	892.8
197.91625	55.337	892
198.526	54.774	891.2
199.32375	53.9295	890.4
200.1215	53.085	889.6
200.91925	52.2405	888.8
201.717	51.396	888
202.217333333333	51.052	887.2
202.717666666667	50.708	886.4
203.218	50.364	885.6
203.718333333333	50.02	884.8
204.218666666667	49.676	884
204.719	49.332	883.2
205.3196	48.6938	882.4
205.9202	48.0556	881.6
206.5208	47.4174	880.8
207.1214	46.7792	880
207.722	46.141	879.2
207.9472	45.6532	878.4
208.1724	45.1654	877.6
208.3976	44.6776	876.8
208.6228	44.1898	876
208.848	43.702	875.2
209.2984	43.2516	874.4
209.7488	42.8012	873.6
210.1992	42.3508	872.8
210.6496	41.9004	872
211.1	41.45	871.2
211.2502	41.0746	870.4
211.4004	40.6992	869.6
211.5506	40.3238	868.8
211.7008	39.9484	868
211.851	39.573	867.2
212.0762	39.2352	866.4
212.3014	38.8974	865.6
212.5266	38.5596	864.8
212.7518	38.2218	864
212.977	37.884	863.2
213.446166666667	37.665	862.4
213.915333333333	37.446	861.6
214.3845	37.227	860.8
214.853666666667	37.008	860
215.322833333333	36.789	859.2
215.792	36.57	858.4
215.899142857143	36.6504285714286	857.6
216.006285714286	36.7308571428571	856.8
216.113428571429	36.8112857142857	856
216.220571428571	36.8917142857143	855.2
216.327714285714	36.9721428571429	854.4
216.434857142857	37.0525714285714	853.6
216.542	37.133	852.8
216.801846153846	37.1041538461538	852
217.061692307692	37.0753076923077	851.2
217.321538461538	37.0464615384615	850.4
217.581384615385	37.0176153846154	849.6
217.841230769231	36.9887692307692	848.8
218.101076923077	36.9599230769231	848
218.360923076923	36.9310769230769	847.2
218.620769230769	36.9022307692308	846.4
218.880615384615	36.8733846153846	845.6
219.140461538462	36.8445384615385	844.8
219.400307692308	36.8156923076923	844
219.660153846154	36.7868461538462	843.2
219.92	36.758	842.4
219.8826	36.1574	841.6
219.8452	35.5568	840.8
219.8078	34.9562	840
219.7704	34.3556	839.2
219.733	33.755	838.4
219.87375	33.33275	837.6
220.0145	32.9105	836.8
220.15525	32.48825	836
220.296	32.066	835.2
220.4086	32.5164	834.4
220.5212	32.9668	833.6
220.6338	33.4172	832.8
220.7464	33.8676	832
220.859	34.318	831.2
221.0466	33.7926	830.4
221.2342	33.2672	829.6
221.4218	32.7418	828.8
221.6094	32.2164	828
221.797	31.691	827.2
221.8595	32.1288333333333	826.4
221.922	32.5666666666667	825.6
221.9845	33.0045	824.8
222.047	33.4423333333333	824
222.1095	33.8801666666667	823.2
222.172	34.318	822.4
222.35975	34.0835	821.6
222.5475	33.849	820.8
222.73525	33.6145	820
222.923	33.38	819.2
223.11075	33.1455	818.4
223.2985	32.911	817.6
223.48625	32.6765	816.8
223.674	32.442	816
223.861571428571	32.6295714285714	815.2
224.049142857143	32.8171428571429	814.4
224.236714285714	33.0047142857143	813.6
224.424285714286	33.1922857142857	812.8
224.611857142857	33.3798571428571	812
224.799428571429	33.5674285714286	811.2
224.987	33.755	810.4
225.237222222222	33.901	809.6
225.487444444444	34.047	808.8
225.737666666667	34.193	808
225.987888888889	34.339	807.2
226.238111111111	34.485	806.4
226.488333333333	34.631	805.6
226.738555555556	34.777	804.8
226.988777777778	34.923	804
227.239	35.069	803.2
227.927166666667	35.5381666666667	802.4
228.615333333333	36.0073333333333	801.6
229.3035	36.4765	800.8
229.991666666667	36.9456666666667	800
230.679833333333	37.4148333333333	799.2
231.368	37.884	798.4
231.805833333333	38.0716666666667	797.6
232.243666666667	38.2593333333333	796.8
232.6815	38.447	796
233.119333333333	38.6346666666667	795.2
233.557166666667	38.8223333333333	794.4
233.995	39.01	793.6
234.401666666667	39.6355	792.8
234.808333333333	40.261	792
235.215	40.8865	791.2
235.621666666667	41.512	790.4
236.028333333333	42.1375	789.6
236.435	42.763	788.8
236.653833333333	43.0133333333333	788
236.872666666667	43.2636666666667	787.2
237.0915	43.514	786.4
237.310333333333	43.7643333333333	785.6
237.529166666667	44.0146666666667	784.8
237.748	44.265	784
237.65425	44.64025	783.2
237.5605	45.0155	782.4
237.46675	45.39075	781.6
237.373	45.766	780.8
237.27925	46.14125	780
237.1855	46.5165	779.2
237.09175	46.89175	778.4
236.998	47.267	777.6
237.044875	47.314	776.8
237.09175	47.361	776
237.138625	47.408	775.2
237.1855	47.455	774.4
237.232375	47.502	773.6
237.27925	47.549	772.8
237.326125	47.596	772
237.373	47.643	771.2
237.346142857143	47.5357142857143	770.4
237.319285714286	47.4284285714286	769.6
237.292428571429	47.3211428571429	768.8
237.265571428571	47.2138571428571	768
237.238714285714	47.1065714285714	767.2
237.211857142857	46.9992857142857	766.4
237.185	46.892	765.6
237.024142857143	46.9724285714286	764.8
236.863285714286	47.0528571428571	764
236.702428571429	47.1332857142857	763.2
236.541571428571	47.2137142857143	762.4
236.380714285714	47.2941428571429	761.6
236.219857142857	47.3745714285714	760.8
236.059	47.455	760
235.91825	47.408125	759.2
235.7775	47.36125	758.4
235.63675	47.314375	757.6
235.496	47.2675	756.8
235.35525	47.220625	756
235.2145	47.17375	755.2
235.07375	47.126875	754.4
234.933	47.08	753.6
234.986714285714	46.9995714285714	752.8
235.040428571429	46.9191428571429	752
235.094142857143	46.8387142857143	751.2
235.147857142857	46.7582857142857	750.4
235.201571428571	46.6778571428571	749.6
235.255285714286	46.5974285714286	748.8
235.309	46.517	748
235.309	46.4607	747.2
235.309	46.4044	746.4
235.309	46.3481	745.6
235.309	46.2918	744.8
235.309	46.2355	744
235.309	46.1792	743.2
235.309	46.1229	742.4
235.309	46.0666	741.6
235.309	46.0103	740.8
235.309	45.954	740
235.475777777778	45.9747777777778	739.2
235.642555555556	45.9955555555556	738.4
235.809333333333	46.0163333333333	737.6
235.976111111111	46.0371111111111	736.8
236.142888888889	46.0578888888889	736
236.309666666667	46.0786666666667	735.2
236.476444444444	46.0994444444444	734.4
236.643222222222	46.1202222222222	733.6
236.81	46.141	732.8
236.95075	46.211375	732
237.0915	46.28175	731.2
237.23225	46.352125	730.4
237.373	46.4225	729.6
237.51375	46.492875	728.8
237.6545	46.56325	728
237.79525	46.633625	727.2
237.936	46.704	726.4
238.0486	46.8166	725.6
238.1612	46.9292	724.8
238.2738	47.0418	724
238.3864	47.1544	723.2
238.499	47.267	722.4
238.686714285714	47.4278571428571	721.6
238.874428571429	47.5887142857143	720.8
239.062142857143	47.7495714285714	720
239.249857142857	47.9104285714286	719.2
239.437571428571	48.0712857142857	718.4
239.625285714286	48.2321428571429	717.6
239.813	48.393	716.8
239.705714285714	48.5807142857143	716
239.598428571429	48.7684285714286	715.2
239.491142857143	48.9561428571429	714.4
239.383857142857	49.1438571428571	713.6
239.276571428571	49.3315714285714	712.8
239.169285714286	49.5192857142857	712
239.062	49.707	711.2
239.155833333333	49.8946666666667	710.4
239.249666666667	50.0823333333333	709.6
239.3435	50.27	708.8
239.437333333333	50.4576666666667	708
239.531166666667	50.6453333333333	707.2
239.625	50.833	706.4
239.583277777778	51.0519444444444	705.6
239.541555555556	51.2708888888889	704.8
239.499833333333	51.4898333333333	704
239.458111111111	51.7087777777778	703.2
239.416388888889	51.9277222222222	702.4
239.374666666667	52.1466666666667	701.6
239.332944444444	52.3656111111111	700.8
239.291222222222	52.5845555555556	700
239.2495	52.8035	699.2
239.207777777778	53.0224444444444	698.4
239.166055555556	53.2413888888889	697.6
239.124333333333	53.4603333333333	696.8
239.082611111111	53.6792777777778	696
239.040888888889	53.8982222222222	695.2
238.999166666667	54.1171666666667	694.4
238.957444444444	54.3361111111111	693.6
238.915722222222	54.5550555555556	692.8
238.874	54.774	692
239.008142857143	54.774	691.2
239.142285714286	54.774	690.4
239.276428571429	54.774	689.6
239.410571428571	54.774	688.8
239.544714285714	54.774	688
239.678857142857	54.774	687.2
239.813	54.774	686.4
240.017727272727	55.0128181818182	685.6
240.222454545455	55.2516363636364	684.8
240.427181818182	55.4904545454545	684
240.631909090909	55.7292727272727	683.2
240.836636363636	55.9680909090909	682.4
241.041363636364	56.2069090909091	681.6
241.246090909091	56.4457272727273	680.8
241.450818181818	56.6845454545455	680
241.655545454545	56.9233636363636	679.2
241.860272727273	57.1621818181818	678.4
242.065	57.401	677.6
242.372090909091	57.5545454545454	676.8
242.679181818182	57.7080909090909	676
242.986272727273	57.8616363636364	675.2
243.293363636364	58.0151818181818	674.4
243.600454545455	58.1687272727273	673.6
243.907545454545	58.3222727272727	672.8
244.214636363636	58.4758181818182	672
244.521727272727	58.6293636363636	671.2
244.828818181818	58.7829090909091	670.4
245.135909090909	58.9364545454546	669.6
245.443	59.09	668.8
245.607125	59.183875	668
245.77125	59.27775	667.2
245.935375	59.371625	666.4
246.0995	59.4655	665.6
246.263625	59.559375	664.8
246.42775	59.65325	664
246.591875	59.747125	663.2
246.756	59.841	662.4
246.860333333333	59.8826666666667	661.6
246.964666666667	59.9243333333333	660.8
247.069	59.966	660
247.173333333333	60.0076666666667	659.2
247.277666666667	60.0493333333333	658.4
247.382	60.091	657.6
247.486333333333	60.1326666666667	656.8
247.590666666667	60.1743333333333	656
247.695	60.216	655.2
247.507272727273	60.2842727272727	654.4
247.319545454545	60.3525454545454	653.6
247.131818181818	60.4208181818182	652.8
246.944090909091	60.4890909090909	652
246.756363636364	60.5573636363636	651.2
246.568636363636	60.6256363636364	650.4
246.380909090909	60.6939090909091	649.6
246.193181818182	60.7621818181818	648.8
246.005454545455	60.8304545454545	648
245.817727272727	60.8987272727273	647.2
245.63	60.967	646.4
245.25475	61.34225	645.6
244.8795	61.7175	644.8
244.50425	62.09275	644
244.129	62.468	643.2
243.91	62.906	642.4
243.691	63.344	641.6
243.472	63.782	640.8
243.253	64.22	640
243.034	64.658	639.2
242.815	65.096	638.4
242.520142857143	65.5785714285714	637.6
242.225285714286	66.0611428571429	636.8
241.930428571429	66.5437142857143	636
241.635571428571	67.0262857142857	635.2
241.340714285714	67.5088571428571	634.4
241.045857142857	67.9914285714286	633.6
240.751	68.474	632.8
239.625	70.288	632
238.499	72.102	631.2
237.373	73.916	630.4
235.778	75.511	629.6
234.183	77.106	628.8
234.652	77.294	628
235.121	77.482	627.2
233.057	79.358	626.4
227.052	80.859	625.6
