# Supplementary material for: Mechanics of Drosophila wing deployment
Source: Nat Commun. 2024 Dec 11;15:10577. doi: 10.1038/s41467-024-54527-0 (PMC11634967; doi:10.1038/s41467-024-54527-0)
Supplement: Supplementary file 18 — Source data [file 41467_2024_54527_MOESM18_ESM.zip › source_data/fig2a/fig2a_folded_microCT/fig2a_folded_microCT_rightWing/fig2a_veinCoord_microCTfolded_rightWing_v8_9.txt]

x_um	y_um	z_um
185.2019	100.1891	479.2
185.3896	99.6261	479.2
185.3896	99.6261	479.2
185.3896	99.6261	479.2
185.3896	99.6261	479.2
185.3896	99.6261	479.2
185.3896	99.6261	479.2
185.5773	99.4385	479.2
185.7649	99.4385	479.2
185.9526	99.2508	479.2
185.9526	99.2508	479.2
185.9526	99.2508	479.2
185.9526	99.2508	479.2
185.9526	99.2508	479.2
186.1403	99.2508	479.2
186.1403	99.2508	479.2
186.1403	99.2508	479.2
186.3279	99.0631	479.2
186.3279	99.0631	479.2
186.3279	99.0631	479.2
186.5156	99.0631	479.2
186.5156	99.0631	479.2
186.5156	99.0631	479.2
186.7033	99.0631	479.2
186.7033	98.8755	479.2
186.8909	98.8755	479.2
186.8909	98.8755	479.2
187.2663	98.8755	479.2
187.2663	98.8755	479.2
187.2663	98.8755	479.2
187.4539	98.8755	479.2
187.4539	98.6878	479.2
187.6416	98.6878	479.2
187.8293	98.6878	479.2
188.0169	98.6878	479.2
188.2046	98.5001	479.2
188.3923	98.5001	479.2
188.3923	98.5001	479.2
188.3923	98.5001	479.2
188.5799	98.5001	479.2
188.7676	98.5001	479.2
188.7676	98.3125	479.2
188.9552	98.3125	479.2
188.9552	98.3125	479.2
189.3306	98.3125	479.2
189.5182	98.3125	479.2
189.5182	98.3125	479.2
189.7059	98.3125	479.2
189.7059	98.3125	479.2
189.8936	98.3125	479.2
190.0813	98.3125	479.2
190.0813	98.3125	479.2
190.2689	98.3125	479.2
190.4566	98.3125	479.2
190.6443	98.1248	479.2
190.8319	98.1248	479.2
190.8319	98.1248	479.2
191.0196	98.1248	479.2
191.2073	98.1248	479.2
191.3949	98.1248	479.2
191.3949	98.1248	479.2
191.5826	98.1248	479.2
191.5826	98.1248	479.2
191.7703	98.1248	479.2
191.9579	98.1248	479.2
192.1456	98.1248	479.2
192.5209	98.1248	479.2
192.7086	98.1248	479.2
192.8962	98.1248	479.2
193.0839	98.1248	479.2
193.2716	98.1248	479.2
193.4592	98.1248	479.2
193.6469	98.3125	479.2
193.6469	98.3125	479.2
194.0222	98.3125	479.2
194.0222	98.3125	479.2
194.2099	98.3125	479.2
194.2099	98.5001	479.2
194.3976	98.5001	479.2
194.5852	98.5001	479.2
194.7729	98.6878	479.2
194.9606	98.6878	479.2
195.1482	98.8755	479.2
195.1482	98.8755	479.2
195.5236	99.0631	479.2
195.7112	99.0631	479.2
195.7112	99.2508	479.2
195.8989	99.2508	479.2
196.0866	99.4385	479.2
196.2742	99.4385	479.2
196.6496	99.6261	479.2
196.6496	99.6261	479.2
196.8372	99.6261	479.2
197.0249	99.6261	479.2
197.0249	99.8138	479.2
197.4002	99.8138	479.2
197.4002	100.0015	479.2
197.5879	100.0015	479.2
197.7756	100.0015	479.2
197.9632	100.0015	479.2
198.1509	100.1891	479.2
198.3386	100.1891	479.2
198.5262	100.1891	479.2
198.9016	100.1891	479.2
198.9016	100.1891	479.2
199.2769	100.1891	479.2
199.4646	100.1891	479.2
199.6522	100.3768	479.2
199.8399	100.3768	479.2
199.8399	100.3768	479.2
200.0276	100.3768	479.2
200.2152	100.3768	479.2
200.4029	100.3768	479.2
200.5906	100.3768	479.2
200.7782	100.3768	479.2
200.7782	100.3768	479.2
200.9659	100.3768	479.2
201.1536	100.1891	479.2
201.3412	100.1891	479.2
201.5289	100.1891	479.2
201.7166	100.1891	479.2
201.7166	100.0015	479.2
201.9042	100.0015	479.2
202.2796	100.0015	479.2
202.2796	99.8138	479.2
202.4672	99.8138	479.2
202.6549	99.8138	479.2
202.8426	99.6261	479.2
202.8426	99.6261	479.2
203.0302	99.6261	479.2
203.0302	99.6261	479.2
203.4056	99.4385	479.2
203.5932	99.2508	479.2
203.7809	99.2508	479.2
203.9686	99.2508	479.2
204.1562	99.0631	479.2
204.3439	99.0631	479.2
204.3439	99.0631	479.2
204.5316	99.0631	479.2
204.7192	99.0631	479.2
204.9069	99.0631	479.2
205.0946	99.2508	479.2
205.0946	99.2508	479.2
205.2822	99.2508	479.2
205.4699	99.2508	479.2
205.6575	99.4385	479.2
205.6575	99.4385	479.2
205.6575	99.6261	479.2
205.8452	99.6261	479.2
206.0329	99.8138	479.2
206.0329	99.8138	479.2
206.0329	99.8138	479.2
206.0329	100.0015	479.2
206.0329	100.1891	479.2
206.2206	100.1891	479.2
206.2206	100.3768	479.2
206.0329	100.7521	479.2
205.8452	100.9398	479.2
205.8452	101.1274	479.2
205.6575	101.3151	479.2
205.6575	101.5028	479.2
205.4699	101.6904	479.2
205.4699	102.0658	479.2
205.2822	102.0658	479.2
205.0946	102.4411	479.2
205.0946	102.4411	479.2
205.0946	102.6288	479.2
204.9069	102.8164	479.2
204.7192	103.0041	479.2
204.7192	103.1918	479.2
204.7192	103.3794	479.2
204.5316	103.5671	479.2
204.5316	103.7548	479.2
204.5316	103.9424	479.2
204.3439	104.1301	479.2
204.3439	104.3178	479.2
204.1562	104.3178	479.2
203.9686	104.6931	479.2
203.9686	104.6931	479.2
203.7809	105.0684	479.2
203.4056	105.8191	479.2
203.2179	106.3821	479.2
203.0302	106.5698	479.2
203.0302	106.7574	479.2
202.8426	106.9451	479.2
202.8426	107.1328	479.2
202.8426	107.3204	479.2
202.6549	107.5081	479.2
202.6549	107.6958	479.2
202.6549	107.8834	479.2
202.4672	108.2588	479.2
202.4672	108.4464	479.2
202.4672	108.4464	479.2
202.4672	108.6341	479.2
202.4672	108.8218	479.2
202.2796	109.1971	479.2
202.2796	109.3848	479.2
202.2796	109.5724	479.2
202.2796	109.9478	479.2
202.0919	110.1354	479.2
202.0919	110.3231	479.2
201.9042	110.5108	479.2
201.9042	110.6984	479.2
201.7166	110.8861	479.2
201.7166	110.8861	479.2
201.5289	111.0738	479.2
201.5289	111.2614	479.2
201.5289	111.6368	479.2
201.3412	111.6368	479.2
201.3412	111.8244	479.2
201.1536	112.0121	479.2
201.1536	112.3874	479.2
200.9659	112.5751	479.2
200.7782	112.7628	479.2
200.7782	112.9504	479.2
200.5906	113.1381	479.2
200.4029	113.5134	479.2
200.4029	113.7011	479.2
200.2152	113.8888	479.2
200.2152	113.8888	479.2
199.8399	114.2641	479.2
199.8399	114.2641	479.2
199.6522	114.4518	479.2
199.6522	114.6394	479.2
199.4646	114.6394	479.2
199.2769	114.8271	479.2
199.2769	115.0147	479.2
199.0892	115.2024	479.2
198.9016	115.3901	479.2
198.9016	115.5777	479.2
198.7139	115.5777	479.2
198.7139	115.7654	479.2
198.3386	116.1407	479.2
198.3386	116.1407	479.2
198.1509	116.3284	479.2
197.9632	116.5161	479.2
197.7756	116.7037	479.2
197.5879	116.8914	479.2
197.2126	117.2667	479.2
197.0249	117.6421	479.2
197.0249	117.6421	479.2
196.6496	117.8297	479.2
196.0866	118.2051	479.2
195.8989	118.5804	479.2
195.7112	118.5804	479.2
195.5236	118.7681	479.2
195.5236	118.7681	479.2
195.3359	118.9557	479.2
195.1482	118.9557	479.2
195.1482	119.1434	479.2
194.7729	119.1434	479.2
194.7729	119.3311	479.2
194.5852	119.3311	479.2
194.5852	119.3311	479.2
194.3976	119.5187	479.2
194.2099	119.5187	479.2
194.0222	119.5187	479.2
194.0222	119.7064	479.2
193.8346	119.8941	479.2
193.6469	119.8941	479.2
193.4592	119.8941	479.2
193.2716	119.8941	479.2
193.0839	120.0817	479.2
193.0839	120.0817	479.2
192.8962	120.0817	479.2
192.8962	120.0817	479.2
192.5209	120.2694	479.2
192.5209	120.2694	479.2
192.5209	120.2694	479.2
192.3333	120.2694	479.2
192.1456	120.2694	479.2
191.9579	120.4571	479.2
191.9579	120.4571	479.2
191.7703	120.4571	479.2
191.5826	120.4571	479.2
191.5826	120.4571	479.2
191.3949	120.6447	479.2
191.2073	120.6447	479.2
191.0196	120.6447	479.2
191.0196	120.6447	479.2
190.8319	120.6447	479.2
190.8319	120.6447	479.2
190.8319	120.6447	479.2
190.8319	120.6447	479.2
190.6443	120.6447	479.2
190.6443	120.6447	479.2
190.6443	120.6447	479.2
190.6443	120.6447	479.2
190.6443	120.6447	479.2
190.6443	120.6447	479.2
190.6443	120.6447	479.2
190.6443	120.6447	479.2
