# Supplementary material for: Mechanics of Drosophila wing deployment
Source: Nat Commun. 2024 Dec 11;15:10577. doi: 10.1038/s41467-024-54527-0 (PMC11634967; doi:10.1038/s41467-024-54527-0)
Supplement: Supplementary file 18 — Source data [file 41467_2024_54527_MOESM18_ESM.zip › source_data/fig2a/fig2a_folded_microCT/fig2a_folded_microCT_rightWing/fig2a_veinCoord_microCTfolded_rightWing_v10_14.txt]

x_um	y_um	z_um
122.146	147.856	594.4
121.8645	148.012416666667	595.2
121.583	148.168833333333	596
121.3015	148.32525	596.8
121.02	148.481666666667	597.6
120.7385	148.638083333333	598.4
120.457	148.7945	599.2
120.1755	148.950916666667	600
119.894	149.107333333333	600.8
119.6125	149.26375	601.6
119.331	149.420166666667	602.4
119.0495	149.576583333333	603.2
118.768	149.733	604
117.9235	149.686	604.8
117.079	149.639	605.6
116.2345	149.592	606.4
115.39	149.545	607.2
115.421333333333	149.451166666667	608
115.452666666667	149.357333333333	608.8
115.484	149.2635	609.6
115.515333333333	149.169666666667	610.4
115.546666666667	149.075833333333	611.2
115.578	148.982	612
115.1276	148.9446	612.8
114.6772	148.9072	613.6
114.2268	148.8698	614.4
113.7764	148.8324	615.2
113.326	148.795	616
112.9882	148.2694	616.8
112.6504	147.7438	617.6
112.3126	147.2182	618.4
111.9748	146.6926	619.2
111.637	146.167	620
111.5994	145.9794	620.8
111.5618	145.7918	621.6
111.5242	145.6042	622.4
111.4866	145.4166	623.2
111.449	145.229	624
111.417666666667	144.853666666667	624.8
111.386333333333	144.478333333333	625.6
111.355	144.103	626.4
111.323666666667	143.727666666667	627.2
111.292333333333	143.352333333333	628
111.261	142.977	628.8
110.9984	142.4516	629.6
110.7358	141.9262	630.4
110.4732	141.4008	631.2
110.2106	140.8754	632
109.948	140.35	632.8
109.743272727273	139.838181818182	633.6
109.538545454545	139.326363636364	634.4
109.333818181818	138.814545454545	635.2
109.129090909091	138.302727272727	636
108.924363636364	137.790909090909	636.8
108.719636363636	137.279090909091	637.6
108.514909090909	136.767272727273	638.4
108.310181818182	136.255454545455	639.2
108.105454545455	135.743636363636	640
107.900727272727	135.231818181818	640.8
107.696	134.72	641.6
107.6208	134.1194	642.4
107.5456	133.5188	643.2
107.4704	132.9182	644
107.3952	132.3176	644.8
107.32	131.717	645.6
107.212857142857	131.395285714286	646.4
107.105714285714	131.073571428571	647.2
106.998571428571	130.751857142857	648
106.891428571429	130.430142857143	648.8
106.784285714286	130.108428571429	649.6
106.677142857143	129.786714285714	650.4
106.57	129.465	651.2
106.4135	129.089666666667	652
106.257	128.714333333333	652.8
106.1005	128.339	653.6
105.944	127.963666666667	654.4
105.7875	127.588333333333	655.2
105.631	127.213	656
105.693555555556	127.025333333333	656.8
105.756111111111	126.837666666667	657.6
105.818666666667	126.65	658.4
105.881222222222	126.462333333333	659.2
105.943777777778	126.274666666667	660
106.006333333333	126.087	660.8
106.068888888889	125.899333333333	661.6
106.131444444444	125.711666666667	662.4
106.194	125.524	663.2
106.33475	125.289375	664
106.4755	125.05475	664.8
106.61625	124.820125	665.6
106.757	124.5855	666.4
106.89775	124.350875	667.2
107.0385	124.11625	668
107.17925	123.881625	668.8
107.32	123.647	669.6
107.276692307692	123.488230769231	670.4
107.233384615385	123.329461538462	671.2
107.190076923077	123.170692307692	672
107.146769230769	123.011923076923	672.8
107.103461538462	122.853153846154	673.6
107.060153846154	122.694384615385	674.4
107.016846153846	122.535615384615	675.2
106.973538461538	122.376846153846	676
106.930230769231	122.218076923077	676.8
106.886923076923	122.059307692308	677.6
106.843615384615	121.900538461538	678.4
106.800307692308	121.741769230769	679.2
106.757	121.583	680
106.92125	121.512625	680.8
107.0855	121.44225	681.6
107.24975	121.371875	682.4
107.414	121.3015	683.2
107.57825	121.231125	684
107.7425	121.16075	684.8
107.90675	121.090375	685.6
108.071	121.02	686.4
108.196111111111	120.915777777778	687.2
108.321222222222	120.811555555556	688
108.446333333333	120.707333333333	688.8
108.571444444444	120.603111111111	689.6
108.696555555556	120.498888888889	690.4
108.821666666667	120.394666666667	691.2
108.946777777778	120.290444444444	692
109.071888888889	120.186222222222	692.8
109.197	120.082	693.6
109.4597	120.0444	694.4
109.7224	120.0068	695.2
109.9851	119.9692	696
110.2478	119.9316	696.8
110.5105	119.894	697.6
110.7732	119.8564	698.4
111.0359	119.8188	699.2
111.2986	119.7812	700
111.5613	119.7436	700.8
111.824	119.706	701.6
111.9742	119.5371	702.4
112.1244	119.3682	703.2
112.2746	119.1993	704
112.4248	119.0304	704.8
112.575	118.8615	705.6
112.7252	118.6926	706.4
112.8754	118.5237	707.2
113.0256	118.3548	708
113.1758	118.1859	708.8
113.326	118.017	709.6
113.7576	117.9232	710.4
114.1892	117.8294	711.2
114.6208	117.7356	712
115.0524	117.6418	712.8
115.484	117.548	713.6
115.9156	117.4542	714.4
116.3472	117.3604	715.2
116.7788	117.2666	716
117.2104	117.1728	716.8
117.642	117.079	717.6
118.071	116.918142857143	718.4
118.5	116.757285714286	719.2
118.929	116.596428571429	720
119.358	116.435571428571	720.8
119.787	116.274714285714	721.6
120.216	116.113857142857	722.4
120.645	115.953	723.2
121.2705	116.0155	724
121.896	116.078	724.8
122.5215	116.1405	725.6
123.147	116.203	726.4
123.7725	116.2655	727.2
124.398	116.328	728
124.886	116.3656	728.8
125.374	116.4032	729.6
125.862	116.4408	730.4
126.35	116.4784	731.2
126.838	116.516	732
127.369666666667	116.390833333333	732.8
127.901333333333	116.265666666667	733.6
128.433	116.1405	734.4
128.964666666667	116.015333333333	735.2
129.496333333333	115.890166666667	736
130.028	115.765	736.8
130.544125	115.765	737.6
131.06025	115.765	738.4
131.576375	115.765	739.2
132.0925	115.765	740
132.608625	115.765	740.8
133.12475	115.765	741.6
133.640875	115.765	742.4
134.157	115.765	743.2
134.425	115.952714285714	744
134.693	116.140428571429	744.8
134.961	116.328142857143	745.6
135.229	116.515857142857	746.4
135.497	116.703571428571	747.2
135.765	116.891285714286	748
136.033	117.079	748.8
136.301142857143	117.159428571429	749.6
136.569285714286	117.239857142857	750.4
136.837428571429	117.320285714286	751.2
137.105571428571	117.400714285714	752
137.373714285714	117.481142857143	752.8
137.641857142857	117.561571428571	753.6
137.91	117.642	754.4
138.0226	117.5294	755.2
138.1352	117.4168	756
138.2478	117.3042	756.8
138.3604	117.1916	757.6
138.473	117.079	758.4
138.7075	117.3135	759.2
138.942	117.548	760
139.1765	117.7825	760.8
139.411	118.017	761.6
139.4486	117.867	762.4
139.4862	117.717	763.2
139.5238	117.567	764
139.5614	117.417	764.8
139.599	117.267	765.6
139.818	117.235666666667	766.4
140.037	117.204333333333	767.2
140.256	117.173	768
140.475	117.141666666667	768.8
140.694	117.110333333333	769.6
140.913	117.079	770.4
141.100571428571	117.186285714286	771.2
141.288142857143	117.293571428571	772
141.475714285714	117.400857142857	772.8
141.663285714286	117.508142857143	773.6
141.850857142857	117.615428571429	774.4
142.038428571429	117.722714285714	775.2
142.226	117.83	776
142.445	117.861166666667	776.8
142.664	117.892333333333	777.6
142.883	117.9235	778.4
143.102	117.954666666667	779.2
143.321	117.985833333333	780
143.54	118.017	780.8
143.706777777778	117.954444444444	781.6
143.873555555556	117.891888888889	782.4
144.040333333333	117.829333333333	783.2
144.207111111111	117.766777777778	784
144.373888888889	117.704222222222	784.8
144.540666666667	117.641666666667	785.6
144.707444444444	117.579111111111	786.4
144.874222222222	117.516555555556	787.2
145.041	117.454	788
145.228714285714	117.400428571429	788.8
145.416428571429	117.346857142857	789.6
145.604142857143	117.293285714286	790.4
145.791857142857	117.239714285714	791.2
145.979571428571	117.186142857143	792
146.167285714286	117.132571428571	792.8
146.355	117.079	793.6
146.5802	116.9288	794.4
146.8054	116.7786	795.2
147.0306	116.6284	796
147.2558	116.4782	796.8
147.481	116.328	797.6
147.7438	116.0278	798.4
148.0066	115.7276	799.2
148.2694	115.4274	800
148.5322	115.1272	800.8
148.795	114.827	801.6
149.0202	114.4892	802.4
149.2454	114.1514	803.2
149.4706	113.8136	804
149.6958	113.4758	804.8
149.921	113.138	805.6
150.2963	112.8753	806.4
150.6716	112.6126	807.2
151.0469	112.3499	808
151.4222	112.0872	808.8
151.7975	111.8245	809.6
152.1728	111.5618	810.4
152.5481	111.2991	811.2
152.9234	111.0364	812
153.2987	110.7737	812.8
153.674	110.511	813.6
154.3496	110.3232	814.4
155.0252	110.1354	815.2
155.7008	109.9476	816
156.3764	109.7598	816.8
157.052	109.572	817.6
157.2022	109.3844	818.4
157.3524	109.1968	819.2
157.5026	109.0092	820
157.6528	108.8216	820.8
157.803	108.634	821.6
158.526857142857	108.071	822.4
159.250714285714	107.508	823.2
159.974571428571	106.945	824
160.698428571429	106.382	824.8
161.422285714286	105.819	825.6
162.146142857143	105.256	826.4
162.87	104.693	827.2
163.7145	104.22375	828
164.559	103.7545	828.8
165.4035	103.28525	829.6
166.248	102.816	830.4
167.18625	102.253	831.2
168.1245	101.69	832
169.06275	101.127	832.8
170.001	100.564	833.6
172.065	98.125	834.4
173.379	97.374	835.2
174.13	96.623	836
177.132	94.559	836.8
176.569	94.747	837.6
181.261	92.119	836.8
181.449	91.556	836
181.449	91.181	835.2
182.2935	90.618	834.4
183.138	90.055	833.6
184.264	89.8675	832.8
185.39	89.68	832
186.1405	88.929	831.2
186.891	88.178	830.4
187.548	87.8965	829.6
188.205	87.615	828.8
188.768	87.24	828
189.331	86.865	827.2
189.581	86.6146666666667	826.4
189.831	86.3643333333333	825.6
190.081	86.114	824.8
190.143666666667	85.4883333333333	824
190.206333333333	84.8626666666667	823.2
190.269	84.237	822.4
190.832	84.0493333333333	821.6
191.395	83.8616666666667	820.8
191.958	83.674	820
192.083	83.6116666666667	819.2
192.208	83.5493333333333	818.4
192.333	83.487	817.6
192.458333333333	83.3616666666667	816.8
192.583666666667	83.2363333333333	816
192.709	83.111	815.2
193.084333333333	82.861	814.4
193.459666666667	82.611	813.6
193.835	82.361	812.8
194.16325	82.0325	812
194.4915	81.704	811.2
194.81975	81.3755	810.4
195.148	81.047	809.6
194.9605	80.90625	808.8
194.773	80.7655	808
194.5855	80.62475	807.2
194.398	80.484	806.4
194.867	80.39025	805.6
195.336	80.2965	804.8
195.805	80.20275	804
196.274	80.109	803.2
196.368	80.015	802.4
196.462	79.921	801.6
196.556	79.827	800.8
196.65	79.733	800
196.65	79.5453333333333	799.2
196.65	79.3576666666667	798.4
196.65	79.17	797.6
197.213	78.795	796.8
197.776	78.42	796
198.339	78.045	795.2
198.47975	77.81025	794.4
198.6205	77.5755	793.6
198.76125	77.34075	792.8
198.902	77.106	792
199.052	76.9934	791.2
199.202	76.8808	790.4
199.352	76.7682	789.6
199.502	76.6556	788.8
199.652	76.543	788
199.558166666667	76.3866666666667	787.2
199.464333333333	76.2303333333333	786.4
199.3705	76.074	785.6
199.276666666667	75.9176666666667	784.8
199.182833333333	75.7613333333333	784
199.089	75.605	783.2
199.2768	75.3422	782.4
199.4646	75.0794	781.6
199.6524	74.8166	780.8
199.8402	74.5538	780
200.028	74.291	779.2
200.16875	74.1035	778.4
200.3095	73.916	777.6
200.45025	73.7285	776.8
200.591	73.541	776
200.8162	73.2406	775.2
201.0414	72.9402	774.4
201.2666	72.6398	773.6
201.4918	72.3394	772.8
201.717	72.039	772
201.9046	71.8514	771.2
202.0922	71.6638	770.4
202.2798	71.4762	769.6
202.4674	71.2886	768.8
202.655	71.101	768
202.8426	70.7632	767.2
203.0302	70.4254	766.4
203.2178	70.0876	765.6
203.4054	69.7498	764.8
203.593	69.412	764
203.5556	69.2244	763.2
203.5182	69.0368	762.4
203.4808	68.8492	761.6
203.4434	68.6616	760.8
203.406	68.474	760
203.5936	68.2862	759.2
203.7812	68.0984	758.4
203.9688	67.9106	757.6
204.1564	67.7228	756.8
204.344	67.535	756
204.4942	67.2348	755.2
204.6444	66.9346	754.4
204.7946	66.6344	753.6
204.9448	66.3342	752.8
205.095	66.034	752
205.313833333333	65.8776666666667	751.2
205.532666666667	65.7213333333333	750.4
205.7515	65.565	749.6
205.970333333333	65.4086666666667	748.8
206.189166666667	65.2523333333333	748
206.408	65.096	747.2
206.1078	65.2086	746.4
205.8076	65.3212	745.6
205.5074	65.4338	744.8
205.2072	65.5464	744
204.907	65.659	743.2
205.032166666667	65.6276666666667	742.4
205.157333333333	65.5963333333333	741.6
205.2825	65.565	740.8
205.407666666667	65.5336666666667	740
205.532833333333	65.5023333333333	739.2
205.658	65.471	738.4
205.808	65.5086	737.6
205.958	65.5462	736.8
206.108	65.5838	736
206.258	65.6214	735.2
206.408	65.659	734.4
206.5206	65.5088	733.6
206.6332	65.3586	732.8
206.7458	65.2084	732
206.8584	65.0582	731.2
206.971	64.908	730.4
207.1588	65.0206	729.6
207.3466	65.1332	728.8
207.5344	65.2458	728
207.7222	65.3584	727.2
207.91	65.471	726.4
207.868222222222	65.7421111111111	725.6
207.826444444444	66.0132222222222	724.8
207.784666666667	66.2843333333333	724
207.742888888889	66.5554444444444	723.2
207.701111111111	66.8265555555556	722.4
207.659333333333	67.0976666666667	721.6
207.617555555556	67.3687777777778	720.8
207.575777777778	67.6398888888889	720
207.534	67.911	719.2
208.00325	67.911	718.4
208.4725	67.911	717.6
208.94175	67.911	716.8
209.411	67.911	716
209.22325	68.1455	715.2
209.0355	68.38	714.4
208.84775	68.6145	713.6
208.66	68.849	712.8
208.66	68.98975	712
208.66	69.1305	711.2
208.66	69.27125	710.4
208.66	69.412	709.6
208.7726	69.4496	708.8
208.8852	69.4872	708
208.9978	69.5248	707.2
209.1104	69.5624	706.4
209.223	69.6	705.6
209.5985	69.74075	704.8
209.974	69.8815	704
210.3495	70.02225	703.2
210.725	70.163	702.4
211.1002	70.313	701.6
211.4754	70.463	700.8
211.8506	70.613	700
212.2258	70.763	699.2
212.601	70.913	698.4
212.78875	71.007	697.6
212.9765	71.101	696.8
213.16425	71.195	696
213.352	71.289	695.2
213.7648	71.4766	694.4
214.1776	71.6642	693.6
214.5904	71.8518	692.8
215.0032	72.0394	692
215.416	72.227	691.2
215.83825	72.41475	690.4
216.2605	72.6025	689.6
216.68275	72.79025	688.8
217.105	72.978	688
217.668	73.02475	687.2
218.231	73.0715	686.4
218.794	73.11825	685.6
219.357	73.165	684.8
219.6385	73.212	684
219.92	73.259	683.2
220.2015	73.306	682.4
220.483	73.353	681.6
220.1828	73.428	680.8
219.8826	73.503	680
219.5824	73.578	679.2
219.2822	73.653	678.4
218.982	73.728	677.6
218.79425	73.822	676.8
218.6065	73.916	676
218.41875	74.01	675.2
218.231	74.104	674.4
218.4938	74.2916	673.6
218.7566	74.4792	672.8
219.0194	74.6668	672
219.2822	74.8544	671.2
219.545	75.042	670.4
219.3198	75.4172	669.6
219.0946	75.7924	668.8
218.8694	76.1676	668
218.6442	76.5428	667.2
218.419	76.918	666.4
217.6684	77.1808	665.6
216.9178	77.4436	664.8
216.1672	77.7064	664
215.4166	77.9692	663.2
214.666	78.232	662.4
214.071666666667	78.5448333333333	661.6
213.477333333333	78.8576666666667	660.8
212.883	79.1705	660
212.288666666667	79.4833333333333	659.2
211.694333333333	79.7961666666667	658.4
211.1	80.109	657.6
210.3118	79.9964	656.8
209.5236	79.8838	656
208.7354	79.7712	655.2
207.9472	79.6586	654.4
207.159	79.546	653.6
206.7086	79.5084	652.8
206.2582	79.4708	652
205.8078	79.4332	651.2
205.3574	79.3956	650.4
204.907	79.358	649.6
204.1938	79.283	648.8
203.4806	79.208	648
202.7674	79.133	647.2
202.0542	79.058	646.4
201.341	78.983	645.6
200.5904	79.133	644.8
199.8398	79.283	644
199.0892	79.433	643.2
198.3386	79.583	642.4
197.588	79.733	641.6
197.21275	79.92075	640.8
196.8375	80.1085	640
196.46225	80.29625	639.2
196.087	80.484	638.4
195.8242	80.2964	637.6
195.5614	80.1088	636.8
195.2986	79.9212	636
195.0358	79.7336	635.2
194.773	79.546	634.4
194.647888888889	79.3374444444445	633.6
194.522777777778	79.1288888888889	632.8
194.397666666667	78.9203333333333	632
194.272555555556	78.7117777777778	631.2
194.147444444444	78.5032222222222	630.4
194.022333333333	78.2946666666667	629.6
193.897222222222	78.0861111111111	628.8
193.772111111111	77.8775555555555	628
193.647	77.669	627.2
193.240333333333	77.1373333333333	626.4
192.833666666667	76.6056666666667	625.6
192.427	76.074	624.8
192.020333333333	75.5423333333333	624
191.613666666667	75.0106666666667	623.2
191.207	74.479	622.4
190.939	73.916	621.6
190.671	73.353	620.8
190.403	72.79	620
190.135	72.227	619.2
189.867	71.664	618.4
189.599	71.101	617.6
189.331	70.538	616.8
189.706333333333	69.975	616
190.081666666667	69.412	615.2
190.457	68.849	614.4
191.8645	67.30075	613.6
193.272	65.7525	612.8
194.6795	64.20425	612
196.087	62.656	611.2
196.087	62.656	611.2
