# Supplementary material for: Mechanics of Drosophila wing deployment
Source: Nat Commun. 2024 Dec 11;15:10577. doi: 10.1038/s41467-024-54527-0 (PMC11634967; doi:10.1038/s41467-024-54527-0)
Supplement: Supplementary file 18 — Source data [file 41467_2024_54527_MOESM18_ESM.zip › source_data/fig2a/fig2a_folded_microCT/fig2a_folded_microCT_leftWing/fig2a_veinCoord_microCTfolded_leftWing_v12_13.txt]

x_um	y_um	z_um
131.3888	113.4344	675.2
129.584	117.09	674.4
127.7792	120.7456	673.6
125.9744	124.4012	672.8
124.1696	128.0568	672
123.336666666667	128.211066666667	671.2
122.503733333333	128.365333333333	670.4
121.6708	128.5196	669.6
120.837866666667	128.673866666667	668.8
120.004933333333	128.828133333333	668
119.172	128.9824	667.2
118.493333333333	129.476	666.4
117.814666666667	129.9696	665.6
117.136	130.4632	664.8
115.72928	130.94448	664
114.32256	131.42576	663.2
112.91584	131.90704	662.4
111.50912	132.38832	661.6
110.1024	132.8696	660.8
109.124	132.948914285714	660
108.1456	133.028228571429	659.2
107.1672	133.107542857143	658.4
106.1888	133.186857142857	657.6
105.2104	133.266171428571	656.8
104.232	133.345485714286	656
103.2536	133.4248	655.2
102.667466666667	133.548133333333	654.4
102.081333333333	133.671466666667	653.6
101.4952	133.7948	652.8
100.909066666667	133.918133333333	652
100.322933333333	134.041466666667	651.2
99.7368	134.1648	650.4
99.1198666666667	134.010533333333	649.6
98.5029333333333	133.856266666667	648.8
97.886	133.702	648
97.2690666666667	133.547733333333	647.2
96.6521333333333	133.393466666667	646.4
96.0352	133.2392	645.6
95.4593777777778	133.0336	644.8
94.8835555555555	132.828	644
94.3077333333333	132.6224	643.2
93.7319111111111	132.4168	642.4
93.1560888888889	132.2112	641.6
92.5802666666667	132.0056	640.8
92.0044444444444	131.8	640
91.4286222222222	131.5944	639.2
90.8528	131.3888	638.4
90.2665333333333	130.926	637.6
89.6802666666667	130.4632	636.8
89.094	130.0004	636
88.5077333333333	129.5376	635.2
87.9214666666667	129.0748	634.4
87.3352	128.612	633.6
87.1501333333333	128.210933333333	632.8
86.9650666666667	127.809866666667	632
86.78	127.4088	631.2
86.5949333333333	127.007733333333	630.4
86.4098666666667	126.606666666667	629.6
86.2248	126.2056	628.8
85.85472	125.98352	628
85.48464	125.76144	627.2
85.11456	125.53936	626.4
84.74448	125.31728	625.6
84.3744	125.0952	624.8
83.9248	124.381257142857	624
83.4752	123.667314285714	623.2
83.0256	122.953371428571	622.4
82.576	122.239428571429	621.6
82.1264	121.525485714286	620.8
81.6768	120.811542857143	620
81.2272	120.0976	619.2
80.93104	119.54232	618.4
80.63488	118.98704	617.6
80.33872	118.43176	616.8
80.04256	117.87648	616
79.7464	117.3212	615.2
79.45024	116.76592	614.4
79.15408	116.21064	613.6
78.85792	115.65536	612.8
78.56176	115.10008	612
78.2656	114.5448	611.2
78.08048	114.10048	610.4
77.89536	113.65616	609.6
77.71024	113.21184	608.8
77.52512	112.76752	608
77.34	112.3232	607.2
77.4223111111111	111.706222222222	606.4
77.5046222222222	111.089244444444	605.6
77.5869333333333	110.472266666667	604.8
77.6692444444444	109.855288888889	604
77.7515555555556	109.238311111111	603.2
77.8338666666667	108.621333333333	602.4
77.9161777777778	108.004355555556	601.6
77.9984888888889	107.387377777778	600.8
78.0808	106.7704	600
77.99752	106.48352	599.2
77.91424	106.19664	598.4
77.83096	105.90976	597.6
77.74768	105.62288	596.8
77.6644	105.336	596
77.58112	105.04912	595.2
77.49784	104.76224	594.4
77.41456	104.47536	593.6
77.33128	104.18848	592.8
77.248	103.9016	592
77.16472	103.61472	591.2
77.08144	103.32784	590.4
76.99816	103.04096	589.6
76.91488	102.75408	588.8
76.8316	102.4672	588
76.74832	102.18032	587.2
76.66504	101.89344	586.4
76.58176	101.60656	585.6
76.49848	101.31968	584.8
76.4152	101.0328	584
76.2116	100.6996	583.2
76.008	100.3664	582.4
75.8044	100.0332	581.6
75.6008	99.7	580.8
75.3972	99.3668	580
75.1936	99.0336	579.2
74.99	98.7004	578.4
74.7864	98.3672	577.6
74.5828	98.034	576.8
74.3792	97.7008	576
74.13856	97.14552	575.2
73.89792	96.59024	574.4
73.65728	96.03496	573.6
73.41664	95.47968	572.8
73.176	94.9244	572
72.93536	94.36912	571.2
72.69472	93.81384	570.4
72.45408	93.25856	569.6
72.21344	92.70328	568.8
71.9728	92.148	568
71.6026285714286	91.7514285714286	567.2
71.2324571428571	91.3548571428571	566.4
70.8622857142857	90.9582857142857	565.6
70.4921142857143	90.5617142857143	564.8
70.1219428571429	90.1651428571429	564
69.7517714285714	89.7685714285714	563.2
69.3816	89.372	562.4
69.0906285714286	88.8430857142857	561.6
68.7996571428571	88.3141714285714	560.8
68.5086857142857	87.7852571428571	560
68.2177142857143	87.2563428571429	559.2
67.9267428571429	86.7274285714286	558.4
67.6357714285714	86.1985142857143	557.6
67.3448	85.6696	556.8
66.9978	85.2531	556
66.6508	84.8366	555.2
66.3038	84.4201	554.4
65.9568	84.0036	553.6
65.6098	83.5871	552.8
65.2628	83.1706	552
64.9158	82.7541	551.2
64.5688	82.3376	550.4
64.3979076923077	82.0243692307692	549.6
64.2270153846154	81.7111384615385	548.8
64.0561230769231	81.3979076923077	548
63.8852307692308	81.0846769230769	547.2
63.7143384615385	80.7714461538461	546.4
63.5434461538461	80.4582153846154	545.6
63.3725538461538	80.1449846153846	544.8
63.2016615384615	79.8317538461538	544
63.0307692307692	79.5185230769231	543.2
62.8598769230769	79.2052923076923	542.4
62.6889846153846	78.8920615384615	541.6
62.5180923076923	78.5788307692308	540.8
62.3472	78.2656	540
62.31024	77.93248	539.2
62.27328	77.59936	538.4
62.23632	77.26624	537.6
62.19936	76.93312	536.8
62.1624	76.6	536
62.12544	76.26688	535.2
62.08848	75.93376	534.4
62.05152	75.60064	533.6
62.01456	75.26752	532.8
61.9776	74.9344	532
61.6444	74.74928	531.2
61.3112	74.56416	530.4
60.978	74.37904	529.6
60.6448	74.19392	528.8
60.3116	74.0088	528
59.9784	73.82368	527.2
59.6452	73.63856	526.4
59.312	73.45344	525.6
58.9788	73.26832	524.8
58.6456	73.0832	524
58.57152	72.89808	523.2
58.49744	72.71296	522.4
58.42336	72.52784	521.6
58.34928	72.34272	520.8
58.2752	72.1576	520
58.3017142857143	71.9989714285714	519.2
58.3282285714286	71.8403428571429	518.4
58.3547428571429	71.6817142857143	517.6
58.3812571428571	71.5230857142857	516.8
58.4077714285714	71.3644571428571	516
58.4342857142857	71.2058285714286	515.2
58.4608	71.0472	514.4
58.2962666666667	70.9032	513.6
58.1317333333333	70.7592	512.8
57.9672	70.6152	512
57.8026666666667	70.4712	511.2
57.6381333333333	70.3272	510.4
57.4736	70.1832	509.6
57.3090666666667	70.0392	508.8
57.1445333333333	69.8952	508
56.98	69.7512	507.2
56.92448	69.69568	506.4
56.86896	69.64016	505.6
56.81344	69.58464	504.8
56.75792	69.52912	504
56.7024	69.4736	503.2
56.64688	69.41808	502.4
56.59136	69.36256	501.6
56.53584	69.30704	500.8
56.48032	69.25152	500
56.4248	69.196	499.2
56.1162666666667	69.0417333333333	498.4
55.8077333333333	68.8874666666667	497.6
55.4992	68.7332	496.8
55.1906666666667	68.5789333333333	496
54.8821333333333	68.4246666666667	495.2
54.5736	68.2704	494.4
54.481	68.0853	493.6
54.3884	67.9002	492.8
54.2958	67.7151	492
54.2032	67.53	491.2
54.1106	67.3449	490.4
54.018	67.1598	489.6
53.9254	66.9747	488.8
53.8328	66.7896	488
53.6709	66.7202	487.2
53.509	66.6508	486.4
53.3471	66.5814	485.6
53.1852	66.512	484.8
53.0233	66.4426	484
52.8614	66.3732	483.2
52.6995	66.3038	482.4
52.5376	66.2344	481.6
52.5376	66.14184	480.8
52.5376	66.04928	480
52.5376	65.95672	479.2
52.5376	65.86416	478.4
52.5376	65.7716	477.6
52.5376	65.67904	476.8
52.5376	65.58648	476
52.5376	65.49392	475.2
52.5376	65.40136	474.4
52.5376	65.3088	473.6
52.5112	65.256	472.8
52.4848	65.2032	472
52.4584	65.1504	471.2
52.432	65.0976	470.4
52.4056	65.0448	469.6
52.3792	64.992	468.8
52.3528	64.9392	468
52.2833	64.916	467.2
52.2138	64.8928	466.4
52.1443	64.8696	465.6
52.0748	64.8464	464.8
52.0053	64.8232	464
51.9358	64.8	463.2
51.8663	64.7768	462.4
51.7968	64.7536	461.6
51.61184	64.79072	460.8
51.42688	64.82784	460
51.24192	64.86496	459.2
51.05696	64.90208	458.4
50.872	64.9392	457.6
50.7485333333333	64.8466666666667	456.8
50.6250666666667	64.7541333333333	456
50.5016	64.6616	455.2
50.3781333333333	64.5690666666667	454.4
50.2546666666667	64.4765333333333	453.6
50.1312	64.384	452.8
50.0742769230769	64.4124307692308	452
50.0173538461538	64.4408615384615	451.2
49.9604307692308	64.4692923076923	450.4
49.9035076923077	64.4977230769231	449.6
49.8465846153846	64.5261538461538	448.8
49.7896615384615	64.5545846153846	448
49.7327384615385	64.5830153846154	447.2
49.6758153846154	64.6114461538462	446.4
49.6188923076923	64.6398769230769	445.6
49.5619692307692	64.6683076923077	444.8
49.5050461538462	64.6967384615385	444
49.4481230769231	64.7251692307692	443.2
49.3912	64.7536	442.4
49.46512	64.86464	441.6
49.53904	64.97568	440.8
49.61296	65.08672	440
49.68688	65.19776	439.2
49.7608	65.3088	438.4
49.4369	65.4014	437.6
49.113	65.494	436.8
48.7891	65.5866	436
48.4652	65.6792	435.2
48.1413	65.7718	434.4
47.8174	65.8644	433.6
47.4935	65.957	432.8
47.1696	66.0496	432
47.13264	66.16064	431.2
47.09568	66.27168	430.4
47.05872	66.38272	429.6
47.02176	66.49376	428.8
46.9848	66.6048	428
46.87376	66.93792	427.2
46.76272	67.27104	426.4
46.65168	67.60416	425.6
46.54064	67.93728	424.8
46.4296	68.2704	424
46.4758	68.5944	423.2
46.522	68.9184	422.4
46.5682	69.2424	421.6
46.6144	69.5664	420.8
46.6606	69.8904	420
46.7068	70.2144	419.2
46.753	70.5384	418.4
46.7992	70.8624	417.6
46.76224	71.34352	416.8
46.72528	71.82464	416
46.68832	72.30576	415.2
46.65136	72.78688	414.4
46.6144	73.268	413.6
46.54032	73.86032	412.8
46.46624	74.45264	412
46.39216	75.04496	411.2
46.31808	75.63728	410.4
46.244	76.2296	409.6
46.244	77.1552	408.8
46.244	78.0808	408
46.244	79.0064	407.2
46.244	79.932	406.4
46.61424	80.85744	405.6
46.98448	81.78288	404.8
47.35472	82.70832	404
47.72496	83.63376	403.2
48.0952	84.5592	402.4
48.6968	85.2532	401.6
49.2984	85.9472	400.8
49.9	86.6412	400
50.5016	87.3352	399.2
51.4269333333333	88.1992	398.4
52.3522666666667	89.0632	397.6
53.2776	89.9272	396.8
53.8330666666667	90.7290666666667	396
54.3885333333333	91.5309333333333	395.2
54.944	92.3328	394.4
56.5172	92.8884	393.6
58.0904	93.444	392.8
58.0904	93.444	392.8
