# Supplementary material for: Mechanics of Drosophila wing deployment
Source: Nat Commun. 2024 Dec 11;15:10577. doi: 10.1038/s41467-024-54527-0 (PMC11634967; doi:10.1038/s41467-024-54527-0)
Supplement: Supplementary file 18 — Source data [file 41467_2024_54527_MOESM18_ESM.zip › source_data/fig2a/fig2a_folded_microCT/fig2a_folded_microCT_leftWing/fig2a_veinCoord_microCTfolded_leftWing_v8_9.txt]

x_um	y_um	z_um
123.6144	120.0976	266.4
122.1336	120.6528	265.6
120.6528	121.208	264.8
119.172	121.7632	264
117.6912	122.3184	263.2
115.7014	122.5036	262.4
113.7116	122.6888	261.6
111.7218	122.874	260.8
109.732	123.0592	260
108.3438	122.874	259.2
106.9556	122.6888	258.4
105.5674	122.5036	257.6
104.1792	122.3184	256.8
104.5957	121.5549	256
105.0122	120.7914	255.2
105.4287	120.0279	254.4
105.8452	119.2644	253.6
106.2617	118.5009	252.8
106.6782	117.7374	252
107.0947	116.9739	251.2
107.5112	116.2104	250.4
108.6216	113.865866666667	249.6
109.732	111.521333333333	248.8
110.8424	109.1768	248
111.259	108.529	247.2
111.6756	107.8812	246.4
112.0922	107.2334	245.6
112.5088	106.5856	244.8
112.958285714286	105.6072	244
113.407771428571	104.6288	243.2
113.857257142857	103.6504	242.4
114.306742857143	102.672	241.6
114.756228571429	101.6936	240.8
115.205714285714	100.7152	240
115.6552	99.7368	239.2
115.6552	99.7368	239.2
