# Supplementary material for: Mechanics of Drosophila wing deployment
Source: Nat Commun. 2024 Dec 11;15:10577. doi: 10.1038/s41467-024-54527-0 (PMC11634967; doi:10.1038/s41467-024-54527-0)
Supplement: Supplementary file 18 — Source data [file 41467_2024_54527_MOESM18_ESM.zip › source_data/fig2a/fig2a_folded_microCT/fig2a_folded_microCT_leftWing/fig2a_veinCoord_microCTfolded_leftWing_v10_11.txt]

x_um	y_um	z_um
186.5472	51.4272	369.6
185.912571428571	51.8237714285714	370.4
185.277942857143	52.2203428571429	371.2
184.643314285714	52.6169142857143	372
184.008685714286	53.0134857142857	372.8
183.374057142857	53.4100571428571	373.6
182.739428571429	53.8066285714286	374.4
182.1048	54.2032	375.2
181.133	55.9616	376
180.1612	57.72	376.8
179.1894	59.4784	377.6
178.2176	61.2368	378.4
176.551733333333	65.9258666666667	379.2
174.885866666667	70.6149333333333	380
173.22	75.304	380.8
172.929142857143	76.2294857142857	381.6
172.638285714286	77.1549714285714	382.4
172.347428571429	78.0804571428571	383.2
172.056571428571	79.0059428571429	384
171.765714285714	79.9314285714286	384.8
171.474857142857	80.8569142857143	385.6
171.184	81.7824	386.4
170.351066666667	83.3557333333333	387.2
169.518133333333	84.9290666666667	388
168.6852	86.5024	388.8
167.852266666667	88.0757333333333	389.6
167.019333333333	89.6490666666667	390.4
166.1864	91.2224	391.2
165.224	92.22192	392
164.2616	93.22144	392.8
163.2992	94.22096	393.6
162.3368	95.22048	394.4
161.3744	96.22	395.2
160.695466666667	96.652	396
160.016533333333	97.084	396.8
159.3376	97.516	397.6
158.658933333333	97.7626666666667	398.4
157.980266666667	98.0093333333333	399.2
157.3016	98.256	400
155.944266666667	98.1328	400.8
154.586933333333	98.0096	401.6
153.2296	97.8864	402.4
145.8256	95.8496	403.2
144.1136	95.1556	404
142.4016	94.4616	404.8
140.6896	93.7676	405.6
138.9776	93.0736	406.4
139.136228571429	93.3115428571429	407.2
139.294857142857	93.5494857142857	408
139.453485714286	93.7874285714286	408.8
139.612114285714	94.0253714285714	409.6
139.770742857143	94.2633142857143	410.4
139.929371428571	94.5012571428572	411.2
140.088	94.7392	412
140.088	94.7392	412
