# Supplementary material for: Mechanics of Drosophila wing deployment
Source: Nat Commun. 2024 Dec 11;15:10577. doi: 10.1038/s41467-024-54527-0 (PMC11634967; doi:10.1038/s41467-024-54527-0)
Supplement: Supplementary file 18 — Source data [file 41467_2024_54527_MOESM18_ESM.zip › source_data/fig2a/fig2a_folded_microCT/fig2a_folded_microCT_leftWing/fig2a_veinCoord_microCTfolded_leftWing_v10_13.txt]

x_um	y_um	z_um
192.1	50.1312	380.8
193.334	50.2854666666667	381.6
194.568	50.4397333333333	382.4
195.802	50.594	383.2
197.036	50.7482666666667	384
198.27	50.9025333333333	384.8
199.504	51.0568	385.6
200.2906	51.3344	386.4
201.0772	51.612	387.2
201.8638	51.8896	388
202.6504	52.1672	388.8
203.3446	52.63	389.6
204.0388	53.0928	390.4
204.733	53.5556	391.2
205.4272	54.0184	392
205.68624	54.35152	392.8
205.94528	54.68464	393.6
206.20432	55.01776	394.4
206.46336	55.35088	395.2
206.7224	55.684	396
206.876666666667	56.0850666666667	396.8
207.030933333333	56.4861333333333	397.6
207.1852	56.8872	398.4
207.339466666667	57.2882666666667	399.2
207.493733333333	57.6893333333333	400
207.648	58.0904	400.8
208.0552	58.86784	401.6
208.4624	59.64528	402.4
208.8696	60.42272	403.2
209.2768	61.20016	404
209.684	61.9776	404.8
209.64704	62.5328	405.6
209.61008	63.088	406.4
209.57312	63.6432	407.2
209.53616	64.1984	408
209.4992	64.7536	408.8
209.6472	65.04976	409.6
209.7952	65.34592	410.4
209.9432	65.64208	411.2
210.0912	65.93824	412
210.2392	66.2344	412.8
210.57248	66.75264	413.6
210.90576	67.27088	414.4
211.23904	67.78912	415.2
211.57232	68.30736	416
211.9056	68.8256	416.8
211.998133333333	69.1341333333333	417.6
212.090666666667	69.4426666666667	418.4
212.1832	69.7512	419.2
212.275733333333	70.0597333333333	420
212.368266666667	70.3682666666667	420.8
212.4608	70.6768	421.6
212.64592	71.19504	422.4
212.83104	71.71328	423.2
213.01616	72.23152	424
213.20128	72.74976	424.8
213.3864	73.268	425.6
213.5344	73.7864	426.4
213.6824	74.3048	427.2
213.8304	74.8232	428
213.9784	75.3416	428.8
214.1264	75.86	429.6
214.0802	75.9524	430.4
214.034	76.0448	431.2
213.9878	76.1372	432
213.9416	76.2296	432.8
213.97856	76.34064	433.6
214.01552	76.45168	434.4
214.05248	76.56272	435.2
214.08944	76.67376	436
214.1264	76.7848	436.8
213.9876	77.2476	437.6
213.8488	77.7104	438.4
213.71	78.1732	439.2
213.5712	78.636	440
213.64528	78.67296	440.8
213.71936	78.70992	441.6
213.79344	78.74688	442.4
213.86752	78.78384	443.2
213.9416	78.8208	444
213.71936	78.78384	444.8
213.49712	78.74688	445.6
213.27488	78.70992	446.4
213.05264	78.67296	447.2
212.8304	78.636	448
212.90448	78.85808	448.8
212.97856	79.08016	449.6
213.05264	79.30224	450.4
213.12672	79.52432	451.2
213.2008	79.7464	452
212.90464	79.63536	452.8
212.60848	79.52432	453.6
212.31232	79.41328	454.4
212.01616	79.30224	455.2
211.72	79.1912	456
211.60896	79.33936	456.8
211.49792	79.48752	457.6
211.38688	79.63568	458.4
211.27584	79.78384	459.2
211.1648	79.932	460
210.953257142857	79.9054857142857	460.8
210.741714285714	79.8789714285714	461.6
210.530171428571	79.8524571428571	462.4
210.318628571429	79.8259428571429	463.2
210.107085714286	79.7994285714286	464
209.895542857143	79.7729142857143	464.8
209.684	79.7464	465.6
209.5452	80.0704	466.4
209.4064	80.3944	467.2
209.2676	80.7184	468
209.1288	81.0424	468.8
208.99	80.6722	469.6
208.8512	80.302	470.4
208.7124	79.9318	471.2
208.5736	79.5616	472
208.3144	79.52464	472.8
208.0552	79.48768	473.6
207.796	79.45072	474.4
207.5368	79.41376	475.2
207.2776	79.3768	476
207.1852	79.7006	476.8
207.0928	80.0244	477.6
207.0004	80.3482	478.4
206.908	80.672	479.2
206.5378	80.5332	480
206.1676	80.3944	480.8
205.7974	80.2556	481.6
205.4272	80.1168	482.4
205.0106	80.0242	483.2
204.594	79.9316	484
204.1774	79.839	484.8
203.7608	79.7464	485.6
203.6992	79.4997333333333	486.4
203.6376	79.2530666666667	487.2
203.576	79.0064	488
203.2984	79.099	488.8
203.0208	79.1916	489.6
202.7432	79.2842	490.4
202.4656	79.3768	491.2
202.09536	79.15456	492
201.72512	78.93232	492.8
201.35488	78.71008	493.6
200.98464	78.48784	494.4
200.6144	78.2656	495.2
200.3552	78.15456	496
200.096	78.04352	496.8
199.8368	77.93248	497.6
199.5776	77.82144	498.4
199.3184	77.7104	499.2
198.9482	77.8492	500
198.578	77.988	500.8
198.2078	78.1268	501.6
197.8376	78.2656	502.4
197.46752	78.08048	503.2
197.09744	77.89536	504
196.72736	77.71024	504.8
196.35728	77.52512	505.6
195.9872	77.34	506.4
195.370133333333	77.4017333333333	507.2
194.753066666667	77.4634666666667	508
194.136	77.5252	508.8
193.518933333333	77.5869333333333	509.6
192.901866666667	77.6486666666667	510.4
192.2848	77.7104	511.2
191.852933333333	77.5870666666667	512
191.421066666667	77.4637333333333	512.8
190.9892	77.3404	513.6
190.557333333333	77.2170666666667	514.4
190.125466666667	77.0937333333333	515.2
189.6936	76.9704	516
189.092	77.0628	516.8
188.4904	77.1552	517.6
187.8888	77.2476	518.4
187.2872	77.34	519.2
186.88	77.34	520
186.4728	77.34	520.8
186.0656	77.34	521.6
185.6584	77.34	522.4
185.2512	77.34	523.2
185.06608	77.26608	524
184.88096	77.19216	524.8
184.69584	77.11824	525.6
184.51072	77.04432	526.4
184.3256	76.9704	527.2
184.06656	77.04432	528
183.80752	77.11824	528.8
183.54848	77.19216	529.6
183.28944	77.26608	530.4
183.0304	77.34	531.2
182.99328	77.37712	532
182.95616	77.41424	532.8
182.91904	77.45136	533.6
182.88192	77.48848	534.4
182.8448	77.5256	535.2
182.73376	77.5256	536
182.62272	77.5256	536.8
182.51168	77.5256	537.6
182.40064	77.5256	538.4
182.2896	77.5256	539.2
182.17856	77.59968	540
182.06752	77.67376	540.8
181.95648	77.74784	541.6
181.84544	77.82192	542.4
181.7344	77.896	543.2
181.66048	77.85888	544
181.58656	77.82176	544.8
181.51264	77.78464	545.6
181.43872	77.74752	546.4
181.3648	77.7104	547.2
181.14256	77.78448	548
180.92032	77.85856	548.8
180.69808	77.93264	549.6
180.47584	78.00672	550.4
180.2536	78.0808	551.2
180.2074	78.0577	552
180.1612	78.0346	552.8
180.115	78.0115	553.6
180.0688	77.9884	554.4
180.0226	77.9653	555.2
179.9764	77.9422	556
179.9302	77.9191	556.8
179.884	77.896	557.6
179.6988	77.9422	558.4
179.5136	77.9884	559.2
179.3284	78.0346	560
179.1432	78.0808	560.8
179.050666666667	78.2350666666667	561.6
178.958133333333	78.3893333333333	562.4
178.8656	78.5436	563.2
178.773066666667	78.6978666666667	564
178.680533333333	78.8521333333333	564.8
178.588	79.0064	565.6
178.3288	79.30256	566.4
178.0696	79.59872	567.2
177.8104	79.89488	568
177.5512	80.19104	568.8
177.292	80.4872	569.6
176.99584	80.45008	570.4
176.69968	80.41296	571.2
176.40352	80.37584	572
176.10736	80.33872	572.8
175.8112	80.3016	573.6
175.62624	80.52384	574.4
175.44128	80.74608	575.2
175.25632	80.96832	576
175.07136	81.19056	576.8
174.8864	81.4128	577.6
174.7752	81.4128	578.4
174.664	81.4128	579.2
174.5528	81.4128	580
174.4416	81.4128	580.8
174.3304	81.4128	581.6
173.7752	81.8446666666667	582.4
173.22	82.2765333333333	583.2
172.6648	82.7084	584
172.1096	83.1402666666667	584.8
171.5544	83.5721333333333	585.6
170.9992	84.004	586.4
170.70304	84.18912	587.2
170.40688	84.37424	588
170.11072	84.55936	588.8
169.81456	84.74448	589.6
169.5184	84.9296	590.4
168.8242	85.1146	591.2
168.13	85.2996	592
167.4358	85.4846	592.8
166.7416	85.6696	593.6
166.29744	85.89168	594.4
165.85328	86.11376	595.2
165.40912	86.33584	596
164.96496	86.55792	596.8
164.5208	86.78	597.6
163.549	87.0114	598.4
162.5772	87.2428	599.2
161.6054	87.4742	600
160.6336	87.7056	600.8
159.9396	87.7982	601.6
159.2456	87.8908	602.4
158.5516	87.9834	603.2
157.8576	88.076	604
156.808533333333	88.5696	604.8
155.759466666667	89.0632	605.6
154.7104	89.5568	606.4
153.5072	89.742	607.2
152.304	89.9272	608
151.1012	90.4824	608.8
149.8984	91.0376	609.6
148.726133333333	91.7162666666667	610.4
147.553866666667	92.3949333333333	611.2
146.3816	93.0736	612
142.6796	93.4436	611.2
138.9776	93.8136	610.4
138.2372	93.3512	609.6
137.4968	92.8888	608.8
137.404	92.5184	608
137.3112	92.148	607.2
135.7072	92.3330666666667	606.4
134.1032	92.5181333333333	605.6
132.4992	92.7032	604.8
130.8332	92.518	604
129.1672	92.3328	603.2
128.612	92.2404	602.4
128.0568	92.148	601.6
127.0388	91.778	600.8
126.0208	91.408	600
125.6504	91.5928	599.2
125.28	91.7776	598.4
124.7248	91.9628	597.6
124.1696	92.148	596.8
123.4292	91.778	596
122.6888	91.408	595.2
121.7632	91.408	594.4
120.8376	91.408	593.6
120.2824	91.2228	592.8
119.7272	91.0376	592
118.6168	90.6672	591.2
117.5064	90.2968	590.4
116.889333333333	90.2352	589.6
116.272266666667	90.1736	588.8
115.6552	90.112	588
115.1924	89.9268	587.2
114.7296	89.7416	586.4
114.4982	89.8804	585.6
114.2668	90.0192	584.8
114.0354	90.158	584
113.804	90.2968	583.2
113.3876	90.3432	582.4
112.9712	90.3896	581.6
112.5548	90.436	580.8
112.1384	90.4824	580
111.54608	90.37136	579.2
110.95376	90.26032	578.4
110.36144	90.14928	577.6
109.76912	90.03824	576.8
109.1768	89.9272	576
108.9918	89.8808	575.2
108.8068	89.8344	574.4
108.6218	89.788	573.6
108.4368	89.7416	572.8
108.0666	89.973	572
107.6964	90.2044	571.2
107.3262	90.4358	570.4
106.956	90.6672	569.6
106.3544	90.5746	568.8
105.7528	90.482	568
105.1512	90.3894	567.2
104.5496	90.2968	566.4
104.2256	90.482	565.6
103.9016	90.6672	564.8
103.5776	90.8524	564
103.2536	91.0376	563.2
103.3	91.1764	562.4
103.3464	91.3152	561.6
103.3928	91.454	560.8
103.4392	91.5928	560
102.8376	91.4078	559.2
102.236	91.2228	558.4
101.6344	91.0378	557.6
101.0328	90.8528	556.8
100.894	91.084	556
100.7552	91.3152	555.2
100.6164	91.5464	554.4
100.4776	91.7776	553.6
99.9686	91.7776	552.8
99.4596	91.7776	552
98.9506	91.7776	551.2
98.4416	91.7776	550.4
98.1824	91.7776	549.6
97.9232	91.7776	548.8
97.664	91.7776	548
97.4048	91.7776	547.2
97.1456	91.7776	546.4
96.4978	91.8702	545.6
95.85	91.9628	544.8
95.2022	92.0554	544
94.5544	92.148	543.2
94.5236	92.364	542.4
94.4928	92.58	541.6
94.462	92.796	540.8
94.4312	93.012	540
94.4004	93.228	539.2
94.3696	93.444	538.4
93.8141333333333	93.1354666666667	537.6
93.2586666666667	92.8269333333333	536.8
92.7032	92.5184	536
92.3794	92.7498	535.2
92.0556	92.9812	534.4
91.7318	93.2126	533.6
91.408	93.444	532.8
91.11184	93.51792	532
90.81568	93.59184	531.2
90.51952	93.66576	530.4
90.22336	93.73968	529.6
89.9272	93.8136	528.8
89.4182	93.86	528
88.9092	93.9064	527.2
88.4002	93.9528	526.4
87.8912	93.9992	525.6
87.5672	93.9992	524.8
87.2432	93.9992	524
86.9192	93.9992	523.2
86.5952	93.9992	522.4
86.3895111111111	94.0403555555555	521.6
86.1838222222222	94.0815111111111	520.8
85.9781333333333	94.1226666666667	520
85.7724444444444	94.1638222222222	519.2
85.5667555555556	94.2049777777778	518.4
85.3610666666667	94.2461333333333	517.6
85.1553777777778	94.2872888888889	516.8
84.9496888888889	94.3284444444444	516
84.744	94.3696	515.2
84.2814	94.5546	514.4
83.8188	94.7396	513.6
83.3562	94.9246	512.8
82.8936	95.1096	512
82.5850666666667	95.2946666666667	511.2
82.2765333333333	95.4797333333333	510.4
81.968	95.6648	509.6
81.5978	95.8962	508.8
81.2276	96.1276	508
80.8574	96.359	507.2
80.4872	96.5904	506.4
80.117	96.683	505.6
79.7468	96.7756	504.8
79.3766	96.8682	504
79.0064	96.9608	503.2
78.5436	97.1458	502.4
78.0808	97.3308	501.6
77.618	97.5158	500.8
77.1552	97.7008	500
76.85904	97.47872	499.2
76.56288	97.25664	498.4
76.26672	97.03456	497.6
75.97056	96.81248	496.8
75.6744	96.5904	496
75.1808	96.7138666666667	495.2
74.6872	96.8373333333333	494.4
74.1936	96.9608	493.6
73.9291428571429	96.8549714285714	492.8
73.6646857142857	96.7491428571429	492
73.4002285714286	96.6433142857143	491.2
73.1357714285714	96.5374857142857	490.4
72.8713142857143	96.4316571428571	489.6
72.6068571428571	96.3258285714286	488.8
72.3424	96.22	488
71.89824	96.10896	487.2
71.45408	95.99792	486.4
71.00992	95.88688	485.6
70.56576	95.77584	484.8
70.1216	95.6648	484
70.029	95.341	483.2
69.9364	95.0172	482.4
69.8438	94.6934	481.6
69.7512	94.3696	480.8
69.4736	94.1844	480
69.196	93.9992	479.2
68.9184	93.814	478.4
68.6408	93.6288	477.6
68.687	93.4438	476.8
68.7332	93.2588	476
68.7794	93.0738	475.2
68.8256	92.8888	474.4
68.5944	93.0738	473.6
68.3632	93.2588	472.8
68.132	93.4438	472
67.9008	93.6288	471.2
67.67856	93.18464	470.4
67.45632	92.74048	469.6
67.23408	92.29632	468.8
67.01184	91.85216	468
66.7896	91.408	467.2
66.836	91.2692	466.4
66.8824	91.1304	465.6
66.9288	90.9916	464.8
66.9752	90.8528	464
66.5586	90.7138	463.2
66.142	90.5748	462.4
65.7254	90.4358	461.6
65.3088	90.2968	460.8
65.08672	89.7416	460
64.86464	89.1864	459.2
64.64256	88.6312	458.4
64.42048	88.076	457.6
64.1984	87.5208	456.8
64.0134	87.2894	456
63.8284	87.058	455.2
63.6434	86.8266	454.4
63.4584	86.5952	453.6
63.5972	86.549	452.8
63.736	86.5028	452
63.8748	86.4566	451.2
64.0136	86.4104	450.4
63.736	86.3178	449.6
63.4584	86.2252	448.8
63.1808	86.1326	448
62.9032	86.04	447.2
62.5792	85.531	446.4
62.2552	85.022	445.6
61.9312	84.513	444.8
61.6072	84.004	444
61.6072	83.8188	443.2
61.6072	83.6336	442.4
61.6072	83.4484	441.6
61.6072	83.2632	440.8
62.4402	83.541	440
63.2732	83.8188	439.2
64.1062	84.0966	438.4
64.9392	84.3744	437.6
65.587	84.0504	436.8
66.2348	83.7264	436
66.8826	83.4024	435.2
67.5304	83.0784	434.4
68.1782	82.0604	433.6
68.826	81.0424	432.8
69.4738	80.0244	432
70.1216	79.0064	431.2
70.89904	77.5256	430.4
71.67648	76.0448	429.6
72.45392	74.564	428.8
73.23136	73.0832	428
74.0088	71.6024	427.2
74.74912	70.936	426.4
75.48944	70.2696	425.6
76.22976	69.6032	424.8
76.97008	68.9368	424
77.7104	68.2704	423.2
78.3768	67.97424	422.4
79.0432	67.67808	421.6
79.7096	67.38192	420.8
80.376	67.08576	420
81.0424	66.7896	419.2
81.33856	66.97472	418.4
81.63472	67.15984	417.6
81.93088	67.34496	416.8
82.22704	67.53008	416
82.5232	67.7152	415.2
82.7082	67.9928	414.4
82.8932	68.2704	413.6
83.0782	68.548	412.8
83.2632	68.8256	412
83.541	69.381	411.2
83.8188	69.9364	410.4
84.0966	70.4918	409.6
84.3744	71.0472	408.8
84.30032	71.75056	408
84.22624	72.45392	407.2
84.15216	73.15728	406.4
84.07808	73.86064	405.6
84.004	74.564	404.8
83.81888	75.19328	404
83.63376	75.82256	403.2
83.44864	76.45184	402.4
83.26352	77.08112	401.6
83.0784	77.7104	400.8
82.9396	78.9136	400
82.8008	80.1168	399.2
82.662	81.32	398.4
82.5232	82.5232	397.6
81.63472	83.5968	396.8
80.74624	84.6704	396
79.85776	85.744	395.2
78.96928	86.8176	394.4
78.0808	87.8912	393.6
74.86016	89.2608	392.8
71.63952	90.6304	392
68.41888	92	391.2
65.19824	93.3696	390.4
61.9776	94.7392	389.6
61.9776	94.7392	389.6
