# Supplementary material for: Mechanics of Drosophila wing deployment
Source: Nat Commun. 2024 Dec 11;15:10577. doi: 10.1038/s41467-024-54527-0 (PMC11634967; doi:10.1038/s41467-024-54527-0)
Supplement: Supplementary file 18 — Source data [file 41467_2024_54527_MOESM18_ESM.zip › source_data/fig2a/fig2a_folded_microCT/fig2a_folded_microCT_leftWing/fig2a_veinCoord_microCTfolded_leftWing_v6_12.txt]

x_um	y_um	z_um
216.9032	106.7704	196
217.27328	106.51136	196.8
217.64336	106.25232	197.6
218.01344	105.99328	198.4
218.38352	105.73424	199.2
218.7536	105.4752	200
219.7716	106.7708	200.8
220.7896	108.0664	201.6
221.8076	109.362	202.4
222.8256	110.6576	203.2
223.15888	112.91584	204
223.49216	115.17408	204.8
223.82544	117.43232	205.6
224.15872	119.69056	206.4
224.492	121.9488	207.2
223.75152	123.28144	208
223.01104	124.61408	208.8
222.27056	125.94672	209.6
221.53008	127.27936	210.4
220.7896	128.612	211.2
216.7176	128.797066666667	212
212.6456	128.982133333333	212.8
208.5736	129.1672	213.6
185.0664	105.66	213.6
163.4104	88.816	213.6
147.3064	79.0064	213.6
147.368133333333	79.0989333333333	214.4
147.429866666667	79.1914666666667	215.2
147.4916	79.284	216
147.553333333333	79.3765333333333	216.8
147.615066666667	79.4690666666667	217.6
147.6768	79.5616	218.4
146.34416	79.19136	219.2
145.01152	78.82112	220
143.67888	78.45088	220.8
142.34624	78.08064	221.6
141.0136	77.7104	222.4
140.326057142857	77.3931428571429	223.2
139.638514285714	77.0758857142857	224
138.950971428571	76.7586285714286	224.8
138.263428571429	76.4413714285714	225.6
137.575885714286	76.1241142857143	226.4
136.888342857143	75.8068571428571	227.2
136.2008	75.4896	228
135.6918	75.1194	228.8
135.1828	74.7492	229.6
134.6738	74.379	230.4
134.1648	74.0088	231.2
133.702	74.055	232
133.2392	74.1012	232.8
132.7764	74.1474	233.6
132.3136	74.1936	234.4
132.113133333333	73.9314	235.2
131.912666666667	73.6692	236
131.7122	73.407	236.8
131.511733333333	73.1448	237.6
131.311266666667	72.8826	238.4
131.1108	72.6204	239.2
130.910333333333	72.3582	240
130.709866666667	72.096	240.8
130.5094	71.8338	241.6
130.308933333333	71.5716	242.4
130.108466666667	71.3094	243.2
129.908	71.0472	244
129.747573333333	71.1212266666667	244.8
129.587146666667	71.1952533333333	245.6
129.42672	71.26928	246.4
129.266293333333	71.3433066666667	247.2
129.105866666667	71.4173333333333	248
128.94544	71.49136	248.8
128.785013333333	71.5653866666667	249.6
128.624586666667	71.6394133333333	250.4
128.46416	71.71344	251.2
128.303733333333	71.7874666666667	252
128.143306666667	71.8614933333333	252.8
127.98288	71.93552	253.6
127.822453333333	72.0095466666667	254.4
127.662026666667	72.0835733333333	255.2
127.5016	72.1576	256
127.871771428571	71.7081142857143	256.8
128.241942857143	71.2586285714286	257.6
128.612114285714	70.8091428571429	258.4
128.982285714286	70.3596571428571	259.2
129.352457142857	69.9101714285714	260
129.722628571429	69.4606857142857	260.8
130.0928	69.0112	261.6
130.450666666667	68.8877866666667	262.4
130.808533333333	68.7643733333333	263.2
131.1664	68.64096	264
131.524266666667	68.5175466666667	264.8
131.882133333333	68.3941333333333	265.6
132.24	68.27072	266.4
132.597866666667	68.1473066666667	267.2
132.955733333333	68.0238933333333	268
133.3136	67.90048	268.8
133.671466666667	67.7770666666667	269.6
134.029333333333	67.6536533333333	270.4
134.3872	67.53024	271.2
134.745066666667	67.4068266666667	272
135.102933333333	67.2834133333333	272.8
135.4608	67.16	273.6
136.232	66.9440666666667	274.4
137.0032	66.7281333333333	275.2
137.7744	66.5122	276
138.5456	66.2962666666667	276.8
139.3168	66.0803333333333	277.6
140.088	65.8644	278.4
140.8592	65.6484666666667	279.2
141.6304	65.4325333333333	280
142.4016	65.2166	280.8
143.1728	65.0006666666667	281.6
143.944	64.7847333333333	282.4
144.7152	64.5688	283.2
145.661244444444	64.4454222222222	284
146.607288888889	64.3220444444444	284.8
147.553333333333	64.1986666666667	285.6
148.499377777778	64.0752888888889	286.4
149.445422222222	63.9519111111111	287.2
150.391466666667	63.8285333333333	288
151.337511111111	63.7051555555555	288.8
152.283555555556	63.5817777777778	289.6
153.2296	63.4584	290.4
154.500586666667	63.5201066666667	291.2
155.771573333333	63.5818133333333	292
157.04256	63.64352	292.8
158.313546666667	63.7052266666667	293.6
159.584533333333	63.7669333333333	294.4
160.85552	63.82864	295.2
162.126506666667	63.8903466666667	296
163.397493333333	63.9520533333333	296.8
164.66848	64.01376	297.6
165.939466666667	64.0754666666667	298.4
167.210453333333	64.1371733333333	299.2
168.48144	64.19888	300
169.752426666667	64.2605866666667	300.8
171.023413333333	64.3222933333333	301.6
172.2944	64.384	302.4
173.9176	64.6402461538462	303.2
175.5408	64.8964923076923	304
177.164	65.1527384615385	304.8
178.7872	65.4089846153846	305.6
180.4104	65.6652307692308	306.4
182.0336	65.9214769230769	307.2
183.6568	66.1777230769231	308
185.28	66.4339692307692	308.8
186.9032	66.6902153846154	309.6
188.5264	66.9464615384615	310.4
190.1496	67.2027076923077	311.2
191.7728	67.4589538461538	312
193.396	67.7152	312.8
194.7842	68.1008	313.6
196.1724	68.4864	314.4
197.5606	68.872	315.2
198.9488	69.2576	316
200.337	69.6432	316.8
201.7252	70.0288	317.6
203.1134	70.4144	318.4
204.5016	70.8	319.2
205.8898	71.1856	320
207.278	71.5712	320.8
208.6662	71.9568	321.6
210.0544	72.3424	322.4
210.581230769231	72.1715692307692	323.2
211.108061538462	72.0007384615385	324
211.634892307692	71.8299076923077	324.8
212.161723076923	71.6590769230769	325.6
212.688553846154	71.4882461538461	326.4
213.215384615385	71.3174153846154	327.2
213.742215384615	71.1465846153846	328
214.269046153846	70.9757538461539	328.8
214.795876923077	70.8049230769231	329.6
215.322707692308	70.6340923076923	330.4
215.849538461538	70.4632615384615	331.2
216.376369230769	70.2924307692308	332
216.9032	70.1216	332.8
217.022964705882	69.9365176470588	333.6
217.142729411765	69.7514352941177	334.4
217.262494117647	69.5663529411765	335.2
217.382258823529	69.3812705882353	336
217.502023529412	69.1961882352941	336.8
217.621788235294	69.011105882353	337.6
217.741552941176	68.8260235294118	338.4
217.861317647059	68.6409411764706	339.2
217.981082352941	68.4558588235294	340
218.100847058824	68.2707764705882	340.8
218.220611764706	68.0856941176471	341.6
218.340376470588	67.9006117647059	342.4
218.460141176471	67.7155294117647	343.2
218.579905882353	67.5304470588235	344
218.699670588235	67.3453647058823	344.8
218.819435294118	67.1602823529412	345.6
218.9392	66.9752	346.4
218.886285714286	66.6578285714286	347.2
218.833371428571	66.3404571428571	348
218.780457142857	66.0230857142857	348.8
218.727542857143	65.7057142857143	349.6
218.674628571429	65.3883428571429	350.4
218.621714285714	65.0709714285714	351.2
218.5688	64.7536	352
218.877244444444	64.548	352.8
219.185688888889	64.3424	353.6
219.494133333333	64.1368	354.4
219.802577777778	63.9312	355.2
220.111022222222	63.7256	356
220.419466666667	63.52	356.8
220.727911111111	63.3144	357.6
221.036355555556	63.1088	358.4
221.3448	62.9032	359.2
221.563563636364	62.7517090909091	360
221.782327272727	62.6002181818182	360.8
222.001090909091	62.4487272727273	361.6
222.219854545455	62.2972363636364	362.4
222.438618181818	62.1457454545455	363.2
222.657381818182	61.9942545454546	364
222.876145454545	61.8427636363636	364.8
223.094909090909	61.6912727272727	365.6
223.313672727273	61.5397818181818	366.4
223.532436363636	61.3882909090909	367.2
223.7512	61.2368	368
223.977422222222	61.0312	368.8
224.203644444444	60.8256	369.6
224.429866666667	60.62	370.4
224.656088888889	60.4144	371.2
224.882311111111	60.2088	372
225.108533333333	60.0032	372.8
225.334755555556	59.7976	373.6
225.560977777778	59.592	374.4
225.7872	59.3864	375.2
225.93528	59.47888	376
226.08336	59.57136	376.8
226.23144	59.66384	377.6
226.37952	59.75632	378.4
226.5276	59.8488	379.2
226.67568	59.94128	380
226.82376	60.03376	380.8
226.97184	60.12624	381.6
227.11992	60.21872	382.4
227.268	60.3112	383.2
227.41608	60.32976	384
227.56416	60.34832	384.8
227.71224	60.36688	385.6
227.86032	60.38544	386.4
228.0084	60.404	387.2
228.15648	60.42256	388
228.30456	60.44112	388.8
228.45264	60.45968	389.6
228.60072	60.47824	390.4
228.7488	60.4968	391.2
228.82288	60.16352	392
228.89696	59.83024	392.8
228.97104	59.49696	393.6
229.04512	59.16368	394.4
229.1192	58.8304	395.2
229.062276923077	58.7592615384615	396
229.005353846154	58.6881230769231	396.8
228.948430769231	58.6169846153846	397.6
228.891507692308	58.5458461538461	398.4
228.834584615385	58.4747076923077	399.2
228.777661538462	58.4035692307692	400
228.720738461538	58.3324307692308	400.8
228.663815384615	58.2612923076923	401.6
228.606892307692	58.1901538461538	402.4
228.549969230769	58.1190153846154	403.2
228.493046153846	58.0478769230769	404
228.436123076923	57.9767384615385	404.8
228.3792	57.9056	405.6
228.3097	57.7667	406.4
228.2402	57.6278	407.2
228.1707	57.4889	408
228.1012	57.35	408.8
228.0317	57.2111	409.6
227.9622	57.0722	410.4
227.8927	56.9333	411.2
227.8232	56.7944	412
227.860266666667	56.69568	412.8
227.897333333333	56.59696	413.6
227.9344	56.49824	414.4
227.971466666667	56.39952	415.2
228.008533333333	56.3008	416
228.0456	56.20208	416.8
228.082666666667	56.10336	417.6
228.119733333333	56.00464	418.4
228.1568	55.90592	419.2
228.193866666667	55.8072	420
228.230933333333	55.70848	420.8
228.268	55.60976	421.6
228.305066666667	55.51104	422.4
228.342133333333	55.41232	423.2
228.3792	55.3136	424
227.9164	55.252	424.8
227.4536	55.1904	425.6
226.9908	55.1288	426.4
226.528	55.0672	427.2
226.0652	55.0056	428
225.6024	54.944	428.8
225.703345454545	54.944	429.6
225.804290909091	54.944	430.4
225.905236363636	54.944	431.2
226.006181818182	54.944	432
226.107127272727	54.944	432.8
226.208072727273	54.944	433.6
226.309018181818	54.944	434.4
226.409963636364	54.944	435.2
226.510909090909	54.944	436
226.611854545455	54.944	436.8
226.7128	54.944	437.6
226.60176	54.944	438.4
226.49072	54.944	439.2
226.37968	54.944	440
226.26864	54.944	440.8
226.1576	54.944	441.6
226.26864	54.90688	442.4
226.37968	54.86976	443.2
226.49072	54.83264	444
226.60176	54.79552	444.8
226.7128	54.7584	445.6
226.7128	54.7893333333333	446.4
226.7128	54.8202666666667	447.2
226.7128	54.8512	448
226.7128	54.8821333333333	448.8
226.7128	54.9130666666667	449.6
226.7128	54.944	450.4
226.836177777778	54.9028444444445	451.2
226.959555555556	54.8616888888889	452
227.082933333333	54.8205333333333	452.8
227.206311111111	54.7793777777778	453.6
227.329688888889	54.7382222222222	454.4
227.453066666667	54.6970666666667	455.2
227.576444444444	54.6559111111111	456
227.699822222222	54.6147555555556	456.8
227.8232	54.5736	457.6
227.699866666667	54.6044	458.4
227.576533333333	54.6352	459.2
227.4532	54.666	460
227.329866666667	54.6968	460.8
227.206533333333	54.7276	461.6
227.0832	54.7584	462.4
227.042044444444	54.6967111111111	463.2
227.000888888889	54.6350222222222	464
226.959733333333	54.5733333333333	464.8
226.918577777778	54.5116444444444	465.6
226.877422222222	54.4499555555555	466.4
226.836266666667	54.3882666666667	467.2
226.795111111111	54.3265777777778	468
226.753955555556	54.2648888888889	468.8
226.7128	54.2032	469.6
226.620285714286	54.2957714285714	470.4
226.527771428571	54.3883428571429	471.2
226.435257142857	54.4809142857143	472
226.342742857143	54.5734857142857	472.8
226.250228571429	54.6660571428571	473.6
226.157714285714	54.7586285714286	474.4
226.0652	54.8512	475.2
225.972685714286	54.9437714285714	476
225.880171428571	55.0363428571429	476.8
225.787657142857	55.1289142857143	477.6
225.695142857143	55.2214857142857	478.4
225.602628571429	55.3140571428571	479.2
225.510114285714	55.4066285714286	480
225.4176	55.4992	480.8
225.466273684211	55.4894315789474	481.6
225.514947368421	55.4796631578947	482.4
225.563621052632	55.4698947368421	483.2
225.612294736842	55.4601263157895	484
225.660968421053	55.4503578947368	484.8
225.709642105263	55.4405894736842	485.6
225.758315789474	55.4308210526316	486.4
225.806989473684	55.4210526315789	487.2
225.855663157895	55.4112842105263	488
225.904336842105	55.4015157894737	488.8
225.953010526316	55.391747368421	489.6
226.001684210526	55.3819789473684	490.4
226.050357894737	55.3722105263158	491.2
226.099031578947	55.3624421052632	492
226.147705263158	55.3526736842105	492.8
226.196378947368	55.3429052631579	493.6
226.245052631579	55.3331368421053	494.4
226.293726315789	55.3233684210526	495.2
226.3424	55.3136	496
226.15736	55.27664	496.8
225.97232	55.23968	497.6
225.78728	55.20272	498.4
225.60224	55.16576	499.2
225.4172	55.1288	500
225.23216	55.09184	500.8
225.04712	55.05488	501.6
224.86208	55.01792	502.4
224.67704	54.98096	503.2
224.492	54.944	504
224.320114285714	54.9968571428572	504.8
224.148228571429	55.0497142857143	505.6
223.976342857143	55.1025714285714	506.4
223.804457142857	55.1554285714286	507.2
223.632571428571	55.2082857142857	508
223.460685714286	55.2611428571429	508.8
223.2888	55.314	509.6
223.116914285714	55.3668571428571	510.4
222.945028571429	55.4197142857143	511.2
222.773142857143	55.4725714285714	512
222.601257142857	55.5254285714286	512.8
222.429371428571	55.5782857142857	513.6
222.257485714286	55.6311428571429	514.4
222.0856	55.684	515.2
221.8388	55.7611333333333	516
221.592	55.8382666666667	516.8
221.3452	55.9154	517.6
221.0984	55.9925333333333	518.4
220.8516	56.0696666666667	519.2
220.6048	56.1468	520
220.358	56.2239333333333	520.8
220.1112	56.3010666666667	521.6
219.8644	56.3782	522.4
219.6176	56.4553333333333	523.2
219.3708	56.5324666666667	524
219.124	56.6096	524.8
218.905236363636	56.6937454545455	525.6
218.686472727273	56.7778909090909	526.4
218.467709090909	56.8620363636364	527.2
218.248945454545	56.9461818181818	528
218.030181818182	57.0303272727273	528.8
217.811418181818	57.1144727272727	529.6
217.592654545455	57.1986181818182	530.4
217.373890909091	57.2827636363636	531.2
217.155127272727	57.3669090909091	532
216.936363636364	57.4510545454545	532.8
216.7176	57.5352	533.6
216.55104	57.66472	534.4
216.38448	57.79424	535.2
216.21792	57.92376	536
216.05136	58.05328	536.8
215.8848	58.1828	537.6
215.71824	58.31232	538.4
215.55168	58.44184	539.2
215.38512	58.57136	540
215.21856	58.70088	540.8
215.052	58.8304	541.6
214.814	59.0022857142857	542.4
214.576	59.1741714285714	543.2
214.338	59.3460571428571	544
214.1	59.5179428571429	544.8
213.862	59.6898285714286	545.6
213.624	59.8617142857143	546.4
213.386	60.0336	547.2
213.148	60.2054857142857	548
212.91	60.3773714285714	548.8
212.672	60.5492571428571	549.6
212.434	60.7211428571429	550.4
212.196	60.8930285714286	551.2
211.958	61.0649142857143	552
211.72	61.2368	552.8
211.5164	61.31088	553.6
211.3128	61.38496	554.4
211.1092	61.45904	555.2
210.9056	61.53312	556
210.702	61.6072	556.8
210.4984	61.68128	557.6
210.2948	61.75536	558.4
210.0912	61.82944	559.2
209.8876	61.90352	560
209.684	61.9776	560.8
209.578285714286	62.1098285714286	561.6
209.472571428571	62.2420571428571	562.4
209.366857142857	62.3742857142857	563.2
209.261142857143	62.5065142857143	564
209.155428571429	62.6387428571429	564.8
209.049714285714	62.7709714285714	565.6
208.944	62.9032	566.4
208.6895	63.1345	567.2
208.435	63.3658	568
208.1805	63.5971	568.8
207.926	63.8284	569.6
207.6715	64.0597	570.4
207.417	64.291	571.2
207.1625	64.5223	572
206.908	64.7536	572.8
206.7229	65.0081	573.6
206.5378	65.2626	574.4
206.3527	65.5171	575.2
206.1676	65.7716	576
205.9825	66.0261	576.8
205.7974	66.2806	577.6
205.6123	66.5351	578.4
205.4272	66.7896	579.2
205.2421	67.0441	580
205.057	67.2986	580.8
204.8719	67.5531	581.6
204.6868	67.8076	582.4
204.5017	68.0621	583.2
204.3166	68.3166	584
204.1315	68.5711	584.8
203.9464	68.8256	585.6
203.730466666667	69.0107333333333	586.4
203.514533333333	69.1958666666667	587.2
203.2986	69.381	588
203.082666666667	69.5661333333333	588.8
202.866733333333	69.7512666666667	589.6
202.6508	69.9364	590.4
202.434866666667	70.1215333333333	591.2
202.218933333333	70.3066666666667	592
202.003	70.4918	592.8
201.787066666667	70.6769333333333	593.6
201.571133333333	70.8620666666667	594.4
201.3552	71.0472	595.2
201.05904	71.30632	596
200.76288	71.56544	596.8
200.46672	71.82456	597.6
200.17056	72.08368	598.4
199.8744	72.3428	599.2
199.57824	72.60192	600
199.28208	72.86104	600.8
198.98592	73.12016	601.6
198.68976	73.37928	602.4
198.3936	73.6384	603.2
198.270133333333	73.8234666666667	604
198.146666666667	74.0085333333333	604.8
198.0232	74.1936	605.6
197.899733333333	74.3786666666667	606.4
197.776266666667	74.5637333333333	607.2
197.6528	74.7488	608
197.417236363636	74.9675636363636	608.8
197.181672727273	75.1863272727273	609.6
196.946109090909	75.4050909090909	610.4
196.710545454545	75.6238545454545	611.2
196.474981818182	75.8426181818182	612
196.239418181818	76.0613818181818	612.8
196.003854545455	76.2801454545455	613.6
195.768290909091	76.4989090909091	614.4
195.532727272727	76.7176727272727	615.2
195.297163636364	76.9364363636364	616
195.0616	77.1552	616.8
194.568	77.3712	617.6
194.0744	77.5872	618.4
193.5808	77.8032	619.2
193.0872	78.0192	620
192.5936	78.2352	620.8
192.1	78.4512	621.6
191.8455	78.59	622.4
191.591	78.7288	623.2
191.3365	78.8676	624
191.082	79.0064	624.8
190.8275	79.1452	625.6
190.573	79.284	626.4
190.3185	79.4228	627.2
190.064	79.5616	628
189.47168	79.9688	628.8
188.87936	80.376	629.6
188.28704	80.7832	630.4
187.69472	81.1904	631.2
187.1024	81.5976	632
186.467771428571	81.7298285714286	632.8
185.833142857143	81.8620571428571	633.6
185.198514285714	81.9942857142857	634.4
184.563885714286	82.1265142857143	635.2
183.929257142857	82.2587428571428	636
183.294628571429	82.3909714285714	636.8
182.66	82.5232	637.6
182.2204	82.8008	638.4
181.7808	83.0784	639.2
181.3412	83.356	640
180.9016	83.6336	640.8
180.462	83.9112	641.6
180.0224	84.1888	642.4
179.5828	84.4664	643.2
179.1432	84.744	644
178.197155555556	84.888	644.8
177.251111111111	85.032	645.6
176.305066666667	85.176	646.4
175.359022222222	85.32	647.2
174.412977777778	85.464	648
173.466933333333	85.608	648.8
172.520888888889	85.752	649.6
171.574844444444	85.896	650.4
170.6288	86.04	651.2
169.657066666667	86.3176666666667	652
168.685333333333	86.5953333333333	652.8
167.7136	86.873	653.6
166.741866666667	87.1506666666667	654.4
165.770133333333	87.4283333333333	655.2
164.7984	87.706	656
163.826666666667	87.9836666666667	656.8
162.854933333333	88.2613333333333	657.6
161.8832	88.539	658.4
160.911466666667	88.8166666666667	659.2
159.939733333333	89.0943333333333	660
158.968	89.372	660.8
157.70928	89.74208	661.6
156.45056	90.11216	662.4
155.19184	90.48224	663.2
153.93312	90.85232	664
152.6744	91.2224	664.8
150.916	92.1788	665.6
149.1576	93.1352	666.4
147.3992	94.0916	667.2
145.6408	95.048	668
143.8824	96.0044	668.8
142.124	96.9608	669.6
140.563885714286	99.3934857142857	670.4
139.003771428571	101.826171428571	671.2
137.443657142857	104.258857142857	672
135.883542857143	106.691542857143	672.8
134.323428571429	109.124228571429	673.6
132.763314285714	111.556914285714	674.4
131.2032	113.9896	675.2
131.2032	113.9896	675.2
