# Supplementary material for: Mechanics of Drosophila wing deployment
Source: Nat Commun. 2024 Dec 11;15:10577. doi: 10.1038/s41467-024-54527-0 (PMC11634967; doi:10.1038/s41467-024-54527-0)
Supplement: Supplementary file 18 — Source data [file 41467_2024_54527_MOESM18_ESM.zip › source_data/fig2a/fig2a_folded_microCT/fig2a_folded_microCT_leftWing/fig2a_veinCoord_microCTfolded_leftWing_v8_13.txt]

x_um	y_um	z_um
121.7632	121.7632	264.8
122.2128	121.498857142857	265.6
122.6624	121.234514285714	266.4
123.112	120.970171428571	267.2
123.5616	120.705828571429	268
124.0112	120.441485714286	268.8
124.4608	120.177142857143	269.6
124.9104	119.9128	270.4
125.386285714286	119.806971428571	271.2
125.862171428571	119.701142857143	272
126.338057142857	119.595314285714	272.8
126.813942857143	119.489485714286	273.6
127.289828571429	119.383657142857	274.4
127.765714285714	119.277828571429	275.2
128.2416	119.172	276
128.7352	118.863466666667	276.8
129.2288	118.554933333333	277.6
129.7224	118.2464	278.4
130.216	117.937866666667	279.2
130.7096	117.629333333333	280
131.2032	117.3208	280.8
131.732114285714	117.162171428571	281.6
132.261028571429	117.003542857143	282.4
132.789942857143	116.844914285714	283.2
133.318857142857	116.686285714286	284
133.847771428571	116.527657142857	284.8
134.376685714286	116.369028571429	285.6
134.9056	116.2104	286.4
135.696436363636	115.941163636364	287.2
136.487272727273	115.671927272727	288
137.278109090909	115.402690909091	288.8
138.068945454545	115.133454545455	289.6
138.859781818182	114.864218181818	290.4
139.650618181818	114.594981818182	291.2
140.441454545455	114.325745454545	292
141.232290909091	114.056509090909	292.8
142.023127272727	113.787272727273	293.6
142.813963636364	113.518036363636	294.4
143.6048	113.2488	295.2
144.974506666667	113.02672	296
146.344213333333	112.80464	296.8
147.71392	112.58256	297.6
149.083626666667	112.36048	298.4
150.453333333333	112.1384	299.2
151.82304	111.91632	300
153.192746666667	111.69424	300.8
154.562453333333	111.47216	301.6
155.93216	111.25008	302.4
157.301866666667	111.028	303.2
158.671573333333	110.80592	304
160.04128	110.58384	304.8
161.410986666667	110.36176	305.6
162.780693333333	110.13968	306.4
164.1504	109.9176	307.2
166.0014	110.01	308
167.8524	110.1024	308.8
169.7034	110.1948	309.6
171.5544	110.2872	310.4
174.192	110.1948	311.2
176.8296	110.1024	312
179.4672	110.01	312.8
182.1048	109.9176	313.6
184.6036	110.01	314.4
187.1024	110.1024	315.2
189.6012	110.1948	316
192.1	110.2872	316.8
194.5526	110.1484	317.6
197.0052	110.0096	318.4
199.4578	109.8708	319.2
201.9104	109.732	320
204.0852	109.8246	320.8
206.26	109.9172	321.6
208.4348	110.0098	322.4
210.6096	110.1024	323.2
212.0904	110.0098	324
213.5712	109.9172	324.8
215.052	109.8246	325.6
216.5328	109.732	326.4
217.7358	109.4082	327.2
218.9388	109.0844	328
220.1418	108.7606	328.8
221.3448	108.4368	329.6
222.4554	107.974	330.4
223.566	107.5112	331.2
224.6766	107.0484	332
225.7872	106.5856	332.8
226.897866666667	106.400533333333	333.6
228.008533333333	106.215466666667	334.4
229.1192	106.0304	335.2
230.04464	105.91936	336
230.97008	105.80832	336.8
231.89552	105.69728	337.6
232.82096	105.58624	338.4
233.7464	105.4752	339.2
234.4406	105.29	340
235.1348	105.1048	340.8
235.829	104.9196	341.6
236.5232	104.7344	342.4
236.847	104.5956	343.2
237.1708	104.4568	344
237.4946	104.318	344.8
237.8184	104.1792	345.6
238.44784	104.10512	346.4
239.07728	104.03104	347.2
239.70672	103.95696	348
240.33616	103.88288	348.8
240.9656	103.8088	349.6
241.4746	103.8552	350.4
241.9836	103.9016	351.2
242.4926	103.948	352
243.0016	103.9944	352.8
243.1496	103.92032	353.6
243.2976	103.84624	354.4
243.4456	103.77216	355.2
243.5936	103.69808	356
243.7416	103.624	356.8
243.70464	103.476	357.6
243.66768	103.328	358.4
243.63072	103.18	359.2
243.59376	103.032	360
243.5568	102.884	360.8
243.9732	102.9302	361.6
244.3896	102.9764	362.4
244.806	103.0226	363.2
245.2224	103.0688	364
245.4076	103.0226	364.8
245.5928	102.9764	365.6
245.778	102.9302	366.4
245.9632	102.884	367.2
245.9632	102.84688	368
245.9632	102.80976	368.8
245.9632	102.77264	369.6
245.9632	102.73552	370.4
245.9632	102.6984	371.2
245.9632	102.6984	372
245.9632	102.6984	372.8
245.9632	102.6984	373.6
245.9632	102.6984	374.4
246.1112	102.58736	375.2
246.2592	102.47632	376
246.4072	102.36528	376.8
246.5552	102.25424	377.6
246.7032	102.1432	378.4
246.734133333333	102.174	379.2
246.765066666667	102.2048	380
246.796	102.2356	380.8
246.826933333333	102.2664	381.6
246.857866666667	102.2972	382.4
246.8888	102.328	383.2
246.7776	102.36512	384
246.6664	102.40224	384.8
246.5552	102.43936	385.6
246.444	102.47648	386.4
246.3328	102.5136	387.2
246.11072	102.40256	388
245.88864	102.29152	388.8
245.66656	102.18048	389.6
245.44448	102.06944	390.4
245.2224	101.9584	391.2
245.2224	102.0046	392
245.2224	102.0508	392.8
245.2224	102.097	393.6
245.2224	102.1432	394.4
245.0836	102.2358	395.2
244.9448	102.3284	396
244.806	102.421	396.8
244.6672	102.5136	397.6
244.81536	102.55056	398.4
244.96352	102.58752	399.2
245.11168	102.62448	400
245.25984	102.66144	400.8
245.408	102.6984	401.6
245.1612	102.790933333333	402.4
244.9144	102.883466666667	403.2
244.6676	102.976	404
244.4208	103.068533333333	404.8
244.174	103.161066666667	405.6
243.9272	103.2536	406.4
243.8346	103.2536	407.2
243.742	103.2536	408
243.6494	103.2536	408.8
243.5568	103.2536	409.6
243.40864	103.14256	410.4
243.26048	103.03152	411.2
243.11232	102.92048	412
242.96416	102.80944	412.8
242.816	102.6984	413.6
242.3996	102.6984	414.4
241.9832	102.6984	415.2
241.5668	102.6984	416
241.1504	102.6984	416.8
241.2892	102.6522	417.6
241.428	102.606	418.4
241.5668	102.5598	419.2
241.7056	102.5136	420
241.243	102.421	420.8
240.7804	102.3284	421.6
240.3178	102.2358	422.4
239.8552	102.1432	423.2
239.7162	101.8192	424
239.5772	101.4952	424.8
239.4382	101.1712	425.6
239.2992	100.8472	426.4
239.577	101.0324	427.2
239.8548	101.2176	428
240.1326	101.4028	428.8
240.4104	101.588	429.6
240.179	101.4954	430.4
239.9476	101.4028	431.2
239.7162	101.3102	432
239.4848	101.2176	432.8
239.531	101.1714	433.6
239.5772	101.1252	434.4
239.6234	101.079	435.2
239.6696	101.0328	436
239.3458	101.1716	436.8
239.022	101.3104	437.6
238.6982	101.4492	438.4
238.3744	101.588	439.2
238.8834	101.6806	440
239.3924	101.7732	440.8
239.9014	101.8658	441.6
240.4104	101.9584	442.4
239.793333333333	101.896533333333	443.2
239.176266666667	101.834666666667	444
238.5592	101.7728	444.8
238.4204	101.8654	445.6
238.2816	101.958	446.4
238.1428	102.0506	447.2
238.004	102.1432	448
238.004	102.1432	448.8
238.004	102.1432	449.6
238.004	102.1432	450.4
238.004	102.1432	451.2
237.7726	102.1894	452
237.5412	102.2356	452.8
237.3098	102.2818	453.6
237.0784	102.328	454.4
237.0322	102.3744	455.2
236.986	102.4208	456
236.9398	102.4672	456.8
236.8936	102.5136	457.6
236.8936	102.5136	458.4
236.8936	102.5136	459.2
236.8936	102.5136	460
236.8936	102.5136	460.8
237.0324	102.6062	461.6
237.1712	102.6988	462.4
237.31	102.7914	463.2
237.4488	102.884	464
236.81936	102.884	464.8
236.18992	102.884	465.6
235.56048	102.884	466.4
234.93104	102.884	467.2
234.3016	102.884	468
234.44976	103.06896	468.8
234.59792	103.25392	469.6
234.74608	103.43888	470.4
234.89424	103.62384	471.2
235.0424	103.8088	472
234.918933333333	103.839733333333	472.8
234.795466666667	103.870666666667	473.6
234.672	103.9016	474.4
234.548533333333	103.932533333333	475.2
234.425066666667	103.963466666667	476
234.3016	103.9944	476.8
234.24	103.840133333333	477.6
234.1784	103.685866666667	478.4
234.1168	103.5316	479.2
234.0552	103.377333333333	480
233.9936	103.223066666667	480.8
233.932	103.0688	481.6
233.932	103.25392	482.4
233.932	103.43904	483.2
233.932	103.62416	484
233.932	103.80928	484.8
233.932	103.9944	485.6
233.7468	104.0252	486.4
233.5616	104.056	487.2
233.3764	104.0868	488
233.1912	104.1176	488.8
233.006	104.1484	489.6
232.8208	104.1792	490.4
232.6728	104.29024	491.2
232.5248	104.40128	492
232.3768	104.51232	492.8
232.2288	104.62336	493.6
232.0808	104.7344	494.4
231.89568	104.66048	495.2
231.71056	104.58656	496
231.52544	104.51264	496.8
231.34032	104.43872	497.6
231.1552	104.3648	498.4
230.748	104.40176	499.2
230.3408	104.43872	500
229.9336	104.47568	500.8
229.5264	104.51264	501.6
229.1192	104.5496	502.4
228.8878	104.5958	503.2
228.6564	104.642	504
228.425	104.6882	504.8
228.1936	104.7344	505.6
228.26768	104.77152	506.4
228.34176	104.80864	507.2
228.41584	104.84576	508
228.48992	104.88288	508.8
228.564	104.92	509.6
228.1938	105.1976	510.4
227.8236	105.4752	511.2
227.4534	105.7528	512
227.0832	106.0304	512.8
226.959733333333	106.122933333333	513.6
226.836266666667	106.215466666667	514.4
226.7128	106.308	515.2
226.589333333333	106.400533333333	516
226.465866666667	106.493066666667	516.8
226.3424	106.5856	517.6
226.0648	106.5394	518.4
225.7872	106.4932	519.2
225.5096	106.447	520
225.232	106.4008	520.8
224.985333333333	106.585866666667	521.6
224.738666666667	106.770933333333	522.4
224.492	106.956	523.2
224.8622	107.2336	524
225.2324	107.5112	524.8
225.6026	107.7888	525.6
225.9728	108.0664	526.4
225.7414	108.1126	527.2
225.51	108.1588	528
225.2786	108.205	528.8
225.0472	108.2512	529.6
224.8158	108.2976	530.4
224.5844	108.344	531.2
224.353	108.3904	532
224.1216	108.4368	532.8
223.8902	108.6682	533.6
223.6588	108.8996	534.4
223.4274	109.131	535.2
223.196	109.3624	536
223.196	109.39936	536.8
223.196	109.43632	537.6
223.196	109.47328	538.4
223.196	109.51024	539.2
223.196	109.5472	540
223.3348	109.6398	540.8
223.4736	109.7324	541.6
223.6124	109.825	542.4
223.7512	109.9176	543.2
223.0108	110.1488	544
222.2704	110.38	544.8
221.53	110.6112	545.6
220.7896	110.8424	546.4
220.4194	110.7962	547.2
220.0492	110.75	548
219.679	110.7038	548.8
219.3088	110.6576	549.6
219.60496	110.99072	550.4
219.90112	111.32384	551.2
220.19728	111.65696	552
220.49344	111.99008	552.8
220.7896	112.3232	553.6
220.2344	112.4622	554.4
219.6792	112.6012	555.2
219.124	112.7402	556
218.5688	112.8792	556.8
218.8002	113.018	557.6
219.0316	113.1568	558.4
219.263	113.2956	559.2
219.4944	113.4344	560
219.19824	113.76752	560.8
218.90208	114.10064	561.6
218.60592	114.43376	562.4
218.30976	114.76688	563.2
218.0136	115.1	564
217.31024	115.21104	564.8
216.60688	115.32208	565.6
215.90352	115.43312	566.4
215.20016	115.54416	567.2
214.4968	115.6552	568
214.68192	115.6552	568.8
214.86704	115.6552	569.6
215.05216	115.6552	570.4
215.23728	115.6552	571.2
215.4224	115.6552	572
215.144666666667	115.9328	572.8
214.866933333333	116.2104	573.6
214.5892	116.488	574.4
214.311466666667	116.7656	575.2
214.033733333333	117.0432	576
213.756	117.3208	576.8
213.4322	117.6448	577.6
213.1084	117.9688	578.4
212.7846	118.2928	579.2
212.4608	118.6168	580
212.213866666667	118.863733333333	580.8
211.966933333333	119.110666666667	581.6
211.72	119.3576	582.4
211.38688	119.54256	583.2
211.05376	119.72752	584
210.72064	119.91248	584.8
210.38752	120.09744	585.6
210.0544	120.2824	586.4
209.8692	120.375	587.2
209.684	120.4676	588
209.4988	120.5602	588.8
209.3136	120.6528	589.6
208.72128	120.98592	590.4
208.12896	121.31904	591.2
207.53664	121.65216	592
206.94432	121.98528	592.8
206.352	122.3184	593.6
206.167	122.2722	594.4
205.982	122.226	595.2
205.797	122.1798	596
205.612	122.1336	596.8
205.2048	122.3928	597.6
204.7976	122.652	598.4
204.3904	122.9112	599.2
203.9832	123.1704	600
203.576	123.4296	600.8
203.0208	123.7072	601.6
202.4656	123.9848	602.4
201.9104	124.2624	603.2
201.3552	124.54	604
200.661	124.7714	604.8
199.9668	125.0028	605.6
199.2726	125.2342	606.4
198.5784	125.4656	607.2
198.3008	125.7432	608
198.0232	126.0208	608.8
197.7456	126.2984	609.6
197.468	126.576	610.4
195.9872	126.8074	611.2
194.5064	127.0388	612
193.0256	127.2702	612.8
191.5448	127.5016	613.6
190.8506	127.7792	614.4
190.1564	128.0568	615.2
189.4622	128.3344	616
188.768	128.612	616.8
187.8888	128.7972	617.6
187.0096	128.9824	618.4
186.1304	129.1676	619.2
185.2512	129.3528	620
184.187	129.7228	620.8
183.1228	130.0928	621.6
182.0586	130.4628	622.4
180.9944	130.8328	623.2
180.6242	130.8792	624
180.254	130.9256	624.8
179.8838	130.972	625.6
179.5136	131.0184	626.4
178.58816	131.27744	627.2
177.66272	131.53648	628
176.73728	131.79552	628.8
175.81184	132.05456	629.6
174.8864	132.3136	630.4
172.48	132.4992	631.2
171.3692	132.6844	632
170.2584	132.8696	632.8
168.13	133.5172	633.6
166.0016	134.1648	634.4
164.273866666667	134.72	635.2
162.546133333333	135.2752	636
160.8184	135.8304	636.8
157.7644	136.9412	637.6
154.7104	138.052	638.4
149.1576	140.088	637.6
143.6048	142.124	636.8
142.432533333333	142.1856	636
141.260266666667	142.2472	635.2
140.088	142.3088	634.4
138.915733333333	142.370666666667	633.6
137.743466666667	142.432533333333	632.8
136.5712	142.4944	632
134.226666666667	143.1112	631.2
131.882133333333	143.728	630.4
129.5376	144.3448	629.6
128.303466666667	144.7768	628.8
127.069333333333	145.2088	628
125.8352	145.6408	627.2
124.8636	145.4558	626.4
123.892	145.2708	625.6
122.9204	145.0858	624.8
121.9488	144.9008	624
120.899866666667	145.3944	623.2
119.850933333333	145.888	622.4
118.802	146.3816	621.6
117.753066666667	146.8752	620.8
116.704133333333	147.3688	620
115.6552	147.8624	619.2
114.8408	147.78832	618.4
114.0264	147.71424	617.6
113.212	147.64016	616.8
112.3976	147.56608	616
111.5832	147.492	615.2
110.73168	147.64	614.4
109.88016	147.788	613.6
109.02864	147.936	612.8
108.17712	148.084	612
107.3256	148.232	611.2
107.2332	148.047	610.4
107.1408	147.862	609.6
107.0484	147.677	608.8
106.956	147.492	608
106.51168	147.52896	607.2
106.06736	147.56592	606.4
105.62304	147.60288	605.6
105.17872	147.63984	604.8
104.7344	147.6768	604
103.5314	148.1858	603.2
102.3284	148.6948	602.4
101.1254	149.2038	601.6
99.9224	149.7128	600.8
99.84832	149.86096	600
99.77424	150.00912	599.2
99.70016	150.15728	598.4
99.62608	150.30544	597.6
99.552	150.4536	596.8
99.2082285714286	150.374285714286	596
98.8644571428571	150.294971428571	595.2
98.5206857142857	150.215657142857	594.4
98.1769142857143	150.136342857143	593.6
97.8331428571429	150.057028571429	592.8
97.4893714285714	149.977714285714	592
97.1456	149.8984	591.2
97.0926857142857	149.686857142857	590.4
97.0397714285714	149.475314285714	589.6
96.9868571428571	149.263771428571	588.8
96.9339428571429	149.052228571429	588
96.8810285714286	148.840685714286	587.2
96.8281142857143	148.629142857143	586.4
96.7752	148.4176	585.6
95.8036	148.6026	584.8
94.832	148.7876	584
93.8604	148.9726	583.2
92.8888	149.1576	582.4
93.0368	148.86144	581.6
93.1848	148.56528	580.8
93.3328	148.26912	580
93.4808	147.97296	579.2
93.6288	147.6768	578.4
92.92544	147.75088	577.6
92.22208	147.82496	576.8
91.51872	147.89904	576
90.81536	147.97312	575.2
90.112	148.0472	574.4
90.55616	147.71408	573.6
91.00032	147.38096	572.8
91.44448	147.04784	572
91.88864	146.71472	571.2
92.3328	146.3816	570.4
90.3585333333333	145.980533333333	569.6
88.3842666666667	145.579466666667	568.8
86.41	145.1784	568
84.4357333333333	144.777333333333	567.2
82.4614666666667	144.376266666667	566.4
80.4872	143.9752	565.6
82.3382	144.623	564.8
84.1892	145.2708	564
86.0402	145.9186	563.2
87.8912	146.5664	562.4
87.81712	146.12208	561.6
87.74304	145.67776	560.8
87.66896	145.23344	560
87.59488	144.78912	559.2
87.5208	144.3448	558.4
87.1044	144.206	557.6
86.688	144.0672	556.8
86.2716	143.9284	556
85.8552	143.7896	555.2
85.8088	143.4194	554.4
85.7624	143.0492	553.6
85.716	142.679	552.8
85.6696	142.3088	552
85.0032	142.27184	551.2
84.3368	142.23488	550.4
83.6704	142.19792	549.6
83.004	142.16096	548.8
82.3376	142.124	548
81.74544	141.79088	547.2
81.15328	141.45776	546.4
80.56112	141.12464	545.6
79.96896	140.79152	544.8
79.3768	140.4584	544
81.4128	139.717866666667	543.2
83.4488	138.977333333333	542.4
85.4848	138.2368	541.6
84.6056	138.1444	540.8
83.7264	138.052	540
82.8472	137.9596	539.2
81.968	137.8672	538.4
81.8445333333333	137.805333333333	537.6
81.7210666666667	137.743466666667	536.8
81.5976	137.6816	536
81.0424	136.8024	535.2
80.4872	135.9232	534.4
79.932	135.044	533.6
79.3768	134.1648	532.8
79.423	134.1648	532
79.4692	134.1648	531.2
79.5154	134.1648	530.4
79.5616	134.1648	529.6
79.5	133.733066666667	528.8
79.4384	133.301333333333	528
79.3768	132.8696	527.2
79.1914666666667	132.4376	526.4
79.0061333333333	132.0056	525.6
78.8208	131.5736	524.8
78.5124	131.1108	524
78.204	130.648	523.2
77.8956	130.1852	522.4
77.5872	129.7224	521.6
77.2788	129.2596	520.8
76.9704	128.7968	520
76.4149333333333	128.920266666667	519.2
75.8594666666667	129.043733333333	518.4
75.304	129.1672	517.6
75.5354	128.797	516.8
75.7668	128.4268	516
75.9982	128.0566	515.2
76.2296	127.6864	514.4
75.767	127.27	513.6
75.3044	126.8536	512.8
74.8418	126.4372	512
74.3792	126.0208	511.2
74.3328	125.8356	510.4
74.2864	125.6504	509.6
74.24	125.4652	508.8
74.1936	125.28	508
73.8850666666667	124.7248	507.2
73.5765333333333	124.1696	506.4
73.268	123.6144	505.6
72.82384	123.24416	504.8
72.37968	122.87392	504
71.93552	122.50368	503.2
71.49136	122.13344	502.4
71.0472	121.7632	501.6
70.3685333333333	121.825066666667	500.8
69.6898666666667	121.886933333333	500
69.0112	121.9488	499.2
69.0112	121.701866666667	498.4
69.0112	121.454933333333	497.6
69.0112	121.208	496.8
69.1038	120.8378	496
69.1964	120.4676	495.2
69.289	120.0974	494.4
69.3816	119.7272	493.6
69.1964	119.681	492.8
69.0112	119.6348	492
68.826	119.5886	491.2
68.6408	119.5424	490.4
68.2244	119.4498	489.6
67.808	119.3572	488.8
67.3916	119.2646	488
66.9752	119.172	487.2
66.7438	119.2184	486.4
66.5124	119.2648	485.6
66.281	119.3112	484.8
66.0496	119.3576	484
65.7410666666667	118.833066666667	483.2
65.4325333333333	118.308533333333	482.4
65.124	117.784	481.6
64.8154666666667	117.259466666667	480.8
64.5069333333333	116.734933333333	480
64.1984	116.2104	479.2
64.5688	116.118	478.4
64.9392	116.0256	477.6
64.9392	115.8868	476.8
64.9392	115.748	476
64.9392	115.6092	475.2
64.9392	115.4704	474.4
64.7078	115.2852	473.6
64.4764	115.1	472.8
64.245	114.9148	472
64.0136	114.7296	471.2
63.7666666666667	114.421066666667	470.4
63.5197333333333	114.112533333333	469.6
63.2728	113.804	468.8
63.1804	113.7116	468
63.088	113.6192	467.2
62.9956	113.5268	466.4
62.9032	113.4344	465.6
62.9956	113.3418	464.8
63.088	113.2492	464
63.1804	113.1566	463.2
63.2728	113.064	462.4
62.8102	112.555	461.6
62.3476	112.046	460.8
61.885	111.537	460
61.4224	111.028	459.2
61.376	110.9354	458.4
61.3296	110.8428	457.6
61.2832	110.7502	456.8
61.2368	110.6576	456
60.9592	110.2874	455.2
60.6816	109.9172	454.4
60.404	109.547	453.6
60.1264	109.1768	452.8
60.0802	109.2232	452
60.034	109.2696	451.2
59.9878	109.316	450.4
59.9416	109.3624	449.6
59.6330666666667	108.683466666667	448.8
59.3245333333333	108.004533333333	448
59.016	107.3256	447.2
59.016	106.893866666667	446.4
59.016	106.462133333333	445.6
59.016	106.0304	444.8
59.2936	105.444266666667	444
59.5712	104.858133333333	443.2
59.8488	104.272	442.4
60.1264	103.685866666667	441.6
60.404	103.099733333333	440.8
60.6816	102.5136	440
60.34848	102.32848	439.2
60.01536	102.14336	438.4
59.68224	101.95824	437.6
59.34912	101.77312	436.8
59.016	101.588	436
58.3373333333333	101.341066666667	435.2
57.6586666666667	101.094133333333	434.4
56.98	100.8472	433.6
57.2114	100.3382	432.8
57.4428	99.8292	432
57.6742	99.3202	431.2
57.9056	98.8112	430.4
58.0906666666667	97.9474666666667	429.6
58.2757333333333	97.0837333333333	428.8
58.4608	96.22	428
58.2294	96.4976	427.2
57.998	96.7752	426.4
57.7666	97.0528	425.6
57.5352	97.3304	424.8
57.5352	96.8214	424
57.5352	96.3124	423.2
57.5352	95.8034	422.4
57.5352	95.2944	421.6
56.7948	95.4332	420.8
56.0544	95.572	420
55.314	95.7108	419.2
54.5736	95.8496	418.4
54.7586666666667	95.3562666666667	417.6
54.9437333333333	94.8629333333333	416.8
55.1288	94.3696	416
54.8821333333333	93.8141333333333	415.2
54.6354666666667	93.2586666666667	414.4
54.3888	92.7032	413.6
53.8333333333333	92.5181333333333	412.8
53.2778666666667	92.3330666666667	412
52.7224	92.148	411.2
52.815	92.0554	410.4
52.9076	91.9628	409.6
53.0002	91.8702	408.8
53.0928	91.7776	408
52.9077333333333	91.5309333333333	407.2
52.7226666666667	91.2842666666667	406.4
52.5376	91.0376	405.6
52.26	90.76	404.8
51.9824	90.4824	404
51.7048	90.2048	403.2
51.4272	89.9272	402.4
50.9644	89.048	401.6
50.5016	88.1688	400.8
50.0388	87.2896	400
49.576	86.4104	399.2
49.576	86.4104	399.2
