# Supplementary material for: Mechanics of Drosophila wing deployment
Source: Nat Commun. 2024 Dec 11;15:10577. doi: 10.1038/s41467-024-54527-0 (PMC11634967; doi:10.1038/s41467-024-54527-0)
Supplement: Supplementary file 18 — Source data [file 41467_2024_54527_MOESM18_ESM.zip › source_data/fig2a/fig2a_folded_microCT/fig2a_folded_microCT_leftWing/fig2a_veinCoord_microCTfolded_leftWing_v6_8.txt]

x_um	y_um	z_um
122.6888	120.468	256
123.059011764706	120.685741176471	255.2
123.429223529412	120.903482352941	254.4
123.799435294118	121.121223529412	253.6
124.169647058824	121.338964705882	252.8
124.539858823529	121.556705882353	252
124.910070588235	121.774447058824	251.2
125.280282352941	121.992188235294	250.4
125.650494117647	122.209929411765	249.6
126.020705882353	122.427670588235	248.8
126.390917647059	122.645411764706	248
126.761129411765	122.863152941176	247.2
127.131341176471	123.080894117647	246.4
127.501552941176	123.298635294118	245.6
127.871764705882	123.516376470588	244.8
128.241976470588	123.734117647059	244
128.612188235294	123.951858823529	243.2
128.9824	124.1696	242.4
129.378971428571	124.328228571429	241.6
129.775542857143	124.486857142857	240.8
130.172114285714	124.645485714286	240
130.568685714286	124.804114285714	239.2
130.965257142857	124.962742857143	238.4
131.361828571429	125.121371428571	237.6
131.7584	125.28	236.8
132.4294	125.3726	236
133.1004	125.4652	235.2
133.7714	125.5578	234.4
134.4424	125.6504	233.6
135.1134	125.743	232.8
135.7844	125.8356	232
136.4554	125.9282	231.2
137.1264	126.0208	230.4
138.078285714286	126.126514285714	229.6
139.030171428571	126.232228571429	228.8
139.982057142857	126.337942857143	228
140.933942857143	126.443657142857	227.2
141.885828571429	126.549371428571	226.4
142.837714285714	126.655085714286	225.6
143.7896	126.7608	224.8
144.838533333333	126.946	224
145.887466666667	127.1312	223.2
146.9364	127.3164	222.4
147.985333333333	127.5016	221.6
149.034266666667	127.6868	220.8
150.0832	127.872	220
151.11968	127.94592	219.2
152.15616	128.01984	218.4
153.19264	128.09376	217.6
154.22912	128.16768	216.8
155.2656	128.2416	216
156.89456	128.6488	215.2
158.52352	129.056	214.4
160.15248	129.4632	213.6
161.78144	129.8704	212.8
163.4104	130.2776	212
164.521	130.4628	211.2
165.6316	130.648	210.4
166.7422	130.8332	209.6
167.8528	131.0184	208.8
168.88928	131.49968	208
169.92576	131.98096	207.2
170.96224	132.46224	206.4
171.99872	132.94352	205.6
173.0352	133.4248	204.8
174.18272	133.79488	204
175.33024	134.16496	203.2
176.47776	134.53504	202.4
177.62528	134.90512	201.6
178.7728	135.2752	200.8
183.4004	136.386	200
188.028	137.4968	199.2
194.6296	134.0416	198.4
201.2312	130.5864	197.6
207.8328	127.1312	196.8
216.7176	106.0304	196
