# Supplementary material for: Mechanics of Drosophila wing deployment
Source: Nat Commun. 2024 Dec 11;15:10577. doi: 10.1038/s41467-024-54527-0 (PMC11634967; doi:10.1038/s41467-024-54527-0)
Supplement: Supplementary file 18 — Source data [file 41467_2024_54527_MOESM18_ESM.zip › source_data/fig2a/fig2a_folded_microCT/fig2a_folded_microCT_leftWing/fig2a_veinCoord_microCTfolded_leftWing_v9_10.txt]

x_um	y_um	z_um
114.1744	102.884	250.4
113.989333333333	102.482933333333	251.2
113.804266666667	102.081866666667	252
113.6192	101.6808	252.8
113.434133333333	101.279733333333	253.6
113.249066666667	100.878666666667	254.4
113.064	100.4776	255.2
113.4342	100.1074	256
113.8044	99.7372	256.8
114.1746	99.367	257.6
114.5448	98.9968	258.4
114.8224	98.9350666666667	259.2
115.1	98.8733333333333	260
115.3776	98.8116	260.8
115.6552	98.7498666666667	261.6
115.9328	98.6881333333333	262.4
116.2104	98.6264	263.2
116.518933333333	98.4413333333333	264
116.827466666667	98.2562666666667	264.8
117.136	98.0712	265.6
117.444533333333	97.8861333333333	266.4
117.753066666667	97.7010666666667	267.2
118.0616	97.516	268
118.431733333333	97.4234666666667	268.8
118.801866666667	97.3309333333333	269.6
119.172	97.2384	270.4
119.542133333333	97.1458666666667	271.2
119.912266666667	97.0533333333333	272
120.2824	96.9608	272.8
120.811314285714	96.7756571428571	273.6
121.340228571429	96.5905142857143	274.4
121.869142857143	96.4053714285714	275.2
122.398057142857	96.2202285714286	276
122.926971428571	96.0350857142857	276.8
123.455885714286	95.8499428571428	277.6
123.9848	95.6648	278.4
124.581244444444	95.2123555555555	279.2
125.177688888889	94.7599111111111	280
125.774133333333	94.3074666666667	280.8
126.370577777778	93.8550222222222	281.6
126.967022222222	93.4025777777778	282.4
127.563466666667	92.9501333333333	283.2
128.159911111111	92.4976888888889	284
128.756355555556	92.0452444444444	284.8
129.3528	91.5928	285.6
129.969733333333	91.0374666666667	286.4
130.586666666667	90.4821333333333	287.2
131.2036	89.9268	288
131.820533333333	89.3714666666667	288.8
132.437466666667	88.8161333333333	289.6
133.0544	88.2608	290.4
133.7208	87.81664	291.2
134.3872	87.37248	292
135.0536	86.92832	292.8
135.72	86.48416	293.6
136.3864	86.04	294.4
136.8888	85.3524571428571	295.2
137.3912	84.6649142857143	296
137.8936	83.9773714285714	296.8
138.396	83.2898285714286	297.6
138.8984	82.6022857142857	298.4
139.4008	81.9147428571429	299.2
139.9032	81.2272	300
140.766933333333	80.2709333333333	300.8
141.630666666667	79.3146666666667	301.6
142.4944	78.3584	302.4
143.358133333333	77.4021333333333	303.2
144.221866666667	76.4458666666667	304
145.0856	75.4896	304.8
145.78896	74.416	305.6
146.49232	73.3424	306.4
147.19568	72.2688	307.2
147.89904	71.1952	308
148.6024	70.1216	308.8
149.3428	69.1036	309.6
150.0832	68.0856	310.4
150.8236	67.0676	311.2
151.564	66.0496	312
152.489333333333	65.124	312.8
153.414666666667	64.1984	313.6
154.34	63.2728	314.4
155.08048	62.79168	315.2
155.82096	62.31056	316
156.56144	61.82944	316.8
157.30192	61.34832	317.6
158.0424	60.8672	318.4
159.0142	60.6358	319.2
159.986	60.4044	320
160.9578	60.173	320.8
161.9296	59.9416	321.6
162.4386	59.6176	322.4
162.9476	59.2936	323.2
163.4566	58.9696	324
163.9656	58.6456	324.8
164.59488	58.4976	325.6
165.22416	58.3496	326.4
165.85344	58.2016	327.2
166.48272	58.0536	328
167.112	57.9056	328.8
168.0374	57.813	329.6
168.9628	57.7204	330.4
169.8882	57.6278	331.2
170.8136	57.5352	332
171.14688	57.31312	332.8
171.48016	57.09104	333.6
171.81344	56.86896	334.4
172.14672	56.64688	335.2
172.48	56.4248	336
172.99824	56.31376	336.8
173.51648	56.20272	337.6
174.03472	56.09168	338.4
174.55296	55.98064	339.2
175.0712	55.8696	340
175.40432	55.68448	340.8
175.73744	55.49936	341.6
176.07056	55.31424	342.4
176.40368	55.12912	343.2
176.7368	54.944	344
177.21808	54.90688	344.8
177.69936	54.86976	345.6
178.18064	54.83264	346.4
178.66192	54.79552	347.2
179.1432	54.7584	348
179.73552	54.3512	348.8
180.32784	53.944	349.6
180.92016	53.5368	350.4
181.51248	53.1296	351.2
182.1048	52.7224	352
182.43792	52.7224	352.8
182.77104	52.7224	353.6
183.10416	52.7224	354.4
183.43728	52.7224	355.2
183.7704	52.7224	356
184.2888	52.68544	356.8
184.8072	52.64848	357.6
185.3256	52.61152	358.4
185.844	52.57456	359.2
186.3624	52.5376	360
186.424	52.4450666666667	360.8
186.4856	52.3525333333333	361.6
186.5472	52.26	362.4
186.6088	52.1674666666667	363.2
186.6704	52.0749333333333	364
186.732	51.9824	364.8
186.762933333333	51.9206666666667	365.6
186.793866666667	51.8589333333333	366.4
186.8248	51.7972	367.2
186.855733333333	51.7354666666667	368
186.886666666667	51.6737333333333	368.8
186.9176	51.612	369.6
186.9176	51.612	369.6
