# Supplementary material for: Mechanics of Drosophila wing deployment
Source: Nat Commun. 2024 Dec 11;15:10577. doi: 10.1038/s41467-024-54527-0 (PMC11634967; doi:10.1038/s41467-024-54527-0)
Supplement: Supplementary file 18 — Source data [file 41467_2024_54527_MOESM18_ESM.zip › source_data/fig2a/fig2a_folded_microCT/fig2a_folded_microCT_leftWing/fig2a_veinCoord_microCTfolded_leftWing_v5_11.txt]

x_um	y_um	z_um
155.2656	156.3768	149.6
154.842514285714	155.927257142857	150.4
154.419428571429	155.477714285714	151.2
153.996342857143	155.028171428571	152
153.573257142857	154.578628571429	152.8
153.150171428571	154.129085714286	153.6
152.727085714286	153.679542857143	154.4
152.304	153.23	155.2
151.880914285714	152.780457142857	156
151.457828571429	152.330914285714	156.8
151.034742857143	151.881371428571	157.6
150.611657142857	151.431828571429	158.4
150.188571428571	150.982285714286	159.2
149.765485714286	150.532742857143	160
149.3424	150.0832	160.8
148.707885714286	149.713028571429	161.6
148.073371428571	149.342857142857	162.4
147.438857142857	148.972685714286	163.2
146.804342857143	148.602514285714	164
146.169828571429	148.232342857143	164.8
145.535314285714	147.862171428571	165.6
144.9008	147.492	166.4
144.609942857143	146.883771428571	167.2
144.319085714286	146.275542857143	168
144.028228571429	145.667314285714	168.8
143.737371428571	145.059085714286	169.6
143.446514285714	144.450857142857	170.4
143.155657142857	143.842628571429	171.2
142.8648	143.2344	172
142.6102	142.8874	172.8
142.3556	142.5404	173.6
142.101	142.1934	174.4
141.8464	141.8464	175.2
141.5918	141.4994	176
141.3372	141.1524	176.8
141.0826	140.8054	177.6
140.828	140.4584	178.4
140.219885714286	140.246857142857	179.2
139.611771428571	140.035314285714	180
139.003657142857	139.823771428571	180.8
138.395542857143	139.612228571429	181.6
137.787428571429	139.400685714286	182.4
137.179314285714	139.189142857143	183.2
136.5712	138.9776	184
135.830857142857	138.792457142857	184.8
135.090514285714	138.607314285714	185.6
134.350171428571	138.422171428571	186.4
133.609828571429	138.237028571429	187.2
132.869485714286	138.051885714286	188
132.129142857143	137.866742857143	188.8
131.3888	137.6816	189.6
130.370666666667	137.527333333333	190.4
129.352533333333	137.373066666667	191.2
128.3344	137.2188	192
127.316266666667	137.064533333333	192.8
126.298133333333	136.910266666667	193.6
125.28	136.756	194.4
123.8687	136.4321	195.2
122.4574	136.1082	196
121.0461	135.7843	196.8
119.6348	135.4604	197.6
118.2235	135.1365	198.4
116.8122	134.8126	199.2
115.4009	134.4887	200
113.9896	134.1648	200.8
112.4857	133.6558	201.6
110.9818	133.1468	202.4
109.4779	132.6378	203.2
107.974	132.1288	204
106.4701	131.6198	204.8
104.9662	131.1108	205.6
103.4623	130.6018	206.4
101.9584	130.0928	207.2
101.270857142857	129.696114285714	208
100.583314285714	129.299428571429	208.8
99.8957714285714	128.902742857143	209.6
99.2082285714286	128.506057142857	210.4
98.5206857142857	128.109371428571	211.2
97.8331428571429	127.712685714286	212
97.1456	127.316	212.8
96.4052	127.0384	213.6
95.6648	126.7608	214.4
94.9244	126.4832	215.2
94.184	126.2056	216
93.4436	125.928	216.8
92.7032	125.6504	217.6
92.1744	125.280228571429	218.4
91.6456	124.910057142857	219.2
91.1168	124.539885714286	220
90.588	124.169714285714	220.8
90.0592	123.799542857143	221.6
89.5304	123.429371428571	222.4
89.0016	123.0592	223.2
88.4462857142857	122.874057142857	224
87.8909714285714	122.688914285714	224.8
87.3356571428571	122.503771428571	225.6
86.7803428571429	122.318628571429	226.4
86.2250285714286	122.133485714286	227.2
85.6697142857143	121.948342857143	228
85.1144	121.7632	228.8
84.6649142857143	121.630971428571	229.6
84.2154285714286	121.498742857143	230.4
83.7659428571428	121.366514285714	231.2
83.3164571428571	121.234285714286	232
82.8669714285714	121.102057142857	232.8
82.4174857142857	120.969828571429	233.6
81.968	120.8376	234.4
81.7458666666667	120.590826666667	235.2
81.5237333333333	120.344053333333	236
81.3016	120.09728	236.8
81.0794666666667	119.850506666667	237.6
80.8573333333333	119.603733333333	238.4
80.6352	119.35696	239.2
80.4130666666667	119.110186666667	240
80.1909333333333	118.863413333333	240.8
79.9688	118.61664	241.6
79.7466666666667	118.369866666667	242.4
79.5245333333333	118.123093333333	243.2
79.3024	117.87632	244
79.0802666666667	117.629546666667	244.8
78.8581333333333	117.382773333333	245.6
78.636	117.136	246.4
78.5064	116.98792	247.2
78.3768	116.83984	248
78.2472	116.69176	248.8
78.1176	116.54368	249.6
77.988	116.3956	250.4
77.8584	116.24752	251.2
77.7288	116.09944	252
77.5992	115.95136	252.8
77.4696	115.80328	253.6
77.34	115.6552	254.4
77.2545846153846	115.612492307692	255.2
77.1691692307692	115.569784615385	256
77.0837538461538	115.527076923077	256.8
76.9983384615385	115.484369230769	257.6
76.9129230769231	115.441661538462	258.4
76.8275076923077	115.398953846154	259.2
76.7420923076923	115.356246153846	260
76.6566769230769	115.313538461538	260.8
76.5712615384615	115.270830769231	261.6
76.4858461538462	115.228123076923	262.4
76.4004307692308	115.185415384615	263.2
76.3150153846154	115.142707692308	264
76.2296	115.1	264.8
76.2707555555556	114.873777777778	265.6
76.3119111111111	114.647555555556	266.4
76.3530666666667	114.421333333333	267.2
76.3942222222222	114.195111111111	268
76.4353777777778	113.968888888889	268.8
76.4765333333333	113.742666666667	269.6
76.5176888888889	113.516444444444	270.4
76.5588444444444	113.290222222222	271.2
76.6	113.064	272
76.6396571428571	112.958228571429	272.8
76.6793142857143	112.852457142857	273.6
76.7189714285714	112.746685714286	274.4
76.7586285714286	112.640914285714	275.2
76.7982857142857	112.535142857143	276
76.8379428571428	112.429371428571	276.8
76.8776	112.3236	277.6
76.9172571428572	112.217828571429	278.4
76.9569142857143	112.112057142857	279.2
76.9965714285714	112.006285714286	280
77.0362285714286	111.900514285714	280.8
77.0758857142857	111.794742857143	281.6
77.1155428571429	111.688971428571	282.4
77.1552	111.5832	283.2
77.1963555555556	111.480355555556	284
77.2375111111111	111.377511111111	284.8
77.2786666666667	111.274666666667	285.6
77.3198222222222	111.171822222222	286.4
77.3609777777778	111.068977777778	287.2
77.4021333333333	110.966133333333	288
77.4432888888889	110.863288888889	288.8
77.4844444444444	110.760444444444	289.6
77.5256	110.6576	290.4
77.6395076923077	110.529476923077	291.2
77.7534153846154	110.401353846154	292
77.8673230769231	110.273230769231	292.8
77.9812307692308	110.145107692308	293.6
78.0951384615385	110.016984615385	294.4
78.2090461538461	109.888861538462	295.2
78.3229538461539	109.760738461538	296
78.4368615384615	109.632615384615	296.8
78.5507692307692	109.504492307692	297.6
78.6646769230769	109.376369230769	298.4
78.7785846153846	109.248246153846	299.2
78.8924923076923	109.120123076923	300
79.0064	108.992	300.8
79.284	108.806933333333	301.6
79.5616	108.621866666667	302.4
79.8392	108.4368	303.2
80.1168	108.251733333333	304
80.3944	108.066666666667	304.8
80.672	107.8816	305.6
80.7898181818182	107.730109090909	306.4
80.9076363636364	107.578618181818	307.2
81.0254545454546	107.427127272727	308
81.1432727272727	107.275636363636	308.8
81.2610909090909	107.124145454545	309.6
81.3789090909091	106.972654545455	310.4
81.4967272727273	106.821163636364	311.2
81.6145454545454	106.669672727273	312
81.7323636363636	106.518181818182	312.8
81.8501818181818	106.366690909091	313.6
81.968	106.2152	314.4
82.1685333333333	105.999266666667	315.2
82.3690666666667	105.783333333333	316
82.5696	105.5674	316.8
82.7701333333333	105.351466666667	317.6
82.9706666666667	105.135533333333	318.4
83.1712	104.9196	319.2
83.3717333333333	104.703666666667	320
83.5722666666667	104.487733333333	320.8
83.7728	104.2718	321.6
83.9733333333333	104.055866666667	322.4
84.1738666666667	103.839933333333	323.2
84.3744	103.624	324
84.59648	103.25376	324.8
84.81856	102.88352	325.6
85.04064	102.51328	326.4
85.26272	102.14304	327.2
85.4848	101.7728	328
85.7227428571428	101.455542857143	328.8
85.9606857142857	101.138285714286	329.6
86.1986285714286	100.821028571429	330.4
86.4365714285714	100.503771428571	331.2
86.6745142857143	100.186514285714	332
86.9124571428571	99.8692571428572	332.8
87.1504	99.552	333.6
87.18736	99.32992	334.4
87.22432	99.10784	335.2
87.26128	98.88576	336
87.29824	98.66368	336.8
87.3352	98.4416	337.6
87.9830666666667	97.8862666666667	338.4
88.6309333333333	97.3309333333333	339.2
89.2788	96.7756	340
89.9266666666667	96.2202666666667	340.8
90.5745333333333	95.6649333333333	341.6
91.2224	95.1096	342.4
91.74072	94.5728	343.2
92.25904	94.036	344
92.77736	93.4992	344.8
93.29568	92.9624	345.6
93.814	92.4256	346.4
94.33232	91.8888	347.2
94.85064	91.352	348
95.36896	90.8152	348.8
95.88728	90.2784	349.6
96.4056	89.7416	350.4
96.9776727272727	89.4892363636364	351.2
97.5497454545455	89.2368727272727	352
98.1218181818182	88.9845090909091	352.8
98.6938909090909	88.7321454545455	353.6
99.2659636363636	88.4797818181818	354.4
99.8380363636364	88.2274181818182	355.2
100.410109090909	87.9750545454545	356
100.982181818182	87.7226909090909	356.8
101.554254545455	87.4703272727273	357.6
102.126327272727	87.2179636363636	358.4
102.6984	86.9656	359.2
103.192	86.8627555555556	360
103.6856	86.7599111111111	360.8
104.1792	86.6570666666667	361.6
104.6728	86.5542222222222	362.4
105.1664	86.4513777777778	363.2
105.66	86.3485333333333	364
106.1536	86.2456888888889	364.8
106.6472	86.1428444444444	365.6
107.1408	86.04	366.4
107.809969230769	86.2535384615385	367.2
108.479138461538	86.4670769230769	368
109.148307692308	86.6806153846154	368.8
109.817476923077	86.8941538461538	369.6
110.486646153846	87.1076923076923	370.4
111.155815384615	87.3212307692308	371.2
111.824984615385	87.5347692307692	372
112.494153846154	87.7483076923077	372.8
113.163323076923	87.9618461538462	373.6
113.832492307692	88.1753846153846	374.4
114.501661538462	88.3889230769231	375.2
115.170830769231	88.6024615384615	376
115.84	88.816	376.8
116.606857142857	89.0011428571429	377.6
117.373714285714	89.1862857142857	378.4
118.140571428571	89.3714285714286	379.2
118.907428571429	89.5565714285714	380
119.674285714286	89.7417142857143	380.8
120.441142857143	89.9268571428571	381.6
121.208	90.112	382.4
121.8096	90.1814	383.2
122.4112	90.2508	384
123.0128	90.3202	384.8
123.6144	90.3896	385.6
124.216	90.459	386.4
124.8176	90.5284	387.2
125.4192	90.5978	388
126.0208	90.6672	388.8
126.5761	90.8292	389.6
127.1314	90.9912	390.4
127.6867	91.1532	391.2
128.242	91.3152	392
128.7973	91.4772	392.8
129.3526	91.6392	393.6
129.9079	91.8012	394.4
130.4632	91.9632	395.2
131.018514285714	91.8838857142857	396
131.573828571429	91.8045714285714	396.8
132.129142857143	91.7252571428571	397.6
132.684457142857	91.6459428571429	398.4
133.239771428571	91.5666285714286	399.2
133.795085714286	91.4873142857143	400
134.3504	91.408	400.8
134.85008	91.72264	401.6
135.34976	92.03728	402.4
135.84944	92.35192	403.2
136.34912	92.66656	404
136.8488	92.9812	404.8
137.34848	93.29584	405.6
137.84816	93.61048	406.4
138.34784	93.92512	407.2
138.84752	94.23976	408
139.3472	94.5544	408.8
139.3472	94.5544	408.8
